# Supplementary material for: Potential Multiaxial Molecular Ferroelectricity through Chiral Cation Replacement
Source: Cryst Growth Des. 2025 Jul 21;25(15):6237–47. doi: 10.1021/acs.cgd.5c00666 (PMC12332970; doi:10.1021/acs.cgd.5c00666)
Supplement: Supplementary file 2 [file cg5c00666_si_002.zip]

Archive with 247 entries (239 files):
- NMR/jse_20240130_3_to_118_T1_output.pdf
- NMR/jse_20240130_4_to_119_T1RHO_output.pdf
- NMR/M2/
- NMR/M2/0.txt.png
- NMR/M2/10.txt.png
- NMR/M2/-10.txt.png
- NMR/M2/100.txt.png
- NMR/M2/-100.txt.png
- NMR/M2/110.txt.png
- NMR/M2/120.txt.png
- NMR/M2/20.txt.png
- NMR/M2/-20.txt.png
- NMR/M2/30.txt.png
- NMR/M2/-30.txt.png
- NMR/M2/40.txt.png
- NMR/M2/-40.txt.png
- NMR/M2/50.txt.png
- NMR/M2/-50.txt.png
- NMR/M2/60.txt.png
- NMR/M2/-60.txt.png
- NMR/M2/70.txt.png
- NMR/M2/-70.txt.png
- NMR/M2/80.txt.png
- NMR/M2/-80.txt.png
- NMR/M2/90.txt.png
- NMR/M2/-90.txt.png
- NMR/M2/M2_integrator.py
- NMR/M2/S-Cd_D_C3.cif
- NMR/ssNMR data 2624c.pdf
- NMR/Static 1H spectra/
- NMR/Static 1H spectra/0.txt
- NMR/Static 1H spectra/10.txt
- NMR/Static 1H spectra/-10.txt
- NMR/Static 1H spectra/100.txt
- NMR/Static 1H spectra/-100.txt
- NMR/Static 1H spectra/110.txt
- NMR/Static 1H spectra/120.txt
- NMR/Static 1H spectra/20.txt
- NMR/Static 1H spectra/-20.txt
- NMR/Static 1H spectra/20_2.txt
- NMR/Static 1H spectra/30.txt
- NMR/Static 1H spectra/-30.txt
- NMR/Static 1H spectra/40.txt
- NMR/Static 1H spectra/-40.txt
- NMR/Static 1H spectra/50.txt
- NMR/Static 1H spectra/-50.txt
- NMR/Static 1H spectra/60.txt
- NMR/Static 1H spectra/-60.txt
- NMR/Static 1H spectra/70.txt
- NMR/Static 1H spectra/-70.txt
- NMR/Static 1H spectra/80.txt
- NMR/Static 1H spectra/-80.txt
- NMR/Static 1H spectra/90.txt
- NMR/Static 1H spectra/-90.txt
- NMR/T1/
- NMR/T1/jse_20240130_103_figure.png
- NMR/T1/jse_20240130_108_figure.png
- NMR/T1/jse_20240130_113_figure.png
- NMR/T1/jse_20240130_118_figure.png
- NMR/T1/jse_20240130_13_figure.png
- NMR/T1/jse_20240130_18_figure.png
- NMR/T1/jse_20240130_23_figure.png
- NMR/T1/jse_20240130_28_figure.png
- NMR/T1/jse_20240130_3_figure.png
- NMR/T1/jse_20240130_33_figure.png
- NMR/T1/jse_20240130_38_figure.png
- NMR/T1/jse_20240130_4_figure.png
- NMR/T1/jse_20240130_43_figure.png
- NMR/T1/jse_20240130_48_figure.png
- NMR/T1/jse_20240130_53_figure.png
- NMR/T1/jse_20240130_58_figure.png
- NMR/T1/jse_20240130_63_figure.png
- NMR/T1/jse_20240130_68_figure.png
- NMR/T1/jse_20240130_73_figure.png
- NMR/T1/jse_20240130_78_figure.png
- NMR/T1/jse_20240130_8_figure.png
- NMR/T1/jse_20240130_83_figure.png
- NMR/T1/jse_20240130_88_figure.png
- NMR/T1/jse_20240130_93_figure.png
- NMR/T1/jse_20240130_98_figure.png
- NMR/T1/jse_T1_103.csv
- NMR/T1/jse_T1_103.png
- NMR/T1/jse_T1_108.csv
- NMR/T1/jse_T1_108.png
- NMR/T1/jse_T1_113.csv
- NMR/T1/jse_T1_113.png
- NMR/T1/jse_T1_118.csv
- NMR/T1/jse_T1_118.png
- NMR/T1/jse_T1_13.csv
- NMR/T1/jse_T1_13.png
- NMR/T1/jse_T1_18.csv
- NMR/T1/jse_T1_18.png
- NMR/T1/jse_T1_23.csv
- NMR/T1/jse_T1_23.png
- NMR/T1/jse_T1_28.csv
- NMR/T1/jse_T1_28.png
- NMR/T1/jse_T1_3.csv
- NMR/T1/jse_T1_3.png
- NMR/T1/jse_T1_33.csv
- NMR/T1/jse_T1_33.png
- NMR/T1/jse_T1_38.csv
- NMR/T1/jse_T1_38.png
- NMR/T1/jse_T1_43.csv
- NMR/T1/jse_T1_43.png
- NMR/T1/jse_T1_48.csv
- NMR/T1/jse_T1_48.png
- NMR/T1/jse_T1_53.csv
- NMR/T1/jse_T1_53.png
- NMR/T1/jse_T1_58.csv
- NMR/T1/jse_T1_58.png
- NMR/T1/jse_T1_63.csv
- NMR/T1/jse_T1_63.png
- NMR/T1/jse_T1_68.csv
- NMR/T1/jse_T1_68.png
- NMR/T1/jse_T1_73.csv
- NMR/T1/jse_T1_73.png
- NMR/T1/jse_T1_78.csv
- NMR/T1/jse_T1_78.png
- NMR/T1/jse_T1_8.csv
- NMR/T1/jse_T1_8.png
- NMR/T1/jse_T1_83.csv
- NMR/T1/jse_T1_83.png
- NMR/T1/jse_T1_88.csv
- NMR/T1/jse_T1_88.png
- NMR/T1/jse_T1_93.csv
- NMR/T1/jse_T1_93.png
- NMR/T1/jse_T1_98.csv
- NMR/T1/jse_T1_98.png
- NMR/T1/python fitting/
- NMR/T1/python fitting/fitutils_P3.py
- NMR/T1/python fitting/jse_20240130_T1.csv
- NMR/T1/python fitting/T1_fit_vs_temp_withLinReg.py
- NMR/T1RHO/
- NMR/T1RHO/jse_20240130_104_figure.png
- NMR/T1RHO/jse_20240130_109_figure.png
- NMR/T1RHO/jse_20240130_114_figure.png
- NMR/T1RHO/jse_20240130_119_figure.png
- NMR/T1RHO/jse_20240130_14_figure.png
- NMR/T1RHO/jse_20240130_19_figure.png
- NMR/T1RHO/jse_20240130_24_figure.png
- NMR/T1RHO/jse_20240130_29_figure.png
- NMR/T1RHO/jse_20240130_34_figure.png
- NMR/T1RHO/jse_20240130_39_figure.png
- NMR/T1RHO/jse_20240130_4_figure.png
- NMR/T1RHO/jse_20240130_44_figure.png
- NMR/T1RHO/jse_20240130_49_figure.png
- NMR/T1RHO/jse_20240130_54_figure.png
- NMR/T1RHO/jse_20240130_59_figure.png
- NMR/T1RHO/jse_20240130_64_figure.png
- NMR/T1RHO/jse_20240130_69_figure.png
- NMR/T1RHO/jse_20240130_74_figure.png
- NMR/T1RHO/jse_20240130_79_figure.png
- NMR/T1RHO/jse_20240130_84_figure.png
- NMR/T1RHO/jse_20240130_89_figure.png
- NMR/T1RHO/jse_20240130_9_figure.png
- NMR/T1RHO/jse_20240130_94_figure.png
- NMR/T1RHO/jse_20240130_99_figure.png
- NMR/T1RHO/jse_T1RHO_104.csv
- NMR/T1RHO/jse_T1RHO_104.png
- NMR/T1RHO/jse_T1RHO_109.csv
- NMR/T1RHO/jse_T1RHO_109.png
- NMR/T1RHO/jse_T1RHO_114.csv
- NMR/T1RHO/jse_T1RHO_114.png
- NMR/T1RHO/jse_T1RHO_119.csv
- NMR/T1RHO/jse_T1RHO_119.png
- NMR/T1RHO/jse_T1RHO_14.csv
- NMR/T1RHO/jse_T1RHO_14.png
- NMR/T1RHO/jse_T1RHO_19.csv
- NMR/T1RHO/jse_T1RHO_19.png
- NMR/T1RHO/jse_T1RHO_24.csv
- NMR/T1RHO/jse_T1RHO_24.png
- NMR/T1RHO/jse_T1RHO_29.csv
- NMR/T1RHO/jse_T1RHO_29.png
- NMR/T1RHO/jse_T1RHO_34.csv
- NMR/T1RHO/jse_T1RHO_34.png
- NMR/T1RHO/jse_T1RHO_39.csv
- NMR/T1RHO/jse_T1RHO_39.png
- NMR/T1RHO/jse_T1RHO_4.csv
- NMR/T1RHO/jse_T1RHO_4.png
- NMR/T1RHO/jse_T1RHO_44.csv
- NMR/T1RHO/jse_T1RHO_44.png
- NMR/T1RHO/jse_T1RHO_49.csv
- NMR/T1RHO/jse_T1RHO_49.png
- NMR/T1RHO/jse_T1RHO_54.csv
- NMR/T1RHO/jse_T1RHO_54.png
- NMR/T1RHO/jse_T1RHO_59.csv
- NMR/T1RHO/jse_T1RHO_59.png
- NMR/T1RHO/jse_T1RHO_64.csv
- NMR/T1RHO/jse_T1RHO_64.png
- NMR/T1RHO/jse_T1RHO_69.csv
- NMR/T1RHO/jse_T1RHO_69.png
- NMR/T1RHO/jse_T1RHO_74.csv
- NMR/T1RHO/jse_T1RHO_74.png
- NMR/T1RHO/jse_T1RHO_79.csv
- NMR/T1RHO/jse_T1RHO_79.png
- NMR/T1RHO/jse_T1RHO_84.csv
- NMR/T1RHO/jse_T1RHO_84.png
- NMR/T1RHO/jse_T1RHO_89.csv
- NMR/T1RHO/jse_T1RHO_89.png
- NMR/T1RHO/jse_T1RHO_9.csv
- NMR/T1RHO/jse_T1RHO_9.png
- NMR/T1RHO/jse_T1RHO_94.csv
- NMR/T1RHO/jse_T1RHO_94.png
- NMR/T1RHO/jse_T1RHO_99.csv
- NMR/T1RHO/jse_T1RHO_99.png
- NMR/T1RHO/python fitting/
- NMR/T1RHO/python fitting/fitutils_P3.py
- NMR/T1RHO/python fitting/jse_20240130_T1RHO.csv
- NMR/T1RHO/python fitting/T1Rho_fit_vs_temp_withLinReg.py
- PXRD/High temperature/
- PXRD/High temperature/d6b_01670_75+90.raw
- PXRD/High temperature/d6b_01695_52+88.raw
- PXRD/High temperature/Rac-Cd-F_structure_solution.inp
- PXRD/High temperature/Rac-C-F.cif
- PXRD/High temperature/S-Cd-F.cif
- PXRD/High temperature/S-Cd-F_structure_solution.inp
- PXRD/High temperature/S-Cd-F_structure_solution.inp~
- PXRD/Room temperature/
- PXRD/Room temperature/d7_21237.raw
- PXRD/Room temperature/d7_21237_S_Zn.inp
- PXRD/Room temperature/d7_21237_S_Zn.out
- PXRD/Room temperature/d7_21239.raw
- PXRD/Room temperature/d7_21239_S_Co.inp
- PXRD/Room temperature/d7_21282.raw
- PXRD/Room temperature/d7_21282_S_Cd.inp
- PXRD/Room temperature/d7_21282_S_Cd.out
- PXRD/Room temperature/d7_21283.raw
- PXRD/Room temperature/d7_21283_S-Mn.inp
- PXRD/Room temperature/d7_21283_S-Mn.out
- PXRD/Room temperature/d7_21796.raw
- PXRD/Room temperature/d7_21796_S_Ni.inp
- readme.md
- SXRD/S-Cd.cif
- SXRD/S-Cd_checkcif.pdf
- SXRD/S-Cd_tables.html
- SXRD/S-Co.cif
- SXRD/S-Co_checkcif.pdf
- SXRD/S-Co_tables.html
- SXRD/S-Mn.cif
- SXRD/S-Mn_checkcif.pdf
- SXRD/S-Mn_tables.html
- SXRD/S-Ni.cif
- SXRD/S-Ni_checkcif.pdf
- SXRD/S-Ni_tables.html
- SXRD/S-Zn.cif
- SXRD/S-Zn_checkcif.pdf
- SXRD/S-Zn_tables.html
