# Supplementary material for: Potential Multiaxial Molecular Ferroelectricity through Chiral Cation Replacement
Source: Cryst Growth Des. 2025 Jul 21;25(15):6237–47. doi: 10.1021/acs.cgd.5c00666 (PMC12332970; doi:10.1021/acs.cgd.5c00666)
Supplement: Supplementary file 2 [file cg5c00666_si_002.zip › NMR/M2/S-Cd_D_C3.cif]

#======================================================================
# CRYSTAL DATA
#----------------------------------------------------------------------
data_VESTA_phase_1

_chemical_name_common                  '0.5(Cd Cl4), C6 H15 Cl N O'
_cell_length_a                         9.8943(7)
_cell_length_b                         9.3092(7)
_cell_length_c                         12.4610(7)
_cell_angle_alpha                      90.000000
_cell_angle_beta                       96.188(2)
_cell_angle_gamma                      90.000000
_cell_volume                           1141.070787
_space_group_name_H-M_alt              'P 2'
_space_group_IT_number                 3

loop_
_space_group_symop_operation_xyz
   'x, y, z'
   '-x, y, -z'

loop_
   _atom_site_label
   _atom_site_occupancy
   _atom_site_fract_x
   _atom_site_fract_y
   _atom_site_fract_z
   _atom_site_adp_type
   _atom_site_U_iso_or_equiv
   _atom_site_type_symbol
   Cd1        1.0     0.500000     0.254288(7)  0.500000    Uani  0.017813 Cd
   Cd2        1.0     1.000000     0.715681(6)  0.000000    Uani  0.019362 Cd
   Cl4        1.0     0.70288(4)   0.40569(4)   0.48873(4)  Uani  0.028106 Cl
   Cl6        1.0     1.02243(4)   0.84483(4)   0.17153(4)  Uani  0.025615 Cl
   Cl3        1.0     0.45402(4)   0.12048(4)   0.33011(3)  Uani  0.024479 Cl
   Cl1        1.0     0.69321(5)   0.06778(4)   0.01193(4)  Uani  0.040502 Cl
   Cl5        1.0     0.79922(5)   0.55645(4)  -0.00221(4)  Uani  0.030203 Cl
   Cl2        1.0     0.76372(6)   0.92931(4)   0.50554(4)  Uani  0.037569 Cl
   N1         1.0     1.01748(14)  0.27535(16)  0.25342(11) Uani  0.019216 N
   N2         1.0     0.48037(14)  0.69021(16)  0.24681(11) Uani  0.019501 N
   O1         1.0     0.74878(12)  0.11592(12)  0.26478(10) Uani  0.028753 O
   H1         1.0     0.6762(10)   0.1235(13)   0.2904(14)  Uiso  0.043100 H
   C3         1.0     0.90863(16)  0.2299(2)    0.16466(12) Uani  0.019545 C
   C10        1.0     0.5057(2)    0.5424(2)    0.20686(16) Uani  0.029078 C
   H10a       1.0     0.4358(8)    0.5174(7)    0.1504(8)   Uiso  0.043700 H
   H10b       1.0     0.5926(7)    0.5396(4)    0.1793(10)  Uiso  0.043700 H
   H10c       1.0     0.5050(14)   0.4751(4)    0.2652(4)   Uiso  0.043700 H
   C2         1.0     0.76378(16)  0.23164(17)  0.19399(13) Uani  0.020544 C
   O2         1.0     0.77579(13)  0.66756(13)  0.25328(11) Uani  0.033191 O
   H2a        1.0     0.8340(17)   0.7021(5)    0.2189(15)  Uiso  0.049700 H
   C1         1.0     0.66391(16)  0.2216(2)    0.09260(14) Uani  0.027698 C
   H1a        1.0     0.67107(16)  0.3077(2)    0.04979(14) Uiso  0.033200 H
   H1b        1.0     0.57217(16)  0.2171(2)    0.11310(14) Uiso  0.033200 H
   C12        1.0     0.4828(2)    0.7944(2)    0.15622(14) Uani  0.030835 C
   H12a       1.0     0.5698(7)    0.7905(11)   0.1288(8)   Uiso  0.046200 H
   H12b       1.0     0.4128(10)   0.7701(9)    0.0997(5)   Uiso  0.046200 H
   H12c       1.0     0.4674(14)   0.8896(4)    0.1818(4)   Uiso  0.046200 H
   C7         1.0     0.81806(18)  0.7927(2)    0.41844(16) Uani  0.031257 C
   H7a        1.0     0.90807(18)  0.8164(2)    0.39972(16) Uiso  0.037500 H
   H7b        1.0     0.82411(18)  0.7018(2)    0.45672(16) Uiso  0.037500 H
   C8         1.0     0.72155(17)  0.77640(18)  0.31525(14) Uani  0.023691 C
   H8         1.0     0.71499(17)  0.86707(18)  0.27506(14) Uiso  0.028400 H
   C6         1.0     0.9966(2)    0.4263(2)    0.2884(2)   Uani  0.035200 C
   H6a        1.0     0.9906(15)   0.4886(4)    0.2267(4)   Uiso  0.052800 H
   H6b        1.0     0.9139(8)    0.4322(4)    0.3221(11)  Uiso  0.052800 H
   H6c        1.0     1.0717(8)    0.4551(7)    0.3390(9)   Uiso  0.052800 H
   C4         1.0     1.0240(2)    0.1781(2)    0.35001(16) Uani  0.036558 C
   H4a        1.0     0.9439(8)    0.1909(13)   0.3861(8)   Uiso  0.054800 H
   H4b        1.0     1.0294(16)   0.0800(2)    0.3270(2)   Uiso  0.054800 H
   H4c        1.0     1.1030(9)    0.2011(13)   0.3987(7)   Uiso  0.054800 H
   C11        1.0     0.34182(18)  0.6933(2)    0.28450(16) Uani  0.035625 C
   H11a       1.0     0.2755(4)    0.6644(17)   0.2266(5)   Uiso  0.053500 H
   H11b       1.0     0.3392(5)    0.6287(13)   0.3442(9)   Uiso  0.053500 H
   H11c       1.0     0.3218(7)    0.7890(4)    0.3068(13)  Uiso  0.053500 H
   C9         1.0     0.58173(16)  0.7301(2)    0.34242(12) Uani  0.018979 C
   H9a        1.0     0.54341(16)  0.8076(2)    0.38150(12) Uiso  0.022800 H
   H9b        1.0     0.59292(16)  0.6481(2)    0.39058(12) Uiso  0.022800 H
   C5         1.0     1.15011(17)  0.2667(4)    0.20700(17) Uani  0.041607 C
   H5a        1.0     1.1654(8)    0.1696(5)    0.1851(13)  Uiso  0.062400 H
   H5b        1.0     1.1481(7)    0.3291(14)   0.1455(9)   Uiso  0.062400 H
   H5c        1.0     1.2221(4)    0.2957(18)   0.2605(5)   Uiso  0.062400 H
   H3a        1.0     0.9206(16)   0.296(2)     0.1045(14)  Uiso  0.017000 H
   H3b        1.0     0.9325(17)   0.139(2)     0.1442(14)  Uiso  0.020000 H
   H2         1.0     0.7462(17)   0.323(2)     0.2242(15)  Uiso  0.019000 H
   B1d        1.0     0.787000     0.717000     0.390000    Uiso  0.050000 B
   B2d        1.0     0.710000     0.254000     0.112000    Uiso  0.050000 B
   B1c        1.0     0.575000     0.718000     0.281000    Uiso  0.050000 B
   B2c        1.0     0.920000     0.253000     0.223000    Uiso  0.050000 B

loop_
   _atom_site_aniso_label
   _atom_site_aniso_U_11
   _atom_site_aniso_U_22
   _atom_site_aniso_U_33
   _atom_site_aniso_U_12
   _atom_site_aniso_U_13
   _atom_site_aniso_U_23
   Cd1	 0.01865  0.01811  0.01649 -0.00000  0.00103  0.00000
   Cd2	 0.02236  0.01624  0.01901 -0.00000  0.00005  0.00000
   Cl4	 0.02378  0.02580  0.03360 -0.00592 -0.00213  0.01073
   Cl6	 0.02548  0.02430  0.02710  0.00135  0.00300 -0.00937
   Cl3	 0.02149  0.03060  0.02102  0.00408  0.00079 -0.00762
   Cl1	 0.03990  0.04700  0.03440 -0.01580  0.00306 -0.01300
   Cl5	 0.03530  0.02860  0.02480 -0.01490 -0.00551  0.00727
   Cl2	 0.05780  0.03080  0.02231 -0.01000 -0.00392 -0.00198
   N1	 0.02000  0.01830  0.01900  0.00380  0.00050  0.00250
   N2	 0.02340  0.01900  0.01560  0.00470 -0.00020  0.00210
   O1	 0.02820  0.02940  0.03080  0.00730  0.01300  0.01220
   C3	 0.02080  0.02110  0.01630  0.00290 -0.00000  0.00260
   C10	 0.03380  0.01660  0.03500  0.00580 -0.00470 -0.00830
   C2	 0.02010  0.01640  0.02480  0.00240  0.00090  0.00480
   O2	 0.02990  0.03370  0.03870  0.00140  0.01620 -0.00660
   C1	 0.02300  0.02680  0.03180 -0.00340 -0.00390  0.00490
   C12	 0.05200  0.02070  0.01770  0.00100 -0.00590  0.00350
   C7	 0.02700  0.03240  0.03340 -0.00510 -0.00120  0.00110
   C8	 0.02760  0.02060  0.02330 -0.00090  0.00470  0.00000
   C6	 0.03340  0.02040  0.04900  0.00090 -0.00840 -0.00200
   C4	 0.05600  0.03040  0.01970 -0.00740 -0.01230  0.00970
   C11	 0.02160  0.05900  0.02600  0.00440  0.00130 -0.00480
   C9	 0.02190  0.01960  0.01550  0.00310  0.00230  0.00000
   C5	 0.01740  0.06930  0.03810  0.00630  0.00290  0.00190
