# Supplementary material for: Potential Multiaxial Molecular Ferroelectricity through Chiral Cation Replacement
Source: Cryst Growth Des. 2025 Jul 21;25(15):6237–47. doi: 10.1021/acs.cgd.5c00666 (PMC12332970; doi:10.1021/acs.cgd.5c00666)
Supplement: Supplementary file 2 [file cg5c00666_si_002.zip › NMR/Static 1H spectra/0.txt]

400171.293 -180.869628906
400049.233737 -174.458251953
399927.174474 -154.776489258
399805.115212 -122.877319336
399683.055949 -80.9124755859
399560.996686 -31.962890625
399438.937423 20.2236328125
399316.878161 71.5612792969
399194.818898 117.99206543
399072.759635 155.85168457
398950.700372 182.201904297
398828.64111 195.096191406
398706.581847 193.753051758
398584.522584 178.619262695
398462.463321 151.317871094
398340.404058 114.485107422
398218.344796 71.5141601562
398096.285533 26.2275390625
397974.22627 -17.4847412109
397852.167007 -56.0311279297
397730.107745 -86.4476318359
397608.048482 -106.661132812
397485.989219 -115.663574219
397363.929956 -113.575683594
397241.870693 -101.599243164
397119.811431 -81.865234375
396997.752168 -57.1911621094
396875.692905 -30.7745361328
396753.633642 -5.85632324219
396631.57438 14.6134033203
396509.515117 28.2744140625
396387.455854 33.5863037109
396265.396591 29.9725341797
396143.337329 17.859375
396021.278066 -1.38610839844
395899.218803 -25.6186523438
395777.15954 -52.1522216797
395655.100277 -78.0523681641
395533.041015 -100.449829102
395410.981752 -116.843383789
395288.922489 -125.360961914
395166.863226 -124.953125
395044.803964 -115.497802734
394922.744701 -97.8101806641
394800.685438 -73.5540771484
394678.626175 -45.068359375
394556.566912 -15.1254882812
394434.50765 13.3526611328
394312.448387 37.5891113281
394190.389124 55.2298583984
394068.329861 64.5754394531
393946.270599 64.7429199219
393824.211336 55.7452392578
393702.152073 38.4788818359
393580.09281 14.6242675781
393458.033548 -13.5290527344
393335.974285 -43.3148193359
393213.915022 -71.9536132812
393091.855759 -96.8211669922
392969.796496 -115.693969727
392847.737234 -126.949707031
392725.677971 -129.700439453
392603.618708 -123.852172852
392481.559445 -110.08203125
392359.500183 -89.7426757812
392237.44092 -64.7043457031
392115.381657 -37.1530761719
391993.322394 -9.36804199219
391871.263131 16.4975585938
391749.203869 38.6123046875
391627.144606 55.6165771484
391505.085343 66.7163085938
391383.02608 71.7125244141
391260.966818 70.9672851562
391138.907555 65.3127441406
391016.848292 55.9194335938
390894.789029 44.1357421875
390772.729767 31.32421875
390650.670504 18.7080078125
390528.611241 7.2490234375
390406.551978 -2.43273925781
390284.492715 -10.0909423828
390162.433453 -15.8331298828
390040.37419 -20.0570068359
389918.314927 -23.3507080078
389796.255664 -26.373046875
389674.196402 -29.7292480469
389552.137139 -33.8587646484
389430.077876 -38.9495849609
389308.018613 -44.8901367188
389185.95935 -51.2650146484
389063.900088 -57.3953857422
388941.840825 -62.4173583984
388819.781562 -65.3908691406
388697.722299 -65.4240722656
388575.663037 -61.796875
388453.603774 -54.0697021484
388331.544511 -42.1611328125
388209.485248 -26.3873291016
388087.425986 -7.45300292969
387965.366723 13.6019287109
387843.30746 35.4987792969
387721.248197 56.8438720703
387599.188934 76.2713623047
387477.129672 92.5844726562
387355.070409 104.880371094
387233.011146 112.642211914
387110.951883 115.7890625
386988.892621 114.674194336
386866.833358 110.033935547
386744.774095 102.889892578
386622.714832 94.4172363281
386500.655569 85.7923583984
386378.596307 78.0388183594
386256.537044 71.8908691406
386134.477781 67.6893310547
386012.418518 65.3250732422
385890.359256 64.2397460938
385768.299993 63.4818115234
385646.24073 61.8192138672
385524.181467 57.8929443359
385402.122205 50.3974609375
385280.062942 38.2684326172
385158.003679 20.8538818359
385035.944416 -1.94677734375
384913.885153 -29.6014404297
384791.825891 -60.9263916016
384669.766628 -94.1395263672
384547.707365 -126.984375
384425.648102 -156.913452148
384303.58884 -181.315917969
384181.529577 -197.768066406
384059.470314 -204.281005859
383937.411051 -199.520751953
383815.351788 -182.976806641
383693.292526 -155.059936523
383571.233263 -117.117797852
383449.174 -71.3615722656
383327.114737 -20.7093505859
383205.055475 31.4404296875
383082.996212 81.4881591797
382960.936949 125.9375
382838.877686 161.695556641
382716.818424 186.344482422
382594.759161 198.352783203
382472.699898 197.210327148
382350.640635 183.470336914
382228.581372 158.696289062
382106.52211 125.315429688
381984.462847 86.396484375
381862.403584 45.3676757812
381740.344321 5.70678710938
381618.285059 -29.3707275391
381496.225796 -57.1955566406
381374.166533 -75.8708496094
381252.10727 -84.4237060547
381130.048007 -82.8664550781
381007.988745 -72.1623535156
380885.929482 -54.1019287109
380763.870219 -31.1029052734
380641.810956 -5.95471191406
380519.751694 18.4682617188
380397.692431 39.4934082031
380275.633168 54.9100341797
380153.573905 63.1771240234
380031.514643 63.5606689453
379909.45538 56.1859130859
379787.396117 42.0037841797
379665.336854 22.6737060547
379543.277591 0.379272460938
379421.218329 -22.4044189453
379299.159066 -43.1696777344
379177.099803 -59.6306152344
379055.04054 -69.9505615234
378932.981278 -72.9208984375
378810.922015 -68.0694580078
378688.862752 -55.6978759766
378566.803489 -36.8360595703
378444.744226 -13.1290283203
378322.684964 13.3360595703
378200.625701 40.2409667969
378078.566438 65.2633056641
377956.507175 86.2976074219
377834.447913 101.644287109
377712.38865 110.153808594
377590.329387 111.307128906
377468.270124 105.231323242
377346.210862 92.6488037109
377224.151599 74.7684326172
377102.092336 53.1340332031
376980.033073 29.4460449219
376857.97381 5.38012695312
376735.914548 -17.5811767578
376613.855285 -38.2823486328
376491.796022 -55.9810791016
376369.736759 -70.3817138672
376247.677497 -81.6102294922
376125.618234 -90.1390380859
376003.558971 -96.6706542969
375881.499708 -101.99597168
375759.440445 -106.846557617
375637.381183 -111.758300781
375515.32192 -116.965087891
375393.262657 -122.335083008
375271.203394 -127.360351562
375149.144132 -131.200683594
375027.084869 -132.778686523
374905.025606 -130.916503906
374782.966343 -124.497802734
374660.907081 -112.638427734
374538.847818 -94.8431396484
374416.788555 -71.1318359375
374294.729292 -42.1158447266
374172.670029 -9.01574707031
374050.610767 26.3875732422
373928.551504 61.8669433594
373806.492241 94.9167480469
373684.432978 122.96484375
373562.373716 143.60534668
373440.314453 154.830810547
373318.25519 155.242919922
373196.195927 144.21484375
373074.136664 121.993896484
372952.077402 89.7264404297
372830.018139 49.4034423828
372707.958876 3.72900390625
372585.899613 -44.0809326172
372463.840351 -90.5501708984
372341.781088 -132.223510742
372219.721825 -165.951782227
372097.662562 -189.156860352
371975.6033 -200.051757812
371853.544037 -197.793457031
371731.484774 -182.558349609
371609.425511 -155.530151367
371487.366248 -118.802246094
371365.306986 -75.2032470703
371243.247723 -28.0611572266
371121.18846 19.0727539062
370999.129197 62.7169189453
370877.069935 99.7395019531
370755.010672 127.607788086
370632.951409 144.578125
370510.892146 149.817871094
370388.832883 143.444091797
370266.773621 126.482055664
370144.714358 100.745239258
370022.655095 68.654296875
369900.595832 33.0075683594
369778.53657 -3.271484375
369656.477307 -37.3884277344
369534.418044 -66.9094238281
369412.358781 -89.9523925781
369290.299519 -105.320800781
369168.240256 -112.57043457
369046.180993 -112.004516602
368924.12173 -104.603881836
368802.062467 -91.8967285156
368680.003205 -75.7856445312
368557.943942 -58.3480224609
368435.884679 -41.6293945312
368313.825416 -27.4484863281
368191.766154 -17.2338867188
368069.706891 -11.9022216797
367947.647628 -11.7911376953
367825.588365 -16.6486816406
367703.529102 -25.6793212891
367581.46984 -37.6385498047
367459.410577 -50.9669189453
367337.351314 -63.9493408203
367215.292051 -74.8825683594
367093.232789 -82.2385253906
366971.173526 -84.8038330078
366849.114263 -81.7894287109
366727.055 -72.8966064453
366604.995738 -58.3393554688
366482.936475 -38.8184814453
366360.877212 -15.4566650391
366238.817949 10.3026123047
366116.758686 36.8197021484
365994.699424 62.3948974609
365872.640161 85.4052734375
365750.580898 104.429077148
365628.521635 118.348754883
365506.462373 126.425292969
365384.40311 128.337280273
365262.343847 124.185180664
365140.284584 114.463623047
365018.225321 100.001708984
364896.166059 81.8829345703
364774.106796 61.3488769531
364652.047533 39.6977539062
364529.98827 18.1866455078
364407.929008 -2.05908203125
364285.869745 -20.1163330078
364163.810482 -35.3155517578
364041.751219 -47.2672119141
363919.691957 -55.8663330078
363797.632694 -61.2727050781
363675.573431 -63.8720703125
363553.514168 -64.2241210938
363431.454905 -62.9990234375
363309.395643 -60.9114990234
363187.33638 -58.6545410156
363065.277117 -56.8409423828
362943.217854 -55.9537353516
362821.158592 -56.3101806641
362699.099329 -58.0400390625
362577.040066 -61.0802001953
362454.980803 -65.1838378906
362332.92154 -69.9425048828
362210.862278 -74.8212890625
362088.803015 -79.2010498047
361966.743752 -82.4263916016
361844.684489 -83.8568115234
361722.625227 -82.9147949219
361600.565964 -79.1304931641
361478.506701 -72.1793212891
361356.447438 -61.9094238281
361234.388176 -48.3579101562
361112.328913 -31.7554931641
360990.26965 -12.5173339844
360868.210387 8.77612304688
360746.151124 31.412109375
360624.091862 54.5838623047
360502.032599 77.4371337891
360379.973336 99.1202392578
360257.914073 118.833374023
360135.854811 135.873779297
360013.795548 149.677001953
359891.736285 159.846557617
359769.677022 166.174194336
359647.617759 168.646728516
359525.558497 167.440551758
359403.499234 162.904785156
359281.439971 155.532836914
359159.380708 145.925292969
359037.321446 134.749511719
358915.262183 122.694458008
358793.20292 110.428833008
358671.143657 98.5620117188
358549.084395 87.6130371094
358427.025132 77.9880371094
358304.965869 69.9666748047
358182.906606 63.7001953125
358060.847343 59.2180175781
357938.788081 56.4420166016
357816.728818 55.2064208984
357694.669555 55.2813720703
357572.610292 56.3972167969
357450.55103 58.2664794922
357328.491767 60.603515625
357206.432504 63.1392822266
357084.373241 65.6306152344
356962.313978 67.8646240234
356840.254716 69.6610107422
356718.195453 70.8686523438
356596.13619 71.3635253906
356474.076927 71.0467529297
356352.017665 69.8428955078
356229.958402 67.7027587891
356107.899139 64.6070556641
355985.839876 60.572265625
355863.780614 55.6589355469
355741.721351 49.9768066406
355619.662088 43.6888427734
355497.602825 37.0101318359
355375.543562 30.2009277344
355253.4843 23.5516357422
355131.425037 17.36328125
355009.365774 11.9197998047
354887.306511 7.45715332031
354765.247249 4.13244628906
354643.187986 1.99462890625
354521.128723 0.962158203125
354399.06946 0.810791015625
354277.010197 1.17370605469
354154.950935 1.55847167969
354032.891672 1.37731933594
353910.832409 -0.006103515625
353788.773146 -3.22119140625
353666.713884 -8.82348632812
353544.654621 -17.2303466797
353422.595358 -28.6602783203
353300.536095 -43.0831298828
353178.476833 -60.1890869141
353056.41757 -79.3802490234
352934.358307 -99.7872314453
352812.299044 -120.313232422
352690.239781 -139.702026367
352568.180519 -156.626708984
352446.121256 -169.793212891
352324.061993 -178.047607422
352202.00273 -180.481079102
352079.943468 -176.519897461
351957.884205 -165.993408203
351835.824942 -149.172363281
351713.765679 -126.770385742
351591.706417 -99.9104003906
351469.647154 -70.0539550781
351347.587891 -38.9016113281
351225.528628 -8.2666015625
351103.469365 20.0607910156
350981.410103 44.4522705078
350859.35084 63.5689697266
350737.291577 76.4664306641
350615.232314 82.6685791016
350493.173052 82.2012939453
350371.113789 75.583984375
350249.054526 63.7802734375
350126.995263 48.1080322266
350004.936 30.123046875
349882.876738 11.4794921875
349760.817475 -6.21325683594
349638.758212 -21.5297851562
349516.698949 -33.3482666016
349394.639687 -40.9385986328
349272.580424 -44.0161132812
349150.521161 -42.7507324219
349028.461898 -37.7347412109
348906.402636 -29.9119873047
348784.343373 -20.4759521484
348662.28411 -10.7469482422
348540.224847 -2.04064941406
348418.165584 4.45727539062
348296.106322 7.80310058594
348174.047059 7.37524414062
348051.987796 2.92370605469
347929.928533 -5.42126464844
347807.869271 -17.1790771484
347685.810008 -31.5815429688
347563.750745 -47.6647949219
347441.691482 -64.3756103516
347319.632219 -80.68359375
347197.572957 -95.6867675781
347075.513694 -108.696289062
346953.454431 -119.296020508
346831.395168 -127.367553711
346709.335906 -133.078857422
346587.276643 -136.841064453
346465.21738 -139.234375
346343.158117 -140.916503906
346221.098855 -142.520751953
346099.039592 -144.558105469
345976.980329 -147.333129883
345854.921066 -150.886108398
345732.861803 -154.96484375
345610.802541 -159.035644531
345488.743278 -162.326782227
345366.684015 -163.90637207
345244.624752 -162.783813477
345122.56549 -158.022705078
345000.506227 -148.858154297
344878.446964 -134.799560547
344756.387701 -115.712646484
344634.328438 -91.8670654297
344512.269176 -63.9447021484
344390.209913 -33.0079345703
344268.15065 -0.427734375
344146.091387 32.2213134766
344024.032125 63.2906494141
343901.972862 91.1955566406
343779.913599 114.552612305
343657.854336 132.300170898
343535.795074 143.790405273
343413.735811 148.841918945
343291.676548 147.751586914
343169.617285 141.258544922
343047.558022 130.468383789
342925.49876 116.743164062
342803.439497 101.567626953
342681.380234 86.4072265625
342559.320971 72.5703125
342437.261709 61.0887451172
342315.202446 52.6312255859
342193.143183 47.4541015625
342071.08392 45.3984375
341949.024657 45.9300537109
341826.965395 48.2199707031
341704.906132 51.2561035156
341582.846869 53.97265625
341460.787606 55.3856201172
341338.728344 54.7171630859
341216.669081 51.4968261719
341094.609818 45.6287841797
340972.550555 37.4146728516
340850.491293 27.5333251953
340728.43203 16.9753417969
340606.372767 6.94018554688
340484.313504 -1.29284667969
340362.254241 -6.50720214844
340240.194979 -7.69067382812
340118.135716 -4.15844726562
339996.076453 4.35144042969
339874.01719 17.6267089844
339751.957928 34.9747314453
339629.898665 55.2663574219
339507.839402 77.0268554688
339385.780139 98.5622558594
339263.720876 118.114379883
339141.661614 134.02331543
339019.602351 144.887451172
338897.543088 149.701171875
338775.483825 147.95690918
338653.424563 139.702636719
338531.3653 125.546508789
338409.306037 106.60925293
338287.246774 84.4281005859
338165.187512 60.8194580078
338043.128249 37.7170410156
337921.068986 16.9967041016
337799.009723 0.307250976562
337676.95046 -11.076171875
337554.891198 -16.3651123047
337432.831935 -15.3227539062
337310.772672 -8.27819824219
337188.713409 3.91369628906
337066.654147 19.9595947266
336944.594884 38.2563476562
336822.535621 57.0461425781
336700.476358 74.583984375
336578.417095 89.3004150391
336456.357833 99.9445800781
336334.29857 105.694580078
336212.239307 106.224243164
336090.180044 101.719848633
335968.120782 92.8494873047
335846.061519 80.6846923828
335724.002256 66.5859375
335601.942993 52.0626220703
335479.883731 38.6214599609
335357.824468 27.6199951172
335235.765205 20.1358642578
335113.705942 16.8685302734
334991.646679 18.0783691406
334869.587417 23.5708007812
334747.528154 32.7236328125
334625.468891 44.5557861328
334503.409628 57.8284912109
334381.350366 71.1680908203
334259.291103 83.19921875
334137.23184 92.6722412109
334015.172577 98.5775146484
333893.113314 100.231201172
333771.054052 97.3273925781
333648.994789 89.9548339844
333526.935526 78.57421875
333404.876263 63.9622802734
333282.817001 47.1292724609
333160.757738 29.2196044922
333038.698475 11.404296875
332916.639212 -5.22180175781
332794.57995 -19.7298583984
332672.520687 -31.4244384766
332550.461424 -39.884765625
332428.402161 -44.9765625
332306.342898 -46.8350830078
332184.283636 -45.8245849609
332062.224373 -42.4780273438
331940.16511 -37.4271240234
331818.105847 -31.3287353516
331696.046585 -24.7980957031
331573.987322 -18.3533935547
331451.928059 -12.3787841797
331329.868796 -7.10656738281
331207.809533 -2.62084960938
331085.750271 1.12084960938
330963.691008 4.25305175781
330841.631745 6.95739746094
330719.572482 9.41857910156
330597.51322 11.7819824219
330475.453957 14.1241455078
330353.394694 16.4354248047
330231.335431 18.6186523438
330109.276169 20.5045166016
329987.216906 21.8802490234
329865.157643 22.5275878906
329743.09838 22.2647705078
329621.039117 20.9876708984
329498.979855 18.7017822266
329376.920592 15.54296875
329254.861329 11.7802734375
329132.802066 7.80310058594
329010.742804 4.08862304688
328888.683541 1.15734863281
328766.624278 -0.483154296875
328644.565015 -0.39794921875
328522.505752 1.7197265625
328400.44649 6.00158691406
328278.387227 12.3724365234
328156.327964 20.5400390625
328034.268701 30.0065917969
327912.209439 40.1022949219
327790.150176 50.0401611328
327668.090913 58.9851074219
327546.03165 66.1333007812
327423.972388 70.7912597656
327301.913125 72.44921875
327179.853862 70.8404541016
327057.794599 65.9776611328
326935.735336 58.1673583984
326813.676074 47.9925537109
326691.616811 36.2723388672
326569.557548 23.9958496094
326447.498285 12.2380371094
326325.439023 2.06665039062
326203.37976 -5.55444335938
326081.320497 -9.85437011719
325959.261234 -10.3269042969
325837.201971 -6.78137207031
325715.142709 0.633056640625
325593.083446 11.4376220703
325471.024183 24.8588867188
325348.96492 39.892578125
325226.905658 55.3890380859
325104.846395 70.1513671875
324982.787132 83.0362548828
324860.727869 93.0545654297
324738.668607 99.4536132812
324616.609344 101.782226562
324494.550081 99.9278564453
324372.490818 94.1239013672
324250.431555 84.9288330078
324128.372293 73.1741943359
324006.31303 59.8936767578
323884.253767 46.2322998047
323762.194504 33.3494873047
323640.135242 22.3204345703
323518.075979 14.0474853516
323396.016716 9.18762207031
323273.957453 8.099609375
323151.89819 10.8208007812
323029.838928 17.0679931641
322907.779665 26.2664794922
322785.720402 37.6031494141
322663.661139 50.0965576172
322541.601877 62.6804199219
322419.542614 74.2921142578
322297.483351 83.9583740234
322175.424088 90.8709716797
322053.364826 94.4495849609
321931.305563 94.3814697266
321809.2463 90.6414794922
321687.187037 83.4879150391
321565.127774 73.4353027344
321443.068512 61.2094726562
321321.009249 47.6853027344
321198.949986 33.8166503906
321076.890723 20.5603027344
320954.831461 8.80163574219
320832.772198 -0.7109375
320710.712935 -7.42333984375
320588.653672 -11.0126953125
320466.594409 -11.4107666016
320344.535147 -8.80615234375
320222.475884 -3.62780761719
320100.416621 3.48779296875
319978.357358 11.7443847656
319856.298096 20.2449951172
319734.238833 28.056640625
319612.17957 34.2777099609
319490.120307 38.103515625
319368.061045 38.8831787109
319246.001782 36.1685791016
319123.942519 29.7473144531
319001.883256 19.6617431641
318879.823993 6.20959472656
318757.764731 -10.0718994141
318635.705468 -28.4372558594
318513.646205 -47.9781494141
318391.586942 -67.6812744141
318269.52768 -86.4915771484
318147.468417 -103.379272461
318025.409154 -117.406860352
317903.349891 -127.787963867
317781.290628 -133.938232422
317659.231366 -135.512207031
317537.172103 -132.424560547
317415.11284 -124.853393555
317293.053577 -113.226074219
317170.994315 -98.1885986328
317048.935052 -80.5598144531
316926.875789 -61.2746582031
316804.816526 -41.3199462891
316682.757264 -21.6687011719
316560.698001 -3.21569824219
316438.638738 13.2780761719
316316.579475 27.2319335938
316194.520212 38.2734375
316072.46095 46.2541503906
315950.401687 51.2440185547
315828.342424 53.5112304688
315706.283161 53.4875488281
315584.223899 51.7215576172
315462.164636 48.8245849609
315340.105373 45.4168701172
315218.04611 42.0732421875
315095.986847 39.2783203125
314973.927585 37.3908691406
314851.868322 36.6221923828
314729.809059 37.0300292969
314607.749796 38.5251464844
314485.690534 40.8934326172
314363.631271 43.826171875
314241.572008 46.9583740234
314119.512745 49.9106445312
313997.453483 52.3277587891
313875.39422 53.9135742188
313753.334957 54.4572753906
313631.275694 53.8480224609
313509.216431 52.0810546875
313387.157169 49.25
313265.097906 45.5314941406
313143.038643 41.1629638672
313020.97938 36.4165039062
312898.920118 31.5721435547
312776.860855 26.8958740234
312654.801592 22.6207275391
312532.742329 18.9379882812
312410.683066 15.9942626953
312288.623804 13.8978271484
312166.564541 12.7297363281
312044.505278 12.5581054688
311922.446015 13.4554443359
311800.386753 15.5084228516
311678.32749 18.8266601562
311556.268227 23.5401611328
311434.208964 29.7894287109
311312.149702 37.7058105469
311190.090439 47.384765625
311068.031176 58.8546142578
310945.971913 72.0437011719
310823.91265 86.7536621094
310701.853388 102.637084961
310579.794125 119.191650391
310457.734862 135.767456055
310335.675599 151.591552734
310213.616337 165.810546875
310091.557074 177.546875
309969.497811 185.967529297
309847.438548 190.356079102
309725.379285 190.183837891
309603.320023 185.173706055
309481.26076 175.344360352
309359.201497 161.037475586
309237.142234 142.912841797
309115.082972 121.920654297
308993.023709 99.2419433594
308870.964446 76.2061767578
308748.905183 54.1909179688
308626.845921 34.5104980469
308504.786658 18.3045654297
308382.727395 6.43664550781
308260.668132 -0.588500976562
308138.608869 -2.67663574219
308016.549607 -0.16455078125
307894.490344 6.20104980469
307772.431081 15.3201904297
307650.371818 25.8314208984
307528.312556 36.2309570312
307406.253293 45.0085449219
307284.19403 50.7890625
307162.134767 52.4660644531
307040.075504 49.3145751953
306918.016242 41.0743408203
306795.956979 27.9903564453
306673.897716 10.8109130859
306551.838453 -9.26184082031
306429.779191 -30.6640625
306307.719928 -51.59765625
306185.660665 -70.1827392578
306063.601402 -84.6209716797
305941.54214 -93.3568115234
305819.482877 -95.2205810547
305697.423614 -89.5407714844
305575.364351 -76.21484375
305453.305088 -55.7316894531
305331.245826 -29.1439208984
305209.186563 2.00903320312
305087.1273 35.8210449219
304965.068037 70.16796875
304843.008775 102.877441406
304720.949512 131.901123047
304598.890249 155.474365234
304476.830986 172.249633789
304354.771724 181.393676758
304232.712461 182.637207031
304110.653198 176.276611328
303988.593935 163.126708984
303866.534672 144.430664062
303744.47541 121.737548828
303622.416147 96.7583007812
303500.356884 71.2143554688
303378.297621 46.6947021484
303256.238359 24.5343017578
303134.179096 5.72277832031
303012.119833 -9.14721679688
302890.06057 -19.8890380859
302768.001307 -26.689453125
302645.942045 -30.0424804688
302523.882782 -30.6534423828
302401.823519 -29.3304443359
302279.764256 -26.8714599609
302157.704994 -23.9635009766
302035.645731 -21.1016845703
301913.586468 -18.5402832031
301791.527205 -16.2775878906
301669.467943 -14.0793457031
301547.40868 -11.5319824219
301425.349417 -8.1259765625
301303.290154 -3.35168457031
301181.230891 3.19958496094
301059.171629 11.7440185547
300937.112366 22.2337646484
300815.053103 34.3179931641
300692.99384 47.3397216797
300570.934578 60.3720703125
300448.875315 72.2930908203
300326.816052 81.8908691406
300204.756789 87.9888916016
300082.697526 89.5789794922
299960.638264 85.9481201172
299838.579001 76.7819824219
299716.519738 62.2366943359
299594.460475 42.9635009766
299472.401213 20.0861816406
299350.34195 -4.87255859375
299228.282687 -30.1107177734
299106.223424 -53.7012939453
298984.164162 -73.7701416016
298862.104899 -88.677734375
298740.045636 -97.1905517578
298617.986373 -98.6209716797
298495.92711 -92.9221191406
298373.867848 -80.7274169922
298251.808585 -63.3260498047
298129.749322 -42.5747070312
298007.690059 -20.7525634766
297885.630797 -0.36962890625
297763.571534 16.0551757812
297641.512271 26.2272949219
297519.453008 28.2967529297
297397.393745 21.0495605469
297275.334483 4.04699707031
297153.27522 -22.2982177734
297031.215957 -56.7200927734
296909.156694 -97.1719970703
296787.097432 -140.969970703
296665.038169 -184.996582031
296542.978906 -225.945678711
296420.919643 -260.590087891
296298.860381 -286.047485352
296176.801118 -300.020874023
296054.741855 -300.993286133
295932.682592 -288.359008789
295810.623329 -262.478881836
295688.564067 -224.65625
295566.504804 -177.033813477
295444.445541 -122.421386719
295322.386278 -64.0710449219
295200.327016 -5.41625976562
295078.267753 50.1982421875
294956.20849 99.7751464844
294834.149227 140.886230469
294712.089964 171.843261719
294590.030702 191.799072266
294467.971439 200.774047852
294345.912176 199.607666016
294223.852913 189.83972168
294101.793651 173.535766602
293979.734388 153.072875977
293857.675125 130.906494141
293735.615862 109.341308594
293613.5566 90.3260498047
293491.497337 75.2907714844
293369.438074 65.0416259766
293247.378811 59.7200927734
293125.319548 58.8286132812
293003.260286 61.3184814453
292881.201023 65.7305908203
292759.14176 70.3719482422
292637.082497 73.5113525391
292515.023235 73.5748291016
292392.963972 69.3199462891
292270.904709 59.9749755859
292148.845446 45.3271484375
292026.786183 25.7552490234
291904.726921 2.20141601562
291782.667658 -23.9117431641
291660.608395 -50.8114013672
291538.549132 -76.5374755859
291416.48987 -99.1243896484
291294.430607 -116.78125
291172.371344 -128.055786133
291050.312081 -131.965698242
290928.252819 -128.086303711
290806.193556 -116.584960938
290684.134293 -98.205078125
290562.07503 -74.1970214844
290440.015767 -46.2054443359
290317.956505 -16.126953125
290195.897242 14.0522460938
290073.837979 42.4210205078
289951.778716 67.2946777344
289829.719454 87.3411865234
289707.660191 101.672363281
289585.600928 109.889892578
289463.541665 112.088867188
289341.482402 108.815795898
289219.42314 100.989624023
289097.363877 89.7955322266
288975.304614 76.5595703125
288853.245351 62.6212158203
288731.186089 49.2119140625
288609.126826 37.3513183594
288487.067563 27.7742919922
288365.0083 20.8863525391
288242.949038 16.7564697266
288120.889775 15.1419677734
287998.830512 15.5432128906
287876.771249 17.2783203125
287754.711986 19.5725097656
287632.652724 21.6495361328
287510.593461 22.8170166016
287388.534198 22.5384521484
287266.474935 20.4832763672
287144.415673 16.5539550781
287022.35641 10.8858642578
286900.297147 3.82495117188
286778.237884 -4.11791992188
286656.178621 -12.3245849609
286534.119359 -20.1365966797
286412.060096 -26.9233398438
286290.000833 -32.1431884766
286167.94157 -35.3944091797
286045.882308 -36.4477539062
285923.823045 -35.2615966797
285801.763782 -31.9781494141
285679.704519 -26.9010009766
285557.645257 -20.4592285156
285435.585994 -13.16015625
285313.526731 -5.53698730469
285191.467468 1.90222167969
285069.408205 8.72216796875
284947.348943 14.5977783203
284825.28968 19.3400878906
284703.230417 22.9072265625
284581.171154 25.4029541016
284459.111892 27.0604248047
284337.052629 28.21484375
284214.993366 29.2691650391
284092.934103 30.6530761719
283970.87484 32.7808837891
283848.815578 36.0122070312
283726.756315 40.6165771484
283604.697052 46.7436523438
283482.637789 54.4053955078
283360.578527 63.4653320312
283238.519264 73.6397705078
283116.460001 84.5072021484
282994.400738 95.5295410156
282872.341476 106.079833984
282750.282213 115.477294922
282628.22295 123.029296875
282506.163687 128.074462891
282384.104424 130.028930664
282262.045162 128.431762695
282139.985899 122.985107422
282017.926636 113.590698242
281895.867373 100.374755859
281773.808111 83.7025146484
281651.748848 64.1794433594
281529.689585 42.6346435547
281407.630322 20.0893554688
281285.571059 -2.29211425781
281163.511797 -23.2661132812
281041.452534 -41.5847167969
280919.393271 -56.0808105469
280797.334008 -65.7530517578
280675.274746 -69.8491210938
280553.215483 -67.9362792969
280431.15622 -59.9558105469
280309.096957 -46.2541503906
280187.037695 -27.5836181641
280064.978432 -5.07604980469
279942.919169 19.8179931641
279820.859906 45.4173583984
279698.800643 69.921875
279576.741381 91.5405273438
279454.682118 108.628051758
279332.622855 119.814208984
279210.563592 124.121582031
279088.50433 121.055664062
278966.445067 110.661254883
278844.385804 93.5379638672
278722.326541 70.8111572266
278600.267278 44.0598144531
278478.208016 15.2045898438
278356.148753 -13.6341552734
278234.08949 -40.3004150391
278112.030227 -62.771484375
277989.970965 -79.3203125
277867.911702 -88.6571044922
277745.852439 -90.0350341797
277623.793176 -83.3135986328
277501.733914 -68.9709472656
277379.674651 -48.0645751953
277257.615388 -22.1428222656
277135.556125 6.88464355469
277013.496862 36.908203125
276891.4376 65.7933349609
276769.378337 91.5600585938
276647.319074 112.54309082
276525.259811 127.524902344
276403.200549 135.826049805
276281.141286 137.345458984
276159.082023 132.548461914
276037.02276 122.402709961
275914.963497 108.270019531
275792.904235 91.7631835938
275670.844972 74.5838623047
275548.785709 58.3546142578
275426.726446 44.4639892578
275304.667184 33.9382324219
275182.607921 27.3514404297
275060.548658 24.7824707031
274938.489395 25.8237304688
274816.430133 29.638671875
274694.37087 35.060546875
274572.311607 40.7266845703
274450.252344 45.2283935547
274328.193081 47.2651367188
274206.133819 45.7864990234
274084.074556 40.1059570312
273962.015293 29.9786376953
273839.95603 15.630859375
273717.896768 -2.25671386719
273595.837505 -22.6135253906
273473.778242 -44.0822753906
273351.718979 -65.1511230469
273229.659716 -84.3002929688
273107.600454 -100.149047852
272985.541191 -111.587402344
272863.481928 -117.880493164
272741.422665 -118.732666016
272619.363403 -114.309814453
272497.30414 -105.213500977
272375.244877 -92.4135742188
272253.185614 -77.1456298828
272131.126352 -60.7838134766
272009.067089 -44.7036132812
271887.007826 -30.1491699219
271764.948563 -18.1162109375
271642.8893 -9.26586914062
271520.830038 -3.87463378906
271398.770775 -1.82727050781
271276.711512 -2.65026855469
271154.652249 -5.58276367188
271032.592987 -9.67602539062
270910.533724 -13.9099121094
270788.474461 -17.3134765625
270666.415198 -19.0773925781
270544.355935 -18.6431884766
270422.296673 -15.7650146484
270300.23741 -10.5316162109
270178.178147 -3.35180664062
270056.118884 5.09619140625
269934.059622 13.9477539062
269812.000359 22.2513427734
269689.941096 29.0811767578
269567.881833 33.6423339844
269445.822571 35.3625488281
269323.763308 33.9577636719
269201.704045 29.4638671875
269079.644782 22.2332763672
268957.585519 12.8953857422
268835.526257 2.28552246094
268713.466994 -8.64697265625
268591.407731 -18.9459228516
268469.348468 -27.7521972656
268347.289206 -34.3990478516
268225.229943 -38.4821777344
268103.17068 -39.9029541016
267981.111417 -38.8731689453
267859.052154 -35.8863525391
267736.992892 -31.6564941406
267614.933629 -27.0313720703
267492.874366 -22.8902587891
267370.815103 -20.0378417969
267248.755841 -19.107421875
267126.696578 -20.4819335938
267004.637315 -24.2442626953
266882.578052 -30.1622314453
266760.51879 -37.7087402344
266638.459527 -46.1163330078
266516.400264 -54.4610595703
266394.341001 -61.7634277344
266272.281738 -67.0993652344
266150.222476 -69.7041015625
266028.163213 -69.0626220703
265906.10395 -64.9716796875
265784.044687 -57.5681152344
265661.985425 -47.3223876953
265539.926162 -34.9927978516
265417.866899 -21.5510253906
265295.807636 -8.08166503906
265173.748373 4.32861328125
265051.689111 14.7032470703
264929.629848 22.2742919922
264807.570585 26.5589599609
264685.511322 27.4033203125
264563.45206 24.9895019531
264441.392797 19.8046875
264319.333534 12.5777587891
264197.274271 4.18676757812
264075.215009 -4.44738769531
263953.155746 -12.4725341797
263831.096483 -19.2067871094
263709.03722 -24.2188720703
263586.977957 -27.3776855469
263464.918695 -28.8646240234
263342.859432 -29.1455078125
263220.800169 -28.9073486328
263098.740906 -28.9632568359
262976.681644 -30.1396484375
262854.622381 -33.1555175781
262732.563118 -38.5100097656
262610.503855 -46.390625
262488.444592 -56.6156005859
262366.38533 -68.6166992188
262244.326067 -81.466796875
262122.266804 -93.9528808594
262000.207541 -104.685668945
261878.148279 -112.23815918
261756.089016 -115.298095703
261634.029753 -112.81628418
261511.97049 -104.139648438
261389.911228 -89.1087646484
261267.851965 -68.1108398438
261145.792702 -42.0812988281
261023.733439 -12.4495849609
260901.674176 18.9660644531
260779.614914 50.1055908203
260657.555651 78.8442382812
260535.496388 103.17956543
260413.437125 121.413818359
260291.377863 132.311767578
260169.3186 135.216796875
260047.259337 130.115112305
259925.200074 117.638549805
259803.140811 99.0085449219
259681.081549 75.9215087891
259559.022286 50.3895263672
259436.963023 24.5511474609
259314.90376 0.470458984375
259192.844498 -20.056640625
259070.785235 -35.6676025391
258948.725972 -45.5551757812
258826.666709 -49.5336914062
258704.607447 -48.0417480469
258582.548184 -42.0832519531
258460.488921 -33.1109619141
258338.429658 -22.8657226562
258216.370395 -13.1873779297
258094.311133 -5.81555175781
257972.25187 -2.20361328125
257850.192607 -3.36108398438
257728.133344 -9.74377441406
257606.074082 -21.201171875
257484.014819 -36.9876708984
257361.955556 -55.8345947266
257239.896293 -76.0791015625
257117.837031 -95.8325195312
256995.777768 -113.174926758
256873.718505 -126.353881836
256751.659242 -133.966918945
256629.599979 -135.109985352
256507.540717 -129.476196289
256385.481454 -117.39453125
256263.422191 -99.8040771484
256141.362928 -78.1672363281
256019.303666 -54.3288574219
255897.244403 -30.3370361328
255775.18514 -8.24267578125
255653.125877 10.1011962891
255531.066614 23.2233886719
255409.007352 30.1763916016
255286.948089 30.6292724609
255164.888826 24.8979492188
255042.829563 13.9102783203
254920.770301 -0.890380859375
254798.711038 -17.6926269531
254676.651775 -34.5034179688
254554.592512 -49.3520507812
254432.53325 -60.4935302734
254310.473987 -66.5906982422
254188.414724 -66.8566894531
254066.355461 -61.1435546875
253944.296198 -49.9682617188
253822.236936 -34.4747314453
253700.177673 -16.3312988281
253578.11841 2.42077636719
253456.059147 19.5601806641
253333.999885 32.8957519531
253211.940622 40.4774169922
253089.881359 40.7878417969
252967.822096 32.8959960938
252845.762833 16.5590820312
252723.703571 -7.73718261719
252601.644308 -38.8024902344
252479.585045 -74.8266601562
252357.525782 -113.521362305
252235.46652 -152.301147461
252113.407257 -188.489379883
251991.347994 -219.531616211
251869.288731 -243.197021484
251747.229469 -257.749755859
251625.170206 -262.079345703
251503.110943 -255.776000977
251381.05168 -239.150390625
251258.992417 -213.193359375
251136.933155 -179.485107422
251014.873892 -140.060058594
250892.814629 -97.2430419922
250770.755366 -53.4677734375
250648.696104 -11.0991210938
250526.636841 27.7340087891
250404.577578 61.2746582031
250282.518315 88.2388916016
250160.459052 107.873168945
250038.39979 119.965698242
249916.340527 124.817138672
249794.281264 123.171875
249672.222001 116.120605469
249550.162739 104.984863281
249428.103476 91.1931152344
249306.044213 76.1591796875
249183.98495 61.1743164062
249061.925688 47.3194580078
248939.866425 35.4041748047
248817.807162 25.9338378906
248695.747899 19.1063232422
248573.688636 14.8354492188
248451.629374 12.7972412109
248329.570111 12.4923095703
248207.510848 13.3179931641
248085.451585 14.64453125
247963.392323 15.8857421875
247841.33306 16.5629882812
247719.273797 16.3511962891
247597.214534 15.1121826172
247475.155271 12.9066162109
247353.096009 9.98828125
247231.036746 6.78112792969
247108.977483 3.841796875
246986.91822 1.80969238281
246864.858958 1.35131835938
246742.799695 3.09887695312
246620.740432 7.59326171875
246498.681169 15.2280273438
246376.621907 26.2062988281
246254.562644 40.5072021484
246132.503381 57.8669433594
246010.444118 77.7780761719
245888.384855 99.50390625
245766.325593 122.109863281
245644.26633 144.511962891
245522.207067 165.536621094
245400.147804 183.992675781
245278.088542 198.746948242
245156.029279 208.802612305
245033.970016 213.372314453
244911.910753 211.942138672
244789.85149 204.319824219
244667.792228 190.664428711
244545.732965 171.49206543
244423.673702 147.658935547
244301.614439 120.316772461
244179.555177 90.8471679688
244057.495914 60.7755126953
243935.436651 31.6711425781
243813.377388 5.04028320312
243691.318126 -17.7795410156
243569.258863 -35.7174072266
243447.1996 -48.0466308594
243325.140337 -54.4418945312
243203.081074 -55.0036621094
243081.021812 -50.2520751953
242958.962549 -41.0859375
242836.903286 -28.7125244141
242714.844023 -14.5501708984
242592.784761 -0.113159179688
242470.725498 13.1120605469
242348.666235 23.7911376953
242226.606972 30.8527832031
242104.547709 33.5792236328
241982.488447 31.6667480469
241860.429184 25.2515869141
241738.369921 14.8981933594
241616.310658 1.54833984375
241494.251396 -13.5615234375
241372.192133 -29.009765625
241250.13287 -43.3170166016
241128.073607 -55.0797119141
241006.014345 -63.09765625
240883.955082 -66.4849853516
240761.895819 -64.7550048828
240639.836556 -57.8697509766
240517.777293 -46.2507324219
240395.718031 -30.7497558594
240273.658768 -12.5805664062
240151.599505 6.78051757812
240029.540242 25.7181396484
239907.48098 42.6157226562
239785.421717 55.9921875
239663.362454 64.6302490234
239541.303191 67.6817626953
239419.243928 64.7429199219
239297.184666 55.8927001953
239175.125403 41.6900634766
239053.06614 23.1333007812
238931.006877 1.58178710938
238808.947615 -21.3502197266
238686.888352 -43.9211425781
238564.829089 -64.3966064453
238442.769826 -81.1850585938
238320.710564 -92.9578857422
238198.651301 -98.7491455078
238076.592038 -98.0240478516
237954.532775 -90.7137451172
237832.473512 -77.2136230469
237710.41425 -58.3464355469
237588.354987 -35.2934570312
237466.295724 -9.50268554688
237344.236461 17.4211425781
237222.177199 43.8342285156
237100.117936 68.1674804688
236978.058673 89.0325927734
236855.99941 105.30871582
236733.940147 116.206298828
236611.880885 121.303466797
236489.821622 120.555053711
236367.762359 114.273803711
236245.703096 103.088378906
236123.643834 87.8818359375
236001.584571 69.7161865234
235879.525308 49.7503662109
235757.466045 29.1577148438
235635.406783 9.04870605469
235513.34752 -9.59594726562
235391.288257 -25.9777832031
235269.228994 -39.5147705078
235147.169731 -49.8585205078
235025.110469 -56.8937988281
234903.051206 -60.7200927734
234780.991943 -61.6214599609
234658.93268 -60.0242919922
234536.873418 -56.4498291016
234414.814155 -51.4639892578
234292.754892 -45.6286621094
234170.695629 -39.4572753906
234048.636366 -33.3807373047
233926.577104 -27.7203369141
233804.517841 -22.6749267578
233682.458578 -18.3192138672
233560.399315 -14.6135253906
233438.340053 -11.4232177734
233316.28079 -8.54833984375
233194.221527 -5.75622558594
233072.162264 -2.81848144531
232950.103002 0.45458984375
232828.043739 4.18200683594
232705.984476 8.38891601562
232583.925213 12.9927978516
232461.86595 17.7998046875
232339.806688 22.5153808594
232217.747425 26.7647705078
232095.688162 30.1254882812
231973.628899 32.1663818359
231851.569637 32.4937744141
231729.510374 30.7943115234
231607.451111 26.8787841797
231485.391848 20.7141113281
231363.332585 12.4448242188
231241.273323 2.400390625
231119.21406 -8.91613769531
230997.154797 -20.8552246094
230875.095534 -32.6646728516
230753.036272 -43.5455322266
230630.977009 -52.7186279297
230508.917746 -59.4919433594
230386.858483 -63.3262939453
230264.799221 -63.8930664062
230142.739958 -61.1134033203
230020.680695 -55.1807861328
229898.621432 -46.5590820312
229776.562169 -35.9549560547
229654.502907 -24.2707519531
229532.443644 -12.5323486328
229410.384381 -1.80688476562
229288.325118 6.8896484375
229166.265856 12.6833496094
229044.206593 14.9240722656
228922.14733 13.2507324219
228800.088067 7.63122558594
228678.028804 -1.623046875
228555.969542 -13.8784179688
228433.910279 -28.2248535156
228311.851016 -43.5516357422
228189.791753 -58.6442871094
228067.732491 -72.2897949219
227945.673228 -83.3884277344
227823.613965 -91.0537109375
227701.554702 -94.6976318359
227579.49544 -94.0875244141
227457.436177 -89.3720703125
227335.376914 -81.0705566406
227213.317651 -70.0283203125
227091.258388 -57.3395996094
226969.199126 -44.2462158203
226847.139863 -32.0200195312
226725.0806 -21.8409423828
226603.021337 -14.6831054688
226480.962075 -11.2169189453
226358.902812 -11.7407226562
226236.843549 -16.1458740234
226114.784286 -23.9210205078
225992.725023 -34.1940917969
225870.665761 -45.8099365234
225748.606498 -57.4354248047
225626.547235 -67.6828613281
225504.487972 -75.2396240234
225382.42871 -78.9925537109
225260.369447 -78.1350097656
225138.310184 -72.2453613281
225016.250921 -61.33203125
224894.191659 -45.837890625
224772.132396 -26.6059570312
224650.073133 -4.80895996094
224528.01387 18.1502685547
224405.954607 40.7585449219
224283.895345 61.5191650391
224161.836082 79.0764160156
224039.776819 92.3234863281
223917.717556 100.486450195
223795.658294 103.175415039
223673.599031 100.400512695
223551.539768 92.5506591797
223429.480505 80.3404541016
223307.421242 64.7293701172
223185.36198 46.8249511719
223063.302717 27.7777099609
222941.243454 8.67907714844
222819.184191 -9.52551269531
222697.124929 -26.1057128906
222575.065666 -40.5828857422
222453.006403 -52.7415771484
222330.94714 -62.6112060547
222208.887878 -70.4208984375
222086.828615 -76.5375976562
221964.769352 -81.3928222656
221842.710089 -85.4086914062
221720.650826 -88.9300537109
221598.591564 -92.1741943359
221476.532301 -95.1990966797
221354.473038 -97.8970947266
221232.413775 -100.013671875
221110.354513 -101.185668945
220988.29525 -100.998413086
220866.235987 -99.0511474609
220744.176724 -95.0240478516
220622.117461 -88.7385253906
220500.058199 -80.2027587891
220377.998936 -69.6368408203
220255.939673 -57.4749755859
220133.88041 -44.3426513672
220011.821148 -31.0101318359
219889.761885 -18.3298339844
219767.702622 -7.1611328125
219645.643359 1.708984375
219523.584097 7.64050292969
219401.524834 10.2014160156
219279.465571 9.21105957031
219157.406308 4.76037597656
219035.347045 -2.79431152344
218913.287783 -12.8610839844
218791.22852 -24.6630859375
218669.169257 -37.3067626953
218547.109994 -49.8565673828
218425.050732 -61.4133300781
218302.991469 -71.1839599609
218180.932206 -78.5401611328
218058.872943 -83.0573730469
217936.81368 -84.5346679688
217814.754418 -82.9913330078
217692.695155 -78.6458740234
217570.635892 -71.8776855469
217448.576629 -63.1800537109
217326.517367 -53.1075439453
217204.458104 -42.2265625
217082.398841 -31.0721435547
216960.339578 -20.1180419922
216838.280316 -9.75793457031
216716.221053 -0.3046875
216594.16179 8.00244140625
216472.102527 14.978515625
216350.043264 20.4704589844
216227.984002 24.3358154297
216105.924739 26.4249267578
215983.865476 26.5758056641
215861.806213 24.6170654297
215739.746951 20.38671875
215617.687688 13.7586669922
215495.628425 4.67785644531
215373.569162 -6.80236816406
215251.509899 -20.4873046875
215129.450637 -36.0161132812
215007.391374 -52.8547363281
214885.332111 -70.3045654297
214763.272848 -87.5338134766
214641.213586 -103.627441406
214519.154323 -117.654907227
214397.09506 -128.748535156
214275.035797 -136.183227539
214152.976535 -139.454101562
214030.917272 -138.337646484
213908.858009 -132.931762695
213786.798746 -123.667358398
213664.739483 -111.289306641
213542.680221 -96.8040771484
213420.620958 -81.4012451172
213298.561695 -66.3516845703
213176.502432 -52.8933105469
213054.44317 -42.1156005859
212932.383907 -34.8547363281
212810.324644 -31.609375
212688.265381 -32.4890136719
212566.206118 -37.1982421875
212444.146856 -45.0628662109
212322.087593 -55.0946044922
212200.02833 -66.0900878906
212077.969067 -76.7532958984
211955.909805 -85.8315429688
211833.850542 -92.2487792969
211711.791279 -95.2242431641
211589.732016 -94.3612060547
211467.672754 -89.6984863281
211345.613491 -81.7158203125
211223.554228 -71.2918701172
211101.494965 -59.6199951172
210979.435702 -48.0863037109
210857.37644 -38.1252441406
210735.317177 -31.0653076172
210613.257914 -27.9815673828
210491.198651 -29.5717773438
210369.139389 -36.0684814453
210247.080126 -47.197265625
210125.020863 -62.1882324219
210002.9616 -79.83984375
209880.902338 -98.6273193359
209758.843075 -116.849609375
209636.783812 -132.79699707
209514.724549 -144.921875
209392.665286 -151.997070312
209270.606024 -153.242675781
209148.546761 -148.408081055
209026.487498 -137.799804688
208904.428235 -122.252563477
208782.368973 -103.042114258
208660.30971 -81.7535400391
208538.250447 -60.1135253906
208416.191184 -39.8079833984
208294.131921 -22.3016357422
208172.072659 -8.68200683594
208050.013396 0.45751953125
207927.954133 5.07971191406
207805.89487 5.70373535156
207683.835608 3.34228515625
207561.776345 -0.61962890625
207439.717082 -4.59130859375
207317.657819 -6.97180175781
207195.598557 -6.35302734375
207073.539294 -1.70910644531
206951.480031 7.45190429688
206829.420768 20.9897460938
206707.361505 38.1010742188
206585.302243 57.3631591797
206463.24298 76.8479003906
206341.183717 94.3017578125
206219.124454 107.369506836
206097.065192 113.846313477
205975.005929 111.926513672
205852.946666 100.428588867
205730.887403 78.9686279297
205608.82814 48.0634765625
205486.768878 9.1484375
205364.709615 -35.4937744141
205242.650352 -82.8909912109
205120.591089 -129.614257812
204998.531827 -172.065795898
204876.472564 -206.795288086
204754.413301 -230.815063477
204632.354038 -241.885864258
204510.294776 -238.741699219
204388.235513 -221.234375
204266.17625 -190.37902832
204144.116987 -148.296630859
204022.057724 -98.0521240234
203899.998462 -43.4078369141
203777.939199 11.4924316406
203655.879936 62.4783935547
203533.820673 105.713500977
203411.761411 138.030029297
203289.702148 157.205932617
203167.642885 162.158691406
203045.583622 153.036987305
202923.524359 131.201538086
202801.465097 99.09765625
202679.405834 60.0286865234
202557.346571 17.8540039062
202435.287308 -23.3623046875
202313.228046 -59.7208251953
202191.168783 -87.8367919922
202069.10952 -105.140380859
201947.050257 -110.103759766
201824.990995 -102.365966797
201702.931732 -82.75390625
201580.872469 -53.1928710938
201458.813206 -16.5186767578
201336.753943 23.7922363281
201214.694681 63.9473876953
201092.635418 100.186645508
200970.576155 129.123901367
200848.516892 148.050170898
200726.45763 155.169555664
200604.398367 149.74987793
200482.339104 132.174316406
200360.279841 103.891601562
200238.220578 67.2719726562
200116.161316 25.3836669922
199994.102053 -18.2873535156
199872.04279 -60.1499023438
199749.983527 -96.8179931641
199627.924265 -125.397094727
199505.865002 -143.718261719
199383.805739 -150.498901367
199261.746476 -145.423217773
199139.687214 -129.133056641
199017.627951 -103.13659668
198895.568688 -69.6455078125
198773.509425 -31.3579101562
198651.450162 8.78869628906
198529.3909 47.8746337891
198407.331637 83.2360839844
198285.272374 112.668823242
198163.213111 134.577758789
198041.153849 148.06237793
197919.094586 152.935668945
197797.035323 149.676879883
197674.97606 139.329101562
197552.916797 123.354614258
197430.857535 103.464233398
197308.798272 81.4407958984
197186.739009 58.9718017578
197064.679746 37.5091552734
196942.620484 18.1680908203
196820.561221 1.66979980469
196698.501958 -11.6672363281
196576.442695 -21.8935546875
196454.383433 -29.3552246094
196332.32417 -34.5974121094
196210.264907 -38.2534179688
196088.205644 -40.9361572266
195966.146381 -43.1416015625
195844.087119 -45.1772460938
195722.027856 -47.1218261719
195599.968593 -48.8195800781
195477.90933 -49.9085693359
195355.850068 -49.8786621094
195233.790805 -48.1510009766
195111.731542 -44.1697998047
194989.672279 -37.4956054688
194867.613016 -27.8864746094
194745.553754 -15.3631591797
194623.494491 -0.244506835938
194501.435228 16.8459472656
194379.375965 35.0076904297
194257.316703 53.1188964844
194135.25744 69.9172363281
194013.198177 84.0982666016
193891.138914 94.4211425781
193769.079652 99.8128662109
193647.020389 99.4613037109
193524.961126 92.8887939453
193402.901863 80.0003662109
193280.8426 61.1041259766
193158.783338 36.8996582031
193036.724075 8.43969726562
192914.664812 -22.9351806641
192792.605549 -55.6794433594
192670.546287 -88.138671875
192548.487024 -118.65222168
192426.427761 -145.65222168
192304.368498 -167.755737305
192182.309235 -183.843017578
192060.249973 -193.11730957
191938.19071 -195.145629883
191816.131447 -189.876953125
191694.072184 -177.639526367
191572.012922 -159.118164062
191449.953659 -135.313598633
191327.894396 -107.486206055
191205.835133 -77.0885009766
191083.775871 -45.6865234375
190961.716608 -14.8784179688
190839.657345 13.791015625
190717.598082 38.9141845703
190595.538819 59.2972412109
190473.479557 74.0294189453
190351.420294 82.5385742188
190229.361031 84.6296386719
190107.301768 80.5035400391
189985.242506 70.7524414062
189863.183243 56.3323974609
189741.12398 38.5096435547
189619.064717 18.7840576172
189497.005454 -1.20629882812
189374.946192 -19.796875
189252.886929 -35.4157714844
189130.827666 -46.7027587891
189008.768403 -52.6202392578
188886.709141 -52.5441894531
188764.649878 -46.3298339844
188642.590615 -34.3419189453
188520.531352 -17.4479980469
188398.47209 3.03137207031
188276.412827 25.4095458984
188154.353564 47.7559814453
188032.294301 68.0452880859
187910.235038 84.3192138672
187788.175776 94.8531494141
187666.116513 98.3083496094
187544.05725 93.8585205078
187421.997987 81.2807617188
187299.938725 60.9947509766
187177.879462 34.0535888672
187055.820199 2.07751464844
186933.760936 -32.8616943359
186811.701673 -68.3983154297
186689.642411 -102.059204102
186567.583148 -131.465209961
186445.523885 -154.528076172
186323.464622 -169.627319336
186201.40536 -175.750610352
186079.346097 -172.58203125
185957.286834 -160.534545898
185835.227571 -140.717041016
185713.168309 -114.843505859
185591.109046 -85.0867919922
185469.049783 -53.8941650391
185346.99052 -23.7770996094
185224.931257 2.90234375
185102.871995 24.1340332031
184980.812732 38.4265136719
184858.753469 44.9288330078
184736.694206 43.4923095703
184614.634944 34.6693115234
184492.575681 19.6477050781
184370.516418 0.1298828125
184248.457155 -21.8356933594
184126.397892 -44.0498046875
184004.33863 -64.3692626953
183882.279367 -80.9033203125
183760.220104 -92.1837158203
183638.160841 -97.2900390625
183516.101579 -95.9195556641
183394.042316 -88.3970947266
183271.983053 -75.6245117188
183149.92379 -58.9727783203
183027.864528 -40.1340332031
182905.805265 -20.9426269531
182783.746002 -3.18811035156
182661.686739 11.5629882812
182539.627476 22.1202392578
182417.568214 27.7779541016
182295.508951 28.3737792969
182173.449688 24.2906494141
182051.390425 16.3992919922
181929.331163 5.95483398438
181807.2719 -5.5478515625
181685.212637 -16.5415039062
181563.153374 -25.5571289062
181441.094111 -31.3843994141
181319.034849 -33.2020263672
181196.975586 -30.6654052734
181074.916323 -23.9436035156
180952.85706 -13.6988525391
180830.797798 -1.01647949219
180708.738535 12.7126464844
180586.679272 25.9428710938
180464.620009 37.1405029297
180342.560747 44.9512939453
180220.501484 48.3513183594
180098.442221 46.7625732422
179976.382958 40.1254882812
179854.323695 28.9176025391
179732.264433 14.1174316406
179610.20517 -2.8837890625
179488.145907 -20.4122314453
179366.086644 -36.6729736328
179244.027382 -49.9249267578
179121.968119 -58.6525878906
178999.908856 -61.7176513672
178877.849593 -58.4765625
178755.79033 -48.8500976562
178633.731068 -33.3415527344
178511.671805 -12.9991455078
178389.612542 10.6716308594
178267.553279 35.8388671875
178145.494017 60.5014648438
178023.434754 82.6649169922
177901.375491 100.510742188
177779.316228 112.550292969
177657.256966 117.745483398
177535.197703 115.588134766
177413.13844 106.130126953
177291.079177 89.9652099609
177169.019914 68.1632080078
177046.960652 42.1667480469
176924.901389 13.6610107422
176802.842126 -15.5716552734
176680.782863 -43.7969970703
176558.723601 -69.4600830078
176436.664338 -91.2941894531
176314.605075 -108.395385742
176192.545812 -120.260742188
176070.486549 -126.788208008
175948.427287 -128.242797852
175826.368024 -125.193359375
175704.308761 -118.429931641
175582.249498 -108.872314453
175460.190236 -97.4781494141
175338.130973 -85.1610107422
175216.07171 -72.7263183594
175094.012447 -60.8270263672
174971.953185 -49.9448242188
174849.893922 -40.3908691406
174727.834659 -32.3266601562
174605.775396 -25.7971191406
174483.716133 -20.7678222656
174361.656871 -17.1643066406
174239.597608 -14.9016113281
174117.538345 -13.9045410156
173995.479082 -14.1127929688
173873.41982 -15.4736328125
173751.360557 -17.9228515625
173629.301294 -21.3598632812
173507.242031 -25.6213378906
173385.182768 -30.458984375
173263.123506 -35.5288085938
173141.064243 -40.3959960938
173019.00498 -44.5544433594
172896.945717 -47.4663085938
172774.886455 -48.6138916016
172652.827192 -47.5614013672
172530.767929 -44.0194091797
172408.708666 -37.90234375
172286.649404 -29.3728027344
172164.590141 -18.8641357422
172042.530878 -7.076171875
171920.471615 5.05822753906
171798.412352 16.4375
171676.35309 25.8778076172
171554.293827 32.2205810547
171432.234564 34.4470214844
171310.175301 31.7901611328
171188.116039 23.8315429688
171066.056776 10.5731201172
170943.997513 -7.52722167969
170821.93825 -29.5612792969
170699.878987 -54.2169189453
170577.819725 -79.8688964844
170455.760462 -104.701782227
170333.701199 -126.857910156
170211.641936 -144.596313477
170089.582674 -156.447753906
169967.523411 -161.350341797
169845.464148 -158.753540039
169723.404885 -148.678588867
169601.345623 -131.728759766
169479.28636 -109.046630859
169357.227097 -82.2235107422
169235.167834 -53.1669921875
169113.108571 -23.9377441406
168991.049309 3.42443847656
168868.990046 27.0762939453
168746.930783 45.5236816406
168624.87152 57.7427978516
168502.812258 63.2551269531
168380.752995 62.1512451172
168258.693732 55.0587158203
168136.634469 43.0623779297
168014.575206 27.5806884766
167892.515944 10.2164306641
167770.456681 -7.40808105469
167648.397418 -23.8098144531
167526.338155 -37.7822265625
167404.278893 -48.5001220703
167282.21963 -55.5771484375
167160.160367 -59.0744628906
167038.101104 -59.4583740234
166916.041842 -57.5130615234
166793.982579 -54.2192382812
166671.923316 -50.6124267578
166549.864053 -47.6375732422
166427.80479 -46.0169677734
166305.745528 -46.1455078125
166183.686265 -48.0288085938
166061.627002 -51.2689208984
165939.567739 -55.1004638672
165817.508477 -58.4774169922
165695.449214 -60.1964111328
165573.389951 -59.0479736328
165451.330688 -53.9763183594
165329.271425 -44.23046875
165207.212163 -29.4893798828
165085.1529 -9.94592285156
164963.093637 13.6624755859
164841.034374 40.0819091797
164718.975112 67.6257324219
164596.915849 94.3145751953
164474.856586 118.050048828
164352.797323 136.816772461
164230.738061 148.883300781
164108.678798 152.987792969
163986.619535 148.485839844
163864.560272 135.446411133
163742.501009 114.682128906
163620.441747 87.7114257812
163498.382484 56.6514892578
163376.323221 24.0532226562
163254.263958 -7.30920410156
163132.204696 -34.6768798828
163010.145433 -55.5456542969
162888.08617 -67.8913574219
162766.026907 -70.3524169922
162643.967645 -62.3592529297
162521.908382 -44.1927490234
162399.849119 -16.9696044922
162277.789856 17.4455566406
162155.730593 56.5939941406
162033.671331 97.6240234375
161911.612068 137.528442383
161789.552805 173.389282227
161667.493542 202.610595703
161545.43428 223.120483398
161423.375017 233.521240234
161301.315754 233.178222656
161179.256491 222.240600586
161057.197228 201.594604492
160935.137966 172.755737305
160813.078703 137.713012695
160691.01944 98.7412109375
160568.960177 58.2008056641
160446.900915 18.3442382812
160324.841652 -18.853515625
160202.782389 -51.8269042969
160080.723126 -79.5008544922
159958.663864 -101.320068359
159836.604601 -117.227416992
159714.545338 -127.59362793
159592.486075 -133.115844727
159470.426812 -134.692504883
159348.36755 -133.293457031
159226.308287 -129.838745117
159104.249024 -125.099487305
158982.189761 -119.630126953
158860.130499 -113.737182617
158738.071236 -107.487060547
158616.011973 -100.746337891
158493.95271 -93.2497558594
158371.893447 -84.6837158203
158249.834185 -74.7739257812
158127.774922 -63.3647460938
158005.715659 -50.4797363281
157883.656396 -36.3560791016
157761.597134 -21.4471435547
157639.537871 -6.3935546875
157517.478608 8.033203125
157395.419345 21.0086669922
157273.360083 31.7436523438
157151.30082 39.5725097656
157029.241557 44.0303955078
156907.182294 44.9091796875
156785.123031 42.2843017578
156663.063769 36.5100097656
156541.004506 28.1815185547
156418.945243 18.0701904297
156296.88598 7.037109375
156174.826718 -4.06335449219
156052.767455 -14.4782714844
155930.708192 -23.6378173828
155808.648929 -31.2145996094
155686.589666 -37.1502685547
155564.530404 -41.6491699219
155442.471141 -45.134765625
155320.411878 -48.1785888672
155198.352615 -51.4035644531
155076.293353 -55.3796386719
154954.23409 -60.5194091797
154832.174827 -66.990234375
154710.115564 -74.6518554688
154588.056302 -83.0328369141
154465.997039 -91.3452148438
154343.937776 -98.5438232422
154221.878513 -103.42199707
154099.81925 -104.735961914
153977.759988 -101.346923828
153855.700725 -92.3623046875
153733.641462 -77.2642822266
153611.582199 -56.0083007812
153489.522937 -29.0783691406
153367.463674 2.50549316406
153245.404411 37.2365722656
153123.345148 73.2189941406
153001.285885 108.312011719
152879.226623 140.303344727
152757.16736 167.098876953
152635.108097 186.908569336
152513.048834 198.41003418
152390.989572 200.874511719
152268.930309 194.240600586
152146.871046 179.128295898
152024.811783 156.789672852
151902.752521 129.001831055
151780.693258 97.9093017578
151658.633995 65.8343505859
151536.574732 35.0686035156
151414.515469 7.66967773438
151292.456207 -14.7174072266
151170.396944 -31.0006103516
151048.337681 -40.7248535156
150926.278418 -44.0936279297
150804.219156 -41.9279785156
150682.159893 -35.5650634766
150560.10063 -26.7083740234
150438.041367 -17.2443847656
150315.982104 -9.04504394531
150193.922842 -3.77551269531
150071.863579 -2.72570800781
149949.804316 -6.6845703125
149827.745053 -15.8653564453
149705.685791 -29.8933105469
149583.626528 -47.8510742188
149461.567265 -68.3806152344
149339.508002 -89.8275146484
149217.44874 -110.412109375
149095.389477 -128.412231445
148973.330214 -142.334106445
148851.270951 -151.05859375
148729.211688 -153.94543457
148607.152426 -150.885009766
148485.093163 -142.29675293
148363.0339 -129.072998047
148240.974637 -112.474121094
148118.915375 -93.9916992188
147996.856112 -75.1899414062
147874.796849 -57.5456542969
147752.737586 -42.3023681641
147630.678323 -30.3552246094
147508.619061 -22.1745605469
147386.559798 -17.7818603516
147264.500535 -16.7708740234
147142.441272 -18.3784179688
147020.38201 -21.5909423828
146898.322747 -25.2751464844
146776.263484 -28.3203125
146654.204221 -29.7728271484
146532.144959 -28.9495849609
146410.085696 -25.5197753906
146288.026433 -19.54296875
146165.96717 -11.4627685547
146043.907907 -2.05639648438
145921.848645 7.65539550781
145799.789382 16.5246582031
145677.730119 23.4077148438
145555.670856 27.2974853516
145433.611594 27.4409179688
145311.552331 23.4296875
145189.493068 15.2531738281
145067.433805 3.31176757812
144945.374542 -11.6162109375
144823.31528 -28.4456787109
144701.256017 -45.8869628906
144579.196754 -62.5700683594
144457.137491 -77.1751708984
144335.078229 -88.5593261719
144213.018966 -95.8604736328
144090.959703 -98.5765380859
143968.90044 -96.6047363281
143846.841178 -90.2430419922
143724.781915 -80.1524658203
143602.722652 -67.2862548828
143480.663389 -52.7939453125
143358.604126 -37.9108886719
143236.544864 -23.8458251953
143114.485601 -11.6762695312
142992.426338 -2.26342773438
142870.367075 3.80505371094
142748.307813 6.24487304688
142626.24855 5.07104492188
142504.189287 0.5654296875
142382.130024 -6.77734375
142260.070761 -16.3192138672
142138.011499 -27.3538818359
142015.952236 -39.1783447266
141893.892973 -51.1539306641
141771.83371 -62.7493896484
141649.774448 -73.5628662109
141527.715185 -83.3240966797
141405.655922 -91.8775634766
141283.596659 -99.1512451172
141161.537397 -105.119140625
141039.478134 -109.762939453
140917.418871 -113.040893555
140795.359608 -114.868774414
140673.300345 -115.117797852
140551.241083 -113.628295898
140429.18182 -110.238769531
140307.122557 -104.82824707
140185.063294 -97.3601074219
140063.004032 -87.9262695312
139940.944769 -76.7791748047
139818.885506 -64.3487548828
139696.826243 -51.2360839844
139574.76698 -38.1843261719
139452.707718 -26.0260009766
139330.648455 -15.611328125
139208.589192 -7.724609375
139086.529929 -2.99633789062
138964.470667 -1.82470703125
138842.411404 -4.31115722656
138720.352141 -10.2244873047
138598.292878 -18.9969482422
138476.233616 -29.7552490234
138354.174353 -41.3876953125
138232.11509 -52.6413574219
138110.055827 -62.2414550781
137987.996564 -69.0196533203
137865.937302 -72.0405273438
137743.878039 -70.7122802734
137621.818776 -64.8663330078
137499.759513 -54.7979736328
137377.700251 -41.2628173828
137255.640988 -25.4230957031
137133.581725 -8.75158691406
137011.522462 7.10083007812
136889.463199 20.4636230469
136767.403937 29.8110351562
136645.344674 33.9217529297
136523.285411 32.0113525391
136401.226148 23.8295898438
136279.166886 9.705078125
136157.107623 -9.46362304688
136035.04836 -32.2745361328
135912.989097 -56.9385986328
135790.929835 -81.4367675781
135668.870572 -103.703979492
135546.811309 -121.819213867
135424.752046 -134.186401367
135302.692783 -139.686645508
135180.633521 -137.785400391
135058.574258 -128.584960938
134936.514995 -112.818237305
134814.455732 -91.7808837891
134692.39647 -67.2108154297
134570.337207 -41.1267089844
134448.277944 -15.6413574219
134326.218681 7.23217773438
134204.159418 25.7603759766
134082.100156 38.6394042969
133960.040893 45.1007080078
133837.98163 44.9610595703
133715.922367 38.6143798828
133593.863105 26.9665527344
133471.803842 11.3223876953
133349.744579 -6.76318359375
133227.685316 -25.6538085938
133105.626054 -43.8005371094
132983.566791 -59.892578125
132861.507528 -72.9772949219
132739.448265 -82.5330810547
132617.389002 -88.4913330078
132495.32974 -91.2058105469
132373.270477 -91.3724365234
132251.211214 -89.912109375
132129.151951 -87.8302001953
132007.092689 -86.0677490234
131885.033426 -85.3647460938
131762.974163 -86.1490478516
131640.9149 -88.4656982422
131518.855637 -91.9547119141
131396.796375 -95.880859375
131274.737112 -99.2102050781
131152.677849 -100.729736328
131030.618586 -99.1921386719
130908.559324 -93.4725341797
130786.500061 -82.7183837891
130664.440798 -66.4760742188
130542.381535 -44.7777099609
130420.322273 -18.1802978516
130298.26301 12.2514648438
130176.203747 45.0145263672
130054.144484 78.2875976562
129932.085221 110.084716797
129810.025959 138.432128906
129687.966696 161.546875
129565.907433 178.000244141
129443.84817 186.849487305
129321.788908 187.72253418
129199.729645 180.850341797
129077.670382 167.03894043
128955.611119 147.589477539
128833.551856 124.168945312
128711.492594 98.6508789062
128589.433331 72.9379882812
128467.374068 48.7864990234
128345.314805 27.6514892578
128223.255543 10.5654296875
128101.19628 -1.93627929688
127979.137017 -9.83569335938
127857.077754 -13.6000976562
127735.018492 -14.1003417969
127612.959229 -12.4901123047
127490.899966 -10.0601806641
127368.840703 -8.08374023438
127246.78144 -7.66979980469
127124.722178 -9.64025878906
127002.662915 -14.4432373047
126880.603652 -22.1115722656
126758.544389 -32.2694091797
126636.485127 -44.1842041016
126514.425864 -56.8597412109
126392.366601 -69.1549072266
126270.307338 -79.9190673828
126148.248075 -88.123046875
126026.188813 -92.9772949219
125904.12955 -94.0177001953
125782.070287 -91.1563720703
125660.011024 -84.6868896484
125537.951762 -75.2481689453
125415.892499 -63.7504882812
125293.833236 -51.2713623047
125171.773973 -38.9360351562
125049.714711 -27.7937011719
124927.655448 -18.7064208984
124805.596185 -12.2595214844
124683.536922 -8.7060546875
124561.477659 -7.94885253906
124439.418397 -9.56274414062
124317.359134 -12.8522949219
124195.299871 -16.9392089844
124073.240608 -20.8673095703
123951.181346 -23.7137451172
123829.122083 -24.6943359375
123707.06282 -23.2485351562
123585.003557 -19.0997314453
123462.944294 -12.2786865234
123340.885032 -3.11535644531
123218.825769 7.80541992188
123096.766506 19.7132568359
122974.707243 31.7396240234
122852.647981 43.0124511719
122730.588718 52.7465820312
122608.529455 60.3190917969
122486.470192 65.3212890625
122364.41093 67.5823974609
122242.351667 67.1654052734
122120.292404 64.33203125
121998.233141 59.4897460938
121876.173878 53.1234130859
121754.114616 45.7238769531
121632.055353 37.7258300781
121509.99609 29.4586181641
121387.936827 21.1217041016
121265.877565 12.7862548828
121143.818302 4.42272949219
121021.759039 -4.04992675781
120899.699776 -12.7017822266
120777.640513 -21.5222167969
120655.581251 -30.3598632812
120533.521988 -38.8768310547
120411.462725 -46.5329589844
120289.403462 -52.5992431641
120167.3442 -56.2078857422
120045.284937 -56.4345703125
119923.225674 -52.4041748047
119801.166411 -43.4129638672
119679.107149 -29.0491943359
119557.047886 -9.30078125
119434.988623 15.3686523438
119312.92936 43.9831542969
119190.870097 75.0717773438
119068.810835 106.738037109
118946.751572 136.783325195
118824.692309 162.873413086
118702.633046 182.737304688
118580.573784 194.377197266
118458.514521 196.271972656
118336.455258 187.550415039
118214.395995 168.117797852
118092.336732 138.717651367
117970.27747 100.919555664
117848.218207 57.0319824219
117726.158944 9.94128417969
117604.099681 -37.1081542969
117482.040419 -80.7751464844
117359.981156 -117.901245117
117237.921893 -145.783447266
117115.86263 -162.411621094
116993.803368 -166.650146484
116871.744105 -158.343994141
116749.684842 -138.337646484
116627.625579 -108.404296875
116505.566316 -71.0905761719
116383.507054 -29.4897460938
116261.447791 13.0338134766
116139.388528 53.1444091797
116017.329265 87.8314208984
115895.270003 114.670776367
115773.21074 132.03125
115651.151477 139.201049805
115529.092214 136.427612305
115407.032952 124.863037109
115284.973689 106.426025391
115162.914426 83.5902099609
115040.855163 59.1239013672
114918.7959 35.8072509766
114796.736638 16.1535644531
114674.677375 2.16467285156
114552.618112 -4.85656738281
114430.558849 -4.41906738281
114308.499587 3.13122558594
114186.440324 16.6716308594
114064.381061 34.4411621094
113942.321798 54.2442626953
113820.262535 73.6954345703
113698.203273 90.4769287109
113576.14401 102.586669922
113454.084747 108.545410156
113332.025484 107.546386719
113209.966222 99.5279541016
113087.906959 85.1667480469
112965.847696 65.7907714844
112843.788433 43.2230224609
112721.729171 19.5751953125
112599.669908 -2.98913574219
112477.610645 -22.4913330078
112355.551382 -37.3514404297
112233.492119 -46.5555419922
112111.432857 -49.7592773438
111989.373594 -47.3134765625
111867.314331 -40.2138671875
111745.255068 -29.9779052734
111623.195806 -18.4643554688
111501.136543 -7.65380859375
111379.07728 0.583129882812
111257.018017 4.7060546875
111134.958754 3.6865234375
111012.899492 -2.8642578125
110890.840229 -14.6434326172
110768.780966 -30.6790771484
110646.721703 -49.4305419922
110524.662441 -68.9547119141
110402.603178 -87.1192626953
110280.543915 -101.841918945
110158.484652 -111.328979492
110036.42539 -114.286376953
109914.366127 -110.081054688
109792.306864 -98.8343505859
109670.247601 -81.4342041016
109548.188338 -59.466796875
109426.129076 -35.0708007812
109304.069813 -10.7299804688
109182.01055 10.9759521484
109059.951287 27.6374511719
108937.892025 37.2672119141
108815.832762 38.5178222656
108693.773499 30.8355712891
108571.714236 14.5395507812
108449.654973 -9.18627929688
108327.595711 -38.3896484375
108205.536448 -70.5203857422
108083.477185 -102.665649414
107961.417922 -131.822509766
107839.35866 -155.182373047
107717.299397 -170.399169922
107595.240134 -175.815063477
107473.180871 -170.622192383
107351.121609 -154.942871094
107229.062346 -129.823364258
107107.003083 -97.1385498047
106984.94382 -59.4215087891
106862.884557 -19.6307373047
106740.825295 19.1187744141
106618.766032 53.8370361328
106496.706769 81.9228515625
106374.647506 101.389038086
106252.588244 111.025268555
106130.528981 110.485229492
106008.469718 100.291381836
105886.410455 81.7592773438
105764.351192 56.8505859375
105642.29193 27.9700927734
105520.232667 -2.27026367188
105398.173404 -31.2996826172
105276.114141 -56.8200683594
105154.054879 -77.0040283203
105031.995616 -90.6387939453
104909.936353 -97.2036132812
104787.87709 -96.8776855469
104665.817828 -90.4783935547
104543.758565 -79.341796875
104421.699302 -65.1556396484
104299.640039 -49.7701416016
104177.580776 -34.9970703125
104055.521514 -22.4282226562
103933.462251 -13.2833251953
103811.402988 -8.30383300781
103689.343725 -7.70349121094
103567.284463 -11.1739501953
103445.2252 -17.9460449219
103323.165937 -26.8963623047
103201.106674 -36.6859130859
103079.047411 -45.9156494141
102956.988149 -53.2807617188
102834.928886 -57.7114257812
102712.869623 -58.4805908203
102590.81036 -55.2727050781
102468.751098 -48.2081298828
102346.691835 -37.8215332031
102224.632572 -24.9971923828
102102.573309 -10.8725585938
101980.514047 3.27954101562
101858.454784 16.1793212891
101736.395521 26.6612548828
101614.336258 33.7806396484
101492.276995 36.8934326172
101370.217733 35.7021484375
101248.15847 30.2677001953
101126.099207 20.9852294922
101004.039944 8.53247070312
100881.980682 -6.20593261719
100759.921419 -22.2271728516
100637.862156 -38.5007324219
100515.802893 -54.0541992188
100393.74363 -68.0439453125
100271.684368 -79.8072509766
100149.625105 -88.8894042969
100027.565842 -95.0482177734
99905.5065794 -98.2398681641
99783.4473166 -98.5843505859
99661.3880538 -96.3237304688
99539.3287911 -91.7749023438
99417.2695283 -85.2845458984
99295.2102655 -77.1928710938
99173.1510027 -67.8067626953
99051.09174 -57.3875732422
98929.0324772 -46.150390625
98806.9732144 -34.2745361328
98684.9139517 -21.9207763672
98562.8546889 -9.25207519531
98440.7954261 3.54760742188
98318.7361633 16.2606201172
98196.6769006 28.6302490234
98074.6176378 40.3659667969
97952.558375 51.1574707031
97830.4991122 60.6970214844
97708.4398495 68.7059326172
97586.3805867 74.9626464844
97464.3213239 79.3244628906
97342.2620612 81.7459716797
97220.2027984 82.2818603516
97098.1435356 81.0828857422
96976.0842728 78.3759765625
96854.0250101 74.4366455078
96731.9657473 69.5531005859
96609.9064845 63.9908447266
96487.8472217 57.9572753906
96365.787959 51.5771484375
96243.7286962 44.8785400391
96121.6694334 37.7946777344
95999.6101707 30.1812744141
95877.5509079 21.8492431641
95755.4916451 12.6082763672
95633.4323823 2.31713867188
95511.3731196 -9.0654296875
95389.3138568 -21.4381103516
95267.254594 -34.5261230469
95145.1953312 -47.8702392578
95023.1360685 -60.8376464844
94901.0768057 -72.6566162109
94779.0175429 -82.4743652344
94656.9582802 -89.4312744141
94534.8990174 -92.7470703125
94412.8397546 -91.8103027344
94290.7804918 -86.2603759766
94168.7212291 -76.0540771484
94046.6619663 -61.5075683594
93924.6027035 -43.3076171875
93802.5434408 -22.4886474609
93680.484178 -0.3759765625
93558.4249152 21.5032958984
93436.3656524 41.5321044922
93314.3063897 58.1319580078
93192.2471269 69.8935546875
93070.1878641 75.7008056641
92948.1286013 74.833984375
92826.0693386 67.0411376953
92704.0100758 52.5751953125
92581.950813 32.1859130859
92459.8915503 7.0703125
92337.8322875 -21.2131347656
92215.7730247 -50.8649902344
92093.7137619 -79.9825439453
91971.6544992 -106.708007812
91849.5952364 -129.37109375
91727.5359736 -146.614379883
91605.4767108 -157.490722656
91483.4174481 -161.522583008
91361.3581853 -158.723510742
91239.2989225 -149.57421875
91117.2396598 -134.963256836
90995.180397 -116.095336914
90873.1211342 -94.3773193359
90751.0618714 -71.2947998047
90629.0026087 -48.2896728516
90506.9433459 -26.6516113281
90384.8840831 -7.43078613281
90262.8248203 8.61767578125
90140.7655576 21.0589599609
90018.7062948 29.7685546875
89896.647032 34.8939208984
89774.5877693 36.7926025391
89652.5285065 35.9572753906
89530.4692437 32.9342041016
89408.4099809 28.2481689453
89286.3507182 22.3416748047
89164.2914554 15.5333251953
89042.2321926 8.00207519531
88920.1729298 -0.2041015625
88798.1136671 -9.1357421875
88676.0544043 -18.8927001953
88553.9951415 -29.5632324219
88431.9358788 -41.1618652344
88309.876616 -53.5744628906
88187.8173532 -66.5185546875
88065.7580904 -79.5239257812
87943.6988277 -91.9404296875
87821.6395649 -102.970581055
87699.5803021 -111.7265625
87577.5210393 -117.306640625
87455.4617766 -118.881591797
87333.4025138 -115.784301758
87211.343251 -107.590942383
87089.2839883 -94.1851806641
86967.2247255 -75.7994384766
86845.1654627 -53.0233154297
86723.1061999 -26.7824707031
86601.0469372 1.71606445312
86478.9876744 31.0649414062
86356.9284116 59.7584228516
86234.8691488 86.3055419922
86112.8098861 109.344604492
85990.7506233 127.747436523
85868.6913605 140.705566406
85746.6320978 147.788696289
85624.572835 148.971313477
85502.5135722 144.624755859
85380.4543094 135.476928711
85258.3950467 122.541992188
85136.3357839 107.029907227
85014.2765211 90.2418212891
84892.2172583 73.4627685547
84770.1579956 57.8623046875
84648.0987328 44.4093017578
84526.03947 33.8107910156
84403.9802073 26.4765625
84281.9209445 22.5153808594
84159.8616817 21.7556152344
84037.8024189 23.7915039062
83915.7431562 28.0471191406
83793.6838934 33.8487548828
83671.6246306 40.5010986328
83549.5653679 47.3555908203
83427.5061051 53.8674316406
83305.4468423 59.6340332031
83183.3875795 64.4138183594
83061.3283168 68.1245117188
82939.269054 70.8214111328
82817.2097912 72.6638183594
82695.1505284 73.8697509766
82573.0912657 74.6695556641
82451.0320029 75.2626953125
82328.9727401 75.783203125
82206.9134774 76.2774658203
82084.8542146 76.6981201172
81962.7949518 76.9130859375
81840.735689 76.7269287109
81718.6764263 75.9145507812
81596.6171635 74.2587890625
81474.5579007 71.5875244141
81352.4986379 67.8074951172
81230.4393752 62.9256591797
81108.3801124 57.0598144531
80986.3208496 50.4323730469
80864.2615869 43.3508300781
80742.2023241 36.1752929688
80620.1430613 29.2780761719
80498.0837985 23.0
80376.0245358 17.6079101562
80253.965273 13.2609863281
80131.9060102 9.98950195312
80009.8467474 7.6875
79887.7874847 6.1259765625
79765.7282219 4.97912597656
79643.6689591 3.8671875
79521.6096964 2.40673828125
79399.5504336 0.266357421875
79277.4911708 -2.78247070312
79155.431908 -6.82250976562
79033.3726453 -11.7655029297
78911.3133825 -17.3432617188
78789.2541197 -23.1234130859
78667.1948569 -28.5462646484
78545.1355942 -32.9796142578
78423.0763314 -35.7888183594
78301.0170686 -36.4129638672
78178.9578059 -34.44140625
78056.8985431 -29.6790771484
77934.8392803 -22.197265625
77812.7800175 -12.3581542969
77690.7207548 -0.812133789062
77568.661492 11.5354003906
77446.6022292 23.5850830078
77324.5429664 34.1296386719
77202.4837037 41.9578857422
77080.4244409 45.9674072266
76958.3651781 45.2731933594
76836.3059154 39.3073730469
76714.2466526 27.8935546875
76592.1873898 11.2916259766
76470.128127 -9.79333496094
76348.0688643 -34.2424316406
76226.0096015 -60.5897216797
76103.9503387 -87.1245117188
75981.8910759 -112.017700195
75859.8318132 -133.463989258
75737.7725504 -149.825927734
75615.7132876 -159.771118164
75493.6540249 -162.384643555
75371.5947621 -157.253173828
75249.5354993 -144.50793457
75127.4762365 -124.82434082
75005.4169738 -99.3780517578
74883.357711 -69.7592773438
74761.2984482 -37.8538818359
74639.2391855 -5.70068359375
74517.1799227 24.6644287109
74395.1206599 51.3629150391
74273.0613971 72.8133544922
74151.0021344 87.8470458984
74028.9428716 95.7874755859
73906.8836088 96.4903564453
73784.824346 90.337890625
73662.7650833 78.1923828125
73540.7058205 61.3110351562
73418.6465577 41.2320556641
73296.587295 19.6409912109
73174.5280322 -1.77038574219
73052.4687694 -21.4383544922
72930.4095066 -38.0474853516
72808.3502439 -50.6223144531
72686.2909811 -58.5867919922
72564.2317183 -61.7867431641
72442.1724555 -60.4730224609
72320.1131928 -55.2517089844
72198.05393 -47.0040283203
72075.9946672 -36.7868652344
71953.9354045 -25.7231445312
71831.8761417 -14.8908691406
71709.8168789 -5.22534179688
71587.7576161 2.56140136719
71465.6983534 8.03454589844
71343.6390906 11.05859375
71221.5798278 11.7915039062
71099.520565 10.6467285156
70977.4613023 8.23315429688
70855.4020395 5.2763671875
70733.3427767 2.5322265625
70611.283514 0.700073242188
70489.2242512 0.345092773438
70367.1649884 1.83862304688
70245.1057256 5.31860351562
70123.0464629 10.6789550781
70000.9872001 17.5828857422
69878.9279373 25.5034179688
69756.8686745 33.7813720703
69634.8094118 41.6994628906
69512.750149 48.5616455078
69390.6908862 53.7700195312
69268.6316235 56.8919677734
69146.5723607 57.7106933594
69024.5130979 56.2536621094
68902.4538351 52.7960205078
68780.3945724 47.8400878906
68658.3353096 42.0694580078
68536.2760468 36.2878417969
68414.216784 31.3425292969
68292.1575213 28.0446777344
68170.0982585 27.0905761719
68048.0389957 28.9951171875
67925.979733 34.0397949219
67803.9204702 42.2423095703
67681.8612074 53.3508300781
67559.8019446 66.8612060547
67437.7426819 82.0568847656
67315.6834191 98.0668945312
67193.6241563 113.936645508
67071.5648935 128.704101562
66949.5056308 141.474853516
66827.446368 151.489868164
66705.3871052 158.179077148
66583.3278425 161.197021484
66461.2685797 160.439941406
66339.2093169 156.040283203
66217.1500541 148.343017578
66095.0907914 137.867553711
65973.0315286 125.256713867
65850.9722658 111.222167969
65728.9130031 96.4884033203
65606.8537403 81.7429199219
65484.7944775 67.5943603516
65362.7352147 54.5455322266
65240.675952 42.9759521484
65118.6166892 33.1418457031
64996.5574264 25.1840820312
64874.4981636 19.1463623047
64752.4389009 14.9970703125
64630.3796381 12.6522216797
64508.3203753 11.9952392578
64386.2611126 12.890625
64264.2018498 15.1907958984
64142.142587 18.7338867188
64020.0833242 23.3360595703
63898.0240615 28.7777099609
63775.9647987 34.7896728516
63653.9055359 41.0417480469
63531.8462731 47.1372070312
63409.7870104 52.6158447266
63287.7277476 56.9709472656
63165.6684848 59.6756591797
63043.6092221 60.2224121094
62921.5499593 58.1693115234
62799.4906965 53.1916503906
62677.4314337 45.1307373047
62555.372171 34.0372314453
62433.3129082 20.1994628906
62311.2536454 4.15478515625
62189.1943826 -13.3216552734
62067.1351199 -31.2506103516
61945.0758571 -48.5057373047
61823.0165943 -63.8905029297
61700.9573316 -76.2269287109
61578.8980688 -84.4538574219
61456.838806 -87.7205810547
61334.7795432 -85.4698486328
61212.7202805 -77.5021972656
61090.6610177 -64.0119628906
60968.6017549 -45.5910644531
60846.5424921 -23.2004394531
60724.4832294 1.89514160156
60602.4239666 28.2178955078
60480.3647038 54.1909179688
60358.3054411 78.265625
60236.2461783 99.0466308594
60114.1869155 115.410522461
59992.1276527 126.597900391
59870.06839 132.278808594
59748.0091272 132.576293945
59625.9498644 128.052978516
59503.8906016 119.654907227
59381.8313389 108.620239258
59259.7720761 96.3620605469
59137.7128133 84.3325195312
59015.6535506 73.8846435547
58893.5942878 66.1439208984
58771.535025 61.9006347656
58649.4757622 61.5364990234
58527.4164995 64.9906005859
58405.3572367 71.7700195312
58283.2979739 81.0024414062
58161.2387111 91.5288085938
58039.1794484 102.024291992
57917.1201856 111.138061523
57795.0609228 117.636108398
57673.0016601 120.533691406
57550.9423973 119.205688477
57428.8831345 113.460205078
57306.8238717 103.570800781
57184.764609 90.2618408203
57062.7053462 74.6491699219
56940.6460834 58.1394042969
56818.5868206 42.3018798828
56696.5275579 28.7193603516
56574.4682951 18.8377685547
56452.4090323 13.8272705078
56330.3497696 14.4676513672
56208.2905068 21.0704345703
56086.231244 33.4470214844
55964.1719812 50.9215087891
55842.1127185 72.3918457031
55720.0534557 96.4293212891
55597.9941929 121.409301758
55475.9349302 145.658203125
55353.8756674 167.602661133
55231.8164046 185.906738281
55109.7571418 199.582885742
54987.6978791 208.067749023
54865.6386163 211.251953125
54743.5793535 209.467895508
54621.5200907 203.431518555
54499.460828 194.148925781
54377.4015652 182.797729492
54255.3423024 170.594970703
54133.2830397 158.666748047
54011.2237769 147.93371582
53889.1645141 139.024780273
53767.1052513 132.226928711
53645.0459886 127.477050781
53522.9867258 124.396484375
53400.927463 122.362304688
53278.8682002 120.609130859
53156.8089375 118.34777832
53034.7496747 114.887451172
52912.6904119 109.748779297
52790.6311492 102.750976562
52668.5718864 94.0654296875
52546.5126236 84.2280273438
52424.4533608 74.1053466797
52302.3940981 64.8194580078
52180.3348353 57.6374511719
52058.2755725 53.8363037109
51936.2163097 54.5574951172
51814.157047 60.666015625
51692.0977842 72.6300048828
51570.0385214 90.4356689453
51447.9792587 113.544433594
51325.9199959 140.902832031
51203.8607331 171.003417969
51081.8014703 201.994506836
50959.7422076 231.826660156
50837.6829448 258.428222656
50715.623682 279.88671875
50593.5644192 294.625976562
50471.5051565 301.556518555
50349.4458937 300.1875
50227.3866309 290.68762207
50105.3273682 273.888061523
49983.2681054 251.227905273
49861.2088426 224.645019531
49739.1495798 196.420898438
49617.0903171 168.99609375
49495.0310543 144.76953125
49372.9717915 125.901977539
49250.9125287 114.14050293
49128.853266 110.67980957
49006.7940032 116.071044922
48884.7347404 130.188232422
48762.6754777 152.251953125
48640.6162149 180.907714844
48518.5569521 214.352661133
48396.4976893 250.494628906
48274.4384266 287.131835938
48152.3791638 322.134033203
48030.319901 353.610473633
47908.2606382 380.047851562
47786.2013755 400.41027832
47664.1421127 414.189575195
47542.0828499 421.407958984
47420.0235872 422.569824219
47297.9643244 418.576660156
47175.9050616 410.607910156
47053.8457988 399.986083984
46931.7865361 388.037841797
46809.7272733 375.965698242
46687.6680105 364.742431641
46565.6087478 355.036254883
46443.549485 347.17578125
46321.4902222 341.152832031
46199.4309594 336.663208008
46077.3716967 333.178344727
45955.3124339 330.038452148
45833.2531711 326.557373047
45711.1939083 322.125610352
45589.1346456 316.30090332
45467.0753828 308.878173828
45345.01612 299.927856445
45222.9568573 289.803466797
45100.8975945 279.113647461
44978.8383317 268.66418457
44856.7790689 259.376708984
44734.7198062 252.190673828
44612.6605434 247.960449219
44490.6012806 247.356933594
44368.5420178 250.78515625
44246.4827551 258.326904297
44124.4234923 269.709350586
44002.3642295 284.311279297
43880.3049668 301.200195312
43758.245704 319.19934082
43636.1864412 336.980957031
43514.1271784 353.172851562
43392.0679157 366.474731445
43270.0086529 375.769775391
43147.9493901 380.222045898
43025.8901273 379.35559082
42903.8308646 373.1015625
42781.7716018 361.81652832
42659.712339 346.263916016
42537.6530763 327.565307617
42415.5938135 307.120849609
42293.5345507 286.509399414
42171.4752879 267.371337891
42049.4160252 251.287231445
41927.3567624 239.659545898
41805.2974996 233.605957031
41683.2382368 233.872924805
41561.1789741 240.776855469
41439.1197113 254.174560547
41317.0604485 273.467651367
41195.0011858 297.64074707
41072.941923 325.327880859
40950.8826602 354.907104492
40828.8233974 384.61328125
40706.7641347 412.662353516
40584.7048719 437.379394531
40462.6456091 457.318847656
40340.5863463 471.372070312
40218.5270836 478.850219727
40096.4678208 479.538452148
39974.408558 473.717041016
39852.3492953 462.14440918
39730.2900325 446.006347656
39608.2307697 426.831176758
39486.1715069 406.376220703
39364.1122442 386.495239258
39242.0529814 368.995483398
39119.9937186 355.492553711
38997.9344558 347.279541016
38875.8751931 345.215209961
38753.8159303 349.645141602
38631.7566675 360.361328125
38509.6974048 376.606567383
38387.638142 397.122924805
38265.5788792 420.243164062
38143.5196164 444.020507812
38021.4603537 466.385620117
37899.4010909 485.319091797
37777.3418281 499.026977539
37655.2825653 506.102905273
37533.2233026 505.663574219
37411.1640398 497.443847656
37289.104777 481.844238281
37167.0455143 459.920410156
37044.9862515 433.318969727
36922.9269887 404.158081055
36800.8677259 374.865478516
36678.8084632 347.982543945
36556.7492004 325.954833984
36434.6899376 310.923706055
36312.6306749 304.537963867
36190.5714121 307.804321289
36068.5121493 320.989746094
35946.4528865 343.58581543
35824.3936238 374.340576172
35702.334361 411.356079102
35580.2750982 452.243408203
35458.2158354 494.326293945
35336.1565727 534.871337891
35214.0973099 571.326904297
35092.0380471 601.549438477
34969.9787844 623.99621582
34847.9195216 637.864135742
34725.8602588 643.164794922
34603.800996 640.723999023
34481.7417333 632.108032227
34359.6824705 619.478515625
34237.6232077 605.392700195
34115.5639449 592.562011719
33993.5046822 583.594482422
33871.4454194 580.743530273
33749.3861566 585.683959961
33627.3268939 599.341796875
33505.2676311 621.787963867
33383.2083683 652.212036133
33261.1491055 688.976318359
33139.0898428 729.74609375
33017.03058 771.687866211
32894.9713172 811.71484375
32772.9120544 846.759521484
32650.8527917 874.047729492
32528.7935289 891.351074219
32406.7342661 897.193359375
32284.6750034 890.990966797
32162.6157406 873.118164062
32040.5564778 844.888305664
31918.497215 808.452880859
31796.4379523 766.629516602
31674.3786895 722.672241211
31552.3194267 680.004882812
31430.2601639 641.944580078
31308.2009012 611.433837891
31186.1416384 590.809326172
31064.0823756 581.624023438
30942.0231129 584.540039062
30819.9638501 599.294799805
30697.9045873 624.748046875
30575.8453245 658.997314453
30453.7860618 699.555786133
30331.726799 743.569824219
30209.6675362 788.060302734
30087.6082734 830.164916992
29965.5490107 867.359619141
29843.4897479 897.644287109
29721.4304851 919.676513672
29599.3712224 932.845703125
29477.3119596 937.284790039
29355.2526968 933.823120117
29233.193434 923.88684082
29111.1341713 909.359741211
28989.0749085 892.419067383
28867.0156457 875.360839844
28744.9563829 860.430664062
28622.8971202 849.672973633
28500.8378574 844.807861328
28378.7785946 847.143676758
28256.7193319 857.52722168
28134.6600691 876.330200195
28012.6008063 903.467773438
27890.5415435 938.444335938
27768.4822808 980.415405273
27646.423018 1028.2611084
27524.3637552 1080.66064453
27402.3044925 1136.16577148
27280.2452297 1193.26477051
27158.1859669 1250.43859863
27036.1267041 1306.20861816
26914.0674414 1359.17712402
26792.0081786 1408.06274414
26669.9489158 1451.73510742
26547.889653 1489.24963379
26425.8303903 1519.88391113
26303.7711275 1543.17443848
26181.7118647 1558.95239258
26059.652602 1567.37390137
25937.5933392 1568.94030762
25815.5340764 1564.5020752
25693.4748136 1555.24389648
25571.4155509 1542.64440918
25449.3562881 1528.41381836
25327.2970253 1514.40319824
25205.2377625 1502.49890137
25083.1784998 1494.50048828
24961.119237 1491.99682617
24839.0599742 1496.24853516
24717.0007115 1508.08947754
24594.9414487 1527.8548584
24472.8821859 1555.34899902
24350.8229231 1589.85253906
24228.7636604 1630.17687988
24106.7043976 1674.75805664
23984.6451348 1721.78552246
23862.585872 1769.35473633
23740.5266093 1815.63024902
23618.4673465 1859.00402832
23496.4080837 1898.23254395
23374.348821 1932.5411377
23252.2895582 1961.68237305
23130.2302954 1985.94433594
23008.1710326 2006.10632324
22886.1117699 2023.34411621
22764.0525071 2039.09753418
22641.9932443 2054.91125488
22519.9339815 2072.26477051
22397.8747188 2092.41137695
22275.815456 2116.2421875
22153.7561932 2144.18969727
22031.6969305 2176.1829834
21909.6376677 2211.65979004
21787.5784049 2249.63378906
21665.5191421 2288.81420898
21543.4598794 2327.76062012
21421.4006166 2365.0604248
21299.3413538 2399.50927734
21177.282091 2430.27148438
21055.2228283 2457.00585938
20933.1635655 2479.93859863
20811.1043027 2499.87463379
20689.04504 2518.14282227
20566.9857772 2536.4786377
20444.9265144 2556.85595703
20322.8672516 2581.2800293
20200.8079889 2611.56677246
20078.7487261 2649.12744141
19956.6894633 2694.78491211
19834.6302005 2748.63977051
19712.5709378 2810.00415039
19590.511675 2877.41223145
19468.4524122 2948.70996094
19346.3931495 3021.21862793
19224.3338867 3091.95922852
19102.2746239 3157.91723633
18980.2153611 3216.32348633
18858.1560984 3264.92456055
18736.0968356 3302.21801758
18614.0375728 3327.62414551
18491.9783101 3341.58227539
18369.9190473 3345.55505371
18247.8597845 3341.94165039
18125.8005217 3333.9041748
18003.741259 3325.12219238
17881.6819962 3319.49658203
17759.6227334 3320.82983398
17637.5634706 3332.51037598
17515.5042079 3357.22924805
17393.4449451 3396.75830078
17271.3856823 3451.80566406
17149.3264196 3521.96325684
17027.2671568 3605.75158691
16905.207894 3700.75610352
16783.1486312 3803.84228516
16661.0893685 3911.42871094
16539.0301057 4019.79504395
16416.9708429 4125.39428711
16294.9115801 4225.1418457
16172.8523174 4316.65820312
16050.7930546 4398.44140625
15928.7337918 4469.95849609
15806.6745291 4531.64892578
15684.6152663 4584.84204102
15562.5560035 4631.60144043
15440.4967407 4674.51013184
15318.437478 4716.42102051
15196.3782152 4760.19470215
15074.3189524 4808.45202637
14952.2596896 4863.36071777
14830.2004269 4926.47583008
14708.1411641 4998.64587402
14586.0819013 5079.99035645
14464.0226386 5169.94567871
14341.9633758 5267.37268066
14219.904113 5370.71166992
14097.8448502 5478.16699219
13975.7855875 5587.90222168
13853.7263247 5698.22607422
13731.6670619 5807.75195312
13609.6077991 5915.51782227
13487.5485364 6021.0559082
13365.4892736 6124.41027832
13243.4300108 6226.10424805
13121.3707481 6327.06311035
12999.3114853 6428.5045166
12877.2522225 6531.80969238
12755.1929597 6638.38903809
12633.133697 6749.5567627
12511.0744342 6866.42736816
12389.0151714 6989.84033203
12266.9559086 7120.32019043
12144.8966459 7258.07214355
12022.8373831 7403.00939941
11900.7781203 7554.80786133
11778.7188576 7712.97705078
11656.6595948 7876.93981934
11534.600332 8046.109375
11412.5410692 8219.95666504
11290.4818065 8398.0604248
11168.4225437 8580.13574219
11046.3632809 8766.04211426
10924.3040181 8955.77124023
10802.2447554 9149.41882324
10680.1854926 9347.14697266
10558.1262298 9549.1439209
10436.0669671 9755.58703613
10314.0077043 9966.61328125
10191.9484415 10182.305542
10069.8891787 10402.6876221
9947.82991597 10627.7381592
9825.7706532 10857.4110107
9703.71139042 11091.6640625
9581.65212765 11330.487915
9459.59286488 11573.9300537
9337.5336021 11822.1108398
9215.47433933 12075.2246094
9093.41507656 12333.5302734
8971.35581379 12597.3242188
8849.29655101 12866.90625
8727.23728824 13142.5366211
8605.17802547 13424.3947754
8483.1187627 13712.5415039
8361.05949992 14006.8955078
8239.00023715 14307.2235107
8116.94097438 14613.1512451
7994.88171161 14924.192627
7872.82244883 15239.7963867
7750.76318606 15559.4058838
7628.70392329 15882.5245361
7506.64466052 16208.7802734
7384.58539774 16537.9794922
7262.52613497 16870.1451416
7140.4668722 17205.5307617
7018.40760943 17544.6080322
6896.34834665 17888.0280762
6774.28908388 18236.5559082
6652.22982111 18590.9866943
6530.17055833 18952.0506592
6408.11129556 19320.3138428
6286.05203279 19696.0888672
6163.99277002 20079.3642578
6041.93350724 20469.7573242
5919.87424447 20866.50354
5797.8149817 21268.4782715
5675.75571893 21674.2528076
5553.69645615 22082.1820068
5431.63719338 22490.512085
5309.57793061 22897.5010986
5187.51866784 23301.5390625
5065.45940506 23701.2567139
4943.40014229 24095.6116943
4821.34087952 24483.9432373
4699.28161675 24865.989502
4577.22235397 25241.868042
4455.1630912 25612.0170898
4333.10382843 25977.1082764
4211.04456566 26337.9366455
4088.98530288 26695.3001709
3966.92604011 27049.8818359
3844.86677734 27402.1439209
3722.80751456 27752.2469482
3600.74825179 28100.0023193
3478.68898902 28444.8585205
3356.62972625 28785.9259033
3234.57046347 29122.0349121
3112.5112007 29451.8220215
2990.45193793 29773.8305664
2868.39267516 30086.621582
2746.33341238 30388.876709
2624.27414961 30679.4868164
2502.21488684 30957.6165771
2380.15562407 31222.7382812
2258.09636129 31474.6334229
2136.03709852 31713.3643799
2013.97783575 31939.2185059
1891.91857298 32152.6348877
1769.8593102 32354.1223145
1647.80004743 32544.1755371
1525.74078466 32723.2064209
1403.68152188 32891.4906006
1281.62225911 33049.1400146
1159.56299634 33196.1019287
1037.50373357 33332.1834717
915.444470795 33457.098999
793.385208022 33570.5299072
671.325945249 33672.1920166
549.266682477 33761.8978271
427.207419704 33839.6065674
305.148156932 33905.4525146
183.088894159 33959.7471924
61.0296313863 34002.9554443
-61.0296313863 34035.6419678
-183.088894159 34058.3994141
-305.148156932 34071.7612305
-427.207419704 34076.1120605
-549.266682477 34071.6038818
-671.325945249 34058.0931396
-793.385208022 34035.1015625
-915.444470795 34001.814209
-1037.50373357 33957.1114502
-1159.56299634 33899.6380615
-1281.62225911 33827.9034424
-1403.68152189 33740.4025879
-1525.74078466 33635.7512207
-1647.80004743 33512.8164062
-1769.8593102 33370.8339844
-1891.91857298 33209.4996338
-2013.97783575 33029.022583
-2136.03709852 32830.1363525
-2258.09636129 32614.0661621
-2380.15562407 32382.4521484
-2502.21488684 32137.2370605
-2624.27414961 31880.5270996
-2746.33341238 31614.4407959
-2868.39267516 31340.9572754
-2990.45193793 31061.7781982
-3112.5112007 30778.2199707
-3234.57046347 30491.1383057
-3356.62972625 30200.9005127
-3478.68898902 29907.3984375
-3600.74825179 29610.1060791
-3722.80751456 29308.173584
-3844.86677734 29000.5445557
-3966.92604011 28686.0900879
-4088.98530288 28363.743042
-4211.04456566 28032.6179199
-4333.10382843 27692.1118164
-4455.1630912 27341.9714355
-4577.22235397 26982.3242188
-4699.28161675 26613.673584
-4821.34087952 26236.8585205
-4943.40014229 25852.9857178
-5065.45940506 25463.3425293
-5187.51866784 25069.2990723
-5309.57793061 24672.213501
-5431.63719338 24273.3476562
-5553.69645615 23873.8010254
-5675.75571893 23474.4703369
-5797.8149817 23076.032959
-5919.87424447 22678.9594727
-6041.93350724 22283.5440674
-6163.99277002 21889.953125
-6286.05203279 21498.279541
-6408.11129556 21108.5976562
-6530.17055833 20721.0109863
-6652.22982111 20335.6846924
-6774.28908388 19952.8608398
-6896.34834665 19572.8554688
-7018.40760943 19196.0362549
-7140.4668722 18822.7884521
-7262.52613497 18453.470459
-7384.58539774 18088.3703613
-7506.64466052 17727.6672363
-7628.70392329 17371.4041748
-7750.76318606 17019.4801025
-7872.82244883 16671.65979
-7994.88171161 16327.6038818
-8116.94097438 15986.9176025
-8239.00023715 15649.2094727
-8361.05949992 15314.1578369
-8483.1187627 14981.5736084
-8605.17802547 14651.4539795
-8727.23728824 14324.0184326
-8849.29655101 13999.7242432
-8971.35581379 13679.2546387
-9093.41507656 13363.4827881
-9215.47433933 13053.4145508
-9337.5336021 12750.1130371
-9459.59286488 12454.6135254
-9581.65212765 12167.8378906
-9703.71139042 11890.5172119
-9825.7706532 11623.1295166
-9947.82991597 11365.8616943
-10069.8891787 11118.595459
-10191.9484415 10880.9241943
-10314.0077043 10652.1931152
-10436.0669671 10431.5633545
-10558.1262298 10218.0875244
-10680.1854926 10010.7943115
-10802.2447554 9808.76855469
-10924.3040181 9611.22009277
-11046.3632809 9417.53442383
-11168.4225437 9227.30041504
-11290.4818065 9040.31262207
-11412.5410692 8856.54882812
-11534.600332 8676.1282959
-11656.6595948 8499.25463867
-11778.7188576 8326.1529541
-11900.7781203 8157.00878906
-12022.8373831 7991.91711426
-12144.8966459 7830.84741211
-12266.9559086 7673.63171387
-12389.0151714 7519.97412109
-12511.0744342 7369.48254395
-12633.133697 7221.71911621
-12755.1929597 7076.2611084
-12877.2522225 6932.76416016
-12999.3114853 6791.02185059
-13121.3707481 6651.0098877
-13243.4300108 6512.90856934
-13365.4892736 6377.1027832
-13487.5485364 6244.1517334
-13609.6077991 6114.73632812
-13731.6670619 5989.58520508
-13853.7263247 5869.38879395
-13975.7855875 5754.71081543
-14097.8448502 5645.90820312
-14219.904113 5543.06774902
-14341.9633758 5445.96960449
-14464.0226386 5354.08288574
-14586.0819013 5266.59533691
-14708.1411641 5182.47631836
-14830.2004269 5100.5670166
-14952.2596896 5019.69018555
-15074.3189524 4938.76586914
-15196.3782152 4856.92602539
-15318.437478 4773.60791016
-15440.4967407 4688.62158203
-15562.5560035 4602.1809082
-15684.6152663 4514.89123535
-15806.6745291 4427.69616699
-15928.7337918 4341.78796387
-16050.7930546 4258.48596191
-16172.8523174 4179.09838867
-16294.9115801 4104.78137207
-16416.9708429 4036.40649414
-16539.0301057 3974.45507812
-16661.0893685 3918.94897461
-16783.1486312 3869.42565918
-16905.207894 3824.96081543
-17027.2671568 3784.23999023
-17149.3264196 3745.66894531
-17271.3856823 3707.51599121
-17393.4449451 3668.06799316
-17515.5042079 3625.78881836
-17637.5634706 3579.4609375
-17759.6227334 3528.29626465
-17881.6819962 3472.0057373
-18003.741259 3410.81945801
-18125.8005217 3345.45507812
-18247.8597845 3277.0378418
-18369.9190473 3206.98120117
-18491.9783101 3136.83886719
-18614.0375728 3068.14538574
-18736.0968356 3002.26086426
-18858.1560984 2940.23632812
-18980.2153611 2882.71496582
-19102.2746239 2829.87768555
-19224.3338867 2781.43945312
-19346.3931495 2736.69873047
-19468.4524122 2694.63000488
-19590.511675 2654.01342773
-19712.5709378 2613.58666992
-19834.6302005 2572.19970703
-19956.6894633 2528.9597168
-20078.7487261 2483.34643555
-20200.8079889 2435.28710938
-20322.8672516 2385.18261719
-20444.9265144 2333.87866211
-20566.9857772 2282.58886719
-20689.04504 2232.77197266
-20811.1043027 2185.9810791
-20933.1635655 2143.6953125
-21055.2228283 2107.15588379
-21177.282091 2077.22192383
-21299.3413538 2054.25964355
-21421.4006166 2038.08215332
-21543.4598794 2027.94006348
-21665.5191421 2022.57006836
-21787.5784049 2020.29516602
-21909.6376677 2019.1661377
-22031.6969305 2017.13195801
-22153.7561932 2012.22192383
-22275.815456 2002.72143555
-22397.8747188 1987.32434082
-22519.9339815 1965.24780273
-22641.9932443 1936.29724121
-22764.0525071 1900.87646484
-22886.1117699 1859.94384766
-23008.1710326 1814.91650391
-23130.2302954 1767.53503418
-23252.2895582 1719.70300293
-23374.348821 1673.3145752
-23496.4080837 1630.0892334
-23618.4673465 1591.42944336
-23740.5266093 1558.31262207
-23862.585872 1531.22851562
-23984.6451348 1510.16308594
-24106.7043976 1494.63342285
-24228.7636604 1483.76257324
-24350.8229231 1476.38806152
-24472.8821859 1471.19091797
-24594.9414487 1466.8293457
-24717.0007115 1462.06640625
-24839.0599742 1455.87561035
-24961.119237 1447.51660156
-25083.1784998 1436.57409668
-25205.2377625 1422.95947266
-25327.2970253 1406.87585449
-25449.3562881 1388.75439453
-25571.4155509 1369.16931152
-25693.4748136 1348.74572754
-25815.5340764 1328.06799316
-25937.5933392 1307.60168457
-26059.652602 1287.63793945
-26181.7118647 1268.26403809
-26303.7711275 1249.36499023
-26425.8303903 1230.65014648
-26547.889653 1211.70678711
-26669.9489158 1192.06604004
-26792.0081786 1171.27783203
-26914.0674414 1148.98071289
-27036.1267041 1124.96154785
-27158.1859669 1099.19372559
-27280.2452297 1071.85375977
-27402.3044925 1043.31066895
-27524.3637552 1014.09240723
-27646.423018 984.832519531
-27768.4822808 956.204589844
-27890.5415435 928.854736328
-28012.6008063 903.335693359
-28134.6600691 880.057250977
-28256.7193319 859.253295898
-28378.7785946 840.974243164
-28500.8378574 825.1015625
-28622.8971202 811.384033203
-28744.9563829 799.490600586
-28867.0156457 789.072021484
-28989.0749085 779.822265625
-29111.1341713 771.531860352
-29233.193434 764.12512207
-29355.2526968 757.674194336
-29477.3119596 752.390136719
-29599.3712224 748.587524414
-29721.4304851 746.627563477
-29843.4897479 746.847900391
-29965.5490107 749.485595703
-30087.6082734 754.604125977
-30209.6675362 762.03515625
-30331.726799 771.342407227
-30453.7860618 781.817382812
-30575.8453245 792.505371094
-30697.9045873 802.26574707
-30819.9638501 809.861450195
-30942.0231129 814.06640625
-31064.0823756 813.78503418
-31186.1416384 808.167236328
-31308.2009012 796.707763672
-31430.2601639 779.319458008
-31552.3194267 756.368286133
-31674.3786895 728.665161133
-31796.4379523 697.415527344
-31918.497215 664.126586914
-32040.5564778 630.482177734
-32162.6157406 598.19543457
-32284.6750034 568.854736328
-32406.7342661 543.778076172
-32528.7935289 523.890258789
-32650.8527917 509.636230469
-32772.9120544 500.941650391
-32894.9713172 497.223144531
-33017.03058 497.450195312
-33139.0898428 500.252807617
-33261.1491055 504.063354492
-33383.2083683 507.280761719
-33505.2676311 508.436889648
-33627.3268939 506.352539062
-33749.3861566 500.262817383
-33871.4454194 489.899658203
-33993.5046822 475.523193359
-34115.5639449 457.897460938
-34237.6232077 438.212280273
-34359.6824705 417.959106445
-34481.7417333 398.772949219
-34603.800996 382.256958008
-34725.8602588 369.80847168
-34847.9195216 362.462036133
-34969.9787844 360.770263672
-35092.0380471 364.732055664
-35214.0973099 373.776855469
-35336.1565727 386.80859375
-35458.2158354 402.305053711
-35580.2750982 418.46081543
-35702.334361 433.363037109
-35824.3936238 445.179321289
-35946.4528865 452.340209961
-36068.5121493 453.696899414
-36190.5714121 448.637451172
-36312.6306749 437.150390625
-36434.6899376 419.828125
-36556.7492004 397.810302734
-36678.8084632 372.670776367
-36800.8677259 346.262817383
-36922.9269887 320.535400391
-37044.9862515 297.33984375
-37167.0455143 278.248413086
-37289.104777 264.401245117
-37411.1640398 256.397216797
-37533.2233026 254.241821289
-37655.2825653 257.354858398
-37777.3418281 264.639892578
-37899.4010909 274.603271484
-38021.4603537 285.517944336
-38143.5196164 295.606323242
-38265.5788792 303.231323242
-38387.638142 307.070068359
-38509.6974048 306.255615234
-38631.7566675 300.470703125
-38753.8159303 289.985473633
-38875.8751931 275.633056641
-38997.9344558 258.726318359
-39119.9937186 240.926879883
-39242.0529814 224.073730469
-39364.1122442 209.995849609
-39486.1715069 200.320922852
-39608.2307697 196.305664062
-39730.2900325 198.698852539
-39852.3492953 207.655517578
-39974.408558 222.70715332
-40096.4678208 242.79296875
-40218.5270836 266.348876953
-40340.5863463 291.443603516
-40462.6456091 315.950805664
-40584.7048719 337.738769531
-40706.7641347 354.861206055
-40828.8233974 365.728271484
-40950.8826602 369.246582031
-41072.941923 364.909667969
-41195.0011858 352.83605957
-41317.0604485 333.750854492
-41439.1197113 308.913085938
-41561.1789741 279.996704102
-41683.2382368 248.939453125
-41805.2974996 217.771972656
-41927.3567624 188.444213867
-42049.4160252 162.664672852
-42171.4752879 141.768432617
-42293.5345507 126.620605469
-42415.5938135 117.567749023
-42537.6530763 114.433105469
-42659.712339 116.561279297
-42781.7716018 122.8984375
-42903.8308646 132.103881836
-43025.8901273 142.679321289
-43147.9493901 153.103759766
-43270.0086529 161.96105957
-43392.0679157 168.050170898
-43514.1271784 170.469116211
-43636.1864412 168.66784668
-43758.245704 162.468383789
-43880.3049668 152.052001953
-44002.3642295 137.919067383
-44124.4234923 120.827026367
-44246.4827551 101.715820312
-44368.5420178 81.6253662109
-44490.6012806 61.6174316406
-44612.6605434 42.7033691406
-44734.7198062 25.7872314453
-44856.7790689 11.6231689453
-44978.8383317 0.791137695312
-45100.8975945 -6.31384277344
-45222.9568573 -9.47827148438
-45345.01612 -8.65686035156
-45467.0753828 -3.9541015625
-45589.1346456 4.39611816406
-45711.1939083 16.0513916016
-45833.2531711 30.5778808594
-45955.3124339 47.4660644531
-46077.3716967 66.1423339844
-46199.4309594 85.9802246094
-46321.4902222 106.311157227
-46443.549485 126.439086914
-46565.6087478 145.65637207
-46687.6680105 163.266601562
-46809.7272733 178.611083984
-46931.7865361 191.097167969
-47053.8457988 200.230102539
-47175.9050616 205.642333984
-47297.9643244 207.116333008
-47420.0235872 204.60168457
-47542.0828499 198.220458984
-47664.1421127 188.260620117
-47786.2013755 175.156860352
-47908.2606382 159.460327148
-48030.319901 141.799194336
-48152.3791638 122.833740234
-48274.4384266 103.211914062
-48396.4976893 83.5272216797
-48518.5569521 64.2867431641
-48640.6162149 45.8895263672
-48762.6754777 28.6204833984
-48884.7347404 12.6596679688
-49006.7940032 -1.89672851562
-49128.853266 -15.0045166016
-49250.9125287 -26.6312255859
-49372.9717915 -36.7191162109
-49495.0310543 -45.1506347656
-49617.0903171 -51.7265625
-49739.1495798 -56.1585693359
-49861.2088426 -58.0787353516
-49983.2681054 -57.0693359375
-50105.3273682 -52.7067871094
-50227.3866309 -44.6198730469
-50349.4458937 -32.5524902344
-50471.5051565 -16.4265136719
-50593.5644192 3.60534667969
-50715.623682 27.1224365234
-50837.6829448 53.4215087891
-50959.7422076 81.5306396484
-51081.8014703 110.249145508
-51203.8607331 138.216308594
-51325.9199959 164.002319336
-51447.9792587 186.212646484
-51570.0385214 203.599975586
-51692.0977842 215.170532227
-51814.157047 220.275268555
-51936.2163097 218.675415039
-52058.2755725 210.575683594
-52180.3348353 196.620849609
-52302.3940981 177.851928711
-52424.4533608 155.628295898
-52546.5126236 131.51940918
-52668.5718864 107.176635742
-52790.6311492 84.1958007812
-52912.6904119 63.9854736328
-53034.7496747 47.650390625
-53156.8089375 35.9040527344
-53278.8682002 29.0177001953
-53400.927463 26.8104248047
-53522.9867258 28.6826171875
-53645.0459886 33.6884765625
-53767.1052513 40.6400146484
-53889.1645141 48.2349853516
-54011.2237769 55.1906738281
-54133.2830397 60.3765869141
-54255.3423024 62.9267578125
-54377.4015652 62.3245849609
-54499.460828 58.4498291016
-54621.5200907 51.5836181641
-54743.5793535 42.3714599609
-54865.6386163 31.7485351562
-54987.6978791 20.833984375
-55109.7571418 10.8076171875
-55231.8164046 2.78002929688
-55353.8756674 -2.32922363281
-55475.9349302 -3.89367675781
-55597.9941929 -1.64978027344
-55720.0534557 4.27038574219
-55842.1127185 13.3492431641
-55964.1719812 24.7322998047
-56086.231244 37.3143310547
-56208.2905068 49.8488769531
-56330.3497696 61.0745849609
-56452.4090323 69.8416748047
-56574.4682951 75.2265625
-56696.5275579 76.6229248047
-56818.5868206 73.80078125
-56940.6460834 66.92578125
-57062.7053462 56.5385742188
-57184.764609 43.4971923828
-57306.8238717 28.8868408203
-57428.8831345 13.9095458984
-57550.9423973 -0.23681640625
-57673.0016601 -12.4761962891
-57795.0609228 -21.9572753906
-57917.1201856 -28.1314697266
-58039.1794484 -30.7972412109
-58161.2387111 -30.1077880859
-58283.2979739 -26.5438232422
-58405.3572367 -20.8515625
-58527.4164995 -13.9565429688
-58649.4757622 -6.86242675781
-58771.535025 -0.544067382812
-58893.5942878 4.14953613281
-59015.6535506 6.57836914062
-59137.7128133 6.36462402344
-59259.7720761 3.41955566406
-59381.8313389 -2.06433105469
-59503.8906016 -9.650390625
-59625.9498644 -18.7185058594
-59748.0091272 -28.5432128906
-59870.06839 -38.3771972656
-59992.1276527 -47.5324707031
-60114.1869155 -55.4478759766
-60236.2461783 -61.7366943359
-60358.3054411 -66.2083740234
-60480.3647038 -68.8640136719
-60602.4239666 -69.8658447266
-60724.4832294 -69.4876708984
-60846.5424921 -68.0516357422
-60968.6017549 -65.8619384766
-61090.6610177 -63.1436767578
-61212.7202805 -59.9976806641
-61334.7795432 -56.3748779297
-61456.838806 -52.0795898438
-61578.8980688 -46.7965087891
-61700.9573316 -40.1442871094
-61823.0165943 -31.7464599609
-61945.0758571 -21.3120117188
-62067.1351199 -8.71533203125
-62189.1943826 5.93530273438
-62311.2536454 22.2506103516
-62433.3129082 39.5443115234
-62555.372171 56.8514404297
-62677.4314337 72.9822998047
-62799.4906965 86.6114501953
-62921.5499593 96.3924560547
-63043.6092221 101.088012695
-63165.6684848 99.7049560547
-63287.7277476 91.6160888672
-63409.7870104 76.6599121094
-63531.8462731 55.2008056641
-63653.9055359 28.1459960938
-63775.9647987 -3.08984375
-63898.0240615 -36.6690673828
-64020.0833242 -70.4603271484
-64142.142587 -102.203369141
-64264.2018498 -129.694213867
-64386.2611126 -150.974975586
-64508.3203753 -164.509277344
-64630.3796381 -169.330444336
-64752.4389009 -165.139526367
-64874.4981636 -152.354125977
-64996.5574264 -132.090087891
-65118.6166892 -106.085205078
-65240.675952 -76.5655517578
-65362.7352147 -46.06640625
-65484.7944775 -17.224609375
-65606.8537403 7.44213867188
-65728.9130031 25.7475585938
-65850.9722658 36.021484375
-65973.0315286 37.2526855469
-66095.0907914 29.1749267578
-66217.1500541 12.2895507812
-66339.2093169 -12.1773681641
-66461.2685797 -42.3784179688
-66583.3278425 -76.0
-66705.3871052 -110.456542969
-66827.446368 -143.102172852
-66949.5056308 -171.445800781
-67071.5648935 -193.349121094
-67193.6241563 -207.188842773
-67315.6834191 -211.974487305
-67437.7426819 -207.407958984
-67559.8019446 -193.88659668
-67681.8612074 -172.446411133
-67803.9204702 -144.657226562
-67925.979733 -112.477416992
-68048.0389957 -78.0849609375
-68170.0982585 -43.6981201172
-68292.1575213 -11.4028320312
-68414.216784 16.9971923828
-68536.2760468 40.1003417969
-68658.3353096 56.9842529297
-68780.3945724 67.2385253906
-68902.4538351 70.9545898438
-69024.5130979 68.6744384766
-69146.5723607 61.3067626953
-69268.6316235 50.0219726562
-69390.6908862 36.1353759766
-69512.750149 20.9901123047
-69634.8094118 5.85107421875
-69756.8686745 -8.18322753906
-69878.9279373 -20.2451171875
-70000.9872001 -29.7346191406
-70123.0464629 -36.330078125
-70245.1057256 -39.9754638672
-70367.1649884 -40.8472900391
-70489.2242512 -39.3095703125
-70611.283514 -35.861328125
-70733.3427767 -31.0814208984
-70855.4020395 -25.5814208984
-70977.4613023 -19.9625244141
-71099.520565 -14.7841796875
-71221.5798278 -10.5424804688
-71343.6390906 -7.6572265625
-71465.6983534 -6.46545410156
-71587.7576161 -7.21899414062
-71709.8168789 -10.0834960938
-71831.8761417 -15.1361083984
-71953.9354045 -22.361328125
-72075.9946672 -31.6440429688
-72198.05393 -42.7623291016
-72320.1131928 -55.3804931641
-72442.1724555 -69.0452880859
-72564.2317183 -83.19140625
-72686.2909811 -97.1525878906
-72808.3502439 -110.187866211
-72930.4095066 -121.515625
-73052.4687694 -130.361328125
-73174.5280322 -136.010620117
-73296.587295 -137.868041992
-73418.6465577 -135.512084961
-73540.7058205 -128.744873047
-73662.7650833 -117.626098633
-73784.824346 -102.490722656
-73906.8836088 -83.9429931641
-74028.9428716 -62.8287353516
-74151.0021344 -40.1832275391
-74273.0613971 -17.1611328125
-74395.1206599 5.0478515625
-74517.1799227 25.3125
-74639.2391855 42.6467285156
-74761.2984482 56.2921142578
-74883.357711 65.779296875
-75005.4169738 70.9638671875
-75127.4762365 72.0366210938
-75249.5354993 69.4996337891
-75371.5947621 64.1179199219
-75493.6540249 56.8435058594
-75615.7132876 48.7227783203
-75737.7725504 40.7983398438
-75859.8318132 34.0091552734
-75981.8910759 29.1038818359
-76103.9503387 26.5750732422
-76226.0096015 26.6195068359
-76348.0688643 29.1301269531
-76470.128127 33.7202148438
-76592.1873898 39.7758789062
-76714.2466526 46.533203125
-76836.3059154 53.1697998047
-76958.3651781 58.9018554688
-77080.4244409 63.0750732422
-77202.4837037 65.2415771484
-77324.5429664 65.2105712891
-77446.6022292 63.0715332031
-77568.661492 59.1824951172
-77690.7207548 54.1282958984
-77812.7800175 48.6512451172
-77934.8392803 43.5616455078
-78056.8985431 39.6392822266
-78178.9578059 37.5360107422
-78301.0170686 37.6912841797
-78423.0763314 40.2697753906
-78545.1355942 45.1300048828
-78667.1948569 51.8267822266
-78789.2541197 59.6512451172
-78911.3133825 67.6990966797
-79033.3726453 74.9708251953
-79155.431908 80.4797363281
-79277.4911708 83.3703613281
-79399.5504336 83.0233154297
-79521.6096964 79.1413574219
-79643.6689591 71.8028564453
-79765.7282219 61.4786376953
-79887.7874847 49.0050048828
-80009.8467474 35.5178222656
-80131.9060102 22.3509521484
-80253.965273 10.9095458984
-80376.0245358 2.529296875
-80498.0837985 -1.66320800781
-80620.1430613 -0.875610351562
-80742.2023241 5.25439453125
-80864.2615869 16.6021728516
-80986.3208496 32.5447998047
-81108.3801124 51.9978027344
-81230.4393752 73.5012207031
-81352.4986379 95.3409423828
-81474.5579007 115.701171875
-81596.6171635 132.829223633
-81718.6764263 145.198974609
-81840.735689 151.65612793
-81962.7949518 151.53125
-82084.8542146 144.709228516
-82206.9134774 131.646606445
-82328.9727401 113.336669922
-82451.0320029 91.22265625
-82573.0912657 67.0684814453
-82695.1505284 42.7994384766
-82817.2097912 20.3244628906
-82939.269054 1.36401367188
-83061.3283168 -12.7088623047
-83183.3875795 -20.9914550781
-83305.4468423 -23.1301269531
-83427.5061051 -19.3468017578
-83549.5653679 -10.4102783203
-83671.6246306 2.44445800781
-83793.6838934 17.6416015625
-83915.7431562 33.4204101562
-84037.8024189 48.0102539062
-84159.8616817 59.8016357422
-84281.9209445 67.50390625
-84403.9802073 70.2680664062
-84526.03947 67.7663574219
-84648.0987328 60.2204589844
-84770.1579956 48.3742675781
-84892.2172583 33.4182128906
-85014.2765211 16.8665771484
-85136.3357839 0.40673828125
-85258.3950467 -14.2691650391
-85380.4543094 -25.6330566406
-85502.5135722 -32.4708251953
-85624.572835 -34.0021972656
-85746.6320978 -29.9572753906
-85868.6913605 -20.6025390625
-85990.7506233 -6.71411132812
-86112.8098861 10.4978027344
-86234.8691488 29.5086669922
-86356.9284116 48.6276855469
-86478.9876744 66.1618652344
-86601.0469372 80.5815429688
-86723.1061999 90.6671142578
-86845.1654627 95.6268310547
-86967.2247255 95.1713867188
-87089.2839883 89.5411376953
-87211.343251 79.4801025391
-87333.4025138 66.1613769531
-87455.4617766 51.0714111328
-87577.5210393 35.8634033203
-87699.5803021 22.1943359375
-87821.6395649 11.5607910156
-87943.6988277 5.14990234375
-88065.7580904 3.71899414062
-88187.8173532 7.51586914062
-88309.876616 16.2468261719
-88431.9358788 29.0948486328
-88553.9951415 44.7886962891
-88676.0544043 61.7145996094
-88798.1136671 78.05859375
-88920.1729298 91.9731445312
-89042.2321926 101.744628906
-89164.2914554 105.951660156
-89286.3507182 103.600585938
-89408.4099809 94.2213134766
-89530.4692437 77.9197998047
-89652.5285065 55.3802490234
-89774.5877693 27.8173828125
-89896.647032 -3.11767578125
-90018.7062948 -35.4696044922
-90140.7655576 -67.1340332031
-90262.8248203 -96.0305175781
-90384.8840831 -120.269775391
-90506.9433459 -138.306152344
-90629.0026087 -149.061889648
-90751.0618714 -152.012451172
-90873.1211342 -147.224975586
-90995.180397 -135.35168457
-91117.2396598 -117.572631836
-91239.2989225 -95.4992675781
-91361.3581853 -71.0433349609
-91483.4174481 -46.2644042969
-91605.4767108 -23.20703125
-91727.5359736 -3.74182128906
-91849.5952364 10.5759277344
-91971.6544992 18.6225585938
-92093.7137619 19.7835693359
-92215.7730247 13.9910888672
-92337.8322875 1.71801757812
-92459.8915503 -16.0712890625
-92581.950813 -38.0067138672
-92704.0100758 -62.4271240234
-92826.0693386 -87.5157470703
-92948.1286013 -111.442993164
-93070.1878641 -132.506713867
-93192.2471269 -149.2578125
-93314.3063897 -160.6015625
-93436.3656524 -165.869262695
-93558.4249152 -164.852661133
-93680.484178 -157.801635742
-93802.5434408 -145.386108398
-93924.6027035 -128.625244141
-94046.6619663 -108.794677734
-94168.7212291 -87.3143310547
-94290.7804918 -65.6323242188
-94412.8397546 -45.1110839844
-94534.8990174 -26.9270019531
-94656.9582802 -11.9901123047
-94779.0175429 -0.890747070312
-94901.0768057 6.12377929688
-95023.1360685 9.14318847656
-95145.1953312 8.55786132812
-95267.254594 5.00036621094
-95389.3138568 -0.732177734375
-95511.3731196 -7.76379394531
-95633.4323823 -15.2266845703
-95755.4916451 -22.3419189453
-95877.5509079 -28.484375
-95999.6101707 -33.2264404297
-96121.6694334 -36.3608398438
-96243.7286962 -37.8939208984
-96365.787959 -38.0187988281
-96487.8472217 -37.06640625
-96609.9064845 -35.4442138672
-96731.9657473 -33.5670166016
-96854.0250101 -31.7899169922
-96976.0842728 -30.3502197266
-97098.1435356 -29.3254394531
-97220.2027984 -28.6127929688
-97342.2620612 -27.9323730469
-97464.3213239 -26.8558349609
-97586.3805867 -24.8557128906
-97708.4398495 -21.3740234375
-97830.4991122 -15.8980712891
-97952.558375 -8.04113769531
-98074.6176378 2.38732910156
-98196.6769006 15.3254394531
-98318.7361633 30.4274902344
-98440.7954261 47.060546875
-98562.8546889 64.3331298828
-98684.9139517 81.1540527344
-98806.9732144 96.3178710938
-98929.0324772 108.610717773
-99051.09174 116.925415039
-99173.1510027 120.377807617
-99295.2102655 118.407226562
-99417.2695283 110.858520508
-99539.3287911 98.0257568359
-99661.3880538 80.662109375
-99783.4473166 59.9420166016
-99905.5065794 37.3848876953
-100027.565842 14.7409667969
-100149.625105 -6.15051269531
-100271.684368 -23.5216064453
-100393.74363 -35.8334960938
-100515.802893 -41.9273681641
-100637.862156 -41.1444091797
-100759.921419 -33.4075927734
-100881.980682 -19.2564697266
-101004.039944 0.17431640625
-101126.099207 23.2287597656
-101248.15847 47.8516845703
-101370.217733 71.7528076172
-101492.276995 92.5954589844
-101614.336258 108.196411133
-101736.395521 116.718261719
-101858.454784 116.836914062
-101980.514047 107.868774414
-102102.573309 89.8455810547
-102224.632572 63.5301513672
-102346.691835 30.3668212891
-102468.751098 -7.62426757812
-102590.81036 -48.0057373047
-102712.869623 -88.1176757812
-102834.928886 -125.293334961
-102956.988149 -157.075195312
-103079.047411 -181.415893555
-103201.106674 -196.840576172
-103323.165937 -202.56262207
-103445.2252 -198.537231445
-103567.284463 -185.451904297
-103689.343725 -164.655151367
-103811.402988 -138.026855469
-103933.462251 -107.805908203
-104055.521514 -76.3928222656
-104177.580776 -46.1391601562
-104299.640039 -19.150390625
-104421.699302 2.88439941406
-104543.758565 18.8206787109
-104665.817828 28.1302490234
-104787.87709 30.9152832031
-104909.936353 27.8624267578
-105031.995616 20.1424560547
-105154.054879 9.26904296875
-105276.114141 -3.07275390625
-105398.173404 -15.2069091797
-105520.232667 -25.6405029297
-105642.29193 -33.2132568359
-105764.351192 -37.2082519531
-105886.410455 -37.4149169922
-106008.469718 -34.13671875
-106130.528981 -28.1448974609
-106252.588244 -20.5855712891
-106374.647506 -12.8450927734
-106496.706769 -6.39562988281
-106618.766032 -2.62805175781
-106740.825295 -2.69604492188
-106862.884557 -7.38415527344
-106984.94382 -17.0119628906
-107107.003083 -31.3862304688
-107229.062346 -49.802734375
-107351.121609 -71.1003417969
-107473.180871 -93.7586669922
-107595.240134 -116.032104492
-107717.299397 -136.10559082
-107839.35866 -152.257446289
-107961.417922 -163.014648438
-108083.477185 -167.283569336
-108205.536448 -164.448364258
-108327.595711 -154.423828125
-108449.654973 -137.662597656
-108571.714236 -115.115112305
-108693.773499 -88.1468505859
-108815.832762 -58.4241943359
-108937.892025 -27.7752685547
-109059.951287 1.955078125
-109182.01055 29.046875
-109304.069813 52.0310058594
-109426.129076 69.7863769531
-109548.188338 81.6046142578
-109670.247601 87.2170410156
-109792.306864 86.7838134766
-109914.366127 80.8518066406
-110036.42539 70.2829589844
-110158.484652 56.1669921875
-110280.543915 39.7242431641
-110402.603178 22.2110595703
-110524.662441 4.83227539062
-110646.721703 -11.3275146484
-110768.780966 -25.3548583984
-110890.840229 -36.5358886719
-111012.899492 -44.3640136719
-111134.958754 -48.5330810547
-111257.018017 -48.9163818359
-111379.07728 -45.5407714844
-111501.136543 -38.560546875
-111623.195806 -28.2351074219
-111745.255068 -14.9144287109
-111867.314331 0.967895507812
-111989.373594 18.8920898438
-112111.432857 38.2453613281
-112233.492119 58.3154296875
-112355.551382 78.2863769531
-112477.610645 97.2451171875
-112599.669908 114.201049805
-112721.729171 128.12097168
-112843.788433 137.982788086
-112965.847696 142.841186523
-113087.906959 141.904785156
-113209.966222 134.617553711
-113332.025484 120.73425293
-113454.084747 100.382568359
-113576.14401 74.1040039062
-113698.203273 42.8641357422
-113820.262535 8.02954101562
-113942.321798 -28.6923828125
-114064.381061 -65.3480224609
-114186.440324 -99.861328125
-114308.499587 -130.178222656
-114430.558849 -154.421264648
-114552.618112 -171.040039062
-114674.677375 -178.943481445
-114796.736638 -177.604248047
-114918.7959 -167.119140625
-115040.855163 -148.224609375
-115162.914426 -122.258544922
-115284.973689 -91.0726318359
-115407.032952 -56.9008789062
-115529.092214 -22.1929931641
-115651.151477 10.5705566406
-115773.21074 39.0712890625
-115895.270003 61.3298339844
-116017.329265 75.859375
-116139.388528 81.7755126953
-116261.447791 78.8585205078
-116383.507054 67.5563964844
-116505.566316 48.9364013672
-116627.625579 24.5827636719
-116749.684842 -3.54553222656
-116871.744105 -33.2849121094
-116993.803368 -62.4490966797
-117115.86263 -89.0078125
-117237.921893 -111.244384766
-117359.981156 -127.880249023
-117482.040419 -138.154296875
-117604.099681 -141.854492188
-117726.158944 -139.297729492
-117848.218207 -131.263916016
-117970.27747 -118.892089844
-118092.336732 -103.55065918
-118214.395995 -86.6954345703
-118336.455258 -69.7310791016
-118458.514521 -53.8873291016
-118580.573784 -40.1251220703
-118702.633046 -29.0770263672
-118824.692309 -21.0289306641
-118946.751572 -15.9406738281
-119068.810835 -13.5010986328
-119190.870097 -13.2102050781
-119312.92936 -14.4757080078
-119434.988623 -16.7125244141
-119557.047886 -19.4323730469
-119679.107149 -22.3135986328
-119801.166411 -25.2407226562
-119923.225674 -28.3120117188
-120045.284937 -31.8116455078
-120167.3442 -36.1529541016
-120289.403462 -41.7982177734
-120411.462725 -49.1645507812
-120533.521988 -58.5310058594
-120655.581251 -69.9567871094
-120777.640513 -83.2202148438
-120899.699776 -97.7939453125
-121021.759039 -112.85168457
-121143.818302 -127.318359375
-121265.877565 -139.952270508
-121387.936827 -149.456176758
-121509.99609 -154.605712891
-121632.055353 -154.380615234
-121754.114616 -148.087402344
-121876.173878 -135.455688477
-121998.233141 -116.701782227
-122120.292404 -92.5450439453
-122242.351667 -64.1800537109
-122364.41093 -33.1984863281
-122486.470192 -1.47155761719
-122608.529455 28.9992675781
-122730.588718 56.2501220703
-122852.647981 78.5219726562
-122974.707243 94.4161376953
-123096.766506 103.018920898
-123218.825769 103.982543945
-123340.885032 97.55859375
-123462.944294 84.5723876953
-123585.003557 66.3475341797
-123707.06282 44.5832519531
-123829.122083 21.1962890625
-123951.181346 -1.85534667969
-124073.240608 -22.7531738281
-124195.299871 -39.9822998047
-124317.359134 -52.46484375
-124439.418397 -59.6511230469
-124561.477659 -61.5561523438
-124683.536922 -58.7414550781
-124805.596185 -52.2420654297
-124927.655448 -43.4475097656
-125049.714711 -33.9490966797
-125171.773973 -25.3676757812
-125293.833236 -19.1806640625
-125415.892499 -16.5657958984
-125537.951762 -18.2763671875
-125660.011024 -24.5623779297
-125782.070287 -35.1433105469
-125904.12955 -49.2376708984
-126026.188813 -65.6439208984
-126148.248075 -82.8663330078
-126270.307338 -99.2709960938
-126392.366601 -113.2578125
-126514.425864 -123.42980957
-126636.485127 -128.741943359
-126758.544389 -128.615356445
-126880.603652 -123.00402832
-127002.662915 -112.407836914
-127124.722178 -97.8289794922
-127246.78144 -80.6784667969
-127368.840703 -62.6397705078
-127490.899966 -45.5037841797
-127612.959229 -30.9926757812
-127735.018492 -20.5899658203
-127857.077754 -15.3927001953
-127979.137017 -16.0032958984
-128101.19628 -22.4689941406
-128223.255543 -34.2777099609
-128345.314805 -50.4080810547
-128467.374068 -69.4315185547
-128589.433331 -89.6517333984
-128711.492594 -109.27355957
-128833.551856 -126.576538086
-128955.611119 -140.082763672
-129077.670382 -148.697509766
-129199.729645 -151.810180664
-129321.788908 -149.344360352
-129443.84817 -141.755371094
-129565.907433 -129.971801758
-129687.966696 -115.28918457
-129810.025959 -99.2277832031
-129932.085221 -83.3684082031
-130054.144484 -69.1826171875
-130176.203747 -57.8781738281
-130298.26301 -50.2694091797
-130420.322273 -46.6944580078
-130542.381535 -46.9807128906
-130664.440798 -50.4655761719
-130786.500061 -56.0704345703
-130908.559324 -62.4196777344
-131030.618586 -67.9910888672
-131152.677849 -71.2862548828
-131274.737112 -70.9969482422
-131396.796375 -66.1566162109
-131518.855637 -56.2573242188
-131640.9149 -41.3193359375
-131762.974163 -21.9077148438
-131885.033426 0.906616210938
-132007.092689 25.640625
-132129.151951 50.5347900391
-132251.211214 73.7209472656
-132373.270477 93.40234375
-132495.32974 108.031738281
-132617.389002 116.465087891
-132739.448265 118.078735352
-132861.507528 112.837158203
-132983.566791 101.301513672
-133105.626054 84.5830078125
-133227.685316 64.2397460938
-133349.744579 42.1301269531
-133471.803842 20.2368164062
-133593.863105 0.47900390625
-133715.922367 -15.4720458984
-133837.98163 -26.3502197266
-133960.040893 -31.4125976562
-134082.100156 -30.5061035156
-134204.159418 -24.0766601562
-134326.218681 -13.1160888672
-134448.277944 0.94140625
-134570.337207 16.3702392578
-134692.39647 31.3303222656
-134814.455732 44.0561523438
-134936.514995 53.0391845703
-135058.574258 57.1824951172
-135180.633521 55.9149169922
-135302.692783 49.2518310547
-135424.752046 37.7972412109
-135546.811309 22.6851806641
-135668.870572 5.46826171875
-135790.929835 -12.0377197266
-135912.989097 -27.9365234375
-136035.04836 -40.4444580078
-136157.107623 -48.0727539062
-136279.166886 -49.7841796875
-136401.226148 -45.1059570312
-136523.285411 -34.1879882812
-136645.344674 -17.8016357422
-136767.403937 2.72216796875
-136889.463199 25.6102294922
-137011.522462 48.8052978516
-137133.581725 70.1553955078
-137255.640988 87.6116943359
-137377.700251 99.4161376953
-137499.759513 104.265869141
-137621.818776 101.430664062
-137743.878039 90.8217773438
-137865.937302 72.9965820312
-137987.996564 49.1081542969
-138110.055827 20.7973632812
-138232.11509 -9.9560546875
-138354.174353 -41.0130615234
-138476.233616 -70.2635498047
-138598.292878 -95.8096923828
-138720.352141 -116.125
-138842.411404 -130.173828125
-138964.470667 -137.482788086
-139086.529929 -138.155395508
-139208.589192 -132.835449219
-139330.648455 -122.616699219
-139452.707718 -108.917114258
-139574.76698 -93.3238525391
-139696.826243 -77.4312744141
-139818.885506 -62.6856689453
-139940.944769 -50.2508544922
-140063.004032 -40.9110107422
-140185.063294 -35.017578125
-140307.122557 -32.4842529297
-140429.18182 -32.8299560547
-140551.241083 -35.263671875
-140673.300345 -38.8012695312
-140795.359608 -42.3995361328
-140917.418871 -45.0948486328
-141039.478134 -46.1276855469
-141161.537397 -45.0433349609
-141283.596659 -41.7547607422
-141405.655922 -36.5606689453
-141527.715185 -30.1190185547
-141649.774448 -23.3763427734
-141771.83371 -17.4615478516
-141893.892973 -13.5540771484
-142015.952236 -12.7430419922
-142138.011499 -15.8887939453
-142260.070761 -23.5056152344
-142382.130024 -35.6771240234
-142504.189287 -52.0125732422
-142626.24855 -71.6529541016
-142748.307813 -93.3258056641
-142870.367075 -115.442993164
-142992.426338 -136.237548828
-143114.485601 -153.920654297
-143236.544864 -166.848632812
-143358.604126 -173.682373047
-143480.663389 -173.521118164
-143602.722652 -166.002441406
-143724.781915 -151.352294922
-143846.841178 -130.384033203
-143968.90044 -104.443115234
-144090.959703 -75.3032226562
-144213.018966 -45.021484375
-144335.078229 -15.767578125
-144457.137491 10.3610839844
-144579.196754 31.5170898438
-144701.256017 46.2622070312
-144823.31528 53.6906738281
-144945.374542 53.5068359375
-145067.433805 46.0502929688
-145189.493068 32.2666015625
-145311.552331 13.6267089844
-145433.611594 -7.99780273438
-145555.670856 -30.4930419922
-145677.730119 -51.677734375
-145799.789382 -69.4837646484
-145921.848645 -82.1218261719
-146043.907907 -88.2242431641
-146165.96717 -86.947265625
-146288.026433 -78.0311279297
-146410.085696 -61.8094482422
-146532.144959 -39.1716308594
-146654.204221 -11.4827880859
-146776.263484 19.5310058594
-146898.322747 51.9234619141
-147020.38201 83.6754150391
-147142.441272 112.845703125
-147264.500535 137.705322266
-147386.559798 156.849731445
-147508.619061 169.279418945
-147630.678323 174.446289062
-147752.737586 172.264282227
-147874.796849 163.082519531
-147996.856112 147.634887695
-148118.915375 126.962280273
-148240.974637 102.322265625
-148363.0339 75.0938720703
-148485.093163 46.6826171875
-148607.152426 18.4365234375
-148729.211688 -8.42517089844
-148851.270951 -32.8648681641
-148973.330214 -54.0606689453
-149095.389477 -71.4217529297
-149217.44874 -84.5881347656
-149339.508002 -93.4163818359
-149461.567265 -97.9577636719
-149583.626528 -98.4289550781
-149705.685791 -95.1820068359
-149827.745053 -88.6741943359
-149949.804316 -79.4410400391
-150071.863579 -68.0711669922
-150193.922842 -55.1848144531
-150315.982104 -41.4147949219
-150438.041367 -27.3870849609
-150560.10063 -13.7027587891
-150682.159893 -0.918212890625
-150804.219156 10.4750976562
-150926.278418 20.0731201172
-151048.337681 27.5788574219
-151170.396944 32.8206787109
-151292.456207 35.7667236328
-151414.515469 36.5310058594
-151536.574732 35.3721923828
-151658.633995 32.6795654297
-151780.693258 28.9519042969
-151902.752521 24.7631835938
-152024.811783 20.7211914062
-152146.871046 17.4223632812
-152268.930309 15.400390625
-152390.989572 15.083984375
-152513.048834 16.7550048828
-152635.108097 20.5211181641
-152757.16736 26.3011474609
-152879.226623 33.8250732422
-153001.285885 42.6507568359
-153123.345148 52.1947021484
-153245.404411 61.7745361328
-153367.463674 70.6608886719
-153489.522937 78.1304931641
-153611.582199 83.5202636719
-153733.641462 86.2724609375
-153855.700725 85.9722900391
-153977.759988 82.3693847656
-154099.81925 75.3859863281
-154221.878513 65.1110839844
-154343.937776 51.7795410156
-154465.997039 35.7435302734
-154588.056302 17.4364013672
-154710.115564 -2.66381835938
-154832.174827 -24.0682373047
-154954.23409 -46.3054199219
-155076.293353 -68.9370117188
-155198.352615 -91.5671386719
-155320.411878 -113.837768555
-155442.471141 -135.41784668
-155564.530404 -155.986450195
-155686.589666 -175.213867188
-155808.648929 -192.747558594
-155930.708192 -208.204223633
-156052.767455 -221.172729492
-156174.826718 -231.228393555
-156296.88598 -237.961181641
-156418.945243 -241.013549805
-156541.004506 -240.125
-156663.063769 -235.179443359
-156785.123031 -226.246826172
-156907.182294 -213.615234375
-157029.241557 -197.807006836
-157151.30082 -179.572509766
-157273.360083 -159.860107422
-157395.419345 -139.765136719
-157517.478608 -120.454467773
-157639.537871 -103.077270508
-157761.597134 -88.6668701172
-157883.656396 -78.0428466797
-158005.715659 -71.7252197266
-158127.774922 -69.8684082031
-158249.834185 -72.2242431641
-158371.893447 -78.1409912109
-158493.95271 -86.5985107422
-158616.011973 -96.2829589844
-158738.071236 -105.693359375
-158860.130499 -113.272338867
-158982.189761 -117.551879883
-159104.249024 -117.297363281
-159226.308287 -111.640991211
-159348.36755 -100.183837891
-159470.426812 -83.0635986328
-159592.486075 -60.9718017578
-159714.545338 -35.1217041016
-159836.604601 -7.16491699219
-159958.663864 20.9367675781
-160080.723126 47.0756835938
-160202.782389 69.1809082031
-160324.841652 85.4080810547
-160446.900915 94.3135986328
-160568.960177 95.0001220703
-160691.01944 87.2161865234
-160813.078703 71.3999023438
-160935.137966 48.6612548828
-161057.197228 20.7019042969
-161179.256491 -10.3198242188
-161301.315754 -41.970703125
-161423.375017 -71.7523193359
-161545.43428 -97.3208007812
-161667.493542 -116.695800781
-161789.552805 -128.44128418
-161911.612068 -131.796020508
-162033.671331 -126.74597168
-162155.730593 -114.025634766
-162277.789856 -95.0533447266
-162399.849119 -71.7985839844
-162521.908382 -46.6003417969
-162643.967645 -21.9468994141
-162766.026907 -0.241577148438
-162888.08617 16.4240722656
-163010.145433 26.4714355469
-163132.204696 28.984375
-163254.263958 23.8000488281
-163376.323221 11.5257568359
-163498.382484 -6.51611328125
-163620.441747 -28.4138183594
-163742.501009 -51.8479003906
-163864.560272 -74.3128662109
-163986.619535 -93.3599853516
-164108.678798 -106.834228516
-164230.738061 -113.08581543
-164352.797323 -111.134643555
-164474.856586 -100.772216797
-164596.915849 -82.5905761719
-164718.975112 -57.9344482422
-164841.034374 -28.7841796875
-164963.093637 2.42419433594
-165085.1529 33.0216064453
-165207.212163 60.3516845703
-165329.271425 82.0146484375
-165451.330688 96.0891113281
-165573.389951 101.309692383
-165695.449214 97.1811523438
-165817.508477 84.0242919922
-165939.567739 62.9429931641
-166061.627002 35.7222900391
-166183.686265 4.66125488281
-166305.745528 -27.6364746094
-166427.80479 -58.5015869141
-166549.864053 -85.4373779297
-166671.923316 -106.342407227
-166793.982579 -119.690307617
-166916.041842 -124.655639648
-167038.101104 -121.170776367
-167160.160367 -109.913574219
-167282.21963 -92.2239990234
-167404.278893 -69.9621582031
-167526.338155 -45.3217773438
-167648.397418 -20.6160888672
-167770.456681 1.94140625
-167892.515944 20.4410400391
-168014.575206 33.4454345703
-168136.634469 40.1099853516
-168258.693732 40.2412109375
-168380.752995 34.2934570312
-168502.812258 23.3013916016
-168624.87152 8.75915527344
-168746.930783 -7.54016113281
-168868.990046 -23.6910400391
-168991.049309 -37.8648681641
-169113.108571 -48.4881591797
-169235.167834 -54.388671875
-169357.227097 -54.8989257812
-169479.28636 -49.9075927734
-169601.345623 -39.8532714844
-169723.404885 -25.6666259766
-169845.464148 -8.66711425781
-169967.523411 9.57629394531
-170089.582674 27.4016113281
-170211.641936 43.2135009766
-170333.701199 55.6298828125
-170455.760462 63.6009521484
-170577.819725 66.4908447266
-170699.878987 64.1123046875
-170821.93825 56.7183837891
-170943.997513 44.9475097656
-171066.056776 29.7357177734
-171188.116039 12.2032470703
-171310.175301 -6.47058105469
-171432.234564 -25.1683349609
-171554.293827 -42.9416503906
-171676.35309 -59.0883789062
-171798.412352 -73.1987304688
-171920.471615 -85.1619873047
-172042.530878 -95.1341552734
-172164.590141 -103.477539062
-172286.649404 -110.673217773
-172408.708666 -117.222900391
-172530.767929 -123.55078125
-172652.827192 -129.918334961
-172774.886455 -136.362304688
-172896.945717 -142.663208008
-173019.00498 -148.351806641
-173141.064243 -152.751098633
-173263.123506 -155.049316406
-173385.182768 -154.401000977
-173507.242031 -150.037231445
-173629.301294 -141.382446289
-173751.360557 -128.153564453
-173873.41982 -110.440429688
-173995.479082 -88.7468261719
-174117.538345 -63.9938964844
-174239.597608 -37.4783935547
-174361.656871 -10.7894287109
-174483.716133 14.3099365234
-174605.775396 36.0264892578
-174727.834659 52.6921386719
-174849.893922 62.9172363281
-174971.953185 65.7255859375
-175094.012447 60.6586914062
-175216.07171 47.837890625
-175338.130973 27.9771728516
-175460.190236 2.34509277344
-175582.249498 -27.3243408203
-175704.308761 -58.9619140625
-175826.368024 -90.3244628906
-175948.427287 -119.174804688
-176070.486549 -143.461425781
-176192.545812 -161.484619141
-176314.605075 -172.033325195
-176436.664338 -174.478149414
-176558.723601 -168.818481445
-176680.782863 -155.671264648
-176802.842126 -136.211791992
-176924.901389 -112.064331055
-177046.960652 -85.1595458984
-177169.019914 -57.5665283203
-177291.079177 -31.3175048828
-177413.13844 -8.24243164062
-177535.197703 10.1770019531
-177657.256966 22.916015625
-177779.316228 29.4725341797
-177901.375491 29.8837890625
-178023.434754 24.6954345703
-178145.494017 14.8859863281
-178267.553279 1.75573730469
-178389.612542 -13.2084960938
-178511.671805 -28.4796142578
-178633.731068 -42.6320800781
-178755.79033 -54.46875
-178877.849593 -63.1176757812
-178999.908856 -68.0950927734
-179121.968119 -69.3267822266
-179244.027382 -67.1280517578
-179366.086644 -62.146484375
-179488.145907 -55.2758789062
-179610.20517 -47.5469970703
-179732.264433 -40.0115966797
-179854.323695 -33.6296386719
-179976.382958 -29.1683349609
-180098.442221 -27.1282958984
-180220.501484 -27.6983642578
-180342.560747 -30.744140625
-180464.620009 -35.8322753906
-180586.679272 -42.2839355469
-180708.738535 -49.2521972656
-180830.797798 -55.8153076172
-180952.85706 -61.0748291016
-181074.916323 -64.2476806641
-181196.975586 -64.7462158203
-181319.034849 -62.2325439453
-181441.094111 -56.6497802734
-181563.153374 -48.2193603516
-181685.212637 -37.4149169922
-181807.2719 -24.9067382812
-181929.331163 -11.4927978516
-182051.390425 1.98388671875
-182173.449688 14.7166748047
-182295.508951 26.0103759766
-182417.568214 35.3399658203
-182539.627476 42.3897705078
-182661.686739 47.0670166016
-182783.746002 49.4918212891
-182905.805265 49.9633789062
-183027.864528 48.9102783203
-183149.92379 46.8273925781
-183271.983053 44.2113037109
-183394.042316 41.4996337891
-183516.101579 39.0212402344
-183638.160841 36.9655761719
-183760.220104 35.3714599609
-183882.279367 34.1397705078
-184004.33863 33.064453125
-184126.397892 31.8825683594
-184248.457155 30.3306884766
-184370.516418 28.2064208984
-184492.575681 25.4229736328
-184614.634944 22.0496826172
-184736.694206 18.3336181641
-184858.753469 14.6965332031
-184980.812732 11.7061767578
-185102.871995 10.0249023438
-185224.931257 10.3375244141
-185346.99052 13.2666015625
-185469.049783 19.2864990234
-185591.109046 28.6411132812
-185713.168309 41.2795410156
-185835.227571 56.8168945312
-185957.286834 74.5261230469
-186079.346097 93.3651123047
-186201.40536 112.040405273
-186323.464622 129.100708008
-186445.523885 143.057373047
-186567.583148 152.517822266
-186689.642411 156.322998047
-186811.701673 153.672241211
-186933.760936 144.226318359
-187055.820199 128.175048828
-187177.879462 106.259765625
-187299.938725 79.75
-187421.997987 50.3692626953
-187544.05725 20.1760253906
-187666.116513 -8.59045410156
-187788.175776 -33.6910400391
-187910.235038 -53.07421875
-188032.294301 -65.0587158203
-188154.353564 -68.4910888672
-188276.412827 -62.8662109375
-188398.47209 -48.3963623047
-188520.531352 -26.0217285156
-188642.590615 2.63793945312
-188764.649878 35.3939208984
-188886.709141 69.6469726562
-189008.768403 102.5859375
-189130.827666 131.41015625
-189252.886929 153.553466797
-189374.946192 166.897460938
-189497.005454 169.947753906
-189619.064717 161.966186523
-189741.12398 143.041259766
-189863.183243 114.091796875
-189985.242506 76.8050537109
-190107.301768 33.51171875
-190229.361031 -12.9912109375
-190351.420294 -59.6566162109
-190473.479557 -103.420410156
-190595.538819 -141.438110352
-190717.598082 -171.301147461
-190839.657345 -191.216674805
-190961.716608 -200.136962891
-191083.775871 -197.827758789
-191205.835133 -184.87109375
-191327.894396 -162.602661133
-191449.953659 -132.992431641
-191572.012922 -98.4761962891
-191694.072184 -61.7559814453
-191816.131447 -25.5854492188
-191938.19071 7.44348144531
-192060.249973 35.0919189453
-192182.309235 55.6301269531
-192304.368498 67.9477539062
-192426.427761 71.6085205078
-192548.487024 66.8504638672
-192670.546287 54.5284423828
-192792.605549 36.0144042969
-192914.664812 13.0570068359
-193036.724075 -12.3776855469
-193158.783338 -38.2767333984
-193280.8426 -62.7412109375
-193402.901863 -84.1291503906
-193524.961126 -101.166259766
-193647.020389 -113.018066406
-193769.079652 -119.320678711
-193891.138914 -120.16809082
-194013.198177 -116.062011719
-194135.25744 -107.831298828
-194257.316703 -96.529296875
-194379.375965 -83.3209228516
-194501.435228 -69.3712158203
-194623.494491 -55.7431640625
-194745.553754 -43.3166503906
-194867.613016 -32.7325439453
-194989.672279 -24.3647460938
-195111.731542 -18.322265625
-195233.790805 -14.4770507812
-195355.850068 -12.5130615234
-195477.90933 -11.9898681641
-195599.968593 -12.4118652344
-195722.027856 -13.2973632812
-195844.087119 -14.2376708984
-195966.146381 -14.9417724609
-196088.205644 -15.2633056641
-196210.264907 -15.2056884766
-196332.32417 -14.9085693359
-196454.383433 -14.6162109375
-196576.442695 -14.6340332031
-196698.501958 -15.2781982422
-196820.561221 -16.8227539062
-196942.620484 -19.4541015625
-197064.679746 -23.2344970703
-197186.739009 -28.0810546875
-197308.798272 -33.7620849609
-197430.857535 -39.91015625
-197552.916797 -46.0522460938
-197674.97606 -51.6531982422
-197797.035323 -56.1683349609
-197919.094586 -59.0986328125
-198041.153849 -60.0455322266
-198163.213111 -58.7564697266
-198285.272374 -55.1594238281
-198407.331637 -49.3814697266
-198529.3909 -41.7485351562
-198651.450162 -32.7683105469
-198773.509425 -23.0936279297
-198895.568688 -13.4743652344
-199017.627951 -4.69677734375
-199139.687214 2.48083496094
-199261.746476 7.39367675781
-199383.805739 9.52807617188
-199505.865002 8.57055664062
-199627.924265 4.44006347656
-199749.983527 -2.69653320312
-199872.04279 -12.4293212891
-199994.102053 -24.12890625
-200116.161316 -36.9891357422
-200238.220578 -50.0828857422
-200360.279841 -62.4312744141
-200482.339104 -73.0762939453
-200604.398367 -81.1551513672
-200726.45763 -85.9678955078
-200848.516892 -87.0364990234
-200970.576155 -84.1472167969
-201092.635418 -77.3736572266
-201214.694681 -67.0811767578
-201336.753943 -53.90625
-201458.813206 -38.7183837891
-201580.872469 -22.5611572266
-201702.931732 -6.57958984375
-201824.990995 8.06262207031
-201947.050257 20.2691650391
-202069.10952 29.0946044922
-202191.168783 33.8195800781
-202313.228046 34.0113525391
-202435.287308 29.5629882812
-202557.346571 20.7114257812
-202679.405834 8.02905273438
-202801.465097 -7.60974121094
-202923.524359 -25.0870361328
-203045.583622 -43.1170654297
-203167.642885 -60.3381347656
-203289.702148 -75.4128417969
-203411.761411 -87.1260986328
-203533.820673 -94.4776611328
-203655.879936 -96.7584228516
-203777.939199 -93.6062011719
-203899.998462 -85.0335693359
-204022.057724 -71.4287109375
-204144.116987 -53.5252685547
-204266.17625 -32.345703125
-204388.235513 -9.12133789062
-204510.294776 14.8031005859
-204632.354038 38.0758056641
-204754.413301 59.4399414062
-204876.472564 77.8304443359
-204998.531827 92.4495849609
-205120.591089 102.821044922
-205242.650352 108.812988281
-205364.709615 110.631103516
-205486.768878 108.781005859
-205608.82814 104.005737305
-205730.887403 97.2006835938
-205852.946666 89.3182373047
-205975.005929 81.2701416016
-206097.065192 73.8352050781
-206219.124454 67.5853271484
-206341.183717 62.833984375
-206463.24298 59.6145019531
-206585.302243 57.6895751953
-206707.361505 56.5908203125
-206829.420768 55.6861572266
-206951.480031 54.2652587891
-207073.539294 51.6369628906
-207195.598557 47.2265625
-207317.657819 40.6624755859
-207439.717082 31.8441162109
-207561.776345 20.9798583984
-207683.835608 8.59375
-207805.89487 -4.50341796875
-207927.954133 -17.2780761719
-208050.013396 -28.5628662109
-208172.072659 -37.1669921875
-208294.131921 -41.9967041016
-208416.191184 -42.1701660156
-208538.250447 -37.1203613281
-208660.30971 -26.6691894531
-208782.368973 -11.0697021484
-208904.428235 8.99304199219
-209026.487498 32.4415283203
-209148.546761 57.8843994141
-209270.606024 83.7271728516
-209392.665286 108.304931641
-209514.724549 130.024536133
-209636.783812 147.504272461
-209758.843075 159.693725586
-209880.902338 165.968017578
-210002.9616 166.17956543
-210125.020863 160.668457031
-210247.080126 150.225952148
-210369.139389 136.016113281
-210491.198651 119.462646484
-210613.257914 102.111694336
-210735.317177 85.4844970703
-210857.37644 70.9329833984
-210979.435702 59.5158691406
-211101.494965 51.9027099609
-211223.554228 48.3208007812
-211345.613491 48.5438232422
-211467.672754 51.9299316406
-211589.732016 57.5001220703
-211711.791279 64.048828125
-211833.850542 70.2799072266
-211955.909805 74.9468994141
-212077.969067 76.9887695312
-212200.02833 75.6429443359
-212322.087593 70.5274658203
-212444.146856 61.6800537109
-212566.206118 49.5523681641
-212688.265381 34.9610595703
-212810.324644 18.9975585938
-212932.383907 2.90966796875
-213054.44317 -12.0338134766
-213176.502432 -24.6817626953
-213298.561695 -34.1253662109
-213420.620958 -39.7983398438
-213542.680221 -41.5391845703
-213664.739483 -39.6102294922
-213786.798746 -34.6705322266
-213908.858009 -27.7065429688
-214030.917272 -19.9246826172
-214152.976535 -12.6219482422
-214275.035797 -7.04284667969
-214397.09506 -4.2421875
-214519.154323 -4.96716308594
-214641.213586 -9.57006835938
-214763.272848 -17.9639892578
-214885.332111 -29.6226806641
-215007.391374 -43.6300048828
-215129.450637 -58.7694091797
-215251.509899 -73.6463623047
-215373.569162 -86.8315429688
-215495.628425 -97.0086669922
-215617.687688 -103.110839844
-215739.746951 -104.432495117
-215861.806213 -100.704956055
-215983.865476 -92.1239013672
-216105.924739 -79.3322753906
-216227.984002 -63.3527832031
-216350.043264 -45.4826660156
-216472.102527 -27.1589355469
-216594.16179 -9.80834960938
-216716.221053 5.30041503906
-216838.280316 17.189453125
-216960.339578 25.2716064453
-217082.398841 29.4102783203
-217204.458104 29.9306640625
-217326.517367 27.5816650391
-217448.576629 23.4515380859
-217570.635892 18.8475341797
-217692.695155 15.1502685547
-217814.754418 13.6595458984
-217936.81368 15.4465332031
-218058.872943 21.2288818359
-218180.932206 31.2822265625
-218302.991469 45.3956298828
-218425.050732 62.8793945312
-218547.109994 82.6196289062
-218669.169257 103.181396484
-218791.22852 122.941772461
-218913.287783 140.246459961
-219035.347045 153.569702148
-219157.406308 161.664550781
-219279.465571 163.683959961
-219401.524834 159.266723633
-219523.584097 148.57421875
-219645.643359 132.278076172
-219767.702622 111.498168945
-219889.761885 87.7003173828
-220011.821148 62.5614013672
-220133.88041 37.8162841797
-220255.939673 15.1053466797
-220377.998936 -4.1689453125
-220500.058199 -18.9565429688
-220622.117461 -28.6378173828
-220744.176724 -33.0581054688
-220866.235987 -32.5172119141
-220988.29525 -27.7154541016
-221110.354513 -19.6635742188
-221232.413775 -9.56872558594
-221354.473038 1.29418945312
-221476.532301 11.7082519531
-221598.591564 20.6273193359
-221720.650826 27.2645263672
-221842.710089 31.1466064453
-221964.769352 32.1318359375
-222086.828615 30.392578125
-222208.887878 26.3626708984
-222330.94714 20.6607666016
-222453.006403 13.9987792969
-222575.065666 7.0849609375
-222697.124929 0.534912109375
-222819.184191 -5.20031738281
-222941.243454 -9.88317871094
-223063.302717 -13.5061035156
-223185.36198 -16.2808837891
-223307.421242 -18.5997314453
-223429.480505 -20.9729003906
-223551.539768 -23.9541015625
-223673.599031 -28.0616455078
-223795.658294 -33.7034912109
-223917.717556 -41.1175537109
-224039.776819 -50.3331298828
-224161.836082 -61.1571044922
-224283.895345 -73.1861572266
-224405.954607 -85.8453369141
-224528.01387 -98.4431152344
-224650.073133 -110.242797852
-224772.132396 -120.534179688
-224894.191659 -128.703979492
-225016.250921 -134.292602539
-225138.310184 -137.03112793
-225260.369447 -136.858276367
-225382.42871 -133.912475586
-225504.487972 -128.502685547
-225626.547235 -121.061889648
-225748.606498 -112.090332031
-225870.665761 -102.096435547
-225992.725023 -91.5400390625
-226114.784286 -80.7908935547
-226236.843549 -70.1003417969
-226358.902812 -59.5966796875
-226480.962075 -49.2978515625
-226603.021337 -39.1440429688
-226725.0806 -29.0411376953
-226847.139863 -18.9122314453
-226969.199126 -8.74621582031
-227091.258388 1.36206054688
-227213.317651 11.1882324219
-227335.376914 20.3736572266
-227457.436177 28.4444580078
-227579.49544 34.8516845703
-227701.554702 39.0284423828
-227823.613965 40.4588623047
-227945.673228 38.7508544922
-228067.732491 33.6998291016
-228189.791753 25.3419189453
-228311.851016 13.9801025391
-228433.910279 0.185791015625
-228555.969542 -15.2315673828
-228678.028804 -31.2829589844
-228800.088067 -46.8826904297
-228922.14733 -60.9466552734
-229044.206593 -72.4989013672
-229166.265856 -80.7711181641
-229288.325118 -85.2869873047
-229410.384381 -85.9195556641
-229532.443644 -82.9162597656
-229654.502907 -76.8839111328
-229776.562169 -68.7386474609
-229898.621432 -59.6198730469
-230020.680695 -50.7791748047
-230142.739958 -43.4561767578
-230264.799221 -38.7495117188
-230386.858483 -37.5020751953
-230508.917746 -40.2087402344
-230630.977009 -46.9597167969
-230753.036272 -57.423828125
-230875.095534 -70.8773193359
-230997.154797 -86.2719726562
-231119.21406 -102.339477539
-231241.273323 -117.719848633
-231363.332585 -131.099487305
-231485.391848 -141.346801758
-231607.451111 -147.628540039
-231729.510374 -149.494628906
-231851.569637 -146.923706055
-231973.628899 -140.320800781
-232095.688162 -130.471069336
-232217.747425 -118.451538086
-232339.806688 -105.509399414
-232461.86595 -92.9251708984
-232583.925213 -81.8673095703
-232705.984476 -73.2634277344
-232828.043739 -67.6953125
-232950.103002 -65.3334960938
-233072.162264 -65.9171142578
-233194.221527 -68.7846679688
-233316.28079 -72.9479980469
-233438.340053 -77.2071533203
-233560.399315 -80.2891845703
-233682.458578 -80.9987792969
-233804.517841 -78.3627929688
-233926.577104 -71.7517089844
-234048.636366 -60.9649658203
-234170.695629 -46.2696533203
-234292.754892 -28.3869628906
-234414.814155 -8.42736816406
-234536.873418 12.2204589844
-234658.93268 32.0347900391
-234780.991943 49.5239257812
-234903.051206 63.3920898438
-235025.110469 72.6887207031
-235147.169731 76.9216308594
-235269.228994 76.1274414062
-235391.288257 70.8824462891
-235513.34752 62.2584228516
-235635.406783 51.7209472656
-235757.466045 40.9858398438
-235879.525308 31.8394775391
-236001.584571 25.9522705078
-236123.643834 24.6942138672
-236245.703096 28.9788818359
-236367.762359 39.1499023438
-236489.821622 54.9234619141
-236611.880885 75.3941650391
-236733.940147 99.103515625
-236855.99941 124.166503906
-236978.058673 148.4453125
-237100.117936 169.749389648
-237222.177199 186.045532227
-237344.236461 195.658081055
-237466.295724 197.432739258
-237588.354987 190.856079102
-237710.41425 176.110351562
-237832.473512 154.065551758
-237954.532775 126.202148438
-238076.592038 94.4777832031
-238198.651301 61.1485595703
-238320.710564 28.5633544922
-238442.769826 -1.04968261719
-238564.829089 -25.7810058594
-238686.888352 -44.2043457031
-238808.947615 -55.4943847656
-238931.006877 -59.4805908203
-239053.06614 -56.6417236328
-239175.125403 -48.0341796875
-239297.184666 -35.1701660156
-239419.243928 -19.8536376953
-239541.303191 -3.99353027344
-239663.362454 10.583984375
-239785.421717 22.3111572266
-239907.48098 30.0184326172
-240029.540242 33.0296630859
-240151.599505 31.2037353516
-240273.658768 24.9188232422
-240395.718031 15.0045166016
-240517.777293 2.63061523438
-240639.836556 -10.8348388672
-240761.895819 -23.9809570312
-240883.955082 -35.5072021484
-241006.014345 -44.3569335938
-241128.073607 -49.8187255859
-241250.13287 -51.5845947266
-241372.192133 -49.7626953125
-241494.251396 -44.8414306641
-241616.310658 -37.6157226562
-241738.369921 -29.0795898438
-241860.429184 -20.3032226562
-241982.488447 -12.3057861328
-242104.547709 -5.93969726562
-242226.606972 -1.79846191406
-242348.666235 -0.159912109375
-242470.725498 -0.966186523438
-242592.784761 -3.84558105469
-242714.844023 -8.17077636719
-242836.903286 -13.1446533203
-242958.962549 -17.9056396484
-243081.021812 -21.6370849609
-243203.081074 -23.6702880859
-243325.140337 -23.5659179688
-243447.1996 -21.1701660156
-243569.258863 -16.6323242188
-243691.318126 -10.3895263672
-243813.377388 -3.11572265625
-243935.436651 4.35656738281
-244057.495914 11.1322021484
-244179.555177 16.3566894531
-244301.614439 19.3139648438
-244423.673702 19.509765625
-244545.732965 16.7270507812
-244667.792228 11.0532226562
-244789.85149 2.87182617188
-244911.910753 -7.17761230469
-245033.970016 -18.2666015625
-245156.029279 -29.4649658203
-245278.088542 -39.8360595703
-245400.147804 -48.5323486328
-245522.207067 -54.8774414062
-245644.26633 -58.4305419922
-245766.325593 -59.0207519531
-245888.384855 -56.7548828125
-246010.444118 -51.9947509766
-246132.503381 -45.3093261719
-246254.562644 -37.408203125
-246376.621907 -29.0633544922
-246498.681169 -21.0301513672
-246620.740432 -13.9754638672
-246742.799695 -8.42016601562
-246864.858958 -4.70190429688
-246986.91822 -2.9609375
-247108.977483 -3.14819335938
-247231.036746 -5.05407714844
-247353.096009 -8.349609375
-247475.155271 -12.6373291016
-247597.214534 -17.5020751953
-247719.273797 -22.5543212891
-247841.33306 -27.4641113281
-247963.392323 -31.9770507812
-248085.451585 -35.9168701172
-248207.510848 -39.1719970703
-248329.570111 -41.6727294922
-248451.629374 -43.3631591797
-248573.688636 -44.1749267578
-248695.747899 -44.0078125
-248817.807162 -42.7249755859
-248939.866425 -40.1629638672
-249061.925688 -36.1571044922
-249183.98495 -30.5838623047
-249306.044213 -23.4083251953
-249428.103476 -14.7369384766
-249550.162739 -4.86071777344
-249672.222001 5.71496582031
-249794.281264 16.2663574219
-249916.340527 25.8746337891
-250038.39979 33.4792480469
-250160.459052 37.9642333984
-250282.518315 38.2667236328
-250404.577578 33.4998779297
-250526.636841 23.0798339844
-250648.696104 6.8388671875
-250770.755366 -14.8853759766
-250892.814629 -41.2020263672
-251014.873892 -70.6687011719
-251136.933155 -101.347900391
-251258.992417 -130.920410156
-251381.05168 -156.848754883
-251503.110943 -176.578979492
-251625.170206 -187.766357422
-251747.229469 -188.502075195
-251869.288731 -177.521118164
-251991.347994 -154.368286133
-252113.407257 -119.505004883
-252235.46652 -74.3402099609
-252357.525782 -21.1798095703
-252479.585045 36.9078369141
-252601.644308 96.3013916016
-252723.703571 153.094482422
-252845.762833 203.404418945
-252967.822096 243.690551758
-253089.881359 271.056762695
-253211.940622 283.508544922
-253333.999885 280.140258789
-253456.059147 261.233520508
-253578.11841 228.254150391
-253700.177673 183.747924805
-253822.236936 131.139160156
-253944.296198 74.4514160156
-254066.355461 17.9727783203
-254188.414724 -34.1055908203
-254310.473987 -78.0421142578
-254432.53325 -110.859863281
-254554.592512 -130.59387207
-254676.651775 -136.446533203
-254798.711038 -128.840576172
-254920.770301 -109.359375
-255042.829563 -80.5858154297
-255164.888826 -45.8503417969
-255286.948089 -8.91528320312
-255409.007352 26.3767089844
-255531.066614 56.4582519531
-255653.125877 78.3607177734
-255775.18514 89.9790039062
-255897.244403 90.2521972656
-256019.303666 79.2449951172
-256141.362928 58.1225585938
-256263.422191 29.0244140625
-256385.481454 -5.15002441406
-256507.540717 -41.0220947266
-256629.599979 -75.0549316406
-256751.659242 -103.879760742
-256873.718505 -124.602539062
-256995.777768 -135.057495117
-257117.837031 -133.98828125
-257239.896293 -121.139038086
-257361.955556 -97.2529296875
-257484.014819 -63.9766845703
-257606.074082 -23.6878662109
-257728.133344 20.7408447266
-257850.192607 66.2122802734
-257972.25187 109.684936523
-258094.311133 148.435302734
-258216.370395 180.277954102
-258338.429658 203.724487305
-258460.488921 218.069213867
-258582.548184 223.395263672
-258704.607447 220.506347656
-258826.666709 210.795043945
-258948.725972 196.061767578
-259070.785235 178.307250977
-259192.844498 159.521240234
-259314.90376 141.48815918
-259436.963023 125.627807617
-259559.022286 112.888671875
-259681.081549 103.697509766
-259803.140811 97.9719238281
-259925.200074 95.1856689453
-260047.259337 94.4812011719
-260169.3186 94.8095703125
-260291.377863 95.0855712891
-260413.437125 94.3334960938
-260535.496388 91.8139648438
-260657.555651 87.1121826172
-260779.614914 80.1826171875
-260901.674176 71.3460693359
-261023.733439 61.2395019531
-261145.792702 50.728515625
-261267.851965 40.7908935547
-261389.911228 32.3901367188
-261511.97049 26.3486328125
-261634.029753 23.2404785156
-261756.089016 23.3120117188
-261878.148279 26.4437255859
-262000.207541 32.1527099609
-262122.266804 39.6380615234
-262244.326067 47.8634033203
-262366.38533 55.6677246094
-262488.444592 61.8894042969
-262610.503855 65.4920654297
-262732.563118 65.6783447266
-262854.622381 61.9780273438
-262976.681644 54.30078125
-263098.740906 42.9500732422
-263220.800169 28.5955810547
-263342.859432 12.2064208984
-263464.918695 -5.04406738281
-263586.977957 -21.8969726562
-263709.03722 -37.1301269531
-263831.096483 -49.6796875
-263953.155746 -58.7399902344
-264075.215009 -63.8392333984
-264197.274271 -64.87890625
-264319.333534 -62.1350097656
-264441.392797 -56.2235107422
-264563.45206 -48.0316162109
-264685.511322 -38.6252441406
-264807.570585 -29.1413574219
-264929.629848 -20.6768798828
-265051.689111 -14.1859130859
-265173.748373 -10.3950195312
-265295.807636 -9.74255371094
-265417.866899 -12.3515625
-265539.926162 -18.0327148438
-265661.985425 -26.3181152344
-265784.044687 -36.5217285156
-265906.10395 -47.8170166016
-266028.163213 -59.3243408203
-266150.222476 -70.1986083984
-266272.281738 -79.7088623047
-266394.341001 -87.3001708984
-266516.400264 -92.6351318359
-266638.459527 -95.6105957031
-266760.51879 -96.3482666016
-266882.578052 -95.1640625
-267004.637315 -92.5201416016
-267126.696578 -88.9624023438
-267248.755841 -85.0560302734
-267370.815103 -81.3217773438
-267492.874366 -78.1806640625
-267614.933629 -75.9123535156
-267736.992892 -74.6313476562
-267859.052154 -74.2803955078
-267981.111417 -74.6429443359
-268103.17068 -75.3699951172
-268225.229943 -76.0200195312
-268347.289206 -76.10546875
-268469.348468 -75.1437988281
-268591.407731 -72.7033691406
-268713.466994 -68.4460449219
-268835.526257 -62.1590576172
-268957.585519 -53.7760009766
-269079.644782 -43.3851318359
-269201.704045 -31.2260742188
-269323.763308 -17.67578125
-269445.822571 -3.22521972656
-269567.881833 11.5509033203
-269689.941096 26.0285644531
-269812.000359 39.5714111328
-269934.059622 51.5670166016
-270056.118884 61.4638671875
-270178.178147 68.8015136719
-270300.23741 73.2412109375
-270422.296673 74.5856933594
-270544.355935 72.7972412109
-270666.415198 68.0035400391
-270788.474461 60.4991455078
-270910.533724 50.7338867188
-271032.592987 39.29296875
-271154.652249 26.8670654297
-271276.711512 14.2114257812
-271398.770775 2.09887695312
-271520.830038 -8.73425292969
-271642.8893 -17.6436767578
-271764.948563 -24.1313476562
-271887.007826 -27.8922119141
-272009.067089 -28.8499755859
-272131.126352 -27.1768798828
-272253.185614 -23.2937011719
-272375.244877 -17.8470458984
-272497.30414 -11.6647949219
-272619.363403 -5.6923828125
-272741.422665 -0.909057617188
-272863.481928 1.76354980469
-272985.541191 1.55676269531
-273107.600454 -2.0556640625
-273229.659716 -9.28393554688
-273351.718979 -19.9713134766
-273473.778242 -33.5753173828
-273595.837505 -49.1829833984
-273717.896768 -65.5632324219
-273839.95603 -81.2546386719
-273962.015293 -94.6817626953
-274084.074556 -104.291137695
-274206.133819 -108.696411133
-274328.193081 -106.819335938
-274450.252344 -98.0111083984
-274572.311607 -82.1439208984
-274694.37087 -59.6610107422
-274816.430133 -31.5770263672
-274938.489395 0.572875976562
-275060.548658 34.8321533203
-275182.607921 68.9670410156
-275304.667184 100.639770508
-275426.726446 127.600830078
-275548.785709 147.880004883
-275670.844972 159.959350586
-275792.904235 162.913330078
-275914.963497 156.499145508
-276037.02276 141.190795898
-276159.082023 118.149414062
-276281.141286 89.1339111328
-276403.200549 56.3572998047
-276525.259811 22.2999267578
-276647.319074 -10.5
-276769.378337 -39.6651611328
-276891.4376 -63.1796875
-277013.496862 -79.5614013672
-277135.556125 -87.9827880859
-277257.615388 -88.3323974609
-277379.674651 -81.2111816406
-277501.733914 -67.8637695312
-277623.793176 -50.0496826172
-277745.852439 -29.8724365234
-277867.911702 -9.57531738281
-277989.970965 8.66870117188
-278112.030227 22.9577636719
-278234.08949 31.8317871094
-278356.148753 34.3968505859
-278478.208016 30.3918457031
-278600.267278 20.1931152344
-278722.326541 4.75756835938
-278844.385804 -14.4910888672
-278966.445067 -35.8162841797
-279088.50433 -57.3491210938
-279210.563592 -77.2767333984
-279332.622855 -94.017578125
-279454.682118 -106.36730957
-279576.741381 -113.600952148
-279698.800643 -115.520385742
-279820.859906 -112.447753906
-279942.919169 -105.160888672
-280064.978432 -94.7845458984
-280187.037695 -82.6490478516
-280309.096957 -70.1300048828
-280431.15622 -58.4897460938
-280553.215483 -48.73828125
-280675.274746 -41.5256347656
-280797.334008 -37.0810546875
-280919.393271 -35.2026367188
-281041.452534 -35.2984619141
-281163.511797 -36.4739990234
-281285.571059 -37.6561279297
-281407.630322 -37.7391357422
-281529.689585 -35.7346191406
-281651.748848 -30.9099121094
-281773.808111 -22.8979492188
-281895.867373 -11.7672119141
-282017.926636 1.9599609375
-282139.985899 17.3400878906
-282262.045162 33.0905761719
-282384.104424 47.7131347656
-282506.163687 59.6479492188
-282628.22295 67.4362792969
-282750.282213 69.8813476562
-282872.341476 66.1853027344
-282994.400738 56.0489501953
-283116.460001 39.72265625
-283238.519264 18.00390625
-283360.578527 -7.82214355469
-283482.637789 -36.0914306641
-283604.697052 -64.9066162109
-283726.756315 -92.3111572266
-283848.815578 -116.467285156
-283970.87484 -135.825195312
-284092.934103 -149.263793945
-284214.993366 -156.188232422
-284337.052629 -156.577026367
-284459.111892 -150.972290039
-284581.171154 -140.413452148
-284703.230417 -126.32409668
-284825.28968 -110.360473633
-284947.348943 -94.2397460938
-285069.408205 -79.5633544922
-285191.467468 -67.6551513672
-285313.526731 -59.4291992188
-285435.585994 -55.3002929688
-285557.645257 -55.1479492188
-285679.704519 -58.3341064453
-285801.763782 -63.7750244141
-285923.823045 -70.0578613281
-286045.882308 -75.5922851562
-286167.94157 -78.7790527344
-286290.000833 -78.1802978516
-286412.060096 -72.6760253906
-286534.119359 -61.5880126953
-286656.178621 -44.7622070312
-286778.237884 -22.6010742188
-286900.297147 3.95812988281
-287022.35641 33.5150146484
-287144.415673 64.3206787109
-287266.474935 94.4260253906
-287388.534198 121.848022461
-287510.593461 144.737182617
-287632.652724 161.535400391
-287754.711986 171.104370117
-287876.771249 172.818969727
-287998.830512 166.614624023
-288120.889775 152.985961914
-288242.949038 132.94140625
-288365.0083 107.914306641
-288487.067563 79.642578125
-288609.126826 50.0275878906
-288731.186089 20.984375
-288853.245351 -5.70300292969
-288975.304614 -28.5109863281
-289097.363877 -46.2784423828
-289219.42314 -58.2758789062
-289341.482402 -64.2387695312
-289463.541665 -64.3624267578
-289585.600928 -59.2609863281
-289707.660191 -49.8985595703
-289829.719454 -37.4963378906
-289951.778716 -23.4266357422
-290073.837979 -9.10070800781
-290195.897242 4.13696289062
-290317.956505 15.1070556641
-290440.015767 22.8717041016
-290562.07503 26.7913818359
-290684.134293 26.5559082031
-290806.193556 22.19140625
-290928.252819 14.0408935547
-291050.312081 2.72583007812
-291172.371344 -10.9111328125
-291294.430607 -25.8762207031
-291416.48987 -41.1019287109
-291538.549132 -55.5268554688
-291660.608395 -68.1726074219
-291782.667658 -78.2143554688
-291904.726921 -85.0372314453
-292026.786183 -88.2794189453
-292148.845446 -87.8553466797
-292270.904709 -83.9614257812
-292392.963972 -77.0584716797
-292515.023235 -67.8358154297
-292637.082497 -57.1591796875
-292759.14176 -46.0002441406
-292881.201023 -35.3597412109
-293003.260286 -26.1834716797
-293125.319548 -19.2811279297
-293247.378811 -15.2520751953
-293369.438074 -14.4268798828
-293491.497337 -16.828125
-293613.5566 -22.15625
-293735.615862 -29.8039550781
-293857.675125 -38.8973388672
-293979.734388 -48.3638916016
-294101.793651 -57.0234375
-294223.852913 -63.6921386719
-294345.912176 -67.2950439453
-294467.971439 -66.9733886719
-294590.030702 -62.1796875
-294712.089964 -52.7482910156
-294834.149227 -38.9339599609
-294956.20849 -21.4138183594
-295078.267753 -1.24890136719
-295200.327016 20.1936035156
-295322.386278 41.3513183594
-295444.445541 60.6021728516
-295566.504804 76.4145507812
-295688.564067 87.49609375
-295810.623329 92.927734375
-295932.682592 92.2701416016
-296054.741855 85.6280517578
-296176.801118 73.6678466797
-296298.860381 57.580078125
-296420.919643 38.9906005859
-296542.978906 19.8262939453
-296665.038169 2.14367675781
-296787.097432 -12.0614013672
-296909.156694 -21.0478515625
-297031.215957 -23.5075683594
-297153.27522 -18.7105712891
-297275.334483 -6.60180664062
-297397.393745 12.1638183594
-297519.453008 36.2512207031
-297641.512271 63.7393798828
-297763.571534 92.2760009766
-297885.630797 119.279296875
-298007.690059 142.165161133
-298129.749322 158.587036133
-298251.808585 166.657104492
-298373.867848 165.135620117
-298495.92711 153.563720703
-298617.986373 132.328491211
-298740.045636 102.653686523
-298862.104899 66.5120849609
-298984.164162 26.4689941406
-299106.223424 -14.5310058594
-299228.282687 -53.4165039062
-299350.34195 -87.25390625
-299472.401213 -113.505493164
-299594.460475 -130.25378418
-299716.519738 -136.37109375
-299838.579001 -131.619384766
-299960.638264 -116.672851562
-300082.697526 -93.0556640625
-300204.756789 -63.0065917969
-300326.816052 -29.2790527344
-300448.875315 5.10314941406
-300570.934578 37.1135253906
-300692.99384 63.9860839844
-300815.053103 83.4556884766
-300937.112366 93.9477539062
-301059.171629 94.7067871094
-301181.230891 85.8485107422
-301303.290154 68.3363037109
-301425.349417 43.8814697266
-301547.40868 14.7828369141
-301669.467943 -16.2808837891
-301791.527205 -46.4880371094
-301913.586468 -73.1108398438
-302035.645731 -93.7414550781
-302157.704994 -106.477294922
-302279.764256 -110.059448242
-302401.823519 -103.948608398
-302523.882782 -88.3376464844
-302645.942045 -64.1038818359
-302768.001307 -32.7069091797
-302890.06057 3.95239257812
-303012.119833 43.69921875
-303134.179096 84.2595214844
-303256.238359 123.427001953
-303378.297621 159.209228516
-303500.356884 189.939086914
-303622.416147 214.350952148
-303744.47541 231.61315918
-303866.534672 241.326660156
-303988.593935 243.488037109
-304110.653198 238.434204102
-304232.712461 226.771728516
-304354.771724 209.3046875
-304476.830986 186.968383789
-304598.890249 160.775390625
-304720.949512 131.775878906
-304843.008775 101.034423828
-304965.068037 69.6187744141
-305087.1273 38.5952148438
-305209.186563 9.02587890625
-305331.245826 -18.0393066406
-305453.305088 -41.5826416016
-305575.364351 -60.6520996094
-305697.423614 -74.4094238281
-305819.482877 -82.189453125
-305941.54214 -83.5687255859
-306063.601402 -78.4291992188
-306185.660665 -67.0128173828
-306307.719928 -49.9549560547
-306429.779191 -28.2896728516
-306551.838453 -3.41589355469
-306673.897716 22.9702148438
-306795.956979 48.9831542969
-306918.016242 72.6845703125
-307040.075504 92.2403564453
-307162.134767 106.084594727
-307284.19403 113.073486328
-307406.253293 112.612670898
-307528.312556 104.743286133
-307650.371818 90.1762695312
-307772.431081 70.2618408203
-307894.490344 46.9000244141
-308016.549607 22.3902587891
-308138.608869 -0.764282226562
-308260.668132 -20.0853271484
-308382.727395 -33.3559570312
-308504.786658 -38.8471679688
-308626.845921 -35.5075683594
-308748.905183 -23.0982666016
-308870.964446 -2.25622558594
-308993.023709 25.5233154297
-309115.082972 57.9873046875
-309237.142234 92.3020019531
-309359.201497 125.29309082
-309481.26076 153.727416992
-309603.320023 174.612915039
-309725.379285 185.486206055
-309847.438548 184.662231445
-309969.497811 171.420288086
-310091.557074 146.106933594
-310213.616337 110.143798828
-310335.675599 65.9379882812
-310457.734862 16.6989746094
-310579.794125 -33.8206787109
-310701.853388 -81.6411132812
-310823.91265 -122.895751953
-310945.971913 -154.171264648
-311068.031176 -172.810791016
-311190.090439 -177.155761719
-311312.149702 -166.702514648
-311434.208964 -142.159790039
-311556.268227 -105.401245117
-311678.32749 -59.3159179688
-311800.386753 -7.57275390625
-311922.446015 45.6837158203
-312044.505278 96.1749267578
-312166.564541 139.839477539
-312288.623804 173.163330078
-312410.683066 193.457763672
-312532.742329 199.064208984
-312654.801592 189.469604492
-312776.860855 165.320556641
-312898.920118 128.34375
-313020.97938 81.1773681641
-313143.038643 27.1331787109
-313265.097906 -30.0881347656
-313387.157169 -86.7017822266
-313509.216431 -139.135864258
-313631.275694 -184.295166016
-313753.334957 -219.77331543
-313875.39422 -243.991577148
-313997.453483 -256.263305664
-314119.512745 -256.77746582
-314241.572008 -246.510864258
-314363.631271 -227.080932617
-314485.690534 -200.557495117
-314607.749796 -169.251586914
-314729.809059 -135.504394531
-314851.868322 -101.495483398
-314973.927585 -69.083984375
-315095.986847 -39.6983642578
-315218.04611 -14.2769775391
-315340.105373 6.73840332031
-315462.164636 23.361328125
-315584.223899 35.9803466797
-315706.283161 45.2529296875
-315828.342424 51.9885253906
-315950.401687 57.0302734375
-316072.46095 61.154296875
-316194.520212 64.9891357422
-316316.579475 68.9669189453
-316438.638738 73.3037109375
-316560.698001 78.0114746094
-316682.757264 82.9331054688
-316804.816526 87.7939453125
-316926.875789 92.2630615234
-317048.935052 96.0113525391
-317170.994315 98.7637939453
-317293.053577 100.333496094
-317415.11284 100.641357422
-317537.172103 99.7132568359
-317659.231366 97.6629638672
-317781.290628 94.6619873047
-317903.349891 90.9011230469
-318025.409154 86.5546875
-318147.468417 81.7479248047
-318269.52768 76.5378417969
-318391.586942 70.9067382812
-318513.646205 64.7728271484
-318635.705468 58.0134277344
-318757.764731 50.5004882812
-318879.823993 42.1405029297
-319001.883256 32.9140625
-319123.942519 22.9097900391
-319246.001782 12.34375
-319368.061045 1.564453125
-319490.120307 -8.96179199219
-319612.17957 -18.6838378906
-319734.238833 -27.0128173828
-319856.298096 -33.3819580078
-319978.357358 -37.3092041016
-320100.416621 -38.4567871094
-320222.475884 -36.6811523438
-320344.535147 -32.0668945312
-320466.594409 -24.9376220703
-320588.653672 -15.8447265625
-320710.712935 -5.53186035156
-320832.772198 5.12048339844
-320954.831461 15.1683349609
-321076.890723 23.6826171875
-321198.949986 29.8331298828
-321321.009249 32.9617919922
-321443.068512 32.642578125
-321565.127774 28.7220458984
-321687.187037 21.3343505859
-321809.2463 10.8912353516
-321931.305563 -1.95166015625
-322053.364826 -16.3502197266
-322175.424088 -31.3393554688
-322297.483351 -45.9110107422
-322419.542614 -59.0913085938
-322541.601877 -70.0106201172
-322663.661139 -77.9617919922
-322785.720402 -82.4395751953
-322907.779665 -83.1630859375
-323029.838928 -80.0762939453
-323151.89819 -73.3312988281
-323273.957453 -63.2598876953
-323396.016716 -50.3322753906
-323518.075979 -35.1148681641
-323640.135242 -18.2270507812
-323762.194504 -0.304077148438
-323884.253767 18.0318603516
-324006.31303 36.1923828125
-324128.372293 53.6328125
-324250.431555 69.8564453125
-324372.490818 84.4132080078
-324494.550081 96.8973388672
-324616.609344 106.947387695
-324738.668607 114.251098633
-324860.727869 118.55456543
-324982.787132 119.679321289
-325104.846395 117.54309082
-325226.905658 112.182250977
-325348.96492 103.772216797
-325471.024183 92.6408691406
-325593.083446 79.2719726562
-325715.142709 64.2937011719
-325837.201971 48.4526367188
-325959.261234 32.5706787109
-326081.320497 17.4899902344
-326203.37976 4.00817871094
-326325.439023 -7.189453125
-326447.498285 -15.5938720703
-326569.557548 -20.9232177734
-326691.616811 -23.1574707031
-326813.676074 -22.5460205078
-326935.735336 -19.5919189453
-327057.794599 -15.0045166016
-327179.853862 -9.63122558594
-327301.913125 -4.3671875
-327423.972388 -0.0567626953125
-327546.03165 2.60668945312
-327668.090913 3.16979980469
-327790.150176 1.48779296875
-327912.209439 -2.23852539062
-328034.268701 -7.46020507812
-328156.327964 -13.3166503906
-328278.387227 -18.7103271484
-328400.44649 -22.4111328125
-328522.505752 -23.1840820312
-328644.565015 -19.9273681641
-328766.624278 -11.8034667969
-328888.683541 1.64501953125
-329010.742804 20.4139404297
-329132.802066 43.9962158203
-329254.861329 71.3902587891
-329376.920592 101.15637207
-329498.979855 131.522705078
-329621.039117 160.525878906
-329743.09838 186.17956543
-329865.157643 206.650512695
-329987.216906 220.428222656
-330109.276169 226.470214844
-330231.335431 224.305786133
-330353.394694 214.090820312
-330475.453957 196.604370117
-330597.51322 173.187744141
-330719.572482 145.629882812
-330841.631745 116.011474609
-330963.691008 86.5212402344
-331085.750271 59.2635498047
-331207.809533 36.0739746094
-331329.868796 18.3651123047
-331451.928059 7.0126953125
-331573.987322 2.29833984375
-331696.046585 3.90954589844
-331818.105847 10.9990234375
-331940.16511 22.2962646484
-332062.224373 36.2578125
-332184.283636 51.2397460938
-332306.342898 65.6759033203
-332428.402161 78.2408447266
-332550.461424 87.9788818359
-332672.520687 94.3898925781
-332794.57995 97.4592285156
-332916.639212 97.6292724609
-333038.698475 95.7200927734
-333160.757738 92.8038330078
-333282.817001 90.0518798828
-333404.876263 88.5690917969
-333526.935526 89.2381591797
-333648.994789 92.5880126953
-333771.054052 98.7056884766
-333893.113314 107.201416016
-334015.172577 117.23059082
-334137.23184 127.573852539
-334259.291103 136.764282227
-334381.350366 143.251831055
-334503.409628 145.583618164
-334625.468891 142.582397461
-334747.528154 133.502807617
-334869.587417 118.145751953
-334991.646679 96.9189453125
-335113.705942 70.8338623047
-335235.765205 41.4385986328
-335357.824468 10.6905517578
-335479.883731 -19.2170410156
-335601.942993 -46.0600585938
-335724.002256 -67.7965087891
-335846.061519 -82.7679443359
-335968.120782 -89.8664550781
-336090.180044 -88.6506347656
-336212.239307 -79.3959960938
-336334.29857 -63.0770263672
-336456.357833 -41.2780761719
-336578.417095 -16.0446777344
-336700.476358 10.3122558594
-336822.535621 35.4378662109
-336944.594884 57.1579589844
-337066.654147 73.6866455078
-337188.713409 83.79296875
-337310.772672 86.9099121094
-337432.831935 83.177734375
-337554.891198 73.4138183594
-337676.95046 59.0166015625
-337799.009723 41.8093261719
-337921.068986 23.8465576172
-338043.128249 7.19738769531
-338165.187512 -6.26696777344
-338287.246774 -15.0629882812
-338409.306037 -18.2387695312
-338531.3653 -15.4613037109
-338653.424563 -7.0380859375
-338775.483825 6.1298828125
-338897.543088 22.6558837891
-339019.602351 40.8231201172
-339141.661614 58.7709960938
-339263.720876 74.6929931641
-339385.780139 87.0233154297
-339507.839402 94.5922851562
-339629.898665 96.7348632812
-339751.957928 93.3422851562
-339874.01719 84.8519287109
-339996.076453 72.1773681641
-340118.135716 56.5893554688
-340240.194979 39.5612792969
-340362.254241 22.5970458984
-340484.313504 7.06213378906
-340606.372767 -5.96276855469
-340728.43203 -15.7918701172
-340850.491293 -22.1899414062
-340972.550555 -25.3767089844
-341094.609818 -25.9715576172
-341216.669081 -24.8917236328
-341338.728344 -23.21484375
-341460.787606 -22.021484375
-341582.846869 -22.2387695312
-341704.906132 -24.5028076172
-341826.965395 -29.0579833984
-341949.024657 -35.7042236328
-342071.08392 -43.8011474609
-342193.143183 -52.3293457031
-342315.202446 -60.0017089844
-342437.261709 -65.4139404297
-342559.320971 -67.2178955078
-342681.380234 -64.2962646484
-342803.439497 -55.9205322266
-342925.49876 -41.8718261719
-343047.558022 -22.5098876953
-343169.617285 1.21838378906
-343291.676548 27.8365478516
-343413.735811 55.4554443359
-343535.795074 81.9396972656
-343657.854336 105.109375
-343779.913599 122.95324707
-343901.972862 133.833862305
-344024.032125 136.662475586
-344146.091387 131.023803711
-344268.15065 117.238037109
-344390.209913 96.3519287109
-344512.269176 70.0590820312
-344634.328438 40.5551757812
-344756.387701 10.3435058594
-344878.446964 -17.990234375
-345000.506227 -42.0140380859
-345122.56549 -59.6697998047
-345244.624752 -69.4581298828
-345366.684015 -70.5694580078
-345488.743278 -62.947265625
-345610.802541 -47.2791748047
-345732.861803 -24.9177246094
-345854.921066 2.26342773438
-345976.980329 32.0568847656
-346099.039592 62.1407470703
-346221.098855 90.2983398438
-346343.158117 114.624511719
-346465.21738 133.692749023
-346587.276643 146.668457031
-346709.335906 153.359375
-346831.395168 154.197021484
-346953.454431 150.15612793
-347075.513694 142.619018555
-347197.572957 133.202758789
-347319.632219 123.567382812
-347441.691482 115.2265625
-347563.750745 109.379760742
-347685.810008 106.78515625
-347807.869271 107.683959961
-347929.928533 111.785400391
-348051.987796 118.309692383
-348174.047059 126.086303711
-348296.106322 133.693725586
-348418.165584 139.62512207
-348540.224847 142.461669922
-348662.28411 141.03503418
-348784.343373 134.559570312
-348906.402636 122.724243164
-349028.461898 105.730102539
-349150.521161 84.2738037109
-349272.580424 59.4796142578
-349394.639687 32.7847900391
-349516.698949 5.79614257812
-349638.758212 -19.8703613281
-349760.817475 -42.7470703125
-349882.876738 -61.6541748047
-350004.936 -75.8046875
-350126.995263 -84.8676757812
-350249.054526 -88.9807128906
-350371.113789 -88.7139892578
-350493.173052 -84.9907226562
-350615.232314 -78.97265625
-350737.291577 -71.9255371094
-350859.35084 -65.0791015625
-350981.410103 -59.4967041016
-351103.469365 -55.9692382812
-351225.528628 -54.9431152344
-351347.587891 -56.4910888672
-351469.647154 -60.3244628906
-351591.706417 -65.8475341797
-351713.765679 -72.2437744141
-351835.824942 -78.5848388672
-351957.884205 -83.9476318359
-352079.943468 -87.5281982422
-352202.00273 -88.7351074219
-352324.061993 -87.2574462891
-352446.121256 -83.0961914062
-352568.180519 -76.5577392578
-352690.239781 -68.2111816406
-352812.299044 -58.8157958984
-352934.358307 -49.2264404297
-353056.41757 -40.2907714844
-353178.476833 -32.7482910156
-353300.536095 -27.1450195312
-353422.595358 -23.7730712891
-353544.654621 -22.6414794922
-353666.713884 -23.4835205078
-353788.773146 -25.7945556641
-353910.832409 -28.9022216797
-354032.891672 -32.0548095703
-354154.950935 -34.5185546875
-354277.010197 -35.6732177734
-354399.06946 -35.0941162109
-354521.128723 -32.6086425781
-354643.187986 -28.3233642578
-354765.247249 -22.6159667969
-354887.306511 -16.0936279297
-355009.365774 -9.52404785156
-355131.425037 -3.74230957031
-355253.4843 0.448486328125
-355375.543562 2.37854003906
-355497.602825 1.5966796875
-355619.662088 -2.06567382812
-355741.721351 -8.4638671875
-355863.780614 -17.1434326172
-355985.839876 -27.3786621094
-356107.899139 -38.2435302734
-356229.958402 -48.7061767578
-356352.017665 -57.7359619141
-356474.076927 -64.4138183594
-356596.13619 -68.0281982422
-356718.195453 -68.1545410156
-356840.254716 -64.6981201172
-356962.313978 -57.9058837891
-357084.373241 -48.3386230469
-357206.432504 -36.8090820312
-357328.491767 -24.2934570312
-357450.55103 -11.8249511719
-357572.610292 -0.380981445312
-357694.669555 9.220703125
-357816.728818 16.4102783203
-357938.788081 20.9217529297
-358060.847343 22.81640625
-358182.906606 22.4676513672
-358304.965869 20.5095214844
-358427.025132 17.7547607422
-358549.084395 15.0928955078
-358671.143657 13.3774414062
-358793.20292 13.3184814453
-358915.262183 15.3908691406
-359037.321446 19.76953125
-359159.380708 26.30078125
-359281.439971 34.5122070312
-359403.499234 43.6627197266
-359525.558497 52.8254394531
-359647.617759 60.9968261719
-359769.677022 67.2188720703
-359891.736285 70.7010498047
-360013.795548 70.9287109375
-360135.854811 67.7427978516
-360257.914073 61.3843994141
-360379.973336 52.494140625
-360502.032599 42.0676269531
-360624.091862 31.3684082031
-360746.151124 21.8062744141
-360868.210387 14.7946777344
-360990.26965 11.5983886719
-361112.328913 13.1896972656
-361234.388176 20.1290283203
-361356.447438 32.4787597656
-361478.506701 49.7683105469
-361600.565964 71.0057373047
-361722.625227 94.7462158203
-361844.684489 119.204833984
-361966.743752 142.408081055
-362088.803015 162.368408203
-362210.862278 177.265991211
-362332.92154 185.620605469
-362454.980803 186.436157227
-362577.040066 179.305175781
-362699.099329 164.459594727
-362821.158592 142.766845703
-362943.217854 115.666870117
-363065.277117 85.0571289062
-363187.33638 53.1369628906
-363309.395643 22.2225341797
-363431.454905 -5.44702148438
-363553.514168 -27.8988037109
-363675.573431 -43.5880126953
-363797.632694 -51.5247802734
-363919.691957 -51.3481445312
-364041.751219 -43.3463134766
-364163.810482 -28.4183349609
-364285.869745 -7.98486328125
-364407.929008 16.1451416016
-364529.98827 41.9387207031
-364652.047533 67.3154296875
-364774.106796 90.3251953125
-364896.166059 109.305053711
-365018.225321 123.007446289
-365140.284584 130.683837891
-365262.343847 132.121337891
-365384.40311 127.62902832
-365506.462373 117.977050781
-365628.521635 104.300048828
-365750.580898 87.9671630859
-365872.640161 70.4431152344
-365994.699424 53.1446533203
-366116.758686 37.3132324219
-366238.817949 23.9093017578
-366360.877212 13.5444335938
-366482.936475 6.44946289062
-366604.995738 2.48400878906
-366727.055 1.18298339844
-366849.114263 1.83508300781
-366971.173526 3.58178710938
-367093.232789 5.52612304688
-367215.292051 6.84191894531
-367337.351314 6.86962890625
-367459.410577 5.18981933594
-367581.46984 1.66870117188
-367703.529102 -3.53015136719
-367825.588365 -9.9658203125
-367947.647628 -16.9714355469
-368069.706891 -23.7274169922
-368191.766154 -29.3527832031
-368313.825416 -33.0009765625
-368435.884679 -33.9514160156
-368557.943942 -31.6888427734
-368680.003205 -25.9609375
-368802.062467 -16.8090820312
-368924.12173 -4.56982421875
-369046.180993 10.1514892578
-369168.240256 26.5347900391
-369290.299519 43.6180419922
-369412.358781 60.3829345703
-369534.418044 75.8454589844
-369656.477307 89.1402587891
-369778.53657 99.5941162109
-369900.595832 106.77746582
-370022.655095 110.533813477
-370144.714358 110.981689453
-370266.773621 108.489257812
-370388.832883 103.629272461
-370510.892146 97.1115722656
-370632.951409 89.7076416016
-370755.010672 82.1696777344
-370877.069935 75.1536865234
-370999.129197 69.1551513672
-371121.18846 64.4613037109
-371243.247723 61.1258544922
-371365.306986 58.9666748047
-371487.366248 57.5897216797
-371609.425511 56.4328613281
-371731.484774 54.8278808594
-371853.544037 52.0738525391
-371975.6033 47.5153808594
-372097.662562 40.6185302734
-372219.721825 31.0362548828
-372341.781088 18.66015625
-372463.840351 3.65002441406
-372585.899613 -13.5592041016
-372707.958876 -32.2730712891
-372830.018139 -51.5784912109
-372952.077402 -70.4014892578
-373074.136664 -87.5830078125
-373196.195927 -101.962524414
-373318.25519 -112.462280273
-373440.314453 -118.17199707
-373562.373716 -118.41809082
-373684.432978 -112.82019043
-373806.492241 -101.325927734
-373928.551504 -84.2241210938
-374050.610767 -62.1329345703
-374172.670029 -35.9669189453
-374294.729292 -6.88256835938
-374416.788555 23.7908935547
-374538.847818 54.6324462891
-374660.907081 84.2158203125
-374782.966343 111.193481445
-374905.025606 134.377075195
-375027.084869 152.802978516
-375149.144132 165.78515625
-375271.203394 172.947021484
-375393.262657 174.233398438
-375515.32192 169.902587891
-375637.381183 160.498413086
-375759.440445 146.805053711
-375881.499708 129.789672852
-376003.558971 110.534545898
-376125.618234 90.1649169922
-376247.677497 69.7769775391
-376369.736759 50.3713378906
-376491.796022 32.7943115234
-376613.855285 17.6916503906
-376735.914548 5.47766113281
-376857.97381 -3.68029785156
-376980.033073 -9.86059570312
-377102.092336 -13.3692626953
-377224.151599 -14.7078857422
-377346.210862 -14.5303955078
-377468.270124 -13.5882568359
-377590.329387 -12.6726074219
-377712.38865 -12.552734375
-377834.447913 -13.9168701172
-377956.507175 -17.3201904297
-378078.566438 -23.1380615234
-378200.625701 -31.5355224609
-378322.684964 -42.4473876953
-378444.744226 -55.5744628906
-378566.803489 -70.3962402344
-378688.862752 -86.197265625
-378810.922015 -102.109008789
-378932.981278 -117.162109375
-379055.04054 -130.34765625
-379177.099803 -140.683105469
-379299.159066 -147.279296875
-379421.218329 -149.403564453
-379543.277591 -146.53515625
-379665.336854 -138.409179688
-379787.396117 -125.044067383
-379909.45538 -106.75390625
-380031.514643 -84.1384277344
-380153.573905 -58.0571289062
-380275.633168 -29.5838623047
-380397.692431 0.0546875
-380519.751694 29.5499267578
-380641.810956 57.5905761719
-380763.870219 82.943359375
-380885.929482 104.52734375
-381007.988745 121.481689453
-381130.048007 133.214355469
-381252.10727 139.434936523
-381374.166533 140.16418457
-381496.225796 135.721435547
-381618.285059 126.69128418
-381740.344321 113.869628906
-381862.403584 98.1977539062
-381984.462847 80.6851806641
-382106.52211 62.3316650391
-382228.581372 44.0540771484
-382350.640635 26.6228027344
-382472.699898 10.6164550781
-382594.759161 -3.60461425781
-382716.818424 -15.9014892578
-382838.877686 -26.3359375
-382960.936949 -35.1309814453
-383082.996212 -42.6160888672
-383205.055475 -49.1591796875
-383327.114737 -55.0999755859
-383449.174 -60.6850585938
-383571.233263 -66.0164794922
-383693.292526 -71.0186767578
-383815.351788 -75.4276123047
-383937.411051 -78.8054199219
-384059.470314 -80.5797119141
-384181.529577 -80.1033935547
-384303.58884 -76.7310791016
-384425.648102 -69.9031982422
-384547.707365 -59.2291259766
-384669.766628 -44.5606689453
-384791.825891 -26.0465087891
-384913.885153 -4.15979003906
-385035.944416 20.3039550781
-385158.003679 46.2633056641
-385280.062942 72.4178466797
-385402.122205 97.3436279297
-385524.181467 119.605957031
-385646.24073 137.881713867
-385768.299993 151.080322266
-385890.359256 158.447753906
-386012.418518 159.646362305
-386134.477781 154.799316406
-386256.537044 144.494140625
-386378.596307 129.742431641
-386500.655569 111.8984375
-386622.714832 92.5430908203
-386744.774095 73.3424072266
-386866.833358 55.8928222656
-386988.892621 41.5693359375
-387110.951883 31.3913574219
-387233.011146 25.9169921875
-387355.070409 25.1826171875
-387477.129672 28.6899414062
-387599.188934 35.4461669922
-387721.248197 44.0548095703
-387843.30746 52.8482666016
-387965.366723 60.0531005859
-388087.425986 63.9698486328
-388209.485248 63.1512451172
-388331.544511 56.5627441406
-388453.603774 43.7056884766
-388575.663037 24.6928710938
-388697.722299 0.265380859375
-388819.781562 -28.2512207031
-388941.840825 -59.0491943359
-389063.900088 -89.9912109375
-389185.95935 -118.799438477
-389308.018613 -143.264648438
-389430.077876 -161.453369141
-389552.137139 -171.89440918
-389674.196402 -173.72668457
-389796.255664 -166.790527344
-389918.314927 -151.656494141
-390040.37419 -129.583740234
-390162.433453 -102.413085938
-390284.492715 -72.4033203125
-390406.551978 -42.0266113281
-390528.611241 -13.7413330078
-390650.670504 10.2365722656
-390772.729767 28.1376953125
-390894.789029 38.8038330078
-391016.848292 41.7921142578
-391138.907555 37.4107666016
-391260.966818 26.6807861328
-391383.02608 11.2275390625
-391505.085343 -6.88708496094
-391627.144606 -25.3775634766
-391749.203869 -41.9685058594
-391871.263131 -54.6301269531
-391993.322394 -61.7874755859
-392115.381657 -62.4849853516
-392237.44092 -56.4892578125
-392359.500183 -44.3176269531
-392481.559445 -27.189453125
-392603.618708 -6.90625
-392725.677971 14.3322753906
-392847.737234 34.1527099609
-392969.796496 50.2552490234
-393091.855759 60.6566162109
-393213.915022 63.9056396484
-393335.974285 59.2464599609
-393458.033548 46.7145996094
-393580.09281 27.1555175781
-393702.152073 2.16052246094
-393824.211336 -26.0733642578
-393946.270599 -54.9471435547
-394068.329861 -81.7064208984
-394190.389124 -103.708862305
-394312.448387 -118.686401367
-394434.50765 -124.973388672
-394556.566912 -121.681884766
-394678.626175 -108.802001953
-394800.685438 -87.2211914062
-394922.744701 -58.6557617188
-395044.803964 -25.5030517578
-395166.863226 9.37292480469
-395288.922489 42.9038085938
-395410.981752 72.0974121094
-395533.041015 94.3160400391
-395655.100277 107.519897461
-395777.15954 110.458618164
-395899.218803 102.784057617
-396021.278066 85.083984375
-396143.337329 58.8240966797
-396265.396591 26.2106933594
-396387.455854 -10.0150146484
-396509.515117 -46.8319091797
-396631.57438 -81.2152099609
-396753.633642 -110.412719727
-396875.692905 -132.188842773
-396997.752168 -145.017700195
-397119.811431 -148.207885742
-397241.870693 -141.942871094
-397363.929956 -127.240966797
-397485.989219 -105.836181641
-397608.048482 -79.9926757812
-397730.107745 -52.2744140625
-397852.167007 -25.2895507812
-397974.22627 -1.43981933594
-398096.285533 17.3060302734
-398218.344796 29.5909423828
-398340.404058 34.7810058594
-398462.463321 33.0054931641
-398584.522584 25.119140625
-398706.581847 12.5921630859
-398828.64111 -2.65783691406
-398950.700372 -18.4769287109
-399072.759635 -32.7034912109
-399194.818898 -43.3967285156
-399316.878161 -49.0374755859
-399438.937423 -48.68359375
-399560.996686 -42.0673828125
-399683.055949 -29.6219482422
-399805.115212 -12.4385986328
-399927.174474 7.84057617188
-400049.233737 29.1859130859
-400171.293 49.3775634766
