# Supplementary material for: Potential Multiaxial Molecular Ferroelectricity through Chiral Cation Replacement
Source: Cryst Growth Des. 2025 Jul 21;25(15):6237–47. doi: 10.1021/acs.cgd.5c00666 (PMC12332970; doi:10.1021/acs.cgd.5c00666)
Supplement: Supplementary file 2 [file cg5c00666_si_002.zip › NMR/Static 1H spectra/10.txt]

400171.293 17.4116210938
400049.233737 16.7950439453
399927.174474 18.9765625
399805.115212 23.4262695312
399683.055949 29.3564453125
399560.996686 35.8162841797
399438.937423 41.8037109375
399316.878161 46.388671875
399194.818898 48.8270263672
399072.759635 48.66015625
398950.700372 45.7808837891
398828.64111 40.46484375
398706.581847 33.3565673828
398584.522584 25.4138183594
398462.463321 17.8129882812
398340.404058 11.8238525391
398218.344796 8.66735839844
398096.285533 9.36975097656
397974.22627 14.6287841797
397852.167007 24.7071533203
397730.107745 39.365234375
397608.048482 57.8435058594
397485.989219 78.8969726562
397363.929956 100.882446289
397241.870693 121.891723633
397119.811431 139.917724609
396997.752168 153.043212891
396875.692905 159.626464844
396753.633642 158.474609375
396631.57438 148.978637695
396509.515117 131.200073242
396387.455854 105.89855957
396265.396591 74.4925537109
396143.337329 38.9587402344
396021.278066 1.6748046875
395899.218803 -34.7802734375
395777.15954 -67.8505859375
395655.100277 -95.2301025391
395533.041015 -115.073974609
395410.981752 -126.168823242
395288.922489 -128.050537109
395166.863226 -121.051635742
395044.803964 -106.277832031
394922.744701 -85.5113525391
394800.685438 -61.0496826172
394678.626175 -35.4969482422
394556.566912 -11.5216064453
394434.50765 8.38842773438
394312.448387 22.1597900391
394190.389124 28.3245849609
394068.329861 26.1575927734
393946.270599 15.7414550781
393824.211336 -2.04418945312
393702.152073 -25.6107177734
393580.09281 -52.8142089844
393458.033548 -81.1638183594
393335.974285 -108.060913086
393213.915022 -131.049194336
393091.855759 -148.047851562
392969.796496 -157.548095703
392847.737234 -158.752319336
392725.677971 -151.643432617
392603.618708 -136.976196289
392481.559445 -116.195800781
392359.500183 -91.2873535156
392237.44092 -64.5754394531
392115.381657 -38.4929199219
391993.322394 -15.3406982422
391871.263131 2.9326171875
391749.203869 14.9177246094
391627.144606 19.8693847656
391505.085343 17.7664794922
391383.02608 9.29602050781
391260.966818 -4.23327636719
391138.907555 -21.0399169922
391016.848292 -39.0633544922
390894.789029 -56.1838378906
390772.729767 -70.4440917969
390650.670504 -80.2491455078
390528.611241 -84.5277099609
390406.551978 -82.8327636719
390284.492715 -75.3771972656
390162.433453 -62.9976806641
390040.37419 -47.0538330078
389918.314927 -29.2722167969
389796.255664 -11.5529785156
389674.196402 4.23852539062
389552.137139 16.4768066406
389430.077876 23.951171875
389308.018613 25.9956054688
389185.95935 22.5593261719
389063.900088 14.2095947266
388941.840825 2.06872558594
388819.781562 -12.3095703125
388697.722299 -27.1098632812
388575.663037 -40.4510498047
388453.603774 -50.5906982422
388331.544511 -56.1131591797
388209.485248 -56.0816650391
388087.425986 -50.1387939453
387965.366723 -38.5443115234
387843.30746 -22.1462402344
387721.248197 -2.2880859375
387599.188934 19.3377685547
387477.129672 40.8734130859
387355.070409 60.4981689453
387233.011146 76.6258544922
387110.951883 88.0797119141
386988.892621 94.2204589844
386866.833358 95.0181884766
386744.774095 91.0592041016
386622.714832 83.4831542969
386500.655569 73.8630371094
386378.596307 64.0347900391
386256.537044 55.8977050781
386134.477781 51.2054443359
386012.418518 51.3693847656
385890.359256 57.2951660156
385768.299993 69.2716064453
385646.24073 86.9195556641
385524.181467 109.210449219
385402.122205 134.551269531
385280.062942 160.926879883
385158.003679 186.086425781
385035.944416 207.752929688
384913.885153 223.838623047
384791.825891 232.640136719
384669.766628 232.997192383
384547.707365 224.396972656
384425.648102 207.018554688
384303.58884 181.708129883
384181.529577 149.89453125
384059.470314 113.450805664
383937.411051 74.5191650391
383815.351788 35.3171386719
383693.292526 -2.05517578125
383571.233263 -35.7869873047
383449.174 -64.4909667969
383327.114737 -87.2872314453
383205.055475 -103.832519531
383082.996212 -114.290527344
382960.936949 -119.253051758
382838.877686 -119.620239258
382716.818424 -116.457763672
382594.759161 -110.844482422
382472.699898 -103.734130859
382350.640635 -95.8414306641
382228.581372 -87.5697021484
382106.52211 -78.9836425781
381984.462847 -69.8338623047
381862.403584 -59.6251220703
381740.344321 -47.7225341797
381618.285059 -33.4796142578
381496.225796 -16.3747558594
381374.166533 3.8642578125
381252.10727 27.1606445312
381130.048007 53.0286865234
381007.988745 80.560546875
380885.929482 108.467529297
380763.870219 135.165771484
380641.810956 158.906616211
380519.751694 177.932617188
380397.692431 190.646240234
380275.633168 195.772460938
380153.573905 192.499633789
380031.514643 180.577392578
379909.45538 160.370605469
379787.396117 132.85144043
379665.336854 99.5373535156
379543.277591 62.3775634766
379421.218329 23.5960693359
379299.159066 -14.4896240234
379177.099803 -49.6600341797
379055.04054 -79.9744873047
378932.981278 -103.927490234
378810.922015 -120.561523438
378688.862752 -129.530029297
378566.803489 -131.103881836
378444.744226 -126.120483398
378322.684964 -115.885498047
378200.625701 -102.032348633
378078.566438 -86.3597412109
377956.507175 -70.6600341797
377834.447913 -56.5546875
377712.38865 -45.3546142578
377590.329387 -37.9562988281
377468.270124 -34.7808837891
377346.210862 -35.7622070312
377224.151599 -40.3811035156
377102.092336 -47.7398681641
376980.033073 -56.6684570312
376857.97381 -65.8494873047
376735.914548 -73.9487304688
376613.855285 -79.7403564453
376491.796022 -82.2108154297
376369.736759 -80.6395263672
376247.677497 -74.6444091797
376125.618234 -64.1955566406
376003.558971 -49.5970458984
375881.499708 -31.4420166016
375759.440445 -10.5494384766
375637.381183 12.1104736328
375515.32192 35.4929199219
375393.262657 58.548828125
375271.203394 80.28515625
375149.144132 99.8100585938
375027.084869 116.362060547
374905.025606 129.325317383
374782.966343 138.23425293
374660.907081 142.769165039
374538.847818 142.752075195
374416.788555 138.142211914
374294.729292 129.035522461
374172.670029 115.670654297
374050.610767 98.4371337891
373928.551504 77.8854980469
373806.492241 54.7331542969
373684.432978 29.8631591797
373562.373716 4.30786132812
373440.314453 -20.7824707031
373318.25519 -44.1911621094
373196.195927 -64.7042236328
373074.136664 -81.1929931641
372952.077402 -92.7066650391
372830.018139 -98.5622558594
372707.958876 -98.4262695312
372585.899613 -92.3746337891
372463.840351 -80.9217529297
372341.781088 -65.0141601562
372219.721825 -45.9818115234
372097.662562 -25.4504394531
371975.6033 -5.21618652344
371853.544037 12.9041748047
371731.484774 27.2387695312
371609.425511 36.4205322266
371487.366248 39.5322265625
371365.306986 36.2144775391
371243.247723 26.7271728516
371121.18846 11.9522705078
370999.129197 -6.66271972656
370877.069935 -27.2233886719
370755.010672 -47.552734375
370632.951409 -65.3972167969
370510.892146 -78.6456298828
370388.832883 -85.5465087891
370266.773621 -84.8996582031
370144.714358 -76.1989746094
370022.655095 -59.71484375
369900.595832 -36.4992675781
369778.53657 -8.31701660156
369656.477307 22.5006103516
369534.418044 53.2602539062
369412.358781 81.1561279297
369290.299519 103.538085938
369168.240256 118.173583984
369046.180993 123.475097656
368924.12173 118.670532227
368802.062467 103.898803711
368680.003205 80.2158203125
368557.943942 49.5122070312
368435.884679 14.3454589844
368313.825416 -22.2958984375
368191.766154 -57.2756347656
368069.706891 -87.6108398438
367947.647628 -110.763427734
367825.588365 -124.89050293
367703.529102 -129.028930664
367581.46984 -123.193481445
367459.410577 -108.377563477
367337.351314 -86.4572753906
367215.292051 -60.0043945312
367093.232789 -32.0283203125
366971.173526 -5.67126464844
366849.114263 16.1116943359
366727.055 30.8569335938
366604.995738 36.8472900391
366482.936475 33.2934570312
366360.877212 20.4237060547
366238.817949 -0.532836914062
366116.758686 -27.4624023438
365994.699424 -57.5758056641
365872.640161 -87.6865234375
365750.580898 -114.533813477
365628.521635 -135.114501953
365506.462373 -146.990600586
365384.40311 -148.544067383
365262.343847 -139.14855957
365140.284584 -119.244506836
365018.225321 -90.3063964844
364896.166059 -54.70703125
364774.106796 -15.4914550781
364652.047533 23.9143066406
364529.98827 60.0355224609
364407.929008 89.6833496094
364285.869745 110.260986328
364163.810482 120.011108398
364041.751219 118.1796875
363919.691957 105.080200195
363797.632694 82.0543212891
363675.573431 51.3319091797
363553.514168 15.8090820312
363431.454905 -21.2357177734
363309.395643 -56.4580078125
363187.33638 -86.7593994141
363065.277117 -109.570800781
362943.217854 -123.075073242
362821.158592 -126.348266602
362699.099329 -119.411132812
362577.040066 -103.184204102
362454.980803 -79.3562011719
362332.92154 -50.1831054688
362210.862278 -18.2391357422
362088.803015 13.8503417969
361966.743752 43.6689453125
361844.684489 69.2301025391
361722.625227 89.1423339844
361600.565964 102.698974609
361478.506701 109.890136719
361356.447438 111.336303711
361234.388176 108.155273438
361112.328913 101.782714844
360990.26965 93.7669677734
360868.210387 85.5632324219
360746.151124 78.3548583984
360624.091862 72.9177246094
360502.032599 69.5471191406
360379.973336 68.05078125
360257.914073 67.8103027344
360135.854811 67.9002685547
360013.795548 67.2490234375
359891.736285 64.8193359375
359769.677022 59.7883300781
359647.617759 51.6987304688
359525.558497 40.5661621094
359403.499234 26.9233398438
359281.439971 11.7963867188
359159.380708 -3.38635253906
359037.321446 -16.9455566406
358915.262183 -27.1430664062
358793.20292 -32.3959960938
358671.143657 -31.4846191406
358549.084395 -23.7331542969
358427.025132 -9.13562011719
358304.965869 11.5849609375
358182.906606 36.9992675781
358060.847343 65.0715332031
357938.788081 93.3344726562
357816.728818 119.118286133
357694.669555 139.813720703
357572.610292 153.14050293
357450.55103 157.393188477
357328.491767 151.637329102
357206.432504 135.833129883
357084.373241 110.872558594
356962.313978 78.5224609375
356840.254716 41.2799072266
356718.195453 2.14770507812
356596.13619 -35.6407470703
356474.076927 -68.9288330078
356352.017665 -94.9370117188
356229.958402 -111.53137207
356107.899139 -117.42980957
355985.839876 -112.325683594
355863.780614 -96.9139404297
355741.721351 -72.8200683594
355619.662088 -42.4346923828
355497.602825 -8.67321777344
355375.543562 25.3143310547
355253.4843 56.458984375
355131.425037 82.0726318359
355009.365774 100.111328125
354887.306511 109.368530273
354765.247249 109.581420898
354643.187986 101.439697266
354521.128723 86.4976806641
354399.06946 66.9964599609
354277.010197 45.6193847656
354154.950935 25.2033691406
354032.891672 8.43676757812
353910.832409 -2.42224121094
353788.773146 -5.78234863281
353666.713884 -0.8818359375
353544.654621 12.1337890625
353422.595358 32.2314453125
353300.536095 57.5987548828
353178.476833 85.8338623047
353056.41757 114.194091797
352934.358307 139.875366211
352812.299044 160.296630859
352690.239781 173.358764648
352568.180519 177.649291992
352446.121256 172.577880859
352324.061993 158.425537109
352202.00273 136.307006836
352079.943468 108.048828125
351957.884205 76.0025634766
351835.824942 42.8073730469
351713.765679 11.1322021484
351591.706417 -16.5773925781
351469.647154 -38.3238525391
351347.587891 -52.7276611328
351225.528628 -59.1314697266
351103.469365 -57.6285400391
350981.410103 -49.0139160156
350859.35084 -34.6696777344
350737.291577 -16.3953857422
350615.232314 3.79211425781
350493.173052 23.8724365234
350371.113789 42.0200195312
350249.054526 56.7712402344
350126.995263 67.1424560547
350004.936 72.6889648438
349882.876738 73.5008544922
349760.817475 70.1423339844
349638.758212 63.5416259766
349516.698949 54.8488769531
349394.639687 45.2778320312
349272.580424 35.9542236328
349150.521161 27.7840576172
349028.461898 21.3587646484
348906.402636 16.9068603516
348784.343373 14.2930908203
348662.28411 13.0678710938
348540.224847 12.5520019531
348418.165584 11.9498291016
348296.106322 10.4733886719
348174.047059 7.46130371094
348051.987796 2.47729492188
347929.928533 -4.62341308594
347807.869271 -13.6697998047
347685.810008 -24.1904296875
347563.750745 -35.4727783203
347441.691482 -46.6533203125
347319.632219 -56.8286132812
347197.572957 -65.1728515625
347075.513694 -71.0455322266
346953.454431 -74.0777587891
346831.395168 -74.2222900391
346709.335906 -71.7640380859
346587.276643 -67.2858886719
346465.21738 -61.5969238281
346343.158117 -55.6280517578
346221.098855 -50.3093261719
346099.039592 -46.4442138672
345976.980329 -44.5968017578
345854.921066 -45.0034179688
345732.861803 -47.5250244141
345610.802541 -51.6437988281
345488.743278 -56.5073242188
345366.684015 -61.0164794922
345244.624752 -63.9475097656
345122.56549 -64.0961914062
345000.506227 -60.4262695312
344878.446964 -52.2059326172
344756.387701 -39.1168212891
344634.328438 -21.3199462891
344512.269176 0.526733398438
344390.209913 25.306640625
344268.15065 51.5322265625
344146.091387 77.4759521484
344024.032125 101.330444336
343901.972862 121.381835938
343779.913599 136.17590332
343657.854336 144.661499023
343535.795074 146.294067383
343413.735811 141.089355469
343291.676548 129.618652344
343169.617285 112.950195312
343047.558022 92.5386962891
342925.49876 70.0788574219
342803.439497 47.3352050781
342681.380234 25.9697265625
342559.320971 7.38403320312
342437.261709 -7.40576171875
342315.202446 -17.8503417969
342193.143183 -23.892578125
342071.08392 -25.9400634766
341949.024657 -24.78515625
341826.965395 -21.484375
341704.906132 -17.2103271484
341582.846869 -13.0964355469
341460.787606 -10.0895996094
341338.728344 -8.83044433594
341216.669081 -9.5732421875
341094.609818 -12.1589355469
340972.550555 -16.0374755859
340850.491293 -20.3446044922
340728.43203 -24.0180664062
340606.372767 -25.9416503906
340484.313504 -25.1015625
340362.254241 -20.7316894531
340240.194979 -12.4344482422
340118.135716 -0.259765625
339996.076453 15.2687988281
339874.01719 33.1846923828
339751.957928 52.162109375
339629.898665 70.6496582031
339507.839402 87.0329589844
339385.780139 99.8148193359
339263.720876 107.788452148
339141.661614 110.186523438
339019.602351 106.786499023
338897.543088 97.9592285156
338775.483825 84.6566162109
338653.424563 68.3327636719
338531.3653 50.8095703125
338409.306037 34.0983886719
338287.246774 20.1943359375
338165.187512 10.8675537109
338043.128249 7.470703125
337921.068986 10.7852783203
337799.009723 20.9227294922
337676.95046 37.29296875
337554.891198 58.6417236328
337432.831935 83.1585693359
337310.772672 108.641113281
337188.713409 132.700561523
337066.654147 152.989379883
336944.594884 167.42590332
336822.535621 174.393798828
336700.476358 172.896972656
336578.417095 162.652954102
336456.357833 144.116088867
336334.29857 118.429931641
336212.239307 87.3109130859
336090.180044 52.8812255859
335968.120782 17.4613037109
335846.061519 -16.6481933594
335724.002256 -47.3800048828
335601.942993 -73.0815429688
335479.883731 -92.6511230469
335357.824468 -105.612060547
335235.765205 -112.12097168
335113.705942 -112.910400391
334991.646679 -109.174804688
334869.587417 -102.410888672
334747.528154 -94.2349853516
334625.468891 -86.1948242188
334503.409628 -79.5979003906
334381.350366 -75.3732910156
334259.291103 -73.9846191406
334137.23184 -75.3986816406
334015.172577 -79.1143798828
333893.113314 -84.2459716797
333771.054052 -89.6502685547
333648.994789 -94.0828857422
333526.935526 -96.3626708984
333404.876263 -95.5279541016
333282.817001 -90.9644775391
333160.757738 -82.4907226562
333038.698475 -70.3914794922
332916.639212 -55.3951416016
332794.57995 -38.5987548828
332672.520687 -21.3472900391
332550.461424 -5.08447265625
332428.402161 8.81091308594
332306.342898 19.1828613281
332184.283636 25.2322998047
332062.224373 26.6105957031
331940.16511 23.4659423828
331818.105847 16.4310302734
331696.046585 6.55749511719
331573.987322 -4.79675292969
331451.928059 -16.1174316406
331329.868796 -25.9008789062
331207.809533 -32.8232421875
331085.750271 -35.8897705078
330963.691008 -34.5506591797
330841.631745 -28.7690429688
330719.572482 -19.0321044922
330597.51322 -6.30700683594
330475.453957 8.05676269531
330353.394694 22.4689941406
330231.335431 35.2647705078
330109.276169 44.8829345703
329987.216906 50.0347900391
329865.157643 49.8444824219
329743.09838 43.9500732422
329621.039117 32.5495605469
329498.979855 16.3905029297
329376.920592 -3.29565429688
329254.861329 -24.91015625
329132.802066 -46.6392822266
329010.742804 -66.6292724609
328888.683541 -83.1622314453
328766.624278 -94.8208007812
328644.565015 -100.618774414
328522.505752 -100.089355469
328400.44649 -93.3216552734
328278.387227 -80.9426269531
328156.327964 -64.0465087891
328034.268701 -44.0830078125
327912.209439 -22.7137451172
327790.150176 -1.65307617188
327668.090913 17.4901123047
327546.03165 33.3541259766
327423.972388 44.9353027344
327301.913125 51.6604003906
327179.853862 53.4125976562
327057.794599 50.5124511719
326935.735336 43.6571044922
326813.676074 33.8264160156
326691.616811 22.1682128906
326569.557548 9.87329101562
326447.498285 -1.94262695312
326325.439023 -12.3425292969
326203.37976 -20.6434326172
326081.320497 -26.4606933594
325959.261234 -29.7176513672
325837.201971 -30.6232910156
325715.142709 -29.6203613281
325593.083446 -27.3160400391
325471.024183 -24.4005126953
325348.96492 -21.5673828125
325226.905658 -19.4412841797
325104.846395 -18.5222167969
324982.787132 -19.1508789062
324860.727869 -21.49609375
324738.668607 -25.5653076172
324616.609344 -31.2299804688
324494.550081 -38.2647705078
324372.490818 -46.3905029297
324250.431555 -55.3153076172
324128.372293 -64.7672119141
324006.31303 -74.5142822266
323884.253767 -84.3699951172
323762.194504 -94.1845703125
323640.135242 -103.823486328
323518.075979 -113.141845703
323396.016716 -121.954956055
323273.957453 -130.016601562
323151.89819 -137.006103516
323029.838928 -142.533203125
322907.779665 -146.15612793
322785.720402 -147.420166016
322663.661139 -145.906005859
322541.601877 -141.286621094
322419.542614 -133.385498047
322297.483351 -122.224609375
322175.424088 -108.060302734
322053.364826 -91.3934326172
321931.305563 -72.9576416016
321809.2463 -53.6771240234
321687.187037 -34.6011962891
321565.127774 -16.8200683594
321443.068512 -1.36633300781
321321.009249 10.8809814453
321198.949986 19.2861328125
321076.890723 23.5227050781
320954.831461 23.61328125
320832.772198 19.9313964844
320710.712935 13.1685791016
320588.653672 4.26330566406
320466.594409 -5.69787597656
320344.535147 -15.6003417969
320222.475884 -24.4267578125
320100.416621 -31.3775634766
319978.357358 -35.9698486328
319856.298096 -38.1036376953
319734.238833 -38.0863037109
319612.17957 -36.6098632812
319490.120307 -34.6827392578
319368.061045 -33.5196533203
319246.001782 -34.3999023438
319123.942519 -38.5118408203
319001.883256 -46.79296875
318879.823993 -59.7919921875
318757.764731 -77.5611572266
318635.705468 -99.5982666016
318513.646205 -124.841918945
318391.586942 -151.730834961
318269.52768 -178.314575195
318147.468417 -202.416137695
318025.409154 -221.825927734
317903.349891 -234.511352539
317781.290628 -238.821777344
317659.231366 -233.664672852
317537.172103 -218.640136719
317415.11284 -194.112670898
317293.053577 -161.213989258
317170.994315 -121.776489258
317048.935052 -78.1958007812
316926.875789 -33.2401123047
316804.816526 10.1801757812
316682.757264 49.2612304688
316560.698001 81.5473632812
316438.638738 105.144042969
316316.579475 118.88269043
316194.520212 122.417480469
316072.46095 116.249389648
315950.401687 101.670776367
315828.342424 80.6374511719
315706.283161 55.5817871094
315584.223899 29.1820068359
315462.164636 4.11059570312
315340.105373 -17.2105712891
315218.04611 -32.8310546875
315095.986847 -41.4418945312
314973.927585 -42.4825439453
314851.868322 -36.1745605469
314729.809059 -23.4792480469
314607.749796 -5.98400878906
314485.690534 14.2680664062
314363.631271 34.9908447266
314241.572008 53.8862304688
314119.512745 68.8708496094
313997.453483 78.2788085938
313875.39422 81.017578125
313753.334957 76.6657714844
313631.275694 65.5012207031
313509.216431 48.4633789062
313387.157169 27.0493164062
313265.097906 3.15954589844
313143.038643 -21.0905761719
313020.97938 -43.5764160156
312898.920118 -62.3636474609
312776.860855 -75.8824462891
312654.801592 -83.0617675781
312532.742329 -83.4108886719
312410.683066 -77.0411376953
312288.623804 -64.6287841797
312166.564541 -47.3270263672
312044.505278 -26.6341552734
311922.446015 -4.23571777344
311800.386753 18.1618652344
311678.32749 38.9914550781
311556.268227 56.9606933594
311434.208964 71.1524658203
311312.149702 81.0798339844
311190.090439 86.6940917969
311068.031176 88.34765625
310945.971913 86.7160644531
310823.91265 82.6945800781
310701.853388 77.2772216797
310579.794125 71.4366455078
310457.734862 66.0157470703
310335.675599 61.6436767578
310213.616337 58.6848144531
310091.557074 57.2242431641
309969.497811 57.0885009766
309847.438548 57.9002685547
309725.379285 59.1551513672
309603.320023 60.3126220703
309481.26076 60.8878173828
309359.201497 60.5330810547
309237.142234 59.0989990234
309115.082972 56.6662597656
308993.023709 53.546875
308870.964446 50.25
308748.905183 47.4224853516
308626.845921 45.7641601562
308504.786658 45.9337158203
308382.727395 48.4526367188
308260.668132 53.6206054688
308138.608869 61.4510498047
308016.549607 71.6372070312
307894.490344 83.5511474609
307772.431081 96.2789306641
307650.371818 108.688598633
307528.312556 119.523803711
307406.253293 127.516723633
307284.19403 131.507202148
307162.134767 130.554443359
307040.075504 124.036743164
306918.016242 111.719970703
306795.956979 93.7965087891
306673.897716 70.8846435547
306551.838453 43.9912109375
306429.779191 14.4406738281
306307.719928 -16.2249755859
306185.660665 -46.3629150391
306063.601402 -74.3544921875
305941.54214 -98.7269287109
305819.482877 -118.260498047
305697.423614 -132.073120117
305575.364351 -139.674316406
305453.305088 -140.986206055
305331.245826 -136.331420898
305209.186563 -126.388427734
305087.1273 -112.122192383
304965.068037 -94.6955566406
304843.008775 -75.3714599609
304720.949512 -55.4139404297
304598.890249 -35.9956054688
304476.830986 -18.1226806641
304354.771724 -2.57690429688
304232.712461 10.1174316406
304110.653198 19.7030029297
303988.593935 26.1763916016
303866.534672 29.7561035156
303744.47541 30.8365478516
303622.416147 29.9328613281
303500.356884 27.623046875
303378.297621 24.4935302734
303256.238359 21.0900878906
303134.179096 17.8801269531
303012.119833 15.2290039062
302890.06057 13.3853759766
302768.001307 12.4830322266
302645.942045 12.5496826172
302523.882782 13.5245361328
302401.823519 15.2813720703
302279.764256 17.6527099609
302157.704994 20.4527587891
302035.645731 23.4984130859
301913.586468 26.6248779297
301791.527205 29.6975097656
301669.467943 32.6164550781
301547.40868 35.318359375
301425.349417 37.7724609375
301303.290154 39.9733886719
301181.230891 41.9339599609
301059.171629 43.6740722656
300937.112366 45.2122802734
300815.053103 46.5551757812
300692.99384 47.6903076172
300570.934578 48.5802001953
300448.875315 49.1574707031
300326.816052 49.3243408203
300204.756789 48.9541015625
300082.697526 47.8953857422
299960.638264 45.9820556641
299838.579001 43.0434570312
299716.519738 38.9212646484
299594.460475 33.4865722656
299472.401213 26.6596679688
299350.34195 18.4294433594
299228.282687 8.87121582031
299106.223424 -1.83984375
298984.164162 -13.4207763672
298862.104899 -25.4810791016
298740.045636 -37.5338134766
298617.986373 -49.0152587891
298495.92711 -59.3165283203
298373.867848 -67.8229980469
298251.808585 -73.9611816406
298129.749322 -77.2475585938
298007.690059 -77.337890625
297885.630797 -74.0692138672
297763.571534 -67.4910888672
297641.512271 -57.8833007812
297519.453008 -45.7543945312
297397.393745 -31.8195800781
297275.334483 -16.9605712891
297153.27522 -2.16552734375
297031.215957 11.5438232422
296909.156694 23.1942138672
296787.097432 31.9436035156
296665.038169 37.158203125
296542.978906 38.4748535156
296420.919643 35.8453369141
296298.860381 29.55078125
296176.801118 20.19140625
296054.741855 8.64404296875
295932.682592 -4.00622558594
295810.623329 -16.5552978516
295688.564067 -27.7847900391
295566.504804 -36.5708007812
295444.445541 -41.9885253906
295322.386278 -43.4002685547
295200.327016 -40.5201416016
295078.267753 -33.4483642578
294956.20849 -22.6680908203
294834.149227 -9.0087890625
294712.089964 6.42504882812
294590.030702 22.3531494141
294467.971439 37.4357910156
294345.912176 50.3977050781
294223.852913 60.1490478516
294101.793651 65.888671875
293979.734388 67.1812744141
293857.675125 63.9998779297
293735.615862 56.7296142578
293613.5566 46.1301269531
293491.497337 33.2615966797
293369.438074 19.3807373047
293247.378811 5.81567382812
293125.319548 -6.16613769531
293003.260286 -15.4871826172
292881.201023 -21.3684082031
292759.14176 -23.4105224609
292637.082497 -21.6379394531
292515.023235 -16.4993896484
292392.963972 -8.82592773438
292270.904709 0.250122070312
292148.845446 9.40881347656
292026.786183 17.2768554688
291904.726921 22.5684814453
291782.667658 24.22265625
291660.608395 21.5190429688
291538.549132 14.1629638672
291416.48987 2.33068847656
291294.430607 -13.3298339844
291172.371344 -31.7449951172
291050.312081 -51.5013427734
290928.252819 -70.9659423828
290806.193556 -88.4288330078
290684.134293 -102.255249023
290562.07503 -111.031738281
290440.015767 -113.694335938
290317.956505 -109.625488281
290195.897242 -98.7133789062
290073.837979 -81.3637695312
289951.778716 -58.4692382812
289829.719454 -31.3360595703
289707.660191 -1.57409667969
289585.600928 29.0335693359
289463.541665 58.677734375
289341.482402 85.6638183594
289219.42314 108.543212891
289097.363877 126.217163086
288975.304614 138.008178711
288853.245351 143.693237305
288731.186089 143.497070312
288609.126826 138.048950195
288487.067563 128.307495117
288365.0083 115.463623047
288242.949038 100.829223633
288120.889775 85.7244873047
287998.830512 71.3731689453
287876.771249 58.8134765625
287754.711986 48.8338623047
287632.652724 41.9348144531
287510.593461 38.3188476562
287388.534198 37.9069824219
287266.474935 40.3775634766
287144.415673 45.2199707031
287022.35641 51.798828125
286900.297147 59.4187011719
286778.237884 67.3848876953
286656.178621 75.0529785156
286534.119359 81.8664550781
286412.060096 87.3778076172
286290.000833 91.2554931641
286167.94157 93.2784423828
286045.882308 93.3217773438
285923.823045 91.3375244141
285801.763782 87.3354492188
285679.704519 81.3674316406
285557.645257 73.5168457031
285435.585994 63.8979492188
285313.526731 52.6604003906
285191.467468 40.0014648438
285069.408205 26.1806640625
284947.348943 11.5328369141
284825.28968 -3.52099609375
284703.230417 -18.4731445312
284581.171154 -32.7390136719
284459.111892 -45.6771240234
284337.052629 -56.6251220703
284214.993366 -64.9427490234
284092.934103 -70.0626220703
283970.87484 -71.5434570312
283848.815578 -69.1199951172
283726.756315 -62.7437744141
283604.697052 -52.6087646484
283482.637789 -39.1606445312
283360.578527 -23.0832519531
283238.519264 -5.26525878906
283116.460001 13.2537841797
282994.400738 31.3541259766
282872.341476 47.9146728516
282750.282213 61.8996582031
282628.22295 72.4378662109
282506.163687 78.8956298828
282384.104424 80.9281005859
282262.045162 78.5113525391
282139.985899 71.9473876953
282017.926636 61.8426513672
281895.867373 49.0615234375
281773.808111 34.6583251953
281651.748848 19.7932128906
281529.689585 5.64013671875
281407.630322 -6.7080078125
281285.571059 -16.32421875
281163.511797 -22.5208740234
281041.452534 -24.9002685547
280919.393271 -23.3823242188
280797.334008 -18.205078125
280675.274746 -9.89904785156
280553.215483 0.7626953125
280431.15622 12.8326416016
280309.096957 25.2705078125
280187.037695 37.0310058594
280064.978432 47.1510009766
279942.919169 54.8260498047
279820.859906 59.4750976562
279698.800643 60.7835693359
279576.741381 58.7244873047
279454.682118 53.5561523438
279332.622855 45.7961425781
279210.563592 36.1748046875
279088.50433 25.5738525391
278966.445067 14.9521484375
278844.385804 5.26745605469
278722.326541 -2.60046386719
278600.267278 -7.91979980469
278478.208016 -10.1630859375
278356.148753 -9.04968261719
278234.08949 -4.56457519531
278112.030227 3.0390625
277989.970965 13.2612304688
277867.911702 25.3923339844
277745.852439 38.5690917969
277623.793176 51.8381347656
277501.733914 64.2287597656
277379.674651 74.8255615234
277257.615388 82.8366699219
277135.556125 87.6529541016
277013.496862 88.8927001953
276891.4376 86.4300537109
276769.378337 80.4036865234
276647.319074 71.2060546875
276525.259811 59.4527587891
276403.200549 45.9360351562
276281.141286 31.5646972656
276159.082023 17.2947998047
276037.02276 4.05786132812
275914.963497 -7.30859375
275792.904235 -16.1239013672
275670.844972 -21.9117431641
275548.785709 -24.4322509766
275426.726446 -23.6938476562
275304.667184 -19.9437255859
275182.607921 -13.6390380859
275060.548658 -5.39904785156
274938.489395 4.05480957031
274816.430133 13.9683837891
274694.37087 23.6252441406
274572.311607 32.4125976562
274450.252344 39.8768310547
274328.193081 45.7615966797
274206.133819 50.0257568359
274084.074556 52.8402099609
273962.015293 54.5595703125
273839.95603 55.6771240234
273717.896768 56.7614746094
273595.837505 58.3848876953
273473.778242 61.0500488281
273351.718979 65.1208496094
273229.659716 70.7686767578
273107.600454 77.9346923828
272985.541191 86.3193359375
272863.481928 95.3963623047
272741.422665 104.452880859
272619.363403 112.652709961
272497.30414 119.114990234
272375.244877 123.004394531
272253.185614 123.619262695
272131.126352 120.472045898
272009.067089 113.351928711
271887.007826 102.361328125
271764.948563 87.9230957031
271642.8893 70.755859375
271520.830038 51.8177490234
271398.770775 32.2257080078
271276.711512 13.1541748047
271154.652249 -4.27294921875
271032.592987 -19.08984375
270910.533724 -30.58203125
270788.474461 -38.3566894531
270666.415198 -42.3818359375
270544.355935 -42.9880371094
270422.296673 -40.8344726562
270300.23741 -36.8375244141
270178.178147 -32.0743408203
270056.118884 -27.6632080078
269934.059622 -24.6413574219
269812.000359 -23.8464355469
269689.941096 -25.8170166016
269567.881833 -30.7244873047
269445.822571 -38.3420410156
269323.763308 -48.0577392578
269201.704045 -58.9291992188
269079.644782 -69.7775878906
268957.585519 -79.3109130859
268835.526257 -86.2644042969
268713.466994 -89.5439453125
268591.407731 -88.3577880859
268469.348468 -82.3204345703
268347.289206 -71.5192871094
268225.229943 -56.5328369141
268103.17068 -38.3991699219
267981.111417 -18.5354003906
267859.052154 1.3857421875
267736.992892 19.5904541016
267614.933629 34.3729248047
267492.874366 44.2659912109
267370.815103 48.1906738281
267248.755841 45.5743408203
267126.696578 36.419921875
267004.637315 21.3211669922
266882.578052 1.41955566406
266760.51879 -21.6928710938
266638.459527 -46.1181640625
266516.400264 -69.8267822266
266394.341001 -90.8491210938
266272.281738 -107.462280273
266150.222476 -118.353271484
266028.163213 -122.744384766
265906.10395 -120.463745117
265784.044687 -111.957641602
265661.985425 -98.2393798828
265539.926162 -80.7828369141
265417.866899 -61.3682861328
265295.807636 -41.8984375
265173.748373 -24.2025146484
265051.689111 -9.8486328125
264929.629848 0.015380859375
264807.570585 4.77758789062
264685.511322 4.41979980469
264563.45206 -0.487915039062
264441.392797 -8.85437011719
264319.333534 -19.1909179688
264197.274271 -29.7775878906
264075.215009 -38.8563232422
263953.155746 -44.826171875
263831.096483 -46.4273681641
263709.03722 -42.8856201172
263586.977957 -34.0086669922
263464.918695 -20.2199707031
263342.859432 -2.52575683594
263220.800169 17.5793457031
263098.740906 38.2623291016
262976.681644 57.5377197266
262854.622381 73.4753417969
262732.563118 84.4040527344
262610.503855 89.0919189453
262488.444592 86.8829345703
262366.38533 77.7766113281
262244.326067 62.4398193359
262122.266804 42.1512451172
262000.207541 18.6806640625
261878.148279 -5.8818359375
261756.089016 -29.3321533203
261634.029753 -49.5711669922
261511.97049 -64.8134765625
261389.911228 -73.7681884766
261267.851965 -75.7669677734
261145.792702 -70.8314208984
261023.733439 -59.6682128906
260901.674176 -43.5974121094
260779.614914 -24.4150390625
260657.555651 -4.20886230469
260535.496388 14.8564453125
260413.437125 30.7622070312
260291.377863 41.8416748047
260169.3186 46.9527587891
260047.259337 45.5943603516
259925.200074 37.9582519531
259803.140811 24.9085693359
259681.081549 7.89392089844
259559.022286 -11.2027587891
259436.963023 -30.2569580078
259314.90376 -47.1215820312
259192.844498 -59.8477783203
259070.785235 -66.8863525391
258948.725972 -67.2486572266
258826.666709 -60.6107177734
258704.607447 -47.3507080078
258582.548184 -28.5147705078
258460.488921 -5.71667480469
258338.429658 19.0190429688
258216.370395 43.4575195312
258094.311133 65.3709716797
257972.25187 82.7584228516
257850.192607 94.0406494141
257728.133344 98.2153320312
257606.074082 94.9537353516
257484.014819 84.6320800781
257361.955556 68.2951660156
257239.896293 47.5562744141
257117.837031 24.4415283203
256995.777768 1.19836425781
256873.718505 -19.9156494141
256751.659242 -36.8442382812
256629.599979 -47.9194335938
256507.540717 -52.0123291016
256385.481454 -48.6303710938
256263.422191 -37.9547119141
256141.362928 -20.8156738281
256019.303666 1.39135742188
255897.244403 26.8381347656
255775.18514 53.4301757812
255653.125877 78.9949951172
255531.066614 101.469116211
255409.007352 119.069702148
255286.948089 130.436767578
255164.888826 134.731445312
255042.829563 131.686645508
254920.770301 121.60546875
254798.711038 105.313354492
254676.651775 84.0672607422
254554.592512 59.4342041016
254432.53325 33.1536865234
254310.473987 6.99243164062
254188.414724 -17.3913574219
254066.355461 -38.5648193359
253944.296198 -55.4113769531
253822.236936 -67.1871337891
253700.177673 -73.5447998047
253578.11841 -74.5245361328
253456.059147 -70.5158691406
253333.999885 -62.1998291016
253211.940622 -50.4736328125
253089.881359 -36.3715820312
252967.822096 -20.9869384766
252845.762833 -5.39855957031
252723.703571 9.38830566406
252601.644308 22.4887695312
252479.585045 33.1697998047
252357.525782 40.8677978516
252235.46652 45.1953125
252113.407257 45.9376220703
251991.347994 43.0450439453
251869.288731 36.6196289062
251747.229469 26.9017333984
251625.170206 14.255859375
251503.110943 -0.844360351562
251381.05168 -17.8334960938
251258.992417 -36.0703125
251136.933155 -54.8604736328
251014.873892 -73.4815673828
250892.814629 -91.2124023438
250770.755366 -107.365722656
250648.696104 -121.323242188
250526.636841 -132.57043457
250404.577578 -140.726196289
250282.518315 -145.569824219
250160.459052 -147.052612305
250038.39979 -145.304321289
249916.340527 -140.620605469
249794.281264 -133.44140625
249672.222001 -124.315917969
249550.162739 -113.85925293
249428.103476 -102.703979492
249306.044213 -91.4521484375
249183.98495 -80.6323242188
249061.925688 -70.6640625
248939.866425 -61.8376464844
248817.807162 -54.3070068359
248695.747899 -48.0981445312
248573.688636 -43.1312255859
248451.629374 -39.2534179688
248329.570111 -36.27734375
248207.510848 -34.0205078125
248085.451585 -32.3403320312
247963.392323 -31.1574707031
247841.33306 -30.4680175781
247719.273797 -30.3394775391
247597.214534 -30.8895263672
247475.155271 -32.2545166016
247353.096009 -34.5473632812
247231.036746 -37.8122558594
247108.977483 -41.9842529297
246986.91822 -46.8575439453
246864.858958 -52.0704345703
246742.799695 -57.1105957031
246620.740432 -61.3421630859
246498.681169 -64.0545654297
246376.621907 -64.5279541016
246254.562644 -62.1118164062
246132.503381 -56.3059082031
246010.444118 -46.8358154297
245888.384855 -33.7133789062
245766.325593 -17.2738037109
245644.26633 1.81774902344
245522.207067 22.5927734375
245400.147804 43.837890625
245278.088542 64.185546875
245156.029279 82.2252197266
245033.970016 96.6278076172
244911.910753 106.270385742
244789.85149 110.347900391
244667.792228 108.460693359
244545.732965 100.667724609
244423.673702 87.4971923828
244301.614439 69.9134521484
244179.555177 49.2395019531
244057.495914 27.0440673828
243935.436651 5.0009765625
243813.377388 -15.2653808594
243691.318126 -32.3317871094
243569.258863 -45.1119384766
243447.1996 -52.9611816406
243325.140337 -55.7381591797
243203.081074 -53.8188476562
243081.021812 -48.0581054688
242958.962549 -39.7027587891
242836.903286 -30.2651367188
242714.844023 -21.3687744141
242592.784761 -14.5811767578
242470.725498 -11.251953125
242348.666235 -12.3709716797
242226.606972 -18.4632568359
242104.547709 -29.5299072266
241982.488447 -45.0419921875
241860.429184 -63.9873046875
241738.369921 -84.9676513672
241616.310658 -106.333496094
241494.251396 -126.343261719
241372.192133 -143.332763672
241250.13287 -155.874023438
241128.073607 -162.908691406
241006.014345 -163.844848633
240883.955082 -158.602050781
240761.895819 -147.606689453
240639.836556 -131.734008789
240517.777293 -112.208496094
240395.718031 -90.4689941406
240273.658768 -68.0186767578
240151.599505 -46.2724609375
240029.540242 -26.4201660156
239907.48098 -9.32153320312
239785.421717 4.55847167969
239663.362454 15.1671142578
239541.303191 22.8298339844
239419.243928 28.17578125
239297.184666 32.0268554688
239175.125403 35.2647705078
239053.06614 38.6968994141
238931.006877 42.9300537109
238808.947615 48.2724609375
238686.888352 54.6755371094
238564.829089 61.7203369141
238442.769826 68.6534423828
238320.710564 74.4688720703
238198.651301 78.0256347656
238076.592038 78.1895751953
237954.532775 73.9821777344
237832.473512 64.7205810547
237710.41425 50.1306152344
237588.354987 30.4201660156
237466.295724 6.30395507812
237344.236461 -21.0264892578
237222.177199 -49.9858398438
237100.117936 -78.7205810547
236978.058673 -105.269165039
236855.99941 -127.737792969
236733.940147 -144.476318359
236611.880885 -154.23059082
236489.821622 -156.264404297
236367.762359 -150.427612305
236245.703096 -137.173339844
236123.643834 -117.513549805
236001.584571 -92.9241943359
235879.525308 -65.2065429688
235757.466045 -36.3195800781
235635.406783 -8.20178222656
235513.34752 17.4008789062
235391.288257 39.0815429688
235269.228994 55.8796386719
235147.169731 67.3400878906
235025.110469 73.5174560547
234903.051206 74.9283447266
234780.991943 72.4555664062
234658.93268 67.2218017578
234536.873418 60.44140625
234414.814155 53.2720947266
234292.754892 46.6801757812
234170.695629 41.3381347656
234048.636366 37.5598144531
233926.577104 35.2854003906
233804.517841 34.1126708984
233682.458578 33.3717041016
233560.399315 32.2310791016
233438.340053 29.8256835938
233316.28079 25.3853759766
233194.221527 18.3530273438
233072.162264 8.47497558594
232950.103002 -4.14733886719
232828.043739 -19.0490722656
232705.984476 -35.4388427734
232583.925213 -52.2810058594
232461.86595 -68.4055175781
232339.806688 -82.6398925781
232217.747425 -93.9442138672
232095.688162 -101.532592773
231973.628899 -104.96887207
231851.569637 -104.222167969
231729.510374 -99.6759033203
231607.451111 -92.0893554688
231485.391848 -82.5148925781
231363.332585 -72.1773681641
231241.273323 -62.3344726562
231119.21406 -54.1282958984
230997.154797 -48.4497070312
230875.095534 -45.8266601562
230753.036272 -46.3575439453
230630.977009 -49.6889648438
230508.917746 -55.0477294922
230386.858483 -61.3247070312
230264.799221 -67.1968994141
230142.739958 -71.28125
230020.680695 -72.298828125
229898.621432 -69.2332763672
229776.562169 -61.4652099609
229654.502907 -48.8677978516
229532.443644 -31.8498535156
229410.384381 -11.3438720703
229288.325118 11.2635498047
229166.265856 34.2515869141
229044.206593 55.7232666016
228922.14733 73.7855224609
228800.088067 86.7336425781
228678.028804 93.2194824219
228555.969542 92.3873291016
228433.910279 83.9613037109
228311.851016 68.2768554688
228189.791753 46.2537841797
228067.732491 19.3094482422
227945.673228 -10.7706298828
227823.613965 -42.0
227701.554702 -72.3720703125
227579.49544 -100.038696289
227457.436177 -123.468261719
227335.376914 -141.567138672
227213.317651 -153.752075195
227091.258388 -159.971069336
226969.199126 -160.667358398
226847.139863 -156.698120117
226725.0806 -149.214233398
226603.021337 -139.517700195
226480.962075 -128.914306641
226358.902812 -118.576538086
226236.843549 -109.431640625
226114.784286 -102.088256836
225992.725023 -96.8062744141
225870.665761 -93.5106201172
225748.606498 -91.8482666016
225626.547235 -91.2747802734
225504.487972 -91.1604003906
225382.42871 -90.9008789062
225260.369447 -90.017578125
225138.310184 -88.2320556641
225016.250921 -85.5096435547
224894.191659 -82.0606689453
224772.132396 -78.3041992188
224650.073133 -74.7961425781
224528.01387 -72.1333007812
224405.954607 -70.8450927734
224283.895345 -71.2896728516
224161.836082 -73.5670166016
224039.776819 -77.46484375
223917.717556 -82.4438476562
223795.658294 -87.6693115234
223673.599031 -92.0865478516
223551.539768 -94.5327148438
223429.480505 -93.8751220703
223307.421242 -89.1578369141
223185.36198 -79.7415771484
223063.302717 -65.4169921875
222941.243454 -46.4775390625
222819.184191 -23.7392578125
222697.124929 1.49658203125
222575.065666 27.5404052734
222453.006403 52.4578857422
222330.94714 74.2529296875
222208.887878 91.0678710938
222086.828615 101.380615234
221964.769352 104.176391602
221842.710089 99.0764160156
221720.650826 86.4060058594
221598.591564 67.1901855469
221476.532301 43.0791015625
221354.473038 16.2062988281
221232.413775 -11.0096435547
221110.354513 -36.0981445312
220988.29525 -56.7795410156
220866.235987 -71.1986083984
220744.176724 -78.1168212891
220622.117461 -77.0463867188
220500.058199 -68.310546875
220377.998936 -53.0192871094
220255.939673 -32.9653320312
220133.88041 -10.4450683594
220011.821148 11.9733886719
219889.761885 31.716796875
219767.702622 46.4760742188
219645.643359 54.4530029297
219523.584097 54.5592041016
219401.524834 46.5424804688
219279.465571 31.0288085938
219157.406308 9.47412109375
219035.347045 -15.9702148438
218913.287783 -42.6669921875
218791.22852 -67.7542724609
218669.169257 -88.4340820312
218547.109994 -102.258056641
218425.050732 -107.381347656
218302.991469 -102.758178711
218180.932206 -88.2575683594
218058.872943 -64.6910400391
217936.81368 -33.7425537109
217814.754418 2.185546875
217692.695155 40.1997070312
217570.635892 77.1901855469
217448.576629 110.127807617
217326.517367 136.350097656
217204.458104 153.809814453
217082.398841 161.260864258
216960.339578 158.362548828
216838.280316 145.693359375
216716.221053 124.673828125
216594.16179 97.4079589844
216472.102527 66.4599609375
216350.043264 34.5915527344
216227.984002 4.48498535156
216105.924739 -21.5163574219
215983.865476 -41.6252441406
215861.806213 -54.7647705078
215739.746951 -60.6437988281
215617.687688 -59.7478027344
215495.628425 -53.2491455078
215373.569162 -42.8481445312
215251.509899 -30.5626220703
215129.450637 -18.4921875
215007.391374 -8.57946777344
214885.332111 -2.39929199219
214763.272848 -0.991943359375
214641.213586 -4.7626953125
214519.154323 -13.4543457031
214397.09506 -26.1927490234
214275.035797 -41.6024169922
214152.976535 -57.9727783203
214030.917272 -73.4595947266
213908.858009 -86.2957763672
213786.798746 -94.9884033203
213664.739483 -98.4815673828
213542.680221 -96.2648925781
213420.620958 -88.4200439453
213298.561695 -75.5983886719
213176.502432 -58.9359130859
213054.44317 -39.9151611328
212932.383907 -20.1921386719
212810.324644 -1.408203125
212688.265381 14.9915771484
212566.206118 27.9124755859
212444.146856 36.7174072266
212322.087593 41.279296875
212200.02833 41.9705810547
212077.969067 39.5922851562
211955.909805 35.2541503906
211833.850542 30.2165527344
211711.791279 25.7185058594
211589.732016 22.8078613281
211467.672754 22.197265625
211345.613491 24.1635742188
211223.554228 28.4991455078
211101.494965 34.5274658203
210979.435702 41.177734375
210857.37644 47.1103515625
210735.317177 50.8829345703
210613.257914 51.1343994141
210491.198651 46.7670898438
210369.139389 37.1071777344
210247.080126 22.0211181641
210125.020863 1.97717285156
210002.9616 -21.9582519531
209880.902338 -48.1927490234
209758.843075 -74.7375488281
209636.783812 -99.3873291016
209514.724549 -119.928100586
209392.665286 -134.355102539
209270.606024 -141.075317383
209148.546761 -139.074462891
209026.487498 -128.031005859
208904.428235 -108.364013672
208782.368973 -81.2119140625
208660.30971 -48.3385009766
208538.250447 -11.9833984375
208416.191184 25.3359375
208294.131921 61.0456542969
208172.072659 92.7393798828
208050.013396 118.384033203
207927.954133 136.486083984
207805.89487 146.202026367
207683.835608 147.385742188
207561.776345 140.567260742
207439.717082 126.869506836
207317.657819 107.869750977
207195.598557 85.4265136719
207073.539294 61.4865722656
206951.480031 37.8952636719
206829.420768 16.2266845703
206707.361505 -2.34460449219
206585.302243 -17.1268310547
206463.24298 -27.9328613281
206341.183717 -35.0490722656
206219.124454 -39.1552734375
206097.065192 -41.2033691406
205975.005929 -42.2742919922
205852.946666 -43.4306640625
205730.887403 -45.5762939453
205608.82814 -49.3459472656
205486.768878 -55.0307617188
205364.709615 -62.5491943359
205242.650352 -71.4650878906
205120.591089 -81.0477294922
204998.531827 -90.3669433594
204876.472564 -98.41015625
204754.413301 -104.206054688
204632.354038 -106.943481445
204510.294776 -106.066894531
204388.235513 -101.343383789
204266.17625 -92.8890380859
204144.116987 -81.1567382812
204022.057724 -66.8854980469
203899.998462 -51.0185546875
203777.939199 -34.6025390625
203655.879936 -18.6778564453
203533.820673 -4.17309570312
203411.761411 8.18151855469
203289.702148 17.916015625
203167.642885 24.8477783203
203045.583622 29.0749511719
202923.524359 30.9359130859
202801.465097 30.9436035156
202679.405834 29.7004394531
202557.346571 27.8083496094
202435.287308 25.7823486328
202313.228046 23.9819335938
202191.168783 22.5657958984
202069.10952 21.4766845703
201947.050257 20.4573974609
201824.990995 19.0960693359
201702.931732 16.8936767578
201580.872469 13.3465576172
201458.813206 8.02966308594
201336.753943 0.67431640625
201214.694681 -8.7744140625
201092.635418 -20.1246337891
200970.576155 -32.9367675781
200848.516892 -46.5544433594
200726.45763 -60.1628417969
200604.398367 -72.8718261719
200482.339104 -83.8082275391
200360.279841 -92.2132568359
200238.220578 -97.52734375
200116.161316 -99.4561767578
199994.102053 -98.0067138672
199872.04279 -93.4908447266
199749.983527 -86.4934082031
199627.924265 -77.8094482422
199505.865002 -68.3559570312
199383.805739 -59.0697021484
199261.746476 -50.8010253906
199139.687214 -44.2175292969
199017.627951 -39.7276611328
198895.568688 -37.4342041016
198773.509425 -37.123046875
198651.450162 -38.2888183594
198529.3909 -40.1948242188
198407.331637 -41.9617919922
198285.272374 -42.6728515625
198163.213111 -41.4876708984
198041.153849 -37.7453613281
197919.094586 -31.0533447266
197797.035323 -21.3424072266
197674.97606 -8.88916015625
197552.916797 5.70239257812
197430.857535 21.5555419922
197308.798272 37.6081542969
197186.739009 52.7196044922
197064.679746 65.7907714844
196942.620484 75.8790283203
196820.561221 82.2958984375
196698.501958 84.6806640625
196576.442695 83.0363769531
196454.383433 77.7253417969
196332.32417 69.4278564453
196210.264907 59.0651855469
196088.205644 47.6965332031
195966.146381 36.40234375
195844.087119 26.1657714844
195722.027856 17.7677001953
195599.968593 11.7048339844
195477.90933 8.14270019531
195355.850068 6.90405273438
195233.790805 7.50268554688
195111.731542 9.20739746094
194989.672279 11.1391601562
194867.613016 12.3833007812
194745.553754 12.1075439453
194623.494491 9.66967773438
194501.435228 4.70654296875
194379.375965 -2.81262207031
194257.316703 -12.5671386719
194135.25744 -23.9090576172
194013.198177 -35.9241943359
193891.138914 -47.5260009766
193769.079652 -57.5694580078
193647.020389 -64.9763183594
193524.961126 -68.8524169922
193402.901863 -68.5905761719
193280.8426 -63.9420166016
193158.783338 -55.0526123047
193036.724075 -42.4562988281
192914.664812 -27.0301513672
192792.605549 -9.91271972656
192670.546287 7.60314941406
192548.487024 24.1945800781
192426.427761 38.6312255859
192304.368498 49.8902587891
192182.309235 57.2463378906
192060.249973 60.3297119141
191938.19071 59.1474609375
191816.131447 54.0659179688
191694.072184 45.7559814453
191572.012922 35.1126708984
191449.953659 23.15234375
191327.894396 10.9045410156
191205.835133 -0.69140625
191083.775871 -10.8751220703
190961.716608 -19.1273193359
190839.657345 -25.2022705078
190717.598082 -29.126953125
190595.538819 -31.1684570312
190473.479557 -31.7766113281
190351.420294 -31.5076904297
190229.361031 -30.94140625
190107.301768 -30.5992431641
189985.242506 -30.8786621094
189863.183243 -32.0035400391
189741.12398 -34.0036621094
189619.064717 -36.7218017578
189497.005454 -39.8439941406
189374.946192 -42.9543457031
189252.886929 -45.5992431641
189130.827666 -47.3601074219
189008.768403 -47.9165039062
188886.709141 -47.09765625
188764.649878 -44.9127197266
188642.590615 -41.5560302734
188520.531352 -37.3854980469
188398.47209 -32.8809814453
188276.412827 -28.5812988281
188154.353564 -25.0164794922
188032.294301 -22.6362304688
187910.235038 -21.7508544922
187788.175776 -22.4891357422
187666.116513 -24.7796630859
187544.05725 -28.3608398438
187421.997987 -32.8157958984
187299.938725 -37.6318359375
187177.879462 -42.2738037109
187055.820199 -46.2637939453
186933.760936 -49.2563476562
186811.701673 -51.0993652344
186689.642411 -51.8677978516
186567.583148 -51.8704833984
186445.523885 -51.6215820312
186323.464622 -51.7806396484
186201.40536 -53.0672607422
186079.346097 -56.1584472656
185957.286834 -61.5805664062
185835.227571 -69.6109619141
185713.168309 -80.1997070312
185591.109046 -92.9248046875
185469.049783 -106.987792969
185346.99052 -121.254760742
185224.931257 -134.340087891
185102.871995 -144.728027344
184980.812732 -150.920043945
184858.753469 -151.594116211
184736.694206 -145.759765625
184614.634944 -132.888793945
184492.575681 -113.011962891
184370.516418 -86.76171875
184248.457155 -55.3609619141
184126.397892 -20.5496826172
184004.33863 15.5417480469
183882.279367 50.5639648438
183760.220104 82.1501464844
183638.160841 108.125732422
183516.101579 126.711791992
183394.042316 136.692871094
183271.983053 137.540039062
183149.92379 129.471557617
183027.864528 113.444702148
182905.805265 91.0778808594
182783.746002 64.5104980469
182661.686739 36.2120361328
182539.627476 8.75964355469
182417.568214 -15.3967285156
182295.508951 -34.1555175781
182173.449688 -45.9536132812
182051.390425 -49.9036865234
181929.331163 -45.8682861328
181807.2719 -34.4615478516
181685.212637 -16.9816894531
181563.153374 4.72192382812
181441.094111 28.4290771484
181319.034849 51.7623291016
181196.975586 72.4078369141
181074.916323 88.3288574219
180952.85706 97.9416503906
180830.797798 100.247314453
180708.738535 94.9012451172
180586.679272 82.2186279297
180464.620009 63.1171875
180342.560747 39.0057373047
180220.501484 11.6318359375
180098.442221 -17.0953369141
179976.382958 -45.2847900391
179854.323695 -71.2292480469
179732.264433 -93.5419921875
179610.20517 -111.247924805
179488.145907 -123.827148438
179366.086644 -131.204711914
179244.027382 -133.697021484
179121.968119 -131.919555664
178999.908856 -126.67175293
178877.849593 -118.815673828
178755.79033 -109.161499023
178633.731068 -98.3771972656
178511.671805 -86.9293212891
178389.612542 -75.0646972656
178267.553279 -62.8294677734
178145.494017 -50.1253662109
178023.434754 -36.791015625
177901.375491 -22.6943359375
177779.316228 -7.82666015625
177657.256966 7.62097167969
177535.197703 23.2114257812
177413.13844 38.2493896484
177291.079177 51.8148193359
177169.019914 62.8354492188
177046.960652 70.1937255859
176924.901389 72.8570556641
176802.842126 70.0153808594
176680.782863 61.2108154297
176558.723601 46.4398193359
176436.664338 26.2158203125
176314.605075 1.58117675781
176192.545812 -25.9393310547
176070.486549 -54.4385986328
175948.427287 -81.7779541016
175826.368024 -105.771728516
175704.308761 -124.390991211
175582.249498 -135.964477539
175460.190236 -139.35546875
175338.130973 -134.096435547
175216.07171 -120.464477539
175094.012447 -99.4886474609
174971.953185 -72.8835449219
174849.893922 -42.9177246094
174727.834659 -12.2224121094
174605.775396 16.4381103516
174483.716133 40.4145507812
174361.656871 57.4144287109
174239.597608 65.7150878906
174117.538345 64.326171875
173995.479082 53.0848388672
173873.41982 32.6754150391
173751.360557 4.57019042969
173629.301294 -29.1032714844
173507.242031 -65.7543945312
173385.182768 -102.561889648
173263.123506 -136.727050781
173141.064243 -165.71887207
173019.00498 -187.490722656
172896.945717 -200.646240234
172774.886455 -204.540771484
172652.827192 -199.309814453
172530.767929 -185.822265625
172408.708666 -165.566772461
172286.649404 -140.485229492
172164.590141 -112.767456055
172042.530878 -84.6354980469
171920.471615 -58.1335449219
171798.412352 -34.9482421875
171676.35309 -16.275390625
171554.293827 -2.7431640625
171432.234564 5.59985351562
171310.175301 9.23706054688
171188.116039 9.08190917969
171066.056776 6.33666992188
170943.997513 2.330078125
170821.93825 -1.64868164062
170699.878987 -4.50024414062
170577.819725 -5.43225097656
170455.760462 -4.0341796875
170333.701199 -0.299926757812
170211.641936 5.39929199219
170089.582674 12.3887939453
169967.523411 19.7974853516
169845.464148 26.6875
169723.404885 32.1864013672
169601.345623 35.6079101562
169479.28636 36.5445556641
169357.227097 34.9240722656
169235.167834 31.0200195312
169113.108571 25.4176025391
168991.049309 18.9406738281
168868.990046 12.5458984375
168746.930783 7.20153808594
168624.87152 3.76342773438
168502.812258 2.86376953125
168380.752995 4.82849121094
168258.693732 9.63195800781
168136.634469 16.89453125
168014.575206 25.9262695312
167892.515944 35.8081054688
167770.456681 45.5048828125
167648.397418 53.9940185547
167526.338155 60.3939208984
167404.278893 64.0806884766
167282.21963 64.7728271484
167160.160367 62.5764160156
167038.101104 57.9848632812
166916.041842 51.8297119141
166793.982579 45.1898193359
166671.923316 39.2647705078
166549.864053 35.2333984375
166427.80479 34.1042480469
166305.745528 36.5847167969
166183.686265 42.9774169922
166061.627002 53.1206054688
165939.567739 66.3787841797
165817.508477 81.6871337891
165695.449214 97.6442871094
165573.389951 112.647583008
165451.330688 125.052978516
165329.271425 133.345581055
165207.212163 136.299926758
165085.1529 133.114868164
164963.093637 123.505126953
164841.034374 107.741088867
164718.975112 86.6317138672
164596.915849 61.4501953125
164474.856586 33.8121337891
164352.797323 5.51672363281
164230.738061 -21.6291503906
164108.678798 -45.9881591797
163986.619535 -66.2496337891
163864.560272 -81.5504150391
163742.501009 -91.5455322266
163620.441747 -96.4237060547
163498.382484 -96.8627929688
163376.323221 -93.9318847656
163254.263958 -88.953125
163132.204696 -83.3352050781
163010.145433 -78.4022216797
162888.08617 -75.2327880859
162766.026907 -74.5316162109
162643.967645 -76.5463867188
162521.908382 -81.0411376953
162399.849119 -87.3284912109
162277.789856 -94.3585205078
162155.730593 -100.853515625
162033.671331 -105.474609375
161911.612068 -107.000610352
161789.552805 -104.497436523
161667.493542 -97.4605712891
161545.43428 -85.9095458984
161423.375017 -70.4255371094
161301.315754 -52.1235351562
161179.256491 -32.5607910156
161057.197228 -13.5903320312
160935.137966 2.82727050781
160813.078703 14.8336181641
160691.01944 20.8803710938
160568.960177 19.9147949219
160446.900915 11.5194091797
160324.841652 -4.00915527344
160202.782389 -25.6538085938
160080.723126 -51.7443847656
159958.663864 -80.0969238281
159836.604601 -108.210693359
159714.545338 -133.503540039
159592.486075 -153.565185547
159470.426812 -166.399536133
159348.36755 -170.634155273
159226.308287 -165.673095703
159104.249024 -151.776611328
158982.189761 -130.05871582
158860.130499 -102.401977539
158738.071236 -71.2933349609
158616.011973 -39.5999755859
158493.95271 -10.3035888672
158371.893447 13.7806396484
158249.834185 30.2735595703
158127.774922 37.462890625
158005.715659 34.4737548828
157883.656396 21.3623046875
157761.597134 -0.879272460938
157639.537871 -30.4040527344
157517.478608 -64.671875
157395.419345 -100.676635742
157273.360083 -135.216552734
157151.30082 -165.181762695
157029.241557 -187.833618164
156907.182294 -201.047851562
156785.123031 -203.499633789
156663.063769 -194.776367188
156541.004506 -175.404541016
156418.945243 -146.79296875
156296.88598 -111.097290039
156174.826718 -71.0201416016
156052.767455 -29.5677490234
155930.708192 10.2154541016
155808.648929 45.5083007812
155686.589666 73.9468994141
155564.530404 93.8100585938
155442.471141 104.140991211
155320.411878 104.797851562
155198.352615 96.4289550781
155076.293353 80.3797607422
154954.23409 58.5407714844
154832.174827 33.1558837891
154710.115564 6.60668945312
154588.056302 -18.8011474609
154465.997039 -41.0382080078
154343.937776 -58.5098876953
154221.878513 -70.1726074219
154099.81925 -75.5904541016
153977.759988 -74.9345703125
153855.700725 -68.9295654297
153733.641462 -58.7536621094
153611.582199 -45.9028320312
153489.522937 -32.0396728516
153367.463674 -18.8341064453
153245.404411 -7.81677246094
153123.345148 -0.25390625
153001.285885 2.94592285156
152879.226623 1.28784179688
152757.16736 -5.29138183594
152635.108097 -16.4437255859
152513.048834 -31.4588623047
152390.989572 -49.3386230469
152268.930309 -68.8856201172
152146.871046 -88.7977294922
152024.811783 -107.760253906
151902.752521 -124.529296875
151780.693258 -137.999755859
151658.633995 -147.258666992
151536.574732 -151.620239258
151414.515469 -150.64465332
151292.456207 -144.145263672
151170.396944 -132.183837891
151048.337681 -115.058349609
150926.278418 -93.2863769531
150804.219156 -67.5865478516
150682.159893 -38.8536376953
150560.10063 -8.13415527344
150438.041367 23.4058837891
150315.982104 54.5168457031
150193.922842 83.9100341797
150071.863579 110.310302734
149949.804316 132.515136719
149827.745053 149.460449219
149705.685791 160.287353516
149583.626528 164.405883789
149461.567265 161.550537109
149339.508002 151.821044922
149217.44874 135.701538086
149095.389477 114.05480957
148973.330214 88.0903320312
148851.270951 59.2999267578
148729.211688 29.3712158203
148607.152426 0.0787353515625
148485.093163 -26.8397216797
148363.0339 -49.8087158203
148240.974637 -67.5340576172
148118.915375 -79.1051025391
147996.856112 -84.0694580078
147874.796849 -82.4720458984
147752.737586 -74.8542480469
147630.678323 -62.2130126953
147508.619061 -45.9194335938
147386.559798 -27.607421875
147264.500535 -9.03540039062
147142.441272 8.05810546875
147020.38201 22.1024169922
146898.322747 31.8232421875
146776.263484 36.345703125
146654.204221 35.2628173828
146532.144959 28.6586914062
146410.085696 17.0882568359
146288.026433 1.51599121094
146165.96717 -16.7830810547
146043.907907 -36.3480224609
145921.848645 -55.6683349609
145799.789382 -73.32421875
145677.730119 -88.1103515625
145555.670856 -99.1370849609
145433.611594 -105.895507812
145311.552331 -108.283447266
145189.493068 -106.58996582
145067.433805 -101.440185547
144945.374542 -93.7091064453
144823.31528 -84.4134521484
144701.256017 -74.591796875
144579.196754 -65.1900634766
144457.137491 -56.9608154297
144335.078229 -50.3890380859
144213.018966 -45.6524658203
144090.959703 -42.6185302734
143968.90044 -40.8797607422
143846.841178 -39.8209228516
143724.781915 -38.7137451172
143602.722652 -36.8234863281
143480.663389 -33.5185546875
143358.604126 -28.3704833984
143236.544864 -21.2296142578
143114.485601 -12.2707519531
142992.426338 -2.00183105469
142870.367075 8.76770019531
142748.307813 18.9947509766
142626.24855 27.4993896484
142504.189287 33.0849609375
142382.130024 34.6636962891
142260.070761 31.3786621094
142138.011499 22.7078857422
142015.952236 8.5380859375
141893.892973 -10.7978515625
141771.83371 -34.5288085938
141649.774448 -61.4929199219
141527.715185 -90.2271728516
141405.655922 -119.087524414
141283.596659 -146.388061523
141161.537397 -170.548095703
141039.478134 -190.232055664
140917.418871 -204.467529297
140795.359608 -212.730834961
140673.300345 -214.993041992
140551.241083 -211.71887207
140429.18182 -203.821289062
140307.122557 -192.57409668
140185.063294 -179.493041992
140063.004032 -166.193969727
139940.944769 -154.244506836
139818.885506 -145.022094727
139696.826243 -139.591064453
139574.76698 -138.611816406
139452.707718 -142.288330078
139330.648455 -150.360839844
139208.589192 -162.140991211
139086.529929 -176.587158203
138964.470667 -192.410644531
138842.411404 -208.202880859
138720.352141 -222.569580078
138598.292878 -234.259521484
138476.233616 -242.275146484
138354.174353 -245.955688477
138232.11509 -245.022216797
138110.055827 -239.585327148
137987.996564 -230.11328125
137865.937302 -217.365356445
137743.878039 -202.298583984
137621.818776 -185.959350586
137499.759513 -169.369018555
137377.700251 -153.41809082
137255.640988 -138.778930664
137133.581725 -125.846435547
137011.522462 -114.711547852
136889.463199 -105.171020508
136767.403937 -96.7707519531
136645.344674 -88.8778076172
136523.285411 -80.7734375
136401.226148 -71.7551269531
136279.166886 -61.2380371094
136157.107623 -48.8425292969
136035.04836 -34.4594726562
135912.989097 -18.2845458984
135790.929835 -0.817504882812
135668.870572 17.1735839844
135546.811309 34.7221679688
135424.752046 50.7563476562
135302.692783 64.2103271484
135180.633521 74.1411132812
135058.574258 79.8352050781
134936.514995 80.8995361328
134814.455732 77.3206787109
134692.39647 69.4898681641
134570.337207 58.1856689453
134448.277944 44.5192871094
134326.218681 29.8422851562
134204.159418 15.6268310547
134082.100156 3.330078125
133960.040893 -5.74548339844
133837.98163 -10.5843505859
133715.922367 -10.5646972656
133593.863105 -5.533203125
133471.803842 4.16125488281
133349.744579 17.6821289062
133227.685316 33.7635498047
133105.626054 50.8112792969
132983.566791 67.0374755859
132861.507528 80.6174316406
132739.448265 89.8522949219
132617.389002 93.328125
132495.32974 90.0494384766
132373.270477 79.5430908203
132251.211214 61.9140625
132129.151951 37.8551025391
132007.092689 8.60314941406
131885.033426 -24.1511230469
131762.974163 -58.3944091797
131640.9149 -91.9505615234
131518.855637 -122.655395508
131396.796375 -148.53125
131274.737112 -167.946411133
131152.677849 -179.744262695
131030.618586 -183.332397461
130908.559324 -178.723999023
130786.500061 -166.526245117
130664.440798 -147.880249023
130542.381535 -124.357666016
130420.322273 -97.8203125
130298.26301 -70.2622070312
130176.203747 -43.6409912109
130054.144484 -19.7208251953
129932.085221 0.0662841796875
129810.025959 14.7231445312
129687.966696 23.7497558594
129565.907433 27.1585693359
129443.84817 25.4449462891
129321.788908 19.5141601562
129199.729645 10.5769042969
129077.670382 0.0194091796875
128955.611119 -10.7340087891
128833.551856 -20.3576660156
128711.492594 -27.7429199219
128589.433331 -32.0925292969
128467.374068 -32.9782714844
128345.314805 -30.3626708984
128223.255543 -24.5804443359
128101.19628 -16.2845458984
127979.137017 -6.36511230469
127857.077754 4.15234375
127735.018492 14.2160644531
127612.959229 22.8536376953
127490.899966 29.2653808594
127368.840703 32.8940429688
127246.78144 33.4670410156
127124.722178 31.0068359375
127002.662915 25.8107910156
126880.603652 18.4035644531
126758.544389 9.46948242188
126636.485127 -0.228393554688
126514.425864 -9.93103027344
126392.366601 -18.9610595703
126270.307338 -26.7839355469
126148.248075 -33.0510253906
126026.188813 -37.6159667969
125904.12955 -40.5262451172
125782.070287 -41.9937744141
125660.011024 -42.3435058594
125537.951762 -41.9544677734
125415.892499 -41.1965332031
125293.833236 -40.37109375
125171.773973 -39.6656494141
125049.714711 -39.1262207031
124927.655448 -38.6524658203
124805.596185 -38.0142822266
124683.536922 -36.8900146484
124561.477659 -34.9191894531
124439.418397 -31.7662353516
124317.359134 -27.1827392578
124195.299871 -21.0637207031
124073.240608 -13.4875488281
123951.181346 -4.73449707031
123829.122083 4.71960449219
123707.06282 14.2370605469
123585.003557 23.0738525391
123462.944294 30.4549560547
123340.885032 35.6613769531
123218.825769 38.1156005859
123096.766506 37.4616699219
122974.707243 33.6251220703
122852.647981 26.8464355469
122730.588718 17.6846923828
122608.529455 6.98461914062
122486.470192 -4.18579101562
122364.41093 -14.6273193359
122242.351667 -23.1201171875
122120.292404 -28.5422363281
121998.233141 -29.9862060547
121876.173878 -26.8592529297
121754.114616 -18.9566650391
121632.055353 -6.50085449219
121509.99609 9.8603515625
121387.936827 29.0965576172
121265.877565 49.8768310547
121143.818302 70.6828613281
121021.759039 89.9448242188
120899.699776 106.182617188
120777.640513 118.145385742
120655.581251 124.928344727
120533.521988 126.060058594
120411.462725 121.548583984
120289.403462 111.881713867
120167.3442 97.9813232422
120045.284937 81.1147460938
119923.225674 62.7733154297
119801.166411 44.5274658203
119679.107149 27.875
119557.047886 14.0970458984
119434.988623 4.13549804688
119312.92936 -1.49462890625
119190.870097 -2.74926757812
119068.810835 -0.051025390625
118946.751572 5.76403808594
118824.692309 13.5407714844
118702.633046 21.9344482422
118580.573784 29.5595703125
118458.514521 35.1447753906
118336.455258 37.67578125
118214.395995 36.5130615234
118092.336732 31.4718017578
117970.27747 22.8533935547
117848.218207 11.4289550781
117726.158944 -1.62890625
117604.099681 -14.857421875
117482.040419 -26.6453857422
117359.981156 -35.3967285156
117237.921893 -39.6934814453
117115.86263 -38.4471435547
116993.803368 -31.0187988281
116871.744105 -17.3012695312
116749.684842 2.25170898438
116627.625579 26.6479492188
116505.566316 54.4285888672
116383.507054 83.7877197266
116261.447791 112.72265625
116139.388528 139.203979492
116017.329265 161.349487305
115895.270003 177.583862305
115773.21074 186.770629883
115651.151477 188.304321289
115529.092214 182.154418945
115407.032952 168.858642578
115284.973689 149.465576172
115162.914426 125.434326172
115040.855163 98.5020751953
114918.7959 70.5299072266
114796.736638 43.3444824219
114674.677375 18.58984375
114552.618112 -2.39978027344
114430.558849 -18.6921386719
114308.499587 -29.8090820312
114186.440324 -35.7346191406
114064.381061 -36.8817138672
113942.321798 -34.0211181641
113820.262535 -28.1828613281
113698.203273 -20.5407714844
113576.14401 -12.291015625
113454.084747 -4.53833007812
113332.025484 1.80041503906
113209.966222 6.06701660156
113087.906959 7.9013671875
112965.847696 7.24890136719
112843.788433 4.33569335938
112721.729171 -0.381469726562
112599.669908 -6.28552246094
112477.610645 -12.6799316406
112355.551382 -18.8713378906
112233.492119 -24.2448730469
112111.432857 -28.3262939453
111989.373594 -30.8228759766
111867.314331 -31.6439208984
111745.255068 -30.8968505859
111623.195806 -28.8641357422
111501.136543 -25.9633789062
111379.07728 -22.6951904297
111257.018017 -19.5888671875
111134.958754 -17.1472167969
111012.899492 -15.7985839844
110890.840229 -15.8599853516
110768.780966 -17.5126953125
110646.721703 -20.7928466797
110524.662441 -25.5932617188
110402.603178 -31.6782226562
110280.543915 -38.7049560547
110158.484652 -46.2497558594
110036.42539 -53.8360595703
109914.366127 -60.9619140625
109792.306864 -67.1221923828
109670.247601 -71.8308105469
109548.188338 -74.6372070312
109426.129076 -75.1411132812
109304.069813 -73.0084228516
109182.01055 -67.9851074219
109059.951287 -59.9155273438
108937.892025 -48.7602539062
108815.832762 -34.6180419922
108693.773499 -17.7437744141
108571.714236 1.43530273438
108449.654973 22.3115234375
108327.595711 44.0992431641
108205.536448 65.853515625
108083.477185 86.5026855469
107961.417922 104.902954102
107839.35866 119.905151367
107717.299397 130.43737793
107595.240134 135.595092773
107473.180871 134.730224609
107351.121609 127.533081055
107229.062346 114.09753418
107107.003083 94.9583740234
106984.94382 71.0997314453
106862.884557 43.9227294922
106740.825295 15.1771240234
106618.766032 -13.1437988281
106496.706769 -38.9385986328
106374.647506 -60.1527099609
106252.588244 -74.943359375
106130.528981 -81.8371582031
106008.469718 -79.8692626953
105886.410455 -68.6881103516
105764.351192 -48.6146240234
105642.29193 -20.6501464844
105520.232667 13.5727539062
105398.173404 51.8941650391
105276.114141 91.7763671875
105154.054879 130.492431641
105031.995616 165.334594727
104909.936353 193.826049805
104787.87709 213.918334961
104665.817828 224.157104492
104543.758565 223.799804688
104421.699302 212.875
104299.640039 192.178466797
104177.580776 163.204345703
104055.521514 128.018432617
103933.462251 89.0838623047
103811.402988 49.0562744141
103689.343725 10.5654296875
103567.284463 -23.9971923828
103445.2252 -52.6633300781
103323.165937 -74.0313720703
103201.106674 -87.3555908203
103079.047411 -92.5731201172
102956.988149 -90.2680664062
102834.928886 -81.5776367188
102712.869623 -68.0513916016
102590.81036 -51.4770507812
102468.751098 -33.6922607422
102346.691835 -16.4002685547
102224.632572 -1.0078125
102102.573309 11.4981689453
101980.514047 20.6251220703
101858.454784 26.3927001953
101736.395521 29.2947998047
101614.336258 30.2102050781
101492.276995 30.2729492188
101370.217733 30.7171630859
101248.15847 32.7120361328
101126.099207 37.2071533203
101004.039944 44.8033447266
100881.980682 55.6627197266
100759.921419 69.4691162109
100637.862156 85.4411621094
100515.802893 102.399780273
100393.74363 118.879150391
100271.684368 133.273803711
100149.625105 144.003662109
100027.565842 149.680908203
99905.5065794 149.261962891
99783.4473166 142.16809082
99661.3880538 128.360473633
99539.3287911 108.365112305
99417.2695283 83.2414550781
99295.2102655 54.498046875
99173.1510027 23.9659423828
99051.09174 -6.36340332031
98929.0324772 -34.5142822266
98806.9732144 -58.7014160156
98684.9139517 -77.4901123047
98562.8546889 -89.9194335938
98440.7954261 -95.5834960938
98318.7361633 -94.6577148438
98196.6769006 -87.8723144531
98074.6176378 -76.4327392578
97952.558375 -61.8977050781
97830.4991122 -46.0246582031
97708.4398495 -30.6009521484
97586.3805867 -17.2750244141
97464.3213239 -7.40307617188
97342.2620612 -1.92944335938
97220.2027984 -1.30615234375
97098.1435356 -5.46557617188
96976.0842728 -13.8410644531
96854.0250101 -25.4362792969
96731.9657473 -38.9368896484
96609.9064845 -52.8485107422
96487.8472217 -65.6508789062
96365.787959 -75.9526367188
96243.7286962 -82.6281738281
96121.6694334 -84.9283447266
95999.6101707 -82.5511474609
95877.5509079 -75.6680908203
95755.4916451 -64.9034423828
95633.4323823 -51.2686767578
95511.3731196 -36.0615234375
95389.3138568 -20.7362060547
95267.254594 -6.76025390625
95145.1953312 4.52868652344
95023.1360685 12.0541992188
94901.0768057 15.1047363281
94779.0175429 13.4047851562
94656.9582802 7.14379882812
94534.8990174 -3.03771972656
94412.8397546 -16.1052246094
94290.7804918 -30.7202148438
94168.7212291 -45.3596191406
94046.6619663 -58.4520263672
93924.6027035 -68.5157470703
93802.5434408 -74.2906494141
93680.484178 -74.8493652344
93558.4249152 -69.6794433594
93436.3656524 -58.7308349609
93314.3063897 -42.4219970703
93192.2471269 -21.609375
93070.1878641 2.48071289062
92948.1286013 28.3494873047
92826.0693386 54.3446044922
92704.0100758 78.7883300781
92581.950813 100.109008789
92459.8915503 116.958740234
92337.8322875 128.315307617
92215.7730247 133.553344727
92093.7137619 132.486450195
91971.6544992 125.371948242
91849.5952364 112.883056641
91727.5359736 96.0498046875
91605.4767108 76.1727294922
91483.4174481 54.7198486328
91361.3581853 33.2121582031
91239.2989225 13.1083984375
91117.2396598 -4.30102539062
90995.180397 -17.9855957031
90873.1211342 -27.2436523438
90751.0618714 -31.7430419922
90629.0026087 -31.5328369141
90506.9433459 -27.0245361328
90384.8840831 -18.9462890625
90262.8248203 -8.2734375
90140.7655576 3.85949707031
90018.7062948 16.255859375
89896.647032 27.7563476562
89774.5877693 37.3336181641
89652.5285065 44.1727294922
89530.4692437 47.7327880859
89408.4099809 47.7840576172
89286.3507182 44.4190673828
89164.2914554 38.0345458984
89042.2321926 29.2905273438
88920.1729298 19.0441894531
88798.1136671 8.27209472656
88676.0544043 -2.02099609375
88553.9951415 -10.8919677734
88431.9358788 -17.5426025391
88309.876616 -21.3905029297
88187.8173532 -22.1185302734
88065.7580904 -19.7012939453
87943.6988277 -14.4045410156
87821.6395649 -6.75769042969
87699.5803021 2.49572753906
87577.5210393 12.4693603516
87455.4617766 22.2149658203
87333.4025138 30.8107910156
87211.343251 37.4467773438
87089.2839883 41.4974365234
86967.2247255 42.5792236328
86845.1654627 40.5826416016
86723.1061999 35.6810302734
86601.0469372 28.310546875
86478.9876744 19.1270751953
86356.9284116 8.94140625
86234.8691488 -1.35876464844
86112.8098861 -10.8937988281
85990.7506233 -18.8760986328
85868.6913605 -24.6834716797
85746.6320978 -27.9158935547
85624.572835 -28.4309082031
85502.5135722 -26.3521728516
85380.4543094 -22.0534667969
85258.3950467 -16.1156005859
85136.3357839 -9.26696777344
85014.2765211 -2.306640625
84892.2172583 3.97583007812
84770.1579956 8.88098144531
84648.0987328 11.8679199219
84526.03947 12.6080322266
84403.9802073 11.0150146484
84281.9209445 7.25158691406
84159.8616817 1.71057128906
84037.8024189 -5.02770996094
83915.7431562 -12.2543945312
83793.6838934 -19.2043457031
83671.6246306 -25.1320800781
83549.5653679 -29.3850097656
83427.5061051 -31.4649658203
83305.4468423 -31.0740966797
83183.3875795 -28.138671875
83061.3283168 -22.8106689453
82939.269054 -15.4467773438
82817.2097912 -6.56872558594
82695.1505284 3.19311523438
82573.0912657 13.1627197266
82451.0320029 22.6837158203
82328.9727401 31.1787109375
82206.9134774 38.1997070312
82084.8542146 43.458984375
81962.7949518 46.8450927734
81840.735689 48.4187011719
81718.6764263 48.3902587891
81596.6171635 47.0849609375
81474.5579007 44.8997802734
81352.4986379 42.2551269531
81230.4393752 39.5513916016
81108.3801124 37.1309814453
80986.3208496 35.2530517578
80864.2615869 34.0812988281
80742.2023241 33.6850585938
80620.1430613 34.0532226562
80498.0837985 35.1159667969
80376.0245358 36.7724609375
80253.965273 38.9168701172
80131.9060102 41.4615478516
80009.8467474 44.3497314453
79887.7874847 47.5583496094
79765.7282219 51.0903320312
79643.6689591 54.9548339844
79521.6096964 59.1423339844
79399.5504336 63.5960693359
79277.4911708 68.1853027344
79155.431908 72.6884765625
79033.3726453 76.787109375
78911.3133825 80.0751953125
78789.2541197 82.0865478516
78667.1948569 82.3375244141
78545.1355942 80.3801269531
78423.0763314 75.8653564453
78301.0170686 68.6025390625
78178.9578059 58.6119384766
78056.8985431 46.1616210938
77934.8392803 31.7799072266
77812.7800175 16.2418212891
77690.7207548 0.525634765625
77568.661492 -14.2579345703
77446.6022292 -26.958984375
77324.5429664 -36.49609375
77202.4837037 -41.9689941406
77080.4244409 -42.7633056641
76958.3651781 -38.6351318359
76836.3059154 -29.7668457031
76714.2466526 -16.7821044922
76592.1873898 -0.719970703125
76470.128127 17.0362548828
76348.0688643 34.8702392578
76226.0096015 51.0731201172
76103.9503387 64.0034179688
75981.8910759 72.2503662109
75859.8318132 74.783203125
75737.7725504 71.0723876953
75615.7132876 61.1674804688
75493.6540249 45.7209472656
75371.5947621 25.9561767578
75249.5354993 3.57580566406
75127.4762365 -19.3792724609
75005.4169738 -40.7110595703
74883.357711 -58.2673339844
74761.2984482 -70.1472167969
74639.2391855 -74.8916015625
74517.1799227 -71.6334228516
74395.1206599 -60.1986083984
74273.0613971 -41.1412353516
74151.0021344 -15.7077636719
74028.9428716 14.2639160156
73906.8836088 46.5075683594
73784.824346 78.5339355469
73662.7650833 107.862670898
73540.7058205 132.25769043
73418.6465577 149.939208984
73296.587295 159.755737305
73174.5280322 161.296142578
73052.4687694 154.929199219
72930.4095066 141.766601562
72808.3502439 123.553222656
72686.2909811 102.493896484
72564.2317183 81.0338134766
72442.1724555 61.6143798828
72320.1131928 46.4301757812
72198.05393 37.2100830078
72075.9946672 35.0455322266
71953.9354045 40.2833251953
71831.8761417 52.4953613281
71709.8168789 70.5255126953
71587.7576161 92.6123046875
71465.6983534 116.571533203
71343.6390906 140.023193359
71221.5798278 160.635009766
71099.520565 176.362182617
70977.4613023 185.654785156
70855.4020395 187.611328125
70733.3427767 182.06628418
70611.283514 169.597290039
70489.2242512 151.457275391
70367.1649884 129.433837891
70245.1057256 105.656005859
70123.0464629 82.3647460938
70000.9872001 61.6765136719
69878.9279373 45.3612060547
69756.8686745 34.6612548828
69634.8094118 30.1700439453
69512.750149 31.7818603516
69390.6908862 38.7211914062
69268.6316235 49.6444091797
69146.5723607 62.8048095703
69024.5130979 76.2619628906
68902.4538351 88.1118164062
68780.3945724 96.7111816406
68658.3353096 100.872924805
68536.2760468 100.009643555
68414.216784 94.2060546875
68292.1575213 84.2171630859
68170.0982585 71.3862304688
68048.0389957 57.4932861328
67925.979733 44.5516357422
67803.9204702 34.5710449219
67681.8612074 29.3175048828
67559.8019446 30.0935058594
67437.7426819 37.5662841797
67315.6834191 51.6623535156
67193.6241563 71.5424804688
67071.5648935 95.6628417969
66949.5056308 121.914916992
66827.446368 147.833862305
66705.3871052 170.852172852
66583.3278425 188.573730469
66461.2685797 199.038452148
66339.2093169 200.948608398
66217.1500541 193.834228516
66095.0907914 178.133178711
65973.0315286 155.183837891
65850.9722658 127.119506836
65728.9130031 96.681640625
65606.8537403 66.9647216797
65484.7944775 41.1185302734
65362.7352147 22.0395507812
65240.675952 12.0788574219
65118.6166892 12.8000488281
64996.5574264 24.8095703125
64874.4981636 47.6784667969
64752.4389009 79.9638671875
64630.3796381 119.327026367
64508.3203753 162.741210938
64386.2611126 206.761474609
64264.2018498 247.839111328
64142.142587 282.640991211
64020.0833242 308.348144531
63898.0240615 322.901977539
63775.9647987 325.176025391
63653.9055359 315.0546875
63531.8462731 293.41784668
63409.7870104 262.028198242
63287.7277476 223.341308594
63165.6684848 180.253295898
63043.6092221 135.818603516
62921.5499593 92.9625244141
62799.4906965 54.2213134766
62677.4314337 21.5336914062
62555.372171 -3.89562988281
62433.3129082 -21.6490478516
62311.2536454 -32.0623779297
62189.1943826 -36.1136474609
62067.1351199 -35.2462158203
61945.0758571 -31.1511230469
61823.0165943 -25.5335693359
61700.9573316 -19.8890380859
61578.8980688 -15.3179931641
61456.838806 -12.3957519531
61334.7795432 -11.1173095703
61212.7202805 -10.9143066406
61090.6610177 -10.7497558594
60968.6017549 -9.27282714844
60846.5424921 -5.01635742188
60724.4832294 3.384765625
60602.4239666 16.984375
60480.3647038 36.3460693359
60358.3054411 61.4194335938
60236.2461783 91.4862060547
60114.1869155 125.184326172
59992.1276527 160.609741211
59870.06839 195.485839844
59748.0091272 227.382568359
59625.9498644 253.965454102
59503.8906016 273.242797852
59381.8313389 283.787353516
59259.7720761 284.907226562
59137.7128133 276.745727539
59015.6535506 260.29699707
58893.5942878 237.33605957
58771.535025 210.266357422
58649.4757622 181.900878906
58527.4164995 155.196899414
58405.3572367 132.97265625
58283.2979739 117.631835938
58161.2387111 110.927246094
58039.1794484 113.786010742
57917.1201856 126.213867188
57795.0609228 147.291625977
57673.0016601 175.261108398
57550.9423973 207.693481445
57428.8831345 241.724487305
57306.8238717 274.331298828
57184.764609 302.623046875
57062.7053462 324.118774414
56940.6460834 336.981689453
56818.5868206 340.189331055
56696.5275579 333.622314453
56574.4682951 318.065063477
56452.4090323 295.116333008
56330.3497696 267.025146484
56208.2905068 236.463989258
56086.231244 206.266845703
55964.1719812 179.156860352
55842.1127185 157.4921875
55720.0534557 143.053344727
55597.9941929 136.893920898
55475.9349302 139.266967773
55353.8756674 149.631713867
55231.8164046 166.739746094
55109.7571418 188.786254883
54987.6978791 213.612182617
54865.6386163 238.931640625
54743.5793535 262.563476562
54621.5200907 282.64074707
54499.460828 297.778076172
54377.4015652 307.181274414
54255.3423024 310.689941406
54133.2830397 308.75
54011.2237769 302.323852539
53889.1645141 292.749511719
53767.1052513 281.564819336
53645.0459886 270.319580078
53522.9867258 260.394042969
53400.927463 252.847045898
53278.8682002 248.306274414
53156.8089375 246.913696289
53034.7496747 248.330200195
52912.6904119 251.797119141
52790.6311492 256.245483398
52668.5718864 260.440917969
52546.5126236 263.145019531
52424.4533608 263.275634766
52302.3940981 260.046630859
52180.3348353 253.072875977
52058.2755725 242.427490234
51936.2163097 228.645751953
51814.157047 212.675415039
51692.0977842 195.780639648
51570.0385214 179.409057617
51447.9792587 165.038330078
51325.9199959 154.017944336
51203.8607331 147.425415039
51081.8014703 145.952270508
50959.7422076 149.830566406
50837.6829448 158.809814453
50715.623682 172.184936523
50593.5644192 188.871459961
50471.5051565 207.521484375
50349.4458937 226.663208008
50227.3866309 244.852783203
50105.3273682 260.819580078
49983.2681054 273.588256836
49861.2088426 282.567504883
49739.1495798 287.593017578
49617.0903171 288.924194336
49495.0310543 287.192138672
49372.9717915 283.308105469
49250.9125287 278.342895508
49128.853266 273.389770508
49006.7940032 269.428833008
48884.7347404 267.205566406
48762.6754777 267.140136719
48640.6162149 269.275146484
48518.5569521 273.26965332
48396.4976893 278.439208984
48274.4384266 283.837158203
48152.3791638 288.369140625
48030.319901 290.927856445
47908.2606382 290.533691406
47786.2013755 286.462158203
47664.1421127 278.350463867
47542.0828499 266.264648438
47420.0235872 250.721679688
47297.9643244 232.665161133
47175.9050616 213.393066406
47053.8457988 194.446166992
46931.7865361 177.468383789
46809.7272733 164.05065918
46687.6680105 155.576049805
46565.6087478 153.083129883
46443.549485 157.15637207
46321.4902222 167.85949707
46199.4309594 184.717651367
46077.3716967 206.748657227
45955.3124339 232.541259766
45833.2531711 260.375854492
45711.1939083 288.370117188
45589.1346456 314.641479492
45467.0753828 337.468505859
45345.01612 355.434814453
45222.9568573 367.545288086
45100.8975945 373.301147461
44978.8383317 372.729980469
44856.7790689 366.36730957
44734.7198062 355.192138672
44612.6605434 340.526245117
44490.6012806 323.903564453
44368.5420178 306.926391602
44246.4827551 291.119140625
44124.4234923 277.79675293
44002.3642295 267.956542969
43880.3049668 262.204101562
43758.245704 260.720581055
43636.1864412 263.270263672
43514.1271784 269.249023438
43392.0679157 277.763549805
43270.0086529 287.738769531
43147.9493901 298.034423828
43025.8901273 307.565673828
42903.8308646 315.411621094
42781.7716018 320.903076172
42659.712339 323.680664062
42537.6530763 323.719604492
42415.5938135 321.318359375
42293.5345507 317.053833008
42171.4752879 311.708618164
42049.4160252 306.177978516
41927.3567624 301.366210938
41805.2974996 298.084106445
41683.2382368 296.956054688
41561.1789741 298.348754883
41439.1197113 302.325927734
41317.0604485 308.635253906
41195.0011858 316.729248047
41072.941923 325.815917969
40950.8826602 334.9375
40828.8233974 343.066162109
40706.7641347 349.211791992
40584.7048719 352.526245117
40462.6456091 352.399658203
40340.5863463 348.532470703
40218.5270836 340.984619141
40096.4678208 330.185791016
39974.408558 316.914916992
39852.3492953 302.243164062
39730.2900325 287.447753906
39608.2307697 273.90222168
39486.1715069 262.953857422
39364.1122442 255.79699707
39242.0529814 253.358032227
39119.9937186 256.194824219
38997.9344558 264.430297852
38875.8751931 277.718139648
38753.8159303 295.252197266
38631.7566675 315.814697266
38509.6974048 337.864990234
38387.638142 359.659179688
38265.5788792 379.395263672
38143.5196164 395.3671875
38021.4603537 406.119628906
37899.4010909 410.587036133
37777.3418281 408.205688477
37655.2825653 398.98840332
37533.2233026 383.552001953
37411.1640398 363.096069336
37289.104777 339.330688477
37167.0455143 314.359985352
37044.9862515 290.525390625
36922.9269887 270.226074219
36800.8677259 255.726318359
36678.8084632 248.967285156
36556.7492004 251.400024414
36434.6899376 263.852050781
36312.6306749 286.442016602
36190.5714121 318.548828125
36068.5121493 358.841186523
35946.4528865 405.36340332
35824.3936238 455.674560547
35702.334361 507.028564453
35580.2750982 556.581420898
35458.2158354 601.606811523
35336.1565727 639.706298828
35214.0973099 668.991333008
35092.0380471 688.224609375
34969.9787844 696.909179688
34847.9195216 695.314575195
34725.8602588 684.442016602
34603.800996 665.928100586
34481.7417333 641.89831543
34359.6824705 614.781982422
34237.6232077 587.106689453
34115.5639449 561.288574219
33993.5046822 539.438720703
33871.4454194 523.202270508
33749.3861566 513.644287109
33627.3268939 511.190795898
33505.2676311 515.630004883
33383.2083683 526.173461914
33261.1491055 541.567626953
33139.0898428 560.245483398
33017.03058 580.502075195
32894.9713172 600.678100586
32772.9120544 619.331420898
32650.8527917 635.379394531
32528.7935289 648.201904297
32406.7342661 657.691162109
32284.6750034 664.248413086
32162.6157406 668.724609375
32040.5564778 672.316162109
31918.497215 676.424194336
31796.4379523 682.493041992
31674.3786895 691.845336914
31552.3194267 705.53137207
31430.2601639 724.204589844
31308.2009012 748.042602539
31186.1416384 776.714111328
31064.0823756 809.399658203
30942.0231129 844.862548828
30819.9638501 881.561523438
30697.9045873 917.795410156
30575.8453245 951.861816406
30453.7860618 982.216552734
30331.726799 1007.61523438
30209.6675362 1027.22546387
30087.6082734 1040.69677734
29965.5490107 1048.18151855
29843.4897479 1050.30737305
29721.4304851 1048.10437012
29599.3712224 1042.89355469
29477.3119596 1036.15075684
29355.2526968 1029.36083984
29233.193434 1023.87524414
29111.1341713 1020.79003906
28989.0749085 1020.85412598
28867.0156457 1024.41882324
28744.9563829 1031.43151855
28622.8971202 1041.47216797
28500.8378574 1053.82885742
28378.7785946 1067.60217285
28256.7193319 1081.82580566
28134.6600691 1095.59057617
28012.6008063 1108.15759277
27890.5415435 1119.04675293
27768.4822808 1128.09375
27646.423018 1135.46887207
27524.3637552 1141.65393066
27402.3044925 1147.38513184
27280.2452297 1153.56494141
27158.1859669 1161.15576172
27036.1267041 1171.06799316
26914.0674414 1184.05224609
26792.0081786 1200.61364746
26669.9489158 1220.95178223
26547.889653 1244.93676758
26425.8303903 1272.1229248
26303.7711275 1301.79760742
26181.7118647 1333.05944824
26059.652602 1364.9173584
25937.5933392 1396.39904785
25815.5340764 1426.65466309
25693.4748136 1455.046875
25571.4155509 1481.21325684
25449.3562881 1505.09997559
25327.2970253 1526.9543457
25205.2377625 1547.28820801
25083.1784998 1566.80578613
24961.119237 1586.31408691
24839.0599742 1606.6192627
24717.0007115 1628.42578125
24594.9414487 1652.2467041
24472.8821859 1678.33898926
24350.8229231 1706.66894531
24228.7636604 1736.91162109
24106.7043976 1768.48730469
23984.6451348 1800.62731934
23862.585872 1832.46411133
23740.5266093 1863.13366699
23618.4673465 1891.88000488
23496.4080837 1918.14782715
23374.348821 1941.65283203
23252.2895582 1962.42297363
23130.2302954 1980.80334473
23008.1710326 1997.42529297
22886.1117699 2013.14111328
22764.0525071 2028.93457031
22641.9932443 2045.81433105
22519.9339815 2064.70275879
22397.8747188 2086.33508301
22275.815456 2111.17675781
22153.7561932 2139.37280273
22031.6969305 2170.7310791
21909.6376677 2204.74511719
21787.5784049 2240.65258789
21665.5191421 2277.52380371
21543.4598794 2314.36999512
21421.4006166 2350.25976562
21299.3413538 2384.43139648
21177.282091 2416.38586426
21055.2228283 2445.95397949
20933.1635655 2473.32299805
20811.1043027 2499.02856445
20689.04504 2523.90246582
20566.9857772 2548.98864746
20444.9265144 2575.43164062
20322.8672516 2604.35241699
20200.8079889 2636.72363281
20078.7487261 2673.25646973
19956.6894633 2714.3145752
19834.6302005 2759.86193848
19712.5709378 2809.45202637
19590.511675 2862.25939941
19468.4524122 2917.15209961
19346.3931495 2972.79418945
19224.3338867 3027.77307129
19102.2746239 3080.73461914
18980.2153611 3130.5123291
18858.1560984 3176.24194336
18736.0968356 3217.44287109
18614.0375728 3254.06518555
18491.9783101 3286.49389648
18369.9190473 3315.51147461
18247.8597845 3342.22509766
18125.8005217 3367.96264648
18003.741259 3394.15466309
17881.6819962 3422.20812988
17759.6227334 3453.38842773
17637.5634706 3488.72302246
17515.5042079 3528.92980957
17393.4449451 3574.38244629
17271.3856823 3625.10925293
17149.3264196 3680.82800293
17027.2671568 3741.00695801
16905.207894 3804.9473877
16783.1486312 3871.8737793
16661.0893685 3941.0234375
16539.0301057 4011.72338867
16416.9708429 4083.44848633
16294.9115801 4155.85266113
16172.8523174 4228.77368164
16050.7930546 4302.21032715
15928.7337918 4376.27856445
15806.6745291 4451.15246582
15684.6152663 4527.00036621
15562.5560035 4603.92370605
15440.4967407 4681.90856934
15318.437478 4760.79724121
15196.3782152 4840.28369141
15074.3189524 4919.93310547
14952.2596896 4999.22753906
14830.2004269 5077.62683105
14708.1411641 5154.64404297
14586.0819013 5229.91906738
14464.0226386 5303.28930664
14341.9633758 5374.83935547
14219.904113 5444.93188477
14097.8448502 5514.20800781
13975.7855875 5583.55981445
13853.7263247 5654.0769043
13731.6670619 5726.97033691
13609.6077991 5803.48254395
13487.5485364 5884.79528809
13365.4892736 5971.93981934
13243.4300108 6065.72546387
13121.3707481 6166.68884277
12999.3114853 6275.07092285
12877.2522225 6390.82592773
12755.1929597 6513.65612793
12633.133697 6643.07214355
12511.0744342 6778.46911621
12389.0151714 6919.21032715
12266.9559086 7064.70874023
12144.8966459 7214.49658203
12022.8373831 7368.27526855
11900.7781203 7525.94104004
11778.7188576 7687.58325195
11656.6595948 7853.45544434
11534.600332 8023.92614746
11412.5410692 8199.41333008
11290.4818065 8380.3125
11168.4225437 8566.92810059
11046.3632809 8759.4152832
10924.3040181 8957.74353027
10802.2447554 9161.68164062
10680.1854926 9370.81103516
10558.1262298 9584.5625
10436.0669671 9802.2746582
10314.0077043 10023.2652588
10191.9484415 10246.9064941
10069.8891787 10472.6965332
9947.82991597 10700.3168945
9825.7706532 10929.6678467
9703.71139042 11160.8800049
9581.65212765 11394.2961426
9459.59286488 11630.4299316
9337.5336021 11869.9025879
9215.47433933 12113.3692627
9093.41507656 12361.4403076
8971.35581379 12614.6119385
8849.29655101 12873.2120361
8727.23728824 13137.3709717
8605.17802547 13407.0197754
8483.1187627 13681.9188232
8361.05949992 13961.7132568
8239.00023715 14246.0058594
8116.94097438 14534.4428711
7994.88171161 14826.7987061
7872.82244883 15123.0460205
7750.76318606 15423.404541
7628.70392329 15728.3580322
7506.64466052 16038.6334229
7384.58539774 16355.1427002
7262.52613497 16678.8935547
7140.4668722 17010.8721924
7018.40760943 17351.9162598
6896.34834665 17702.5866699
6774.28908388 18063.0565186
6652.22982111 18433.0316162
6530.17055833 18811.7124023
6408.11129556 19197.8037109
6286.05203279 19589.5802002
6163.99277002 19984.9959717
6041.93350724 20381.8353271
5919.87424447 20777.8902588
5797.8149817 21171.1439209
5675.75571893 21559.9437256
5553.69645615 21943.1473389
5431.63719338 22320.2192383
5309.57793061 22691.2711182
5187.51866784 23057.0362549
5065.45940506 23418.7813721
4943.40014229 23778.1585693
4821.34087952 24137.0140381
4699.28161675 24497.1710205
4577.22235397 24860.2081299
4455.1630912 25227.2561035
4333.10382843 25598.8355713
4211.04456566 25974.7514648
4088.98530288 26354.0579834
3966.92604011 26735.0993652
3844.86677734 27115.6236572
3722.80751456 27492.9569092
3600.74825179 27864.2264404
3478.68898902 28226.6057129
3356.62972625 28577.5581055
3234.57046347 28915.0565186
3112.5112007 29237.7521973
2990.45193793 29545.0780029
2868.39267516 29837.2738037
2746.33341238 30115.3303223
2624.27414961 30380.8586426
2502.21488684 30635.8955078
2380.15562407 30882.6680908
2258.09636129 31123.338501
2136.03709852 31359.758667
2013.97783575 31593.2585449
1891.91857298 31824.4904785
1769.8593102 32053.3470459
1647.80004743 32278.9594727
1525.74078466 32499.7783203
1403.68152188 32713.7261963
1281.62225911 32918.4061279
1159.56299634 33111.3446045
1037.50373357 33290.2390137
915.444470795 33453.1881104
793.385208022 33598.8734131
671.325945249 33726.6766357
549.266682477 33836.7169189
427.207419704 33929.8050537
305.148156932 34007.3155518
183.088894159 34070.9953613
61.0296313863 34122.7237549
-61.0296313863 34164.2547607
-183.088894159 34196.9666748
-305.148156932 34221.6490479
-427.207419704 34238.3503418
-549.266682477 34246.3056641
-671.325945249 34243.9545898
-793.385208022 34229.0469971
-915.444470795 34198.8341064
-1037.50373357 34150.3184814
-1159.56299634 34080.5467529
-1281.62225911 33986.9100342
-1403.68152189 33867.4223633
-1525.74078466 33720.9498291
-1647.80004743 33547.3658447
-1769.8593102 33347.6126709
-1891.91857298 33123.6660156
-2013.97783575 32878.4022217
-2136.03709852 32615.3791504
-2258.09636129 32338.5561523
-2380.15562407 32051.9755859
-2502.21488684 31759.4385986
-2624.27414961 31464.2097168
-2746.33341238 31168.7739258
-2868.39267516 30874.6740723
-2990.45193793 30582.4415283
-3112.5112007 30291.6260986
-3234.57046347 30000.9215088
-3356.62972625 29708.3717041
-3478.68898902 29411.6350098
-3600.74825179 29108.2810059
-3722.80751456 28796.0848389
-3844.86677734 28473.2943115
-3966.92604011 28138.8363037
-4088.98530288 27792.447998
-4211.04456566 27434.7164307
-4333.10382843 27067.0258789
-4455.1630912 26691.4185791
-4577.22235397 26310.3863525
-4699.28161675 25926.6153564
-4821.34087952 25542.7104492
-4943.40014229 25160.9315186
-5065.45940506 24782.9675293
-5187.51866784 24409.7735596
-5309.57793061 24041.4857178
-5431.63719338 23677.4261475
-5553.69645615 23316.1933594
-5675.75571893 22955.8319092
-5797.8149817 22594.0584717
-5919.87424447 22228.5279541
-6041.93350724 21857.1037598
-6163.99277002 21478.1099854
-6286.05203279 21090.5385742
-6408.11129556 20694.1870117
-6530.17055833 20289.7189941
-6652.22982111 19878.6369629
-6774.28908388 19463.1721191
-6896.34834665 19046.1048584
-7018.40760943 18630.5302734
-7140.4668722 18219.5992432
-7262.52613497 17816.2530518
-7384.58539774 17422.9833984
-7506.64466052 17041.6411133
-7628.70392329 16673.3057861
-7750.76318606 16318.2342529
-7872.82244883 15975.887207
-7994.88171161 15645.0297852
-8116.94097438 15323.8939209
-8239.00023715 15010.3864746
-8361.05949992 14702.3182373
-8483.1187627 14397.6323242
-8605.17802547 14094.6088867
-8727.23728824 13792.0280762
-8849.29655101 13489.2734375
-8971.35581379 13186.3720703
-9093.41507656 12883.9671631
-9215.47433933 12583.2307129
-9337.5336021 12285.7249756
-9459.59286488 11993.2333984
-9581.65212765 11707.5744629
-9703.71139042 11430.4222412
-9825.7706532 11163.1486816
-9947.82991597 10906.7037354
-10069.8891787 10661.5423584
-10191.9484415 10427.6052246
-10314.0077043 10204.348877
-10436.0669671 9990.82177734
-10558.1262298 9785.77575684
-10680.1854926 9587.79614258
-10802.2447554 9395.44091797
-10924.3040181 9207.36816406
-11046.3632809 9022.4453125
-11168.4225437 8839.82617188
-11290.4818065 8658.99145508
-11412.5410692 8479.75219727
-11534.600332 8302.21960449
-11656.6595948 8126.74523926
-11778.7188576 7953.84436035
-11900.7781203 7784.10949707
-12022.8373831 7618.12780762
-12144.8966459 7456.41064453
-12266.9559086 7299.34106445
-12389.0151714 7147.14599609
-12511.0744342 6999.89282227
-12633.133697 6857.50683594
-12755.1929597 6719.80749512
-12877.2522225 6586.55407715
-12999.3114853 6457.49304199
-13121.3707481 6332.40112305
-13243.4300108 6211.11560059
-13365.4892736 6093.54882812
-13487.5485364 5979.6842041
-13609.6077991 5869.55419922
-13731.6670619 5763.20544434
-13853.7263247 5660.6541748
-13975.7855875 5561.84155273
-14097.8448502 5466.59362793
-14219.904113 5374.59606934
-14341.9633758 5285.38415527
-14464.0226386 5198.3572998
-14586.0819013 5112.81188965
-14708.1411641 5027.99438477
-14830.2004269 4943.16894531
-14952.2596896 4857.69042969
-15074.3189524 4771.07617188
-15196.3782152 4683.06726074
-15318.437478 4593.67150879
-15440.4967407 4503.18200684
-15562.5560035 4412.16845703
-15684.6152663 4321.43835449
-15806.6745291 4231.97412109
-15928.7337918 4144.84863281
-16050.7930546 4061.12817383
-16172.8523174 3981.7734375
-16294.9115801 3907.54638672
-16416.9708429 3838.93457031
-16539.0301057 3776.09875488
-16661.0893685 3718.85229492
-16783.1486312 3666.67053223
-16905.207894 3618.73364258
-17027.2671568 3573.99645996
-17149.3264196 3531.27685547
-17271.3856823 3489.35876465
-17393.4449451 3447.09375
-17515.5042079 3403.49572754
-17637.5634706 3357.81640625
-17759.6227334 3309.59765625
-17881.6819962 3258.69360352
-18003.741259 3205.26208496
-18125.8005217 3149.72827148
-18247.8597845 3092.72424316
-18369.9190473 3035.01159668
-18491.9783101 2977.3972168
-18614.0375728 2920.64794922
-18736.0968356 2865.41870117
-18858.1560984 2812.19421387
-18980.2153611 2761.25537109
-19102.2746239 2712.6706543
-19224.3338867 2666.31066895
-19346.3931495 2621.8861084
-19468.4524122 2579.00183105
-19590.511675 2537.21875
-19712.5709378 2496.1204834
-19834.6302005 2455.37121582
-19956.6894633 2414.76257324
-20078.7487261 2374.24145508
-20200.8079889 2333.91833496
-20322.8672516 2294.05310059
-20444.9265144 2255.0222168
-20566.9857772 2217.2701416
-20689.04504 2181.25219727
-20811.1043027 2147.37255859
-20933.1635655 2115.92895508
-21055.2228283 2087.06604004
-21177.282091 2060.74401855
-21299.3413538 2036.7277832
-21421.4006166 2014.59436035
-21543.4598794 1993.76098633
-21665.5191421 1973.52929688
-21787.5784049 1953.14013672
-21909.6376677 1931.83752441
-22031.6969305 1908.92980957
-22153.7561932 1883.84863281
-22275.815456 1856.19348145
-22397.8747188 1825.76599121
-22519.9339815 1792.58398438
-22641.9932443 1756.87988281
-22764.0525071 1719.08190918
-22886.1117699 1679.78137207
-23008.1710326 1639.68945312
-23130.2302954 1599.58728027
-23252.2895582 1560.27294922
-23374.348821 1522.51159668
-23496.4080837 1486.98925781
-23618.4673465 1454.27539062
-23740.5266093 1424.79345703
-23862.585872 1398.80383301
-23984.6451348 1376.39416504
-24106.7043976 1357.48046875
-24228.7636604 1341.81604004
-24350.8229231 1329.00683594
-24472.8821859 1318.53283691
-24594.9414487 1309.77416992
-24717.0007115 1302.04003906
-24839.0599742 1294.60058594
-24961.119237 1286.72253418
-25083.1784998 1277.70361328
-25205.2377625 1266.91052246
-25327.2970253 1253.81335449
-25449.3562881 1238.02026367
-25571.4155509 1219.30493164
-25693.4748136 1197.63012695
-25815.5340764 1173.15905762
-25937.5933392 1146.25769043
-26059.652602 1117.48254395
-26181.7118647 1087.55615234
-26303.7711275 1057.32568359
-26425.8303903 1027.71484375
-26547.889653 999.661132812
-26669.9489158 974.052124023
-26792.0081786 951.658691406
-26914.0674414 933.075683594
-27036.1267041 918.671508789
-27158.1859669 908.55456543
-27280.2452297 902.557495117
-27402.3044925 900.243896484
-27524.3637552 900.935791016
-27646.423018 903.76159668
-27768.4822808 907.71875
-27890.5415435 911.748535156
-28012.6008063 914.813110352
-28134.6600691 915.971801758
-28256.7193319 914.444335938
-28378.7785946 909.661621094
-28500.8378574 901.293945312
-28622.8971202 889.25769043
-28744.9563829 873.699584961
-28867.0156457 854.961547852
-28989.0749085 833.529907227
-29111.1341713 809.975708008
-29233.193434 784.893798828
-29355.2526968 758.845947266
-29477.3119596 732.317260742
-29599.3712224 705.687866211
-29721.4304851 679.225708008
-29843.4897479 653.096923828
-29965.5490107 627.395751953
-30087.6082734 602.186035156
-30209.6675362 577.547973633
-30331.726799 553.625976562
-30453.7860618 530.664428711
-30575.8453245 509.030639648
-30697.9045873 489.214477539
-30819.9638501 471.806274414
-30942.0231129 457.451660156
-31064.0823756 446.786010742
-31186.1416384 440.358032227
-31308.2009012 438.547607422
-31430.2601639 441.490478516
-31552.3194267 449.017700195
-31674.3786895 460.621582031
-31796.4379523 475.45324707
-31918.497215 492.35559082
-32040.5564778 509.932373047
-32162.6157406 526.650024414
-32284.6750034 540.961181641
-32406.7342661 551.444213867
-32528.7935289 556.937988281
-32650.8527917 556.665771484
-32772.9120544 550.327636719
-32894.9713172 538.153930664
-33017.03058 520.911376953
-33139.0898428 499.856933594
-33261.1491055 476.641845703
-33383.2083683 453.174316406
-33505.2676311 431.44921875
-33627.3268939 413.36315918
-33749.3861566 400.530273438
-33871.4454194 394.119018555
-33993.5046822 394.723876953
-34115.5639449 402.288085938
-34237.6232077 416.085205078
-34359.6824705 434.764160156
-34481.7417333 456.453125
-34603.800996 478.916015625
-34725.8602588 499.745727539
-34847.9195216 516.576416016
-34969.9787844 527.296508789
-35092.0380471 530.238891602
-35214.0973099 524.333007812
-35336.1565727 509.202026367
-35458.2158354 485.19519043
-35580.2750982 453.354248047
-35702.334361 415.315795898
-35824.3936238 373.158569336
-35946.4528865 329.213256836
-36068.5121493 285.85144043
-36190.5714121 245.275512695
-36312.6306749 209.329711914
-36434.6899376 179.353149414
-36556.7492004 156.082275391
-36678.8084632 139.619750977
-36800.8677259 129.463867188
-36922.9269887 124.599853516
-37044.9862515 123.635742188
-37167.0455143 124.974121094
-37289.104777 126.995727539
-37411.1640398 128.235473633
-37533.2233026 127.535766602
-37655.2825653 124.155761719
-37777.3418281 117.830444336
-37899.4010909 108.771606445
-38021.4603537 97.6126708984
-38143.5196164 85.3060302734
-38265.5788792 72.9838867188
-38387.638142 61.8021240234
-38509.6974048 52.7830810547
-38631.7566675 46.6773681641
-38753.8159303 43.861328125
-38875.8751931 44.2813720703
-38997.9344558 47.4517822266
-39119.9937186 52.5073242188
-39242.0529814 58.3041992188
-39364.1122442 63.5577392578
-39486.1715069 67.0007324219
-39608.2307697 67.5434570312
-39730.2900325 64.4185791016
-39852.3492953 57.2895507812
-39974.408558 46.3129882812
-40096.4678208 32.1440429688
-40218.5270836 15.8841552734
-40340.5863463 -1.02551269531
-40462.6456091 -16.9538574219
-40584.7048719 -30.2537841797
-40706.7641347 -39.4486083984
-40828.8233974 -43.4000244141
-40950.8826602 -41.4488525391
-41072.941923 -33.5034179688
-41195.0011858 -20.0697021484
-41317.0604485 -2.21691894531
-41439.1197113 18.51953125
-41561.1789741 40.2888183594
-41683.2382368 61.1108398438
-41805.2974996 79.0837402344
-41927.3567624 92.5847167969
-42049.4160252 100.446166992
-42171.4752879 102.084838867
-42293.5345507 97.5716552734
-42415.5938135 87.6313476562
-42537.6530763 73.5712890625
-42659.712339 57.1466064453
-42781.7716018 40.3742675781
-42903.8308646 25.3151855469
-43025.8901273 13.8481445312
-43147.9493901 7.45959472656
-43270.0086529 7.07055664062
-43392.0679157 12.9230957031
-43514.1271784 24.5374755859
-43636.1864412 40.7458496094
-43758.245704 59.8024902344
-43880.3049668 79.5570068359
-44002.3642295 97.6772460938
-44124.4234923 111.896362305
-44246.4827551 120.260253906
-44368.5420178 121.347167969
-44490.6012806 114.438964844
-44612.6605434 99.6239013672
-44734.7198062 77.8175048828
-44856.7790689 50.701171875
-44978.8383317 20.5799560547
-45100.8975945 -9.82373046875
-45222.9568573 -37.6241455078
-45345.01612 -60.0462646484
-45467.0753828 -74.693359375
-45589.1346456 -79.7810058594
-45711.1939083 -74.3160400391
-45833.2531711 -58.1988525391
-45955.3124339 -32.2407226562
-46077.3716967 1.9052734375
-46199.4309594 41.89453125
-46321.4902222 84.90625
-46443.549485 127.902954102
-46565.6087478 167.908081055
-46687.6680105 202.274658203
-46809.7272733 228.917724609
-46931.7865361 246.488769531
-47053.8457988 254.476196289
-47175.9050616 253.220825195
-47297.9643244 243.849365234
-47420.0235872 228.130371094
-47542.0828499 208.271850586
-47664.1421127 186.681152344
-47786.2013755 165.710083008
-47908.2606382 147.415527344
-48030.319901 133.356201172
-48152.3791638 124.448974609
-48274.4384266 120.896240234
-48396.4976893 122.191162109
-48518.5569521 127.200805664
-48640.6162149 134.313964844
-48762.6754777 141.639282227
-48884.7347404 147.232910156
-49006.7940032 149.327514648
-49128.853266 146.542602539
-49250.9125287 138.051025391
-49372.9717915 123.684936523
-49495.0310543 103.970825195
-49617.0903171 80.0900878906
-49739.1495798 53.7677001953
-49861.2088426 27.1025390625
-49983.2681054 2.35681152344
-50105.3273682 -18.2756347656
-50227.3866309 -32.8956298828
-50349.4458937 -40.0980224609
-50471.5051565 -39.1234130859
-50593.5644192 -29.9471435547
-50715.623682 -13.2956542969
-50837.6829448 9.41186523438
-50959.7422076 36.1884765625
-51081.8014703 64.6618652344
-51203.8607331 92.2940673828
-51325.9199959 116.618774414
-51447.9792587 135.471801758
-51570.0385214 147.192138672
-51692.0977842 150.77734375
-51814.157047 145.975830078
-51936.2163097 133.307495117
-52058.2755725 114.013916016
-52180.3348353 89.9410400391
-52302.3940981 63.3670654297
-52424.4533608 36.7900390625
-52546.5126236 12.69921875
-52668.5718864 -6.65270996094
-52790.6311492 -19.4547119141
-52912.6904119 -24.4985351562
-53034.7496747 -21.2866210938
-53156.8089375 -10.0738525391
-53278.8682002 8.15625
-53400.927463 31.7807617188
-53522.9867258 58.6799316406
-53645.0459886 86.4226074219
-53767.1052513 112.474365234
-53889.1645141 134.413085938
-54011.2237769 150.131225586
-54133.2830397 158.00769043
-54255.3423024 157.037841797
-54377.4015652 146.91015625
-54499.460828 128.022827148
-54621.5200907 101.445678711
-54743.5793535 68.8260498047
-54865.6386163 32.2526855469
-54987.6978791 -5.91357421875
-55109.7571418 -43.2249755859
-55231.8164046 -77.3355712891
-55353.8756674 -106.174682617
-55475.9349302 -128.097900391
-55597.9941929 -141.998168945
-55720.0534557 -147.373901367
-55842.1127185 -144.350219727
-55964.1719812 -133.650634766
-56086.231244 -116.525634766
-56208.2905068 -94.6430664062
-56330.3497696 -69.9506835938
-56452.4090323 -44.5218505859
-56574.4682951 -20.3952636719
-56696.5275579 0.578735351562
-56818.5868206 16.8734130859
-56940.6460834 27.3936767578
-57062.7053462 31.55078125
-57184.764609 29.2956542969
-57306.8238717 21.1126708984
-57428.8831345 7.9716796875
-57550.9423973 -8.75524902344
-57673.0016601 -27.4088134766
-57795.0609228 -46.1759033203
-57917.1201856 -63.2374267578
-58039.1794484 -76.9158935547
-58161.2387111 -85.8098144531
-58283.2979739 -88.9107666016
-58405.3572367 -85.6882324219
-58527.4164995 -76.1370849609
-58649.4757622 -60.7855224609
-58771.535025 -40.6600341797
-58893.5942878 -17.2099609375
-59015.6535506 7.80236816406
-59137.7128133 32.4389648438
-59259.7720761 54.7387695312
-59381.8313389 72.8763427734
-59503.8906016 85.3099365234
-59625.9498644 90.9116210938
-59748.0091272 89.0642089844
-59870.06839 79.7183837891
-59992.1276527 63.4055175781
-60114.1869155 41.2019042969
-60236.2461783 14.6497802734
-60358.3054411 -14.3621826172
-60480.3647038 -43.7471923828
-60602.4239666 -71.3851318359
-60724.4832294 -95.2913818359
-60846.5424921 -113.775512695
-60968.6017549 -125.57409668
-61090.6610177 -129.948852539
-61212.7202805 -126.739990234
-61334.7795432 -116.37097168
-61456.838806 -99.8037109375
-61578.8980688 -78.4501953125
-61700.9573316 -54.0454101562
-61823.0165943 -28.4974365234
-61945.0758571 -3.72424316406
-62067.1351199 18.5062255859
-62189.1943826 36.7158203125
-62311.2536454 49.8302001953
-62433.3129082 57.25
-62555.372171 58.8784179688
-62677.4314337 55.1030273438
-62799.4906965 46.7327880859
-62921.5499593 34.900390625
-63043.6092221 20.9389648438
-63165.6684848 6.24584960938
-63287.7277476 -7.85168457031
-63409.7870104 -20.2182617188
-63531.8462731 -30.0035400391
-63653.9055359 -36.7045898438
-63775.9647987 -40.1862792969
-63898.0240615 -40.6651611328
-64020.0833242 -38.6547851562
-64142.142587 -34.8851318359
-64264.2018498 -30.2026367188
-64386.2611126 -25.4631347656
-64508.3203753 -21.4317626953
-64630.3796381 -18.6989746094
-64752.4389009 -17.6226806641
-64874.4981636 -18.3020019531
-64996.5574264 -20.5848388672
-65118.6166892 -24.1077880859
-65240.675952 -28.3618164062
-65362.7352147 -32.7761230469
-65484.7944775 -36.8083496094
-65606.8537403 -40.0319824219
-65728.9130031 -42.2058105469
-65850.9722658 -43.3215332031
-65973.0315286 -43.6195068359
-66095.0907914 -43.5705566406
-66217.1500541 -43.8259277344
-66339.2093169 -45.1403808594
-66461.2685797 -48.2761230469
-66583.3278425 -53.8978271484
-66705.3871052 -62.4741210938
-66827.446368 -74.1912841797
-66949.5056308 -88.896484375
-67071.5648935 -106.072509766
-67193.6241563 -124.85168457
-67315.6834191 -144.068115234
-67437.7426819 -162.344482422
-67559.8019446 -178.203735352
-67681.8612074 -190.198852539
-67803.9204702 -197.043457031
-67925.979733 -197.734985352
-68048.0389957 -191.651855469
-68170.0982585 -178.621948242
-68292.1575213 -158.948486328
-68414.216784 -133.395507812
-68536.2760468 -103.131591797
-68658.3353096 -69.6376953125
-68780.3945724 -34.5883789062
-68902.4538351 0.28076171875
-69024.5130979 33.3092041016
-69146.5723607 63.03515625
-69268.6316235 88.2977294922
-69390.6908862 108.305908203
-69512.750149 122.672973633
-69634.8094118 131.408569336
-69756.8686745 134.877441406
-69878.9279373 133.725708008
-70000.9872001 128.787719727
-70123.0464629 120.981567383
-70245.1057256 111.20690918
-70367.1649884 100.25402832
-70489.2242512 88.736328125
-70611.283514 77.0493164062
-70733.3427767 65.3601074219
-70855.4020395 53.6286621094
-70977.4613023 41.6531982422
-71099.520565 29.1354980469
-71221.5798278 15.7548828125
-71343.6390906 1.24365234375
-71465.6983534 -14.548828125
-71587.7576161 -31.6091308594
-71709.8168789 -49.7354736328
-71831.8761417 -68.5400390625
-71953.9354045 -87.4771728516
-72075.9946672 -105.891723633
-72198.05393 -123.084472656
-72320.1131928 -138.381103516
-72442.1724555 -151.202026367
-72564.2317183 -161.119384766
-72686.2909811 -167.894287109
-72808.3502439 -171.493530273
-72930.4095066 -172.078613281
-73052.4687694 -169.970825195
-73174.5280322 -165.598388672
-73296.587295 -159.427734375
-73418.6465577 -151.895019531
-73540.7058205 -143.338745117
-73662.7650833 -133.950927734
-73784.824346 -123.747924805
-73906.8836088 -112.568725586
-74028.9428716 -100.102050781
-74151.0021344 -85.9390869141
-74273.0613971 -69.6479492188
-74395.1206599 -50.8596191406
-74517.1799227 -29.3581542969
-74639.2391855 -5.158203125
-74761.2984482 21.4326171875
-74883.357711 49.78515625
-75005.4169738 78.9514160156
-75127.4762365 107.70703125
-75249.5354993 134.629638672
-75371.5947621 158.20690918
-75493.6540249 176.966064453
-75615.7132876 189.610717773
-75737.7725504 195.155029297
-75859.8318132 193.035522461
-75981.8910759 183.193359375
-76103.9503387 166.114257812
-76226.0096015 142.820068359
-76348.0688643 114.811889648
-76470.128127 83.9676513672
-76592.1873898 52.4007568359
-76714.2466526 22.2950439453
-76836.3059154 -4.2724609375
-76958.3651781 -25.5031738281
-77080.4244409 -40.0268554688
-77202.4837037 -47.0158691406
-77324.5429664 -46.2540283203
-77446.6022292 -38.1517333984
-77568.661492 -23.7075195312
-77690.7207548 -4.41809082031
-77812.7800175 17.8540039062
-77934.8392803 41.0417480469
-78056.8985431 63.0511474609
-78178.9578059 81.9366455078
-78301.0170686 96.0596923828
-78423.0763314 104.216308594
-78545.1355942 105.722167969
-78667.1948569 100.449584961
-78789.2541197 88.8143310547
-78911.3133825 71.7149658203
-79033.3726453 50.4328613281
-79155.431908 26.5040283203
-79277.4911708 1.57336425781
-79399.5504336 -22.7497558594
-79521.6096964 -45.0258789062
-79643.6689591 -64.0926513672
-79765.7282219 -79.1420898438
-79887.7874847 -89.7575683594
-80009.8467474 -95.9122314453
-80131.9060102 -97.9294433594
-80253.965273 -96.4152832031
-80376.0245358 -92.1680908203
-80498.0837985 -86.0788574219
-80620.1430613 -79.0307617188
-80742.2023241 -71.8111572266
-80864.2615869 -65.0422363281
-80986.3208496 -59.1356201172
-81108.3801124 -54.2784423828
-81230.4393752 -50.4417724609
-81352.4986379 -47.4193115234
-81474.5579007 -44.8790283203
-81596.6171635 -42.4299316406
-81718.6764263 -39.6893310547
-81840.735689 -36.3465576172
-81962.7949518 -32.2130126953
-82084.8542146 -27.2573242188
-82206.9134774 -21.6182861328
-82328.9727401 -15.5985107422
-82451.0320029 -9.63928222656
-82573.0912657 -4.27893066406
-82695.1505284 -0.10302734375
-82817.2097912 2.31188964844
-82939.269054 2.45166015625
-83061.3283168 -0.0877685546875
-83183.3875795 -5.56494140625
-83305.4468423 -14.0672607422
-83427.5061051 -25.5036621094
-83549.5653679 -39.6077880859
-83671.6246306 -55.9538574219
-83793.6838934 -73.9814453125
-83915.7431562 -93.0272216797
-84037.8024189 -112.357055664
-84159.8616817 -131.200439453
-84281.9209445 -148.781738281
-84403.9802073 -164.350341797
-84526.03947 -177.205932617
-84648.0987328 -186.72277832
-84770.1579956 -192.372558594
-84892.2172583 -193.745117188
-85014.2765211 -190.570678711
-85136.3357839 -182.741455078
-85258.3950467 -170.330322266
-85380.4543094 -153.608154297
-85502.5135722 -133.054199219
-85624.572835 -109.357055664
-85746.6320978 -83.4052734375
-85868.6913605 -56.2614746094
-85990.7506233 -29.12109375
-86112.8098861 -3.25598144531
-86234.8691488 20.0567626953
-86356.9284116 39.6169433594
-86478.9876744 54.3859863281
-86601.0469372 63.5718994141
-86723.1061999 66.7017822266
-86845.1654627 63.6788330078
-86967.2247255 54.8125
-87089.2839883 40.8200683594
-87211.343251 22.7933349609
-87333.4025138 2.13427734375
-87455.4617766 -19.5394287109
-87577.5210393 -40.5141601562
-87699.5803021 -59.111328125
-87821.6395649 -73.8236083984
-87943.6988277 -83.4412841797
-88065.7580904 -87.1574707031
-88187.8173532 -84.6437988281
-88309.876616 -76.0832519531
-88431.9358788 -62.1625976562
-88553.9951415 -44.0174560547
-88676.0544043 -23.1389160156
-88798.1136671 -1.24462890625
-88920.1729298 19.8702392578
-89042.2321926 38.4916992188
-89164.2914554 53.1394042969
-89286.3507182 62.6978759766
-89408.4099809 66.5162353516
-89530.4692437 64.46484375
-89652.5285065 56.9431152344
-89774.5877693 44.8406982422
-89896.647032 29.4509277344
-90018.7062948 12.3493652344
-90140.7655576 -4.75329589844
-90262.8248203 -20.1697998047
-90384.8840831 -32.3892822266
-90506.9433459 -40.2111816406
-90629.0026087 -42.8497314453
-90751.0618714 -39.9938964844
-90873.1211342 -31.8236083984
-90995.180397 -18.9790039062
-91117.2396598 -2.48596191406
-91239.2989225 16.3500976562
-91361.3581853 36.0749511719
-91483.4174481 55.2225341797
-91605.4767108 72.4482421875
-91727.5359736 86.6422119141
-91849.5952364 97.0142822266
-91971.6544992 103.139892578
-92093.7137619 104.968383789
-92215.7730247 102.791870117
-92337.8322875 97.1796875
-92459.8915503 88.8901367188
-92581.950813 78.7691650391
-92704.0100758 67.6473388672
-92826.0693386 56.2495117188
-92948.1286013 45.1252441406
-93070.1878641 34.609375
-93192.2471269 24.8138427734
-93314.3063897 15.6519775391
-93436.3656524 6.89123535156
-93558.4249152 -1.77490234375
-93680.484178 -10.646484375
-93802.5434408 -19.9364013672
-93924.6027035 -29.7048339844
-94046.6619663 -39.8157958984
-94168.7212291 -49.9224853516
-94290.7804918 -59.4865722656
-94412.8397546 -67.8284912109
-94534.8990174 -74.2045898438
-94656.9582802 -77.90234375
-94779.0175429 -78.3428955078
-94901.0768057 -75.1774902344
-95023.1360685 -68.3658447266
-95145.1953312 -58.2259521484
-95267.254594 -45.4468994141
-95389.3138568 -31.0600585938
-95511.3731196 -16.3709716797
-95633.4323823 -2.85400390625
-95755.4916451 7.97778320312
-95877.5509079 14.7170410156
-95999.6101707 16.2071533203
-96121.6694334 11.6694335938
-96243.7286962 0.80224609375
-96365.787959 -16.1616210938
-96487.8472217 -38.4450683594
-96609.9064845 -64.7681884766
-96731.9657473 -93.4383544922
-96854.0250101 -122.481201172
-96976.0842728 -149.80090332
-97098.1435356 -173.354980469
-97220.2027984 -191.327880859
-97342.2620612 -202.286376953
-97464.3213239 -205.302124023
-97586.3805867 -200.030151367
-97708.4398495 -186.737548828
-97830.4991122 -166.276611328
-97952.558375 -140.010986328
-98074.6176378 -109.696777344
-98196.6769006 -77.3347167969
-98318.7361633 -45.0070800781
-98440.7954261 -14.712890625
-98562.8546889 11.7814941406
-98684.9139517 33.0634765625
-98806.9732144 48.1585693359
-98929.0324772 56.5704345703
-99051.09174 58.27734375
-99173.1510027 53.6875
-99295.2102655 43.5618896484
-99417.2695283 28.9125976562
-99539.3287911 10.892578125
-99661.3880538 -9.31359863281
-99783.4473166 -30.5874023438
-99905.5065794 -51.9488525391
-100027.565842 -72.6037597656
-100149.625105 -91.9597167969
-100271.684368 -109.615478516
-100393.74363 -125.326538086
-100515.802893 -138.956420898
-100637.862156 -150.421508789
-100759.921419 -159.642700195
-100881.980682 -166.504760742
-101004.039944 -170.839233398
-101126.099207 -172.426513672
-101248.15847 -171.020996094
-101370.217733 -166.395751953
-101492.276995 -158.398193359
-101614.336258 -147.009887695
-101736.395521 -132.401733398
-101858.454784 -114.973632812
-101980.514047 -95.3698730469
-102102.573309 -74.4677734375
-102224.632572 -53.3365478516
-102346.691835 -33.1658935547
-102468.751098 -15.1746826172
-102590.81036 -0.50244140625
-102712.869623 9.8974609375
-102834.928886 15.3604736328
-102956.988149 15.5869140625
-103079.047411 10.6901855469
-103201.106674 1.20373535156
-103323.165937 -11.9515380859
-103445.2252 -27.5428466797
-103567.284463 -44.1339111328
-103689.343725 -60.2180175781
-103811.402988 -74.3647460938
-103933.462251 -85.3610839844
-104055.521514 -92.3354492188
-104177.580776 -94.849609375
-104299.640039 -92.9483642578
-104421.699302 -87.1599121094
-104543.758565 -78.4461669922
-104665.817828 -68.1058349609
-104787.87709 -57.6422119141
-104909.936353 -48.6038818359
-105031.995616 -42.4204101562
-105154.054879 -40.2442626953
-105276.114141 -42.8208007812
-105398.173404 -50.3973388672
-105520.232667 -62.6840820312
-105642.29193 -78.8686523438
-105764.351192 -97.6888427734
-105886.410455 -117.552490234
-106008.469718 -136.6953125
-106130.528981 -153.360473633
-106252.588244 -165.981567383
-106374.647506 -173.350341797
-106496.706769 -174.750488281
-106618.766032 -170.044311523
-106740.825295 -159.70300293
-106862.884557 -144.773071289
-106984.94382 -126.785644531
-107107.003083 -107.614868164
-107229.062346 -89.2982177734
-107351.121609 -73.8372802734
-107473.180871 -63.0003662109
-107595.240134 -58.1422119141
-107717.299397 -60.0653076172
-107839.35866 -68.9298095703
-107961.417922 -84.2291259766
-108083.477185 -104.826904297
-108205.536448 -129.056396484
-108327.595711 -154.873291016
-108449.654973 -180.043212891
-108571.714236 -202.349243164
-108693.773499 -219.800048828
-108815.832762 -230.813110352
-108937.892025 -234.362548828
-109059.951287 -230.071899414
-109182.01055 -218.247070312
-109304.069813 -199.843139648
-109426.129076 -176.372436523
-109548.188338 -149.760742188
-109670.247601 -122.167358398
-109792.306864 -95.7849121094
-109914.366127 -72.6411132812
-110036.42539 -54.4173583984
-110158.484652 -42.3049316406
-110280.543915 -36.9079589844
-110402.603178 -38.2038574219
-110524.662441 -45.5622558594
-110646.721703 -57.8192138672
-110768.780966 -73.3995361328
-110890.840229 -90.4714355469
-111012.899492 -107.121459961
-111134.958754 -121.530395508
-111257.018017 -132.133789062
-111379.07728 -137.754150391
-111501.136543 -137.692260742
-111623.195806 -131.76940918
-111745.255068 -120.323364258
-111867.314331 -104.154174805
-111989.373594 -84.4313964844
-112111.432857 -62.5727539062
-112233.492119 -40.1047363281
-112355.551382 -18.5209960938
-112477.610645 0.84765625
-112599.669908 16.9438476562
-112721.729171 29.0589599609
-112843.788433 36.8751220703
-112965.847696 40.4672851562
-113087.906959 40.2689208984
-113209.966222 37.0057373047
-113332.025484 31.6081542969
-113454.084747 25.1070556641
-113576.14401 18.5289306641
-113698.203273 12.7957763672
-113820.262535 8.64111328125
-113942.321798 6.5478515625
-114064.381061 6.71264648438
-114186.440324 9.03833007812
-114308.499587 13.1522216797
-114430.558849 18.4503173828
-114552.618112 24.1583251953
-114674.677375 29.4051513672
-114796.736638 33.3026123047
-114918.7959 35.0224609375
-115040.855163 33.8676757812
-115162.914426 29.3287353516
-115284.973689 21.1260986328
-115407.032952 9.23217773438
-115529.092214 -6.12353515625
-115651.151477 -24.4698486328
-115773.21074 -45.1235351562
-115895.270003 -67.2340087891
-116017.329265 -89.8374023438
-116139.388528 -111.91784668
-116261.447791 -132.470092773
-116383.507054 -150.5625
-116505.566316 -165.39440918
-116627.625579 -176.345581055
-116749.684842 -183.014282227
-116871.744105 -185.243774414
-116993.803368 -183.131225586
-117115.86263 -177.022338867
-117237.921893 -167.488769531
-117359.981156 -155.289550781
-117482.040419 -141.319458008
-117604.099681 -126.543457031
-117726.158944 -111.927734375
-117848.218207 -98.3638916016
-117970.27747 -86.5982666016
-118092.336732 -77.1694335938
-118214.395995 -70.3588867188
-118336.455258 -66.1619873047
-118458.514521 -64.2813720703
-118580.573784 -64.1447753906
-118702.633046 -64.9503173828
-118824.692309 -65.7333984375
-118946.751572 -65.4536132812
-119068.810835 -63.0941162109
-119190.870097 -57.7653808594
-119312.92936 -48.8049316406
-119434.988623 -35.8620605469
-119557.047886 -18.9606933594
-119679.107149 1.46801757812
-119801.166411 24.5909423828
-119923.225674 49.2100830078
-120045.284937 73.8416748047
-120167.3442 96.8226318359
-120289.403462 116.441162109
-120411.462725 131.081420898
-120533.521988 139.365966797
-120655.581251 140.288085938
-120777.640513 133.317993164
-120899.699776 118.472167969
-121021.759039 96.3419189453
-121143.818302 68.0710449219
-121265.877565 35.2888183594
-121387.936827 -0.002197265625
-121509.99609 -35.5716552734
-121632.055353 -69.1300048828
-121754.114616 -98.5046386719
-121876.173878 -121.810546875
-121998.233141 -137.596923828
-122120.292404 -144.961791992
-122242.351667 -143.61706543
-122364.41093 -133.907836914
-122486.470192 -116.774291992
-122608.529455 -93.6678466797
-122730.588718 -66.4248046875
-122852.647981 -37.1097412109
-122974.707243 -7.84521484375
-123096.766506 19.3601074219
-123218.825769 42.7677001953
-123340.885032 61.03515625
-123462.944294 73.3060302734
-123585.003557 79.2491455078
-123707.06282 79.0545654297
-123829.122083 73.3813476562
-123951.181346 63.265625
-124073.240608 50.0026855469
-124195.299871 35.0111083984
-124317.359134 19.6945800781
-124439.418397 5.31555175781
-124561.477659 -7.10876464844
-124683.536922 -16.8797607422
-124805.596185 -23.6530761719
-124927.655448 -27.4366455078
-125049.714711 -28.5533447266
-125171.773973 -27.5745849609
-125293.833236 -25.2337646484
-125415.892499 -22.3304443359
-125537.951762 -19.6350097656
-125660.011024 -17.8059082031
-125782.070287 -17.3272705078
-125904.12955 -18.4710693359
-126026.188813 -21.2879638672
-126148.248075 -25.626953125
-126270.307338 -31.1754150391
-126392.366601 -37.5185546875
-126514.425864 -44.2054443359
-126636.485127 -50.8156738281
-126758.544389 -57.0167236328
-126880.603652 -62.6060791016
-127002.662915 -67.53125
-127124.722178 -71.8889160156
-127246.78144 -75.9011230469
-127368.840703 -79.8731689453
-127490.899966 -84.1400146484
-127612.959229 -89.0059814453
-127735.018492 -94.6892089844
-127857.077754 -101.274780273
-127979.137017 -108.684692383
-128101.19628 -116.669921875
-128223.255543 -124.821411133
-128345.314805 -132.605224609
-128467.374068 -139.412963867
-128589.433331 -144.622924805
-128711.492594 -147.667480469
-128833.551856 -148.094116211
-128955.611119 -145.616577148
-129077.670382 -140.148925781
-129199.729645 -131.816650391
-129321.788908 -120.947387695
-129443.84817 -108.038452148
-129565.907433 -93.70703125
-129687.966696 -78.6280517578
-129810.025959 -63.4692382812
-129932.085221 -48.8265380859
-130054.144484 -35.1727294922
-130176.203747 -22.8203125
-130298.26301 -11.9079589844
-130420.322273 -2.40612792969
-130542.381535 5.85473632812
-130664.440798 13.1394042969
-130786.500061 19.7509765625
-130908.559324 25.9718017578
-131030.618586 32.0072021484
-131152.677849 37.94140625
-131274.737112 43.7102050781
-131396.796375 49.0953369141
-131518.855637 53.7427978516
-131640.9149 57.2004394531
-131762.974163 58.9748535156
-131885.033426 58.5963134766
-132007.092689 55.6883544922
-132129.151951 50.0296630859
-132251.211214 41.6029052734
-132373.270477 30.6220703125
-132495.32974 17.5338134766
-132617.389002 2.99365234375
-132739.448265 -12.185546875
-132861.507528 -27.1048583984
-132983.566791 -40.86328125
-133105.626054 -52.6480712891
-133227.685316 -61.8197021484
-133349.744579 -67.9809570312
-133471.803842 -71.0249023438
-133593.863105 -71.1520996094
-133715.922367 -68.8585205078
-133837.98163 -64.8901367188
-133960.040893 -60.1722412109
-134082.100156 -55.7172851562
-134204.159418 -52.5224609375
-134326.218681 -51.4672851562
-134448.277944 -53.2215576172
-134570.337207 -58.1727294922
-134692.39647 -66.3840332031
-134814.455732 -77.5823974609
-134936.514995 -91.1817626953
-135058.574258 -106.340087891
-135180.633521 -122.037719727
-135302.692783 -137.178833008
-135424.752046 -150.694824219
-135546.811309 -161.648193359
-135668.870572 -169.317871094
-135790.929835 -173.264038086
-135912.989097 -173.361083984
-136035.04836 -169.798706055
-136157.107623 -163.050048828
-136279.166886 -153.811279297
-136401.226148 -142.921264648
-136523.285411 -131.267456055
-136645.344674 -119.69128418
-136767.403937 -108.90234375
-136889.463199 -99.4106445312
-137011.522462 -91.4832763672
-137133.581725 -85.1311035156
-137255.640988 -80.125
-137377.700251 -76.0389404297
-137499.759513 -72.3138427734
-137621.818776 -68.3348388672
-137743.878039 -63.5140380859
-137865.937302 -57.3638916016
-137987.996564 -49.5593261719
-138110.055827 -39.9755859375
-138232.11509 -28.7030029297
-138354.174353 -16.0329589844
-138476.233616 -2.42041015625
-138598.292878 11.5725097656
-138720.352141 25.3450927734
-138842.411404 38.3291015625
-138964.470667 50.0540771484
-139086.529929 60.1978759766
-139208.589192 68.6163330078
-139330.648455 75.3482666016
-139452.707718 80.595703125
-139574.76698 84.6804199219
-139696.826243 87.9842529297
-139818.885506 90.8790283203
-139940.944769 93.6577148438
-140063.004032 96.4720458984
-140185.063294 99.2904052734
-140307.122557 101.877807617
-140429.18182 103.803955078
-140551.241083 104.480102539
-140673.300345 103.220336914
-140795.359608 99.3208007812
-140917.418871 92.1510009766
-141039.478134 81.2429199219
-141161.537397 66.3707275391
-141283.596659 47.6085205078
-141405.655922 25.3603515625
-141527.715185 0.358032226562
-141649.774448 -26.3784179688
-141771.83371 -53.6091308594
-141893.892973 -79.9700927734
-142015.952236 -104.085571289
-142138.011499 -124.684936523
-142260.070761 -140.713623047
-142382.130024 -151.426513672
-142504.189287 -156.451171875
-142626.24855 -155.820556641
-142748.307813 -149.963867188
-142870.367075 -139.663085938
-142992.426338 -125.975830078
-143114.485601 -110.135498047
-143236.544864 -93.4366455078
-143358.604126 -77.1198730469
-143480.663389 -62.2668457031
-143602.722652 -49.7166748047
-143724.781915 -40.0111083984
-143846.841178 -33.3746337891
-143968.90044 -29.7281494141
-144090.959703 -28.7353515625
-144213.018966 -29.8737792969
-144335.078229 -32.5207519531
-144457.137491 -36.0452880859
-144579.196754 -39.8923339844
-144701.256017 -43.6505126953
-144823.31528 -47.095703125
-144945.374542 -50.2045898438
-145067.433805 -53.1375732422
-145189.493068 -56.1956787109
-145311.552331 -59.7545166016
-145433.611594 -64.1884765625
-145555.670856 -69.7911376953
-145677.730119 -76.7078857422
-145799.789382 -84.8862304688
-145921.848645 -94.0545654297
-146043.907907 -103.729980469
-146165.96717 -113.260131836
-146288.026433 -121.890136719
-146410.085696 -128.850341797
-146532.144959 -133.453735352
-146654.204221 -135.190185547
-146776.263484 -133.805908203
-146898.322747 -129.357543945
-147020.38201 -122.232543945
-147142.441272 -113.129394531
-147264.500535 -103.000854492
-147386.559798 -92.9627685547
-147508.619061 -84.177734375
-147630.678323 -77.7258300781
-147752.737586 -74.4780273438
-147874.796849 -74.9837646484
-147996.856112 -79.3923339844
-148118.915375 -87.4105224609
-148240.974637 -98.3115234375
-148363.0339 -110.990234375
-148485.093163 -124.063598633
-148607.152426 -136.006591797
-148729.211688 -145.309570312
-148851.270951 -150.640258789
-148973.330214 -150.994506836
-149095.389477 -145.815917969
-149217.44874 -135.071899414
-149339.508002 -119.276977539
-149461.567265 -99.4573974609
-149583.626528 -77.0598144531
-149705.685791 -53.8135986328
-149827.745053 -31.5573730469
-149949.804316 -12.0511474609
-150071.863579 3.2080078125
-150193.922842 13.1456298828
-150315.982104 17.2271728516
-150438.041367 15.51953125
-150560.10063 8.68725585938
-150682.159893 -2.07543945312
-150804.219156 -15.1739501953
-150926.278418 -28.7873535156
-151048.337681 -41.0725097656
-151170.396944 -50.3740234375
-151292.456207 -55.4194335938
-151414.515469 -55.474609375
-151536.574732 -50.4437255859
-151658.633995 -40.9002685547
-151780.693258 -28.0428466797
-151902.752521 -13.5809326172
-152024.811783 0.442260742188
-152146.871046 11.8695068359
-152268.930309 18.6708984375
-152390.989572 19.1795654297
-152513.048834 12.2980957031
-152635.108097 -2.34814453125
-152757.16736 -24.3314208984
-152879.226623 -52.4227294922
-153001.285885 -84.6771240234
-153123.345148 -118.599487305
-153245.404411 -151.37109375
-153367.463674 -180.118530273
-153489.522937 -202.195800781
-153611.582199 -215.450927734
-153733.641462 -218.449951172
-153855.700725 -210.634277344
-153977.759988 -192.391113281
-154099.81925 -165.031005859
-154221.878513 -130.673095703
-154343.937776 -92.0440673828
-154465.997039 -52.2176513672
-154588.056302 -14.3117675781
-154710.115564 18.8175048828
-154832.174827 44.8610839844
-154954.23409 62.2852783203
-155076.293353 70.4835205078
-155198.352615 69.8323974609
-155320.411878 61.6459960938
-155442.471141 48.0323486328
-155564.530404 31.6647949219
-155686.589666 15.4915771484
-155808.648929 2.41430664062
-155930.708192 -5.033203125
-156052.767455 -4.97265625
-156174.826718 3.59875488281
-156296.88598 20.6743164062
-156418.945243 45.2095947266
-156541.004506 75.2022705078
-156663.063769 107.874511719
-156785.123031 139.938598633
-156907.182294 167.925415039
-157029.241557 188.534790039
-157151.30082 198.980224609
-157273.360083 197.288330078
-157395.419345 182.52331543
-157517.478608 154.914306641
-157639.537871 115.868774414
-157761.597134 67.8707275391
-157883.656396 14.2735595703
-158005.715659 -40.9949951172
-158127.774922 -93.7883300781
-158249.834185 -140.118530273
-158371.893447 -176.522949219
-158493.95271 -200.385375977
-158616.011973 -210.173583984
-158738.071236 -205.579345703
-158860.130499 -187.539550781
-158982.189761 -158.141845703
-159104.249024 -120.419677734
-159226.308287 -78.0628662109
-159348.36755 -35.064453125
-159470.426812 4.65417480469
-159592.486075 37.6101074219
-159714.545338 61.0771484375
-159836.604601 73.3299560547
-159958.663864 73.7882080078
-160080.723126 63.0504150391
-160202.782389 42.8135986328
-160324.841652 15.6898193359
-160446.900915 -15.0606689453
-160568.960177 -45.8563232422
-160691.01944 -73.1431884766
-160813.078703 -93.7374267578
-160935.137966 -105.12512207
-161057.197228 -105.693237305
-161179.256491 -94.8714599609
-161301.315754 -73.1715087891
-161423.375017 -42.1256103516
-161545.43428 -4.13024902344
-161667.493542 37.7860107422
-161789.552805 80.2476806641
-161911.612068 119.839599609
-162033.671331 153.408203125
-162155.730593 178.329101562
-162277.789856 192.714599609
-162399.849119 195.545898438
-162521.908382 186.721069336
-162643.967645 167.015869141
-162766.026907 137.968261719
-162888.08617 101.700073242
-163010.145433 60.6965332031
-163132.204696 17.5682373047
-163254.263958 -25.1795654297
-163376.323221 -65.3519287109
-163498.382484 -101.217651367
-163620.441747 -131.607543945
-163742.501009 -155.94543457
-163864.560272 -174.216674805
-163986.619535 -186.881958008
-164108.678798 -194.748779297
-164230.738061 -198.821289062
-164352.797323 -200.143188477
-164474.856586 -199.655395508
-164596.915849 -198.083862305
-164718.975112 -195.86706543
-164841.034374 -193.133056641
-164963.093637 -189.723022461
-165085.1529 -185.257568359
-165207.212163 -179.235229492
-165329.271425 -171.149536133
-165451.330688 -160.606811523
-165573.389951 -147.432006836
-165695.449214 -131.744262695
-165817.508477 -113.995727539
-165939.567739 -94.9655761719
-166061.627002 -75.7065429688
-166183.686265 -57.4542236328
-166305.745528 -41.5026855469
-166427.80479 -29.0651855469
-166549.864053 -21.1303710938
-166671.923316 -18.3364257812
-166793.982579 -20.8724365234
-166916.041842 -28.4230957031
-167038.101104 -40.1636962891
-167160.160367 -54.8059082031
-167282.21963 -70.6950683594
-167404.278893 -85.9486083984
-167526.338155 -98.6224365234
-167648.397418 -106.892456055
-167770.456681 -109.229003906
-167892.515944 -104.552124023
-168014.575206 -92.3470458984
-168136.634469 -72.7327880859
-168258.693732 -46.4718017578
-168380.752995 -14.9223632812
-168502.812258 20.0631103516
-168624.87152 56.2882080078
-168746.930783 91.3920898438
-168868.990046 123.046508789
-168991.049309 149.151000977
-169113.108571 168.008056641
-169235.167834 178.462646484
-169357.227097 179.994506836
-169479.28636 172.754272461
-169601.345623 157.542358398
-169723.404885 135.731811523
-169845.464148 109.144165039
-169967.523411 79.8890380859
-170089.582674 50.1848144531
-170211.641936 22.1740722656
-170333.701199 -2.24731445312
-170455.760462 -21.5743408203
-170577.819725 -34.7965087891
-170699.878987 -41.4549560547
-170821.93825 -41.6485595703
-170943.997513 -35.9898681641
-171066.056776 -25.5196533203
-171188.116039 -11.5854492188
-171310.175301 4.29821777344
-171432.234564 20.5987548828
-171554.293827 35.9051513672
-171676.35309 49.0485839844
-171798.412352 59.1915283203
-171920.471615 65.87890625
-172042.530878 69.0498046875
-172164.590141 69.0052490234
-172286.649404 66.3447265625
-172408.708666 61.8723144531
-172530.767929 56.4884033203
-172652.827192 51.0745849609
-172774.886455 46.3878173828
-172896.945717 42.9702148438
-173019.00498 41.0889892578
-173141.064243 40.7060546875
-173263.123506 41.4862060547
-173385.182768 42.8354492188
-173507.242031 43.9730224609
-173629.301294 44.021484375
-173751.360557 42.1116943359
-173873.41982 37.4866943359
-173995.479082 29.5969238281
-174117.538345 18.1743164062
-174239.597608 3.27978515625
-174361.656871 -14.68359375
-174483.716133 -34.9927978516
-174605.775396 -56.6584472656
-174727.834659 -78.5093994141
-174849.893922 -99.2957763672
-174971.953185 -117.804321289
-175094.012447 -132.970581055
-175216.07171 -143.982421875
-175338.130973 -150.357421875
-175460.190236 -151.99206543
-175582.249498 -149.174682617
-175704.308761 -142.55847168
-175826.368024 -133.100830078
-175948.427287 -121.96862793
-176070.486549 -110.423095703
-176192.545812 -99.6921386719
-176314.605075 -90.8422851562
-176436.664338 -84.6658935547
-176558.723601 -81.5910644531
-176680.782863 -81.6264648438
-176802.842126 -84.3477783203
-176924.901389 -88.9266357422
-177046.960652 -94.2030029297
-177169.019914 -98.7933349609
-177291.079177 -101.2265625
-177413.13844 -100.095581055
-177535.197703 -94.2103271484
-177657.256966 -82.7365722656
-177779.316228 -65.3082275391
-177901.375491 -42.0992431641
-178023.434754 -13.8492431641
-178145.494017 18.1645507812
-178267.553279 52.2071533203
-178389.612542 86.2100830078
-178511.671805 117.936889648
-178633.731068 145.166625977
-178755.79033 165.889770508
-178877.849593 178.489868164
-178999.908856 181.900634766
-179121.968119 175.719116211
-179244.027382 160.266967773
-179366.086644 136.587646484
-179488.145907 106.385375977
-179610.20517 71.9007568359
-179732.264433 35.7403564453
-179854.323695 0.668701171875
-179976.382958 -30.6160888672
-180098.442221 -55.7075195312
-180220.501484 -72.6911621094
-180342.560747 -80.3096923828
-180464.620009 -78.0706787109
-180586.679272 -66.2916259766
-180708.738535 -46.0758056641
-180830.797798 -19.2188720703
-180952.85706 11.9411621094
-181074.916323 44.7237548828
-181196.975586 76.3334960938
-181319.034849 104.096313477
-181441.094111 125.686889648
-181563.153374 139.321411133
-181685.212637 143.902832031
-181807.2719 139.10559082
-181929.331163 125.390380859
-182051.390425 103.952148438
-182173.449688 76.6009521484
-182295.508951 45.5939941406
-182417.568214 13.4285888672
-182539.627476 -17.3801269531
-182661.686739 -44.5205078125
-182783.746002 -66.0803222656
-182905.805265 -80.7038574219
-183027.864528 -87.6940917969
-183149.92379 -87.052734375
-183271.983053 -79.4556884766
-183394.042316 -66.1677246094
-183516.101579 -48.9061279297
-183638.160841 -29.6657714844
-183760.220104 -10.5258789062
-183882.279367 6.5458984375
-184004.33863 19.873046875
-184126.397892 28.2137451172
-184248.457155 30.8620605469
-184370.516418 27.6926269531
-184492.575681 19.1497802734
-184614.634944 6.18371582031
-184736.694206 -9.85913085938
-184858.753469 -27.3802490234
-184980.812732 -44.6887207031
-185102.871995 -60.1655273438
-185224.931257 -72.4133300781
-185346.99052 -80.3773193359
-185469.049783 -83.4300537109
-185591.109046 -81.4090576172
-185713.168309 -74.609375
-185835.227571 -63.7322998047
-185957.286834 -49.7969970703
-186079.346097 -34.0268554688
-186201.40536 -17.7222900391
-186323.464622 -2.13403320312
-186445.523885 11.6514892578
-186567.583148 22.8022460938
-186689.642411 30.7993164062
-186811.701673 35.4604492188
-186933.760936 36.9270019531
-187055.820199 35.6190185547
-187177.879462 32.1644287109
-187299.938725 27.3122558594
-187421.997987 21.8389892578
-187544.05725 16.4604492188
-187666.116513 11.7564697266
-187788.175776 8.1181640625
-187910.235038 5.71960449219
-188032.294301 4.5185546875
-188154.353564 4.28198242188
-188276.412827 4.63256835938
-188398.47209 5.11120605469
-188520.531352 5.24523925781
-188642.590615 4.61535644531
-188764.649878 2.91235351562
-188886.709141 -0.019775390625
-189008.768403 -4.16333007812
-189130.827666 -9.32568359375
-189252.886929 -15.1589355469
-189374.946192 -21.1990966797
-189497.005454 -26.9141845703
-189619.064717 -31.7612304688
-189741.12398 -35.2416992188
-189863.183243 -36.9493408203
-189985.242506 -36.6082763672
-190107.301768 -34.0943603516
-190229.361031 -29.4407958984
-190351.420294 -22.8280029297
-190473.479557 -14.5612792969
-190595.538819 -5.03747558594
-190717.598082 5.29125976562
-190839.657345 15.9543457031
-190961.716608 26.4934082031
-191083.775871 36.4874267578
-191205.835133 45.5662841797
-191327.894396 53.4152832031
-191449.953659 59.7722167969
-191572.012922 64.4191894531
-191694.072184 67.1724853516
-191816.131447 67.8748779297
-191938.19071 66.39453125
-192060.249973 62.6318359375
-192182.309235 56.5338134766
-192304.368498 48.1186523438
-192426.427761 37.5032958984
-192548.487024 24.9333496094
-192670.546287 10.8072509766
-192792.605549 -4.30871582031
-192914.664812 -19.6820068359
-193036.724075 -34.4328613281
-193158.783338 -47.5766601562
-193280.8426 -58.0842285156
-193402.901863 -64.9625244141
-193524.961126 -67.34375
-193647.020389 -64.5793457031
-193769.079652 -56.3270263672
-193891.138914 -42.62109375
-194013.198177 -23.9177246094
-194135.25744 -1.10632324219
-194257.316703 24.5190429688
-194379.375965 51.3253173828
-194501.435228 77.4453125
-194623.494491 100.913330078
-194745.553754 119.819580078
-194867.613016 132.47265625
-194989.672279 137.555053711
-195111.731542 134.255981445
-195233.790805 122.366577148
-195355.850068 102.330688477
-195477.90933 75.2386474609
-195599.968593 42.7674560547
-195722.027856 7.06433105469
-195844.087119 -29.4111328125
-195966.146381 -64.0814208984
-196088.205644 -94.4576416016
-196210.264907 -118.348022461
-196332.32417 -134.043212891
-196454.383433 -140.46496582
-196576.442695 -137.263427734
-196698.501958 -124.853271484
-196820.561221 -104.385498047
-196942.620484 -77.6544189453
-197064.679746 -46.9528808594
-197186.739009 -14.8804931641
-197308.798272 15.8685302734
-197430.857535 42.7290039062
-197552.916797 63.4725341797
-197674.97606 76.3841552734
-197797.035323 80.3951416016
-197919.094586 75.15625
-198041.153849 61.0502929688
-198163.213111 39.1424560547
-198285.272374 11.0749511719
-198407.331637 -21.0814208984
-198529.3909 -55.0080566406
-198651.450162 -88.3288574219
-198773.509425 -118.798095703
-198895.568688 -144.465942383
-199017.627951 -163.810302734
-199139.687214 -175.822875977
-199261.746476 -180.048461914
-199383.805739 -176.573120117
-199505.865002 -165.969604492
-199627.924265 -149.206542969
-199749.983527 -127.535400391
-199872.04279 -102.363647461
-199994.102053 -75.1341552734
-200116.161316 -47.2156982422
-200238.220578 -19.8171386719
-200360.279841 6.068359375
-200482.339104 29.6898193359
-200604.398367 50.5346679688
-200726.45763 68.3024902344
-200848.516892 82.8608398438
-200970.576155 94.1937255859
-201092.635418 102.352539062
-201214.694681 107.413085938
-201336.753943 109.452148438
-201458.813206 108.536743164
-201580.872469 104.736572266
-201702.931732 98.1479492188
-201824.990995 88.9307861328
-201947.050257 77.345703125
-202069.10952 63.7874755859
-202191.168783 48.8061523438
-202313.228046 33.1091308594
-202435.287308 17.5408935547
-202557.346571 3.03967285156
-202679.405834 -9.42578125
-202801.465097 -18.935546875
-202923.524359 -24.7039794922
-203045.583622 -26.1633300781
-203167.642885 -23.0355224609
-203289.702148 -15.3813476562
-203411.761411 -3.62194824219
-203533.820673 11.4752197266
-203655.879936 28.8433837891
-203777.939199 47.1955566406
-203899.998462 65.1293945312
-204022.057724 81.2489013672
-204144.116987 94.2884521484
-204266.17625 103.23059082
-204388.235513 107.402832031
-204510.294776 106.54296875
-204632.354038 100.828613281
-204754.413301 90.8623046875
-204876.472564 77.6188964844
-204998.531827 62.3538818359
-205120.591089 46.4864501953
-205242.650352 31.4664306641
-205364.709615 18.6383056641
-205486.768878 9.11743164062
-205608.82814 3.68957519531
-205730.887403 2.74438476562
-205852.946666 6.24914550781
-205975.005929 13.7646484375
-206097.065192 24.5017089844
-206219.124454 37.4100341797
-206341.183717 51.2918701172
-206463.24298 64.9259033203
-206585.302243 77.1883544922
-206707.361505 87.1597900391
-206829.420768 94.2039794922
-206951.480031 98.0142822266
-207073.539294 98.6198730469
-207195.598557 96.3541259766
-207317.657819 91.7897949219
-207439.717082 85.6500244141
-207561.776345 78.7036132812
-207683.835608 71.6605224609
-207805.89487 65.0769042969
-207927.954133 59.2863769531
-208050.013396 54.3572998047
-208172.072659 50.0905761719
-208294.131921 46.0510253906
-208416.191184 41.6326904297
-208538.250447 36.1483154297
-208660.30971 28.9338378906
-208782.368973 19.4543457031
-208904.428235 7.39758300781
-209026.487498 -7.25415039062
-209148.546761 -24.185546875
-209270.606024 -42.7481689453
-209392.665286 -61.9993896484
-209514.724549 -80.7788085938
-209636.783812 -97.8133544922
-209758.843075 -111.842163086
-209880.902338 -121.745727539
-210002.9616 -126.666748047
-210125.020863 -126.109741211
-210247.080126 -120.006347656
-210369.139389 -108.741577148
-210491.198651 -93.1324462891
-210613.257914 -74.3670654297
-210735.317177 -53.9024658203
-210857.37644 -33.3372802734
-210979.435702 -14.2679443359
-211101.494965 1.85363769531
-211223.554228 13.8521728516
-211345.613491 20.9282226562
-211467.672754 22.7241210938
-211589.732016 19.3458251953
-211711.791279 11.3369140625
-211833.850542 -0.387939453125
-211955.909805 -14.6434326172
-212077.969067 -30.1004638672
-212200.02833 -45.4206542969
-212322.087593 -59.3885498047
-212444.146856 -71.0252685547
-212566.206118 -79.6744384766
-212688.265381 -85.048828125
-212810.324644 -87.2379150391
-212932.383907 -86.673828125
-213054.44317 -84.0625
-213176.502432 -80.2866210938
-213298.561695 -76.2955322266
-213420.620958 -72.9906005859
-213542.680221 -71.1226806641
-213664.739483 -71.2097167969
-213786.798746 -73.4862060547
-213908.858009 -77.8876953125
-214030.917272 -84.0692138672
-214152.976535 -91.4597167969
-214275.035797 -99.3389892578
-214397.09506 -106.932250977
-214519.154323 -113.506713867
-214641.213586 -118.462768555
-214763.272848 -121.404296875
-214885.332111 -122.184448242
-215007.391374 -120.91796875
-215129.450637 -117.961303711
-215251.509899 -113.86315918
-215373.569162 -109.291259766
-215495.628425 -104.944213867
-215617.687688 -101.460571289
-215739.746951 -99.3365478516
-215861.806213 -98.8602294922
-215983.865476 -100.073730469
-216105.924739 -102.765258789
-216227.984002 -106.494995117
-216350.043264 -110.64831543
-216472.102527 -114.513183594
-216594.16179 -117.370727539
-216716.221053 -118.587768555
-216838.280316 -117.700561523
-216960.339578 -114.478149414
-217082.398841 -108.957275391
-217204.458104 -101.445556641
-217326.517367 -92.4875488281
-217448.576629 -82.8021240234
-217570.635892 -73.1940917969
-217692.695155 -64.4521484375
-217814.754418 -57.2449951172
-217936.81368 -52.0272216797
-218058.872943 -48.970703125
-218180.932206 -47.9240722656
-218302.991469 -48.4147949219
-218425.050732 -49.6893310547
-218547.109994 -50.7907714844
-218669.169257 -50.6667480469
-218791.22852 -48.2961425781
-218913.287783 -42.8210449219
-219035.347045 -33.6672363281
-219157.406308 -20.6417236328
-219279.465571 -3.99243164062
-219401.524834 15.5769042969
-219523.584097 36.9439697266
-219645.643359 58.650390625
-219767.702622 79.0278320312
-219889.761885 96.3560791016
-220011.821148 109.034301758
-220133.88041 115.751831055
-220255.939673 115.639038086
-220377.998936 108.383056641
-220500.058199 94.2916259766
-220622.117461 74.3026123047
-220744.176724 49.9301757812
-220866.235987 23.1531982422
-220988.29525 -3.74426269531
-221110.354513 -28.3680419922
-221232.413775 -48.4259033203
-221354.473038 -61.9366455078
-221476.532301 -67.4165039062
-221598.591564 -64.0250244141
-221720.650826 -51.6556396484
-221842.710089 -30.9609375
-221964.769352 -3.31164550781
-222086.828615 29.3098144531
-222208.887878 64.470703125
-222330.94714 99.4885253906
-222453.006403 131.656005859
-222575.065666 158.465820312
-222697.124929 177.817504883
-222819.184191 188.188232422
-222941.243454 188.750366211
-223063.302717 179.428588867
-223185.36198 160.891845703
-223307.421242 134.481933594
-223429.480505 102.086791992
-223551.539768 65.9725341797
-223673.599031 28.5891113281
-223795.658294 -7.63146972656
-223917.717556 -40.4660644531
-224039.776819 -68.0648193359
-224161.836082 -89.0738525391
-224283.895345 -102.71105957
-224405.954607 -108.786132812
-224528.01387 -107.671142578
-224650.073133 -100.225341797
-224772.132396 -87.6818847656
-224894.191659 -71.5168457031
-225016.250921 -53.3041992188
-225138.310184 -34.5797119141
-225260.369447 -16.7218017578
-225382.42871 -0.858154296875
-225504.487972 12.1923828125
-225626.547235 21.9438476562
-225748.606498 28.2322998047
-225870.665761 31.1767578125
-225992.725023 31.1185302734
-226114.784286 28.5484619141
-226236.843549 24.0318603516
-226358.902812 18.1391601562
-226480.962075 11.390625
-226603.021337 4.21923828125
-226725.0806 -3.046875
-226847.139863 -10.1815185547
-226969.199126 -17.0404052734
-227091.258388 -23.5319824219
-227213.317651 -29.5815429688
-227335.376914 -35.0975341797
-227457.436177 -39.9453125
-227579.49544 -43.9329833984
-227701.554702 -46.8123779297
-227823.613965 -48.2934570312
-227945.673228 -48.07421875
-228067.732491 -45.8784179688
-228189.791753 -41.4976806641
-228311.851016 -34.8332519531
-228433.910279 -25.927734375
-228555.969542 -14.9866943359
-228678.028804 -2.38244628906
-228800.088067 11.3588867188
-228922.14733 25.5897216797
-229044.206593 39.5849609375
-229166.265856 52.5993652344
-229288.325118 63.9273681641
-229410.384381 72.9616699219
-229532.443644 79.2438964844
-229654.502907 82.5017089844
-229776.562169 82.6676025391
-229898.621432 79.8796386719
-230020.680695 74.4613037109
-230142.739958 66.8856201172
-230264.799221 57.7254638672
-230386.858483 47.5970458984
-230508.917746 37.1022949219
-230630.977009 26.775390625
-230753.036272 17.0423583984
-230875.095534 8.19262695312
-230997.154797 0.369873046875
-231119.21406 -6.419921875
-231241.273323 -12.2850341797
-231363.332585 -17.4108886719
-231485.391848 -22.015625
-231607.451111 -26.3045654297
-231729.510374 -30.4273681641
-231851.569637 -34.4438476562
-231973.628899 -38.3044433594
-232095.688162 -41.8448486328
-232217.747425 -44.7965087891
-232339.806688 -46.8142089844
-232461.86595 -47.5124511719
-232583.925213 -46.51171875
-232705.984476 -43.4855957031
-232828.043739 -38.2060546875
-232950.103002 -30.5798339844
-233072.162264 -20.6733398438
-233194.221527 -8.72155761719
-233316.28079 4.87585449219
-233438.340053 19.576171875
-233560.399315 34.7266845703
-233682.458578 49.6058349609
-233804.517841 63.4705810547
-233926.577104 75.6027832031
-234048.636366 85.3511962891
-234170.695629 92.1674804688
-234292.754892 95.6282958984
-234414.814155 95.4506835938
-234536.873418 91.4927978516
-234658.93268 83.748046875
-234780.991943 72.3305664062
-234903.051206 57.4580078125
-235025.110469 39.4340820312
-235147.169731 18.6319580078
-235269.228994 -4.51623535156
-235391.288257 -29.5270996094
-235513.34752 -55.8666992188
-235635.406783 -82.9498291016
-235757.466045 -110.136962891
-235879.525308 -136.734008789
-236001.584571 -161.995361328
-236123.643834 -185.13671875
-236245.703096 -205.353515625
-236367.762359 -221.852172852
-236489.821622 -233.888305664
-236611.880885 -240.809814453
-236733.940147 -242.106567383
-236855.99941 -237.453857422
-236978.058673 -226.752929688
-237100.117936 -210.157348633
-237222.177199 -188.085449219
-237344.236461 -161.213134766
-237466.295724 -130.448730469
-237588.354987 -96.8878173828
-237710.41425 -61.7532958984
-237832.473512 -26.3221435547
-237954.532775 8.15075683594
-238076.592038 40.5100097656
-238198.651301 69.7679443359
-238320.710564 95.1590576172
-238442.769826 116.176147461
-238564.829089 132.583251953
-238686.888352 144.40637207
-238808.947615 151.903564453
-238931.006877 155.514404297
-239053.06614 155.799438477
-239175.125403 153.372680664
-239297.184666 148.834838867
-239419.243928 142.714477539
-239541.303191 135.423706055
-239663.362454 127.231689453
-239785.421717 118.258422852
-239907.48098 108.488647461
-240029.540242 97.8031005859
-240151.599505 86.0245361328
-240273.658768 72.9686279297
-240395.718031 58.4987792969
-240517.777293 42.5715332031
-240639.836556 25.2730712891
-240761.895819 6.83764648438
-240883.955082 -12.3521728516
-241006.014345 -31.7852783203
-241128.073607 -50.8566894531
-241250.13287 -68.9172363281
-241372.192133 -85.3302001953
-241494.251396 -99.5268554688
-241616.310658 -111.059326172
-241738.369921 -119.637695312
-241860.429184 -125.154541016
-241982.488447 -127.687255859
-242104.547709 -127.483154297
-242226.606972 -124.92578125
-242348.666235 -120.48815918
-242470.725498 -114.678710938
-242592.784761 -107.986450195
-242714.844023 -100.829467773
-242836.903286 -93.5185546875
-242958.962549 -86.2347412109
-243081.021812 -79.0263671875
-243203.081074 -71.8256835938
-243325.140337 -64.4822998047
-243447.1996 -56.80859375
-243569.258863 -48.6325683594
-243691.318126 -39.8489990234
-243813.377388 -30.4621582031
-243935.436651 -20.6159667969
-244057.495914 -10.6022949219
-244179.555177 -0.848754882812
-244301.614439 8.11572265625
-244423.673702 15.7144775391
-244545.732965 21.3903808594
-244667.792228 24.6789550781
-244789.85149 25.2783203125
-244911.910753 23.1087646484
-245033.970016 18.3518066406
-245156.029279 11.4625244141
-245278.088542 3.15368652344
-245400.147804 -5.65087890625
-245522.207067 -13.8913574219
-245644.26633 -20.4664306641
-245766.325593 -24.3397216797
-245888.384855 -24.6495361328
-246010.444118 -20.8063964844
-246132.503381 -12.5700683594
-246254.562644 -0.094970703125
-246376.621907 16.0587158203
-246498.681169 34.9581298828
-246620.740432 55.3663330078
-246742.799695 75.8461914062
-246864.858958 94.8876953125
-246986.91822 111.049194336
-247108.977483 123.096923828
-247231.036746 130.129272461
-247353.096009 131.672607422
-247475.155271 127.740356445
-247597.214534 118.844238281
-247719.273797 105.958618164
-247841.33306 90.4392089844
-247963.392323 73.9019775391
-248085.451585 58.0754394531
-248207.510848 44.6370849609
-248329.570111 35.0538330078
-248451.629374 30.4375
-248573.688636 31.4349365234
-248695.747899 38.1589355469
-248817.807162 50.1707763672
-248939.866425 66.5157470703
-249061.925688 85.8077392578
-249183.98495 106.357421875
-249306.044213 126.328613281
-249428.103476 143.911743164
-249550.162739 157.493774414
-249672.222001 165.811157227
-249794.281264 168.068847656
-249916.340527 164.014770508
-250038.39979 153.961791992
-250160.459052 138.757080078
-250282.518315 119.697265625
-250404.577578 98.4035644531
-250526.636841 76.6654052734
-250648.696104 56.2678222656
-250770.755366 38.8211669922
-250892.814629 25.6090087891
-251014.873892 17.4674072266
-251136.933155 14.7093505859
-251258.992417 17.0993652344
-251381.05168 23.8809814453
-251503.110943 33.8533935547
-251625.170206 45.4912109375
-251747.229469 57.0914306641
-251869.288731 66.9382324219
-251991.347994 73.4644775391
-252113.407257 75.3977050781
-252235.46652 71.8773193359
-252357.525782 62.5289306641
-252479.585045 47.494140625
-252601.644308 27.4100341797
-252723.703571 3.34509277344
-252845.762833 -23.3039550781
-252967.822096 -50.9425048828
-253089.881359 -77.9213867188
-253211.940622 -102.680175781
-253333.999885 -123.876586914
-253456.059147 -140.490356445
-253578.11841 -151.891357422
-253700.177673 -157.869262695
-253822.236936 -158.620483398
-253944.296198 -154.69934082
-254066.355461 -146.936523438
-254188.414724 -136.337890625
-254310.473987 -123.971801758
-254432.53325 -110.858764648
-254554.592512 -97.8758544922
-254676.651775 -85.6822509766
-254798.711038 -74.6744384766
-254920.770301 -64.9748535156
-255042.829563 -56.4523925781
-255164.888826 -48.7719726562
-255286.948089 -41.4656982422
-255409.007352 -34.0179443359
-255531.066614 -25.9522705078
-255653.125877 -16.9127197266
-255775.18514 -6.72778320312
-255897.244403 4.54870605469
-256019.303666 16.6258544922
-256141.362928 28.9919433594
-256263.422191 40.9592285156
-256385.481454 51.7329101562
-256507.540717 60.4952392578
-256629.599979 66.4962158203
-256751.659242 69.1423339844
-256873.718505 68.0733642578
-256995.777768 63.2180175781
-257117.837031 54.8231201172
-257239.896293 43.4516601562
-257361.955556 29.9515380859
-257484.014819 15.392578125
-257606.074082 0.9814453125
-257728.133344 -12.0386962891
-257850.192607 -22.4985351562
-257972.25187 -29.4066162109
-258094.311133 -32.0441894531
-258216.370395 -30.0367431641
-258338.429658 -23.3983154297
-258460.488921 -12.5430908203
-258582.548184 1.736328125
-258704.607447 18.3240966797
-258826.666709 35.8636474609
-258948.725972 52.8624267578
-259070.785235 67.8099365234
-259192.844498 79.2976074219
-259314.90376 86.1345214844
-259436.963023 87.4440917969
-259559.022286 82.7391357422
-259681.081549 71.9645996094
-259803.140811 55.5069580078
-259925.200074 34.1693115234
-260047.259337 9.11291503906
-260169.3186 -18.2298583984
-260291.377863 -46.2639160156
-260413.437125 -73.3504638672
-260535.496388 -97.9331054688
-260657.555651 -118.653076172
-260779.614914 -134.450927734
-260901.674176 -144.642822266
-261023.733439 -148.966674805
-261145.792702 -147.594848633
-261267.851965 -141.110961914
-261389.911228 -130.454711914
-261511.97049 -116.838500977
-261634.029753 -101.640869141
-261756.089016 -86.2905273438
-261878.148279 -72.1437988281
-262000.207541 -60.3732910156
-262122.266804 -51.8701171875
-262244.326067 -47.1729736328
-262366.38533 -46.4284667969
-262488.444592 -49.3856201172
-262610.503855 -55.4259033203
-262732.563118 -63.6258544922
-262854.622381 -72.8482666016
-262976.681644 -81.8510742188
-263098.740906 -89.408203125
-263220.800169 -94.4276123047
-263342.859432 -96.0594482422
-263464.918695 -93.7802734375
-263586.977957 -87.4497070312
-263709.03722 -77.3304443359
-263831.096483 -64.0705566406
-263953.155746 -48.6478271484
-264075.215009 -32.2836914062
-264197.274271 -16.3306884766
-264319.333534 -2.14489746094
-264441.392797 9.04418945312
-264563.45206 16.2543945312
-264685.511322 18.8521728516
-264807.570585 16.6217041016
-264929.629848 9.79626464844
-265051.689111 -0.95263671875
-265173.748373 -14.568359375
-265295.807636 -29.6994628906
-265417.866899 -44.8229980469
-265539.926162 -58.3836669922
-265661.985425 -68.9432373047
-265784.044687 -75.3198242188
-265906.10395 -76.7077636719
-266028.163213 -72.7628173828
-266150.222476 -63.6474609375
-266272.281738 -50.0268554688
-266394.341001 -33.0170898438
-266516.400264 -14.0902099609
-266638.459527 5.05883789062
-266760.51879 22.6693115234
-266882.578052 37.0805664062
-267004.637315 46.8939208984
-267126.696578 51.1138916016
-267248.755841 49.2526855469
-267370.815103 41.390625
-267492.874366 28.1842041016
-267614.933629 10.8195800781
-267736.992892 -9.08264160156
-267859.052154 -29.6088867188
-267981.111417 -48.7189941406
-268103.17068 -64.4311523438
-268225.229943 -75.0037841797
-268347.289206 -79.0968017578
-268469.348468 -75.9014892578
-268591.407731 -65.2210693359
-268713.466994 -47.4987792969
-268835.526257 -23.7894287109
-268957.585519 4.32592773438
-269079.644782 34.8701171875
-269201.704045 65.6350097656
-269323.763308 94.3674316406
-269445.822571 118.957885742
-269567.881833 137.614257812
-269689.941096 149.006103516
-269812.000359 152.36730957
-269934.059622 147.546875
-270056.118884 135.005615234
-270178.178147 115.761230469
-270300.23741 91.2845458984
-270422.296673 63.3624267578
-270544.355935 33.9373779297
-270666.415198 4.94128417969
-270788.474461 -21.8626708984
-270910.533724 -45.0146484375
-271032.592987 -63.4573974609
-271154.652249 -76.5938720703
-271276.711512 -84.2996826172
-271398.770775 -86.8901367188
-271520.830038 -85.0493164062
-271642.8893 -79.7279052734
-271764.948563 -72.0257568359
-271887.007826 -63.0660400391
-272009.067089 -53.8784179688
-272131.126352 -45.3018798828
-272253.185614 -37.9132080078
-272375.244877 -31.9908447266
-272497.30414 -27.5122070312
-272619.363403 -24.1848144531
-272741.422665 -21.5050048828
-272863.481928 -18.8360595703
-272985.541191 -15.4975585938
-273107.600454 -10.8525390625
-273229.659716 -4.38757324219
-273351.718979 4.22534179688
-273473.778242 15.0930175781
-273595.837505 28.0855712891
-273717.896768 42.8519287109
-273839.95603 58.8548583984
-273962.015293 75.4240722656
-274084.074556 91.8186035156
-274206.133819 107.294067383
-274328.193081 121.161743164
-274450.252344 132.83984375
-274572.311607 141.88671875
-274694.37087 148.019287109
-274816.430133 151.110107422
-274938.489395 151.172729492
-275060.548658 148.333129883
-275182.607921 142.79699707
-275304.667184 134.814453125
-275426.726446 124.650756836
-275548.785709 112.564453125
-275670.844972 98.7982177734
-275792.904235 83.5786132812
-275914.963497 67.1278076172
-276037.02276 49.6821289062
-276159.082023 31.5124511719
-276281.141286 12.943359375
-276403.200549 -5.63598632812
-276525.259811 -23.7701416016
-276647.319074 -40.9500732422
-276769.378337 -56.6381835938
-276891.4376 -70.3070068359
-277013.496862 -81.4844970703
-277135.556125 -89.8031005859
-277257.615388 -95.0460205078
-277379.674651 -97.1833496094
-277501.733914 -96.3934326172
-277623.793176 -93.0635986328
-277745.852439 -87.7711181641
-277867.911702 -81.2399902344
-277989.970965 -74.2810058594
-278112.030227 -67.7178955078
-278234.08949 -62.3073730469
-278356.148753 -58.6619873047
-278478.208016 -57.1840820312
-278600.267278 -58.0196533203
-278722.326541 -61.0366210938
-278844.385804 -65.8332519531
-278966.445067 -71.775390625
-279088.50433 -78.060546875
-279210.563592 -83.8028564453
-279332.622855 -88.1301269531
-279454.682118 -90.2821044922
-279576.741381 -89.7005615234
-279698.800643 -86.0986328125
-279820.859906 -79.50390625
-279942.919169 -70.2657470703
-280064.978432 -59.0290527344
-280187.037695 -46.6722412109
-280309.096957 -34.2186279297
-280431.15622 -22.7277832031
-280553.215483 -13.1795654297
-280675.274746 -6.36437988281
-280797.334008 -2.78930664062
-280919.393271 -2.61511230469
-281041.452534 -5.62878417969
-281163.511797 -11.2575683594
-281285.571059 -18.6246337891
-281407.630322 -26.6398925781
-281529.689585 -34.1177978516
-281651.748848 -39.9105224609
-281773.808111 -43.0411376953
-281895.867373 -42.8226318359
-282017.926636 -38.9471435547
-282139.985899 -31.5383300781
-282262.045162 -21.1549072266
-282384.104424 -8.74731445312
-282506.163687 4.43139648438
-282628.22295 16.9532470703
-282750.282213 27.3654785156
-282872.341476 34.3519287109
-282994.400738 36.8854980469
-283116.460001 34.3559570312
-283238.519264 26.6590576172
-283360.578527 14.2351074219
-283482.637789 -1.94763183594
-283604.697052 -20.4665527344
-283726.756315 -39.5665283203
-283848.815578 -57.3211669922
-283970.87484 -71.8170166016
-284092.934103 -81.3419189453
-284214.993366 -84.5583496094
-284337.052629 -80.6456298828
-284459.111892 -69.3918457031
-284581.171154 -51.2294921875
-284703.230417 -27.2080078125
-284825.28968 1.09362792969
-284947.348943 31.7072753906
-285069.408205 62.4532470703
-285191.467468 91.140625
-285313.526731 115.767089844
-285435.585994 134.699462891
-285557.645257 146.817504883
-285679.704519 151.60546875
-285801.763782 149.18371582
-285923.823045 140.276489258
-286045.882308 126.12097168
-286167.94157 108.327514648
-286290.000833 88.7058105469
-286412.060096 69.0766601562
-286534.119359 51.0885009766
-286656.178621 36.0579833984
-286778.237884 24.8526611328
-286900.297147 17.8250732422
-287022.35641 14.8071289062
-287144.415673 15.1616210938
-287266.474935 17.8872070312
-287388.534198 21.7595214844
-287510.593461 25.498046875
-287632.652724 27.9333496094
-287754.711986 28.1589355469
-287876.771249 25.6502685547
-287998.830512 20.3348388672
-288120.889775 12.607421875
-288242.949038 3.28735351562
-288365.0083 -6.4755859375
-288487.067563 -15.3409423828
-288609.126826 -21.9398193359
-288731.186089 -25.0479736328
-288853.245351 -23.7462158203
-288975.304614 -17.5485839844
-289097.363877 -6.486328125
-289219.42314 8.86572265625
-289341.482402 27.4248046875
-289463.541665 47.6927490234
-289585.600928 67.8986816406
-289707.660191 86.1762695312
-289829.719454 100.757446289
-289951.778716 110.159423828
-290073.837979 113.346801758
-290195.897242 109.850585938
-290317.956505 99.8273925781
-290440.015767 84.0545654297
-290562.07503 63.8601074219
-290684.134293 40.9912109375
-290806.193556 17.4389648438
-290928.252819 -4.76672363281
-291050.312081 -23.7677001953
-291172.371344 -38.0721435547
-291294.430607 -46.7114257812
-291416.48987 -49.3433837891
-291538.549132 -46.2879638672
-291660.608395 -38.4929199219
-291782.667658 -27.4301757812
-291904.726921 -14.9354248047
-292026.786183 -3.00451660156
-292148.845446 6.42846679688
-292270.904709 11.7121582031
-292392.963972 11.6695556641
-292515.023235 5.74328613281
-292637.082497 -5.92321777344
-292759.14176 -22.4803466797
-292881.201023 -42.4395751953
-293003.260286 -63.8128662109
-293125.319548 -84.3090820312
-293247.378811 -101.564697266
-293369.438074 -113.391113281
-293491.497337 -118.007324219
-293613.5566 -114.239868164
-293735.615862 -101.661499023
-293857.675125 -80.6617431641
-293979.734388 -52.43359375
-294101.793651 -18.8830566406
-294223.852913 17.5362548828
-294345.912176 54.0433349609
-294467.971439 87.7858886719
-294590.030702 116.107055664
-294712.089964 136.794677734
-294834.149227 148.29309082
-294956.20849 149.850585938
-295078.267753 141.592651367
-295200.327016 124.512207031
-295322.386278 100.377197266
-295444.445541 71.5659179688
-295566.504804 40.8438720703
-295688.564067 11.1063232422
-295810.623329 -14.8887939453
-295932.682592 -34.7758789062
-296054.741855 -46.7940673828
-296176.801118 -49.9434814453
-296298.860381 -44.0673828125
-296420.919643 -29.8536376953
-296542.978906 -8.75939941406
-296665.038169 17.1361083984
-296787.097432 45.3347167969
-296909.156694 73.1549072266
-297031.215957 97.9840087891
-297153.27522 117.51550293
-297275.334483 129.955200195
-297397.393745 134.175048828
-297519.453008 129.803955078
-297641.512271 117.244873047
-297763.571534 97.6248779297
-297885.630797 72.6781005859
-298007.690059 44.5808105469
-298129.749322 15.7491455078
-298251.808585 -11.3748779297
-298373.867848 -34.5341796875
-298495.92711 -51.8421630859
-298617.986373 -61.9289550781
-298740.045636 -64.0372314453
-298862.104899 -58.0595703125
-298984.164162 -44.5205078125
-299106.223424 -24.5035400391
-299228.282687 0.463256835938
-299350.34195 28.5545654297
-299472.401213 57.8077392578
-299594.460475 86.2877197266
-299716.519738 112.234985352
-299838.579001 134.190307617
-299960.638264 151.083984375
-300082.697526 162.286499023
-300204.756789 167.618041992
-300326.816052 167.321899414
-300448.875315 162.004150391
-300570.934578 152.55065918
-300692.99384 140.028930664
-300815.053103 125.585693359
-300937.112366 110.349609375
-301059.171629 95.3452148438
-301181.230891 81.4260253906
-301303.290154 69.2268066406
-301425.349417 59.1424560547
-301547.40868 51.3244628906
-301669.467943 45.6988525391
-301791.527205 41.9985351562
-301913.586468 39.8061523438
-302035.645731 38.6026611328
-302157.704994 37.8172607422
-302279.764256 36.8757324219
-302401.823519 35.2431640625
-302523.882782 32.4594726562
-302645.942045 28.1684570312
-302768.001307 22.1365966797
-302890.06057 14.2653808594
-303012.119833 4.5947265625
-303134.179096 -6.69970703125
-303256.238359 -19.31640625
-303378.297621 -32.8448486328
-303500.356884 -46.7856445312
-303622.416147 -60.5787353516
-303744.47541 -73.6343994141
-303866.534672 -85.3675537109
-303988.593935 -95.234375
-304110.653198 -102.767944336
-304232.712461 -107.612548828
-304354.771724 -109.55090332
-304476.830986 -108.525024414
-304598.890249 -104.646606445
-304720.949512 -98.1947021484
-304843.008775 -89.6013183594
-304965.068037 -79.4250488281
-305087.1273 -68.3123779297
-305209.186563 -56.9516601562
-305331.245826 -46.0220947266
-305453.305088 -36.1424560547
-305575.364351 -27.8243408203
-305697.423614 -21.4346923828
-305819.482877 -17.1697998047
-305941.54214 -15.0465087891
-306063.601402 -14.9089355469
-306185.660665 -16.4512939453
-306307.719928 -19.2546386719
-306429.779191 -22.8344726562
-306551.838453 -26.6929931641
-306673.897716 -30.3706054688
-306795.956979 -33.4927978516
-306918.016242 -35.8050537109
-307040.075504 -37.1937255859
-307162.134767 -37.6900634766
-307284.19403 -37.45703125
-307406.253293 -36.7604980469
-307528.312556 -35.9288330078
-307650.371818 -35.3052978516
-307772.431081 -35.1995849609
-307894.490344 -35.8436279297
-308016.549607 -37.3577880859
-308138.608869 -39.7320556641
-308260.668132 -42.8229980469
-308382.727395 -46.3696289062
-308504.786658 -50.0231933594
-308626.845921 -53.3902587891
-308748.905183 -56.0817871094
-308870.964446 -57.7631835938
-308993.023709 -58.1973876953
-309115.082972 -57.27734375
-309237.142234 -55.0405273438
-309359.201497 -51.6671142578
-309481.26076 -47.4569091797
-309603.320023 -42.7911376953
-309725.379285 -38.0817871094
-309847.438548 -33.7150878906
-309969.497811 -29.9956054688
-310091.557074 -27.1014404297
-310213.616337 -25.0529785156
-310335.675599 -23.7015380859
-310457.734862 -22.7437744141
-310579.794125 -21.7548828125
-310701.853388 -20.2452392578
-310823.91265 -17.7276611328
-310945.971913 -13.7911376953
-311068.031176 -8.17114257812
-311190.090439 -0.806884765625
-311312.149702 8.12219238281
-311434.208964 18.1895751953
-311556.268227 28.7438964844
-311678.32749 38.9617919922
-311800.386753 47.9293212891
-311922.446015 54.7415771484
-312044.505278 58.6107177734
-312166.564541 58.9715576172
-312288.623804 55.5727539062
-312410.683066 48.5369873047
-312532.742329 38.3887939453
-312654.801592 26.0363769531
-312776.860855 12.7114257812
-312898.920118 -0.132934570312
-313020.97938 -10.9541015625
-313143.038643 -18.2756347656
-313265.097906 -20.8435058594
-313387.157169 -17.7739257812
-313509.216431 -8.67150878906
-313631.275694 6.294921875
-313753.334957 26.369140625
-313875.39422 50.2421875
-313997.453483 76.1459960938
-314119.512745 101.996704102
-314241.572008 125.578979492
-314363.631271 144.750854492
-314485.690534 157.65234375
-314607.749796 162.895385742
-314729.809059 159.715454102
-314851.868322 148.068481445
-314973.927585 128.662353516
-315095.986847 102.914794922
-315218.04611 72.8442382812
-315340.105373 40.8984375
-315462.164636 9.73742675781
-315584.223899 -18.0072021484
-315706.283161 -39.9752197266
-315828.342424 -54.2995605469
-315950.401687 -59.7817382812
-316072.46095 -56.0072021484
-316194.520212 -43.3843994141
-316316.579475 -23.1058349609
-316438.638738 2.96594238281
-316560.698001 32.4802246094
-316682.757264 62.8233642578
-316804.816526 91.3703613281
-316926.875789 115.737670898
-317048.935052 134.006591797
-317170.994315 144.901367188
-317293.053577 147.899658203
-317415.11284 143.265991211
-317537.172103 132.00402832
-317659.231366 115.735351562
-317781.290628 96.5151367188
-317903.349891 76.6053466797
-318025.409154 58.2298583984
-318147.468417 43.3364257812
-318269.52768 33.3918457031
-318391.586942 29.23046875
-318513.646205 30.9730224609
-318635.705468 38.0239257812
-318757.764731 49.1474609375
-318879.823993 62.6136474609
-319001.883256 76.3995361328
-319123.942519 88.4223632812
-319246.001782 96.78125
-319368.061045 99.9796142578
-319490.120307 97.1051025391
-319612.17957 87.9464111328
-319734.238833 73.0355224609
-319856.298096 53.6065673828
-319978.357358 31.4798583984
-320100.416621 8.87780761719
-320222.475884 -11.8045654297
-320344.535147 -28.2524414062
-320466.594409 -38.4807128906
-320588.653672 -41.0534667969
-320710.712935 -35.2492675781
-320832.772198 -21.1567382812
-320954.831461 0.313720703125
-321076.890723 27.5010986328
-321198.949986 58.1416015625
-321321.009249 89.5806884766
-321443.068512 119.025756836
-321565.127774 143.814453125
-321687.187037 161.672729492
-321809.2463 170.934570312
-321931.305563 170.703369141
-322053.364826 160.936035156
-322175.424088 142.447021484
-322297.483351 116.823974609
-322419.542614 86.2738037109
-322541.601877 53.40625
-322663.661139 20.9836425781
-322785.720402 -8.34191894531
-322907.779665 -32.2746582031
-323029.838928 -49.0832519531
-323151.89819 -57.7489013672
-323273.957453 -58.0404052734
-323396.016716 -50.5107421875
-323518.075979 -36.4185791016
-323640.135242 -17.5810546875
-323762.194504 3.82080078125
-323884.253767 25.46875
-324006.31303 45.1345214844
-324128.372293 60.8941650391
-324250.431555 71.2994384766
-324372.490818 75.4976806641
-324494.550081 73.2856445312
-324616.609344 65.0961914062
-324738.668607 51.9216308594
-324860.727869 35.1877441406
-324982.787132 16.5872802734
-325104.846395 -2.09924316406
-325226.905658 -19.1840820312
-325348.96492 -33.2276611328
-325471.024183 -43.16015625
-325593.083446 -48.3526611328
-325715.142709 -48.6392822266
-325837.201971 -44.2843017578
-325959.261234 -35.9078369141
-326081.320497 -24.3787841797
-326203.37976 -10.6889648438
-326325.439023 4.1728515625
-326447.498285 19.3342285156
-326569.557548 34.1221923828
-326691.616811 48.1136474609
-326813.676074 61.1434326172
-326935.735336 73.2722167969
-327057.794599 84.7230224609
-327179.853862 95.7934570312
-327301.913125 106.759033203
-327423.972388 117.780395508
-327546.03165 128.82824707
-327668.090913 139.638427734
-327790.150176 149.701538086
-327912.209439 158.294189453
-328034.268701 164.543334961
-328156.327964 167.523681641
-328278.387227 166.370239258
-328400.44649 160.395385742
-328522.505752 149.196533203
-328644.565015 132.73815918
-328766.624278 111.397216797
-328888.683541 85.9659423828
-329010.742804 57.6076660156
-329132.802066 27.7708740234
-329254.861329 -1.93359375
-329376.920592 -29.8762207031
-329498.979855 -54.5614013672
-329621.039117 -74.7692871094
-329743.09838 -89.6723632812
-329865.157643 -98.9156494141
-329987.216906 -102.645629883
-330109.276169 -101.48815918
-330231.335431 -96.4766845703
-330353.394694 -88.9350585938
-330475.453957 -80.3306884766
-330597.51322 -72.1114501953
-330719.572482 -65.5454101562
-330841.631745 -61.5802001953
-330963.691008 -60.7395019531
-331085.750271 -63.0651855469
-331207.809533 -68.1156005859
-331329.868796 -75.0183105469
-331451.928059 -82.5723876953
-331573.987322 -89.3896484375
-331696.046585 -94.0593261719
-331818.105847 -95.3173828125
-331940.16511 -92.2026367188
-332062.224373 -84.1827392578
-332184.283636 -71.2321777344
-332306.342898 -53.8585205078
-332428.402161 -33.0686035156
-332550.461424 -10.2807617188
-332672.520687 12.8104248047
-332794.57995 34.3995361328
-332916.639212 52.7514648438
-333038.698475 66.3768310547
-333160.757738 74.1831054688
-333282.817001 75.5863037109
-333404.876263 70.5697021484
-333526.935526 59.6837158203
-333648.994789 43.9873046875
-333771.054052 24.9375
-333893.113314 4.23791503906
-334015.172577 -16.3361816406
-334137.23184 -35.119140625
-334259.291103 -50.7196044922
-334381.350366 -62.1552734375
-334503.409628 -68.9407958984
-334625.468891 -71.1204833984
-334747.528154 -69.2434082031
-334869.587417 -64.2838134766
-334991.646679 -57.5157470703
-335113.705942 -50.3581542969
-335235.765205 -44.2048339844
-335357.824468 -40.2619628906
-335479.883731 -39.4074707031
-335601.942993 -42.0903320312
-335724.002256 -48.2796630859
-335846.061519 -57.4683837891
-335968.120782 -68.7308349609
-336090.180044 -80.8293457031
-336212.239307 -92.3519287109
-336334.29857 -101.873779297
-336456.357833 -108.11730957
-336578.417095 -110.094238281
-336700.476358 -107.21875
-336822.535621 -99.3723144531
-336944.594884 -86.9190673828
-337066.654147 -70.6677246094
-337188.713409 -51.7858886719
-337310.772672 -31.6752929688
-337432.831935 -11.8245849609
-337554.891198 6.34448242188
-337676.95046 21.6223144531
-337799.009723 33.12890625
-337921.068986 40.3919677734
-338043.128249 43.3807373047
-338165.187512 42.4869384766
-338287.246774 38.4619140625
-338409.306037 32.3138427734
-338531.3653 25.1806640625
-338653.424563 18.1938476562
-338775.483825 12.3463134766
-338897.543088 8.38464355469
-339019.602351 6.73413085938
-339141.661614 7.466796875
-339263.720876 10.3157958984
-339385.780139 14.7312011719
-339507.839402 19.9730224609
-339629.898665 25.2254638672
-339751.957928 29.7213134766
-339874.01719 32.8558349609
-339996.076453 34.2796630859
-340118.135716 33.9559326172
-340240.194979 32.1722412109
-340362.254241 29.5079345703
-340484.313504 26.7583007812
-340606.372767 24.8214111328
-340728.43203 24.5686035156
-340850.491293 26.7042236328
-340972.550555 31.6422119141
-341094.609818 39.4107666016
-341216.669081 49.5991210938
-341338.728344 61.3591308594
-341460.787606 73.4609375
-341582.846869 84.4013671875
-341704.906132 92.5565185547
-341826.965395 96.3621826172
-341949.024657 94.5007324219
-342071.08392 86.0788574219
-342193.143183 70.7700195312
-342315.202446 48.9058837891
-342437.261709 21.5035400391
-342559.320971 -9.77966308594
-342681.380234 -42.7609863281
-342803.439497 -74.9104003906
-342925.49876 -103.575927734
-343047.558022 -126.233764648
-343169.617285 -140.740356445
-343291.676548 -145.560302734
-343413.735811 -139.943725586
-343535.795074 -124.035522461
-343657.854336 -98.9024658203
-343779.913599 -66.470703125
-343901.972862 -29.37890625
-344024.032125 9.24169921875
-344146.091387 46.0428466797
-344268.15065 77.759765625
-344390.209913 101.513793945
-344512.269176 115.084594727
-344634.328438 117.125610352
-344756.387701 107.299316406
-344878.446964 86.3226318359
-345000.506227 55.9102783203
-345122.56549 18.6275634766
-345244.624752 -22.3402099609
-345366.684015 -63.4763183594
-345488.743278 -101.252929688
-345610.802541 -132.452148438
-345732.861803 -154.458862305
-345854.921066 -165.494628906
-345976.980329 -164.771484375
-346099.039592 -152.552856445
-346221.098855 -130.112915039
-346343.158117 -99.6030273438
-346465.21738 -63.8350830078
-346587.276643 -26.0068359375
-346709.335906 10.6058349609
-346831.395168 42.9580078125
-346953.454431 68.5167236328
-347075.513694 85.4868164062
-347197.572957 92.9609375
-347319.632219 90.9791259766
-347441.691482 80.4951171875
-347563.750745 63.2540283203
-347685.810008 41.5939941406
-347807.869271 18.1956787109
-347929.928533 -4.19714355469
-348051.987796 -23.0560302734
-348174.047059 -36.3171386719
-348296.106322 -42.5772705078
-348418.165584 -41.2189941406
-348540.224847 -32.4517822266
-348662.28411 -17.2678222656
-348784.343373 2.68090820312
-348906.402636 25.2723388672
-349028.461898 48.1466064453
-349150.521161 68.9602050781
-349272.580424 85.6331787109
-349394.639687 96.5654296875
-349516.698949 100.798950195
-349638.758212 98.1118164062
-349760.817475 89.0346679688
-349882.876738 74.7888183594
-350004.936 57.1527099609
-350126.995263 38.2734375
-350249.054526 20.4395751953
-350371.113789 5.84240722656
-350493.173052 -3.65307617188
-350615.232314 -6.70336914062
-350737.291577 -2.62817382812
-350859.35084 8.51379394531
-350981.410103 25.9232177734
-351103.469365 48.1292724609
-351225.528628 73.1267089844
-351347.587891 98.5621337891
-351469.647154 121.953735352
-351591.706417 140.922729492
-351713.765679 153.413208008
-351835.824942 157.880493164
-351957.884205 153.431762695
-352079.943468 139.905151367
-352202.00273 117.882324219
-352324.061993 88.6351318359
-352446.121256 54.0109863281
-352568.180519 16.2722167969
-352690.239781 -22.0979003906
-352812.299044 -58.6021728516
-352934.358307 -90.9318847656
-353056.41757 -117.144042969
-353178.476833 -135.803710938
-353300.536095 -146.075561523
-353422.595358 -147.761352539
-353544.654621 -141.283691406
-353666.713884 -127.617675781
-353788.773146 -108.182128906
-353910.832409 -84.7001953125
-354032.891672 -59.0441894531
-354154.950935 -33.0794677734
-354277.010197 -8.52014160156
-354399.06946 13.1906738281
-354521.128723 30.9711914062
-354643.187986 44.1508789062
-354765.247249 52.4837646484
-354887.306511 56.1276855469
-355009.365774 55.5897216797
-355131.425037 51.6516113281
-355253.4843 45.2803955078
-355375.543562 37.53515625
-355497.602825 29.4768066406
-355619.662088 22.0892333984
-355741.721351 16.2180175781
-355863.780614 12.5272216797
-355985.839876 11.4764404297
-356107.899139 13.3176269531
-356229.958402 18.1059570312
-356352.017665 25.7236328125
-356474.076927 35.9105224609
-356596.13619 48.2962646484
-356718.195453 62.43359375
-356840.254716 77.8253173828
-356962.313978 93.9478759766
-357084.373241 110.267578125
-357206.432504 126.254150391
-357328.491767 141.388061523
-357450.55103 155.169189453
-357572.610292 167.125244141
-357694.669555 176.821289062
-357816.728818 183.875
-357938.788081 187.973388672
-358060.847343 188.892333984
-358182.906606 186.517578125
-358304.965869 180.864013672
-358427.025132 172.089111328
-358549.084395 160.501464844
-358671.143657 146.557861328
-358793.20292 130.8515625
-358915.262183 114.087524414
-359037.321446 97.0472412109
-359159.380708 80.5451660156
-359281.439971 65.3796386719
-359403.499234 52.2801513672
-359525.558497 41.8585205078
-359647.617759 34.5649414062
-359769.677022 30.6563720703
-359891.736285 30.1773681641
-360013.795548 32.9564208984
-360135.854811 38.6199951172
-360257.914073 46.6217041016
-360379.973336 56.2846679688
-360502.032599 66.8552246094
-360624.091862 77.5612792969
-360746.151124 87.6724853516
-360868.210387 96.5556640625
-360990.26965 103.721069336
-361112.328913 108.856567383
-361234.388176 111.844970703
-361356.447438 112.763916016
-361478.506701 111.868774414
-361600.565964 109.559448242
-361722.625227 106.334716797
-361844.684489 102.735473633
-361966.743752 99.2874755859
-362088.803015 96.4425048828
-362210.862278 94.5272216797
-362332.92154 93.703125
-362454.980803 93.9423828125
-362577.040066 95.0205078125
-362699.099329 96.5288085938
-362821.158592 97.904296875
-362943.217854 98.4780273438
-363065.277117 97.5343017578
-363187.33638 94.3798828125
-363309.395643 88.4139404297
-363431.454905 79.1977539062
-363553.514168 66.5120849609
-363675.573431 50.4017333984
-363797.632694 31.2008056641
-363919.691957 9.53442382812
-364041.751219 -13.7014160156
-364163.810482 -37.3848876953
-364285.869745 -60.2333984375
-364407.929008 -80.8863525391
-364529.98827 -97.9990234375
-364652.047533 -110.341308594
-364774.106796 -116.894042969
-364896.166059 -116.934326172
-365018.225321 -110.104125977
-365140.284584 -96.4555664062
-365262.343847 -76.4674072266
-365384.40311 -51.0335693359
-365506.462373 -21.41796875
-365628.521635 10.81640625
-365750.580898 43.9040527344
-365872.640161 75.9892578125
-365994.699424 105.250610352
-366116.758686 130.023193359
-366238.817949 148.9140625
-366360.877212 160.900268555
-366482.936475 165.400512695
-366604.995738 162.318115234
-366727.055 152.047729492
-366849.114263 135.447509766
-366971.173526 113.779052734
-367093.232789 88.6171875
-367215.292051 61.7386474609
-367337.351314 34.9962158203
-367459.410577 10.1904296875
-367581.46984 -11.0544433594
-367703.529102 -27.3988037109
-367825.588365 -37.8732910156
-367947.647628 -41.9346923828
-368069.706891 -39.4908447266
-368191.766154 -30.8909912109
-368313.825416 -16.884765625
-368435.884679 1.44616699219
-368557.943942 22.7768554688
-368680.003205 45.6427001953
-368802.062467 68.5467529297
-368924.12173 90.0637207031
-369046.180993 108.93347168
-369168.240256 124.136108398
-369290.299519 134.945556641
-369412.358781 140.958374023
-369534.418044 142.096923828
-369656.477307 138.591552734
-369778.53657 130.940307617
-369900.595832 119.855957031
-370022.655095 106.202392578
-370144.714358 90.9263916016
-370266.773621 74.9931640625
-370388.832883 59.3244628906
-370510.892146 44.7476806641
-370632.951409 31.9559326172
-370755.010672 21.4793701172
-370877.069935 13.6696777344
-370999.129197 8.69445800781
-371121.18846 6.54125976562
-371243.247723 7.02954101562
-371365.306986 9.82788085938
-371487.366248 14.4768066406
-371609.425511 20.4140625
-371731.484774 27.0050048828
-371853.544037 33.5739746094
-371975.6033 39.439453125
-372097.662562 43.9514160156
-372219.721825 46.5316162109
-372341.781088 46.7126464844
-372463.840351 44.1759033203
-372585.899613 38.7860107422
-372707.958876 30.6166992188
-372830.018139 19.9660644531
-372952.077402 7.35656738281
-373074.136664 -6.48107910156
-373196.195927 -20.6436767578
-373318.25519 -34.1086425781
-373440.314453 -45.8048095703
-373562.373716 -54.6947021484
-373684.432978 -59.8647460938
-373806.492241 -60.6127929688
-373928.551504 -56.5288085938
-374050.610767 -47.5565185547
-374172.670029 -34.0295410156
-374294.729292 -16.677734375
-374416.788555 3.4033203125
-374538.847818 24.8184814453
-374660.907081 45.9702148438
-374782.966343 65.1844482422
-374905.025606 80.8508300781
-375027.084869 91.5704345703
-375149.144132 96.2907714844
-375271.203394 94.4217529297
-375393.262657 85.9139404297
-375515.32192 71.2927246094
-375637.381183 51.6397705078
-375759.440445 28.5234375
-375881.499708 3.87731933594
-376003.558971 -20.1604003906
-376125.618234 -41.4368896484
-376247.677497 -57.9846191406
-376369.736759 -68.2132568359
-376491.796022 -71.0773925781
-376613.855285 -66.1986083984
-376735.914548 -53.9296875
-376857.97381 -35.3537597656
-376980.033073 -12.2122802734
-377102.092336 13.2318115234
-377224.151599 38.3858642578
-377346.210862 60.5589599609
-377468.270124 77.2114257812
-377590.329387 86.1990966797
-377712.38865 85.9891357422
-377834.447913 75.8253173828
-377956.507175 55.8260498047
-378078.566438 27.0010986328
-378200.625701 -8.81201171875
-378322.684964 -49.0958251953
-378444.744226 -90.8637695312
-378566.803489 -130.923950195
-378688.862752 -166.167358398
-378810.922015 -193.853149414
-378932.981278 -211.86730957
-379055.04054 -218.923706055
-379177.099803 -214.694091797
-379299.159066 -199.846069336
-379421.218329 -175.990478516
-379543.277591 -145.537109375
-379665.336854 -111.473388672
-379787.396117 -77.0875244141
-379909.45538 -45.6583251953
-380031.514643 -20.146484375
-380153.573905 -2.91235351562
-380275.633168 4.50854492188
-380397.692431 1.55419921875
-380519.751694 -11.3109130859
-380641.810956 -32.6400146484
-380763.870219 -60.1424560547
-380885.929482 -90.9047851562
-381007.988745 -121.671264648
-381130.048007 -149.157958984
-381252.10727 -170.368286133
-381374.166533 -182.880737305
-381496.225796 -185.079101562
-381618.285059 -176.305297852
-381740.344321 -156.916381836
-381862.403584 -128.244628906
-381984.462847 -92.4608154297
-382106.52211 -52.3603515625
-382228.581372 -11.0867919922
-382350.640635 28.1722412109
-382472.699898 62.4926757812
-382594.759161 89.4893798828
-382716.818424 107.535766602
-382838.877686 115.905883789
-382960.936949 114.823608398
-383082.996212 105.417724609
-383205.055475 89.5871582031
-383327.114737 69.7904052734
-383449.174 48.7850341797
-383571.233263 29.3386230469
-383693.292526 13.9460449219
-383815.351788 4.57751464844
-383937.411051 2.48620605469
-384059.470314 8.09143066406
-384181.529577 20.9482421875
-384303.58884 39.8071289062
-384425.648102 62.7535400391
-384547.707365 87.4141845703
-384669.766628 111.206542969
-384791.825891 131.604370117
-384913.885153 146.394287109
-385035.944416 153.895263672
-385158.003679 153.119750977
-385280.062942 143.861328125
-385402.122205 126.702636719
-385524.181467 102.941772461
-385646.24073 74.4494628906
-385768.299993 43.4722900391
-385890.359256 12.4025878906
-386012.418518 -16.4571533203
-386134.477781 -41.1163330078
-386256.537044 -60.0744628906
-386378.596307 -72.4467773438
-386500.655569 -78.0186767578
-386622.714832 -77.2320556641
-386744.774095 -71.1008300781
-386866.833358 -61.0736083984
-386988.892621 -48.8555908203
-387110.951883 -36.2132568359
-387233.011146 -24.78125
-387355.070409 -15.8958740234
-387477.129672 -10.4677734375
-387599.188934 -8.91088867188
-387721.248197 -11.1313476562
-387843.30746 -16.5732421875
-387965.366723 -24.3175048828
-388087.425986 -33.2174072266
-388209.485248 -42.0560302734
-388331.544511 -49.7019042969
-388453.603774 -55.2509765625
-388575.663037 -58.1326904297
-388697.722299 -58.1702880859
-388819.781562 -55.5900878906
-388941.840825 -50.9791259766
-389063.900088 -45.1970214844
-389185.95935 -39.2536621094
-389308.018613 -34.1700439453
-389430.077876 -30.8372802734
-389552.137139 -29.8941650391
-389674.196402 -31.6362304688
-389796.255664 -35.9699707031
-389918.314927 -42.4163818359
-390040.37419 -50.1655273438
-390162.433453 -58.1752929688
-390284.492715 -65.3023681641
-390406.551978 -70.4498291016
-390528.611241 -72.7164306641
-390650.670504 -71.5229492188
-390772.729767 -66.7080078125
-390894.789029 -58.5728759766
-391016.848292 -47.8752441406
-391138.907555 -35.7658691406
-391260.966818 -23.6779785156
-391383.02608 -13.1771240234
-391505.085343 -5.79187011719
-391627.144606 -2.83923339844
-391749.203869 -5.26916503906
-391871.263131 -13.5424804688
-391993.322394 -27.5579833984
-392115.381657 -46.6390380859
-392237.44092 -69.5798339844
-392359.500183 -94.7495117188
-392481.559445 -120.241699219
-392603.618708 -144.056518555
-392725.677971 -164.292114258
-392847.737234 -179.329223633
-392969.796496 -187.984741211
-393091.855759 -189.620605469
-393213.915022 -184.19543457
-393335.974285 -172.252319336
-393458.033548 -154.845825195
-393580.09281 -133.415649414
-393702.152073 -109.622680664
-393824.211336 -85.1628417969
-393946.270599 -61.5850830078
-394068.329861 -40.1274414062
-394190.389124 -21.5975341797
-394312.448387 -6.30407714844
-394434.50765 5.94921875
-394556.566912 15.8063964844
-394678.626175 24.2475585938
-394800.685438 32.4343261719
-394922.744701 41.5317382812
-395044.803964 52.5263671875
-395166.863226 66.0656738281
-395288.922489 82.3358154297
-395410.981752 100.994384766
-395533.041015 121.169555664
-395655.100277 141.525878906
-395777.15954 160.393066406
-395899.218803 175.943237305
-396021.278066 186.399169922
-396143.337329 190.250732422
-396265.396591 186.45324707
-396387.455854 174.58581543
-396509.515117 154.950195312
-396631.57438 128.595336914
-396753.633642 97.2614746094
-396875.692905 63.2496337891
-396997.752168 29.2213134766
-397119.811431 -2.04528808594
-397241.870693 -27.9251708984
-397363.929956 -46.2105712891
-397485.989219 -55.3428955078
-397608.048482 -54.5883789062
-397730.107745 -44.1356201172
-397852.167007 -25.1046142578
-397974.22627 0.537231445312
-398096.285533 30.1447753906
-398218.344796 60.6362304688
-398340.404058 88.7811279297
-398462.463321 111.509521484
-398584.522584 126.209594727
-398706.581847 130.984619141
-398828.64111 124.842773438
-398950.700372 107.801879883
-399072.759635 80.8942871094
-399194.818898 46.0755615234
-399316.878161 6.04150390625
-399438.937423 -36.0261230469
-399560.996686 -76.7624511719
-399683.055949 -112.936157227
-399805.115212 -141.755493164
-399927.174474 -161.126098633
-400049.233737 -169.841308594
-400171.293 -167.681640625
