# Supplementary material for: Potential Multiaxial Molecular Ferroelectricity through Chiral Cation Replacement
Source: Cryst Growth Des. 2025 Jul 21;25(15):6237–47. doi: 10.1021/acs.cgd.5c00666 (PMC12332970; doi:10.1021/acs.cgd.5c00666)
Supplement: Supplementary file 2 [file cg5c00666_si_002.zip › NMR/Static 1H spectra/-10.txt]

400171.293 -95.5125732422
400049.233737 -94.9873046875
399927.174474 -88.2800292969
399805.115212 -76.0554199219
399683.055949 -59.4146728516
399560.996686 -39.7937011719
399438.937423 -18.8309326172
399316.878161 1.77880859375
399194.818898 20.4357910156
399072.759635 35.7740478516
398950.700372 46.7770996094
398828.64111 52.8601074219
398706.581847 53.9106445312
398584.522584 50.2846679688
398462.463321 42.7604980469
398340.404058 32.453125
398218.344796 20.6984863281
398096.285533 8.91967773438
397974.22627 -1.51354980469
397852.167007 -9.41845703125
397730.107745 -13.9128417969
397608.048482 -14.4985351562
397485.989219 -11.1070556641
397363.929956 -4.10424804688
397241.870693 5.74938964844
397119.811431 17.3735351562
396997.752168 29.4763183594
396875.692905 40.6827392578
396753.633642 49.6697998047
396631.57438 55.3013916016
396509.515117 56.7423095703
396387.455854 53.5463867188
396265.396591 45.7080078125
396143.337329 33.6724853516
396021.278066 18.3029785156
395899.218803 0.808349609375
395777.15954 -17.3641357422
395655.100277 -34.6584472656
395533.041015 -49.5537109375
395410.981752 -60.7058105469
395288.922489 -67.076171875
395166.863226 -68.033203125
395044.803964 -63.4195556641
394922.744701 -53.5745849609
394800.685438 -39.3135986328
394678.626175 -21.8598632812
394556.566912 -2.74011230469
394434.50765 16.3518066406
394312.448387 33.7095947266
394190.389124 47.7733154297
394068.329861 57.2781982422
393946.270599 61.3814697266
393824.211336 59.7514648438
393702.152073 52.6129150391
393580.09281 40.7427978516
393458.033548 25.4143066406
393335.974285 8.29406738281
393213.915022 -8.69860839844
393091.855759 -23.5622558594
392969.796496 -34.3937988281
392847.737234 -39.56640625
392725.677971 -37.8892822266
392603.618708 -28.7318115234
392481.559445 -12.1016845703
392359.500183 11.3311767578
392237.44092 40.2702636719
392115.381657 72.8823242188
391993.322394 106.938476562
391871.263131 139.994262695
391749.203869 169.592285156
391627.144606 193.470825195
391505.085343 209.760498047
391383.02608 217.150756836
391260.966818 215.010253906
391138.907555 203.450439453
391016.848292 183.326293945
390894.789029 156.170410156
390772.729767 124.068481445
390650.670504 89.4836425781
390528.611241 55.0483398438
390406.551978 23.3358154297
390284.492715 -3.35998535156
390162.433453 -23.2250976562
390040.37419 -35.0810546875
389918.314927 -38.484375
389796.255664 -33.7603759766
389674.196402 -21.9654541016
389552.137139 -4.78295898438
389430.077876 15.6402587891
389308.018613 36.9012451172
389185.95935 56.5725097656
389063.900088 72.4379882812
388941.840825 82.7109375
388819.781562 86.2121582031
388697.722299 82.4908447266
388575.663037 71.87890625
388453.603774 55.4685058594
388331.544511 35.0164794922
388209.485248 12.7833251953
388087.425986 -8.68017578125
387965.366723 -26.7800292969
387843.30746 -39.1331787109
387721.248197 -43.8103027344
387599.188934 -39.5401611328
387477.129672 -25.8577880859
387355.070409 -3.18041992188
387233.011146 27.1965332031
387110.951883 63.185546875
386988.892621 102.066772461
386866.833358 140.711303711
386744.774095 175.845825195
386622.714832 204.336425781
386500.655569 223.467163086
386378.596307 231.185791016
386256.537044 226.298217773
386134.477781 208.588745117
386012.418518 178.859130859
385890.359256 138.881347656
385768.299993 91.2646484375
385646.24073 39.2528076172
385524.181467 -13.5341796875
385402.122205 -63.3892822266
385280.062942 -106.81640625
385158.003679 -140.806152344
385035.944416 -163.072875977
384913.885153 -172.224243164
384791.825891 -167.858642578
384669.766628 -150.575561523
384547.707365 -121.903198242
384425.648102 -84.1507568359
384303.58884 -40.1995849609
384181.529577 6.74877929688
384059.470314 53.4412841797
383937.411051 96.8381347656
383815.351788 134.349487305
383693.292526 164.023071289
383571.233263 184.669311523
383449.174 195.91394043
383327.114737 198.176147461
383205.055475 192.578979492
383082.996212 180.798217773
382960.936949 164.87109375
382838.877686 146.98034668
382716.818424 129.235595703
382594.759161 113.47265625
382472.699898 101.089599609
382350.640635 92.9301757812
382228.581372 89.2286376953
382106.52211 89.6154785156
381984.462847 93.1810302734
381862.403584 98.5927734375
381740.344321 104.249145508
381618.285059 108.455322266
381496.225796 109.606567383
381374.166533 106.356323242
381252.10727 97.7592773438
381130.048007 83.3712158203
381007.988745 63.3028564453
380885.929482 38.2189941406
380763.870219 9.28662109375
380641.810956 -21.9194335938
380519.751694 -53.5517578125
380397.692431 -83.6434326172
380275.633168 -110.272949219
380153.573905 -131.723876953
380031.514643 -146.622436523
379909.45538 -154.049072266
379787.396117 -153.608032227
379665.336854 -145.454711914
379543.277591 -130.28125
379421.218329 -109.256835938
379299.159066 -83.9361572266
379177.099803 -56.1398925781
379055.04054 -27.818359375
378932.981278 -0.910034179688
378810.922015 22.7947998047
378688.862752 41.7760009766
378566.803489 54.8823242188
378444.744226 61.4013671875
378322.684964 61.0975341797
378200.625701 54.2164306641
378078.566438 41.4571533203
377956.507175 23.916015625
377834.447913 3.0048828125
377712.38865 -19.6457519531
377590.329387 -42.2989501953
377468.270124 -63.2250976562
377346.210862 -80.8131103516
377224.151599 -93.6751708984
377102.092336 -100.73449707
376980.033073 -101.294677734
376857.97381 -95.0854492188
376735.914548 -82.2827148438
376613.855285 -63.5008544922
376491.796022 -39.7590332031
376369.736759 -12.4191894531
376247.677497 16.8957519531
376125.618234 46.4058837891
376003.558971 74.2882080078
375881.499708 98.7989501953
375759.440445 118.393188477
375637.381183 131.837036133
375515.32192 138.299804688
375393.262657 137.423950195
375271.203394 129.361938477
375149.144132 114.779052734
375027.084869 94.8189697266
374905.025606 71.0311279297
374782.966343 45.2663574219
374660.907081 19.5456542969
374538.847818 -4.08972167969
374416.788555 -23.7344970703
374294.729292 -37.7696533203
374172.670029 -44.99609375
374050.610767 -44.7385253906
373928.551504 -36.9096679688
373806.492241 -22.0294189453
373684.432978 -1.1943359375
373562.373716 24.0012207031
373440.314453 51.5877685547
373318.25519 79.3765869141
373196.195927 105.137939453
373074.136664 126.787109375
372952.077402 142.559814453
372830.018139 151.164550781
372707.958876 151.895507812
372585.899613 144.695922852
372463.840351 130.165527344
372341.781088 109.510131836
372219.721825 84.4365234375
372097.662562 57.0004882812
371975.6033 29.4240722656
371853.544037 3.89282226562
371731.484774 -17.6413574219
371609.425511 -33.6427001953
371487.366248 -43.1314697266
371365.306986 -45.7775878906
371243.247723 -41.9327392578
371121.18846 -32.5985107422
370999.129197 -19.3337402344
370877.069935 -4.10668945312
370755.010672 10.8918457031
370632.951409 23.4599609375
370510.892146 31.5998535156
370388.832883 33.7159423828
370266.773621 28.7788085938
370144.714358 16.4372558594
370022.655095 -2.93200683594
369900.595832 -28.2430419922
369778.53657 -57.7854003906
369656.477307 -89.3702392578
369534.418044 -120.521484375
369412.358781 -148.69921875
369290.299519 -171.529296875
369168.240256 -187.02355957
369046.180993 -193.765014648
368924.12173 -191.044433594
368802.062467 -178.93371582
368680.003205 -158.287719727
368557.943942 -130.678222656
368435.884679 -98.2598876953
368313.825416 -63.5861816406
368191.766154 -29.3878173828
368069.706891 1.66357421875
367947.647628 27.1861572266
367825.588365 45.2919921875
367703.529102 54.7449951172
367581.46984 55.0607910156
367459.410577 46.5375976562
367337.351314 30.2180175781
367215.292051 7.78491210938
367093.232789 -18.5982666016
366971.173526 -46.4880371094
366849.114263 -73.3803710938
366727.055 -96.9333496094
366604.995738 -115.170043945
366482.936475 -126.642944336
366360.877212 -130.547729492
366238.817949 -126.776000977
366116.758686 -115.902954102
365994.699424 -99.1148681641
365872.640161 -78.0812988281
365750.580898 -54.7893066406
365628.521635 -31.3509521484
365506.462373 -9.80871582031
365384.40311 8.04943847656
365262.343847 20.8439941406
365140.284584 27.7150878906
365018.225321 28.3830566406
364896.166059 23.1514892578
364774.106796 12.8590087891
364652.047533 -1.2197265625
364529.98827 -17.5072021484
364407.929008 -34.2802734375
364285.869745 -49.8353271484
364163.810482 -62.642578125
364041.751219 -71.48046875
363919.691957 -75.533203125
363797.632694 -74.4476318359
363675.573431 -68.341796875
363553.514168 -57.7713623047
363431.454905 -43.6534423828
363309.395643 -27.1616210938
363187.33638 -9.6005859375
363065.277117 7.72497558594
362943.217854 23.6352539062
362821.158592 37.1801757812
362699.099329 47.7175292969
362577.040066 54.9549560547
362454.980803 58.9554443359
362332.92154 60.1048583984
362210.862278 59.0498046875
362088.803015 56.6086425781
361966.743752 53.6708984375
361844.684489 51.0914306641
361722.625227 49.5925292969
361600.565964 49.6844482422
361478.506701 51.6091308594
361356.447438 55.3170166016
361234.388176 60.4727783203
361112.328913 66.4943847656
360990.26965 72.6171875
360868.210387 77.978515625
360746.151124 81.7104492188
360624.091862 83.0367431641
360502.032599 81.3580322266
360379.973336 76.3221435547
360257.914073 67.8680419922
360135.854811 56.2429199219
360013.795548 41.9880371094
359891.736285 25.8961181641
359769.677022 8.94409179688
359647.617759 -7.79284667969
359525.558497 -23.2377929688
359403.499234 -36.4090576172
359281.439971 -46.5104980469
359159.380708 -53.0046386719
359037.321446 -55.6634521484
358915.262183 -54.5910644531
358793.20292 -50.2166748047
358671.143657 -43.2570800781
358549.084395 -34.654296875
358427.025132 -25.4893798828
358304.965869 -16.8853759766
358182.906606 -9.90283203125
358060.847343 -5.43957519531
357938.788081 -4.1435546875
357816.728818 -6.34631347656
357694.669555 -12.0216064453
357572.610292 -20.7766113281
357450.55103 -31.8742675781
357328.491767 -44.2863769531
357206.432504 -56.7744140625
357084.373241 -67.9914550781
356962.313978 -76.5975341797
356840.254716 -81.3775634766
356718.195453 -81.3558349609
356596.13619 -75.8924560547
356474.076927 -64.7568359375
356352.017665 -48.1716308594
356229.958402 -26.8177490234
356107.899139 -1.80505371094
355985.839876 25.3952636719
355863.780614 53.0516357422
355741.721351 79.2966308594
355619.662088 102.270141602
355497.602825 120.268310547
355375.543562 131.886108398
355253.4843 136.143676758
355131.425037 132.582519531
355009.365774 121.327392578
354887.306511 103.100219727
354765.247249 79.1916503906
354643.187986 51.3819580078
354521.128723 21.8217773438
354399.06946 -7.12255859375
354277.010197 -33.048828125
354154.950935 -53.7066650391
354032.891672 -67.1844482422
353910.832409 -72.0745849609
353788.773146 -67.6072998047
353666.713884 -53.7375488281
353544.654621 -31.1788330078
353422.595358 -1.37829589844
353300.536095 33.5699462891
353178.476833 71.0634765625
353056.41757 108.177856445
352934.358307 141.884277344
352812.299044 169.284423828
352690.239781 187.842895508
352568.180519 195.597900391
352446.121256 191.334838867
352324.061993 174.705078125
352202.00273 146.280639648
352079.943468 107.537475586
351957.884205 60.7674560547
351835.824942 8.92321777344
351713.765679 -44.5915527344
351591.706417 -96.1733398438
351469.647154 -142.288818359
351347.587891 -179.745849609
351225.528628 -205.941040039
351103.469365 -219.065795898
350981.410103 -218.250488281
350859.35084 -203.638427734
350737.291577 -176.37902832
350615.232314 -138.542602539
350493.173052 -92.9620361328
350371.113789 -43.0134277344
350249.054526 7.64636230469
350126.995263 55.3643798828
350004.936 96.7739257812
349882.876738 129.054199219
349760.817475 150.143554688
349638.758212 158.890869141
349516.698949 155.131347656
349394.639687 139.682128906
349272.580424 114.258666992
349150.521161 81.3193359375
349028.461898 43.8510742188
348906.402636 5.11743164062
348784.343373 -31.6137695312
348662.28411 -63.3356933594
348540.224847 -87.5402832031
348418.165584 -102.411132812
348296.106322 -106.951660156
348174.047059 -101.042480469
348051.987796 -85.4234619141
347929.928533 -61.6047363281
347807.869271 -31.7125244141
347685.810008 1.70812988281
347563.750745 35.9252929688
347441.691482 68.2546386719
347319.632219 96.2856445312
347197.572957 118.073120117
347075.513694 132.281738281
346953.454431 138.270507812
346831.395168 136.112304688
346709.335906 126.549316406
346587.276643 110.889770508
346465.21738 90.8568115234
346343.158117 68.4075927734
346221.098855 45.5378417969
346099.039592 24.0913085938
345976.980329 5.59338378906
345854.921066 -8.87878417969
345732.861803 -18.7766113281
345610.802541 -24.1037597656
345488.743278 -25.3865966797
345366.684015 -23.5900878906
345244.624752 -19.9949951172
345122.56549 -16.0439453125
345000.506227 -13.1760253906
344878.446964 -12.6641845703
344756.387701 -15.4737548828
344634.328438 -22.154296875
344512.269176 -32.7742919922
344390.209913 -46.908203125
344268.15065 -63.6723632812
344146.091387 -81.8094482422
344024.032125 -99.8100585938
343901.972862 -116.062255859
343779.913599 -129.012207031
343657.854336 -137.32019043
343535.795074 -139.99987793
343413.735811 -136.523071289
343291.676548 -126.884399414
343169.617285 -111.615234375
343047.558022 -91.75
342925.49876 -68.7442626953
342803.439497 -44.3536376953
342681.380234 -20.4862060547
342559.320971 0.962158203125
342437.261709 18.2706298828
342315.202446 30.0411376953
342193.143183 35.3181152344
342071.08392 33.6715087891
341949.024657 25.2296142578
341826.965395 10.6684570312
341704.906132 -8.84985351562
341582.846869 -31.77734375
341460.787606 -56.3127441406
341338.728344 -80.5555419922
341216.669081 -102.66394043
341094.609818 -121.007080078
340972.550555 -134.296875
340850.491293 -141.68737793
340728.43203 -142.835083008
340606.372767 -137.917236328
340484.313504 -127.603637695
340362.254241 -112.989501953
340240.194979 -95.4927978516
340118.135716 -76.728515625
339996.076453 -58.3684082031
339874.01719 -41.9998779297
339751.957928 -28.9963378906
339629.898665 -20.4073486328
339507.839402 -16.8796386719
339385.780139 -18.6127929688
339263.720876 -25.3527832031
339141.661614 -36.4217529297
339019.602351 -50.7819824219
338897.543088 -67.1251220703
338775.483825 -83.9813232422
338653.424563 -99.8345947266
338531.3653 -113.240722656
338409.306037 -122.931640625
338287.246774 -127.904174805
338165.187512 -127.484375
338043.128249 -121.363769531
337921.068986 -109.607299805
337799.009723 -92.6343994141
337676.95046 -71.1754150391
337554.891198 -46.2078857422
337432.831935 -18.8820800781
337310.772672 9.56005859375
337188.713409 37.8684082031
337066.654147 64.8572998047
336944.594884 89.46875
336822.535621 110.822265625
336700.476358 128.245849609
336578.417095 141.290527344
336456.357833 149.73046875
336334.29857 153.548339844
336212.239307 152.911743164
336090.180044 148.142333984
335968.120782 139.683105469
335846.061519 128.066162109
335724.002256 113.882568359
335601.942993 97.7583007812
335479.883731 80.3347167969
335357.824468 62.2562255859
335235.765205 44.1589355469
335113.705942 26.6662597656
334991.646679 10.3811035156
334869.587417 -4.12023925781
334747.528154 -16.2973632812
334625.468891 -25.6602783203
334503.409628 -31.7872314453
334381.350366 -34.3450927734
334259.291103 -33.115234375
334137.23184 -28.0162353516
334015.172577 -19.1278076172
333893.113314 -6.70690917969
333771.054052 8.80200195312
333648.994789 26.7674560547
333526.935526 46.3845214844
333404.876263 66.6997070312
333282.817001 86.650390625
333160.757738 105.115234375
333038.698475 120.973876953
332916.639212 133.172851562
332794.57995 140.79296875
332672.520687 143.114135742
332550.461424 139.671386719
332428.402161 130.299560547
332306.342898 115.160522461
332184.283636 94.7529296875
332062.224373 69.8970947266
331940.16511 41.7028808594
331818.105847 11.5139160156
331696.046585 -19.1641845703
331573.987322 -48.7485351562
331451.928059 -75.6734619141
331329.868796 -98.4847412109
331207.809533 -115.931396484
331085.750271 -127.045776367
330963.691008 -131.208007812
330841.631745 -128.189208984
330719.572482 -118.170532227
330597.51322 -101.735595703
330475.453957 -79.8376464844
330353.394694 -53.7421875
330231.335431 -24.94921875
330109.276169 4.90026855469
329987.216906 34.1262207031
329865.157643 61.1157226562
329743.09838 84.4219970703
329621.039117 102.854370117
329498.979855 115.548706055
329376.920592 122.018066406
329254.861329 122.17578125
329132.802066 116.332763672
329010.742804 105.169067383
328888.683541 89.6811523438
328766.624278 71.1092529297
328644.565015 50.8513183594
328522.505752 30.3675537109
328400.44649 11.0848388672
328278.387227 -5.69348144531
328156.327964 -18.8677978516
328034.268701 -27.6041259766
327912.209439 -31.3753662109
327790.150176 -29.9836425781
327668.090913 -23.5546875
327546.03165 -12.5153808594
327423.972388 2.44958496094
327301.913125 20.455078125
327179.853862 40.4819335938
327057.794599 61.4478759766
326935.735336 82.2779541016
326813.676074 101.966552734
326691.616811 119.63293457
326569.557548 134.560180664
326447.498285 146.22253418
326325.439023 154.296020508
326203.37976 158.655639648
326081.320497 159.361938477
325959.261234 156.635498047
325837.201971 150.828125
325715.142709 142.390136719
325593.083446 131.836914062
325471.024183 119.719238281
325348.96492 106.597167969
325226.905658 93.0185546875
325104.846395 79.5042724609
324982.787132 66.53515625
324860.727869 54.5458984375
324738.668607 43.9163818359
324616.609344 34.9683837891
324494.550081 27.9587402344
324372.490818 23.0714111328
324250.431555 20.4099121094
324128.372293 19.9891357422
324006.31303 21.7275390625
323884.253767 25.4416503906
323762.194504 30.8468017578
323640.135242 37.5626220703
323518.075979 45.1271972656
323396.016716 53.0197753906
323273.957453 60.6901855469
323151.89819 67.5966796875
323029.838928 73.2474365234
322907.779665 77.2418212891
322785.720402 79.3104248047
322663.661139 79.3465576172
322541.601877 77.4261474609
322419.542614 73.8138427734
322297.483351 68.9509277344
322175.424088 63.4263916016
322053.364826 57.9302978516
321931.305563 53.1947021484
321809.2463 49.9239501953
321687.187037 48.7219238281
321565.127774 50.0242919922
321443.068512 54.0391845703
321321.009249 60.7072753906
321198.949986 69.6833496094
321076.890723 80.3455810547
320954.831461 91.83203125
320832.772198 103.102539062
320710.712935 113.025146484
320588.653672 120.475341797
320466.594409 124.445068359
320344.535147 124.145629883
320222.475884 119.099243164
320100.416621 109.20703125
319978.357358 94.7840576172
319856.298096 76.5593261719
319734.238833 55.6352539062
319612.17957 33.41015625
319490.120307 11.4669189453
319368.061045 -8.56164550781
319246.001782 -25.1398925781
319123.942519 -36.9761962891
319001.883256 -43.1549072266
318879.823993 -43.2392578125
318757.764731 -37.3358154297
318635.705468 -26.1101074219
318513.646205 -10.7510986328
318391.586942 7.11608886719
318269.52768 25.5623779297
318147.468417 42.5223388672
318025.409154 55.9830322266
317903.349891 64.1768798828
317781.290628 65.7607421875
317659.231366 59.9652099609
317537.172103 46.6947021484
317415.11284 26.5731201172
317293.053577 0.92138671875
317170.994315 -28.3273925781
317048.935052 -58.7760009766
316926.875789 -87.7572021484
316804.816526 -112.563842773
316682.757264 -130.690429688
316560.698001 -140.067749023
316438.638738 -139.267089844
316316.579475 -127.654785156
316194.520212 -105.483764648
316072.46095 -73.9067382812
315950.401687 -34.9138183594
315828.342424 8.80688476562
315706.283161 54.07421875
315584.223899 97.4642333984
315462.164636 135.592407227
315340.105373 165.393798828
315218.04611 184.386474609
315095.986847 190.885986328
314973.927585 184.158203125
314851.868322 164.491455078
314729.809059 133.185546875
314607.749796 92.4526367188
314485.690534 45.2430419922
314363.631271 -4.99169921875
314241.572008 -54.5782470703
314119.512745 -99.9167480469
313997.453483 -137.768798828
313875.39422 -165.51171875
313753.334957 -181.337280273
313631.275694 -184.378051758
313509.216431 -174.753173828
313387.157169 -153.526855469
313265.097906 -122.590332031
313143.038643 -84.4744873047
313020.97938 -42.1140136719
312898.920118 1.41467285156
312776.860855 43.1594238281
312654.801592 80.5333251953
312532.742329 111.516479492
312410.683066 134.795166016
312288.623804 149.829833984
312166.564541 156.849731445
312044.505278 156.775390625
311922.446015 151.079345703
311800.386753 141.60144043
311678.32749 130.338623047
311556.268227 119.229858398
311434.208964 109.958984375
311312.149702 103.791992188
311190.090439 101.467407227
311068.031176 103.146118164
310945.971913 108.423217773
310823.91265 116.402832031
310701.853388 125.818969727
310579.794125 135.1953125
310457.734862 143.021606445
310335.675599 147.928100586
310213.616337 148.842041016
310091.557074 145.105957031
309969.497811 136.550048828
309847.438548 123.508544922
309725.379285 106.782714844
309603.320023 87.5517578125
309481.26076 67.2452392578
309359.201497 47.390625
309237.142234 29.4506835938
309115.082972 14.6715087891
308993.023709 3.95495605469
308870.964446 -2.22961425781
308748.905183 -3.88732910156
308626.845921 -1.48645019531
308504.786658 4.10131835938
308382.727395 11.7036132812
308260.668132 19.9807128906
308138.608869 27.5755615234
308016.549607 33.2628173828
307894.490344 36.0838623047
307772.431081 35.4466552734
307650.371818 31.1885986328
307528.312556 23.5880126953
307406.253293 13.3284912109
307284.19403 1.41748046875
307162.134767 -10.9309082031
307040.075504 -22.4353027344
306918.016242 -31.8952636719
306795.956979 -38.3286132812
306673.897716 -41.0874023438
306551.838453 -39.9361572266
306429.779191 -35.0844726562
306307.719928 -27.1719970703
306185.660665 -17.2033691406
306063.601402 -6.44470214844
305941.54214 3.71203613281
305819.482877 11.9002685547
305697.423614 16.9294433594
305575.364351 17.9197998047
305453.305088 14.4067382812
305331.245826 6.4033203125
305209.186563 -5.58666992188
305087.1273 -20.6075439453
304965.068037 -37.3361816406
304843.008775 -54.2067871094
304720.949512 -69.5646972656
304598.890249 -81.8286132812
304476.830986 -89.6511230469
304354.771724 -92.0573730469
304232.712461 -88.5487060547
304110.653198 -79.1624755859
303988.593935 -64.4796142578
303866.534672 -45.5803222656
303744.47541 -23.9515380859
303622.416147 -1.35681152344
303500.356884 20.3217773438
303378.297621 39.251953125
303256.238359 53.8148193359
303134.179096 62.7470703125
303012.119833 65.2514648438
302890.06057 61.0628662109
302768.001307 50.4649658203
302645.942045 34.2592773438
302523.882782 13.6883544922
302401.823519 -9.67822265625
302279.764256 -34.0825195312
302157.704994 -57.7279052734
302035.645731 -78.9263916016
301913.586468 -96.2302246094
301791.527205 -108.53527832
301669.467943 -115.149414062
301547.40868 -115.821289062
301425.349417 -110.728149414
301303.290154 -100.430297852
301181.230891 -85.7935791016
301059.171629 -67.8947753906
300937.112366 -47.9176025391
300815.053103 -27.0521240234
300692.99384 -6.40454101562
300570.934578 13.0699462891
300448.875315 30.6130371094
300326.816052 45.6801757812
300204.756789 57.9322509766
300082.697526 67.2091064453
299960.638264 73.4864501953
299838.579001 76.8276367188
299716.519738 77.337890625
299594.460475 75.1246337891
299472.401213 70.275390625
299350.34195 62.8515625
299228.282687 52.8997802734
299106.223424 40.4794921875
298984.164162 25.7019042969
298862.104899 8.77221679688
298740.045636 -9.97021484375
298617.986373 -30.0225830078
298495.92711 -50.7060546875
298373.867848 -71.1754150391
298251.808585 -90.4515380859
298129.749322 -107.477050781
298007.690059 -121.191162109
297885.630797 -130.6171875
297763.571534 -134.954467773
297641.512271 -133.664916992
297519.453008 -126.544799805
297397.393745 -113.773193359
297275.334483 -95.9293212891
297153.27522 -73.9765625
297031.215957 -49.2102050781
296909.156694 -23.1732177734
296787.097432 2.45361328125
296665.038169 25.9802246094
296542.978906 45.8413085938
296420.919643 60.7239990234
296298.860381 69.6810302734
296176.801118 72.2136230469
296054.741855 68.318359375
295932.682592 58.4963378906
295810.623329 43.7158203125
295688.564067 25.3400878906
295566.504804 5.01684570312
295444.445541 -15.4510498047
295322.386278 -34.2534179688
295200.327016 -49.7166748047
295078.267753 -60.4382324219
294956.20849 -65.3966064453
294834.149227 -64.0303955078
294712.089964 -56.2783203125
294590.030702 -42.5778808594
294467.971439 -23.8251953125
294345.912176 -1.29772949219
294223.852913 23.4503173828
294101.793651 48.7120361328
293979.734388 72.759765625
293857.675125 93.9750976562
293735.615862 110.964477539
293613.5566 122.654785156
293491.497337 128.358642578
293369.438074 127.810302734
293247.378811 121.166625977
293125.319548 108.977661133
293003.260286 92.1306152344
292881.201023 71.7727050781
292759.14176 49.2204589844
292637.082497 25.8629150391
292515.023235 3.0673828125
292392.963972 -17.908203125
292270.904709 -35.9886474609
292148.845446 -50.3363037109
292026.786183 -60.3887939453
291904.726921 -65.8747558594
291782.667658 -66.8118896484
291660.608395 -63.4886474609
291538.549132 -56.4311523438
291416.48987 -46.3598632812
291294.430607 -34.1397705078
291172.371344 -20.7271728516
291050.312081 -7.11352539062
290928.252819 5.72680664062
290806.193556 16.8876953125
290684.134293 25.5749511719
290562.07503 31.1459960938
290440.015767 33.1405029297
290317.956505 31.3038330078
290195.897242 25.5989990234
290073.837979 16.2104492188
289951.778716 3.53588867188
289829.719454 -11.8343505859
289707.660191 -29.1467285156
289585.600928 -47.5268554688
289463.541665 -66.0297851562
289341.482402 -83.6955566406
289219.42314 -99.609375
289097.363877 -112.96081543
288975.304614 -123.09765625
288853.245351 -129.570556641
288731.186089 -132.164672852
288609.126826 -130.914794922
288487.067563 -126.101806641
288365.0083 -118.231079102
288242.949038 -107.990844727
288120.889775 -96.1981201172
287998.830512 -83.7309570312
287876.771249 -71.4576416016
287754.711986 -60.1644287109
287632.652724 -50.4921875
287510.593461 -42.8858642578
287388.534198 -37.5603027344
287266.474935 -34.4910888672
287144.415673 -33.4233398438
287022.35641 -33.9075927734
286900.297147 -35.3503417969
286778.237884 -37.0810546875
286656.178621 -38.4254150391
286534.119359 -38.7797851562
286412.060096 -37.6765136719
286290.000833 -34.8370361328
286167.94157 -30.2036132812
286045.882308 -23.9484863281
285923.823045 -16.4576416016
285801.763782 -8.29211425781
285679.704519 -0.12890625
285557.645257 7.31005859375
285435.585994 13.3387451172
285313.526731 17.3804931641
285191.467468 19.0356445312
285069.408205 18.1296386719
284947.348943 14.7380371094
284825.28968 9.18542480469
284703.230417 2.01672363281
284581.171154 -6.05444335938
284459.111892 -14.2189941406
284337.052629 -21.6574707031
284214.993366 -27.6280517578
284092.934103 -31.5501708984
283970.87484 -33.0737304688
283848.815578 -32.1257324219
283726.756315 -28.9302978516
283604.697052 -23.9969482422
283482.637789 -18.080078125
283360.578527 -12.1097412109
283238.519264 -7.103515625
283116.460001 -4.06396484375
282994.400738 -3.87390136719
282872.341476 -7.19970703125
282750.282213 -14.4104003906
282628.22295 -25.5234375
282506.163687 -40.1810302734
282384.104424 -57.6606445312
282262.045162 -76.9196777344
282139.985899 -96.6708984375
282017.926636 -115.481323242
281895.867373 -131.88684082
281773.808111 -144.51171875
281651.748848 -152.183349609
281529.689585 -154.030151367
281407.630322 -149.556274414
281285.571059 -138.685058594
281163.511797 -121.768676758
281041.452534 -99.5634765625
280919.393271 -73.1732177734
280797.334008 -43.9659423828
280675.274746 -13.4733886719
280553.215483 16.7197265625
280431.15622 45.0869140625
280309.096957 70.2583007812
280187.037695 91.1059570312
280064.978432 106.802246094
279942.919169 116.853271484
279820.859906 121.102294922
279698.800643 119.710205078
279576.741381 113.110717773
279454.682118 101.950317383
279332.622855 87.0202636719
279210.563592 69.1844482422
279088.50433 49.3128662109
278966.445067 28.2248535156
278844.385804 6.64770507812
278722.326541 -14.8087158203
278600.267278 -35.6608886719
278478.208016 -55.5437011719
278356.148753 -74.1926269531
278234.08949 -91.4156494141
278112.030227 -107.064941406
277989.970965 -121.00793457
277867.911702 -133.10546875
277745.852439 -143.197387695
277623.793176 -151.100341797
277501.733914 -156.614257812
277379.674651 -159.538818359
277257.615388 -159.696289062
277135.556125 -156.958007812
277013.496862 -151.270019531
276891.4376 -142.674926758
276769.378337 -131.326782227
276647.319074 -117.496459961
276525.259811 -101.567626953
276403.200549 -84.0213623047
276281.141286 -65.4128417969
276159.082023 -46.3419189453
276037.02276 -27.4195556641
275914.963497 -9.23559570312
275792.904235 7.67260742188
275670.844972 22.8431396484
275548.785709 35.9073486328
275426.726446 46.5969238281
275304.667184 54.7456054688
275182.607921 60.2807617188
275060.548658 63.2121582031
274938.489395 63.6171875
274816.430133 61.6262207031
274694.37087 57.4091796875
274572.311607 51.1682128906
274450.252344 43.1318359375
274328.193081 33.5573730469
274206.133819 22.7330322266
274084.074556 10.9868164062
273962.015293 -1.31005859375
273839.95603 -13.7396240234
273717.896768 -25.8400878906
273595.837505 -37.1162109375
273473.778242 -47.0572509766
273351.718979 -55.1645507812
273229.659716 -60.984375
273107.600454 -64.1452636719
272985.541191 -64.3972167969
272863.481928 -61.6462402344
272741.422665 -55.9820556641
272619.363403 -47.6937255859
272497.30414 -37.2701416016
272375.244877 -25.3845214844
272253.185614 -12.8609619141
272131.126352 -0.624755859375
272009.067089 10.3594970703
271887.007826 19.1593017578
271764.948563 24.9467773438
271642.8893 27.0698242188
271520.830038 25.1109619141
271398.770775 18.9317626953
271276.711512 8.69665527344
271154.652249 -5.12841796875
271032.592987 -21.7996826172
270910.533724 -40.3444824219
270788.474461 -59.6285400391
270666.415198 -78.4395751953
270544.355935 -95.5776367188
270422.296673 -109.946411133
270300.23741 -120.63659668
270178.178147 -126.994628906
270056.118884 -128.671875
269934.059622 -125.646972656
269812.000359 -118.221923828
269689.941096 -106.992553711
269567.881833 -92.7932128906
269445.822571 -76.623046875
269323.763308 -59.5600585938
269201.704045 -42.6693115234
269079.644782 -26.9143066406
268957.585519 -13.0786132812
268835.526257 -1.70532226562
268713.466994 6.94140625
268591.407731 12.8901367188
268469.348468 16.4484863281
268347.289206 18.1657714844
268225.229943 18.7746582031
268103.17068 19.1160888672
267981.111417 20.0570068359
267859.052154 22.4049072266
267736.992892 26.8298339844
267614.933629 33.7962646484
267492.874366 43.5161132812
267370.815103 55.9208984375
267248.755841 70.6599121094
267126.696578 87.1201171875
267004.637315 104.469848633
266882.578052 121.719238281
266760.51879 137.793701172
266638.459527 151.615844727
266516.400264 162.185424805
266394.341001 168.656982422
266272.281738 170.402709961
266150.222476 167.06237793
266028.163213 158.571655273
265906.10395 145.171142578
265784.044687 127.393310547
265661.985425 106.029174805
265539.926162 82.078125
265417.866899 56.6848144531
265295.807636 31.0650634766
265173.748373 6.42993164062
265051.689111 -16.0905761719
264929.629848 -35.5173339844
264807.570585 -51.0815429688
264685.511322 -62.2701416016
264563.45206 -68.8552246094
264441.392797 -70.9050292969
264319.333534 -68.775390625
264197.274271 -63.0850830078
264075.215009 -54.6732177734
263953.155746 -44.5430908203
263831.096483 -33.7971191406
263709.03722 -23.5640869141
263586.977957 -14.9249267578
263464.918695 -8.84155273438
263342.859432 -6.09155273438
263220.800169 -7.21520996094
263098.740906 -12.4758300781
262976.681644 -21.8376464844
262854.622381 -34.962890625
262732.563118 -51.2263183594
262610.503855 -69.7502441406
262488.444592 -89.4555664062
262366.38533 -109.125732422
262244.326067 -127.481689453
262122.266804 -143.261962891
262000.207541 -155.302612305
261878.148279 -162.612426758
261756.089016 -164.438476562
261634.029753 -160.317626953
261511.97049 -150.109619141
261389.911228 -134.012329102
261267.851965 -112.552490234
261145.792702 -86.560546875
261023.733439 -57.1223144531
260901.674176 -25.5184326172
260779.614914 6.85034179688
260657.555651 38.5433349609
260535.496388 68.1607666016
260413.437125 94.4227294922
260291.377863 116.23840332
260169.3186 132.761962891
260047.259337 143.43347168
259925.200074 148.000610352
259803.140811 146.521118164
259681.081549 139.348876953
259559.022286 127.101318359
259436.963023 110.61340332
259314.90376 90.8826904297
259192.844498 69.0061035156
259070.785235 46.1163330078
258948.725972 23.3203125
258826.666709 1.64184570312
258704.607447 -18.0249023438
258582.548184 -34.9530029297
258460.488921 -48.6055908203
258338.429658 -58.6492919922
258216.370395 -64.9520263672
258094.311133 -67.5718994141
257972.25187 -66.7348632812
257850.192607 -62.8079833984
257728.133344 -56.2647705078
257606.074082 -47.6496582031
257484.014819 -37.5428466797
257361.955556 -26.5258789062
257239.896293 -15.1524658203
257117.837031 -3.92419433594
256995.777768 6.72888183594
256873.718505 16.458984375
256751.659242 25.0069580078
256629.599979 32.2000732422
256507.540717 37.9464111328
256385.481454 42.2237548828
256263.422191 45.0668945312
256141.362928 46.5501708984
256019.303666 46.7744140625
255897.244403 45.8503417969
255775.18514 43.8889160156
255653.125877 40.9914550781
255531.066614 37.2465820312
255409.007352 32.7298583984
255286.948089 27.5091552734
255164.888826 21.6522216797
255042.829563 15.2370605469
254920.770301 8.36364746094
254798.711038 1.16467285156
254676.651775 -6.18603515625
254554.592512 -13.4697265625
254432.53325 -20.4230957031
254310.473987 -26.7459716797
254188.414724 -32.1140136719
254066.355461 -36.2004394531
253944.296198 -38.6975097656
253822.236936 -39.345703125
253700.177673 -37.9598388672
253578.11841 -34.4542236328
253456.059147 -28.8616943359
253333.999885 -21.345703125
253211.940622 -12.2006835938
253089.881359 -1.84252929688
252967.822096 9.21252441406
252845.762833 20.3809814453
252723.703571 31.0518798828
252601.644308 40.6324462891
252479.585045 48.5958251953
252357.525782 54.5241699219
252235.46652 58.1452636719
252113.407257 59.3579101562
251991.347994 58.2408447266
251869.288731 55.0473632812
251747.229469 50.1824951172
251625.170206 44.1645507812
251503.110943 37.576171875
251381.05168 31.005859375
251258.992417 24.9913330078
251136.933155 19.9630126953
251014.873892 16.2015380859
250892.814629 13.8090820312
250770.755366 12.6999511719
250648.696104 12.6130371094
250526.636841 13.1450195312
250404.577578 13.8004150391
250282.518315 14.0578613281
250160.459052 13.4400634766
250038.39979 11.5850830078
249916.340527 8.306640625
249794.281264 3.6396484375
249672.222001 -2.13830566406
249550.162739 -8.51379394531
249428.103476 -14.7697753906
249306.044213 -20.0484619141
249183.98495 -23.4349365234
249061.925688 -24.0557861328
248939.866425 -21.1844482422
248817.807162 -14.3402099609
248695.747899 -3.37182617188
248573.688636 11.4849853516
248451.629374 29.5849609375
248329.570111 49.8889160156
248207.510848 71.0202636719
248085.451585 91.3592529297
247963.392323 109.168945312
247841.33306 122.740112305
247719.273797 130.545898438
247597.214534 131.389282227
247475.155271 124.529541016
247353.096009 109.773803711
247231.036746 87.525390625
247108.977483 58.7806396484
246986.91822 25.0714111328
246864.858958 -11.6414794922
246742.799695 -49.1165771484
246620.740432 -85.0100097656
246498.681169 -117.067871094
246376.621907 -143.314819336
246254.562644 -162.222290039
246132.503381 -172.838378906
246010.444118 -174.869873047
245888.384855 -168.703979492
245766.325593 -155.370727539
245644.26633 -136.445800781
245522.207067 -113.904663086
245400.147804 -89.9396972656
245278.088542 -66.7587890625
245156.029279 -46.3826904297
245033.970016 -30.4626464844
244911.910753 -20.1342773438
244789.85149 -15.9212646484
244667.792228 -17.7003173828
244545.732965 -24.7279052734
244423.673702 -35.7283935547
244301.614439 -49.0318603516
244179.555177 -62.751953125
244057.495914 -74.9808349609
243935.436651 -83.9857177734
243813.377388 -88.3857421875
243691.318126 -87.2918701172
243569.258863 -80.3966064453
243447.1996 -68.0024414062
243325.140337 -50.9903564453
243203.081074 -30.7290039062
243081.021812 -8.93579101562
242958.962549 12.4975585938
242836.903286 31.6942138672
242714.844023 46.9792480469
242592.784761 57.0430908203
242470.725498 61.0692138672
242348.666235 58.806640625
242226.606972 50.5888671875
242104.547709 37.2886962891
241982.488447 20.2244873047
241860.429184 1.01818847656
241738.369921 -18.5710449219
241616.310658 -36.8253173828
241494.251396 -52.2368164062
241372.192133 -63.6517333984
241250.13287 -70.3726806641
241128.073607 -72.2106933594
241006.014345 -69.4820556641
240883.955082 -62.9519042969
240761.895819 -53.7308349609
240639.836556 -43.1379394531
240517.777293 -32.5452880859
240395.718031 -23.2213134766
240273.658768 -16.1906738281
240151.599505 -12.126953125
240029.540242 -11.287109375
239907.48098 -13.4986572266
239785.421717 -18.1943359375
239663.362454 -24.4978027344
239541.303191 -31.3406982422
239419.243928 -37.6059570312
239297.184666 -42.2738037109
239175.125403 -44.55859375
239053.06614 -44.0153808594
238931.006877 -40.609375
238808.947615 -34.7338867188
238686.888352 -27.1793212891
238564.829089 -19.0522460938
238442.769826 -11.6561279297
238320.710564 -6.345703125
238198.651301 -4.36938476562
238076.592038 -6.72192382812
237954.532775 -14.0191650391
237832.473512 -26.4132080078
237710.41425 -43.5550537109
237588.354987 -64.6135253906
237466.295724 -88.3447265625
237344.236461 -113.208374023
237222.177199 -137.517456055
237100.117936 -159.606567383
236978.058673 -177.997924805
236855.99941 -191.55065918
236733.940147 -199.573974609
236611.880885 -201.892333984
236489.821622 -198.856323242
236367.762359 -191.297485352
236245.703096 -180.429199219
236123.643834 -167.708129883
236001.584571 -154.669433594
235879.525308 -142.753540039
235757.466045 -133.14440918
235635.406783 -126.637329102
235513.34752 -123.551269531
235391.288257 -123.694213867
235269.228994 -126.389404297
235147.169731 -130.555786133
235025.110469 -134.837036133
234903.051206 -137.764526367
234780.991943 -137.934448242
234658.93268 -134.182983398
234536.873418 -125.734741211
234414.814155 -112.3125
234292.754892 -94.1921386719
234170.695629 -72.1950683594
234048.636366 -47.6213378906
233926.577104 -22.1252441406
233804.517841 2.44897460938
233682.458578 24.2603759766
233560.399315 41.6641845703
233438.340053 53.392578125
233316.28079 58.6959228516
233194.221527 57.4329833984
233072.162264 50.0964355469
232950.103002 37.7712402344
232828.043739 22.0306396484
232705.984476 4.775390625
232583.925213 -11.9616699219
232461.86595 -26.2305908203
232339.806688 -36.3713378906
232217.747425 -41.1958007812
232095.688162 -40.1190185547
231973.628899 -33.2316894531
231851.569637 -21.2990722656
231729.510374 -5.69104003906
231607.451111 11.7556152344
231485.391848 28.9241943359
231363.332585 43.6364746094
231241.273323 53.8831787109
231119.21406 58.0372314453
230997.154797 55.0316162109
230875.095534 44.4810791016
230753.036272 26.7330322266
230630.977009 2.84655761719
230508.917746 -25.5045166016
230386.858483 -56.1904296875
230264.799221 -86.8325195312
230142.739958 -115.036132812
230020.680695 -138.625854492
229898.621432 -155.85925293
229776.562169 -165.595703125
229654.502907 -167.405517578
229532.443644 -161.605712891
229410.384381 -149.220947266
229288.325118 -131.872192383
229166.265856 -111.606933594
229044.206593 -90.6873779297
228922.14733 -71.3598632812
228800.088067 -55.6267089844
228678.028804 -45.048828125
228555.969542 -40.5942382812
228433.910279 -42.5500488281
228311.851016 -50.5065917969
228189.791753 -63.4132080078
228067.732491 -79.6989746094
227945.673228 -97.4465332031
227823.613965 -114.59777832
227701.554702 -129.171508789
227579.49544 -139.46875
227457.436177 -144.245117188
227335.376914 -142.833129883
227213.317651 -135.201782227
227091.258388 -121.947143555
226969.199126 -104.220458984
226847.139863 -83.5970458984
226725.0806 -61.9052734375
226603.021337 -41.0322265625
226480.962075 -22.7286376953
226358.902812 -8.4326171875
226236.843549 0.868286132812
226114.784286 4.72521972656
225992.725023 3.2529296875
225870.665761 -2.90319824219
225748.606498 -12.6579589844
225626.547235 -24.6207275391
225504.487972 -37.2600097656
225382.42871 -49.0771484375
225260.369447 -58.7713623047
225138.310184 -65.376953125
225016.250921 -68.3586425781
224894.191659 -67.6550292969
224772.132396 -63.6668701172
224650.073133 -57.1903076172
224528.01387 -49.3083496094
224405.954607 -41.248046875
224283.895345 -34.2238769531
224161.836082 -29.28515625
224039.776819 -27.1840820312
223917.717556 -28.2784423828
223795.658294 -32.4835205078
223673.599031 -39.2741699219
223551.539768 -47.7410888672
223429.480505 -56.6901855469
223307.421242 -64.7785644531
223185.36198 -70.6673583984
223063.302717 -73.1784667969
222941.243454 -71.4342041016
222819.184191 -64.96484375
222697.124929 -53.7750244141
222575.065666 -38.3559570312
222453.006403 -19.6478271484
222330.94714 1.04772949219
222208.887878 22.1959228516
222086.828615 42.1785888672
221964.769352 59.4577636719
221842.710089 72.7283935547
221720.650826 81.0474853516
221598.591564 83.9256591797
221476.532301 81.3701171875
221354.473038 73.8773193359
221232.413775 62.3746337891
221110.354513 48.1184082031
220988.29525 32.5603027344
220866.235987 17.1961669922
220744.176724 3.41357421875
220622.117461 -7.6455078125
220500.058199 -15.1920166016
220377.998936 -18.8562011719
220255.939673 -18.7076416016
220133.88041 -15.2272949219
220011.821148 -9.234375
219889.761885 -1.77905273438
219767.702622 5.98864746094
219645.643359 12.9564208984
219523.584097 18.1800537109
219401.524834 20.9926757812
219279.465571 21.0777587891
219157.406308 18.5032958984
219035.347045 13.7072753906
218913.287783 7.44384765625
218791.22852 0.689819335938
218669.169257 -5.47326660156
218547.109994 -9.98937988281
218425.050732 -11.9566650391
218302.991469 -10.7399902344
218180.932206 -6.052734375
218058.872943 1.99694824219
217936.81368 12.9052734375
217814.754418 25.8148193359
217692.695155 39.5949707031
217570.635892 52.9534912109
217448.576629 64.5671386719
217326.517367 73.2164306641
217204.458104 77.9125976562
217082.398841 78.0004882812
216960.339578 73.2302246094
216838.280316 63.7882080078
216716.221053 50.28515625
216594.16179 33.7023925781
216472.102527 15.3029785156
216350.043264 -3.48352050781
216227.984002 -21.1926269531
216105.924739 -36.4552001953
215983.865476 -48.1196289062
215861.806213 -55.3487548828
215739.746951 -57.6878662109
215617.687688 -55.0931396484
215495.628425 -47.9227294922
215373.569162 -36.8913574219
215251.509899 -22.9935302734
215129.450637 -7.40454101562
215007.391374 8.6298828125
214885.332111 23.9066162109
214763.272848 37.3666992188
214641.213586 48.1798095703
214519.154323 55.8038330078
214397.09506 60.0120849609
214275.035797 60.8952636719
214152.976535 58.830078125
214030.917272 54.4285888672
213908.858009 48.4672851562
213786.798746 41.8084716797
213664.739483 35.3195800781
213542.680221 29.7969970703
213420.620958 25.9024658203
213298.561695 24.115234375
213176.502432 24.7021484375
213054.44317 27.70703125
212932.383907 32.9573974609
212810.324644 40.0861816406
212688.265381 48.5646972656
212566.206118 57.7436523438
212444.146856 66.8977050781
212322.087593 75.2706298828
212200.02833 82.1187744141
212077.969067 86.7510986328
211955.909805 88.5632324219
211833.850542 87.0699462891
211711.791279 81.9288330078
211589.732016 72.9622802734
211467.672754 60.1732177734
211345.613491 43.7559814453
211223.554228 24.0997314453
211101.494965 1.78491210938
210979.435702 -22.4298095703
210857.37644 -47.6317138672
210735.317177 -72.7888183594
210613.257914 -96.7982177734
210491.198651 -118.54296875
210369.139389 -136.957397461
210247.080126 -151.097900391
210125.020863 -160.210571289
210002.9616 -163.794189453
209880.902338 -161.649414062
209758.843075 -153.909912109
209636.783812 -141.051025391
209514.724549 -123.87121582
209392.665286 -103.449584961
209270.606024 -81.0748291016
209148.546761 -58.1579589844
209026.487498 -36.1274414062
208904.428235 -16.3212890625
208782.368973 0.117309570312
208660.30971 12.3325195312
208538.250447 19.8217773438
208416.191184 22.4770507812
208294.131921 20.5880126953
208172.072659 14.8131103516
208050.013396 6.115234375
207927.954133 -4.32922363281
207805.89487 -15.2410888672
207683.835608 -25.3576660156
207561.776345 -33.5491943359
207439.717082 -38.9226074219
207317.657819 -40.9000244141
207195.598557 -39.2647705078
207073.539294 -34.1728515625
206951.480031 -26.1257324219
206829.420768 -15.9079589844
206707.361505 -4.49963378906
206585.302243 7.03247070312
206463.24298 17.6478271484
206341.183717 26.4415283203
206219.124454 32.7366943359
206097.065192 36.1488037109
205975.005929 36.6193847656
205852.946666 34.4111328125
205730.887403 30.0688476562
205608.82814 24.3497314453
205486.768878 18.1300048828
205364.709615 12.3017578125
205242.650352 7.66760253906
205120.591089 4.84887695312
204998.531827 4.21496582031
204876.472564 5.84326171875
204754.413301 9.51293945312
204632.354038 14.7338867188
204510.294776 20.806640625
204388.235513 26.9053955078
204266.17625 32.1765136719
204144.116987 35.8370361328
204022.057724 37.2659912109
203899.998462 36.0740966797
203777.939199 32.1444091797
203655.879936 25.6411132812
203533.820673 16.9836425781
203411.761411 6.7880859375
203289.702148 -4.21264648438
203167.642885 -15.2648925781
203045.583622 -25.6915283203
202923.524359 -34.978515625
202801.465097 -42.8420410156
202679.405834 -49.2635498047
202557.346571 -54.4910888672
202435.287308 -59.0036621094
202313.228046 -63.4427490234
202191.168783 -68.5192871094
202069.10952 -74.9058837891
201947.050257 -83.1290283203
201824.990995 -93.4718017578
201702.931732 -105.904418945
201580.872469 -120.048217773
201458.813206 -135.182861328
201336.753943 -150.295043945
201214.694681 -164.168701172
201092.635418 -175.505249023
200970.576155 -183.062988281
200848.516892 -185.801391602
200726.45763 -183.011352539
200604.398367 -174.41784668
200482.339104 -160.24230957
200360.279841 -141.214599609
200238.220578 -118.530639648
200116.161316 -93.7591552734
199994.102053 -68.7049560547
199872.04279 -45.2409667969
199749.983527 -25.1270751953
199627.924265 -9.83312988281
199505.865002 -0.3876953125
199383.805739 2.73486328125
199261.746476 -0.328979492188
199139.687214 -8.8359375
199017.627951 -21.5006103516
198895.568688 -36.6208496094
198773.509425 -52.2437744141
198651.450162 -66.3645019531
198529.3909 -77.1298828125
198407.331637 -83.0311279297
198285.272374 -83.0614013672
198163.213111 -76.8244628906
198041.153849 -64.5793457031
197919.094586 -47.21875
197797.035323 -26.1801757812
197674.97606 -3.30102539062
197552.916797 19.3690185547
197430.857535 39.7779541016
197308.798272 56.0817871094
197186.739009 66.8321533203
197064.679746 71.1228027344
196942.620484 68.6782226562
196820.561221 59.8756103516
196698.501958 45.6970214844
196576.442695 27.6188964844
196454.383433 7.45007324219
196332.32417 -12.8629150391
196210.264907 -31.4436035156
196088.205644 -46.6802978516
195966.146381 -57.3890380859
195844.087119 -62.9252929688
195722.027856 -63.2327880859
195599.968593 -58.8255615234
195477.90933 -50.7027587891
195355.850068 -40.2092285156
195233.790805 -28.8588867188
195111.731542 -18.1373291016
194989.672279 -9.31298828125
194867.613016 -3.27465820312
194745.553754 -0.417602539062
194623.494491 -0.59130859375
194501.435228 -3.11682128906
194379.375965 -6.8720703125
194257.316703 -10.4360351562
194135.25744 -12.2770996094
194013.198177 -10.9621582031
193891.138914 -5.3623046875
193769.079652 5.16845703125
193647.020389 20.6672363281
193524.961126 40.5010986328
193402.901863 63.3873291016
193280.8426 87.4906005859
193158.783338 110.592529297
193036.724075 130.31628418
192914.664812 144.384765625
192792.605549 150.882446289
192670.546287 148.493530273
192548.487024 136.688964844
192426.427761 115.837890625
192304.368498 87.2297363281
192182.309235 53.0
192060.249973 15.9631347656
191938.19071 -20.6335449219
191816.131447 -53.4113769531
191694.072184 -79.1878662109
191572.012922 -95.298828125
191449.953659 -99.8804931641
191327.894396 -92.0791015625
191205.835133 -72.1707763672
191083.775871 -41.5693359375
190961.716608 -2.72375488281
190839.657345 41.0880126953
190717.598082 86.0539550781
190595.538819 128.177734375
190473.479557 163.655395508
190351.420294 189.238037109
190229.361031 202.546630859
190107.301768 202.304931641
189985.242506 188.468994141
189863.183243 162.238525391
189741.12398 125.946655273
189619.064717 82.8421630859
189497.005454 36.7817382812
189374.946192 -8.13586425781
189252.886929 -47.9584960938
189130.827666 -79.2514648438
189008.768403 -99.41796875
188886.709141 -106.93371582
188764.649878 -101.476928711
188642.590615 -83.9379882812
188520.531352 -56.3127441406
188398.47209 -21.4885253906
188276.412827 17.0528564453
188154.353564 55.5836181641
188032.294301 90.4965820312
187910.235038 118.650878906
187788.175776 137.662719727
187666.116513 146.11340332
187544.05725 143.655761719
187421.997987 131.009765625
187299.938725 109.850463867
187177.879462 82.6037597656
187055.820199 52.1711425781
186933.760936 21.6169433594
186811.701673 -6.15075683594
186689.642411 -28.6717529297
186567.583148 -44.1656494141
186445.523885 -51.6844482422
186323.464622 -51.1708984375
186201.40536 -43.4172363281
186079.346097 -29.9357910156
185957.286834 -12.7540283203
185835.227571 5.83666992188
185713.168309 23.5544433594
185591.109046 38.3861083984
185469.049783 48.8073730469
185346.99052 53.9389648438
185224.931257 53.6209716797
185102.871995 48.4024658203
184980.812732 39.4450683594
184858.753469 28.3563232422
184736.694206 16.9729003906
184614.634944 7.11987304688
184492.575681 0.373046875
184370.516418 -2.14477539062
184248.457155 0.0880126953125
184126.397892 6.91772460938
184004.33863 17.5247802734
183882.279367 30.5128173828
183760.220104 44.0715332031
183638.160841 56.1917724609
183516.101579 64.9093017578
183394.042316 68.5478515625
183271.983053 65.9356689453
183149.92379 56.5675048828
183027.864528 40.6928710938
182905.805265 19.3210449219
182783.746002 -5.86157226562
182661.686739 -32.6538085938
182539.627476 -58.5631103516
182417.568214 -81.0686035156
182295.508951 -97.8946533203
182173.449688 -107.264648438
182051.390425 -108.107055664
181929.331163 -100.190673828
181807.2719 -84.1734619141
181685.212637 -61.5570068359
181563.153374 -34.5529785156
181441.094111 -5.87023925781
181319.034849 21.5516357422
181196.975586 44.8371582031
181074.916323 61.466796875
180952.85706 69.5355224609
180830.797798 67.9509277344
180708.738535 56.5491943359
180586.679272 36.1173095703
180464.620009 8.31884765625
180342.560747 -24.4699707031
180220.501484 -59.3948974609
180098.442221 -93.4072265625
179976.382958 -123.565063477
179854.323695 -147.321655273
179732.264433 -162.771850586
179610.20517 -168.829589844
179488.145907 -165.321044922
179366.086644 -152.983886719
179244.027382 -133.372436523
179121.968119 -108.680664062
178999.908856 -81.5042724609
178877.849593 -54.5631103516
178755.79033 -30.4184570312
178633.731068 -11.2108154297
178511.671805 1.55200195312
178389.612542 7.13696289062
178267.553279 5.64221191406
178145.494017 -2.03466796875
178023.434754 -14.3143310547
177901.375491 -29.1209716797
177779.316228 -44.1203613281
177657.256966 -56.9787597656
177535.197703 -65.619140625
177413.13844 -68.4440917969
177291.079177 -64.5052490234
177169.019914 -53.5986328125
177046.960652 -36.2801513672
176924.901389 -13.8002929688
176802.842126 12.0372314453
176680.782863 39.0692138672
176558.723601 65.0048828125
176436.664338 87.6650390625
176314.605075 105.206787109
176192.545812 116.305297852
176070.486549 120.279541016
175948.427287 117.14440918
175826.368024 107.590332031
175704.308761 92.888671875
175582.249498 74.7403564453
175460.190236 55.0816650391
175338.130973 35.8723144531
175216.07171 18.8865966797
175094.012447 5.533203125
174971.953185 -3.27893066406
174849.893922 -7.21423339844
174727.834659 -6.51550292969
174605.775396 -1.94519042969
174483.716133 5.33325195312
174361.656871 13.9169921875
174239.597608 22.3464355469
174117.538345 29.2934570312
173995.479082 33.7274169922
173873.41982 35.0418701172
173751.360557 33.1281738281
173629.301294 28.3876953125
173507.242031 21.6789550781
173385.182768 14.2092285156
173263.123506 7.38220214844
173141.064243 2.61682128906
173019.00498 1.16320800781
172896.945717 3.93212890625
172774.886455 11.3620605469
172652.827192 23.3366699219
172530.767929 39.1655273438
172408.708666 57.6285400391
172286.649404 77.0847167969
172164.590141 95.6291503906
172042.530878 111.286376953
171920.471615 122.217285156
171798.412352 126.916748047
171676.35309 124.383422852
171554.293827 114.240722656
171432.234564 96.7958984375
171310.175301 73.0284423828
171188.116039 44.5130615234
171066.056776 13.2777099609
170943.997513 -18.3836669922
170821.93825 -48.1298828125
170699.878987 -73.7961425781
170577.819725 -93.6025390625
170455.760462 -106.325683594
170333.701199 -111.416381836
170211.641936 -109.050170898
170089.582674 -100.105712891
169967.523411 -86.0764160156
169845.464148 -68.9174804688
169723.404885 -50.8520507812
169601.345623 -34.1475830078
169479.28636 -20.8923339844
169357.227097 -12.7875976562
169235.167834 -10.9793701172
169113.108571 -15.9460449219
168991.049309 -27.4504394531
168868.990046 -44.5626220703
168746.930783 -65.7484130859
168624.87152 -89.0163574219
168502.812258 -112.106811523
168380.752995 -132.705688477
168258.693732 -148.661254883
168136.634469 -158.184448242
168014.575206 -160.011474609
167892.515944 -153.518798828
167770.456681 -138.775634766
167648.397418 -116.533325195
167526.338155 -88.1539306641
167404.278893 -55.4837646484
167282.21963 -20.6889648438
167160.160367 13.9354248047
167038.101104 46.1618652344
166916.041842 74.0148925781
166793.982579 95.9278564453
166671.923316 110.858764648
166549.864053 118.357177734
166427.80479 118.576049805
166305.745528 112.232543945
166183.686265 100.521240234
166061.627002 84.9898681641
165939.567739 67.3916015625
165817.508477 49.5257568359
165695.449214 33.0828857422
165573.389951 19.5061035156
165451.330688 9.88159179688
165329.271425 4.86279296875
165207.212163 4.63684082031
165085.1529 8.93054199219
164963.093637 17.0556640625
164841.034374 27.9854736328
164718.975112 40.4564208984
164596.915849 53.0853271484
164474.856586 64.4897460938
164352.797323 73.4046630859
164230.738061 78.78515625
164108.678798 79.8880615234
163986.619535 76.3276367188
163864.560272 68.1021728516
163742.501009 55.5909423828
163620.441747 39.5231933594
163498.382484 20.9210205078
163376.323221 1.02294921875
163254.263958 -18.8079833984
163132.204696 -37.1844482422
163010.145433 -52.7963867188
162888.08617 -64.5074462891
162766.026907 -71.4415283203
162643.967645 -73.0499267578
162521.908382 -69.1608886719
162399.849119 -60.0010986328
162277.789856 -46.1927490234
162155.730593 -28.7224121094
162033.671331 -8.88439941406
161911.612068 11.7989501953
161789.552805 31.6771240234
161667.493542 49.0799560547
161545.43428 62.4370117188
161423.375017 70.390625
161301.315754 71.9002685547
161179.256491 66.3275146484
161057.197228 53.4954833984
160935.137966 33.7176513672
160813.078703 7.79187011719
160691.01944 -23.0424804688
160568.960177 -57.1789550781
160446.900915 -92.7489013672
160324.841652 -127.747192383
160202.782389 -160.172973633
160080.723126 -188.168823242
159958.663864 -210.153198242
159836.604601 -224.932128906
159714.545338 -231.780639648
159592.486075 -230.489868164
159470.426812 -221.371459961
159348.36755 -205.222412109
159226.308287 -183.252075195
159104.249024 -156.977783203
158982.189761 -128.098510742
158860.130499 -98.3586425781
158738.071236 -69.4127197266
158616.011973 -42.705078125
158493.95271 -19.3729248047
158371.893447 -0.184204101562
158249.834185 14.4904785156
158127.774922 24.6638183594
158005.715659 30.6833496094
157883.656396 33.1551513672
157761.597134 32.8455810547
157639.537871 30.5748291016
157517.478608 27.1149902344
157395.419345 23.1015625
157273.360083 18.9699707031
157151.30082 14.9215087891
157029.241557 10.9250488281
156907.182294 6.75061035156
156785.123031 2.03015136719
156663.063769 -3.66003417969
156541.004506 -10.7098388672
156418.945243 -19.3864746094
156296.88598 -29.7608642578
156174.826718 -41.6591796875
156052.767455 -54.6450195312
155930.708192 -68.0364990234
155808.648929 -80.9600830078
155686.589666 -92.4334716797
155564.530404 -101.469848633
155442.471141 -107.192260742
155320.411878 -108.944213867
155198.352615 -106.384521484
155076.293353 -99.5510253906
154954.23409 -88.8879394531
154832.174827 -75.2280273438
154710.115564 -59.7312011719
154588.056302 -43.7817382812
154465.997039 -28.8560791016
154343.937776 -16.3715820312
154221.878513 -7.53405761719
154099.81925 -3.19873046875
153977.759988 -3.76147460938
153855.700725 -9.09411621094
153733.641462 -18.5319824219
153611.582199 -30.9163818359
153489.522937 -44.6944580078
153367.463674 -58.0617675781
153245.404411 -69.1405029297
153123.345148 -76.1730957031
153001.285885 -77.7115478516
152879.226623 -72.7840576172
152757.16736 -61.0198974609
152635.108097 -42.7176513672
152513.048834 -18.8498535156
152390.989572 9.00183105469
152268.930309 38.7739257812
152146.871046 68.1015625
152024.811783 94.5346679688
151902.752521 115.770751953
151780.693258 129.878173828
151658.633995 135.493408203
151536.574732 131.964111328
151414.515469 119.430175781
151292.456207 98.8293457031
151170.396944 71.8256835938
151048.337681 40.6678466797
150926.278418 7.99035644531
150804.219156 -23.42578125
150682.159893 -50.9089355469
150560.10063 -72.1409912109
150438.041367 -85.3742675781
150315.982104 -89.5909423828
150193.922842 -84.5942382812
150071.863579 -71.0225830078
149949.804316 -50.2835693359
149827.745053 -24.4143066406
149705.685791 4.11572265625
149583.626528 32.6414794922
149461.567265 58.5551757812
149339.508002 79.5487060547
149217.44874 93.8226318359
149095.389477 100.244018555
148973.330214 98.4317626953
148851.270951 88.7681884766
148729.211688 72.3350830078
148607.152426 50.7795410156
148485.093163 26.1280517578
148363.0339 0.566284179688
148240.974637 -23.7897949219
148118.915375 -45.1102294922
147996.856112 -62.029296875
147874.796849 -73.7706298828
147752.737586 -80.2034912109
147630.678323 -81.8277587891
147508.619061 -79.6896972656
147386.559798 -75.2374267578
147264.500535 -70.1328125
147142.441272 -66.0424804688
147020.38201 -64.4272460938
146898.322747 -66.3577880859
146776.263484 -72.3719482422
146654.204221 -82.3952636719
146532.144959 -95.7272949219
146410.085696 -111.102783203
146288.026433 -126.815063477
146165.96717 -140.895996094
146043.907907 -151.326538086
145921.848645 -156.263916016
145799.789382 -154.253540039
145677.730119 -144.408691406
145555.670856 -126.536743164
145433.611594 -101.197753906
145311.552331 -69.6870117188
145189.493068 -33.9442138672
145067.433805 3.60327148438
144945.374542 40.2514648438
144823.31528 73.2591552734
144701.256017 100.098754883
144579.196754 118.689941406
144457.137491 127.595458984
144335.078229 126.157836914
144213.018966 114.566894531
144090.959703 93.8489990234
143968.90044 65.7795410156
143846.841178 32.7276611328
143724.781915 -2.55151367188
143602.722652 -37.1597900391
143480.663389 -68.3065185547
143358.604126 -93.5483398438
143236.544864 -110.992553711
143114.485601 -119.447509766
142992.426338 -118.506713867
142870.367075 -108.560913086
142748.307813 -90.7368164062
142626.24855 -66.7727050781
142504.189287 -38.8433837891
142382.130024 -9.35021972656
142260.070761 19.2995605469
142138.011499 44.9058837891
142015.952236 65.6613769531
141893.892973 80.2923583984
141771.83371 88.1437988281
141649.774448 89.2032470703
141527.715185 84.064453125
141405.655922 73.8361816406
141283.596659 60.0053710938
141161.537397 44.2757568359
141039.478134 28.3900146484
140917.418871 13.9620361328
140795.359608 2.3271484375
140673.300345 -5.57055664062
140551.241083 -9.24926757812
140429.18182 -8.71020507812
140307.122557 -4.41271972656
140185.063294 2.79333496094
140063.004032 11.7700195312
139940.944769 21.2130126953
139818.885506 29.7845458984
139696.826243 36.240234375
139574.76698 39.5396728516
139452.707718 38.9323730469
139330.648455 34.0112304688
139208.589192 24.7310791016
139086.529929 11.3944091797
138964.470667 -5.39294433594
138842.411404 -24.7874755859
138720.352141 -45.7896728516
138598.292878 -67.3286132812
138476.233616 -88.3443603516
138354.174353 -107.859130859
138232.11509 -125.031616211
138110.055827 -139.192871094
137987.996564 -149.860839844
137865.937302 -156.739257812
137743.878039 -159.69921875
137621.818776 -158.754638672
137499.759513 -154.031494141
137377.700251 -145.738769531
137255.640988 -134.145385742
137133.581725 -119.565551758
137011.522462 -102.352050781
136889.463199 -82.8994140625
136767.403937 -61.6519775391
136645.344674 -39.1163330078
136523.285411 -15.8699951172
136401.226148 7.43420410156
136279.166886 30.0725097656
136157.107623 51.267578125
136035.04836 70.2171630859
135912.989097 86.1343994141
135790.929835 98.2956542969
135668.870572 106.093261719
135546.811309 109.087280273
135424.752046 107.049194336
135302.692783 99.9947509766
135180.633521 88.1979980469
135058.574258 72.1877441406
134936.514995 52.7205810547
134814.455732 30.7362060547
134692.39647 7.29455566406
134570.337207 -16.4984130859
134448.277944 -39.5693359375
134326.218681 -60.9544677734
134204.159418 -79.8671875
134082.100156 -95.7506103516
133960.040893 -108.307006836
133837.98163 -117.505859375
133715.922367 -123.565429688
133593.863105 -126.912719727
133471.803842 -128.12487793
133349.744579 -127.856567383
133227.685316 -126.764404297
133105.626054 -125.432250977
132983.566791 -124.309326172
132861.507528 -123.663330078
132739.448265 -123.557495117
132617.389002 -123.852050781
132495.32974 -124.231201172
132373.270477 -124.251220703
132251.211214 -123.406616211
132129.151951 -121.208007812
132007.092689 -117.258300781
131885.033426 -111.326660156
131762.974163 -103.404296875
131640.9149 -93.7393798828
131518.855637 -82.8450927734
131396.796375 -71.4779052734
131274.737112 -60.5865478516
131152.677849 -51.2370605469
131030.618586 -44.5164794922
130908.559324 -41.4263916016
130786.500061 -42.7756347656
130664.440798 -49.0804443359
130542.381535 -60.4852294922
130420.322273 -76.7100830078
130298.26301 -97.0317382812
130176.203747 -120.304077148
130054.144484 -145.014404297
129932.085221 -169.377807617
129810.025959 -191.457885742
129687.966696 -209.310058594
129565.907433 -221.133178711
129443.84817 -225.417480469
129321.788908 -221.079711914
129199.729645 -207.568725586
129077.670382 -184.937133789
128955.611119 -153.867797852
128833.551856 -115.654785156
128711.492594 -72.1356201172
128589.433331 -25.5823974609
128467.374068 21.4453125
128345.314805 66.2716064453
128223.255543 106.28894043
128101.19628 139.142089844
127979.137017 162.8984375
127857.077754 176.188476562
127735.018492 178.309570312
127612.959229 169.28137207
127490.899966 149.849609375
127368.840703 121.437255859
127246.78144 86.0469970703
127124.722178 46.1203613281
127002.662915 4.36511230469
126880.603652 -36.435546875
126758.544389 -73.6199951172
126636.485127 -104.833496094
126514.425864 -128.190795898
126392.366601 -142.40234375
126270.307338 -146.854492188
126148.248075 -141.638793945
126026.188813 -127.528320312
125904.12955 -105.903808594
125782.070287 -78.6336669922
125660.011024 -47.9222412109
125537.951762 -16.1330566406
125415.892499 14.3939208984
125293.833236 41.5207519531
125171.773973 63.4671630859
125049.714711 78.9370117188
124927.655448 87.2009277344
124805.596185 88.1328125
124683.536922 82.1965332031
124561.477659 70.3861083984
124439.418397 54.1242675781
124317.359134 35.1300048828
124195.299871 15.2651367188
124073.240608 -3.62512207031
123951.181346 -19.8668212891
123829.122083 -32.0893554688
123707.06282 -39.3319091797
123585.003557 -41.1085205078
123462.944294 -37.4327392578
123340.885032 -28.7977294922
123218.825769 -16.1174316406
123096.766506 -0.631713867188
122974.707243 16.2113037109
122852.647981 32.8891601562
122730.588718 47.9379882812
122608.529455 60.0792236328
122486.470192 68.3227539062
122364.41093 72.04296875
122242.351667 71.0190429688
122120.292404 65.4395751953
121998.233141 55.8690185547
121876.173878 43.1840820312
121754.114616 28.4836425781
121632.055353 12.9814453125
121509.99609 -2.10473632812
121387.936827 -15.6632080078
121265.877565 -26.7827148438
121143.818302 -34.8259277344
121021.759039 -39.4755859375
120899.699776 -40.7506103516
120777.640513 -38.9899902344
120655.581251 -34.8098144531
120533.521988 -29.0361328125
120411.462725 -22.6212158203
120289.403462 -16.5520019531
120167.3442 -11.7580566406
120045.284937 -9.02722167969
119923.225674 -8.93713378906
119801.166411 -11.8070068359
119679.107149 -17.6723632812
119557.047886 -26.2854003906
119434.988623 -37.1397705078
119312.92936 -49.5141601562
119190.870097 -62.5328369141
119068.810835 -75.2369384766
118946.751572 -86.6589355469
118824.692309 -95.8951416016
118702.633046 -102.170288086
118580.573784 -104.890991211
118458.514521 -103.682495117
118336.455258 -98.4100341797
118214.395995 -89.1813964844
118092.336732 -76.333984375
117970.27747 -60.4085693359
117848.218207 -42.1109619141
117726.158944 -22.2661132812
117604.099681 -1.76806640625
117482.040419 18.4698486328
117359.981156 37.5661621094
117237.921893 54.7144775391
117115.86263 69.2221679688
116993.803368 80.5428466797
116871.744105 88.2973632812
116749.684842 92.2897949219
116627.625579 92.5114746094
116505.566316 89.1380615234
116383.507054 82.5167236328
116261.447791 73.1467285156
116139.388528 61.6502685547
116017.329265 48.7392578125
115895.270003 35.1741943359
115773.21074 21.7210693359
115651.151477 9.10693359375
115529.092214 -2.02575683594
115407.032952 -11.1583251953
115284.973689 -17.9295654297
115162.914426 -22.1599121094
115040.855163 -23.8636474609
114918.7959 -23.2464599609
114796.736638 -20.6898193359
114674.677375 -16.7204589844
114552.618112 -11.9666748047
114430.558849 -7.10681152344
114308.499587 -2.81018066406
114186.440324 0.322509765625
114064.381061 1.81384277344
113942.321798 1.35583496094
113820.262535 -1.15795898438
113698.203273 -5.619140625
113576.14401 -11.7073974609
113454.084747 -18.9169921875
113332.025484 -26.5988769531
113209.966222 -34.0183105469
113087.906959 -40.4222412109
112965.847696 -45.1103515625
112843.788433 -47.5023193359
112721.729171 -47.1958007812
112599.669908 -44.0084228516
112477.610645 -37.9996337891
112355.551382 -29.4696044922
112233.492119 -18.9353027344
112111.432857 -7.08544921875
111989.373594 5.2822265625
111867.314331 17.3336181641
111745.255068 28.2757568359
111623.195806 37.4293212891
111501.136543 44.2911376953
111379.07728 48.5777587891
111257.018017 50.2475585938
111134.958754 49.498046875
111012.899492 46.7403564453
110890.840229 42.5487060547
110768.780966 37.5987548828
110646.721703 32.5919189453
110524.662441 28.1812744141
110402.603178 24.9034423828
110280.543915 23.1237792969
110158.484652 23.0025634766
110036.42539 24.4849853516
109914.366127 27.3142089844
109792.306864 31.0706787109
109670.247601 35.2268066406
109548.188338 39.2163085938
109426.129076 42.5065917969
109304.069813 44.6671142578
109182.01055 45.4262695312
109059.951287 44.7076416016
108937.892025 42.6435546875
108815.832762 39.5627441406
108693.773499 35.9515380859
108571.714236 32.3970947266
108449.654973 29.5126953125
108327.595711 27.8594970703
108205.536448 27.8698730469
108083.477185 29.7836914062
107961.417922 33.6038818359
107839.35866 39.0789794922
107717.299397 45.7144775391
107595.240134 52.8129882812
107473.180871 59.5399169922
107351.121609 65.0089111328
107229.062346 68.3753662109
107107.003083 68.9323730469
106984.94382 66.1943359375
106862.884557 59.9598388672
106740.825295 50.3480224609
106618.766032 37.8004150391
106496.706769 23.0491943359
106374.647506 7.05432128906
106252.588244 -9.08544921875
106130.528981 -24.2381591797
106008.469718 -37.3486328125
105886.410455 -47.5430908203
105764.351192 -54.2156982422
105642.29193 -57.0855712891
105520.232667 -56.2220458984
105398.173404 -52.0294189453
105276.114141 -45.1977539062
105154.054879 -36.6208496094
105031.995616 -27.2905273438
104909.936353 -18.1823730469
104787.87709 -10.1411132812
104665.817828 -3.78271484375
104543.758565 0.578125
104421.699302 2.96472167969
104299.640039 3.73352050781
104177.580776 3.52893066406
104055.521514 3.2001953125
103933.462251 3.69165039062
103811.402988 5.91394042969
103689.343725 10.6151123047
103567.284463 18.2631835938
103445.2252 28.9573974609
103323.165937 42.3763427734
103201.106674 57.7745361328
103079.047411 74.0266113281
102956.988149 89.7191162109
102834.928886 103.280517578
102712.869623 113.138549805
102590.81036 117.887451172
102468.751098 116.448364258
102346.691835 108.204956055
102224.632572 93.0994873047
102102.573309 71.6763916016
101980.514047 45.0668945312
101858.454784 14.9146728516
101736.395521 -16.7537841797
101614.336258 -47.701171875
101492.276995 -75.6783447266
101370.217733 -98.6319580078
101248.15847 -114.897705078
101126.099207 -123.363769531
101004.039944 -123.580444336
100881.980682 -115.81237793
100759.921419 -101.019775391
100637.862156 -80.7723388672
100515.802893 -57.1052246094
100393.74363 -32.3265380859
100271.684368 -8.79699707031
100149.625105 11.294921875
100027.565842 26.1440429688
99905.5065794 34.5003662109
99783.4473166 35.7875976562
99661.3880538 30.1550292969
99539.3287911 18.4564208984
99417.2695283 2.15991210938
99295.2102655 -16.8023681641
99173.1510027 -36.232421875
99051.09174 -53.8876953125
98929.0324772 -67.7072753906
98806.9732144 -76.0164794922
98684.9139517 -77.6931152344
98562.8546889 -72.2750244141
98440.7954261 -59.9996337891
98318.7361633 -41.7736816406
98196.6769006 -19.0732421875
98074.6176378 6.20983886719
97952.558375 31.9654541016
97830.4991122 56.0788574219
97708.4398495 76.6436767578
97586.3805867 92.1470947266
97464.3213239 101.613647461
97342.2620612 104.687866211
97220.2027984 101.650634766
97098.1435356 93.3690185547
96976.0842728 81.1828613281
96854.0250101 66.7440185547
96731.9657473 51.8249511719
96609.9064845 38.1174316406
96487.8472217 27.0440673828
96365.787959 19.6026611328
96243.7286962 16.2608642578
96121.6694334 16.9113769531
95999.6101707 20.8920898438
95877.5509079 27.0703125
95755.4916451 33.9805908203
95633.4323823 40.0
95511.3731196 43.5417480469
95389.3138568 43.2471923828
95267.254594 38.1529541016
95145.1953312 27.8146972656
95023.1360685 12.3760986328
94901.0768057 -7.42846679688
94779.0175429 -30.3371582031
94656.9582802 -54.6798095703
94534.8990174 -78.546875
94412.8397546 -99.9857177734
94290.7804918 -117.20300293
94168.7212291 -128.755004883
94046.6619663 -133.701660156
93924.6027035 -131.709960938
93802.5434408 -123.094116211
93680.484178 -108.788574219
93558.4249152 -90.2565917969
93436.3656524 -69.3433837891
93314.3063897 -48.0887451172
93192.2471269 -28.5218505859
93070.1878641 -12.4554443359
92948.1286013 -1.30456542969
92826.0693386 4.05297851562
92704.0100758 3.35900878906
92581.950813 -3.00842285156
92459.8915503 -14.0844726562
92337.8322875 -28.427734375
92215.7730247 -44.2799072266
92093.7137619 -59.7567138672
91971.6544992 -73.0500488281
91849.5952364 -82.6184082031
91727.5359736 -87.34765625
91605.4767108 -86.6627197266
91483.4174481 -80.580078125
91361.3581853 -69.6958007812
91239.2989225 -55.1109619141
91117.2396598 -38.3033447266
90995.180397 -20.9582519531
90873.1211342 -4.78112792969
90751.0618714 8.69116210938
90629.0026087 18.2591552734
90506.9433459 23.1870117188
90384.8840831 23.2784423828
90262.8248203 18.8900146484
90140.7655576 10.8825683594
90018.7062948 0.514038085938
89896.647032 -10.7110595703
89774.5877693 -21.2215576172
89652.5285065 -29.5678710938
89530.4692437 -34.5969238281
89408.4099809 -35.5953369141
89286.3507182 -32.384765625
89164.2914554 -25.3560791016
89042.2321926 -15.4423828125
88920.1729298 -4.02758789062
88798.1136671 7.1943359375
88676.0544043 16.4005126953
88553.9951415 21.8358154297
88431.9358788 22.0095214844
88309.876616 15.8671875
88187.8173532 2.92041015625
88065.7580904 -16.6784667969
87943.6988277 -42.1286621094
87821.6395649 -72.0352783203
87699.5803021 -104.528930664
87577.5210393 -137.430908203
87455.4617766 -168.451660156
87333.4025138 -195.401000977
87211.343251 -216.389526367
87089.2839883 -229.998046875
86967.2247255 -235.401733398
86845.1654627 -232.435302734
86723.1061999 -221.591186523
86601.0469372 -203.954956055
86478.9876744 -181.083374023
86356.9284116 -154.838500977
86234.8691488 -127.196533203
86112.8098861 -100.051269531
85990.7506233 -75.0314941406
85868.6913605 -53.3531494141
85746.6320978 -35.7194824219
85624.572835 -22.2799072266
85502.5135722 -12.6495361328
85380.4543094 -5.98852539062
85258.3950467 -1.12878417969
85136.3357839 3.26379394531
85014.2765211 8.51123046875
84892.2172583 15.7478027344
84770.1579956 25.7680664062
84648.0987328 38.9117431641
84526.03947 55.0029296875
84403.9802073 73.3442382812
84281.9209445 92.7716064453
84159.8616817 111.762817383
84037.8024189 128.587036133
83915.7431562 141.481445312
83793.6838934 148.837890625
83671.6246306 149.377197266
83549.5653679 142.295410156
83427.5061051 127.368286133
83305.4468423 105.0
83183.3875795 76.2149658203
83061.3283168 42.5897216797
82939.269054 6.13464355469
82817.2097912 -30.8640136719
82695.1505284 -66.0284423828
82573.0912657 -97.0788574219
82451.0320029 -122.014038086
82328.9727401 -139.26574707
82206.9134774 -147.811645508
82084.8542146 -147.241210938
81962.7949518 -137.767211914
81840.735689 -120.185424805
81718.6764263 -95.7886962891
81596.6171635 -66.2440185547
81474.5579007 -33.4475097656
81352.4986379 0.630981445312
81230.4393752 34.0970458984
81108.3801124 65.2626953125
80986.3208496 92.7473144531
80864.2615869 115.546386719
80742.2023241 133.05859375
80620.1430613 145.078125
80498.0837985 151.753295898
80376.0245358 153.522094727
80253.965273 151.03125
80131.9060102 145.050415039
80009.8467474 136.391357422
79887.7874847 125.838500977
79765.7282219 114.09777832
79643.6689591 101.766235352
79521.6096964 89.3228759766
79399.5504336 77.1364746094
79277.4911708 65.4893798828
79155.431908 54.6049804688
79033.3726453 44.6800537109
78911.3133825 35.9095458984
78789.2541197 28.5028076172
78667.1948569 22.6861572266
78545.1355942 18.6926269531
78423.0763314 16.740234375
78301.0170686 17.0002441406
78178.9578059 19.5629882812
78056.8985431 24.4055175781
77934.8392803 31.3659667969
77812.7800175 40.1317138672
77690.7207548 50.2423095703
77568.661492 61.1102294922
77446.6022292 72.0574951172
77324.5429664 82.3668212891
77202.4837037 91.3403320312
77080.4244409 98.3610839844
76958.3651781 102.950561523
76836.3059154 104.815185547
76714.2466526 103.877563477
76592.1873898 100.284667969
76470.128127 94.3979492188
76348.0688643 86.7583007812
76226.0096015 78.0356445312
76103.9503387 68.9633789062
75981.8910759 60.2673339844
75859.8318132 52.5943603516
75737.7725504 46.4506835938
75615.7132876 42.1539306641
75493.6540249 39.8043212891
75371.5947621 39.2805175781
75249.5354993 40.2568359375
75127.4762365 42.2418212891
75005.4169738 44.6342773438
74883.357711 46.7890625
74761.2984482 48.0880126953
74639.2391855 48.0045166016
74517.1799227 46.1596679688
74395.1206599 42.3607177734
74273.0613971 36.6190185547
74151.0021344 29.1466064453
74028.9428716 20.3323974609
73906.8836088 10.6981201172
73784.824346 0.844360351562
73662.7650833 -8.61193847656
73540.7058205 -17.1002197266
73418.6465577 -24.1501464844
73296.587295 -29.4344482422
73174.5280322 -32.7952880859
73052.4687694 -34.2502441406
72930.4095066 -33.9808349609
72808.3502439 -32.3026123047
72686.2909811 -29.6239013672
72564.2317183 -26.3947753906
72442.1724555 -23.0560302734
72320.1131928 -19.9897460938
72198.05393 -17.4822998047
72075.9946672 -15.6966552734
71953.9354045 -14.6638183594
71831.8761417 -14.2872314453
71709.8168789 -14.3641357422
71587.7576161 -14.6159667969
71465.6983534 -14.728515625
71343.6390906 -14.3922119141
71221.5798278 -13.3400878906
71099.520565 -11.3796386719
70977.4613023 -8.41259765625
70855.4020395 -4.44287109375
70733.3427767 0.427856445312
70611.283514 6.01794433594
70489.2242512 12.0897216797
70367.1649884 18.3798828125
70245.1057256 24.6314697266
70123.0464629 30.6206054688
70000.9872001 36.1770019531
69878.9279373 41.1951904297
69756.8686745 45.6352539062
69634.8094118 49.5115966797
69512.750149 52.8758544922
69390.6908862 55.7927246094
69268.6316235 58.3142089844
69146.5723607 60.4577636719
69024.5130979 62.1896972656
68902.4538351 63.4195556641
68780.3945724 64.0040283203
68658.3353096 63.7635498047
68536.2760468 62.5093994141
68414.216784 60.0764160156
68292.1575213 56.3594970703
68170.0982585 51.3481445312
68048.0389957 45.1546630859
67925.979733 38.0291748047
67803.9204702 30.3607177734
67681.8612074 22.6634521484
67559.8019446 15.5427246094
67437.7426819 9.65087890625
67315.6834191 5.62927246094
67193.6241563 4.04821777344
67071.5648935 5.34729003906
66949.5056308 9.78308105469
66827.446368 17.3937988281
66705.3871052 27.9802246094
66583.3278425 41.1102294922
66461.2685797 56.1474609375
66339.2093169 72.2983398438
66217.1500541 88.6784667969
66095.0907914 104.388916016
65973.0315286 118.596069336
65850.9722658 130.607177734
65728.9130031 139.93371582
65606.8537403 146.333496094
65484.7944775 149.830810547
65362.7352147 150.708862305
65240.675952 149.474609375
65118.6166892 146.802490234
64996.5574264 143.458740234
64874.4981636 140.215209961
64752.4389009 137.765136719
64630.3796381 136.642578125
64508.3203753 137.162353516
64386.2611126 139.381469727
64264.2018498 143.089355469
64142.142587 147.827636719
64020.0833242 152.938842773
63898.0240615 157.637695312
63775.9647987 161.100219727
63653.9055359 162.560302734
63531.8462731 161.40234375
63409.7870104 157.242675781
63287.7277476 149.989135742
63165.6684848 139.87121582
63043.6092221 127.438110352
62921.5499593 113.524047852
62799.4906965 99.1807861328
62677.4314337 85.5863037109
62555.372171 73.9365234375
62433.3129082 65.330078125
62311.2536454 60.6585693359
62189.1943826 60.5120849609
62067.1351199 65.1108398438
61945.0758571 74.267578125
61823.0165943 87.3894042969
61700.9573316 103.515014648
61578.8980688 121.388183594
61456.838806 139.55859375
61334.7795432 156.503417969
61212.7202805 170.756713867
61090.6610177 181.037475586
60968.6017549 186.361083984
60846.5424921 186.127929688
60724.4832294 180.17980957
60602.4239666 168.817016602
60480.3647038 152.778198242
60358.3054411 133.182617188
60236.2461783 111.440917969
60114.1869155 89.1407470703
59992.1276527 67.9204101562
59870.06839 49.3375244141
59748.0091272 34.7473144531
59625.9498644 25.1983642578
59503.8906016 21.3533935547
59381.8313389 23.4453125
59259.7720761 31.2646484375
59137.7128133 44.1844482422
59015.6535506 61.2154541016
58893.5942878 81.0895996094
58771.535025 102.358886719
58649.4757622 123.508911133
58527.4164995 143.069335938
58405.3572367 159.719726562
58283.2979739 172.37902832
58161.2387111 180.273803711
58039.1794484 182.981201172
57917.1201856 180.44519043
57795.0609228 172.966186523
57673.0016601 161.165649414
57550.9423973 145.930053711
57428.8831345 128.340087891
57306.8238717 109.58996582
57184.764609 90.9029541016
57062.7053462 73.4489746094
56940.6460834 58.2718505859
56818.5868206 46.2250976562
56696.5275579 37.92578125
56574.4682951 33.7249755859
56452.4090323 33.6965332031
56330.3497696 37.6434326172
56208.2905068 45.1223144531
56086.231244 55.4829101562
55964.1719812 67.9178466797
55842.1127185 81.5240478516
55720.0534557 95.3671875
55597.9941929 108.548095703
55475.9349302 120.265869141
55353.8756674 129.874145508
55231.8164046 136.926635742
55109.7571418 141.209106445
54987.6978791 142.75390625
54865.6386163 141.838012695
54743.5793535 138.961914062
54621.5200907 134.810546875
54499.460828 130.198730469
54377.4015652 126.005126953
54255.3423024 123.097045898
54133.2830397 122.254394531
54011.2237769 124.095581055
53889.1645141 129.014770508
53767.1052513 137.133789062
53645.0459886 148.274047852
53522.9867258 161.95300293
53400.927463 177.406616211
53278.8682002 193.634277344
53156.8089375 209.469970703
53034.7496747 223.668945312
52912.6904119 235.006347656
52790.6311492 242.379638672
52668.5718864 244.905639648
52546.5126236 242.005126953
52424.4533608 233.464599609
52302.3940981 219.471679688
52180.3348353 200.619384766
52058.2755725 177.876342773
51936.2163097 152.526367188
51814.157047 126.081176758
51692.0977842 100.171875
51570.0385214 76.4306640625
51447.9792587 56.3687744141
51325.9199959 41.2653808594
51203.8607331 32.0734863281
51081.8014703 29.3529052734
50959.7422076 33.2362060547
50837.6829448 43.4289550781
50715.623682 59.2446289062
50593.5644192 79.6724853516
50471.5051565 103.46862793
50349.4458937 129.263916016
50227.3866309 155.678100586
50105.3273682 181.429321289
49983.2681054 205.428955078
49861.2088426 226.854003906
49739.1495798 245.189697266
49617.0903171 260.240356445
49495.0310543 272.108398438
49372.9717915 281.143554688
49250.9125287 287.870727539
49128.853266 292.903564453
49006.7940032 296.853027344
48884.7347404 300.241455078
48762.6754777 303.432006836
48640.6162149 306.580810547
48518.5569521 309.616210938
48396.4976893 312.246704102
48274.4384266 314.00012207
48152.3791638 314.284301758
48030.319901 312.467041016
47908.2606382 307.96496582
47786.2013755 300.330078125
47664.1421127 289.327636719
47542.0828499 274.992553711
47420.0235872 257.662475586
47297.9643244 237.977783203
47175.9050616 216.853393555
47053.8457988 195.419189453
46931.7865361 174.938720703
46809.7272733 156.71081543
46687.6680105 141.963867188
46565.6087478 131.754272461
46443.549485 126.876342773
46321.4902222 127.793823242
46199.4309594 134.598266602
46077.3716967 146.999145508
45955.3124339 164.345092773
45833.2531711 185.673461914
45711.1939083 209.785766602
45589.1346456 235.338378906
45467.0753828 260.943725586
45345.01612 285.268310547
45222.9568573 307.125244141
45100.8975945 325.545654297
44978.8383317 339.833618164
44856.7790689 349.592407227
44734.7198062 354.727050781
44612.6605434 355.424194336
44490.6012806 352.111694336
44368.5420178 345.40612793
44246.4827551 336.05090332
44124.4234923 324.856201172
44002.3642295 312.642089844
43880.3049668 300.19152832
43758.245704 288.215576172
43636.1864412 277.332641602
43514.1271784 268.057739258
43392.0679157 260.805053711
43270.0086529 255.894165039
43147.9493901 253.559326172
43025.8901273 253.959106445
42903.8308646 257.179321289
42781.7716018 263.231933594
42659.712339 272.045288086
42537.6530763 283.452026367
42415.5938135 297.170776367
42293.5345507 312.793334961
42171.4752879 329.773193359
42049.4160252 347.427856445
41927.3567624 364.951538086
41805.2974996 381.446044922
41683.2382368 395.965087891
41561.1789741 407.574829102
41439.1197113 415.423583984
41317.0604485 418.816162109
41195.0011858 417.287597656
41072.941923 410.662719727
40950.8826602 399.103149414
40828.8233974 383.126831055
40706.7641347 363.599487305
40584.7048719 341.697265625
40462.6456091 318.836547852
40340.5863463 296.581420898
40218.5270836 276.529174805
40096.4678208 260.187133789
39974.408558 248.850585938
39852.3492953 243.491577148
39730.2900325 244.671142578
39608.2307697 252.482788086
39486.1715069 266.533691406
39364.1122442 285.967773438
39242.0529814 309.52722168
39119.9937186 335.651855469
38997.9344558 362.604858398
38875.8751931 388.615600586
38753.8159303 412.026489258
38631.7566675 431.430664062
38509.6974048 445.787719727
38387.638142 454.507202148
38265.5788792 457.490478516
38143.5196164 455.129638672
38021.4603537 448.260986328
37899.4010909 438.079223633
37777.3418281 426.018798828
37655.2825653 413.616210938
37533.2233026 402.365234375
37411.1640398 393.576660156
37289.104777 388.261230469
37167.0455143 387.040771484
37044.9862515 390.101806641
36922.9269887 397.189331055
36800.8677259 407.646972656
36678.8084632 420.494873047
36556.7492004 434.538452148
36434.6899376 448.496826172
36312.6306749 461.138305664
36190.5714121 471.406982422
36068.5121493 478.53137207
35946.4528865 482.099121094
35824.3936238 482.096679688
35702.334361 478.904174805
35580.2750982 473.25012207
35458.2158354 466.130493164
35336.1565727 458.698486328
35214.0973099 452.14050293
35092.0380471 447.546875
34969.9787844 445.796020508
34847.9195216 447.458374023
34725.8602588 452.736328125
34603.800996 461.442749023
34481.7417333 473.021240234
34359.6824705 486.608032227
34237.6232077 501.126953125
34115.5639449 515.411376953
33993.5046822 528.336547852
33871.4454194 538.952514648
33749.3861566 546.600830078
33627.3268939 551.005126953
33505.2676311 552.322875977
33383.2083683 551.155639648
33261.1491055 548.510986328
33139.0898428 545.724121094
33017.03058 544.340087891
32894.9713172 545.972900391
32772.9120544 552.149414062
32650.8527917 564.156005859
32528.7935289 582.90246582
32406.7342661 608.813842773
32284.6750034 641.764770508
32162.6157406 681.059692383
32040.5564778 725.46472168
31918.497215 773.287841797
31796.4379523 822.500610352
31674.3786895 870.892333984
31552.3194267 916.242553711
31430.2601639 956.497924805
31308.2009012 989.936279297
31186.1416384 1015.3059082
31064.0823756 1031.92602539
30942.0231129 1039.73986816
30819.9638501 1039.31848145
30697.9045873 1031.80993652
30575.8453245 1018.8449707
30453.7860618 1002.40136719
30331.726799 984.643554688
30209.6675362 967.748657227
30087.6082734 953.734619141
29965.5490107 944.305541992
29843.4897479 940.725830078
29721.4304851 943.734375
29599.3712224 953.50378418
29477.3119596 969.649169922
29355.2526968 991.282226562
29233.193434 1017.10620117
29111.1341713 1045.54223633
28989.0749085 1074.87561035
28867.0156457 1103.40856934
28744.9563829 1129.6048584
28622.8971202 1152.21789551
28500.8378574 1170.38696289
28378.7785946 1183.69726562
28256.7193319 1192.19897461
28134.6600691 1196.38513184
28012.6008063 1197.13000488
27890.5415435 1195.59802246
27768.4822808 1193.12854004
27646.423018 1191.11022949
27524.3637552 1190.85473633
27402.3044925 1193.48278809
27280.2452297 1199.82995605
27158.1859669 1210.38342285
27036.1267041 1225.25158691
26914.0674414 1244.16943359
26792.0081786 1266.53796387
26669.9489158 1291.49499512
26547.889653 1318.00671387
26425.8303903 1344.97387695
26303.7711275 1371.34191895
26181.7118647 1396.203125
26059.652602 1418.88537598
25937.5933392 1439.01513672
25815.5340764 1456.55212402
25693.4748136 1471.79211426
25571.4155509 1485.33837891
25449.3562881 1498.04272461
25327.2970253 1510.92565918
25205.2377625 1525.0793457
25083.1784998 1541.5625
24961.119237 1561.30151367
24839.0599742 1584.99890137
24717.0007115 1613.06420898
24594.9414487 1645.56860352
24472.8821859 1682.23120117
24350.8229231 1722.4329834
24228.7636604 1765.26293945
24106.7043976 1809.5871582
23984.6451348 1854.13879395
23862.585872 1897.61730957
23740.5266093 1938.7935791
23618.4673465 1976.60583496
23496.4080837 2010.24401855
23374.348821 2039.21276855
23252.2895582 2063.36901855
23130.2302954 2082.93151855
23008.1710326 2098.46142578
22886.1117699 2110.81774902
22764.0525071 2121.09020996
22641.9932443 2130.51647949
22519.9339815 2140.390625
22397.8747188 2151.96948242
22275.815456 2166.38684082
22153.7561932 2184.57910156
22031.6969305 2207.22888184
21909.6376677 2234.7310791
21787.5784049 2267.18005371
21665.5191421 2304.38244629
21543.4598794 2345.88586426
21421.4006166 2391.02856445
21299.3413538 2438.99707031
21177.282091 2488.89135742
21055.2228283 2539.79101562
20933.1635655 2590.81433105
20811.1043027 2641.171875
20689.04504 2690.20532227
20566.9857772 2737.41394043
20444.9265144 2782.46716309
20322.8672516 2825.20410156
20200.8079889 2865.62207031
20078.7487261 2903.85693359
19956.6894633 2940.15881348
19834.6302005 2974.86462402
19712.5709378 3008.3717041
19590.511675 3041.11193848
19468.4524122 3073.53222656
19346.3931495 3106.07556152
19224.3338867 3139.16760254
19102.2746239 3173.20410156
18980.2153611 3208.54089355
18858.1560984 3245.48400879
18736.0968356 3284.27844238
18614.0375728 3325.09692383
18491.9783101 3368.02856445
18369.9190473 3413.06726074
18247.8597845 3460.10351562
18125.8005217 3508.92028809
18003.741259 3559.1953125
17881.6819962 3610.51184082
17759.6227334 3662.3795166
17637.5634706 3714.26525879
17515.5042079 3765.63269043
17393.4449451 3815.98925781
17271.3856823 3864.93774414
17149.3264196 3912.22546387
17027.2671568 3957.79077148
16905.207894 4001.79675293
16783.1486312 4044.6505127
16661.0893685 4087.0032959
16539.0301057 4129.72937012
16416.9708429 4173.88330078
16294.9115801 4220.63525391
16172.8523174 4271.19226074
16050.7930546 4326.70715332
15928.7337918 4388.18444824
15806.6745291 4456.39135742
15684.6152663 4531.78149414
15562.5560035 4614.44055176
15440.4967407 4704.05895996
15318.437478 4799.93615723
15196.3782152 4901.01904297
15074.3189524 5005.97094727
14952.2596896 5113.26928711
14830.2004269 5221.3223877
14708.1411641 5328.59643555
14586.0819013 5433.74304199
14464.0226386 5535.71472168
14341.9633758 5633.85803223
14219.904113 5727.97485352
14097.8448502 5818.3470459
13975.7855875 5905.71875
13853.7263247 5991.24194336
13731.6670619 6076.38110352
13609.6077991 6162.79467773
13487.5485364 6252.19702148
13365.4892736 6346.21472168
13243.4300108 6446.25256348
13121.3707481 6553.37841797
12999.3114853 6668.23925781
12877.2522225 6791.01708984
12755.1929597 6921.42626953
12633.133697 7058.7557373
12511.0744342 7201.94873047
12389.0151714 7349.71508789
12266.9559086 7500.66369629
12144.8966459 7653.4440918
12022.8373831 7806.88049316
11900.7781203 7960.08996582
11778.7188576 8112.5682373
11656.6595948 8264.24133301
11534.600332 8415.47314453
11412.5410692 8567.03051758
11290.4818065 8720.01269531
11168.4225437 8875.7487793
11046.3632809 9035.6763916
10924.3040181 9201.21289062
10802.2447554 9373.63452148
10680.1854926 9553.97167969
10558.1262298 9742.93566895
10436.0669671 9940.88000488
10314.0077043 10147.8001709
10191.9484415 10363.3731689
10069.8891787 10587.0289307
9947.82991597 10818.0457764
9825.7706532 11055.6602783
9703.71139042 11299.175293
9581.65212765 11548.0581055
9459.59286488 11802.0133057
9337.5336021 12061.0236816
9215.47433933 12325.3543701
9093.41507656 12595.5177002
8971.35581379 12872.2033691
8849.29655101 13156.1812744
8727.23728824 13448.1878662
8605.17802547 13748.8071289
8483.1187627 14058.3630371
8361.05949992 14376.8339844
8239.00023715 14703.8007812
8116.94097438 15038.4361572
7994.88171161 15379.5395508
7872.82244883 15725.6140137
7750.76318606 16074.9812012
7628.70392329 16425.9233398
7506.64466052 16776.8378906
7384.58539774 17126.3920898
7262.52613497 17473.6568604
7140.4668722 17818.2121582
7018.40760943 18160.204834
6896.34834665 18500.3575439
6774.28908388 18839.9211426
6652.22982111 19180.5759277
6530.17055833 19524.2889404
6408.11129556 19873.1373291
6286.05203279 20229.1166992
6163.99277002 20593.9492188
6041.93350724 20968.9105225
5919.87424447 21354.6921387
5797.8149817 21751.3105469
5675.75571893 22158.0739746
5553.69645615 22573.6092529
5431.63719338 22995.9459229
5309.57793061 23422.6529541
5187.51866784 23851.0098877
5065.45940506 24278.2043457
4943.40014229 24701.5299072
4821.34087952 25118.5720215
4699.28161675 25527.362793
4577.22235397 25926.489502
4455.1630912 26315.1517334
4333.10382843 26693.1574707
4211.04456566 27060.8660889
4088.98530288 27419.0797119
3966.92604011 27768.8974609
3844.86677734 28111.5469971
3722.80751456 28448.2116699
3600.74825179 28779.8681641
3478.68898902 29107.1524658
3356.62972625 29430.2670898
3234.57046347 29748.9370117
3112.5112007 30062.4179688
2990.45193793 30369.5565186
2868.39267516 30668.8937988
2746.33341238 30958.8023682
2624.27414961 31237.6408691
2502.21488684 31503.9105225
2380.15562407 31756.3997803
2258.09636129 31994.2974854
2136.03709852 32217.2675781
2013.97783575 32425.475708
1891.91857298 32619.5653076
1769.8593102 32800.5865479
1647.80004743 32969.8829346
1525.74078466 33128.9500732
1403.68152188 33279.2791748
1281.62225911 33422.1986084
1159.56299634 33558.7330322
1037.50373357 33689.4910889
915.444470795 33814.5927734
793.385208022 33933.644165
671.325945249 34045.7602539
549.266682477 34149.635376
427.207419704 34243.65271
305.148156932 34326.0217285
183.088894159 34394.9318848
61.0296313863 34448.7077637
-61.0296313863 34485.9489746
-183.088894159 34505.6455078
-305.148156932 34507.2556152
-427.207419704 34490.7416992
-549.266682477 34456.5605469
-671.325945249 34405.6109619
-793.385208022 34339.1448975
-915.444470795 34258.6517334
-1037.50373357 34165.7253418
-1159.56299634 34061.9317627
-1281.62225911 33948.6829834
-1403.68152189 33827.1358643
-1525.74078466 33698.1182861
-1647.80004743 33562.0924072
-1769.8593102 33419.1552734
-1891.91857298 33269.074585
-2013.97783575 33111.3544922
-2136.03709852 32945.3238525
-2258.09636129 32770.2353516
-2380.15562407 32585.366333
-2502.21488684 32390.1088867
-2624.27414961 32184.0419922
-2746.33341238 31966.9761963
-2868.39267516 31738.9693604
-2990.45193793 31500.3121338
-3112.5112007 31251.4829102
-3234.57046347 30993.0847168
-3356.62972625 30725.7625732
-3478.68898902 30450.1206055
-3600.74825179 30166.6420898
-3722.80751456 29875.6239014
-3844.86677734 29577.1346436
-3966.92604011 29271.0014648
-4088.98530288 28956.8260498
-4211.04456566 28634.0340576
-4333.10382843 28301.9486084
-4455.1630912 27959.885376
-4577.22235397 27607.2592773
-4699.28161675 27243.6911621
-4821.34087952 26869.1054688
-4943.40014229 26483.8066406
-5065.45940506 26088.5273438
-5187.51866784 25684.4422607
-5309.57793061 25273.1416016
-5431.63719338 24856.5672607
-5553.69645615 24436.9150391
-5675.75571893 24016.5076904
-5797.8149817 23597.6507568
-5919.87424447 23182.4816895
-6041.93350724 22772.8255615
-6163.99277002 22370.0670166
-6286.05203279 21975.0562744
-6408.11129556 21588.0483398
-6530.17055833 21208.6925049
-6652.22982111 20836.0653076
-6774.28908388 20468.7521973
-6896.34834665 20104.9693604
-7018.40760943 19742.7172852
-7140.4668722 19379.9570312
-7262.52613497 19014.791626
-7384.58539774 18645.6425781
-7506.64466052 18271.4035645
-7628.70392329 17891.5612793
-7750.76318606 17506.2719727
-7872.82244883 17116.3857422
-7994.88171161 16723.418457
-8116.94097438 16329.4686279
-8239.00023715 15937.088623
-8361.05949992 15549.1175537
-8483.1187627 15168.4881592
-8605.17802547 14798.0231934
-8727.23728824 14440.2390137
-8849.29655101 14097.166748
-8971.35581379 13770.2120361
-9093.41507656 13460.0595703
-9215.47433933 13166.6322021
-9337.5336021 12889.1088867
-9459.59286488 12625.9987793
-9581.65212765 12375.2661133
-9703.71139042 12134.4970703
-9825.7706532 11901.0921631
-9947.82991597 11672.4736328
-10069.8891787 11446.2825928
-10191.9484415 11220.5600586
-10314.0077043 10993.8865967
-10436.0669671 10765.4782715
-10558.1262298 10535.2232666
-10680.1854926 10303.6622314
-10802.2447554 10071.9122314
-10924.3040181 9841.5402832
-11046.3632809 9614.40075684
-11168.4225437 9392.44775391
-11290.4818065 9177.54321289
-11412.5410692 8971.27404785
-11534.600332 8774.79724121
-11656.6595948 8588.7265625
-11778.7188576 8413.07043457
-11900.7781203 8247.22546387
-12022.8373831 8090.0291748
-12144.8966459 7939.86364746
-12266.9559086 7794.80236816
-12389.0151714 7652.78735352
-12511.0744342 7511.81665039
-12633.133697 7370.12927246
-12755.1929597 7226.36804199
-12877.2522225 7079.70373535
-12999.3114853 6929.91308594
-13121.3707481 6777.39868164
-13243.4300108 6623.15234375
-13365.4892736 6468.66320801
-13487.5485364 6315.78063965
-13609.6077991 6166.54345703
-13731.6670619 6022.99206543
-13853.7263247 5886.98132324
-13975.7855875 5760.01037598
-14097.8448502 5643.08691406
-14219.904113 5536.63623047
-14341.9633758 5440.46459961
-14464.0226386 5353.78015137
-14586.0819013 5275.26647949
-14708.1411641 5203.20361328
-14830.2004269 5135.62365723
-14952.2596896 5070.48413086
-15074.3189524 5005.84484863
-15196.3782152 4940.02819824
-15318.437478 4871.75158691
-15440.4967407 4800.21484375
-15562.5560035 4725.13977051
-15684.6152663 4646.75634766
-15806.6745291 4565.73864746
-15928.7337918 4483.09863281
-16050.7930546 4400.05041504
-16172.8523174 4317.8572998
-16294.9115801 4237.68127441
-16416.9708429 4160.44873047
-16539.0301057 4086.74621582
-16661.0893685 4016.75830078
-16783.1486312 3950.25378418
-16905.207894 3886.61962891
-17027.2671568 3824.94091797
-17149.3264196 3764.11633301
-17271.3856823 3702.99658203
-17393.4449451 3640.53198242
-17515.5042079 3575.91137695
-17637.5634706 3508.67651367
-17759.6227334 3438.80163574
-17881.6819962 3366.72631836
-18003.741259 3293.33752441
-18125.8005217 3219.90270996
-18247.8597845 3147.95849609
-18369.9190473 3079.16699219
-18491.9783101 3015.15319824
-18614.0375728 2957.33850098
-18736.0968356 2906.79150391
-18858.1560984 2864.10534668
-18980.2153611 2829.32067871
-19102.2746239 2801.89782715
-19224.3338867 2780.74487305
-19346.3931495 2764.2989502
-19468.4524122 2750.65075684
-19590.511675 2737.70471191
-19712.5709378 2723.35791016
-19834.6302005 2705.6776123
-19956.6894633 2683.06555176
-20078.7487261 2654.38952637
-20200.8079889 2619.07006836
-20322.8672516 2577.11694336
-20444.9265144 2529.10876465
-20566.9857772 2476.12109375
-20689.04504 2419.61071777
-20811.1043027 2361.26611328
-20933.1635655 2302.84143066
-21055.2228283 2245.99108887
-21177.282091 2192.11853027
-21299.3413538 2142.25708008
-21421.4006166 2096.99243164
-21543.4598794 2056.43481445
-21665.5191421 2020.24023438
-21787.5784049 1987.67944336
-21909.6376677 1957.74682617
-22031.6969305 1929.29284668
-22153.7561932 1901.17114258
-22275.815456 1872.37878418
-22397.8747188 1842.1796875
-22519.9339815 1810.1932373
-22641.9932443 1776.44299316
-22764.0525071 1741.3581543
-22886.1117699 1705.72912598
-23008.1710326 1670.6217041
-23130.2302954 1637.25842285
-23252.2895582 1606.88244629
-23374.348821 1580.61560059
-23496.4080837 1559.32751465
-23618.4673465 1543.52893066
-23740.5266093 1533.3013916
-23862.585872 1528.26904297
-23984.6451348 1527.61889648
-24106.7043976 1530.16247559
-24228.7636604 1534.43969727
-24350.8229231 1538.84558105
-24472.8821859 1541.77661133
-24594.9414487 1541.77490234
-24717.0007115 1537.65795898
-24839.0599742 1528.62390137
-24961.119237 1514.31762695
-25083.1784998 1494.85583496
-25205.2377625 1470.80639648
-25327.2970253 1443.12585449
-25449.3562881 1413.06286621
-25571.4155509 1382.03564453
-25693.4748136 1351.4979248
-25815.5340764 1322.80517578
-25937.5933392 1297.09472656
-26059.652602 1275.19128418
-26181.7118647 1257.54406738
-26303.7711275 1244.20373535
-26425.8303903 1234.83544922
-26547.889653 1228.76782227
-26669.9489158 1225.06994629
-26792.0081786 1222.64807129
-26914.0674414 1220.34936523
-27036.1267041 1217.06530762
-27158.1859669 1211.81884766
-27280.2452297 1203.83447266
-27402.3044925 1192.57910156
-27524.3637552 1177.77709961
-27646.423018 1159.39624023
-27768.4822808 1137.61157227
-27890.5415435 1112.75500488
-28012.6008063 1085.25268555
-28134.6600691 1055.56689453
-28256.7193319 1024.14477539
-28378.7785946 991.382202148
-28500.8378574 957.606689453
-28622.8971202 923.080810547
-28744.9563829 888.024291992
-28867.0156457 852.650024414
-28989.0749085 817.208618164
-29111.1341713 782.031860352
-29233.193434 747.569580078
-29355.2526968 714.408813477
-29477.3119596 683.274902344
-29599.3712224 655.006713867
-29721.4304851 630.506835938
-29843.4897479 610.673095703
-29965.5490107 596.312988281
-30087.6082734 588.051635742
-30209.6675362 586.244506836
-30331.726799 590.901367188
-30453.7860618 601.635375977
-30575.8453245 617.642211914
-30697.9045873 637.715576172
-30819.9638501 660.300415039
-30942.0231129 683.582275391
-31064.0823756 705.604248047
-31186.1416384 724.407592773
-31308.2009012 738.177124023
-31430.2601639 745.385742188
-31552.3194267 744.919433594
-31674.3786895 736.173828125
-31796.4379523 719.110961914
-31918.497215 694.272583008
-32040.5564778 662.744018555
-32162.6157406 626.075439453
-32284.6750034 586.162597656
-32406.7342661 545.100585938
-32528.7935289 505.020141602
-32650.8527917 467.923828125
-32772.9120544 435.533081055
-32894.9713172 409.161865234
-33017.03058 389.626953125
-33139.0898428 377.201293945
-33261.1491055 371.613891602
-33383.2083683 372.097045898
-33505.2676311 377.47253418
-33627.3268939 386.270507812
-33749.3861566 396.868408203
-33871.4454194 407.638061523
-33993.5046822 417.083984375
-34115.5639449 423.966552734
-34237.6232077 427.393920898
-34359.6824705 426.878540039
-34481.7417333 422.354736328
-34603.800996 414.154663086
-34725.8602588 402.952392578
-34847.9195216 389.675415039
-34969.9787844 375.399902344
-35092.0380471 361.237670898
-35214.0973099 348.224487305
-35336.1565727 337.224487305
-35458.2158354 328.853393555
-35580.2750982 323.433959961
-35702.334361 320.977783203
-35824.3936238 321.202636719
-35946.4528865 323.574584961
-36068.5121493 327.373413086
-36190.5714121 331.773803711
-36312.6306749 335.930908203
-36434.6899376 339.065185547
-36556.7492004 340.534912109
-36678.8084632 339.894042969
-36800.8677259 336.927124023
-36922.9269887 331.66027832
-37044.9862515 324.350463867
-37167.0455143 315.452392578
-37289.104777 305.569335938
-37411.1640398 295.393798828
-37533.2233026 285.642700195
-37655.2825653 276.993896484
-37777.3418281 270.030273438
-37899.4010909 265.195068359
-38021.4603537 262.762329102
-38143.5196164 262.821044922
-38265.5788792 265.278686523
-38387.638142 269.874023438
-38509.6974048 276.204345703
-38631.7566675 283.75793457
-38753.8159303 291.953369141
-38875.8751931 300.175415039
-38997.9344558 307.811523438
-39119.9937186 314.283203125
-39242.0529814 319.069091797
-39364.1122442 321.726196289
-39486.1715069 321.900390625
-39608.2307697 319.336181641
-39730.2900325 313.880004883
-39852.3492953 305.483276367
-39974.408558 294.202270508
-40096.4678208 280.198120117
-40218.5270836 263.735351562
-40340.5863463 245.179931641
-40462.6456091 224.993774414
-40584.7048719 203.726318359
-40706.7641347 182.001708984
-40828.8233974 160.499389648
-40950.8826602 139.930541992
-41072.941923 121.006347656
-41195.0011858 104.404296875
-41317.0604485 90.7294921875
-41439.1197113 80.4780273438
-41561.1789741 74.0010986328
-41683.2382368 71.4758300781
-41805.2974996 72.8859863281
-41927.3567624 78.0119628906
-42049.4160252 86.4364013672
-42171.4752879 97.5607910156
-42293.5345507 110.636352539
-42415.5938135 124.807128906
-42537.6530763 139.159423828
-42659.712339 152.77722168
-42781.7716018 164.799072266
-42903.8308646 174.469238281
-43025.8901273 181.183837891
-43147.9493901 184.523681641
-43270.0086529 184.276611328
-43392.0679157 180.442993164
-43514.1271784 173.228637695
-43636.1864412 163.024414062
-43758.245704 150.37487793
-43880.3049668 135.939819336
-44002.3642295 120.450805664
-44124.4234923 104.668212891
-44246.4827551 89.3404541016
-44368.5420178 75.1674804688
-44490.6012806 62.7724609375
-44612.6605434 52.6804199219
-44734.7198062 45.3041992188
-44856.7790689 40.9382324219
-44978.8383317 39.7562255859
-45100.8975945 41.8138427734
-45222.9568573 47.0522460938
-45345.01612 55.3034667969
-45467.0753828 66.2943115234
-45589.1346456 79.6514892578
-45711.1939083 94.9063720703
-45833.2531711 111.501098633
-45955.3124339 128.799438477
-46077.3716967 146.100219727
-46199.4309594 162.658935547
-46321.4902222 177.716796875
-46443.549485 190.535522461
-46565.6087478 200.439941406
-46687.6680105 206.864501953
-46809.7272733 209.400146484
-46931.7865361 207.838989258
-47053.8457988 202.210205078
-47175.9050616 192.805175781
-47297.9643244 180.184936523
-47420.0235872 165.168334961
-47542.0828499 148.799194336
-47664.1421127 132.292114258
-47786.2013755 116.959716797
-47908.2606382 104.123779297
-48030.319901 95.01953125
-48152.3791638 90.6958007812
-48274.4384266 91.9243164062
-48396.4976893 99.1215820312
-48518.5569521 112.294067383
-48640.6162149 131.012084961
-48762.6754777 154.415161133
-48884.7347404 181.252075195
-49006.7940032 209.952758789
-49128.853266 238.729003906
-49250.9125287 265.695800781
-49372.9717915 289.005737305
-49495.0310543 306.984863281
-49617.0903171 318.258422852
-49739.1495798 321.859619141
-49861.2088426 317.305908203
-49983.2681054 304.642578125
-50105.3273682 284.444824219
-50227.3866309 257.779907227
-50349.4458937 226.130004883
-50471.5051565 191.284667969
-50593.5644192 155.208129883
-50715.623682 119.89440918
-50837.6829448 87.2211914062
-50959.7422076 58.8140869141
-51081.8014703 35.9344482422
-51203.8607331 19.3956298828
-51325.9199959 9.5185546875
-51447.9792587 6.12707519531
-51570.0385214 8.58386230469
-51692.0977842 15.8627929688
-51814.157047 26.6514892578
-51936.2163097 39.47265625
-52058.2755725 52.8178710938
-52180.3348353 65.2764892578
-52302.3940981 75.6525878906
-52424.4533608 83.0581054688
-52546.5126236 86.9770507812
-52668.5718864 87.291015625
-52790.6311492 84.2707519531
-52912.6904119 78.5305175781
-53034.7496747 70.9523925781
-53156.8089375 62.5875244141
-53278.8682002 54.5444335938
-53400.927463 47.8728027344
-53522.9867258 43.4559326172
-53645.0459886 41.9191894531
-53767.1052513 43.5645751953
-53889.1645141 48.3353271484
-54011.2237769 55.8153076172
-54133.2830397 65.2601318359
-54255.3423024 75.6614990234
-54377.4015652 85.8338623047
-54499.460828 94.5189208984
-54621.5200907 100.498657227
-54743.5793535 102.704101562
-54865.6386163 100.314086914
-54987.6978791 92.8330078125
-55109.7571418 80.1401367188
-55231.8164046 62.5106201172
-55353.8756674 40.6008300781
-55475.9349302 15.4019775391
-55597.9941929 -11.8331298828
-55720.0534557 -39.6860351562
-55842.1127185 -66.6829833984
-55964.1719812 -91.4084472656
-56086.231244 -112.616455078
-56208.2905068 -129.326660156
-56330.3497696 -140.89831543
-56452.4090323 -147.078857422
-56574.4682951 -148.018310547
-56696.5275579 -144.251586914
-56818.5868206 -136.651000977
-56940.6460834 -126.348022461
-57062.7053462 -114.637451172
-57184.764609 -102.864257812
-57306.8238717 -92.3095703125
-57428.8831345 -84.0793457031
-57550.9423973 -79.0090332031
-57673.0016601 -77.5883789062
-57795.0609228 -79.9173583984
-57917.1201856 -85.6915283203
-58039.1794484 -94.2242431641
-58161.2387111 -104.499267578
-58283.2979739 -115.253051758
-58405.3572367 -125.079101562
-58527.4164995 -132.546386719
-58649.4757622 -136.323242188
-58771.535025 -135.294189453
-58893.5942878 -128.663818359
-59015.6535506 -116.035400391
-59137.7128133 -97.4600830078
-59259.7720761 -73.4510498047
-59381.8313389 -44.9602050781
-59503.8906016 -13.3210449219
-59625.9498644 19.8416748047
-59748.0091272 52.7254638672
-59870.06839 83.4802246094
-59992.1276527 110.343383789
-60114.1869155 131.771484375
-60236.2461783 146.553100586
-60358.3054411 153.90222168
-60480.3647038 153.513549805
-60602.4239666 145.58605957
-60724.4832294 130.804931641
-60846.5424921 110.288085938
-60968.6017549 85.4984130859
-61090.6610177 58.1325683594
-61212.7202805 29.9918212891
-61334.7795432 2.84802246094
-61456.838806 -21.6856689453
-61578.8980688 -42.2679443359
-61700.9573316 -57.9180908203
-61823.0165943 -68.0728759766
-61945.0758571 -72.6091308594
-62067.1351199 -71.8284912109
-62189.1943826 -66.4096679688
-62311.2536454 -57.3310546875
-62433.3129082 -45.7712402344
-62555.372171 -33.0001220703
-62677.4314337 -20.2653808594
-62799.4906965 -8.68859863281
-62921.5499593 0.8203125
-63043.6092221 7.62805175781
-63165.6684848 11.4093017578
-63287.7277476 12.1514892578
-63409.7870104 10.1268310547
-63531.8462731 5.84155273438
-63653.9055359 -0.0362548828125
-63775.9647987 -6.7587890625
-63898.0240615 -13.5834960938
-64020.0833242 -19.8516845703
-64142.142587 -25.0528564453
-64264.2018498 -28.8693847656
-64386.2611126 -31.1971435547
-64508.3203753 -32.1395263672
-64630.3796381 -31.9801025391
-64752.4389009 -31.1342773438
-64874.4981636 -30.0866699219
-64996.5574264 -29.3240966797
-65118.6166892 -29.2687988281
-65240.675952 -30.2205810547
-65362.7352147 -32.3150634766
-65484.7944775 -35.5021972656
-65606.8537403 -39.5460205078
-65728.9130031 -44.0485839844
-65850.9722658 -48.4912109375
-65973.0315286 -52.2912597656
-66095.0907914 -54.8690185547
-66217.1500541 -55.7121582031
-66339.2093169 -54.4367675781
-66461.2685797 -50.8350830078
-66583.3278425 -44.9030761719
-66705.3871052 -36.849609375
-66827.446368 -27.0815429688
-66949.5056308 -16.1702880859
-67071.5648935 -4.79943847656
-67193.6241563 6.29577636719
-67315.6834191 16.3942871094
-67437.7426819 24.8529052734
-67559.8019446 31.1589355469
-67681.8612074 34.9677734375
-67803.9204702 36.1234130859
-67925.979733 34.6566162109
-68048.0389957 30.7657470703
-68170.0982585 24.7806396484
-68292.1575213 17.1163330078
-68414.216784 8.22094726562
-68536.2760468 -1.47314453125
-68658.3353096 -11.5905761719
-68780.3945724 -21.8397216797
-68902.4538351 -32.0240478516
-69024.5130979 -42.0338134766
-69146.5723607 -51.8223876953
-69268.6316235 -61.3688964844
-69390.6908862 -70.6331787109
-69512.750149 -79.5112304688
-69634.8094118 -87.7963867188
-69756.8686745 -95.1556396484
-69878.9279373 -101.123535156
-70000.9872001 -105.120361328
-70123.0464629 -106.49230957
-70245.1057256 -104.573730469
-70367.1649884 -98.763671875
-70489.2242512 -88.6115722656
-70611.283514 -73.9012451172
-70733.3427767 -54.72265625
-70855.4020395 -31.5230712891
-70977.4613023 -5.12670898438
-71099.520565 23.279296875
-71221.5798278 52.19921875
-71343.6390906 79.9172363281
-71465.6983534 104.619995117
-71587.7576161 124.538085938
-71709.8168789 138.099609375
-71831.8761417 144.078979492
-71953.9354045 141.725463867
-72075.9946672 130.862060547
-72198.05393 111.93762207
-72320.1131928 86.0300292969
-72442.1724555 54.7919921875
-72564.2317183 20.3470458984
-72686.2909811 -14.8631591797
-72808.3502439 -48.2637939453
-72930.4095066 -77.3518066406
-73052.4687694 -99.9012451172
-73174.5280322 -114.151733398
-73296.587295 -118.962646484
-73418.6465577 -113.917724609
-73540.7058205 -99.3698730469
-73662.7650833 -76.4210205078
-73784.824346 -46.8385009766
-73906.8836088 -12.9123535156
-74028.9428716 22.7307128906
-74151.0021344 57.3452148438
-74273.0613971 88.2921142578
-74395.1206599 113.256103516
-74517.1799227 130.431884766
-74639.2391855 138.664306641
-74761.2984482 137.531005859
-74883.357711 127.358276367
-75005.4169738 109.171875
-75127.4762365 84.5865478516
-75249.5354993 55.6466064453
-75371.5947621 24.6325683594
-75493.6540249 -6.14721679688
-75615.7132876 -34.5599365234
-75737.7725504 -58.8272705078
-75859.8318132 -77.6650390625
-75981.8910759 -90.369140625
-76103.9503387 -96.8424072266
-76226.0096015 -97.5616455078
-76348.0688643 -93.4886474609
-76470.128127 -85.9385986328
-76592.1873898 -76.4162597656
-76714.2466526 -66.4432373047
-76836.3059154 -57.3897705078
-76958.3651781 -50.3310546875
-77080.4244409 -45.9420166016
-77202.4837037 -44.4409179688
-77324.5429664 -45.587890625
-77446.6022292 -48.7351074219
-77568.661492 -52.9239501953
-77690.7207548 -57.0180664062
-77812.7800175 -59.8563232422
-77934.8392803 -60.4090576172
-78056.8985431 -57.9189453125
-78178.9578059 -52.0129394531
-78301.0170686 -42.7698974609
-78423.0763314 -30.7375488281
-78545.1355942 -16.8966064453
-78667.1948569 -2.57287597656
-78789.2541197 10.6925048828
-78911.3133825 21.3013916016
-79033.3726453 27.7703857422
-79155.431908 28.8983154297
-79277.4911708 23.9096679688
-79399.5504336 12.5617675781
-79521.6096964 -4.79772949219
-79643.6689591 -27.2314453125
-79765.7282219 -53.2680664062
-79887.7874847 -81.0133056641
-80009.8467474 -108.303222656
-80131.9060102 -132.887329102
-80253.965273 -152.625
-80376.0245358 -165.673095703
-80498.0837985 -170.651123047
-80620.1430613 -166.76965332
-80742.2023241 -153.902709961
-80864.2615869 -132.607421875
-80986.3208496 -104.080810547
-81108.3801124 -70.064453125
-81230.4393752 -32.7032470703
-81352.4986379 5.62805175781
-81474.5579007 42.5153808594
-81596.6171635 75.6904296875
-81718.6764263 103.201782227
-81840.735689 123.551513672
-81962.7949518 135.787963867
-82084.8542146 139.549926758
-82206.9134774 135.058349609
-82328.9727401 123.059692383
-82451.0320029 104.729736328
-82573.0912657 81.5480957031
-82695.1505284 55.1567382812
-82817.2097912 27.2172851562
-82939.269054 -0.719360351562
-83061.3283168 -27.3212890625
-83183.3875795 -51.5491943359
-83305.4468423 -72.6966552734
-83427.5061051 -90.3909912109
-83549.5653679 -104.561279297
-83671.6246306 -115.380493164
-83793.6838934 -123.186767578
-83915.7431562 -128.401000977
-84037.8024189 -131.444213867
-84159.8616817 -132.669677734
-84281.9209445 -132.314453125
-84403.9802073 -130.474121094
-84526.03947 -127.106201172
-84648.0987328 -122.054077148
-84770.1579956 -115.093505859
-84892.2172583 -105.989501953
-85014.2765211 -94.5584716797
-85136.3357839 -80.7260742188
-85258.3950467 -64.5723876953
-85380.4543094 -46.3594970703
-85502.5135722 -26.537109375
-85624.572835 -5.72619628906
-85746.6320978 15.3208007812
-85868.6913605 35.7763671875
-85990.7506233 54.8024902344
-86112.8098861 71.6224365234
-86234.8691488 85.5850830078
-86356.9284116 96.2196044922
-86478.9876744 103.271972656
-86601.0469372 106.719238281
-86723.1061999 106.763427734
-86845.1654627 103.801513672
-86967.2247255 98.3809814453
-87089.2839883 91.1400146484
-87211.343251 82.7452392578
-87333.4025138 73.8298339844
-87455.4617766 64.9405517578
-87577.5210393 56.4995117188
-87699.5803021 48.7830810547
-87821.6395649 41.9200439453
-87943.6988277 35.9083251953
-88065.7580904 30.6461181641
-88187.8173532 25.9732666016
-88309.876616 21.7158203125
-88431.9358788 17.7288818359
-88553.9951415 13.9304199219
-88676.0544043 10.3209228516
-88798.1136671 6.98840332031
-88920.1729298 4.09594726562
-89042.2321926 1.85205078125
-89164.2914554 0.473266601562
-89286.3507182 0.13818359375
-89408.4099809 0.942016601562
-89530.4692437 2.86059570312
-89652.5285065 5.72534179688
-89774.5877693 9.21655273438
-89896.647032 12.8787841797
-90018.7062948 16.1539306641
-90140.7655576 18.4337158203
-90262.8248203 19.1236572266
-90384.8840831 17.7135009766
-90506.9433459 13.8446044922
-90629.0026087 7.36669921875
-90751.0618714 -1.62390136719
-90873.1211342 -12.7701416016
-90995.180397 -25.4669189453
-91117.2396598 -38.9044189453
-91239.2989225 -52.1328125
-91361.3581853 -64.1501464844
-91483.4174481 -73.9997558594
-91605.4767108 -80.8690185547
-91727.5359736 -84.1795654297
-91849.5952364 -83.6568603516
-91971.6544992 -79.3737792969
-92093.7137619 -71.7576904297
-92215.7730247 -61.5633544922
-92337.8322875 -49.8100585938
-92459.8915503 -37.6875
-92581.950813 -26.4422607422
-92704.0100758 -17.2513427734
-92826.0693386 -11.0997314453
-92948.1286013 -8.671875
-93070.1878641 -10.2696533203
-93192.2471269 -15.767578125
-93314.3063897 -24.6087646484
-93436.3656524 -35.8464355469
-93558.4249152 -48.2259521484
-93680.484178 -60.3002929688
-93802.5434408 -70.5712890625
-93924.6027035 -77.6403808594
-94046.6619663 -80.353515625
-94168.7212291 -77.9288330078
-94290.7804918 -70.0504150391
-94412.8397546 -56.9188232422
-94534.8990174 -39.2545166016
-94656.9582802 -18.2475585938
-94779.0175429 4.53625488281
-94901.0768057 27.2916259766
-95023.1360685 48.1340332031
-95145.1953312 65.2734375
-95267.254594 77.1801757812
-95389.3138568 82.734375
-95511.3731196 81.3354492188
-95633.4323823 72.9671630859
-95755.4916451 58.2084960938
-95877.5509079 38.1911621094
-95999.6101707 14.5041503906
-96121.6694334 -10.9434814453
-96243.7286962 -36.0893554688
-96365.787959 -58.8986816406
-96487.8472217 -77.5426025391
-96609.9064845 -90.5570068359
-96731.9657473 -96.9660644531
-96854.0250101 -96.3623046875
-96976.0842728 -88.9321289062
-97098.1435356 -75.4284667969
-97220.2027984 -57.0921630859
-97342.2620612 -35.5313720703
-97464.3213239 -12.5705566406
-97586.3805867 9.91528320312
-97708.4398495 30.1666259766
-97830.4991122 46.6867675781
-97952.558375 58.3603515625
-98074.6176378 64.5317382812
-98196.6769006 65.0350341797
-98318.7361633 60.1778564453
-98440.7954261 50.6798095703
-98562.8546889 37.5751953125
-98684.9139517 22.0913085938
-98806.9732144 5.51489257812
-98929.0324772 -10.9382324219
-99051.09174 -26.2371826172
-99173.1510027 -39.6206054688
-99295.2102655 -50.6468505859
-99417.2695283 -59.2044677734
-99539.3287911 -65.4821777344
-99661.3880538 -69.9053955078
-99783.4473166 -73.0483398438
-99905.5065794 -75.529296875
-100027.565842 -77.9067382812
-100149.625105 -80.5854492188
-100271.684368 -83.7457275391
-100393.74363 -87.3026123047
-100515.802893 -90.9039306641
-100637.862156 -93.9620361328
-100759.921419 -95.72265625
-100881.980682 -95.3579101562
-101004.039944 -92.0764160156
-101126.099207 -85.2365722656
-101248.15847 -74.4504394531
-101370.217733 -59.6661376953
-101492.276995 -41.2176513672
-101614.336258 -19.8354492188
-101736.395521 3.3837890625
-101858.454784 27.0501708984
-101980.514047 49.5847167969
-102102.573309 69.3527832031
-102224.632572 84.8076171875
-102346.691835 94.6326904297
-102468.751098 97.8696289062
-102590.81036 94.0173339844
-102712.869623 83.0919189453
-102834.928886 65.6413574219
-102956.988149 42.7135009766
-103079.047411 15.7769775391
-103201.106674 -13.39453125
-103323.165937 -42.8670654297
-103445.2252 -70.7055664062
-103567.284463 -95.1325683594
-103689.343725 -114.672119141
-103811.402988 -128.265869141
-103933.462251 -135.350341797
-104055.521514 -135.887817383
-104177.580776 -130.350708008
-104299.640039 -119.66015625
-104421.699302 -105.084716797
-104543.758565 -88.1108398438
-104665.817828 -70.2990722656
-104787.87709 -53.1357421875
-104909.936353 -37.8999023438
-105031.995616 -25.5532226562
-105154.054879 -16.6665039062
-105276.114141 -11.38671875
-105398.173404 -9.447265625
-105520.232667 -10.2197265625
-105642.29193 -12.8001708984
-105764.351192 -16.1217041016
-105886.410455 -19.0787353516
-106008.469718 -20.6525878906
-106130.528981 -20.0250244141
-106252.588244 -16.6677246094
-106374.647506 -10.3989257812
-106496.706769 -1.40405273438
-106618.766032 9.78381347656
-106740.825295 22.3387451172
-106862.884557 35.2271728516
-106984.94382 47.3129882812
-107107.003083 57.4732666016
-107229.062346 64.7115478516
-107351.121609 68.2564697266
-107473.180871 67.6391601562
-107595.240134 62.7373046875
-107717.299397 53.7863769531
-107839.35866 41.3551025391
-107961.417922 26.2878417969
-108083.477185 9.62341308594
-108205.536448 -7.50659179688
-108327.595711 -23.9833984375
-108449.654973 -38.8045654297
-108571.714236 -51.1726074219
-108693.773499 -60.5622558594
-108815.832762 -66.7583007812
-108937.892025 -69.8625488281
-109059.951287 -70.2686767578
-109182.01055 -68.611328125
-109304.069813 -65.6899414062
-109426.129076 -62.3820800781
-109548.188338 -59.5511474609
-109670.247601 -57.9577636719
-109792.306864 -58.1860351562
-109914.366127 -60.5909423828
-110036.42539 -65.2689208984
-110158.484652 -72.0574951172
-110280.543915 -80.5601806641
-110402.603178 -90.1943359375
-110524.662441 -100.255981445
-110646.721703 -109.993164062
-110768.780966 -118.68359375
-110890.840229 -125.702392578
-111012.899492 -130.578491211
-111134.958754 -133.033325195
-111257.018017 -132.99597168
-111379.07728 -130.597412109
-111501.136543 -126.143920898
-111623.195806 -120.074584961
-111745.255068 -112.907104492
-111867.314331 -105.180053711
-111989.373594 -97.3975830078
-112111.432857 -89.9819335938
-112233.492119 -83.2404785156
-112355.551382 -77.3487548828
-112477.610645 -72.3527832031
-112599.669908 -68.1846923828
-112721.729171 -64.6962890625
-112843.788433 -61.697265625
-112965.847696 -58.9992675781
-113087.906959 -56.4554443359
-113209.966222 -53.9924316406
-113332.025484 -51.6278076172
-113454.084747 -49.4732666016
-113576.14401 -47.7203369141
-113698.203273 -46.6102294922
-113820.262535 -46.3939208984
-113942.321798 -47.2834472656
-114064.381061 -49.4046630859
-114186.440324 -52.7550048828
-114308.499587 -57.1740722656
-114430.558849 -62.3334960938
-114552.618112 -67.744140625
-114674.677375 -72.7883300781
-114796.736638 -76.7701416016
-114918.7959 -78.982421875
-115040.855163 -78.7827148438
-115162.914426 -75.6721191406
-115284.973689 -69.3663330078
-115407.032952 -59.8516845703
-115529.092214 -47.4188232422
-115651.151477 -32.6685791016
-115773.21074 -16.4855957031
-115895.270003 0.0169677734375
-116017.329265 15.5814208984
-116139.388528 28.9084472656
-116261.447791 38.7740478516
-116383.507054 44.1451416016
-116505.566316 44.2857666016
-116627.625579 38.8415527344
-116749.684842 27.8935546875
-116871.744105 11.974609375
-116993.803368 -7.95690917969
-117115.86263 -30.5833740234
-117237.921893 -54.3282470703
-117359.981156 -77.4881591797
-117482.040419 -98.3801269531
-117604.099681 -115.490722656
-117726.158944 -127.617797852
-117848.218207 -133.984008789
-117970.27747 -134.317749023
-118092.336732 -128.884399414
-118214.395995 -118.473144531
-118336.455258 -104.328369141
-118458.514521 -88.0397949219
-118580.573784 -71.3940429688
-118702.633046 -56.2049560547
-118824.692309 -44.1345214844
-118946.751572 -36.5255126953
-119068.810835 -34.2581787109
-119190.870097 -37.6478271484
-119312.92936 -46.3944091797
-119434.988623 -59.5903320312
-119557.047886 -75.7857666016
-119679.107149 -93.1118164062
-119801.166411 -109.445556641
-119923.225674 -122.607910156
-120045.284937 -130.573608398
-120167.3442 -131.675292969
-120289.403462 -124.781860352
-120411.462725 -109.433227539
-120533.521988 -85.9183349609
-120655.581251 -55.2864990234
-120777.640513 -19.2911376953
-120899.699776 19.7353515625
-121021.759039 59.0601806641
-121143.818302 95.7720947266
-121265.877565 127.025756836
-121387.936827 150.287231445
-121509.99609 163.55847168
-121632.055353 165.559936523
-121754.114616 155.856567383
-121876.173878 134.911254883
-121998.233141 104.0625
-122120.292404 65.4273681641
-122242.351667 21.7351074219
-122364.41093 -23.8909912109
-122486.470192 -68.1887207031
-122608.529455 -108.023803711
-122730.588718 -140.644897461
-122852.647981 -163.908569336
-122974.707243 -176.448608398
-123096.766506 -177.778198242
-123218.825769 -168.317138672
-123340.885032 -149.340087891
-123462.944294 -122.850097656
-123585.003557 -91.3944091797
-123707.06282 -57.8327636719
-123829.122083 -25.0848388672
-123951.181346 4.12219238281
-124073.240608 27.4846191406
-124195.299871 43.3087158203
-124317.359134 50.6387939453
-124439.418397 49.3140869141
-124561.477659 39.9553222656
-124683.536922 23.8773193359
-124805.596185 2.94287109375
-124927.655448 -20.6295166016
-125049.714711 -44.4840087891
-125171.773973 -66.3526611328
-125293.833236 -84.2626953125
-125415.892499 -96.7084960938
-125537.951762 -102.775146484
-125660.011024 -102.197143555
-125782.070287 -95.3544921875
-125904.12955 -83.2043457031
-126026.188813 -67.1584472656
-126148.248075 -48.9195556641
-126270.307338 -30.2951660156
-126392.366601 -13.0061035156
-126514.425864 1.48840332031
-126636.485127 12.1333007812
-126758.544389 18.3724365234
-126880.603652 20.1890869141
-127002.662915 18.0847167969
-127124.722178 13.0057373047
-127246.78144 6.22009277344
-127368.840703 -0.83837890625
-127490.899966 -6.74230957031
-127612.959229 -10.2415771484
-127735.018492 -10.4127197266
-127857.077754 -6.77465820312
-127979.137017 0.646728515625
-128101.19628 11.3079833984
-128223.255543 24.1953125
-128345.314805 37.9237060547
-128467.374068 50.8800048828
-128589.433331 61.3933105469
-128711.492594 67.9168701172
-128833.551856 69.201171875
-128955.611119 64.4427490234
-129077.670382 53.3896484375
-129199.729645 36.39453125
-129321.788908 14.4086914062
-129443.84817 -11.0858154297
-129565.907433 -38.1976318359
-129687.966696 -64.7912597656
-129810.025959 -88.6818847656
-129932.085221 -107.840087891
-130054.144484 -120.587524414
-130176.203747 -125.764404297
-130298.26301 -122.852905273
-130420.322273 -112.043579102
-130542.381535 -94.2388916016
-130664.440798 -70.9916992188
-130786.500061 -44.3824462891
-130908.559324 -16.8487548828
-131030.618586 9.02062988281
-131152.677849 30.7084960938
-131274.737112 45.9869384766
-131396.796375 53.1148681641
-131518.855637 50.9923095703
-131640.9149 39.2645263672
-131762.974163 18.3612060547
-131885.033426 -10.5295410156
-132007.092689 -45.5496826172
-132129.151951 -84.3153076172
-132251.211214 -124.102783203
-132373.270477 -162.061889648
-132495.32974 -195.436401367
-132617.389002 -221.774291992
-132739.448265 -239.110717773
-132861.507528 -246.110229492
-132983.566791 -242.154785156
-133105.626054 -227.375
-133227.685316 -202.623535156
-133349.744579 -169.391845703
-133471.803842 -129.682495117
-133593.863105 -85.8481445312
-133715.922367 -40.4090576172
-133837.98163 4.13159179688
-133960.040893 45.4639892578
-134082.100156 81.6218261719
-134204.159418 111.098876953
-134326.218681 132.926025391
-134448.277944 146.698974609
-134570.337207 152.565673828
-134692.39647 151.170410156
-134814.455732 143.565185547
-134936.514995 131.09777832
-135058.574258 115.284423828
-135180.633521 97.6809082031
-135302.692783 79.76171875
-135424.752046 62.8132324219
-135546.811309 47.8529052734
-135668.870572 35.5756835938
-135790.929835 26.3297119141
-135912.989097 20.1212158203
-136035.04836 16.6479492188
-136157.107623 15.3532714844
-136279.166886 15.4958496094
-136401.226148 16.2322998047
-136523.285411 16.6987304688
-136645.344674 16.0919189453
-136767.403937 13.7393798828
-136889.463199 9.15661621094
-137011.522462 2.08642578125
-137133.581725 -7.48059082031
-137255.640988 -19.3059082031
-137377.700251 -32.919921875
-137499.759513 -47.6588134766
-137621.818776 -62.7138671875
-137743.878039 -77.1911621094
-137865.937302 -90.1770019531
-137987.996564 -100.807006836
-138110.055827 -108.330078125
-138232.11509 -112.166625977
-138354.174353 -111.953979492
-138476.233616 -107.579223633
-138598.292878 -99.1932373047
-138720.352141 -87.2081298828
-138842.411404 -72.2744140625
-138964.470667 -55.2414550781
-139086.529929 -37.1036376953
-139208.589192 -18.9327392578
-139330.648455 -1.80517578125
-139452.707718 13.2744140625
-139574.76698 25.4447021484
-139696.826243 34.0511474609
-139818.885506 38.6943359375
-139940.944769 39.2603759766
-140063.004032 35.9289550781
-140185.063294 29.1611328125
-140307.122557 19.6608886719
-140429.18182 8.32165527344
-140551.241083 -3.84606933594
-140673.300345 -15.7958984375
-140795.359608 -26.529296875
-140917.418871 -35.1763916016
-141039.478134 -41.0651855469
-141161.537397 -43.7751464844
-141283.596659 -43.1673583984
-141405.655922 -39.3923339844
-141527.715185 -32.8690185547
-141649.774448 -24.2458496094
-141771.83371 -14.3359375
-141893.892973 -4.04248046875
-142015.952236 5.72436523438
-142138.011499 14.130859375
-142260.070761 20.4915771484
-142382.130024 24.330078125
-142504.189287 25.4158935547
-142626.24855 23.7791748047
-142748.307813 19.6990966797
-142870.367075 13.6689453125
-142992.426338 6.3427734375
-143114.485601 -1.53344726562
-143236.544864 -9.19848632812
-143358.604126 -15.9482421875
-143480.663389 -21.2043457031
-143602.722652 -24.5653076172
-143724.781915 -25.837890625
-143846.841178 -25.0487060547
-143968.90044 -22.4291992188
-144090.959703 -18.3836669922
-144213.018966 -13.4379882812
-144335.078229 -8.17993164062
-144457.137491 -3.1943359375
-144579.196754 0.9970703125
-144701.256017 3.98718261719
-144823.31528 5.51770019531
-144945.374542 5.49609375
-145067.433805 3.99182128906
-145189.493068 1.21447753906
-145311.552331 -2.5234375
-145433.611594 -6.85546875
-145555.670856 -11.4110107422
-145677.730119 -15.865234375
-145799.789382 -19.9782714844
-145921.848645 -23.6213378906
-146043.907907 -26.7849121094
-146165.96717 -29.5701904297
-146288.026433 -32.1612548828
-146410.085696 -34.7868652344
-146532.144959 -37.6728515625
-146654.204221 -40.9927978516
-146776.263484 -44.8258056641
-146898.322747 -49.125
-147020.38201 -53.7021484375
-147142.441272 -58.2344970703
-147264.500535 -62.2882080078
-147386.559798 -65.3634033203
-147508.619061 -66.9499511719
-147630.678323 -66.5913085938
-147752.737586 -63.9476318359
-147874.796849 -58.8491210938
-147996.856112 -51.3336181641
-148118.915375 -41.6608886719
-148240.974637 -30.3023681641
-148363.0339 -17.9040527344
-148485.093163 -5.22534179688
-148607.152426 6.9365234375
-148729.211688 17.8364257812
-148851.270951 26.8654785156
-148973.330214 33.6273193359
-149095.389477 37.9927978516
-149217.44874 40.1248779297
-149339.508002 40.4714355469
-149461.567265 39.7216796875
-149583.626528 38.7312011719
-149705.685791 38.4215087891
-149827.745053 39.6630859375
-149949.804316 43.1568603516
-150071.863579 49.3259277344
-150193.922842 58.2312011719
-150315.982104 69.5229492188
-150438.041367 82.4365234375
-150560.10063 95.8350830078
-150682.159893 108.298950195
-150804.219156 118.254150391
-150926.278418 124.130371094
-151048.337681 124.530883789
-151170.396944 118.398803711
-151292.456207 105.161254883
-151414.515469 84.8327636719
-151536.574732 58.0668945312
-151658.633995 26.1458740234
-151780.693258 -9.09497070312
-151902.752521 -45.4019775391
-152024.811783 -80.2899169922
-152146.871046 -111.260498047
-152268.930309 -136.036987305
-152390.989572 -152.786621094
-152513.048834 -160.312133789
-152635.108097 -158.190429688
-152757.16736 -146.83996582
-152879.226623 -127.510498047
-153001.285885 -102.190307617
-153123.345148 -73.4392089844
-153245.404411 -44.1572265625
-153367.463674 -17.3162841797
-153489.522937 4.328125
-153611.582199 18.509765625
-153733.641462 23.6862792969
-153855.700725 19.2084960938
-153977.759988 5.4072265625
-154099.81925 -16.4145507812
-154221.878513 -44.0863037109
-154343.937776 -74.7624511719
-154465.997039 -105.186279297
-154588.056302 -132.00378418
-154710.115564 -152.092895508
-154832.174827 -162.880859375
-154954.23409 -162.613647461
-155076.293353 -150.555297852
-155198.352615 -127.088012695
-155320.411878 -93.7095947266
-155442.471141 -52.9207763672
-155564.530404 -8.01135253906
-155686.589666 37.2322998047
-155808.648929 78.8760986328
-155930.708192 113.20690918
-156052.767455 137.086914062
-156174.826718 148.259033203
-156296.88598 145.574462891
-156418.945243 129.116210938
-156541.004506 100.208374023
-156663.063769 61.3076171875
-156785.123031 15.7882080078
-156907.182294 -32.3637695312
-157029.241557 -78.9129638672
-157151.30082 -119.762817383
-157273.360083 -151.330688477
-157395.419345 -170.87487793
-157517.478608 -176.739990234
-157639.537871 -168.5
-157761.597134 -146.982788086
-157883.656396 -114.175292969
-158005.715659 -73.0201416016
-158127.774922 -27.1213378906
-158249.834185 19.6087646484
-158371.893447 63.3282470703
-158493.95271 100.630737305
-158616.011973 128.864501953
-158738.071236 146.370849609
-158860.130499 152.62121582
-158982.189761 148.239501953
-159104.249024 134.909423828
-159226.308287 115.17578125
-159348.36755 92.1630859375
-159470.426812 69.2386474609
-159592.486075 49.6540527344
-159714.545338 36.2047119141
-159836.604601 30.9381103516
-159958.663864 34.9411621094
-160080.723126 48.228515625
-160202.782389 69.7413330078
-160324.841652 97.4543457031
-160446.900915 128.583618164
-160568.960177 159.869018555
-160691.01944 187.905029297
-160813.078703 209.484741211
-160935.137966 221.925170898
-161057.197228 223.337158203
-161179.256491 212.817626953
-161301.315754 190.542602539
-161423.375017 157.756225586
-161545.43428 116.653442383
-161667.493542 70.1744384766
-161789.552805 21.7269287109
-161911.612068 -25.1303710938
-162033.671331 -67.0147705078
-162155.730593 -101.023925781
-162277.789856 -124.987670898
-162399.849119 -137.644287109
-162521.908382 -138.727050781
-162643.967645 -128.952880859
-162766.026907 -109.917724609
-162888.08617 -83.9140625
-163010.145433 -53.6872558594
-163132.204696 -22.16015625
-163254.263958 7.84765625
-163376.323221 33.8758544922
-163498.382484 54.0321044922
-163620.441747 67.1330566406
-163742.501009 72.7670898438
-163864.560272 71.2752685547
-163986.619535 63.6580810547
-164108.678798 51.4190673828
-164230.738061 36.3670654297
-164352.797323 20.3995361328
-164474.856586 5.2900390625
-164596.915849 -7.49523925781
-164718.975112 -16.9346923828
-164841.034374 -22.5285644531
-164963.093637 -24.3106689453
-165085.1529 -22.7972412109
-165207.212163 -18.880859375
-165329.271425 -13.6849365234
-165451.330688 -8.39636230469
-165573.389951 -4.09985351562
-165695.449214 -1.63159179688
-165817.508477 -1.46997070312
-165939.567739 -3.67797851562
-166061.627002 -7.89978027344
-166183.686265 -13.4147949219
-166305.745528 -19.2395019531
-166427.80479 -24.265625
-166549.864053 -27.416015625
-166671.923316 -27.80078125
-166793.982579 -24.8524169922
-166916.041842 -18.4243164062
-167038.101104 -8.83984375
-167160.160367 3.11608886719
-167282.21963 16.2620849609
-167404.278893 29.1353759766
-167526.338155 40.1475830078
-167648.397418 47.7596435547
-167770.456681 50.6610107422
-167892.515944 47.9290771484
-168014.575206 39.1525878906
-168136.634469 24.5026855469
-168258.693732 4.74499511719
-168380.752995 -18.8148193359
-168502.812258 -44.4428710938
-168624.87152 -70.1380615234
-168746.930783 -93.8262939453
-168868.990046 -113.567138672
-168991.049309 -127.751831055
-169113.108571 -135.271118164
-169235.167834 -135.635742188
-169357.227097 -129.035400391
-169479.28636 -116.330322266
-169601.345623 -98.9744873047
-169723.404885 -78.8781738281
-169845.464148 -58.22265625
-169967.523411 -39.2470703125
-170089.582674 -24.02734375
-170211.641936 -14.2681884766
-170333.701199 -11.1345214844
-170455.760462 -15.1320800781
-170577.819725 -26.0546875
-170699.878987 -43.0008544922
-170821.93825 -64.4584960938
-170943.997513 -88.4495849609
-171066.056776 -112.719238281
-171188.116039 -134.950561523
-171310.175301 -152.984985352
-171432.234564 -165.024169922
-171554.293827 -169.797363281
-171676.35309 -166.674560547
-171798.412352 -155.71887207
-171920.471615 -137.671020508
-172042.530878 -113.871948242
-172164.590141 -86.12890625
-172286.649404 -56.5438232422
-172408.708666 -27.3155517578
-172530.767929 -0.54345703125
-172652.827192 21.9573974609
-172774.886455 38.8043212891
-172896.945717 49.1502685547
-173019.00498 52.7319335938
-173141.064243 49.8618164062
-173263.123506 41.3660888672
-173385.182768 28.4772949219
-173507.242031 12.6953125
-173629.301294 -4.36828613281
-173751.360557 -21.1486816406
-173873.41982 -36.2679443359
-173995.479082 -48.6502685547
-174117.538345 -57.59765625
-174239.597608 -62.8234863281
-174361.656871 -64.443359375
-174483.716133 -62.9248046875
-174605.775396 -59.0078125
-174727.834659 -53.6024169922
-174849.893922 -47.6806640625
-174971.953185 -42.1690673828
-175094.012447 -37.8586425781
-175216.07171 -35.3359375
-175338.130973 -34.9442138672
-175460.190236 -36.7738037109
-175582.249498 -40.6820068359
-175704.308761 -46.3355712891
-175826.368024 -53.2701416016
-175948.427287 -60.9572753906
-176070.486549 -68.8692626953
-176192.545812 -76.5369873047
-176314.605075 -83.5905761719
-176436.664338 -89.7818603516
-176558.723601 -94.9871826172
-176680.782863 -99.1926269531
-176802.842126 -102.463623047
-176924.901389 -104.909179688
-177046.960652 -106.642822266
-177169.019914 -107.748657227
-177291.079177 -108.259155273
-177413.13844 -108.145507812
-177535.197703 -107.324584961
-177657.256966 -105.67956543
-177779.316228 -103.091674805
-177901.375491 -99.4775390625
-178023.434754 -94.8267822266
-178145.494017 -89.2302246094
-178267.553279 -82.8981933594
-178389.612542 -76.1590576172
-178511.671805 -69.4398193359
-178633.731068 -63.2282714844
-178755.79033 -58.0185546875
-178877.849593 -54.2489013672
-178999.908856 -52.2351074219
-179121.968119 -52.1134033203
-179244.027382 -53.7943115234
-179366.086644 -56.94140625
-179488.145907 -60.9750976562
-179610.20517 -65.107421875
-179732.264433 -68.4028320312
-179854.323695 -69.8640136719
-179976.382958 -68.533203125
-180098.442221 -63.5998535156
-180220.501484 -54.5026855469
-180342.560747 -41.0159912109
-180464.620009 -23.3079833984
-180586.679272 -1.96423339844
-180708.738535 22.0270996094
-180830.797798 47.3331298828
-180952.85706 72.369140625
-181074.916323 95.4217529297
-181196.975586 114.791992188
-181319.034849 128.942626953
-181441.094111 136.638549805
-181563.153374 137.063476562
-181685.212637 129.903686523
-181807.2719 115.388183594
-181929.331163 94.2806396484
-182051.390425 67.8234863281
-182173.449688 37.6394042969
-182295.508951 5.59692382812
-182417.568214 -26.3455810547
-182539.627476 -56.3031005859
-182661.686739 -82.6185302734
-182783.746002 -103.99621582
-182905.805265 -119.598754883
-183027.864528 -129.100708008
-183149.92379 -132.692871094
-183271.983053 -131.0390625
-183394.042316 -125.189331055
-183516.101579 -116.460571289
-183638.160841 -106.294921875
-183760.220104 -96.1121826172
-183882.279367 -87.1710205078
-184004.33863 -80.4530029297
-184126.397892 -76.5786132812
-184248.457155 -75.7657470703
-184370.516418 -77.8319091797
-184492.575681 -82.2380371094
-184614.634944 -88.1696777344
-184736.694206 -94.6442871094
-184858.753469 -100.631835938
-184980.812732 -105.177490234
-185102.871995 -107.508911133
-185224.931257 -107.12097168
-185346.99052 -103.825927734
-185469.049783 -97.7646484375
-185591.109046 -89.3802490234
-185713.168309 -79.3558349609
-185835.227571 -68.5251464844
-185957.286834 -57.7667236328
-186079.346097 -47.8940429688
-186201.40536 -39.5545654297
-186323.464622 -33.1502685547
-186445.523885 -28.7861328125
-186567.583148 -26.2583007812
-186689.642411 -25.0759277344
-186811.701673 -24.5230712891
-186933.760936 -23.74609375
-187055.820199 -21.8615722656
-187177.879462 -18.0714111328
-187299.938725 -11.7712402344
-187421.997987 -2.63989257812
-187544.05725 9.29919433594
-187666.116513 23.6568603516
-187788.175776 39.6929931641
-187910.235038 56.3757324219
-188032.294301 72.4729003906
-188154.353564 86.6702880859
-188276.412827 97.7032470703
-188398.47209 104.488525391
-188520.531352 106.243408203
-188642.590615 102.576660156
-188764.649878 93.5447998047
-188886.709141 79.6641845703
-189008.768403 61.8779296875
-189130.827666 41.4814453125
-189252.886929 20.0098876953
-189374.946192 -0.896606445312
-189497.005454 -19.6422119141
-189619.064717 -34.8210449219
-189741.12398 -45.3436279297
-189863.183243 -50.5373535156
-189985.242506 -50.2038574219
-190107.301768 -44.6322021484
-190229.361031 -34.5655517578
-190351.420294 -21.1232910156
-190473.479557 -5.68835449219
-190595.538819 10.23046875
-190717.598082 25.146484375
-190839.657345 37.7387695312
-190961.716608 46.9777832031
-191083.775871 52.2202148438
-191205.835133 53.2630615234
-191327.894396 50.3526611328
-191449.953659 44.1475830078
-191572.012922 35.6391601562
-191694.072184 26.0384521484
-191816.131447 16.6407470703
-191938.19071 8.6806640625
-192060.249973 3.19470214844
-192182.309235 0.90234375
-192304.368498 2.12121582031
-192426.427761 6.72082519531
-192548.487024 14.125
-192670.546287 23.3580322266
-192792.605549 33.1346435547
-192914.664812 41.9829101562
-193036.724075 48.3890380859
-193158.783338 50.9515380859
-193280.8426 48.52734375
-193402.901863 40.3585205078
-193524.961126 26.1657714844
-193647.020389 6.20031738281
-193769.079652 -18.7530517578
-193891.138914 -47.4206542969
-194013.198177 -78.1282958984
-194135.25744 -108.929199219
-194257.316703 -137.757568359
-194379.375965 -162.594970703
-194501.435228 -181.635742188
-194623.494491 -193.436157227
-194745.553754 -197.035766602
-194867.613016 -192.038696289
-194989.672279 -178.649658203
-195111.731542 -157.661132812
-195233.790805 -130.392822266
-195355.850068 -98.5892333984
-195477.90933 -64.2846679688
-195599.968593 -29.6455078125
-195722.027856 3.19348144531
-195844.087119 32.2900390625
-195966.146381 56.0340576172
-196088.205644 73.2580566406
-196210.264907 83.3111572266
-196332.32417 86.0869140625
-196454.383433 82.0086669922
-196576.442695 71.9713134766
-196698.501958 57.2482910156
-196820.561221 39.3704833984
-196942.620484 19.9893798828
-197064.679746 0.736694335938
-197186.739009 -16.9083251953
-197308.798272 -31.7336425781
-197430.857535 -42.8778076172
-197552.916797 -49.880859375
-197674.97606 -52.6982421875
-197797.035323 -51.6734619141
-197919.094586 -47.4808349609
-198041.153849 -41.0374755859
-198163.213111 -33.3978271484
-198285.272374 -25.6412353516
-198407.331637 -18.7589111328
-198529.3909 -13.5571289062
-198651.450162 -10.5805664062
-198773.509425 -10.0660400391
-198895.568688 -11.9274902344
-199017.627951 -15.7772216797
-199139.687214 -20.9759521484
-199261.746476 -26.7122802734
-199383.805739 -32.0966796875
-199505.865002 -36.2662353516
-199627.924265 -38.4865722656
-199749.983527 -38.2418212891
-199872.04279 -35.2999267578
-199994.102053 -29.7526855469
-200116.161316 -22.0181884766
-200238.220578 -12.8103027344
-200360.279841 -3.07458496094
-200482.339104 6.10266113281
-200604.398367 13.6055908203
-200726.45763 18.40625
-200848.516892 19.6809082031
-200970.576155 16.9096679688
-201092.635418 9.95080566406
-201214.694681 -0.919067382812
-201336.753943 -15.0052490234
-201458.813206 -31.2358398438
-201580.872469 -48.2437744141
-201702.931732 -64.48046875
-201824.990995 -78.3546142578
-201947.050257 -88.3811035156
-202069.10952 -93.3284912109
-202191.168783 -92.3489990234
-202313.228046 -85.0789794922
-202435.287308 -71.6990966797
-202557.346571 -52.9445800781
-202679.405834 -30.0665283203
-202801.465097 -4.74182128906
-202923.524359 21.0590820312
-203045.583622 45.2381591797
-203167.642885 65.7526855469
-203289.702148 80.8011474609
-203411.761411 88.9937744141
-203533.820673 89.4924316406
-203655.879936 82.1041259766
-203777.939199 67.3210449219
-203899.998462 46.2993164062
-204022.057724 20.7777099609
-204144.116987 -7.05712890625
-204266.17625 -34.7503662109
-204388.235513 -59.7838134766
-204510.294776 -79.7945556641
-204632.354038 -92.7813720703
-204754.413301 -97.2850341797
-204876.472564 -92.5218505859
-204998.531827 -78.4633789062
-205120.591089 -55.8471679688
-205242.650352 -26.1243896484
-205364.709615 8.6552734375
-205486.768878 46.0133056641
-205608.82814 83.2447509766
-205730.887403 117.642944336
-205852.946666 146.721191406
-205975.005929 168.41394043
-206097.065192 181.23815918
-206219.124454 184.402954102
-206341.183717 177.855712891
-206463.24298 162.262695312
-206585.302243 138.92956543
-206707.361505 109.666015625
-206829.420768 76.6108398438
-206951.480031 42.0363769531
-207073.539294 8.14672851562
-207195.598557 -23.1069335938
-207317.657819 -50.1796875
-207439.717082 -72.0383300781
-207561.776345 -88.2155761719
-207683.835608 -98.8044433594
-207805.89487 -104.3984375
-207927.954133 -105.985351562
-208050.013396 -104.808959961
-208172.072659 -102.209594727
-208294.131921 -99.4666748047
-208416.191184 -97.65625
-208538.250447 -97.5384521484
-208660.30971 -99.4870605469
-208782.368973 -103.466552734
-208904.428235 -109.057128906
-209026.487498 -115.524536133
-209148.546761 -121.924194336
-209270.606024 -127.227661133
-209392.665286 -130.456298828
-209514.724549 -130.807006836
-209636.783812 -127.753540039
-209758.843075 -121.115722656
-209880.902338 -111.085327148
-210002.9616 -98.2076416016
-210125.020863 -83.3208007812
-210247.080126 -67.4598388672
-210369.139389 -51.7375488281
-210491.198651 -37.2143554688
-210613.257914 -24.7734375
-210735.317177 -15.0161132812
-210857.37644 -8.18859863281
-210979.435702 -4.1494140625
-211101.494965 -2.3828125
-211223.554228 -2.0556640625
-211345.613491 -2.1123046875
-211467.672754 -1.39855957031
-211589.732016 1.19885253906
-211711.791279 6.6171875
-211833.850542 15.4940185547
-211955.909805 28.0778808594
-212077.969067 44.1768798828
-212200.02833 63.1569824219
-212322.087593 83.9879150391
-212444.146856 105.333129883
-212566.206118 125.676757812
-212688.265381 143.47253418
-212810.324644 157.299682617
-212932.383907 166.009643555
-213054.44317 168.84753418
-213176.502432 165.533569336
-213298.561695 156.299438477
-213420.620958 141.869140625
-213542.680221 123.392456055
-213664.739483 102.33190918
-213786.798746 80.3181152344
-213908.858009 58.98828125
-214030.917272 39.8229980469
-214152.976535 24.0017089844
-214275.035797 12.2880859375
-214397.09506 4.96179199219
-214519.154323 1.80053710938
-214641.213586 2.11657714844
-214763.272848 4.84338378906
-214885.332111 8.66088867188
-215007.391374 12.1505126953
-215129.450637 13.9586181641
-215251.509899 12.9543457031
-215373.569162 8.36181640625
-215495.628425 -0.144775390625
-215617.687688 -12.3959960938
-215739.746951 -27.7362060547
-215861.806213 -45.0838623047
-215983.865476 -63.0418701172
-216105.924739 -80.0415039062
-216227.984002 -94.5061035156
-216350.043264 -105.019042969
-216472.102527 -110.475341797
-216594.16179 -110.202392578
-216716.221053 -104.03503418
-216838.280316 -92.3400878906
-216960.339578 -75.9838867188
-217082.398841 -56.2476806641
-217204.458104 -34.7015380859
-217326.517367 -13.0461425781
-217448.576629 7.05639648438
-217570.635892 24.1486816406
-217692.695155 37.1207275391
-217814.754418 45.3156738281
-217936.81368 48.5869140625
-218058.872943 47.3001708984
-218180.932206 42.2825927734
-218302.991469 34.7213134766
-218425.050732 26.0242919922
-218547.109994 17.6604003906
-218669.169257 10.9904785156
-218791.22852 7.11413574219
-218913.287783 6.74304199219
-219035.347045 10.1184082031
-219157.406308 16.9788818359
-219279.465571 26.5844726562
-219401.524834 37.7911376953
-219523.584097 49.1722412109
-219645.643359 59.1702880859
-219767.702622 66.2640380859
-219889.761885 69.1357421875
-220011.821148 66.8177490234
-220133.88041 58.8032226562
-220255.939673 45.1134033203
-220377.998936 26.30859375
-220500.058199 3.44677734375
-220622.117461 -22.0090332031
-220744.176724 -48.3237304688
-220866.235987 -73.6500244141
-220988.29525 -96.1982421875
-221110.354513 -114.400268555
-221232.413775 -127.050292969
-221354.473038 -133.409667969
-221476.532301 -133.263916016
-221598.591564 -126.929931641
-221720.650826 -115.212524414
-221842.710089 -99.3145751953
-221964.769352 -80.7154541016
-222086.828615 -61.0241699219
-222208.887878 -41.8299560547
-222330.94714 -24.5593261719
-222453.006403 -10.3585205078
-222575.065666 -0.0084228515625
-222697.124929 6.119140625
-222819.184191 8.06115722656
-222941.243454 6.22302246094
-223063.302717 1.30358886719
-223185.36198 -5.80444335938
-223307.421242 -14.1257324219
-223429.480505 -22.7111816406
-223551.539768 -30.7354736328
-223673.599031 -37.5699462891
-223795.658294 -42.8245849609
-223917.717556 -46.3571777344
-224039.776819 -48.2497558594
-224161.836082 -48.7569580078
-224283.895345 -48.2360839844
-224405.954607 -47.0676269531
-224528.01387 -45.5759277344
-224650.073133 -43.9659423828
-224772.132396 -42.2791748047
-224894.191659 -40.376953125
-225016.250921 -37.955078125
-225138.310184 -34.5848388672
-225260.369447 -29.7790527344
-225382.42871 -23.0734863281
-225504.487972 -14.1105957031
-225626.547235 -2.72045898438
-225748.606498 11.0170898438
-225870.665761 26.7352294922
-225992.725023 43.7756347656
-226114.784286 61.2154541016
-226236.843549 77.9311523438
-226358.902812 92.6861572266
-226480.962075 104.238647461
-226603.021337 111.458374023
-226725.0806 113.437866211
-226847.139863 109.588623047
-226969.199126 99.7100830078
-227091.258388 84.0256347656
-227213.317651 63.1778564453
-227335.376914 38.1883544922
-227457.436177 10.3798828125
-227579.49544 -18.7270507812
-227701.554702 -47.5366210938
-227823.613965 -74.5017089844
-227945.673228 -98.2451171875
-228067.732491 -117.659301758
-228189.791753 -131.977416992
-228311.851016 -140.813354492
-228433.910279 -144.162109375
-228555.969542 -142.367431641
-228678.028804 -136.057617188
-228800.088067 -126.06237793
-228922.14733 -113.316162109
-229044.206593 -98.7626953125
-229166.265856 -83.2698974609
-229288.325118 -67.5632324219
-229410.384381 -52.1866455078
-229532.443644 -37.4892578125
-229654.502907 -23.6423339844
-229776.562169 -10.6783447266
-229898.621432 1.45324707031
-230020.680695 12.8221435547
-230142.739958 23.4566650391
-230264.799221 33.2938232422
-230386.858483 42.1492919922
-230508.917746 49.7122802734
-230630.977009 55.5651855469
-230753.036272 59.2292480469
-230875.095534 60.2282714844
-230997.154797 58.1640625
-231119.21406 52.7917480469
-231241.273323 44.0874023438
-231363.332585 32.2947998047
-231485.391848 17.9448242188
-231607.451111 1.8427734375
-231729.510374 -14.978515625
-231851.569637 -31.3380126953
-231973.628899 -46.0079345703
-232095.688162 -57.8317871094
-232217.747425 -65.8436279297
-232339.806688 -69.3765869141
-232461.86595 -68.1472167969
-232583.925213 -62.3046875
-232705.984476 -52.439453125
-232828.043739 -39.54296875
-232950.103002 -24.9288330078
-233072.162264 -10.1103515625
-233194.221527 3.34240722656
-233316.28079 13.9633789062
-233438.340053 20.5439453125
-233560.399315 22.2673339844
-233682.458578 18.8098144531
-233804.517841 10.3941650391
-233926.577104 -2.21032714844
-234048.636366 -17.744140625
-234170.695629 -34.5631103516
-234292.754892 -50.7901611328
-234414.814155 -64.4920654297
-234536.873418 -73.8708496094
-234658.93268 -77.4459228516
-234780.991943 -74.2110595703
-234903.051206 -63.7493896484
-235025.110469 -46.2939453125
-235147.169731 -22.7253417969
-235269.228994 5.48986816406
-235391.288257 36.4227294922
-235513.34752 67.8482666016
-235635.406783 97.4442138672
-235757.466045 123.001098633
-235879.525308 142.624145508
-236001.584571 154.906005859
-236123.643834 159.05456543
-236245.703096 154.963867188
-236367.762359 143.21887207
-236489.821622 125.036254883
-236611.880885 102.145385742
-236733.940147 76.6219482422
-236855.99941 50.6904296875
-236978.058673 26.5153808594
-237100.117936 6.0
-237222.177199 -9.38549804688
-237344.236461 -18.7314453125
-237466.295724 -21.7601318359
-237588.354987 -18.8341064453
-237710.41425 -10.9020996094
-237832.473512 0.611450195312
-237954.532775 13.9617919922
-238076.592038 27.2663574219
-238198.651301 38.6977539062
-238320.710564 46.6669921875
-238442.769826 49.9798583984
-238564.829089 47.9487304688
-238686.888352 40.4537353516
-238808.947615 27.9438476562
-238931.006877 11.3828125
-239053.06614 -7.85546875
-239175.125403 -28.1322021484
-239297.184666 -47.7088623047
-239419.243928 -64.9211425781
-239541.303191 -78.3419189453
-239663.362454 -86.9157714844
-239785.421717 -90.0545654297
-239907.48098 -87.6857910156
-240029.540242 -80.2473144531
-240151.599505 -68.6350097656
-240273.658768 -54.1053466797
-240395.718031 -38.1479492188
-240517.777293 -22.3381347656
-240639.836556 -8.18774414062
-240761.895819 2.99365234375
-240883.955082 10.212890625
-241006.014345 12.8708496094
-241128.073607 10.802734375
-241250.13287 4.27233886719
-241372.192133 -6.07165527344
-241494.251396 -19.2742919922
-241616.310658 -34.1746826172
-241738.369921 -49.5216064453
-241860.429184 -64.0883789062
-241982.488447 -76.7760009766
-242104.547709 -86.6973876953
-242226.606972 -93.2335205078
-242348.666235 -96.0593261719
-242470.725498 -95.138671875
-242592.784761 -90.6923828125
-242714.844023 -83.1452636719
-242836.903286 -73.0596923828
-242958.962549 -61.0638427734
-243081.021812 -47.7852783203
-243203.081074 -33.7954101562
-243325.140337 -19.5692138672
-243447.1996 -5.46691894531
-243569.258863 8.26684570312
-243691.318126 21.4865722656
-243813.377388 34.115234375
-243935.436651 46.1079101562
-244057.495914 57.4158935547
-244179.555177 67.9553222656
-244301.614439 77.5882568359
-244423.673702 86.1170654297
-244545.732965 93.2945556641
-244667.792228 98.8488769531
-244789.85149 102.519042969
-244911.910753 104.095581055
-245033.970016 103.461914062
-245156.029279 100.62890625
-245278.088542 95.7574462891
-245400.147804 89.1643066406
-245522.207067 81.30859375
-245644.26633 72.7607421875
-245766.325593 64.1549072266
-245888.384855 56.1279296875
-246010.444118 49.2545166016
-246132.503381 43.9844970703
-246254.562644 40.587890625
-246376.621907 39.1165771484
-246498.681169 39.3876953125
-246620.740432 40.9913330078
-246742.799695 43.3206787109
-246864.858958 45.6275634766
-246986.91822 47.0920410156
-247108.977483 46.9056396484
-247231.036746 44.3537597656
-247353.096009 38.8939208984
-247475.155271 30.2180175781
-247597.214534 18.2939453125
-247719.273797 3.38012695312
-247841.33306 -13.9865722656
-247963.392323 -33.0313720703
-248085.451585 -52.8045654297
-248207.510848 -72.2623291016
-248329.570111 -90.3563232422
-248451.629374 -106.123901367
-248573.688636 -118.76965332
-248695.747899 -127.731079102
-248817.807162 -132.720336914
-248939.866425 -133.741455078
-249061.925688 -131.078613281
-249183.98495 -125.260009766
-249306.044213 -117.000244141
-249428.103476 -107.127929688
-249550.162739 -96.5070800781
-249672.222001 -85.9587402344
-249794.281264 -76.1926269531
-249916.340527 -67.75390625
-250038.39979 -60.9903564453
-250160.459052 -56.0397949219
-250282.518315 -52.8427734375
-250404.577578 -51.1704101562
-250526.636841 -50.6689453125
-250648.696104 -50.9117431641
-250770.755366 -51.4527587891
-250892.814629 -51.8753662109
-251014.873892 -51.8314208984
-251136.933155 -51.0655517578
-251258.992417 -49.4256591797
-251381.05168 -46.8555908203
-251503.110943 -43.3778076172
-251625.170206 -39.06640625
-251747.229469 -34.0159912109
-251869.288731 -28.3140869141
-251991.347994 -22.01953125
-252113.407257 -15.1524658203
-252235.46652 -7.697265625
-252357.525782 0.381469726562
-252479.585045 9.11145019531
-252601.644308 18.4772949219
-252723.703571 28.3846435547
-252845.762833 38.6274414062
-252967.822096 48.8651123047
-253089.881359 58.6173095703
-253211.940622 67.2761230469
-253333.999885 74.1396484375
-253456.059147 78.4659423828
-253578.11841 79.5412597656
-253700.177673 76.7590332031
-253822.236936 69.7001953125
-253944.296198 58.2053222656
-254066.355461 42.4313964844
-254188.414724 22.8833007812
-254310.473987 0.41552734375
-254432.53325 -23.7998046875
-254554.592512 -48.3393554688
-254676.651775 -71.6215820312
-254798.711038 -92.0260009766
-254920.770301 -108.022216797
-255042.829563 -118.300170898
-255164.888826 -121.890991211
-255286.948089 -118.260986328
-255409.007352 -107.374267578
-255531.066614 -89.7132568359
-255653.125877 -66.2553710938
-255775.18514 -38.4044189453
-255897.244403 -7.8857421875
-256019.303666 23.3912353516
-256141.362928 53.4864501953
-256263.422191 80.5858154297
-256385.481454 103.149169922
-256507.540717 120.030029297
-256629.599979 130.561645508
-256751.659242 134.595092773
-256873.718505 132.492797852
-256995.777768 125.070678711
-257117.837031 113.49987793
-257239.896293 99.1773681641
-257361.955556 83.5751953125
-257484.014819 68.0882568359
-257606.074082 53.8924560547
-257728.133344 41.8286132812
-257850.192607 32.326171875
-257972.25187 25.3706054688
-258094.311133 20.5205078125
-258216.370395 16.9729003906
-258338.429658 13.6680908203
-258460.488921 9.42456054688
-258582.548184 3.09094238281
-258704.607447 -6.30493164062
-258826.666709 -19.4202880859
-258948.725972 -36.4920654297
-259070.785235 -57.2752685547
-259192.844498 -81.0291748047
-259314.90376 -106.553833008
-259436.963023 -132.278076172
-259559.022286 -156.385131836
-259681.081549 -176.970336914
-259803.140811 -192.210205078
-259925.200074 -200.531738281
-260047.259337 -200.760986328
-260169.3186 -192.240722656
-260291.377863 -174.902709961
-260413.437125 -149.288330078
-260535.496388 -116.516845703
-260657.555651 -78.2027587891
-260779.614914 -36.3310546875
-260901.674176 6.89855957031
-261023.733439 49.2430419922
-261145.792702 88.5875244141
-261267.851965 123.100097656
-261389.911228 151.360229492
-261511.97049 172.443115234
-261634.029753 185.960449219
-261756.089016 192.052246094
-261878.148279 191.331420898
-262000.207541 184.792602539
-262122.266804 173.69140625
-262244.326067 159.410522461
-262366.38533 143.325073242
-262488.444592 126.6796875
-262610.503855 110.491943359
-262732.563118 95.4864501953
-262854.622381 82.068359375
-262976.681644 70.3327636719
-263098.740906 60.109375
-263220.800169 51.0347900391
-263342.859432 42.6395263672
-263464.918695 34.4436035156
-263586.977957 26.0440673828
-263709.03722 17.1866455078
-263831.096483 7.81408691406
-263953.155746 -1.91662597656
-264075.215009 -11.6501464844
-264197.274271 -20.8714599609
-264319.333534 -28.9757080078
-264441.392797 -35.3469238281
-264563.45206 -39.4449462891
-264685.511322 -40.8840332031
-264807.570585 -39.4973144531
-264929.629848 -35.3748779297
-265051.689111 -28.8739013672
-265173.748373 -20.5955810547
-265295.807636 -11.3323974609
-265417.866899 -1.98962402344
-265539.926162 6.5087890625
-265661.985425 13.3225097656
-265784.044687 17.7906494141
-265906.10395 19.513671875
-266028.163213 18.4078369141
-266150.222476 14.728515625
-266272.281738 9.05773925781
-266394.341001 2.25366210938
-266516.400264 -4.63012695312
-266638.459527 -10.4510498047
-266760.51879 -14.0969238281
-266882.578052 -14.6085205078
-267004.637315 -11.2912597656
-267126.696578 -3.80383300781
-267248.755841 7.78405761719
-267370.815103 22.9758300781
-267492.874366 40.8701171875
-267614.933629 60.2275390625
-267736.992892 79.5705566406
-267859.052154 97.3112792969
-267981.111417 111.893432617
-268103.17068 121.935424805
-268225.229943 126.362915039
-268347.289206 124.514404297
-268469.348468 116.212890625
-268591.407731 101.795166016
-268713.466994 82.0941162109
-268835.526257 58.3790283203
-268957.585519 32.2546386719
-269079.644782 5.53088378906
-269201.704045 -19.9241943359
-269323.763308 -42.3385009766
-269445.822571 -60.1793212891
-269567.881833 -72.2744140625
-269689.941096 -77.9022216797
-269812.000359 -76.8399658203
-269934.059622 -69.3701171875
-270056.118884 -56.2410888672
-270178.178147 -38.5911865234
-270300.23741 -17.8411865234
-270422.296673 4.43347167969
-270544.355935 26.638671875
-270666.415198 47.2916259766
-270788.474461 65.1352539062
-270910.533724 79.2254638672
-271032.592987 88.9869384766
-271154.652249 94.228515625
-271276.711512 95.1253662109
-271398.770775 92.1658935547
-271520.830038 86.0726318359
-271642.8893 77.7071533203
-271764.948563 67.9675292969
-271887.007826 57.6895751953
-272009.067089 47.5623779297
-272131.126352 38.0667724609
-272253.185614 29.4401855469
-272375.244877 21.6727294922
-272497.30414 14.5317382812
-272619.363403 7.61401367188
-272741.422665 0.415283203125
-272863.481928 -7.58740234375
-272985.541191 -16.8530273438
-273107.600454 -27.6982421875
-273229.659716 -40.2384033203
-273351.718979 -54.3481445312
-273473.778242 -69.6486816406
-273595.837505 -85.5238037109
-273717.896768 -101.162719727
-273839.95603 -115.623168945
-273962.015293 -127.913452148
-274084.074556 -137.080200195
-274206.133819 -142.297485352
-274328.193081 -142.945678711
-274450.252344 -138.675048828
-274572.311607 -129.444946289
-274694.37087 -115.5390625
-274816.430133 -97.5506591797
-274938.489395 -76.3427734375
-275060.548658 -52.9864501953
-275182.607921 -28.6799316406
-275304.667184 -4.66064453125
-275426.726446 17.8865966797
-275548.785709 37.9150390625
-275670.844972 54.5877685547
-275792.904235 67.3319091797
-275914.963497 75.8686523438
-276037.02276 80.2215576172
-276159.082023 80.6982421875
-276281.141286 77.8513183594
-276403.200549 72.4229736328
-276525.259811 65.27734375
-276647.319074 57.3253173828
-276769.378337 49.4527587891
-276891.4376 42.4534912109
-277013.496862 36.9744873047
-277135.556125 33.4757080078
-277257.615388 32.2084960938
-277379.674651 33.2104492188
-277501.733914 36.3182373047
-277623.793176 41.1960449219
-277745.852439 47.3736572266
-277867.911702 54.2921142578
-277989.970965 61.3555908203
-278112.030227 67.9776611328
-278234.08949 73.6279296875
-278356.148753 77.8677978516
-278478.208016 80.3778076172
-278600.267278 80.9761962891
-278722.326541 79.6236572266
-278844.385804 76.4201660156
-278966.445067 71.5925292969
-279088.50433 65.4737548828
-279210.563592 58.4780273438
-279332.622855 51.0716552734
-279454.682118 43.7430419922
-279576.741381 36.9724121094
-279698.800643 31.2034912109
-279820.859906 26.8168945312
-279942.919169 24.109375
-280064.978432 23.2757568359
-280187.037695 24.3955078125
-280309.096957 27.4272460938
-280431.15622 32.2066650391
-280553.215483 38.4517822266
-280675.274746 45.7750244141
-280797.334008 53.6993408203
-280919.393271 61.6840820312
-281041.452534 69.1525878906
-281163.511797 75.5246582031
-281285.571059 80.2542724609
-281407.630322 82.8643798828
-281529.689585 82.9832763672
-281651.748848 80.375
-281773.808111 74.96484375
-281895.867373 66.85546875
-282017.926636 56.3319091797
-282139.985899 43.8563232422
-282262.045162 30.0480957031
-282384.104424 15.6525878906
-282506.163687 1.50036621094
-282628.22295 -11.5450439453
-282750.282213 -22.6434326172
-282872.341476 -31.0349121094
-282994.400738 -36.0977783203
-283116.460001 -37.3970947266
-283238.519264 -34.7243652344
-283360.578527 -28.1237792969
-283482.637789 -17.9016113281
-283604.697052 -4.61767578125
-283726.756315 10.9387207031
-283848.815578 27.7927246094
-283970.87484 44.8388671875
-284092.934103 60.9080810547
-284214.993366 74.8424072266
-284337.052629 85.5681152344
-284459.111892 92.1683349609
-284581.171154 93.9466552734
-284703.230417 90.4769287109
-284825.28968 81.6396484375
-284947.348943 67.63671875
-285069.408205 48.9907226562
-285191.467468 26.5203857422
-285313.526731 1.30126953125
-285435.585994 -25.3917236328
-285557.645257 -52.1527099609
-285679.704519 -77.5224609375
-285801.763782 -100.070556641
-285923.823045 -118.475463867
-286045.882308 -131.600952148
-286167.94157 -138.5625
-286290.000833 -138.780395508
-286412.060096 -132.017333984
-286534.119359 -118.397460938
-286656.178621 -98.4066162109
-286778.237884 -72.8725585938
-286900.297147 -42.9260253906
-287022.35641 -9.94567871094
-287144.415673 24.5125732422
-287266.474935 58.7983398438
-287388.534198 91.2535400391
-287510.593461 120.305541992
-287632.652724 144.555419922
-287754.711986 162.859375
-287876.771249 174.399047852
-287998.830512 178.731567383
-288120.889775 175.822631836
-288242.949038 166.053100586
-288365.0083 150.202270508
-288487.067563 129.404052734
-288609.126826 105.081665039
-288731.186089 78.8601074219
-288853.245351 52.4653320312
-288975.304614 27.6120605469
-289097.363877 5.89013671875
-289219.42314 -11.3404541016
-289341.482402 -23.0460205078
-289463.541665 -28.5888671875
-289585.600928 -27.7744140625
-289707.660191 -20.8640136719
-289829.719454 -8.55615234375
-289951.778716 8.06652832031
-290073.837979 27.6201171875
-290195.897242 48.5258789062
-290317.956505 69.1336669922
-290440.015767 87.8531494141
-290562.07503 103.28125
-290684.134293 114.314453125
-290806.193556 120.239990234
-290928.252819 120.793823242
-291050.312081 116.181640625
-291172.371344 107.060791016
-291294.430607 94.4821777344
-291416.48987 79.7979736328
-291538.549132 64.5426025391
-291660.608395 50.2941894531
-291782.667658 38.5318603516
-291904.726921 30.5001220703
-292026.786183 27.0906982422
-292148.845446 28.755859375
-292270.904709 35.4587402344
-292392.963972 46.6683349609
-292515.023235 61.3980712891
-292637.082497 78.2863769531
-292759.14176 95.712890625
-292881.201023 111.941040039
-293003.260286 125.270385742
-293125.319548 134.192016602
-293247.378811 137.526489258
-293369.438074 134.535400391
-293491.497337 124.993896484
-293613.5566 109.219604492
-293735.615862 88.052734375
-293857.675125 62.7888183594
-293979.734388 35.0727539062
-294101.793651 6.75964355469
-294223.852913 -20.2423095703
-294345.912176 -44.1342773438
-294467.971439 -63.3773193359
-294590.030702 -76.8212890625
-294712.089964 -83.7956542969
-294834.149227 -84.1599121094
-294956.20849 -78.3017578125
-295078.267753 -67.0928955078
-295200.327016 -51.7982177734
-295322.386278 -33.9542236328
-295444.445541 -15.2239990234
-295566.504804 2.75390625
-295688.564067 18.5101318359
-295810.623329 30.8695068359
-295932.682592 39.0426025391
-296054.741855 42.6788330078
-296176.801118 41.8732910156
-296298.860381 37.1314697266
-296420.919643 29.2945556641
-296542.978906 19.4327392578
-296665.038169 8.7216796875
-296787.097432 -1.68811035156
-296909.156694 -10.7943115234
-297031.215957 -17.8442382812
-297153.27522 -22.4058837891
-297275.334483 -24.4018554688
-297397.393745 -24.1021728516
-297519.453008 -22.078125
-297641.512271 -19.1220703125
-297763.571534 -16.14453125
-297885.630797 -14.056640625
-298007.690059 -13.6538085938
-298129.749322 -15.5130615234
-298251.808585 -19.9145507812
-298373.867848 -26.796875
-298495.92711 -35.7502441406
-298617.986373 -46.0512695312
-298740.045636 -56.7316894531
-298862.104899 -66.6790771484
-298984.164162 -74.7531738281
-299106.223424 -79.9125976562
-299228.282687 -81.3303222656
-299350.34195 -78.4921875
-299472.401213 -71.2642822266
-299594.460475 -59.9216308594
-299716.519738 -45.1359863281
-299838.579001 -27.9223632812
-299960.638264 -9.54907226562
-300082.697526 8.57983398438
-300204.756789 25.0582275391
-300326.816052 38.6114501953
-300448.875315 48.2222900391
-300570.934578 53.2299804688
-300692.99384 53.3972167969
-300815.053103 48.9344482422
-300937.112366 40.4818115234
-301059.171629 29.0483398438
-301181.230891 15.9162597656
-301303.290154 2.51879882812
-301425.349417 -9.69653320312
-301547.40868 -19.4046630859
-301669.467943 -25.5267333984
-301791.527205 -27.328125
-301913.586468 -24.4841308594
-302035.645731 -17.1020507812
-302157.704994 -5.70483398438
-302279.764256 8.82690429688
-302401.823519 25.3450927734
-302523.882782 42.5476074219
-302645.942045 59.1026611328
-302768.001307 73.7730712891
-302890.06057 85.5250244141
-303012.119833 93.6158447266
-303134.179096 97.6472167969
-303256.238359 97.5852050781
-303378.297621 93.7414550781
-303500.356884 86.7248535156
-303622.416147 77.3643798828
-303744.47541 66.6177978516
-303866.534672 55.4713134766
-303988.593935 44.8477783203
-304110.653198 35.5242919922
-304232.712461 28.0764160156
-304354.771724 22.8463134766
-304476.830986 19.9398193359
-304598.890249 19.25
-304720.949512 20.5024414062
-304843.008775 23.3142089844
-304965.068037 27.2586669922
-305087.1273 31.9273681641
-305209.186563 36.9792480469
-305331.245826 42.1744384766
-305453.305088 47.3839111328
-305575.364351 52.5791015625
-305697.423614 57.80078125
-305819.482877 63.1137695312
-305941.54214 68.5546875
-306063.601402 74.0805664062
-306185.660665 79.5284423828
-306307.719928 84.5913085938
-306429.779191 88.8178710938
-306551.838453 91.6378173828
-306673.897716 92.4111328125
-306795.956979 90.4993896484
-306918.016242 85.3492431641
-307040.075504 76.580078125
-307162.134767 64.0646972656
-307284.19403 47.9919433594
-307406.253293 28.90234375
-307528.312556 7.6875
-307650.371818 -14.4466552734
-307772.431081 -36.0559082031
-307894.490344 -55.5650634766
-308016.549607 -71.4013671875
-308138.608869 -82.1381835938
-308260.668132 -86.63671875
-308382.727395 -84.1712646484
-308504.786658 -74.5227050781
-308626.845921 -58.0302734375
-308748.905183 -35.5921630859
-308870.964446 -8.61474609375
-308993.023709 21.0899658203
-309115.082972 51.4488525391
-309237.142234 80.3037109375
-309359.201497 105.599487305
-309481.26076 125.572021484
-309603.320023 138.911254883
-309725.379285 144.887695312
-309847.438548 143.427246094
-309969.497811 135.123657227
-310091.557074 121.189697266
-310213.616337 103.348754883
-310335.675599 83.6739501953
-310457.734862 64.3923339844
-310579.794125 47.6724853516
-310701.853388 35.4129638672
-310823.91265 29.0541992188
-310945.971913 29.4339599609
-311068.031176 36.6964111328
-311190.090439 50.2681884766
-311312.149702 68.9034423828
-311434.208964 90.7924804688
-311556.268227 113.726928711
-311678.32749 135.303222656
-311800.386753 153.147338867
-311922.446015 165.137695312
-312044.505278 169.606811523
-312166.564541 165.500488281
-312288.623804 152.482421875
-312410.683066 130.970825195
-312532.742329 102.108764648
-312654.801592 67.6658935547
-312776.860855 29.8862304688
-312898.920118 -8.70495605469
-313020.97938 -45.5177001953
-313143.038643 -78.1149902344
-313265.097906 -104.412597656
-313387.157169 -122.842651367
-313509.216431 -132.467163086
-313631.275694 -133.032714844
-313753.334957 -124.962280273
-313875.39422 -109.290039062
-313997.453483 -87.5440673828
-314119.512745 -61.5941162109
-314241.572008 -33.4772949219
-314363.631271 -5.22106933594
-314485.690534 21.3199462891
-314607.749796 44.5998535156
-314729.809059 63.4768066406
-314851.868322 77.2642822266
-314973.927585 85.7351074219
-315095.986847 89.0833740234
-315218.04611 87.8499755859
-315340.105373 82.8256835938
-315462.164636 74.9427490234
-315584.223899 65.1687011719
-315706.283161 54.4130859375
-315828.342424 43.4588623047
-315950.401687 32.9197998047
-316072.46095 23.2303466797
-316194.520212 14.6595458984
-316316.579475 7.35009765625
-316438.638738 1.3671875
-316560.698001 -3.24816894531
-316682.757264 -6.43420410156
-316804.816526 -8.07641601562
-316926.875789 -8.00024414062
-317048.935052 -5.98559570312
-317170.994315 -1.8037109375
-317293.053577 4.72570800781
-317415.11284 13.6707763672
-317537.172103 24.9204101562
-317659.231366 38.1320800781
-317781.290628 52.697265625
-317903.349891 67.7391357422
-318025.409154 82.1436767578
-318147.468417 94.6268310547
-318269.52768 103.831787109
-318391.586942 108.452636719
-318513.646205 107.368530273
-318635.705468 99.7750244141
-318757.764731 85.3020019531
-318879.823993 64.0960693359
-319001.883256 36.8610839844
-319123.942519 4.84875488281
-319246.001782 -30.2081298828
-319368.061045 -66.2131347656
-319490.120307 -100.86706543
-319612.17957 -131.859008789
-319734.238833 -157.071777344
-319856.298096 -174.777709961
-319978.357358 -183.811645508
-320100.416621 -183.695068359
-320222.475884 -174.704345703
-320344.535147 -157.869506836
-320466.594409 -134.902709961
-320588.653672 -108.060791016
-320710.712935 -79.9527587891
-320832.772198 -53.3098144531
-320954.831461 -30.7393798828
-321076.890723 -14.4842529297
-321198.949986 -6.21447753906
-321321.009249 -6.86657714844
-321443.068512 -16.5539550781
-321565.127774 -34.5496826172
-321687.187037 -59.3520507812
-321809.2463 -88.8215332031
-321931.305563 -120.379272461
-322053.364826 -151.248535156
-322175.424088 -178.713745117
-322297.483351 -200.375
-322419.542614 -214.369873047
-322541.601877 -219.544677734
-322663.661139 -215.555175781
-322785.720402 -202.888916016
-322907.779665 -182.807373047
-323029.838928 -157.212768555
-323151.89819 -128.455200195
-323273.957453 -99.0964355469
-323396.016716 -71.6586914062
-323518.075979 -48.3782958984
-323640.135242 -30.9931640625
-323762.194504 -20.5833740234
-323884.253767 -17.4790039062
-324006.31303 -21.2459716797
-324128.372293 -30.7497558594
-324250.431555 -44.2893066406
-324372.490818 -59.7855224609
-324494.550081 -75.0081787109
-324616.609344 -87.8131103516
-324738.668607 -96.3690185547
-324860.727869 -99.3472900391
-324982.787132 -96.0592041016
-325104.846395 -86.5238037109
-325226.905658 -71.4616699219
-325348.96492 -52.2153320312
-325471.024183 -30.6049804688
-325593.083446 -8.73645019531
-325715.142709 11.2224121094
-325837.201971 27.2684326172
-325959.261234 37.7749023438
-326081.320497 41.6616210938
-326203.37976 38.5119628906
-326325.439023 28.6193847656
-326447.498285 12.9645996094
-326569.557548 -6.87744140625
-326691.616811 -28.890625
-326813.676074 -50.8098144531
-326935.735336 -70.3414306641
-327057.794599 -85.3809814453
-327179.853862 -94.2124023438
-327301.913125 -95.6668701172
-327423.972388 -89.2260742188
-327546.03165 -75.0632324219
-327668.090913 -54.0152587891
-327790.150176 -27.4953613281
-327912.209439 2.64904785156
-328034.268701 34.3137207031
-328156.327964 65.3317871094
-328278.387227 93.6705322266
-328400.44649 117.601806641
-328522.505752 135.840820312
-328644.565015 147.633056641
-328766.624278 152.786376953
-328888.683541 151.6484375
-329010.742804 145.032470703
-329132.802066 134.102783203
-329254.861329 120.234619141
-329376.920592 104.86328125
-329498.979855 89.33984375
-329621.039117 74.8079833984
-329743.09838 62.1149902344
-329865.157643 51.76171875
-329987.216906 43.9001464844
-330109.276169 38.3682861328
-330231.335431 34.7629394531
-330353.394694 32.5344238281
-330475.453957 31.0944824219
-330597.51322 29.9197998047
-330719.572482 28.6392822266
-330841.631745 27.09765625
-330963.691008 25.3820800781
-331085.750271 23.8138427734
-331207.809533 22.904296875
-331329.868796 23.2806396484
-331451.928059 25.5930175781
-331573.987322 30.4112548828
-331696.046585 38.1276855469
-331818.105847 48.8757324219
-331940.16511 62.4760742188
-332062.224373 78.4171142578
-332184.283636 95.8739013672
-332306.342898 113.763916016
-332428.402161 130.835083008
-332550.461424 145.775878906
-332672.520687 157.338867188
-332794.57995 164.46081543
-332916.639212 166.369506836
-333038.698475 162.664794922
-333160.757738 153.364257812
-333282.817001 138.908081055
-333404.876263 120.125244141
-333526.935526 98.1593017578
-333648.994789 74.3651123047
-333771.054052 50.1862792969
-333893.113314 27.0242919922
-334015.172577 6.11315917969
-334137.23184 -11.5858154297
-334259.291103 -25.4625244141
-334381.350366 -35.2978515625
-334503.409628 -41.2650146484
-334625.468891 -43.8916015625
-334747.528154 -43.9853515625
-334869.587417 -42.5355224609
-334991.646679 -40.5963134766
-335113.705942 -39.1677246094
-335235.765205 -39.0861816406
-335357.824468 -40.9326171875
-335479.883731 -44.9718017578
-335601.942993 -51.125
-335724.002256 -58.9801025391
-335846.061519 -67.8356933594
-335968.120782 -76.7764892578
-336090.180044 -84.7681884766
-336212.239307 -90.7659912109
-336334.29857 -93.8217773438
-336456.357833 -93.1812744141
-336578.417095 -88.3623046875
-336700.476358 -79.205078125
-336822.535621 -65.8927001953
-336944.594884 -48.9383544922
-337066.654147 -29.1451416016
-337188.713409 -7.53820800781
-337310.772672 14.7169189453
-337432.831935 36.4083251953
-337554.891198 56.3688964844
-337676.95046 73.5609130859
-337799.009723 87.1450195312
-337921.068986 96.5288085938
-338043.128249 101.392822266
-338165.187512 101.694702148
-338287.246774 97.6502685547
-338409.306037 89.7004394531
-338531.3653 78.4643554688
-338653.424563 64.6872558594
-338775.483825 49.1868896484
-338897.543088 32.8040771484
-339019.602351 16.3603515625
-339141.661614 0.624145507812
-339263.720876 -13.7135009766
-339385.780139 -26.0556640625
-339507.839402 -35.9083251953
-339629.898665 -42.8870849609
-339751.957928 -46.7220458984
-339874.01719 -47.2635498047
-339996.076453 -44.4893798828
-340118.135716 -38.5140380859
-340240.194979 -29.59765625
-340362.254241 -18.1540527344
-340484.313504 -4.75378417969
-340606.372767 9.88269042969
-340728.43203 24.9011230469
-340850.491293 39.3432617188
-340972.550555 52.1909179688
-341094.609818 62.4228515625
-341216.669081 69.0817871094
-341338.728344 71.3458251953
-341460.787606 68.6020507812
-341582.846869 60.5100097656
-341704.906132 47.052734375
-341826.965395 28.5682373047
-341949.024657 5.75329589844
-342071.08392 -20.3591308594
-342193.143183 -48.4517822266
-342315.202446 -77.0003662109
-342437.261709 -104.374267578
-342559.320971 -128.947143555
-342681.380234 -149.217773438
-342803.439497 -163.919677734
-342925.49876 -172.120361328
-343047.558022 -173.293579102
-343169.617285 -167.361694336
-343291.676548 -154.702758789
-343413.735811 -136.120117188
-343535.795074 -112.778930664
-343657.854336 -86.1136474609
-343779.913599 -57.7145996094
-343901.972862 -29.2043457031
-344024.032125 -2.11376953125
-344146.091387 22.2281494141
-344268.15065 42.7878417969
-344390.209913 58.8857421875
-344512.269176 70.2265625
-344634.328438 76.8922119141
-344756.387701 79.3010253906
-344878.446964 78.140625
-345000.506227 74.2794189453
-345122.56549 68.6671142578
-345244.624752 62.2357177734
-345366.684015 55.8090820312
-345488.743278 50.0308837891
-345610.802541 45.3171386719
-345732.861803 41.8377685547
-345854.921066 39.5257568359
-345976.980329 38.1149902344
-346099.039592 37.1971435547
-346221.098855 36.2938232422
-346343.158117 34.9343261719
-346465.21738 32.7276611328
-346587.276643 29.4254150391
-346709.335906 24.9630126953
-346831.395168 19.4794921875
-346953.454431 13.3109130859
-347075.513694 6.96057128906
-347197.572957 1.04748535156
-347319.632219 -3.75866699219
-347441.691482 -6.81042480469
-347563.750745 -7.55407714844
-347685.810008 -5.59204101562
-347807.869271 -0.730224609375
-347929.928533 6.99633789062
-348051.987796 17.3218994141
-348174.047059 29.7694091797
-348296.106322 43.6954345703
-348418.165584 58.3475341797
-348540.224847 72.9351806641
-348662.28411 86.7001953125
-348784.343373 98.984375
-348906.402636 109.284912109
-349028.461898 117.291870117
-349150.521161 122.904174805
-349272.580424 126.224487305
-349394.639687 127.532104492
-349516.698949 127.237792969
-349638.758212 125.826171875
-349760.817475 123.792358398
-349882.876738 121.578369141
-350004.936 119.518188477
-350126.995263 117.795043945
-350249.054526 116.41784668
-350371.113789 115.216308594
-350493.173052 113.857788086
-350615.232314 111.881469727
-350737.291577 108.748535156
-350859.35084 103.901367188
-350981.410103 96.8264160156
-351103.469365 87.115234375
-351225.528628 74.5167236328
-351347.587891 58.9754638672
-351469.647154 40.6553955078
-351591.706417 19.94140625
-351713.765679 -2.57312011719
-351835.824942 -26.1212158203
-351957.884205 -49.8060302734
-352079.943468 -72.6585693359
-352202.00273 -93.6989746094
-352324.061993 -111.998901367
-352446.121256 -126.740112305
-352568.180519 -137.264404297
-352690.239781 -143.114746094
-352812.299044 -144.061401367
-352934.358307 -140.115966797
-353056.41757 -131.530883789
-353178.476833 -118.786865234
-353300.536095 -102.568359375
-353422.595358 -83.7290039062
-353544.654621 -63.2495117188
-353666.713884 -42.1900634766
-353788.773146 -21.638671875
-353910.832409 -2.65600585938
-354032.891672 13.7774658203
-354154.950935 26.8149414062
-354277.010197 35.7900390625
-354399.06946 40.259765625
-354521.128723 40.0372314453
-354643.187986 35.2130126953
-354765.247249 26.1630859375
-354887.306511 13.5404052734
-355009.365774 -1.75036621094
-355131.425037 -18.5972900391
-355253.4843 -35.7401123047
-355375.543562 -51.8460693359
-355497.602825 -65.5968017578
-355619.662088 -75.7796630859
-355741.721351 -81.3800048828
-355863.780614 -81.6650390625
-355985.839876 -76.25390625
-356107.899139 -65.1650390625
-356229.958402 -48.8375244141
-356352.017665 -28.1207275391
-356474.076927 -4.23168945312
-356596.13619 21.3182373047
-356718.195453 46.8255615234
-356840.254716 70.5141601562
-356962.313978 90.6693115234
-357084.373241 105.770751953
-357206.432504 114.616455078
-357328.491767 116.424316406
-357450.55103 110.903564453
-357572.610292 98.2882080078
-357694.669555 79.3286132812
-357816.728818 55.2412109375
-357938.788081 27.6169433594
-358060.847343 -1.69848632812
-358182.906606 -30.7508544922
-358304.965869 -57.6293945312
-358427.025132 -80.6179199219
-358549.084395 -98.3272705078
-358671.143657 -109.80090332
-358793.20292 -114.580688477
-358915.262183 -112.730834961
-359037.321446 -104.814086914
-359159.380708 -91.8277587891
-359281.439971 -75.1015625
-359403.499234 -56.169921875
-359525.558497 -36.6302490234
-359647.617759 -18.0012207031
-359769.677022 -1.59411621094
-359891.736285 11.5900878906
-360013.795548 20.9302978516
-360135.854811 26.2131347656
-360257.914073 27.6202392578
-360379.973336 25.6763916016
-360502.032599 21.1667480469
-360624.091862 15.0285644531
-360746.151124 8.23718261719
-360868.210387 1.69165039062
-360990.26965 -3.88354492188
-361112.328913 -8.0107421875
-361234.388176 -10.4995117188
-361356.447438 -11.4495849609
-361478.506701 -11.2178955078
-361600.565964 -10.3546142578
-361722.625227 -9.51452636719
-361844.684489 -9.35681152344
-361966.743752 -10.4428710938
-362088.803015 -13.1463623047
-362210.862278 -17.5849609375
-362332.92154 -23.5832519531
-362454.980803 -30.6697998047
-362577.040066 -38.1125488281
-362699.099329 -44.9849853516
-362821.158592 -50.2596435547
-362943.217854 -52.9174804688
-363065.277117 -52.060546875
-363187.33638 -47.0166015625
-363309.395643 -37.4237060547
-363431.454905 -23.2843017578
-363553.514168 -4.98400878906
-363675.573431 16.7281494141
-363797.632694 40.7973632812
-363919.691957 65.9497070312
-364041.751219 90.8020019531
-364163.810482 113.981201172
-364285.869745 134.241455078
-364407.929008 150.565185547
-364529.98827 162.241577148
-364652.047533 168.908569336
-364774.106796 170.560058594
-364896.166059 167.516235352
-365018.225321 160.360961914
-365140.284584 149.855712891
-365262.343847 136.840209961
-365384.40311 122.131835938
-365506.462373 106.436767578
-365628.521635 90.2827148438
-365750.580898 73.9814453125
-365872.640161 57.6268310547
-365994.699424 41.1264648438
-366116.758686 24.2623291016
-366238.817949 6.77526855469
-366360.877212 -11.5405273438
-366482.936475 -30.7479248047
-366604.995738 -50.6884765625
-366727.055 -70.9345703125
-366849.114263 -90.775390625
-366971.173526 -109.243896484
-367093.232789 -125.18371582
-367215.292051 -137.352416992
-367337.351314 -144.547363281
-367459.410577 -145.746826172
-367581.46984 -140.244995117
-367703.529102 -127.767822266
-367825.588365 -108.5546875
-367947.647628 -83.3919677734
-368069.706891 -53.59375
-368191.766154 -20.9260253906
-368313.825416 12.5213623047
-368435.884679 44.5037841797
-368557.943942 72.81640625
-368680.003205 95.4986572266
-368802.062467 111.02331543
-368924.12173 118.454101562
-369046.180993 117.552246094
-369168.240256 108.818725586
-369290.299519 93.4656982422
-369412.358781 73.3178710938
-369534.418044 50.6492919922
-369656.477307 27.9711914062
-369778.53657 7.78918457031
-369900.595832 -7.64428710938
-370022.655095 -16.5631103516
-370144.714358 -17.8728027344
-370266.773621 -11.2799072266
-370388.832883 2.65893554688
-370510.892146 22.5716552734
-370632.951409 46.3850097656
-370755.010672 71.5157470703
-370877.069935 95.1157226562
-370999.129197 114.351074219
-371121.18846 126.687866211
-371243.247723 130.15612793
-371365.306986 123.565917969
-371487.366248 106.65246582
-371609.425511 80.1362304688
-371731.484774 45.6885986328
-371853.544037 5.80676269531
-371975.6033 -36.3947753906
-372097.662562 -77.4536132812
-372219.721825 -113.868041992
-372341.781088 -142.412475586
-372463.840351 -160.434448242
-372585.899613 -166.099365234
-372707.958876 -158.564941406
-372830.018139 -138.063354492
-372952.077402 -105.88659668
-373074.136664 -64.2760009766
-373196.195927 -16.2248535156
-373318.25519 34.7861328125
-373440.314453 85.0952148438
-373562.373716 131.177490234
-373684.432978 169.947998047
-373806.492241 199.018188477
-373928.551504 216.883789062
-374050.610767 223.027709961
-374172.670029 217.928955078
-374294.729292 202.98034668
-374416.788555 180.323242188
-374538.847818 152.618041992
-374660.907081 122.774169922
-374782.966343 93.6663818359
-374905.025606 67.8654785156
-375027.084869 47.4094238281
-375149.144132 33.6351318359
-375271.203394 27.0863037109
-375393.262657 27.5035400391
-375515.32192 33.89453125
-375637.381183 44.6746826172
-375759.440445 57.8612060547
-375881.499708 71.2989501953
-376003.558971 82.8939208984
-376125.618234 90.8297119141
-376247.677497 93.7462158203
-376369.736759 90.8610839844
-376491.796022 82.0269775391
-376613.855285 67.7180175781
-376735.914548 48.9505615234
-376857.97381 27.1507568359
-376980.033073 3.98303222656
-377102.092336 -18.8388671875
-377224.151599 -39.7375488281
-377346.210862 -57.4344482422
-377468.270124 -71.0688476562
-377590.329387 -80.2678222656
-377712.38865 -85.1545410156
-377834.447913 -86.2989501953
-377956.507175 -84.6186523438
-378078.566438 -81.2415771484
-378200.625701 -77.3488769531
-378322.684964 -74.0150146484
-378444.744226 -72.0662841797
-378566.803489 -71.9736328125
-378688.862752 -73.791015625
-378810.922015 -77.1492919922
-378932.981278 -81.3029785156
-379055.04054 -85.2281494141
-379177.099803 -87.7557373047
-379299.159066 -87.7290039062
-379421.218329 -84.1649169922
-379543.277591 -76.3980712891
-379665.336854 -64.1956787109
-379787.396117 -47.8231201172
-379909.45538 -28.0555419922
-380031.514643 -6.13110351562
-380153.573905 16.3502197266
-380275.633168 37.5740966797
-380397.692431 55.6867675781
-380519.751694 68.9838867188
-380641.810956 76.0906982422
-380763.870219 76.1141357422
-380885.929482 68.7512207031
-381007.988745 54.3399658203
-381130.048007 33.8488769531
-381252.10727 8.80200195312
-381374.166533 -18.8518066406
-381496.225796 -46.9127197266
-381618.285059 -73.1323242188
-381740.344321 -95.4197998047
-381862.403584 -112.036743164
-381984.462847 -121.755737305
-382106.52211 -123.971435547
-382228.581372 -118.749511719
-382350.640635 -106.809082031
-382472.699898 -89.4445800781
-382594.759161 -68.3879394531
-382716.818424 -45.6324462891
-382838.877686 -23.2314453125
-382960.936949 -3.09399414062
-383082.996212 13.2012939453
-383205.055475 24.5584716797
-383327.114737 30.4632568359
-383449.174 31.0235595703
-383571.233263 26.9458007812
-383693.292526 19.4505615234
-383815.351788 10.1376953125
-383937.411051 0.812622070312
-384059.470314 -6.70385742188
-384181.529577 -10.7681884766
-384303.58884 -10.0842285156
-384425.648102 -3.83923339844
-384547.707365 8.21105957031
-384669.766628 25.7152099609
-384791.825891 47.7563476562
-384913.885153 72.9399414062
-385035.944416 99.5260009766
-385158.003679 125.592895508
-385280.062942 149.217163086
-385402.122205 168.649536133
-385524.181467 182.470581055
-385646.24073 189.713256836
-385768.299993 189.937011719
-385890.359256 183.252563477
-386012.418518 170.293945312
-386134.477781 152.141845703
-386256.537044 130.210327148
-386378.596307 106.106201172
-386500.655569 81.4786376953
-386622.714832 57.8726806641
-386744.774095 36.6010742188
-386866.833358 18.6468505859
-386988.892621 4.603515625
-387110.951883 -5.34350585938
-387233.011146 -11.3936767578
-387355.070409 -14.0725097656
-387477.129672 -14.1461181641
-387599.188934 -12.5191650391
-387721.248197 -10.1276855469
-387843.30746 -7.84045410156
-387965.366723 -6.37658691406
-388087.425986 -6.24853515625
-388209.485248 -7.73547363281
-388331.544511 -10.8841552734
-388453.603774 -15.5379638672
-388575.663037 -21.38671875
-388697.722299 -28.0288085938
-388819.781562 -35.0368652344
-388941.840825 -42.0181884766
-389063.900088 -48.6619873047
-389185.95935 -54.7670898438
-389308.018613 -60.2476806641
-389430.077876 -65.1190185547
-389552.137139 -69.4631347656
-389674.196402 -73.3826904297
-389796.255664 -76.9504394531
-389918.314927 -80.1616210938
-390040.37419 -82.8986816406
-390162.433453 -84.9141845703
-390284.492715 -85.8348388672
-390406.551978 -85.1916503906
-390528.611241 -82.4713134766
-390650.670504 -77.1839599609
-390772.729767 -68.9412841797
-390894.789029 -57.5350341797
-391016.848292 -43.0042724609
-391138.907555 -25.6844482422
-391260.966818 -6.228515625
-391383.02608 14.4068603516
-391505.085343 35.0069580078
-391627.144606 54.1799316406
-391749.203869 70.4647216797
-391871.263131 82.4556884766
-391993.322394 88.9357910156
-392115.381657 89.0014648438
-392237.44092 82.1691894531
-392359.500183 68.4487304688
-392481.559445 48.3779296875
-392603.618708 23.0090332031
-392725.677971 -6.15051269531
-392847.737234 -37.2430419922
-392969.796496 -68.1997070312
-393091.855759 -96.9050292969
-393213.915022 -121.370117188
-393335.974285 -139.901367188
-393458.033548 -151.245727539
-393580.09281 -154.700805664
-393702.152073 -150.17956543
-393824.211336 -138.219238281
-393946.270599 -119.938842773
-394068.329861 -96.9422607422
-394190.389124 -71.1794433594
-394312.448387 -44.7777099609
-394434.50765 -19.8559570312
-394556.566912 1.65710449219
-394678.626175 18.189453125
-394800.685438 28.6549072266
-394922.744701 32.5405273438
-395044.803964 29.9387207031
-395166.863226 21.5244140625
-395288.922489 8.47998046875
-395410.981752 -7.62585449219
-395533.041015 -24.9929199219
-395655.100277 -41.7618408203
-395777.15954 -56.1895751953
-395899.218803 -66.8096923828
-396021.278066 -72.5646972656
-396143.337329 -72.8948974609
-396265.396591 -67.7806396484
-396387.455854 -57.7305908203
-396509.515117 -43.7208251953
-396631.57438 -27.0893554688
-396753.633642 -9.39929199219
-396875.692905 7.71789550781
-396997.752168 22.7229003906
-397119.811431 34.3159179688
-397241.870693 41.5593261719
-397363.929956 43.9626464844
-397485.989219 41.5217285156
-397608.048482 34.7115478516
-397730.107745 24.4299316406
-397852.167007 11.9030761719
-397974.22627 -1.44201660156
-398096.285533 -14.1218261719
-398218.344796 -24.7449951172
-398340.404058 -32.1520996094
-398462.463321 -35.5288085938
-398584.522584 -34.4875488281
-398706.581847 -29.1059570312
-398828.64111 -19.9196777344
-398950.700372 -7.87158203125
-399072.759635 5.77880859375
-399194.818898 19.5769042969
-399316.878161 32.0120849609
-399438.937423 41.6644287109
-399560.996686 47.3428955078
-399683.055949 48.203125
-399805.115212 43.8334960938
-399927.174474 34.302734375
-400049.233737 20.1635742188
-400171.293 2.412109375
