# Supplementary material for: Potential Multiaxial Molecular Ferroelectricity through Chiral Cation Replacement
Source: Cryst Growth Des. 2025 Jul 21;25(15):6237–47. doi: 10.1021/acs.cgd.5c00666 (PMC12332970; doi:10.1021/acs.cgd.5c00666)
Supplement: Supplementary file 2 [file cg5c00666_si_002.zip › NMR/Static 1H spectra/100.txt]

400171.293 20.7553710938
400049.233737 9.5673828125
399927.174474 -5.08984375
399805.115212 -21.615234375
399683.055949 -38.2216796875
399560.996686 -53.0869140625
399438.937423 -64.5014648438
399316.878161 -71.01953125
399194.818898 -71.5791015625
399072.759635 -65.6005859375
398950.700372 -53.0439453125
398828.64111 -34.4184570312
398706.581847 -10.7490234375
398584.522584 16.5024414062
398462.463321 45.5532226562
398340.404058 74.4448242188
398218.344796 101.204101562
398096.285533 124.007324219
397974.22627 141.328125
397852.167007 152.067871094
397730.107745 155.645019531
397608.048482 152.037109375
397485.989219 141.784667969
397363.929956 125.936035156
397241.870693 105.960449219
397119.811431 83.615234375
396997.752168 60.7978515625
396875.692905 39.3823242188
396753.633642 21.0654296875
396631.57438 7.22314453125
396509.515117 -1.19140625
396387.455854 -3.73095703125
396265.396591 -0.462890625
396143.337329 8.03466796875
396021.278066 20.748046875
395899.218803 36.3203125
395777.15954 53.1831054688
395655.100277 69.6977539062
395533.041015 84.3012695312
395410.981752 95.6396484375
395288.922489 102.682617188
395166.863226 104.804199219
395044.803964 101.828613281
394922.744701 94.03515625
394800.685438 82.1259765625
394678.626175 67.1547851562
394556.566912 50.4350585938
394434.50765 33.42578125
394312.448387 17.6108398438
394190.389124 4.38232421875
394068.329861 -5.06494140625
393946.270599 -9.81884765625
393824.211336 -9.306640625
393702.152073 -3.32470703125
393580.09281 7.96044921875
393458.033548 24.0415039062
393335.974285 44.1181640625
393213.915022 67.16015625
393091.855759 91.9887695312
392969.796496 117.3515625
392847.737234 141.999023438
392725.677971 164.752441406
392603.618708 184.557617188
392481.559445 200.530273438
392359.500183 211.981445312
392237.44092 218.432128906
392115.381657 219.619628906
391993.322394 215.492675781
391871.263131 206.200683594
391749.203869 192.081542969
391627.144606 173.645019531
391505.085343 151.556152344
391383.02608 126.616210938
391260.966818 99.7407226562
391138.907555 71.9360351562
391016.848292 44.2651367188
390894.789029 17.8129882812
390772.729767 -6.35791015625
390650.670504 -27.2626953125
390528.611241 -44.0366210938
390406.551978 -55.9990234375
390284.492715 -62.6997070312
390162.433453 -63.9584960938
390040.37419 -59.8974609375
389918.314927 -50.9462890625
389796.255664 -37.8349609375
389674.196402 -21.5551757812
389552.137139 -3.30810546875
389430.077876 15.5747070312
389308.018613 33.7241210938
389185.95935 49.8266601562
389063.900088 62.7309570312
388941.840825 71.537109375
388819.781562 75.6640625
388697.722299 74.908203125
388575.663037 69.4545898438
388453.603774 59.8662109375
388331.544511 47.0375976562
388209.485248 32.115234375
388087.425986 16.4013671875
387965.366723 1.2373046875
387843.30746 -12.1127929688
387721.248197 -22.5766601562
387599.188934 -29.3618164062
387477.129672 -32.0258789062
387355.070409 -30.5092773438
387233.011146 -25.1284179688
387110.951883 -16.5356445312
386988.892621 -5.64501953125
386866.833358 6.4677734375
386744.774095 18.6811523438
386622.714832 29.9458007812
386500.655569 39.390625
386378.596307 46.4189453125
386256.537044 50.7573242188
386134.477781 52.486328125
386012.418518 52.0151367188
385890.359256 50.0297851562
385768.299993 47.4008789062
385646.24073 45.07421875
385524.181467 43.951171875
385402.122205 44.7607421875
385280.062942 47.9643554688
385158.003679 53.6752929688
385035.944416 61.625
384913.885153 71.1689453125
384791.825891 81.3364257812
384669.766628 90.92578125
384547.707365 98.6264648438
384425.648102 103.163574219
384303.58884 103.451171875
384181.529577 98.7241210938
384059.470314 88.6552734375
383937.411051 73.4248046875
383815.351788 53.740234375
383693.292526 30.8051757812
383571.233263 6.23095703125
383449.174 -18.09765625
383327.114737 -40.1958007812
383205.055475 -58.1669921875
383082.996212 -70.3950195312
382960.936949 -75.7221679688
382838.877686 -73.58203125
382716.818424 -64.0893554688
382594.759161 -48.0600585938
382472.699898 -26.966796875
382350.640635 -2.8251953125
382228.581372 21.9702148438
382106.52211 44.8662109375
381984.462847 63.3862304688
381862.403584 75.3662109375
381740.344321 79.1806640625
381618.285059 73.9155273438
381496.225796 59.4853515625
381374.166533 36.673828125
381252.10727 7.0966796875
381130.048007 -26.9165039062
381007.988745 -62.5083007812
380885.929482 -96.53515625
380763.870219 -125.838378906
380641.810956 -147.530273438
380519.751694 -159.255371094
380397.692431 -159.411621094
380275.633168 -147.308105469
380153.573905 -123.241699219
380031.514643 -88.4892578125
379909.45538 -45.2104492188
379787.396117 3.728515625
379665.336854 54.998046875
379543.277591 105.080566406
379421.218329 150.576171875
379299.159066 188.484375
379177.099803 216.460449219
379055.04054 232.999511719
378932.981278 237.556640625
378810.922015 230.565917969
378688.862752 213.386230469
378566.803489 188.149902344
378444.744226 157.556640625
378322.684964 124.610351562
378200.625701 92.3393554688
378078.566438 63.5200195312
377956.507175 40.4282226562
377834.447913 24.6513671875
377712.38865 16.958984375
377590.329387 17.2661132812
377468.270124 24.6723632812
377346.210862 37.5834960938
377224.151599 53.8935546875
377102.092336 71.2153320312
376980.033073 87.1313476562
376857.97381 99.4443359375
376735.914548 106.395019531
376613.855285 106.836914062
376491.796022 100.344238281
376369.736759 87.2397460938
376247.677497 68.556640625
376125.618234 45.9208984375
376003.558971 21.3754882812
375881.499708 -2.8291015625
375759.440445 -24.4716796875
375637.381183 -41.5791015625
375515.32192 -52.6323242188
375393.262657 -56.7119140625
375271.203394 -53.5874023438
375149.144132 -43.7348632812
375027.084869 -28.283203125
374905.025606 -8.8916015625
374782.966343 12.4165039062
374660.907081 33.4672851562
374538.847818 52.1547851562
374416.788555 66.65234375
374294.729292 75.595703125
374172.670029 78.2202148438
374050.610767 74.4326171875
373928.551504 64.8178710938
373806.492241 50.5756835938
373684.432978 33.400390625
373562.373716 15.3012695312
373440.314453 -1.58984375
373318.25519 -15.2475585938
373196.195927 -23.9487304688
373074.136664 -26.4497070312
372952.077402 -22.1171875
372830.018139 -10.9970703125
372707.958876 6.18505859375
372585.899613 28.0825195312
372463.840351 52.8461914062
372341.781088 78.294921875
372219.721825 102.112304688
372097.662562 122.053222656
371975.6033 136.150878906
371853.544037 142.885253906
371731.484774 141.3203125
371609.425511 131.177734375
371487.366248 112.858398438
371365.306986 87.40234375
371243.247723 56.3852539062
371121.18846 21.787109375
370999.129197 -14.1840820312
370877.069935 -49.2778320312
370755.010672 -81.3774414062
370632.951409 -108.662597656
370510.892146 -129.736328125
370388.832883 -143.710449219
370266.773621 -150.23828125
370144.714358 -149.500488281
370022.655095 -142.145507812
369900.595832 -129.197265625
369778.53657 -111.927734375
369656.477307 -91.7333984375
369534.418044 -69.9995117188
369412.358781 -47.9873046875
369290.299519 -26.744140625
369168.240256 -7.0478515625
369046.180993 10.6147460938
368924.12173 26.037109375
368802.062467 39.2436523438
368680.003205 50.4243164062
368557.943942 59.8540039062
368435.884679 67.8090820312
368313.825416 74.4936523438
368191.766154 79.9790039062
368069.706891 84.1733398438
367947.647628 86.8159179688
367825.588365 87.5009765625
367703.529102 85.7280273438
367581.46984 80.9697265625
367459.410577 72.7553710938
367337.351314 60.751953125
367215.292051 44.83984375
367093.232789 25.1713867188
366971.173526 2.20263671875
366849.114263 -23.3051757812
366727.055 -50.310546875
366604.995738 -77.556640625
366482.936475 -103.647949219
366360.877212 -127.163085938
366238.817949 -146.755859375
366116.758686 -161.275390625
365994.699424 -169.857910156
365872.640161 -172.009277344
365750.580898 -167.649414062
365628.521635 -157.130371094
365506.462373 -141.215332031
365384.40311 -121.025390625
365262.343847 -97.9545898438
365140.284584 -73.5659179688
365018.225321 -49.470703125
364896.166059 -27.2080078125
364774.106796 -8.13232421875
364652.047533 6.68701171875
364529.98827 16.5356445312
364407.929008 21.09765625
364285.869745 20.4604492188
364163.810482 15.0947265625
364041.751219 5.7958984375
363919.691957 -6.39306640625
363797.632694 -20.2797851562
363675.573431 -34.6254882812
363553.514168 -48.2475585938
363431.454905 -60.1162109375
363309.395643 -69.4267578125
363187.33638 -75.6552734375
363065.277117 -78.583984375
362943.217854 -78.298828125
362821.158592 -75.1606445312
362699.099329 -69.75390625
362577.040066 -62.818359375
362454.980803 -55.169921875
362332.92154 -47.615234375
362210.862278 -40.8784179688
362088.803015 -35.5302734375
361966.743752 -31.9399414062
361844.684489 -30.2470703125
361722.625227 -30.3510742188
361600.565964 -31.9321289062
361478.506701 -34.4853515625
361356.447438 -37.373046875
361234.388176 -39.890625
361112.328913 -41.3364257812
360990.26965 -41.080078125
360868.210387 -38.6240234375
360746.151124 -33.6533203125
360624.091862 -26.068359375
360502.032599 -15.9956054688
360379.973336 -3.7841796875
360257.914073 10.021484375
360135.854811 24.7309570312
360013.795548 39.5556640625
359891.736285 53.6767578125
359769.677022 66.3168945312
359647.617759 76.7958984375
359525.558497 84.591796875
359403.499234 89.376953125
359281.439971 91.0458984375
359159.380708 89.71875
359037.321446 85.7270507812
358915.262183 79.5815429688
358793.20292 71.9248046875
358671.143657 63.47265625
358549.084395 54.9501953125
358427.025132 47.0288085938
358304.965869 40.2670898438
358182.906606 35.0634765625
358060.847343 31.6240234375
357938.788081 29.9526367188
357816.728818 29.849609375
357694.669555 30.9453125
357572.610292 32.736328125
357450.55103 34.642578125
357328.491767 36.0727539062
357206.432504 36.486328125
357084.373241 35.4560546875
356962.313978 32.7202148438
356840.254716 28.2182617188
356718.195453 22.1064453125
356596.13619 14.7524414062
356474.076927 6.712890625
356352.017665 -1.31689453125
356229.958402 -8.560546875
356107.899139 -14.2353515625
355985.839876 -17.6254882812
355863.780614 -18.1572265625
355741.721351 -15.4604492188
355619.662088 -9.412109375
355497.602825 -0.16748046875
355375.543562 11.8442382812
355253.4843 25.9453125
355131.425037 41.2470703125
355009.365774 56.7309570312
354887.306511 71.3129882812
354765.247249 83.9448242188
354643.187986 93.6904296875
354521.128723 99.8041992188
354399.06946 101.791992188
354277.010197 99.4482421875
354154.950935 92.8671875
354032.891672 82.4296875
353910.832409 68.7626953125
353788.773146 52.6767578125
353666.713884 35.0888671875
353544.654621 16.9423828125
353422.595358 -0.8818359375
353300.536095 -17.6401367188
353178.476833 -32.78125
353056.41757 -45.9819335938
352934.358307 -57.1611328125
352812.299044 -66.4580078125
352690.239781 -74.1953125
352568.180519 -80.8120117188
352446.121256 -86.7924804688
352324.061993 -92.5825195312
352202.00273 -98.5170898438
352079.943468 -104.754394531
351957.884205 -111.235839844
351835.824942 -117.666015625
351713.765679 -123.531738281
351591.706417 -128.139160156
351469.647154 -130.68359375
351347.587891 -130.336425781
351225.528628 -126.344238281
351103.469365 -118.125976562
350981.410103 -105.361816406
350859.35084 -88.0629882812
350737.291577 -66.6103515625
350615.232314 -41.7602539062
350493.173052 -14.6157226562
350371.113789 13.4458007812
350249.054526 40.8676757812
350126.995263 66.0395507812
350004.936 87.427734375
349882.876738 103.719726562
349760.817475 113.937011719
349638.758212 117.54296875
349516.698949 114.501953125
349394.639687 105.305175781
349272.580424 90.9418945312
349150.521161 72.8388671875
349028.461898 52.7470703125
348906.402636 32.6044921875
348784.343373 14.3779296875
348662.28411 -0.1025390625
348540.224847 -9.29931640625
348418.165584 -12.09765625
348296.106322 -7.90771484375
348174.047059 3.28076171875
348051.987796 20.8984375
347929.928533 43.828125
347807.869271 70.5048828125
347685.810008 99.0336914062
347563.750745 127.345703125
347441.691482 153.366210938
347319.632219 175.174804688
347197.572957 191.156738281
347075.513694 200.122070312
346953.454431 201.390625
346831.395168 194.827148438
346709.335906 180.835449219
346587.276643 160.306640625
346465.21738 134.526367188
346343.158117 105.0625
346221.098855 73.6220703125
346099.039592 41.9150390625
345976.980329 11.5263671875
345854.921066 -16.2036132812
345732.861803 -40.255859375
345610.802541 -59.9873046875
345488.743278 -75.1381835938
345366.684015 -85.8139648438
345244.624752 -92.4311523438
345122.56549 -95.6376953125
345000.506227 -96.2290039062
344878.446964 -95.0473632812
344756.387701 -92.8994140625
344634.328438 -90.4750976562
344512.269176 -88.2973632812
344390.209913 -86.6928710938
344268.15065 -85.78515625
344146.091387 -85.5131835938
344024.032125 -85.671875
343901.972862 -85.9614257812
343779.913599 -86.0419921875
343657.854336 -85.591796875
343535.795074 -84.3520507812
343413.735811 -82.1625976562
343291.676548 -78.9755859375
343169.617285 -74.8559570312
343047.558022 -69.9663085938
342925.49876 -64.5356445312
342803.439497 -58.8203125
342681.380234 -53.0673828125
342559.320971 -47.4736328125
342437.261709 -42.1625976562
342315.202446 -37.1684570312
342193.143183 -32.435546875
342071.08392 -27.8349609375
341949.024657 -23.1953125
341826.965395 -18.3383789062
341704.906132 -13.1206054688
341582.846869 -7.47607421875
341460.787606 -1.4462890625
341338.728344 4.80078125
341216.669081 10.96875
341094.609818 16.6479492188
340972.550555 21.3544921875
340850.491293 24.57421875
340728.43203 25.8256835938
340606.372767 24.7265625
340484.313504 21.0493164062
340362.254241 14.771484375
340240.194979 6.109375
340118.135716 -4.47607421875
339996.076453 -16.2958984375
339874.01719 -28.4731445312
339751.957928 -40.0087890625
339629.898665 -49.8647460938
339507.839402 -57.0571289062
339385.780139 -60.7475585938
339263.720876 -60.3305664062
339141.661614 -55.5014648438
339019.602351 -46.30078125
338897.543088 -33.1284179688
338775.483825 -16.7231445312
338653.424563 1.88671875
338531.3653 21.4609375
338409.306037 40.6513671875
338287.246774 58.1059570312
338165.187512 72.59375
338043.128249 83.1010742188
337921.068986 88.9248046875
337799.009723 89.7294921875
337676.95046 85.5756835938
337554.891198 76.9106445312
337432.831935 64.5283203125
337310.772672 49.4936523438
337188.713409 33.0434570312
337066.654147 16.482421875
336944.594884 1.06005859375
336822.535621 -12.1303710938
336700.476358 -22.2456054688
336578.417095 -28.7578125
336456.357833 -31.4848632812
336334.29857 -30.59375
336212.239307 -26.5649414062
336090.180044 -20.1352539062
335968.120782 -12.208984375
335846.061519 -3.76513671875
335724.002256 4.24267578125
335601.942993 10.9799804688
335479.883731 15.8081054688
335357.824468 18.3369140625
335235.765205 18.4521484375
335113.705942 16.3100585938
334991.646679 12.3076171875
334869.587417 7.02685546875
334747.528154 1.16455078125
334625.468891 -4.5517578125
334503.409628 -9.44287109375
334381.350366 -12.9487304688
334259.291103 -14.6840820312
334137.23184 -14.4731445312
334015.172577 -12.357421875
333893.113314 -8.58056640625
333771.054052 -3.5458984375
333648.994789 2.2353515625
333526.935526 8.21533203125
333404.876263 13.8764648438
333282.817001 18.7978515625
333160.757738 22.7075195312
333038.698475 25.5161132812
332916.639212 27.3251953125
332794.57995 28.4208984375
332672.520687 29.2353515625
332550.461424 30.2934570312
332428.402161 32.154296875
332306.342898 35.333984375
332184.283636 40.2475585938
332062.224373 47.1450195312
331940.16511 56.0776367188
331818.105847 66.8779296875
331696.046585 79.1650390625
331573.987322 92.3745117188
331451.928059 105.809570312
331329.868796 118.700683594
331207.809533 130.283691406
331085.750271 139.872558594
330963.691008 146.922851562
330841.631745 151.088867188
330719.572482 152.252929688
330597.51322 150.535644531
330475.453957 146.278808594
330353.394694 140.009765625
330231.335431 132.381347656
330109.276169 124.101074219
329987.216906 115.856933594
329865.157643 108.241699219
329743.09838 101.689941406
329621.039117 96.4311523438
329498.979855 92.4653320312
329376.920592 89.5659179688
329254.861329 87.30078125
329132.802066 85.0849609375
329010.742804 82.2426757812
328888.683541 78.0903320312
328766.624278 72.01171875
328644.565015 63.5385742188
328522.505752 52.41015625
328400.44649 38.6181640625
328278.387227 22.4272460938
328156.327964 4.36572265625
328034.268701 -14.8081054688
327912.209439 -34.1611328125
327790.150176 -52.6640625
327668.090913 -69.2763671875
327546.03165 -83.0361328125
327423.972388 -93.1479492188
327301.913125 -99.0498046875
327179.853862 -100.466308594
327057.794599 -97.4350585938
326935.735336 -90.3032226562
326813.676074 -79.697265625
326691.616811 -66.4702148438
326569.557548 -51.626953125
326447.498285 -36.2329101562
326325.439023 -21.3256835938
326203.37976 -7.8212890625
326081.320497 3.560546875
325959.261234 12.3564453125
325837.201971 18.3955078125
325715.142709 21.8041992188
325593.083446 22.98828125
325471.024183 22.583984375
325348.96492 21.3891601562
325226.905658 20.2802734375
325104.846395 20.1171875
324982.787132 21.65234375
324860.727869 25.4404296875
324738.668607 31.7797851562
324616.609344 40.6552734375
324494.550081 51.7265625
324372.490818 64.3349609375
324250.431555 77.54296875
324128.372293 90.1982421875
324006.31303 101.01953125
323884.253767 108.701171875
323762.194504 112.017089844
323640.135242 109.931152344
323518.075979 101.693359375
323396.016716 86.9169921875
323273.957453 65.6376953125
323151.89819 38.3359375
323029.838928 5.935546875
322907.779665 -30.2377929688
322785.720402 -68.5224609375
322663.661139 -107.017089844
322541.601877 -143.689453125
322419.542614 -176.507324219
322297.483351 -203.56640625
322175.424088 -223.216796875
322053.364826 -234.171386719
321931.305563 -235.598632812
321809.2463 -227.182128906
321687.187037 -209.148925781
321565.127774 -182.263183594
321443.068512 -147.787597656
321321.009249 -107.404785156
321198.949986 -63.1171875
321076.890723 -17.1240234375
320954.831461 28.31640625
320832.772198 71.03125
320710.712935 109.061035156
320588.653672 140.786621094
320466.594409 165.024414062
320344.535147 181.090820312
320222.475884 188.840332031
320100.416621 188.655761719
319978.357358 181.411132812
319856.298096 168.396484375
319734.238833 151.216308594
319612.17957 131.666015625
319490.120307 111.598144531
319368.061045 92.7895507812
319246.001782 76.814453125
319123.942519 64.935546875
319001.883256 58.0209960938
318879.823993 56.49609375
318757.764731 60.3256835938
318635.705468 69.03515625
318513.646205 81.7622070312
318391.586942 97.33984375
318269.52768 114.400390625
318147.468417 131.489257812
318025.409154 147.18359375
317903.349891 160.205078125
317781.290628 169.516113281
317659.231366 174.393066406
317537.172103 174.469238281
317415.11284 169.750976562
317293.053577 160.596679688
317170.994315 147.670898438
317048.935052 131.874023438
316926.875789 114.256347656
316804.816526 95.919921875
316682.757264 77.9267578125
316560.698001 61.2084960938
316438.638738 46.5024414062
316316.579475 34.3002929688
316194.520212 24.826171875
316072.46095 18.0434570312
315950.401687 13.6796875
315828.342424 11.2802734375
315706.283161 10.2705078125
315584.223899 10.0249023438
315462.164636 9.9453125
315340.105373 9.52001953125
315218.04611 8.37451171875
315095.986847 6.306640625
314973.927585 3.29248046875
314851.868322 -0.52197265625
314729.809059 -4.85791015625
314607.749796 -9.34521484375
314485.690534 -13.5854492188
314363.631271 -17.2119140625
314241.572008 -19.947265625
314119.512745 -21.6513671875
313997.453483 -22.3520507812
313875.39422 -22.2563476562
313753.334957 -21.7392578125
313631.275694 -21.3129882812
313509.216431 -21.5708007812
313387.157169 -23.1313476562
313265.097906 -26.5561523438
313143.038643 -32.2866210938
313020.97938 -40.5737304688
312898.920118 -51.435546875
312776.860855 -64.6206054688
312654.801592 -79.611328125
312532.742329 -95.6416015625
312410.683066 -111.744140625
312288.623804 -126.8203125
312166.564541 -139.723144531
312044.505278 -149.352050781
311922.446015 -154.745117188
311800.386753 -155.171386719
311678.32749 -150.190917969
311556.268227 -139.712402344
311434.208964 -124.01171875
311312.149702 -103.721191406
311190.090439 -79.7939453125
311068.031176 -53.4418945312
310945.971913 -26.0439453125
310823.91265 0.94482421875
310701.853388 26.1108398438
310579.794125 48.1772460938
310457.734862 66.1005859375
310335.675599 79.1440429688
310213.616337 86.9291992188
310091.557074 89.4565429688
309969.497811 87.095703125
309847.438548 80.5512695312
309725.379285 70.80078125
309603.320023 59.0078125
309481.26076 46.431640625
309359.201497 34.3237304688
309237.142234 23.833984375
309115.082972 15.91796875
308993.023709 11.2729492188
308870.964446 10.2885742188
308748.905183 13.0249023438
308626.845921 19.2192382812
308504.786658 28.314453125
308382.727395 39.513671875
308260.668132 51.8520507812
308138.608869 64.27734375
308016.549607 75.73828125
307894.490344 85.2724609375
307772.431081 92.0815429688
307650.371818 95.5981445312
307528.312556 95.525390625
307406.253293 91.869140625
307284.19403 84.9321289062
307162.134767 75.2954101562
307040.075504 63.775390625
306918.016242 51.3657226562
306795.956979 39.1640625
306673.897716 28.29296875
306551.838453 19.8188476562
306429.779191 14.671875
306307.719928 13.5810546875
306185.660665 17.0151367188
306063.601402 25.1474609375
305941.54214 37.8354492188
305819.482877 54.6240234375
305697.423614 74.7719726562
305575.364351 97.2900390625
305453.305088 121.004882812
305331.245826 144.62890625
305209.186563 166.844238281
305087.1273 186.386230469
304965.068037 202.125488281
304843.008775 213.145019531
304720.949512 218.800292969
304598.890249 218.768554688
304476.830986 213.072265625
304354.771724 202.084472656
304232.712461 186.510742188
304110.653198 167.345214844
303988.593935 145.813476562
303866.534672 123.291992188
303744.47541 101.219238281
303622.416147 81.0004882812
303500.356884 63.9145507812
303378.297621 51.0219726562
303256.238359 43.0927734375
303134.179096 40.546875
303012.119833 43.4184570312
302890.06057 51.3515625
302768.001307 63.6108398438
302645.942045 79.1337890625
302523.882782 96.5903320312
302401.823519 114.479003906
302279.764256 131.220214844
302157.704994 145.273925781
302035.645731 155.242675781
301913.586468 159.973632812
301791.527205 158.648925781
301669.467943 150.847167969
301547.40868 136.58203125
301425.349417 116.315917969
301303.290154 90.9345703125
301181.230891 61.6982421875
301059.171629 30.1640625
300937.112366 -1.9140625
300815.053103 -32.6967773438
300692.99384 -60.3876953125
300570.934578 -83.3452148438
300448.875315 -100.205566406
300326.816052 -109.970214844
300204.756789 -112.080078125
300082.697526 -106.460449219
299960.638264 -93.5283203125
299838.579001 -74.1728515625
299716.519738 -49.7006835938
299594.460475 -21.751953125
299472.401213 7.80615234375
299350.34195 36.9995117188
299228.282687 63.8813476562
299106.223424 86.6586914062
298984.164162 103.813476562
298862.104899 114.203613281
298740.045636 117.142578125
298617.986373 112.444824219
298495.92711 100.435058594
298373.867848 81.927734375
298251.808585 58.171875
298129.749322 30.759765625
298007.690059 1.5166015625
297885.630797 -27.6240234375
297763.571534 -54.7626953125
297641.512271 -78.162109375
297519.453008 -96.3745117188
297397.393745 -108.339355469
297275.334483 -113.459960938
297153.27522 -111.640136719
297031.215957 -103.290527344
296909.156694 -89.2875976562
296787.097432 -70.9072265625
296665.038169 -49.724609375
296542.978906 -27.4819335938
296420.919643 -5.9599609375
296298.860381 13.1684570312
296176.801118 28.4736328125
296054.741855 38.8759765625
295932.682592 43.736328125
295810.623329 42.9111328125
295688.564067 36.7524414062
295566.504804 26.0864257812
295444.445541 12.1391601562
295322.386278 -3.56689453125
295200.327016 -19.3461914062
295078.267753 -33.4926757812
294956.20849 -44.431640625
294834.149227 -50.8618164062
294712.089964 -51.8696289062
294590.030702 -47.0229492188
294467.971439 -36.4116210938
294345.912176 -20.6533203125
294223.852913 -0.84912109375
294101.793651 21.501953125
293979.734388 44.62890625
293857.675125 66.6362304688
293735.615862 85.6655273438
293613.5566 100.061523438
293491.497337 108.516601562
293369.438074 110.193359375
293247.378811 104.8046875
293125.319548 92.6499023438
293003.260286 74.5971679688
292881.201023 52.0209960938
292759.14176 26.6884765625
292637.082497 0.615234375
292515.023235 -24.1025390625
292392.963972 -45.4702148438
292270.904709 -61.7592773438
292148.845446 -71.662109375
292026.786183 -74.4013671875
291904.726921 -69.7998046875
291782.667658 -58.2944335938
291660.608395 -40.8979492188
291538.549132 -19.11328125
291416.48987 5.2001953125
291294.430607 29.9892578125
291172.371344 53.1796875
291050.312081 72.8598632812
290928.252819 87.44140625
290806.193556 95.7919921875
290684.134293 97.326171875
290562.07503 92.04296875
290440.015767 80.5180664062
290317.956505 63.8344726562
290195.897242 43.4775390625
290073.837979 21.1889648438
289951.778716 -1.19677734375
289829.719454 -21.919921875
289707.660191 -39.4541015625
289585.600928 -52.638671875
289463.541665 -60.7709960938
289341.482402 -63.6557617188
289219.42314 -61.6000976562
289097.363877 -55.3666992188
288975.304614 -46.0732421875
288853.245351 -35.0688476562
288731.186089 -23.7822265625
288609.126826 -13.5727539062
288487.067563 -5.5830078125
288365.0083 -0.62353515625
288242.949038 0.90869140625
288120.889775 -0.9287109375
287998.830512 -5.6376953125
287876.771249 -12.3349609375
287754.711986 -19.8500976562
287632.652724 -26.8530273438
287510.593461 -32.0043945312
287388.534198 -34.1020507812
287266.474935 -32.2177734375
287144.415673 -25.8110351562
287022.35641 -14.80078125
286900.297147 0.40185546875
286778.237884 18.9189453125
286656.178621 39.466796875
286534.119359 60.466796875
286412.060096 80.1791992188
286290.000833 96.86328125
286167.94157 108.93359375
286045.882308 115.104980469
285923.823045 114.516601562
285801.763782 106.813964844
285679.704519 92.1860351562
285557.645257 71.3583984375
285435.585994 45.5317382812
285313.526731 16.2885742188
285191.467468 -14.5434570312
285069.408205 -45.0395507812
284947.348943 -73.3369140625
284825.28968 -97.7822265625
284703.230417 -117.060546875
284581.171154 -130.291992188
284459.111892 -137.08203125
284337.052629 -137.538085938
284214.993366 -132.231933594
284092.934103 -122.129882812
283970.87484 -108.490234375
283848.815578 -92.7348632812
283726.756315 -76.3232421875
283604.697052 -60.6166992188
283482.637789 -46.7705078125
283360.578527 -35.6450195312
283238.519264 -27.7490234375
283116.460001 -23.2250976562
282994.400738 -21.8627929688
282872.341476 -23.1518554688
282750.282213 -26.3559570312
282628.22295 -30.6088867188
282506.163687 -35.0151367188
282384.104424 -38.7504882812
282262.045162 -41.1455078125
282139.985899 -41.7548828125
282017.926636 -40.396484375
281895.867373 -37.166015625
281773.808111 -32.4189453125
281651.748848 -26.7275390625
281529.689585 -20.8217773438
281407.630322 -15.5087890625
281285.571059 -11.595703125
281163.511797 -9.8037109375
281041.452534 -10.7060546875
280919.393271 -14.6630859375
280797.334008 -21.796875
280675.274746 -31.9716796875
280553.215483 -44.8090820312
280431.15622 -59.7119140625
280309.096957 -75.9140625
280187.037695 -92.5346679688
280064.978432 -108.644042969
279942.919169 -123.322265625
279820.859906 -135.723144531
279698.800643 -145.120117188
279576.741381 -150.946289062
279454.682118 -152.819335938
279332.622855 -150.55078125
279210.563592 -144.147460938
279088.50433 -133.799804688
278966.445067 -119.86328125
278844.385804 -102.831542969
278722.326541 -83.3090820312
278600.267278 -61.9858398438
278478.208016 -39.6044921875
278356.148753 -16.9379882812
278234.08949 5.23974609375
278112.030227 26.1733398438
277989.970965 45.1533203125
277867.911702 61.5366210938
277745.852439 74.767578125
277623.793176 84.4057617188
277501.733914 90.1430664062
277379.674651 91.8251953125
277257.615388 89.4658203125
277135.556125 83.2587890625
277013.496862 73.576171875
276891.4376 60.96484375
276769.378337 46.1254882812
276647.319074 29.880859375
276525.259811 13.1381835938
276403.200549 -3.15966796875
276281.141286 -18.09375
276159.082023 -30.8212890625
276037.02276 -40.6352539062
275914.963497 -47.0112304688
275792.904235 -49.6494140625
275670.844972 -48.49609375
275548.785709 -43.751953125
275426.726446 -35.8637695312
275304.667184 -25.4912109375
275182.607921 -13.4663085938
275060.548658 -0.73291015625
274938.489395 11.720703125
274816.430133 22.9331054688
274694.37087 32.03515625
274572.311607 38.3134765625
274450.252344 41.259765625
274328.193081 40.6040039062
274206.133819 36.3227539062
274084.074556 28.6420898438
273962.015293 18.0083007812
273839.95603 5.04833984375
273717.896768 -9.4833984375
273595.837505 -24.763671875
273473.778242 -39.966796875
273351.718979 -54.3227539062
273229.659716 -67.171875
273107.600454 -78.0068359375
272985.541191 -86.4990234375
272863.481928 -92.5112304688
272741.422665 -96.0922851562
272619.363403 -97.4565429688
272497.30414 -96.9545898438
272375.244877 -95.03125
272253.185614 -92.1767578125
272131.126352 -88.8852539062
272009.067089 -85.6044921875
271887.007826 -82.7036132812
271764.948563 -80.4404296875
271642.8893 -78.9462890625
271520.830038 -78.2192382812
271398.770775 -78.1303710938
271276.711512 -78.4379882812
271154.652249 -78.8149414062
271032.592987 -78.87890625
270910.533724 -78.2270507812
270788.474461 -76.4692382812
270666.415198 -73.267578125
270544.355935 -68.3623046875
270422.296673 -61.5952148438
270300.23741 -52.9282226562
270178.178147 -42.4516601562
270056.118884 -30.3798828125
269934.059622 -17.0463867188
269812.000359 -2.8828125
269689.941096 11.6015625
269567.881833 25.8559570312
269445.822571 39.3149414062
269323.763308 51.4404296875
269201.704045 61.7509765625
269079.644782 69.859375
268957.585519 75.4995117188
268835.526257 78.5434570312
268713.466994 79.0190429688
268591.407731 77.1118164062
268469.348468 73.1508789062
268347.289206 67.5966796875
268225.229943 61.009765625
268103.17068 54.01171875
267981.111417 47.244140625
267859.052154 41.3208007812
267736.992892 36.78125
267614.933629 34.05078125
267492.874366 33.4038085938
267370.815103 34.9418945312
267248.755841 38.5825195312
267126.696578 44.0625
267004.637315 50.9604492188
266882.578052 58.7270507812
266760.51879 66.7294921875
266638.459527 74.3081054688
266516.400264 80.82421875
266394.341001 85.7231445312
266272.281738 88.5747070312
266150.222476 89.1137695312
266028.163213 87.2622070312
265906.10395 83.12890625
265784.044687 77.0034179688
265661.985425 69.3217773438
265539.926162 60.6259765625
265417.866899 51.5048828125
265295.807636 42.544921875
265173.748373 34.2666015625
265051.689111 27.0786132812
264929.629848 21.2407226562
264807.570585 16.841796875
264685.511322 13.8032226562
264563.45206 11.8911132812
264441.392797 10.7553710938
264319.333534 9.9794921875
264197.274271 9.13525390625
264075.215009 7.84326171875
263953.155746 5.82958984375
263831.096483 2.9658203125
263709.03722 -0.7021484375
263586.977957 -4.953125
263464.918695 -9.4013671875
263342.859432 -13.5415039062
263220.800169 -16.8012695312
263098.740906 -18.611328125
262976.681644 -18.482421875
262854.622381 -16.0708007812
262732.563118 -11.2475585938
262610.503855 -4.13134765625
262488.444592 4.88818359375
262366.38533 15.1669921875
262244.326067 25.841796875
262122.266804 35.896484375
262000.207541 44.2529296875
261878.148279 49.8642578125
261756.089016 51.8227539062
261634.029753 49.451171875
261511.97049 42.384765625
261389.911228 30.6201171875
261267.851965 14.5366210938
261145.792702 -5.1201171875
261023.733439 -27.2905273438
260901.674176 -50.6831054688
260779.614914 -73.8833007812
260657.555651 -95.4760742188
260535.496388 -114.168457031
260413.437125 -128.906738281
260291.377863 -138.970214844
260169.3186 -144.033203125
260047.259337 -144.188964844
259925.200074 -139.936523438
259803.140811 -132.124023438
259681.081549 -121.855957031
259559.022286 -110.382324219
259436.963023 -98.9653320312
259314.90376 -88.7524414062
259192.844498 -80.6577148438
259070.785235 -75.2719726562
258948.725972 -72.806640625
258826.666709 -73.0776367188
258704.607447 -75.5415039062
258582.548184 -79.3588867188
258460.488921 -83.5053710938
258338.429658 -86.8959960938
258216.370395 -88.5229492188
258094.311133 -87.5883789062
257972.25187 -83.6137695312
257850.192607 -76.5170898438
257728.133344 -66.650390625
257606.074082 -54.7846679688
257484.014819 -42.0454101562
257361.955556 -29.8125
257239.896293 -19.5771484375
257117.837031 -12.7846679688
256995.777768 -10.66796875
256873.718505 -14.1044921875
256751.659242 -23.4873046875
256629.599979 -38.6552734375
256507.540717 -58.8642578125
256385.481454 -82.8237304688
256263.422191 -108.785644531
256141.362928 -134.686035156
256019.303666 -158.3203125
255897.244403 -177.543945312
255775.18514 -190.471191406
255653.125877 -195.661132812
255531.066614 -192.265625
255409.007352 -180.127441406
255286.948089 -159.8203125
255164.888826 -132.61328125
255042.829563 -100.384765625
254920.770301 -65.4672851562
254798.711038 -30.4560546875
254676.651775 2.01220703125
254554.592512 29.4853515625
254432.53325 49.9077148438
254310.473987 61.7954101562
254188.414724 64.3642578125
254066.355461 57.5952148438
253944.296198 42.228515625
253822.236936 19.6958007812
253700.177673 -8.0078125
253578.11841 -38.5073242188
253456.059147 -69.25
253333.999885 -97.7260742188
253211.940622 -121.677734375
253089.881359 -139.282714844
252967.822096 -149.292480469
252845.762833 -151.115722656
252723.703571 -144.843261719
252601.644308 -131.208984375
252479.585045 -111.501464844
252357.525782 -87.4267578125
252235.46652 -60.9467773438
252113.407257 -34.0986328125
251991.347994 -8.82470703125
251869.288731 13.1762695312
251747.229469 30.578125
251625.170206 42.49609375
251503.110943 48.525390625
251381.05168 48.7241210938
251258.992417 43.5639648438
251136.933155 33.8471679688
251014.873892 20.599609375
250892.814629 4.96923828125
250770.755366 -11.8842773438
250648.696104 -28.875
250526.636841 -45.0571289062
250404.577578 -59.6557617188
250282.518315 -72.083984375
250160.459052 -81.923828125
250038.39979 -88.8959960938
249916.340527 -92.814453125
249794.281264 -93.5493164062
249672.222001 -90.9887695312
249550.162739 -85.0249023438
249428.103476 -75.5517578125
249306.044213 -62.4912109375
249183.98495 -45.83203125
249061.925688 -25.6811523438
248939.866425 -2.32080078125
248817.807162 23.7397460938
248695.747899 51.7338867188
248573.688636 80.6240234375
248451.629374 109.125976562
248329.570111 135.766601562
248207.510848 158.96875
248085.451585 177.172851562
247963.392323 188.966796875
247841.33306 193.229003906
247719.273797 189.254882812
247597.214534 176.8671875
247475.155271 156.479003906
247353.096009 129.115234375
247231.036746 96.3784179688
247108.977483 60.3549804688
246986.91822 23.4731445312
246864.858958 -11.6801757812
246742.799695 -42.5703125
246620.740432 -66.9340820312
246498.681169 -82.9829101562
246376.621907 -89.5732421875
246254.562644 -86.3364257812
246132.503381 -73.7270507812
246010.444118 -53.0166015625
245888.384855 -26.2001953125
245766.325593 4.15576171875
245644.26633 35.1279296875
245522.207067 63.68359375
245400.147804 86.9462890625
245278.088542 102.452148438
245156.029279 108.376464844
245033.970016 103.701171875
244911.910753 88.3203125
244789.85149 63.0576171875
244667.792228 29.6044921875
244545.732965 -9.61474609375
244423.673702 -51.6611328125
244301.614439 -93.3237304688
244179.555177 -131.403320312
244057.495914 -162.991210938
243935.436651 -185.716308594
243813.377388 -197.955078125
243691.318126 -198.959472656
243569.258863 -188.915039062
243447.1996 -168.918457031
243325.140337 -140.862792969
243203.081074 -107.264160156
243081.021812 -71.0341796875
242958.962549 -35.2143554688
242836.903286 -2.71826171875
242714.844023 23.9233398438
242592.784761 42.7670898438
242470.725498 52.603515625
242348.666235 53.0375976562
242226.606972 44.4931640625
242104.547709 28.1362304688
241982.488447 5.74609375
241860.429184 -20.4750976562
241738.369921 -48.1127929688
241616.310658 -74.771484375
241494.251396 -98.2797851562
241372.192133 -116.876953125
241250.13287 -129.345214844
241128.073607 -135.083984375
241006.014345 -134.122558594
240883.955082 -127.077148438
240761.895819 -115.046386719
240639.836556 -99.4755859375
240517.777293 -81.9887695312
240395.718031 -64.2216796875
240273.658768 -47.6611328125
240151.599505 -33.5112304688
240029.540242 -22.599609375
239907.48098 -15.3251953125
239785.421717 -11.6606445312
239663.362454 -11.193359375
239541.303191 -13.2080078125
239419.243928 -16.7934570312
239297.184666 -20.9658203125
239175.125403 -24.7875976562
239053.06614 -27.4741210938
238931.006877 -28.4765625
238808.947615 -27.5341796875
238686.888352 -24.6840820312
238564.829089 -20.240234375
238442.769826 -14.7407226562
238320.710564 -8.87158203125
238198.651301 -3.3779296875
238076.592038 1.03125
237954.532775 3.76171875
237832.473512 4.40087890625
237710.41425 2.7578125
237588.354987 -1.12548828125
237466.295724 -6.9951171875
237344.236461 -14.4248046875
237222.177199 -22.8754882812
237100.117936 -31.7744140625
236978.058673 -40.5825195312
236855.99941 -48.8603515625
236733.940147 -56.3198242188
236611.880885 -62.84375
236489.821622 -68.4921875
236367.762359 -73.4741210938
236245.703096 -78.0986328125
236123.643834 -82.716796875
236001.584571 -87.6474609375
235879.525308 -93.1098632812
235757.466045 -99.1665039062
235635.406783 -105.683105469
235513.34752 -112.313964844
235391.288257 -118.51953125
235269.228994 -123.605957031
235147.169731 -126.7890625
235025.110469 -127.284179688
234903.051206 -124.391601562
234780.991943 -117.596191406
234658.93268 -106.641113281
234536.873418 -91.5903320312
234414.814155 -72.859375
234292.754892 -51.2099609375
234170.695629 -27.7143554688
234048.636366 -3.685546875
233926.577104 19.4194335938
233804.517841 40.119140625
233682.458578 57.0249023438
233560.399315 68.9653320312
233438.340053 75.087890625
233316.28079 74.9418945312
233194.221527 68.5219726562
233072.162264 56.2822265625
232950.103002 39.1010742188
232828.043739 18.2241210938
232705.984476 -4.83837890625
232583.925213 -28.42578125
232461.86595 -50.8525390625
232339.806688 -70.5395507812
232217.747425 -86.1318359375
232095.688162 -96.591796875
231973.628899 -101.270019531
231851.569637 -99.9384765625
231729.510374 -92.7895507812
231607.451111 -80.4072265625
231485.391848 -63.7006835938
231363.332585 -43.8251953125
231241.273323 -22.0805664062
231119.21406 0.18359375
230997.154797 21.6708984375
230875.095534 41.21875
230753.036272 57.8657226562
230630.977009 70.896484375
230508.917746 79.861328125
230386.858483 84.578125
230264.799221 85.1103515625
230142.739958 81.7275390625
230020.680695 74.8662109375
229898.621432 65.0766601562
229776.562169 52.9731445312
229654.502907 39.1923828125
229532.443644 24.3569335938
229410.384381 9.05029296875
229288.325118 -6.201171875
229166.265856 -20.9365234375
229044.206593 -34.7583007812
228922.14733 -47.3359375
228800.088067 -58.3994140625
228678.028804 -67.736328125
228555.969542 -75.1953125
228433.910279 -80.6860351562
228311.851016 -84.1850585938
228189.791753 -85.7426757812
228067.732491 -85.486328125
227945.673228 -83.6220703125
227823.613965 -80.4287109375
227701.554702 -76.2485351562
227579.49544 -71.4663085938
227457.436177 -66.4819335938
227335.376914 -61.6826171875
227213.317651 -57.404296875
227091.258388 -53.9013671875
226969.199126 -51.3188476562
226847.139863 -49.6713867188
226725.0806 -48.8403320312
226603.021337 -48.5766601562
226480.962075 -48.52734375
226358.902812 -48.2719726562
226236.843549 -47.365234375
226114.784286 -45.396484375
225992.725023 -42.0400390625
225870.665761 -37.1108398438
225748.606498 -30.5961914062
225626.547235 -22.68359375
225504.487972 -13.7631835938
225382.42871 -4.40673828125
225260.369447 4.67041015625
225138.310184 12.6704101562
225016.250921 18.7856445312
224894.191659 22.275390625
224772.132396 22.548828125
224650.073133 19.2299804688
224528.01387 12.21484375
224405.954607 1.69677734375
224283.895345 -11.8315429688
224161.836082 -27.6049804688
224039.776819 -44.640625
223917.717556 -61.818359375
223795.658294 -77.9760742188
223673.599031 -92.0112304688
223551.539768 -102.982910156
223429.480505 -110.200195312
223307.421242 -113.287597656
223185.36198 -112.225097656
223063.302717 -107.346679688
222941.243454 -99.31640625
222819.184191 -89.0595703125
222697.124929 -77.6748046875
222575.065666 -66.3237304688
222453.006403 -56.1157226562
222330.94714 -47.9926757812
222208.887878 -42.6318359375
222086.828615 -40.3725585938
221964.769352 -41.1831054688
221842.710089 -44.650390625
221720.650826 -50.02734375
221598.591564 -56.3002929688
221476.532301 -62.3002929688
221354.473038 -66.8173828125
221232.413775 -68.7368164062
221110.354513 -67.1596679688
220988.29525 -61.5087890625
220866.235987 -51.6030273438
220744.176724 -37.6938476562
220622.117461 -20.4619140625
220500.058199 -0.9619140625
220377.998936 19.4604492188
220255.939673 39.296875
220133.88041 57.0107421875
220011.821148 71.1884765625
219889.761885 80.6782226562
219767.702622 84.7109375
219645.643359 82.9790039062
219523.584097 75.6860351562
219401.524834 63.5322265625
219279.465571 47.6635742188
219157.406308 29.5737304688
219035.347045 10.9682617188
218913.287783 -6.38916015625
218791.22852 -20.8466796875
218669.169257 -31.0180664062
218547.109994 -35.9174804688
218425.050732 -35.0615234375
218302.991469 -28.5209960938
218180.932206 -16.923828125
218058.872943 -1.4033203125
217936.81368 16.4951171875
217814.754418 34.9575195312
217692.695155 52.0625
217570.635892 65.9545898438
217448.576629 75.0205078125
217326.517367 78.0361328125
217204.458104 74.2836914062
217082.398841 63.6240234375
216960.339578 46.5112304688
216838.280316 23.9619140625
216716.221053 -2.5341796875
216594.16179 -31.1430664062
216472.102527 -59.8408203125
216350.043264 -86.5942382812
216227.984002 -109.532714844
216105.924739 -127.106933594
215983.865476 -138.219726562
215861.806213 -142.30859375
215739.746951 -139.386230469
215617.687688 -130.023925781
215495.628425 -115.288574219
215373.569162 -96.6313476562
215251.509899 -75.7529296875
215129.450637 -54.439453125
215007.391374 -34.3999023438
214885.332111 -17.1201171875
214763.272848 -3.72802734375
214641.213586 5.09228515625
214519.154323 9.14892578125
214397.09506 8.740234375
214275.035797 4.61181640625
214152.976535 -2.13232421875
214030.917272 -10.1459960938
213908.858009 -17.9765625
213786.798746 -24.20703125
213664.739483 -27.5922851562
213542.680221 -27.169921875
213420.620958 -22.3447265625
213298.561695 -12.9360351562
213176.502432 0.8203125
213054.44317 18.3022460938
212932.383907 38.5732421875
212810.324644 60.4750976562
212688.265381 82.7407226562
212566.206118 104.108398438
212444.146856 123.433105469
212322.087593 139.772949219
212200.02833 152.457519531
212077.969067 161.1171875
211955.909805 165.684082031
211833.850542 166.361816406
211711.791279 163.5625
211589.732016 157.835449219
211467.672754 149.776367188
211345.613491 139.946777344
211223.554228 128.802734375
211101.494965 116.640136719
210979.435702 103.572753906
210857.37644 89.5380859375
210735.317177 74.3271484375
210613.257914 57.6469726562
210491.198651 39.197265625
210369.139389 18.7529296875
210247.080126 -3.74609375
210125.020863 -28.1333007812
210002.9616 -53.9599609375
209880.902338 -80.4829101562
209758.843075 -106.682128906
209636.783812 -131.315429688
209514.724549 -153.007324219
209392.665286 -170.361816406
209270.606024 -182.09375
209148.546761 -187.166015625
209026.487498 -184.907714844
208904.428235 -175.125488281
208782.368973 -158.157714844
208660.30971 -134.904785156
208538.250447 -106.797363281
208416.191184 -75.7202148438
208294.131921 -43.8842773438
208172.072659 -13.66796875
208050.013396 12.5698242188
207927.954133 32.6879882812
207805.89487 44.9462890625
207683.835608 48.1704101562
207561.776345 41.8701171875
207439.717082 26.3090820312
207317.657819 2.5078125
207195.598557 -27.8139648438
207073.539294 -62.3583984375
206951.480031 -98.4189453125
206829.420768 -133.09765625
206707.361505 -163.535644531
206585.302243 -187.1484375
206463.24298 -201.846191406
206341.183717 -206.211425781
206219.124454 -199.623046875
206097.065192 -182.319824219
205975.005929 -155.38671875
205852.946666 -120.669921875
205730.887403 -80.6274414062
205608.82814 -38.1313476562
205486.768878 3.775390625
205364.709615 42.12890625
205242.650352 74.2934570312
205120.591089 98.1728515625
204998.531827 112.391601562
204876.472564 116.394042969
204754.413301 110.485839844
204632.354038 95.794921875
204510.294776 74.1630859375
204388.235513 47.97265625
204266.17625 19.9350585938
204144.116987 -7.15380859375
204022.057724 -30.6591796875
203899.998462 -48.3369140625
203777.939199 -58.5190429688
203655.879936 -60.2568359375
203533.820673 -53.3857421875
203411.761411 -38.5229492188
203289.702148 -16.998046875
203167.642885 9.2841796875
203045.583622 38.02734375
202923.524359 66.7568359375
202801.465097 93.0483398438
202679.405834 114.743164062
202557.346571 130.135253906
202435.287308 138.109863281
202313.228046 138.227539062
202191.168783 130.735351562
202069.10952 116.525878906
201947.050257 97.0219726562
201824.990995 74.03125
201702.931732 49.5595703125
201580.872469 25.6123046875
201458.813206 4.01025390625
201336.753943 -13.7739257812
201214.694681 -26.7412109375
201092.635418 -34.4272460938
200970.576155 -36.9228515625
200848.516892 -34.8227539062
200726.45763 -29.1328125
200604.398367 -21.134765625
200482.339104 -12.2255859375
200360.279841 -3.75439453125
200238.220578 3.1337890625
200116.161316 7.62548828125
199994.102053 9.3232421875
199872.04279 8.2783203125
199749.983527 4.9794921875
199627.924265 0.2763671875
199505.865002 -4.7255859375
199383.805739 -8.81396484375
199261.746476 -10.8212890625
199139.687214 -9.7841796875
199017.627951 -5.076171875
198895.568688 3.49169921875
198773.509425 15.6215820312
198651.450162 30.5268554688
198529.3909 46.9921875
198407.331637 63.4799804688
198285.272374 78.279296875
198163.213111 89.6767578125
198041.153849 96.14453125
197919.094586 96.50390625
197797.035323 90.072265625
197674.97606 76.7573242188
197552.916797 57.1015625
197430.857535 32.2602539062
197308.798272 3.91845703125
197186.739009 -25.8413085938
197064.679746 -54.7231445312
196942.620484 -80.419921875
196820.561221 -100.827148438
196698.501958 -114.240722656
196576.442695 -119.51953125
196454.383433 -116.202636719
196332.32417 -104.560058594
196210.264907 -85.5786132812
196088.205644 -60.8784179688
195966.146381 -32.5708007812
195844.087119 -3.07080078125
195722.027856 25.123046875
195599.968593 49.65625
195477.90933 68.5288085938
195355.850068 80.27734375
195233.790805 84.1064453125
195111.731542 79.9501953125
194989.672279 68.4736328125
194867.613016 50.9990234375
194745.553754 29.369140625
194623.494491 5.77099609375
194501.435228 -17.4829101562
194379.375965 -38.17578125
194257.316703 -54.3955078125
194135.25744 -64.7153320312
194013.198177 -68.3247070312
193891.138914 -65.0922851562
193769.079652 -55.5688476562
193647.020389 -40.9174804688
193524.961126 -22.7846679688
193402.901863 -3.12744140625
193280.8426 15.994140625
193158.783338 32.6318359375
193036.724075 45.14453125
192914.664812 52.3720703125
192792.605549 53.7509765625
192670.546287 49.3720703125
192548.487024 39.9697265625
192426.427761 26.8505859375
192304.368498 11.7509765625
192182.309235 -3.33349609375
192060.249973 -16.36328125
191938.19071 -25.4604492188
191816.131447 -29.1147460938
191694.072184 -26.34375
191572.012922 -16.8110351562
191449.953659 -0.87255859375
191327.894396 20.4311523438
191205.835133 45.4663085938
191083.775871 72.1391601562
190961.716608 98.0903320312
190839.657345 120.90234375
190717.598082 138.329101562
190595.538819 148.500976562
190473.479557 150.098144531
190351.420294 142.482421875
190229.361031 125.755371094
190107.301768 100.756835938
189985.242506 68.9931640625
189863.183243 32.505859375
189741.12398 -6.306640625
189619.064717 -44.9028320312
189497.005454 -80.814453125
189374.946192 -111.861328125
189252.886929 -136.337402344
189130.827666 -153.145507812
189008.768403 -161.8828125
188886.709141 -162.853027344
188764.649878 -157.024902344
188642.590615 -145.921386719
188520.531352 -131.466308594
188398.47209 -115.792480469
188276.412827 -101.041015625
188154.353564 -89.15625
188032.294301 -81.7075195312
187910.235038 -79.7451171875
187788.175776 -83.712890625
187666.116513 -93.4067382812
187544.05725 -108.006347656
187421.997987 -126.151855469
187299.938725 -146.073730469
187177.879462 -165.759765625
187055.820199 -183.135742188
186933.760936 -196.254882812
186811.701673 -203.469238281
186689.642411 -203.577148438
186567.583148 -195.924316406
186445.523885 -180.459960938
186323.464622 -157.739257812
186201.40536 -128.875
186079.346097 -95.4418945312
185957.286834 -59.34765625
185835.227571 -22.677734375
185713.168309 12.470703125
185591.109046 44.1489257812
185469.049783 70.697265625
185346.99052 90.86328125
185224.931257 103.87890625
185102.871995 109.495117188
184980.812732 107.977539062
184858.753469 100.059570312
184736.694206 86.8627929688
184614.634944 69.7905273438
184492.575681 50.4047851562
184370.516418 30.306640625
184248.457155 11.0078125
184126.397892 -6.1669921875
184004.33863 -20.1708984375
183882.279367 -30.279296875
183760.220104 -36.1235351562
183638.160841 -37.6811523438
183516.101579 -35.248046875
183394.042316 -29.3818359375
183271.983053 -20.833984375
183149.92379 -10.4721679688
183027.864528 0.796875
182905.805265 12.1069335938
182783.746002 22.6899414062
182661.686739 31.92578125
182539.627476 39.3720703125
182417.568214 44.7778320312
182295.508951 48.0751953125
182173.449688 49.3647460938
182051.390425 48.875
181929.331163 46.931640625
181807.2719 43.9091796875
181685.212637 40.1918945312
181563.153374 36.1376953125
181441.094111 32.0478515625
181319.034849 28.1508789062
181196.975586 24.5893554688
181074.916323 21.42578125
180952.85706 18.6494140625
180830.797798 16.1953125
180708.738535 13.9663085938
180586.679272 11.8564453125
180464.620009 9.7724609375
180342.560747 7.6533203125
180220.501484 5.4833984375
180098.442221 3.29736328125
179976.382958 1.18115234375
179854.323695 -0.7373046875
179732.264433 -2.3076171875
179610.20517 -3.37109375
179488.145907 -3.78564453125
179366.086644 -3.4541015625
179244.027382 -2.33642578125
179121.968119 -0.47509765625
178999.908856 2.001953125
178877.849593 4.8759765625
178755.79033 7.84912109375
178633.731068 10.5581054688
178511.671805 12.6010742188
178389.612542 13.5732421875
178267.553279 13.1000976562
178145.494017 10.8754882812
178023.434754 6.6982421875
177901.375491 0.50341796875
177779.316228 -7.619140625
177657.256966 -17.4145507812
177535.197703 -28.4663085938
177413.13844 -40.2153320312
177291.079177 -51.9921875
177169.019914 -63.060546875
177046.960652 -72.6689453125
176924.901389 -80.1142578125
176802.842126 -84.7934570312
176680.782863 -86.2612304688
176558.723601 -84.275390625
176436.664338 -78.8203125
176314.605075 -70.1254882812
176192.545812 -58.6533203125
176070.486549 -45.0698242188
175948.427287 -30.2016601562
175826.368024 -14.9658203125
175704.308761 -0.3037109375
175582.249498 12.90625
175460.190236 23.9194335938
175338.130973 32.1928710938
175216.07171 37.443359375
175094.012447 39.6694335938
174971.953185 39.162109375
174849.893922 36.48046875
174727.834659 32.4086914062
174605.775396 27.8793945312
174483.716133 23.890625
174361.656871 21.4057617188
174239.597608 21.2568359375
174117.538345 24.0512695312
173995.479082 30.099609375
173873.41982 39.3647460938
173751.360557 51.4438476562
173629.301294 65.5830078125
173507.242031 80.724609375
173385.182768 95.5883789062
173263.123506 108.774902344
173141.064243 118.888183594
173019.00498 124.6640625
172896.945717 125.093261719
172774.886455 119.525878906
172652.827192 107.7578125
172530.767929 90.0712890625
172408.708666 67.2446289062
172286.649404 40.51171875
172164.590141 11.4887695312
172042.530878 -17.9404296875
171920.471615 -45.7646484375
171798.412352 -69.9975585938
171676.35309 -88.83984375
171554.293827 -100.823242188
171432.234564 -104.938476562
171310.175301 -100.7265625
171188.116039 -88.3237304688
171066.056776 -68.4697265625
170943.997513 -42.4565429688
170821.93825 -12.04296875
170699.878987 20.6762695312
170577.819725 53.4208984375
170455.760462 83.8979492188
170333.701199 109.969726562
170211.641936 129.814453125
170089.582674 142.053222656
169967.523411 145.854492188
169845.464148 140.984375
169723.404885 127.814453125
169601.345623 107.28515625
169479.28636 80.8276367188
169357.227097 50.24609375
169235.167834 17.5766601562
169113.108571 -15.0581054688
168991.049309 -45.615234375
168868.990046 -72.2626953125
168746.930783 -93.5068359375
168624.87152 -108.284179688
168502.812258 -116.017089844
168380.752995 -116.634277344
168258.693732 -110.55078125
168136.634469 -98.6196289062
168014.575206 -82.0512695312
167892.515944 -62.3178710938
167770.456681 -41.0444335938
167648.397418 -19.89453125
167526.338155 -0.46728515625
167404.278893 15.7963867188
167282.21963 27.6918945312
167160.160367 34.3051757812
167038.101104 35.044921875
166916.041842 29.6572265625
166793.982579 18.2202148438
166671.923316 1.11767578125
166549.864053 -20.9926757812
166427.80479 -47.2270507812
166305.745528 -76.51953125
166183.686265 -107.678710938
166061.627002 -139.438476562
165939.567739 -170.509277344
165817.508477 -199.629394531
165695.449214 -225.610351562
165573.389951 -247.387695312
165451.330688 -264.059570312
165329.271425 -274.929199219
165207.212163 -279.538085938
165085.1529 -277.698242188
164963.093637 -269.507324219
164841.034374 -255.360839844
164718.975112 -235.943847656
164596.915849 -212.2109375
164474.856586 -185.348144531
164352.797323 -156.71484375
164230.738061 -127.77734375
164108.678798 -100.022949219
163986.619535 -74.8735351562
163864.560272 -53.5893554688
163742.501009 -37.1879882812
163620.441747 -26.3696289062
163498.382484 -21.4609375
163376.323221 -22.3857421875
163254.263958 -28.6655273438
163132.204696 -39.447265625
163010.145433 -53.5595703125
162888.08617 -69.599609375
162766.026907 -86.0361328125
162643.967645 -101.322753906
162521.908382 -114.020507812
162399.849119 -122.907714844
162277.789856 -127.074707031
162155.730593 -125.995117188
162033.671331 -119.5625
161911.612068 -108.095703125
161789.552805 -92.3056640625
161667.493542 -73.232421875
161545.43428 -52.1484375
161423.375017 -30.4521484375
161301.315754 -9.5439453125
161179.256491 9.2919921875
161057.197228 24.9956054688
160935.137966 36.814453125
160813.078703 44.3588867188
160691.01944 47.6245117188
160568.960177 46.9770507812
160446.900915 43.103515625
160324.841652 36.9360351562
160202.782389 29.5546875
160080.723126 22.07421875
159958.663864 15.5380859375
159836.604601 10.8188476562
159714.545338 8.5322265625
159592.486075 8.98974609375
159470.426812 12.1713867188
159348.36755 17.7377929688
159226.308287 25.0717773438
159104.249024 33.3452148438
158982.189761 41.6098632812
158860.130499 48.8862304688
158738.071236 54.2700195312
158616.011973 57.0126953125
158493.95271 56.5942382812
158371.893447 52.7680664062
158249.834185 45.5791015625
158127.774922 35.3510742188
158005.715659 22.6479492188
157883.656396 8.216796875
157761.597134 -7.0888671875
157639.537871 -22.392578125
157517.478608 -36.8686523438
157395.419345 -49.8159179688
157273.360083 -60.70703125
157151.30082 -69.220703125
157029.241557 -75.2465820312
156907.182294 -78.87109375
156785.123031 -80.337890625
156663.063769 -80.0014648438
156541.004506 -78.263671875
156418.945243 -75.5170898438
156296.88598 -72.0913085938
156174.826718 -68.2158203125
156052.767455 -63.9956054688
155930.708192 -59.412109375
155808.648929 -54.3413085938
155686.589666 -48.5849609375
155564.530404 -41.9233398438
155442.471141 -34.1650390625
155320.411878 -25.1997070312
155198.352615 -15.041015625
155076.293353 -3.85693359375
154954.23409 8.0224609375
154832.174827 20.1162109375
154710.115564 31.8217773438
154588.056302 42.4682617188
154465.997039 51.3793945312
154343.937776 57.9428710938
154221.878513 61.6782226562
154099.81925 62.29296875
153977.759988 59.7265625
153855.700725 54.1694335938
153733.641462 46.0532226562
153611.582199 36.0205078125
153489.522937 24.87109375
153367.463674 13.4873046875
153245.404411 2.74755859375
153123.345148 -6.5556640625
153001.285885 -13.796875
152879.226623 -18.5766601562
152757.16736 -20.763671875
152635.108097 -20.505859375
152513.048834 -18.205078125
152390.989572 -14.4775390625
152268.930309 -10.0756835938
152146.871046 -5.802734375
152024.811783 -2.4140625
151902.752521 -0.52685546875
151780.693258 -0.53857421875
151658.633995 -2.572265625
151536.574732 -6.44677734375
151414.515469 -11.689453125
151292.456207 -17.572265625
151170.396944 -23.1870117188
151048.337681 -27.5439453125
150926.278418 -29.6801757812
150804.219156 -28.779296875
150682.159893 -24.2749023438
150560.10063 -15.935546875
150438.041367 -3.92529296875
150315.982104 11.1870117188
150193.922842 28.4462890625
150071.863579 46.5791015625
149949.804316 64.0922851562
149827.745053 79.4038085938
149705.685791 90.9858398438
149583.626528 97.5078125
149461.567265 97.97265625
149339.508002 91.82421875
149217.44874 79.015625
149095.389477 60.0375976562
148973.330214 35.8950195312
148851.270951 8.03466796875
148729.211688 -21.7631835938
148607.152426 -51.5327148438
148485.093163 -79.283203125
148363.0339 -103.169433594
148240.974637 -121.649414062
148118.915375 -133.611816406
147996.856112 -138.474121094
147874.796849 -136.225097656
147752.737586 -127.422363281
147630.678323 -113.13671875
147508.619061 -94.8505859375
147386.559798 -74.322265625
147264.500535 -53.4262695312
147142.441272 -33.9873046875
147020.38201 -17.6181640625
146898.322747 -5.58447265625
146776.263484 1.2978515625
146654.204221 2.72216796875
146532.144959 -1.09716796875
146410.085696 -9.4697265625
146288.026433 -21.3012695312
146165.96717 -35.2182617188
146043.907907 -49.7021484375
145921.848645 -63.2431640625
145799.789382 -74.4765625
145677.730119 -82.3159179688
145555.670856 -86.0366210938
145433.611594 -85.3403320312
145311.552331 -80.359375
145189.493068 -71.6298828125
145067.433805 -60.0239257812
144945.374542 -46.6474609375
144823.31528 -32.7250976562
144701.256017 -19.47265625
144579.196754 -7.978515625
144457.137491 0.89697265625
144335.078229 6.59912109375
144213.018966 8.9140625
144090.959703 7.98046875
143968.90044 4.25
143846.841178 -1.56982421875
143724.781915 -8.6044921875
143602.722652 -15.9111328125
143480.663389 -22.5815429688
143358.604126 -27.8374023438
143236.544864 -31.10546875
143114.485601 -32.0678710938
142992.426338 -30.6870117188
142870.367075 -27.1938476562
142748.307813 -22.0498046875
142626.24855 -15.8852539062
142504.189287 -9.421875
142382.130024 -3.38623046875
142260.070761 1.5703125
142138.011499 4.9453125
142015.952236 6.4345703125
141893.892973 5.95947265625
141771.83371 3.66943359375
141649.774448 -0.08349609375
141527.715185 -4.79443359375
141405.655922 -9.8681640625
141283.596659 -14.6904296875
141161.537397 -18.7026367188
141039.478134 -21.4672851562
140917.418871 -22.7153320312
140795.359608 -22.3759765625
140673.300345 -20.5766601562
140551.241083 -17.6274414062
140429.18182 -13.9760742188
140307.122557 -10.1479492188
140185.063294 -6.67919921875
140063.004032 -4.04541015625
139940.944769 -2.59619140625
139818.885506 -2.505859375
139696.826243 -3.74462890625
139574.76698 -6.06982421875
139452.707718 -9.04638671875
139330.648455 -12.091796875
139208.589192 -14.53125
139086.529929 -15.6821289062
138964.470667 -14.9213867188
138842.411404 -11.7719726562
138720.352141 -5.96044921875
138598.292878 2.5361328125
138476.233616 13.474609375
138354.174353 26.3461914062
138232.11509 40.416015625
138110.055827 54.779296875
137987.996564 68.4384765625
137865.937302 80.39453125
137743.878039 89.7348632812
137621.818776 95.7197265625
137499.759513 97.8530273438
137377.700251 95.9311523438
137255.640988 90.0620117188
137133.581725 80.6635742188
137011.522462 68.4233398438
136889.463199 54.2426757812
136767.403937 39.1547851562
136645.344674 24.2353515625
136523.285411 10.509765625
136401.226148 -1.13330078125
136279.166886 -10.0209960938
136157.107623 -15.7407226562
136035.04836 -18.1704101562
135912.989097 -17.4794921875
135790.929835 -14.099609375
135668.870572 -8.67431640625
135546.811309 -1.9892578125
135424.752046 5.10302734375
135302.692783 11.7744140625
135180.633521 17.2900390625
135058.574258 21.0786132812
134936.514995 22.7763671875
134814.455732 22.2548828125
134692.39647 19.6176757812
134570.337207 15.1801757812
134448.277944 9.4248046875
134326.218681 2.94580078125
134204.159418 -3.62060546875
134082.100156 -9.6640625
133960.040893 -14.6586914062
133837.98163 -18.22265625
133715.922367 -20.1459960938
133593.863105 -20.412109375
133471.803842 -19.1889648438
133349.744579 -16.8061523438
133227.685316 -13.7158203125
133105.626054 -10.4370117188
132983.566791 -7.49853515625
132861.507528 -5.3818359375
132739.448265 -4.46533203125
132617.389002 -4.98486328125
132495.32974 -7.0078125
132373.270477 -10.4272460938
132251.211214 -14.9677734375
132129.151951 -20.2202148438
132007.092689 -25.6767578125
131885.033426 -30.7866210938
131762.974163 -35.0126953125
131640.9149 -37.88671875
131518.855637 -39.0576171875
131396.796375 -38.3295898438
131274.737112 -35.685546875
131152.677849 -31.2954101562
131030.618586 -25.5
130908.559324 -18.7875976562
130786.500061 -11.7504882812
130664.440798 -5.03076171875
130542.381535 0.72900390625
130420.322273 4.953125
130298.26301 7.173828125
130176.203747 7.08203125
130054.144484 4.5498046875
129932.085221 -0.3505859375
129810.025959 -7.35595703125
129687.966696 -16.0302734375
129565.907433 -25.7973632812
129443.84817 -35.9912109375
129321.788908 -45.9072265625
129199.729645 -54.861328125
129077.670382 -62.2431640625
128955.611119 -67.5678710938
128833.551856 -70.5141601562
128711.492594 -70.9501953125
128589.433331 -68.9438476562
128467.374068 -64.7583007812
128345.314805 -58.830078125
128223.255543 -51.736328125
128101.19628 -44.1489257812
127979.137017 -36.7827148438
127857.077754 -30.3403320312
127735.018492 -25.458984375
127612.959229 -22.6625976562
127490.899966 -22.3237304688
127368.840703 -24.6372070312
127246.78144 -29.6069335938
127124.722178 -37.0512695312
127002.662915 -46.6181640625
126880.603652 -57.8149414062
126758.544389 -70.0498046875
126636.485127 -82.6772460938
126514.425864 -95.048828125
126392.366601 -106.558105469
126270.307338 -116.6875
126148.248075 -125.036621094
126026.188813 -131.348144531
125904.12955 -135.514648438
125782.070287 -137.572753906
125660.011024 -137.6875
125537.951762 -136.120117188
125415.892499 -133.198730469
125293.833236 -129.267578125
125171.773973 -124.658203125
125049.714711 -119.643554688
124927.655448 -114.417480469
124805.596185 -109.072753906
124683.536922 -103.600585938
124561.477659 -97.8979492188
124439.418397 -91.7890625
124317.359134 -85.056640625
124195.299871 -77.4819335938
124073.240608 -68.8852539062
123951.181346 -59.162109375
123829.122083 -48.3188476562
123707.06282 -36.4912109375
123585.003557 -23.9501953125
123462.944294 -11.0942382812
123340.885032 1.57568359375
123218.825769 13.4995117188
123096.766506 24.1040039062
122974.707243 32.8647460938
122852.647981 39.359375
122730.588718 43.32421875
122608.529455 44.6918945312
122486.470192 43.6181640625
122364.41093 40.4819335938
122242.351667 35.8701171875
122120.292404 30.5375976562
121998.233141 25.341796875
121876.173878 21.1733398438
121754.114616 18.87109375
121632.055353 19.1376953125
121509.99609 22.4658203125
121387.936827 29.0751953125
121265.877565 38.876953125
121143.818302 51.46484375
121021.759039 66.1279296875
120899.699776 81.9077148438
120777.640513 97.6655273438
120655.581251 112.183105469
120533.521988 124.266113281
120411.462725 132.852539062
120289.403462 137.117675781
120167.3442 136.552734375
120045.284937 131.0234375
119923.225674 120.794921875
119801.166411 106.516113281
119679.107149 89.177734375
119557.047886 70.0234375
119434.988623 50.4560546875
119312.92936 31.9072265625
119190.870097 15.7202148438
119068.810835 3.02490234375
118946.751572 -5.35107421875
118824.692309 -8.9619140625
118702.633046 -7.76953125
118580.573784 -2.142578125
118458.514521 7.18896484375
118336.455258 19.2153320312
118214.395995 32.7470703125
118092.336732 46.54296875
117970.27747 59.4311523438
117848.218207 70.4291992188
117726.158944 78.8354492188
117604.099681 84.2919921875
117482.040419 86.8134765625
117359.981156 86.763671875
117237.921893 84.8056640625
117115.86263 81.8037109375
116993.803368 78.7104492188
116871.744105 76.4384765625
116749.684842 75.7348632812
116627.625579 77.0698242188
116505.566316 80.5532226562
116383.507054 85.8979492188
116261.447791 92.4184570312
116139.388528 99.0859375
116017.329265 104.619140625
115895.270003 107.617675781
115773.21074 106.713378906
115651.151477 100.731445312
115529.092214 88.8447265625
115407.032952 70.7001953125
115284.973689 46.501953125
115162.914426 17.0522460938
115040.855163 -16.271484375
114918.7959 -51.6015625
114796.736638 -86.7045898438
114674.677375 -119.164550781
114552.618112 -146.580078125
114430.558849 -166.780761719
114308.499587 -178.0234375
114186.440324 -179.166503906
114064.381061 -169.787109375
113942.321798 -150.25
113820.262535 -121.692382812
113698.203273 -85.955078125
113576.14401 -45.4389648438
113454.084747 -2.9150390625
113332.025484 38.7036132812
113209.966222 76.6069335938
113087.906959 108.315429688
112965.847696 131.893554688
112843.788433 146.104492188
112721.729171 150.50390625
112599.669908 145.463867188
112477.610645 132.120605469
112355.551382 112.253417969
112233.492119 88.1064453125
112111.432857 62.169921875
111989.373594 36.9399414062
111867.314331 14.68359375
111745.255068 -2.77001953125
111623.195806 -14.1958007812
111501.136543 -19.07421875
111379.07728 -17.623046875
111257.018017 -10.7583007812
111134.958754 0.0205078125
111012.899492 12.79296875
110890.840229 25.4282226562
110768.780966 35.8110351562
110646.721703 42.0688476562
110524.662441 42.7690429688
110402.603178 37.072265625
110280.543915 24.828125
110158.484652 6.59521484375
110036.42539 -16.4018554688
109914.366127 -42.3916015625
109792.306864 -69.2260742188
109670.247601 -94.5869140625
109548.188338 -116.214355469
109426.129076 -132.133789062
109304.069813 -140.84375
109182.01055 -141.471679688
109059.951287 -133.862304688
108937.892025 -118.598632812
108815.832762 -96.947265625
108693.773499 -70.7456054688
108571.714236 -42.2275390625
108449.654973 -13.8149414062
108327.595711 12.1098632812
108205.536448 33.427734375
108083.477185 48.4770507812
107961.417922 56.2060546875
107839.35866 56.2685546875
107717.299397 49.044921875
107595.240134 35.6015625
107473.180871 17.5830078125
107351.121609 -2.951171875
107229.062346 -23.724609375
107107.003083 -42.4584960938
106984.94382 -57.0859375
106862.884557 -65.943359375
106740.825295 -67.9169921875
106618.766032 -62.537109375
106496.706769 -50.0122070312
106374.647506 -31.1918945312
106252.588244 -7.478515625
106130.528981 19.3208007812
106008.469718 47.1674804688
105886.410455 73.9868164062
105764.351192 97.8671875
105642.29193 117.2265625
105520.232667 130.951660156
105398.173404 138.485839844
105276.114141 139.860351562
105154.054879 135.669433594
105031.995616 126.98828125
104909.936353 115.250976562
104787.87709 102.091796875
104665.817828 89.1787109375
104543.758565 78.0400390625
104421.699302 69.9165039062
104299.640039 65.6396484375
104177.580776 65.5600585938
104055.521514 69.5200195312
103933.462251 76.8803710938
103811.402988 86.5927734375
103689.343725 97.3134765625
103567.284463 107.539550781
103445.2252 115.765625
103323.165937 120.635742188
103201.106674 121.073730469
103079.047411 116.393554688
102956.988149 106.365722656
102834.928886 91.2421875
102712.869623 71.73046875
102590.81036 48.9379882812
102468.751098 24.2646484375
102346.691835 -0.7158203125
102224.632572 -24.396484375
102102.573309 -45.2724609375
101980.514047 -62.068359375
101858.454784 -73.8369140625
101736.395521 -80.0317382812
101614.336258 -80.5415039062
101492.276995 -75.6787109375
101370.217733 -66.142578125
101248.15847 -52.9418945312
101126.099207 -37.2983398438
101004.039944 -20.53515625
100881.980682 -3.958984375
100759.921419 11.2426757812
100637.862156 24.1015625
100515.802893 33.9306640625
100393.74363 40.3701171875
100271.684368 43.392578125
100149.625105 43.2880859375
100027.565842 40.6162109375
99905.5065794 36.1396484375
99783.4473166 30.7431640625
99661.3880538 25.345703125
99539.3287911 20.8198242188
99417.2695283 17.9086914062
99295.2102655 17.1684570312
99173.1510027 18.9252929688
99051.09174 23.2543945312
98929.0324772 29.9814453125
98806.9732144 38.7065429688
98684.9139517 48.8393554688
98562.8546889 59.6577148438
98440.7954261 70.3642578125
98318.7361633 80.1538085938
98196.6769006 88.2724609375
98074.6176378 94.0747070312
97952.558375 97.0639648438
97830.4991122 96.9282226562
97708.4398495 93.5517578125
97586.3805867 87.01953125
97464.3213239 77.6040039062
97342.2620612 65.7377929688
97220.2027984 51.9829101562
97098.1435356 36.9868164062
96976.0842728 21.4404296875
96854.0250101 6.02783203125
96731.9657473 -8.61181640625
96609.9064845 -21.9233398438
96487.8472217 -33.470703125
96365.787959 -42.953125
96243.7286962 -50.2250976562
96121.6694334 -55.2924804688
95999.6101707 -58.3134765625
95877.5509079 -59.578125
95755.4916451 -59.4853515625
95633.4323823 -58.5146484375
95511.3731196 -57.1875
95389.3138568 -56.0336914062
95267.254594 -55.5478515625
95145.1953312 -56.154296875
95023.1360685 -58.1767578125
94901.0768057 -61.806640625
94779.0175429 -67.0849609375
94656.9582802 -73.8950195312
94534.8990174 -81.958984375
94412.8397546 -90.853515625
94290.7804918 -100.026855469
94168.7212291 -108.832519531
94046.6619663 -116.570800781
93924.6027035 -122.529785156
93802.5434408 -126.03515625
93680.484178 -126.500976562
93558.4249152 -123.472167969
93436.3656524 -116.66796875
93314.3063897 -106.0078125
93192.2471269 -91.6357421875
93070.1878641 -73.9262695312
92948.1286013 -53.4736328125
92826.0693386 -31.072265625
92704.0100758 -7.6845703125
92581.950813 15.6108398438
92459.8915503 37.6728515625
92337.8322875 57.3588867188
92215.7730247 73.59375
92093.7137619 85.4311523438
91971.6544992 92.1166992188
91849.5952364 93.1337890625
91727.5359736 88.2456054688
91605.4767108 77.5190429688
91483.4174481 61.3305664062
91361.3581853 40.353515625
91239.2989225 15.5317382812
91117.2396598 -11.9672851562
90995.180397 -40.8159179688
90873.1211342 -69.5966796875
90751.0618714 -96.8833007812
90629.0026087 -121.326171875
90506.9433459 -141.735351562
90384.8840831 -157.150878906
90262.8248203 -166.912597656
90140.7655576 -170.698730469
90018.7062948 -168.558105469
89896.647032 -160.909667969
89774.5877693 -148.521972656
89652.5285065 -132.465820312
89530.4692437 -114.052734375
89408.4099809 -94.7465820312
89286.3507182 -76.0678710938
89164.2914554 -59.4892578125
89042.2321926 -46.3359375
88920.1729298 -37.6884765625
88798.1136671 -34.3071289062
88676.0544043 -36.572265625
88553.9951415 -44.4526367188
88431.9358788 -57.5087890625
88309.876616 -74.9184570312
88187.8173532 -95.5375976562
88065.7580904 -117.984863281
87943.6988277 -140.742675781
87821.6395649 -162.272949219
87699.5803021 -181.139160156
87577.5210393 -196.109375
87455.4617766 -206.257324219
87333.4025138 -211.033203125
87211.343251 -210.302734375
87089.2839883 -204.355957031
86967.2247255 -193.880371094
86845.1654627 -179.897949219
86723.1061999 -163.679199219
86601.0469372 -146.631835938
86478.9876744 -130.178710938
86356.9284116 -115.639648438
86234.8691488 -104.11328125
86112.8098861 -96.3901367188
85990.7506233 -92.8818359375
85868.6913605 -93.5952148438
85746.6320978 -98.1342773438
85624.572835 -105.744628906
85502.5135722 -115.388183594
85380.4543094 -125.840820312
85258.3950467 -135.810058594
85136.3357839 -144.062011719
85014.2765211 -149.529785156
84892.2172583 -151.419921875
84770.1579956 -149.282226562
84648.0987328 -143.050292969
84526.03947 -133.046386719
84403.9802073 -119.943847656
84281.9209445 -104.701171875
84159.8616817 -88.4653320312
84037.8024189 -72.455078125
83915.7431562 -57.8432617188
83793.6838934 -45.6372070312
83671.6246306 -36.5751953125
83549.5653679 -31.0610351562
83427.5061051 -29.1142578125
83305.4468423 -30.3681640625
83183.3875795 -34.1108398438
83061.3283168 -39.3471679688
82939.269054 -44.904296875
82817.2097912 -49.5439453125
82695.1505284 -52.08984375
82573.0912657 -51.5478515625
82451.0320029 -47.2099609375
82328.9727401 -38.73046875
82206.9134774 -26.1704101562
82084.8542146 -10.001953125
81962.7949518 8.92529296875
81840.735689 29.4560546875
81718.6764263 50.2275390625
81596.6171635 69.7866210938
81474.5579007 86.7202148438
81352.4986379 99.7768554688
81230.4393752 107.974609375
81108.3801124 110.683105469
80986.3208496 107.672363281
80864.2615869 99.1284179688
80742.2023241 85.6220703125
80620.1430613 68.0537109375
80498.0837985 47.5649414062
80376.0245358 25.4267578125
80253.965273 2.93115234375
80131.9060102 -18.72265625
80009.8467474 -38.5278320312
79887.7874847 -55.7397460938
79765.7282219 -69.9228515625
79643.6689591 -80.9609375
79521.6096964 -89.03125
79399.5504336 -94.5551757812
79277.4911708 -98.1206054688
79155.431908 -100.393066406
79033.3726453 -102.018554688
78911.3133825 -103.537109375
78789.2541197 -105.311035156
78667.1948569 -107.473632812
78545.1355942 -109.911621094
78423.0763314 -112.276855469
78301.0170686 -114.02734375
78178.9578059 -114.492675781
78056.8985431 -112.961425781
77934.8392803 -108.772949219
77812.7800175 -101.409667969
77690.7207548 -90.5830078125
77568.661492 -76.2890625
77446.6022292 -58.845703125
77324.5429664 -38.89453125
77202.4837037 -17.3686523438
77080.4244409 4.5654296875
76958.3651781 25.5991210938
76836.3059154 44.3779296875
76714.2466526 59.6225585938
76592.1873898 70.2329101562
76470.128127 75.3862304688
76348.0688643 74.6123046875
76226.0096015 67.8393554688
76103.9503387 55.408203125
75981.8910759 38.0463867188
75859.8318132 16.8188476562
75737.7725504 -6.95751953125
75615.7132876 -31.818359375
75493.6540249 -56.2612304688
75371.5947621 -78.8671875
75249.5354993 -98.4033203125
75127.4762365 -113.91015625
75005.4169738 -124.772949219
74883.357711 -130.747070312
74761.2984482 -131.965332031
74639.2391855 -128.904785156
74517.1799227 -122.328613281
74395.1206599 -113.209472656
74273.0613971 -102.628417969
74151.0021344 -91.6796875
74028.9428716 -81.3701171875
73906.8836088 -72.5322265625
73784.824346 -65.7578125
73662.7650833 -61.3510742188
73540.7058205 -59.3149414062
73418.6465577 -59.357421875
73296.587295 -60.9326171875
73174.5280322 -63.294921875
73052.4687694 -65.5791015625
72930.4095066 -66.8798828125
72808.3502439 -66.3466796875
72686.2909811 -63.2622070312
72564.2317183 -57.1157226562
72442.1724555 -47.6567382812
72320.1131928 -34.9296875
72198.05393 -19.279296875
72075.9946672 -1.33837890625
71953.9354045 18.01171875
71831.8761417 37.7045898438
71709.8168789 56.5546875
71587.7576161 73.3510742188
71465.6983534 86.94140625
71343.6390906 96.31640625
71221.5798278 100.692382812
71099.520565 99.5693359375
70977.4613023 92.7768554688
70855.4020395 80.4951171875
70733.3427767 63.2504882812
70611.283514 41.8901367188
70489.2242512 17.5322265625
70367.1649884 -8.50439453125
70245.1057256 -34.7836914062
70123.0464629 -59.8466796875
70000.9872001 -82.3046875
69878.9279373 -100.938476562
69756.8686745 -114.774902344
69634.8094118 -123.153320312
69512.750149 -125.770996094
69390.6908862 -122.699707031
69268.6316235 -114.37890625
69146.5723607 -101.580078125
69024.5130979 -85.3461914062
68902.4538351 -66.9106445312
68780.3945724 -47.6059570312
68658.3353096 -28.7568359375
68536.2760468 -11.5834960938
68414.216784 2.89404296875
68292.1575213 13.931640625
68170.0982585 21.11328125
68048.0389957 24.3779296875
67925.979733 24.015625
67803.9204702 20.6313476562
67681.8612074 15.0874023438
67559.8019446 8.416015625
67437.7426819 1.72314453125
67315.6834191 -3.9169921875
67193.6241563 -7.56884765625
67071.5648935 -8.5185546875
66949.5056308 -6.34765625
66827.446368 -0.9794921875
66705.3871052 7.3154296875
66583.3278425 17.9384765625
66461.2685797 30.0141601562
66339.2093169 42.4697265625
66217.1500541 54.1357421875
66095.0907914 63.8564453125
65973.0315286 70.599609375
65850.9722658 73.556640625
65728.9130031 72.2265625
65606.8537403 66.4677734375
65484.7944775 56.5219726562
65362.7352147 42.9995117188
65240.675952 26.833984375
65118.6166892 9.203125
64996.5574264 -8.5712890625
64874.4981636 -25.1372070312
64752.4389009 -39.2309570312
64630.3796381 -49.7822265625
64508.3203753 -56.0131835938
64386.2611126 -57.4970703125
64264.2018498 -54.1962890625
64142.142587 -46.45703125
64020.0833242 -34.9741210938
63898.0240615 -20.7197265625
63775.9647987 -4.85693359375
63653.9055359 11.37109375
63531.8462731 26.755859375
63409.7870104 40.22265625
63287.7277476 50.9267578125
63165.6684848 58.3178710938
63043.6092221 62.1752929688
62921.5499593 62.61328125
62799.4906965 60.05078125
62677.4314337 55.1577148438
62555.372171 48.7729492188
62433.3129082 41.8139648438
62311.2536454 35.1772460938
62189.1943826 29.65234375
62067.1351199 25.8427734375
61945.0758571 24.1118164062
61823.0165943 24.5551757812
61700.9573316 27.0014648438
61578.8980688 31.04296875
61456.838806 36.0810546875
61334.7795432 41.4028320312
61212.7202805 46.2563476562
61090.6610177 49.9311523438
60968.6017549 51.8344726562
60846.5424921 51.5478515625
60724.4832294 48.869140625
60602.4239666 43.8291015625
60480.3647038 36.6860351562
60358.3054411 27.896484375
60236.2461783 18.068359375
60114.1869155 7.90673828125
59992.1276527 -1.85546875
59870.06839 -10.5166015625
59748.0091272 -17.4619140625
59625.9498644 -22.20703125
59503.8906016 -24.4252929688
59381.8313389 -23.9565429688
59259.7720761 -20.802734375
59137.7128133 -15.1059570312
59015.6535506 -7.1201171875
58893.5942878 2.82373046875
58771.535025 14.3559570312
58649.4757622 27.0932617188
58527.4164995 40.6650390625
58405.3572367 54.7255859375
58283.2979739 68.9584960938
58161.2387111 83.0698242188
58039.1794484 96.7763671875
57917.1201856 109.793945312
57795.0609228 121.82421875
57673.0016601 132.552246094
57550.9423973 141.647460938
57428.8831345 148.77734375
57306.8238717 153.634765625
57184.764609 155.968261719
57062.7053462 155.623046875
56940.6460834 152.575195312
56818.5868206 146.969726562
56696.5275579 139.135742188
56574.4682951 129.598144531
56452.4090323 119.056640625
56330.3497696 108.354980469
56208.2905068 98.4194335938
56086.231244 90.1889648438
55964.1719812 84.5297851562
55842.1127185 82.1435546875
55720.0534557 83.490234375
55597.9941929 88.7133789062
55475.9349302 97.599609375
55353.8756674 109.560546875
55231.8164046 123.650878906
55109.7571418 138.623046875
54987.6978791 153.012207031
54865.6386163 165.250488281
54743.5793535 173.794921875
54621.5200907 177.26953125
54499.460828 174.594726562
54377.4015652 165.104003906
54255.3423024 148.624511719
54133.2830397 125.530273438
54011.2237769 96.7358398438
53889.1645141 63.6586914062
53767.1052513 28.1245117188
53645.0459886 -7.75390625
53522.9867258 -41.7392578125
53400.927463 -71.6318359375
53278.8682002 -95.4409179688
53156.8089375 -111.545410156
53034.7496747 -118.818359375
52912.6904119 -116.719726562
52790.6311492 -105.335449219
52668.5718864 -85.375
52546.5126236 -58.1127929688
52424.4533608 -25.2866210938
52302.3940981 11.0356445312
52180.3348353 48.6215820312
52058.2755725 85.2377929688
51936.2163097 118.818847656
51814.157047 147.612792969
51692.0977842 170.298339844
51570.0385214 186.064941406
51447.9792587 194.6484375
51325.9199959 196.316894531
51203.8607331 191.830078125
51081.8014703 182.343261719
50959.7422076 169.301269531
50837.6829448 154.307128906
50715.623682 138.993164062
50593.5644192 124.891113281
50471.5051565 113.327636719
50349.4458937 105.335449219
50227.3866309 101.598632812
50105.3273682 102.427246094
49983.2681054 107.761230469
49861.2088426 117.19921875
49739.1495798 130.054199219
49617.0903171 145.419433594
49495.0310543 162.242675781
49372.9717915 179.40625
49250.9125287 195.798339844
49128.853266 210.381347656
49006.7940032 222.244140625
48884.7347404 230.645019531
48762.6754777 235.040039062
48640.6162149 235.098144531
48518.5569521 230.7109375
48396.4976893 221.98828125
48274.4384266 209.248535156
48152.3791638 193.003417969
48030.319901 173.9375
47908.2606382 152.880371094
47786.2013755 130.774902344
47664.1421127 108.640136719
47542.0828499 87.5263671875
47420.0235872 68.4697265625
47297.9643244 52.4340820312
47175.9050616 40.2612304688
47053.8457988 32.6162109375
46931.7865361 29.9404296875
46809.7272733 32.4135742188
46687.6680105 39.9331054688
46565.6087478 52.1064453125
46443.549485 68.2670898438
46321.4902222 87.5141601562
46199.4309594 108.766113281
46077.3716967 130.836425781
45955.3124339 152.520996094
45833.2531711 172.688964844
45711.1939083 190.37109375
45589.1346456 204.83984375
45467.0753828 215.665527344
45345.01612 222.748535156
45222.9568573 226.330078125
45100.8975945 226.953125
44978.8383317 225.418457031
44856.7790689 222.689453125
44734.7198062 219.799804688
44612.6605434 217.739746094
44490.6012806 217.350585938
44368.5420178 219.229003906
44246.4827551 223.660644531
44124.4234923 230.572753906
44002.3642295 239.53515625
43880.3049668 249.792480469
43758.245704 260.333496094
43636.1864412 269.985351562
43514.1271784 277.534179688
43392.0679157 281.848144531
43270.0086529 282.0
43147.9493901 277.368652344
43025.8901273 267.719238281
42903.8308646 253.239746094
42781.7716018 234.540039062
42659.712339 212.612304688
42537.6530763 188.743164062
42415.5938135 164.411621094
42293.5345507 141.151367188
42171.4752879 120.41796875
42049.4160252 103.454101562
41927.3567624 91.1875
41805.2974996 84.1459960938
41683.2382368 82.4228515625
41561.1789741 85.6796875
41439.1197113 93.1918945312
41317.0604485 103.93359375
41195.0011858 116.687988281
41072.941923 130.174804688
40950.8826602 143.18359375
40828.8233974 154.687011719
40706.7641347 163.941894531
40584.7048719 170.548828125
40462.6456091 174.4765625
40340.5863463 176.045410156
40218.5270836 175.868652344
40096.4678208 174.770507812
39974.408558 173.674804688
39852.3492953 173.490722656
39730.2900325 175.001953125
39608.2307697 178.771972656
39486.1715069 185.083007812
39364.1122442 193.898925781
39242.0529814 204.878417969
39119.9937186 217.41796875
38997.9344558 230.725097656
38875.8751931 243.919433594
38753.8159303 256.134765625
38631.7566675 266.627929688
38509.6974048 274.864746094
38387.638142 280.584472656
38265.5788792 283.825683594
38143.5196164 284.920410156
38021.4603537 284.448730469
37899.4010909 283.159667969
37777.3418281 281.871582031
37655.2825653 281.366699219
37533.2233026 282.278320312
37411.1640398 285.000488281
37289.104777 289.627441406
37167.0455143 295.918945312
37044.9862515 303.318847656
36922.9269887 311.000976562
36800.8677259 317.961425781
36678.8084632 323.130371094
36556.7492004 325.498535156
36434.6899376 324.242675781
36312.6306749 318.841796875
36190.5714121 309.155273438
36068.5121493 295.467773438
35946.4528865 278.491699219
35824.3936238 259.314941406
35702.334361 239.313964844
35580.2750982 220.029296875
35458.2158354 203.022949219
35336.1565727 189.723144531
35214.0973099 181.286621094
35092.0380471 178.483398438
34969.9787844 181.6171875
34847.9195216 190.495117188
34725.8602588 204.448730469
34603.800996 222.398925781
34481.7417333 242.967285156
34359.6824705 264.615234375
34237.6232077 285.795898438
34115.5639449 305.109863281
33993.5046822 321.43359375
33871.4454194 334.024414062
33749.3861566 342.575195312
33627.3268939 347.223632812
33505.2676311 348.508789062
33383.2083683 347.28515625
33261.1491055 344.602539062
33139.0898428 341.563964844
33017.03058 339.1796875
32894.9713172 338.243164062
32772.9120544 339.220214844
32650.8527917 342.195800781
32528.7935289 346.859863281
32406.7342661 352.543945312
32284.6750034 358.311035156
32162.6157406 363.073242188
32040.5564778 365.741210938
31918.497215 365.370117188
31796.4379523 361.303710938
31674.3786895 353.281738281
31552.3194267 341.5078125
31430.2601639 326.665527344
31308.2009012 309.876464844
31186.1416384 292.607910156
31064.0823756 276.537597656
30942.0231129 263.379394531
30819.9638501 254.709472656
30697.9045873 251.791992188
30575.8453245 255.430175781
30453.7860618 265.865722656
30331.726799 282.728027344
30209.6675362 305.048339844
30087.6082734 331.335449219
29965.5490107 359.707519531
29843.4897479 388.062011719
29721.4304851 414.27734375
29599.3712224 436.410644531
29477.3119596 452.884765625
29355.2526968 462.640625
29233.193434 465.229980469
29111.1341713 460.854492188
28989.0749085 450.3359375
28867.0156457 435.0234375
28744.9563829 416.649414062
28622.8971202 397.147949219
28500.8378574 378.456542969
28378.7785946 362.325195312
28256.7193319 350.141113281
28134.6600691 342.8046875
28012.6008063 340.659179688
27890.5415435 343.479003906
27768.4822808 350.522949219
27646.423018 360.645507812
27524.3637552 372.444824219
27402.3044925 384.442382812
27280.2452297 395.26171875
27158.1859669 403.797363281
27036.1267041 409.341308594
26914.0674414 411.669921875
26792.0081786 411.065917969
26669.9489158 408.281738281
26547.889653 404.44921875
26425.8303903 400.942871094
26303.7711275 399.211914062
26181.7118647 400.609375
26059.652602 406.220703125
25937.5933392 416.733398438
25815.5340764 432.344238281
25693.4748136 452.727050781
25571.4155509 477.051757812
25449.3562881 504.072753906
25327.2970253 532.256347656
25205.2377625 559.941894531
25083.1784998 585.521972656
24961.119237 607.611328125
24839.0599742 625.197753906
24717.0007115 637.743164062
24594.9414487 645.238769531
24472.8821859 648.194824219
24350.8229231 647.580078125
24228.7636604 644.69921875
24106.7043976 641.041992188
23984.6451348 638.111816406
23862.585872 637.251953125
23740.5266093 639.490234375
23618.4673465 645.433105469
23496.4080837 655.190917969
23374.348821 668.381835938
23252.2895582 684.181640625
23130.2302954 701.428710938
23008.1710326 718.771972656
22886.1117699 734.839355469
22764.0525071 748.411132812
22641.9932443 758.577636719
22519.9339815 764.853027344
22397.8747188 767.256835938
22275.815456 766.317871094
22153.7561932 763.034179688
22031.6969305 758.765625
21909.6376677 755.091308594
21787.5784049 753.63671875
21665.5191421 755.888183594
21543.4598794 763.028808594
21421.4006166 775.797851562
21299.3413538 794.407226562
21177.282091 818.50390625
21055.2228283 847.208007812
20933.1635655 879.194335938
20811.1043027 912.833984375
20689.04504 946.360351562
20566.9857772 978.053222656
20444.9265144 1006.41357422
20322.8672516 1030.31152344
20200.8079889 1049.08935547
20078.7487261 1062.61425781
19956.6894633 1071.26464844
19834.6302005 1075.86474609
19712.5709378 1077.56884766
19590.511675 1077.70703125
19468.4524122 1077.62304688
19346.3931495 1078.51416016
19224.3338867 1081.28955078
19102.2746239 1086.48095703
18980.2153611 1094.1953125
18858.1560984 1104.13085938
18736.0968356 1115.64794922
18614.0375728 1127.88427734
18491.9783101 1139.90283203
18369.9190473 1150.84960938
18247.8597845 1160.10644531
18125.8005217 1167.41308594
18003.741259 1172.93994141
17881.6819962 1177.30908203
17759.6227334 1181.54931641
17637.5634706 1186.99023438
17515.5042079 1195.11474609
17393.4449451 1207.37109375
17271.3856823 1224.98095703
17149.3264196 1248.75927734
17027.2671568 1278.97314453
16905.207894 1315.25195312
16783.1486312 1356.57080078
16661.0893685 1401.31445312
16539.0301057 1447.40234375
16416.9708429 1492.48925781
16294.9115801 1534.19384766
16172.8523174 1570.359375
16050.7930546 1599.29101562
15928.7337918 1619.96142578
15806.6745291 1632.15380859
15684.6152663 1636.52099609
15562.5560035 1634.55761719
15440.4967407 1628.47851562
15318.437478 1621.01904297
15196.3782152 1615.17431641
15074.3189524 1613.90478516
14952.2596896 1619.83642578
14830.2004269 1634.99462891
14708.1411641 1660.59277344
14586.0819013 1696.90966797
14464.0226386 1743.25634766
14341.9633758 1798.05615234
14219.904113 1859.01269531
14097.8448502 1923.36181641
13975.7855875 1988.17041016
13853.7263247 2050.66064453
13731.6670619 2108.515625
13609.6077991 2160.13574219
13487.5485364 2204.81542969
13365.4892736 2242.82275391
13243.4300108 2275.37255859
13121.3707481 2304.48730469
12999.3114853 2332.77490234
12877.2522225 2363.13623047
12755.1929597 2398.43554688
12633.133697 2441.18603516
12511.0744342 2493.26660156
12389.0151714 2555.71630859
12266.9559086 2628.62792969
12144.8966459 2711.15625
12022.8373831 2801.63623047
11900.7781203 2897.80566406
11778.7188576 2997.10400391
11656.6595948 3097.01660156
11534.600332 3195.42285156
11412.5410692 3290.90380859
11290.4818065 3382.98193359
11168.4225437 3472.25585938
11046.3632809 3560.40917969
10924.3040181 3650.09326172
10802.2447554 3744.70361328
10680.1854926 3848.04589844
10558.1262298 3963.9609375
10436.0669671 4095.92431641
10314.0077043 4246.68457031
10191.9484415 4417.97216797
10069.8891787 4610.32421875
9947.82991597 4823.04345703
9825.7706532 5054.31005859
9703.71139042 5301.42675781
9581.65212765 5561.19287109
9459.59286488 5830.35644531
9337.5336021 6106.10253906
9215.47433933 6386.53076172
9093.41507656 6671.05957031
8971.35581379 6960.72509766
8849.29655101 7258.32324219
8727.23728824 7568.39697266
8605.17802547 7897.04443359
8483.1187627 8251.58349609
8361.05949992 8640.10058594
8239.00023715 9070.92822266
8116.94097438 9552.11230469
7994.88171161 10090.9296875
7872.82244883 10693.5053711
7750.76318606 11364.581543
7628.70392329 12107.4580078
7506.64466052 12924.128418
7384.58539774 13815.5888672
7262.52613497 14782.2954102
7140.4668722 15824.7246094
7018.40760943 16943.972168
6896.34834665 18142.328125
6774.28908388 19423.762207
6652.22982111 20794.2646484
6530.17055833 22261.9975586
6408.11129556 23837.2329102
6286.05203279 25532.0810547
6163.99277002 27360.0263672
6041.93350724 29335.3076172
5919.87424447 31472.2099609
5797.8149817 33784.3237305
5675.75571893 36283.8422852
5553.69645615 38980.9667969
5431.63719338 41883.4521484
5309.57793061 44996.3481445
5187.51866784 48321.9194336
5065.45940506 51859.7504883
4943.40014229 55606.9863281
4821.34087952 59558.6625977
4699.28161675 63708.059082
4577.22235397 68047.0078125
4455.1630912 72566.0981445
4333.10382843 77254.734375
4211.04456566 82101.0170898
4088.98530288 87091.453125
3966.92604011 92210.5244141
3844.86677734 97440.1743164
3722.80751456 102759.290527
3600.74825179 108143.263672
3478.68898902 113563.749023
3356.62972625 118988.685547
3234.57046347 124382.665039
3112.5112007 129707.689453
2990.45193793 134924.307129
2868.39267516 139993.108887
2746.33341238 144876.489258
2624.27414961 149540.562988
2502.21488684 153957.083496
2380.15562407 158105.200684
2258.09636129 161972.895508
2136.03709852 165557.918945
2013.97783575 168868.125
1891.91857298 171921.11377
1769.8593102 174743.134277
1647.80004743 177367.30957
1525.74078466 179831.250488
1403.68152188 182174.220215
1281.62225911 184434.046387
1159.56299634 186644.003906
1037.50373357 188829.918945
915.444470795 191007.725098
793.385208022 193181.680176
671.325945249 195343.416504
549.266682477 197471.910156
427.207419704 199534.411621
305.148156932 201488.280273
183.088894159 203283.609375
61.0296313863 204866.439941
-61.0296313863 206182.339844
-183.088894159 207180.0625
-305.148156932 207815.007812
-427.207419704 208052.225586
-549.266682477 207868.71875
-671.325945249 207254.871582
-793.385208022 206214.911621
-915.444470795 204766.355957
-1037.50373357 202938.521484
-1159.56299634 200770.206543
-1281.62225911 198306.758789
-1403.68152189 195596.753418
-1525.74078466 192688.567871
-1647.80004743 189627.114746
-1769.8593102 186450.98877
-1891.91857298 183190.239746
-2013.97783575 179864.939453
-2136.03709852 176484.60791
-2258.09636129 173048.541016
-2380.15562407 169546.959473
-2502.21488684 165962.86084
-2624.27414961 162274.40332
-2746.33341238 158457.595703
-2868.39267516 154489.072266
-2990.45193793 150348.724121
-3112.5112007 146021.973145
-3234.57046347 141501.54248
-3356.62972625 136788.579102
-3478.68898902 131893.105469
-3600.74825179 126833.775879
-3722.80751456 121637.014648
-3844.86677734 116335.629395
-3966.92604011 110967.054688
-4088.98530288 105571.380859
-4211.04456566 100189.338867
-4333.10382843 94860.3979492
-4455.1630912 89621.1181641
-4577.22235397 84503.8452148
-4699.28161675 79535.828125
-4821.34087952 74738.769043
-4943.40014229 70128.777832
-5065.45940506 65716.7060547
-5187.51866784 61508.7412109
-5309.57793061 57507.2011719
-5431.63719338 53711.4072266
-5553.69645615 50118.5488281
-5675.75571893 46724.4560547
-5797.8149817 43524.2260742
-5919.87424447 40512.6645508
-6041.93350724 37684.5371094
-6163.99277002 35034.6435547
-6286.05203279 32557.7539062
-6408.11129556 30248.4448242
-6530.17055833 28100.9033203
-6652.22982111 26108.7397461
-6774.28908388 24264.8583984
-6896.34834665 22561.4116211
-7018.40760943 20989.8657227
-7140.4668722 19541.159668
-7262.52613497 18205.9560547
-7384.58539774 16974.9418945
-7506.64466052 15839.1474609
-7628.70392329 14790.2451172
-7750.76318606 13820.7851562
-7872.82244883 12924.3442383
-7994.88171161 12095.5668945
-8116.94097438 11330.09375
-8239.00023715 10624.394043
-8361.05949992 9975.51123047
-8483.1187627 9380.77490234
-8605.17802547 8837.49804688
-8727.23728824 8342.70947266
-8849.29655101 7892.95458984
-8971.35581379 7484.19287109
-9093.41507656 7111.80175781
-9215.47433933 6770.69335938
-9337.5336021 6455.53271484
-9459.59286488 6161.02783203
-9581.65212765 5882.25732422
-9703.71139042 5614.99951172
-9825.7706532 5356.02392578
-9947.82991597 5103.29443359
-10069.8891787 4856.07519531
-10191.9484415 4614.90380859
-10314.0077043 4381.44824219
-10436.0669671 4158.23828125
-10558.1262298 3948.3125
-10680.1854926 3754.80859375
-10802.2447554 3580.54345703
-10924.3040181 3427.62011719
-11046.3632809 3297.11474609
-11168.4225437 3188.86328125
-11290.4818065 3101.38574219
-11412.5410692 3031.94433594
-11534.600332 2976.74072266
-11656.6595948 2931.22314453
-11778.7188576 2890.47802734
-11900.7781203 2849.66162109
-12022.8373831 2804.43261719
-12144.8966459 2751.32910156
-12266.9559086 2688.06933594
-12389.0151714 2613.71972656
-12511.0744342 2528.74609375
-12633.133697 2434.91162109
-12755.1929597 2335.05810547
-12877.2522225 2232.77880859
-12999.3114853 2132.02832031
-13121.3707481 2036.70068359
-13243.4300108 1950.23046875
-13365.4892736 1875.24804688
-13487.5485364 1813.328125
-13609.6077991 1764.85449219
-13731.6670619 1729.01269531
-13853.7263247 1703.90917969
-13975.7855875 1686.79541016
-14097.8448502 1674.38085938
-14219.904113 1663.19091797
-14341.9633758 1649.93457031
-14464.0226386 1631.84326172
-14586.0819013 1606.94189453
-14708.1411641 1574.22998047
-14830.2004269 1533.75341797
-14952.2596896 1486.5625
-15074.3189524 1434.56054688
-15196.3782152 1380.27197266
-15318.437478 1326.54296875
-15440.4967407 1276.21923828
-15562.5560035 1231.83056641
-15684.6152663 1195.32226562
-15806.6745291 1167.84765625
-15928.7337918 1149.66162109
-16050.7930546 1140.10253906
-16172.8523174 1137.68017578
-16294.9115801 1140.24804688
-16416.9708429 1145.23632812
-16539.0301057 1149.93310547
-16661.0893685 1151.76416016
-16783.1486312 1148.55419922
-16905.207894 1138.73779297
-17027.2671568 1121.50390625
-17149.3264196 1096.84912109
-17271.3856823 1065.55126953
-17393.4449451 1029.05957031
-17515.5042079 989.319335938
-17637.5634706 948.553222656
-17759.6227334 909.01953125
-17881.6819962 872.780273438
-18003.741259 841.497558594
-18125.8005217 816.285644531
-18247.8597845 797.620117188
-18369.9190473 785.326171875
-18491.9783101 778.631347656
-18614.0375728 776.282714844
-18736.0968356 776.699707031
-18858.1560984 778.163574219
-18980.2153611 779.001464844
-19102.2746239 777.755371094
-19224.3338867 773.318847656
-19346.3931495 765.023925781
-19468.4524122 752.672363281
-19590.511675 736.513671875
-19712.5709378 717.176757812
-19834.6302005 695.5625
-19956.6894633 672.712890625
-20078.7487261 649.680175781
-20200.8079889 627.403320312
-20322.8672516 606.612792969
-20444.9265144 587.769042969
-20566.9857772 571.045410156
-20689.04504 556.348632812
-20811.1043027 543.377441406
-20933.1635655 531.704589844
-21055.2228283 520.870605469
-21177.282091 510.481445312
-21299.3413538 500.284179688
-21421.4006166 490.221191406
-21543.4598794 480.451171875
-21665.5191421 471.330566406
-21787.5784049 463.362792969
-21909.6376677 457.12109375
-22031.6969305 453.15625
-22153.7561932 451.892089844
-22275.815456 453.543945312
-22397.8747188 458.045410156
-22519.9339815 465.020996094
-22641.9932443 473.788574219
-22764.0525071 483.400878906
-22886.1117699 492.732421875
-23008.1710326 500.584960938
-23130.2302954 505.810058594
-23252.2895582 507.437011719
-23374.348821 504.781738281
-23496.4080837 497.533203125
-23618.4673465 485.793945312
-23740.5266093 470.084472656
-23862.585872 451.292480469
-23984.6451348 430.583984375
-24106.7043976 409.282226562
-24228.7636604 388.71875
-24350.8229231 370.093261719
-24472.8821859 354.326660156
-24594.9414487 341.965820312
-24717.0007115 333.108398438
-24839.0599742 327.390136719
-24961.119237 324.021972656
-25083.1784998 321.877929688
-25205.2377625 319.621582031
-25327.2970253 315.869140625
-25449.3562881 309.350097656
-25571.4155509 299.077148438
-25693.4748136 284.481445312
-25815.5340764 265.503417969
-25937.5933392 242.639160156
-26059.652602 216.922851562
-26181.7118647 189.849121094
-26303.7711275 163.246582031
-26425.8303903 139.104492188
-26547.889653 119.380371094
-26669.9489158 105.800292969
-26792.0081786 99.6772460938
-26914.0674414 101.762207031
-27036.1267041 112.145996094
-27158.1859669 130.224609375
-27280.2452297 154.729492188
-27402.3044925 183.817382812
-27524.3637552 215.227050781
-27646.423018 246.46484375
-27768.4822808 275.01953125
-27890.5415435 298.581542969
-28012.6008063 315.242675781
-28134.6600691 323.657226562
-28256.7193319 323.153808594
-28378.7785946 313.78125
-28500.8378574 296.297363281
-28622.8971202 272.083007812
-28744.9563829 243.014648438
-28867.0156457 211.282226562
-28989.0749085 179.198242188
-29111.1341713 148.996582031
-29233.193434 122.639648438
-29355.2526968 101.673828125
-29477.3119596 87.1137695312
-29599.3712224 79.3935546875
-29721.4304851 78.3666992188
-29843.4897479 83.3598632812
-29965.5490107 93.2788085938
-30087.6082734 106.739257812
-30209.6675362 122.223144531
-30331.726799 138.229980469
-30453.7860618 153.420898438
-30575.8453245 166.730957031
-30697.9045873 177.446289062
-30819.9638501 185.235351562
-30942.0231129 190.145019531
-31064.0823756 192.540039062
-31186.1416384 193.030761719
-31308.2009012 192.358398438
-31430.2601639 191.287597656
-31552.3194267 190.493652344
-31674.3786895 190.469238281
-31796.4379523 191.456054688
-31918.497215 193.409667969
-32040.5564778 195.998535156
-32162.6157406 198.641601562
-32284.6750034 200.569824219
-32406.7342661 200.915039062
-32528.7935289 198.809570312
-32650.8527917 193.490234375
-32772.9120544 184.387207031
-32894.9713172 171.202148438
-33017.03058 153.957519531
-33139.0898428 133.015136719
-33261.1491055 109.064453125
-33383.2083683 83.078125
-33505.2676311 56.2490234375
-33627.3268939 29.8994140625
-33749.3861566 5.3837890625
-33871.4454194 -16.0092773438
-33993.5046822 -33.1528320312
-34115.5639449 -45.1577148438
-34237.6232077 -51.4345703125
-34359.6824705 -51.73046875
-34481.7417333 -46.1372070312
-34603.800996 -35.0825195312
-34725.8602588 -19.28515625
-34847.9195216 0.2880859375
-34969.9787844 22.4985351562
-35092.0380471 46.10546875
-35214.0973099 69.8432617188
-35336.1565727 92.4951171875
-35458.2158354 112.958496094
-35580.2750982 130.300292969
-35702.334361 143.797363281
-35824.3936238 152.965332031
-35946.4528865 157.571289062
-36068.5121493 157.633300781
-36190.5714121 153.407226562
-36312.6306749 145.36328125
-36434.6899376 134.15234375
-36556.7492004 120.564941406
-36678.8084632 105.486328125
-36800.8677259 89.8452148438
-36922.9269887 74.5678710938
-37044.9862515 60.5229492188
-37167.0455143 48.4794921875
-37289.104777 39.0625
-37411.1640398 32.7231445312
-37533.2233026 29.7114257812
-37655.2825653 30.0610351562
-37777.3418281 33.5947265625
-37899.4010909 39.9301757812
-38021.4603537 48.50390625
-38143.5196164 58.6123046875
-38265.5788792 69.44921875
-38387.638142 80.1596679688
-38509.6974048 89.8984375
-38631.7566675 97.8779296875
-38753.8159303 103.423828125
-38875.8751931 106.01171875
-38997.9344558 105.306152344
-39119.9937186 101.175292969
-39242.0529814 93.6987304688
-39364.1122442 83.1577148438
-39486.1715069 70.01953125
-39608.2307697 54.9008789062
-39730.2900325 38.5317382812
-39852.3492953 21.7114257812
-39974.408558 5.26171875
-40096.4678208 -10.0166015625
-40218.5270836 -23.3876953125
-40340.5863463 -34.2109375
-40462.6456091 -41.9755859375
-40584.7048719 -46.318359375
-40706.7641347 -47.0380859375
-40828.8233974 -44.1064453125
-40950.8826602 -37.6665039062
-41072.941923 -28.0283203125
-41195.0011858 -15.6616210938
-41317.0604485 -1.1826171875
-41439.1197113 14.671875
-41561.1789741 31.0654296875
-41683.2382368 47.09765625
-41805.2974996 61.8422851562
-41927.3567624 74.3935546875
-42049.4160252 83.9208984375
-42171.4752879 89.7211914062
-42293.5345507 91.2749023438
-42415.5938135 88.2998046875
-42537.6530763 80.7905273438
-42659.712339 69.0483398438
-42781.7716018 53.6899414062
-42903.8308646 35.6352539062
-43025.8901273 16.0639648438
-43147.9493901 -3.64697265625
-43270.0086529 -22.0170898438
-43392.0679157 -37.5688476562
-43514.1271784 -48.9506835938
-43636.1864412 -55.0581054688
-43758.245704 -55.1499023438
-43880.3049668 -48.9409179688
-44002.3642295 -36.6630859375
-44124.4234923 -19.0888671875
-44246.4827551 2.49951171875
-44368.5420178 26.380859375
-44490.6012806 50.5180664062
-44612.6605434 72.716796875
-44734.7198062 90.8139648438
-44856.7790689 102.881835938
-44978.8383317 107.413085938
-45100.8975945 103.497070312
-45222.9568573 90.939453125
-45345.01612 70.3369140625
-45467.0753828 43.068359375
-45589.1346456 11.2260742188
-45711.1939083 -22.5302734375
-45833.2531711 -55.1870117188
-45955.3124339 -83.6225585938
-46077.3716967 -104.895507812
-46199.4309594 -116.519042969
-46321.4902222 -116.720214844
-46443.549485 -104.642578125
-46565.6087478 -80.4780273438
-46687.6680105 -45.5078125
-46809.7272733 -2.048828125
-46931.7865361 46.7006835938
-47053.8457988 96.896484375
-47175.9050616 144.361328125
-47297.9643244 184.933105469
-47420.0235872 214.83203125
-47542.0828499 231.006347656
-47664.1421127 231.421875
-47786.2013755 215.274414062
-47908.2606382 183.100097656
-48030.319901 136.768554688
-48152.3791638 79.35546875
-48274.4384266 14.9116210938
-48396.4976893 -51.8657226562
-48518.5569521 -116.018066406
-48640.6162149 -172.745605469
-48762.6754777 -217.812011719
-48884.7347404 -247.913574219
-49006.7940032 -260.95703125
-49128.853266 -256.24609375
-49250.9125287 -234.530761719
-49372.9717915 -197.943359375
-49495.0310543 -149.800292969
-49617.0903171 -94.3090820312
-49739.1495798 -36.1918945312
-49861.2088426 19.7250976562
-49983.2681054 68.9409179688
-50105.3273682 107.652832031
-50227.3866309 133.079101562
-50349.4458937 143.677246094
-50471.5051565 139.239257812
-50593.5644192 120.872558594
-50715.623682 90.8549804688
-50837.6829448 52.3911132812
-50959.7422076 9.28173828125
-51081.8014703 -34.4404296875
-51203.8607331 -74.8935546875
-51325.9199959 -108.699707031
-51447.9792587 -133.273925781
-51570.0385214 -147.03125
-51692.0977842 -149.485839844
-51814.157047 -141.243164062
-51936.2163097 -123.882324219
-52058.2755725 -99.748046875
-52180.3348353 -71.6831054688
-52302.3940981 -42.712890625
-52424.4533608 -15.7353515625
-52546.5126236 6.76513671875
-52668.5718864 22.9458007812
-52790.6311492 31.7514648438
-52912.6904119 32.9750976562
-53034.7496747 27.220703125
-53156.8089375 15.77734375
-53278.8682002 0.43310546875
-53400.927463 -16.7690429688
-53522.9867258 -33.7846679688
-53645.0459886 -48.8129882812
-53767.1052513 -60.4990234375
-53889.1645141 -68.0756835938
-54011.2237769 -71.431640625
-54133.2830397 -71.0908203125
-54255.3423024 -68.1108398438
-54377.4015652 -63.923828125
-54499.460828 -60.1171875
-54621.5200907 -58.2045898438
-54743.5793535 -59.3950195312
-54865.6386163 -64.40234375
-54987.6978791 -73.3090820312
-55109.7571418 -85.5092773438
-55231.8164046 -99.7314453125
-55353.8756674 -114.149414062
-55475.9349302 -126.560546875
-55597.9941929 -134.627929688
-55720.0534557 -136.14453125
-55842.1127185 -129.301269531
-55964.1719812 -112.927246094
-56086.231244 -86.6708984375
-56208.2905068 -51.1040039062
-56330.3497696 -7.73681640625
-56452.4090323 41.0708007812
-56574.4682951 92.2797851562
-56696.5275579 142.423828125
-56818.5868206 187.91796875
-56940.6460834 225.374511719
-57062.7053462 251.93359375
-57184.764609 265.526855469
-57306.8238717 265.094238281
-57428.8831345 250.696289062
-57550.9423973 223.528320312
-57673.0016601 185.829101562
-57795.0609228 140.692382812
-57917.1201856 91.7924804688
-58039.1794484 43.064453125
-58161.2387111 -1.6494140625
-58283.2979739 -38.9389648438
-58405.3572367 -66.1186523438
-58527.4164995 -81.4633789062
-58649.4757622 -84.3422851562
-58771.535025 -75.25
-58893.5942878 -55.7421875
-59015.6535506 -28.265625
-59137.7128133 4.091796875
-59259.7720761 37.900390625
-59381.8313389 69.7119140625
-59503.8906016 96.3857421875
-59625.9498644 115.3671875
-59748.0091272 124.907226562
-59870.06839 124.200683594
-59992.1276527 113.426757812
-60114.1869155 93.7026367188
-60236.2461783 66.9360351562
-60358.3054411 35.6220703125
-60480.3647038 2.5830078125
-60602.4239666 -29.314453125
-60724.4832294 -57.4350585938
-60846.5424921 -79.6083984375
-60968.6017549 -94.3266601562
-61090.6610177 -100.853515625
-61212.7202805 -99.263671875
-61334.7795432 -90.396484375
-61456.838806 -75.740234375
-61578.8980688 -57.2573242188
-61700.9573316 -37.1733398438
-61823.0165943 -17.74609375
-61945.0758571 -1.04638671875
-62067.1351199 11.2338867188
-62189.1943826 17.9282226562
-62311.2536454 18.4794921875
-62433.3129082 12.9614257812
-62555.372171 2.0380859375
-62677.4314337 -13.1362304688
-62799.4906965 -31.0537109375
-62921.5499593 -50.0249023438
-63043.6092221 -68.3481445312
-63165.6684848 -84.4765625
-63287.7277476 -97.1596679688
-63409.7870104 -105.537597656
-63531.8462731 -109.198242188
-63653.9055359 -108.180175781
-63775.9647987 -102.930175781
-63898.0240615 -94.2290039062
-64020.0833242 -83.080078125
-64142.142587 -70.5922851562
-64264.2018498 -57.8623046875
-64386.2611126 -45.8647460938
-64508.3203753 -35.375
-64630.3796381 -26.9165039062
-64752.4389009 -20.7421875
-64874.4981636 -16.8540039062
-64996.5574264 -15.0444335938
-65118.6166892 -14.9584960938
-65240.675952 -16.173828125
-65362.7352147 -18.2670898438
-65484.7944775 -20.880859375
-65606.8537403 -23.7685546875
-65728.9130031 -26.81640625
-65850.9722658 -30.0390625
-65973.0315286 -33.55078125
-66095.0907914 -37.5258789062
-66217.1500541 -42.1337890625
-66339.2093169 -47.4829101562
-66461.2685797 -53.5659179688
-66583.3278425 -60.2172851562
-66705.3871052 -67.099609375
-66827.446368 -73.7055664062
-66949.5056308 -79.39453125
-67071.5648935 -83.4448242188
-67193.6241563 -85.1313476562
-67315.6834191 -83.8051757812
-67437.7426819 -78.9770507812
-67559.8019446 -70.3950195312
-67681.8612074 -58.09375
-67803.9204702 -42.42578125
-67925.979733 -24.0541992188
-68048.0389957 -3.919921875
-68170.0982585 16.826171875
-68292.1575213 36.91796875
-68414.216784 55.0795898438
-68536.2760468 70.1416015625
-68658.3353096 81.1499023438
-68780.3945724 87.458984375
-68902.4538351 88.802734375
-69024.5130979 85.3208007812
-69146.5723607 77.5581054688
-69268.6316235 66.4248046875
-69390.6908862 53.111328125
-69512.750149 38.98828125
-69634.8094118 25.4799804688
-69756.8686745 13.9311523438
-69878.9279373 5.48291015625
-70000.9872001 0.9609375
-70123.0464629 0.796875
-70245.1057256 4.98046875
-70367.1649884 13.0556640625
-70489.2242512 24.15625
-70611.283514 37.0791015625
-70733.3427767 50.3876953125
-70855.4020395 62.5473632812
-70977.4613023 72.0546875
-71099.520565 77.5844726562
-71221.5798278 78.1064453125
-71343.6390906 72.9873046875
-71465.6983534 62.0561523438
-71587.7576161 45.6298828125
-71709.8168789 24.4985351562
-71831.8761417 -0.13134765625
-71953.9354045 -26.7299804688
-72075.9946672 -53.5629882812
-72198.05393 -78.8286132812
-72320.1131928 -100.802246094
-72442.1724555 -117.977539062
-72564.2317183 -129.185058594
-72686.2909811 -133.686035156
-72808.3502439 -131.237304688
-72930.4095066 -122.103515625
-73052.4687694 -107.046386719
-73174.5280322 -87.255859375
-73296.587295 -64.2607421875
-73418.6465577 -39.80859375
-73540.7058205 -15.7231445312
-73662.7650833 6.234375
-73784.824346 24.5073242188
-73906.8836088 37.8637695312
-74028.9428716 45.4946289062
-74151.0021344 47.07421875
-74273.0613971 42.7841796875
-74395.1206599 33.2978515625
-74517.1799227 19.7260742188
-74639.2391855 3.52099609375
-74761.2984482 -13.6396484375
-74883.357711 -29.9916992188
-75005.4169738 -43.828125
-75127.4762365 -53.6435546875
-75249.5354993 -58.2592773438
-75371.5947621 -56.9248046875
-75493.6540249 -49.3862304688
-75615.7132876 -35.9091796875
-75737.7725504 -17.2670898438
-75859.8318132 5.31640625
-75981.8910759 30.2666015625
-76103.9503387 55.7797851562
-76226.0096015 79.9721679688
-76348.0688643 101.033203125
-76470.128127 117.377929688
-76592.1873898 127.779296875
-76714.2466526 131.477539062
-76836.3059154 128.244140625
-76958.3651781 118.405761719
-77080.4244409 102.823242188
-77202.4837037 82.8193359375
-77324.5429664 60.0727539062
-77446.6022292 36.4741210938
-77568.661492 13.9658203125
-77690.7207548 -5.62255859375
-77812.7800175 -20.736328125
-77934.8392803 -30.2255859375
-78056.8985431 -33.4501953125
-78178.9578059 -30.333984375
-78301.0170686 -21.3706054688
-78423.0763314 -7.5830078125
-78545.1355942 9.57470703125
-78667.1948569 28.341796875
-78789.2541197 46.8159179688
-78911.3133825 63.1206054688
-79033.3726453 75.5791015625
-79155.431908 82.8666992188
-79277.4911708 84.1318359375
-79399.5504336 79.0756835938
-79521.6096964 67.9799804688
-79643.6689591 51.6806640625
-79765.7282219 31.49609375
-79887.7874847 9.1044921875
-80009.8467474 -13.6049804688
-80131.9060102 -34.7045898438
-80253.965273 -52.3950195312
-80376.0245358 -65.1684570312
-80498.0837985 -71.93359375
-80620.1430613 -72.107421875
-80742.2023241 -65.65234375
-80864.2615869 -53.0688476562
-80986.3208496 -35.3315429688
-81108.3801124 -13.787109375
-81230.4393752 9.97900390625
-81352.4986379 34.3012695312
-81474.5579007 57.5805664062
-81596.6171635 78.43359375
-81718.6764263 95.8046875
-81840.735689 109.0390625
-81962.7949518 117.920898438
-82084.8542146 122.651367188
-82206.9134774 123.796386719
-82328.9727401 122.181640625
-82451.0320029 118.780273438
-82573.0912657 114.578613281
-82695.1505284 110.446289062
-82817.2097912 107.030761719
-82939.269054 104.67578125
-83061.3283168 103.384277344
-83183.3875795 102.823730469
-83305.4468423 102.371582031
-83427.5061051 101.203613281
-83549.5653679 98.40625
-83671.6246306 93.1069335938
-83793.6838934 84.6030273438
-83915.7431562 72.4770507812
-84037.8024189 56.6821289062
-84159.8616817 37.5908203125
-84281.9209445 15.9951171875
-84403.9802073 -6.93505859375
-84526.03947 -29.7446289062
-84648.0987328 -50.8149414062
-84770.1579956 -68.5107421875
-84892.2172583 -81.3364257812
-85014.2765211 -88.0830078125
-85136.3357839 -87.9497070312
-85258.3950467 -80.6333007812
-85380.4543094 -66.365234375
-85502.5135722 -45.9047851562
-85624.572835 -20.4711914062
-85746.6320978 8.3564453125
-85868.6913605 38.7846679688
-85990.7506233 68.9638671875
-86112.8098861 97.1552734375
-86234.8691488 121.880371094
-86356.9284116 142.044433594
-86478.9876744 157.021484375
-86601.0469372 166.684570312
-86723.1061999 171.389648438
-86845.1654627 171.904296875
-86967.2247255 169.303222656
-87089.2839883 164.822265625
-87211.343251 159.712402344
-87333.4025138 155.083984375
-87455.4617766 151.776855469
-87577.5210393 150.26171875
-87699.5803021 150.586425781
-87821.6395649 152.371582031
-87943.6988277 154.85546875
-88065.7580904 156.987792969
-88187.8173532 157.555664062
-88309.876616 155.329101562
-88431.9358788 149.222167969
-88553.9951415 138.426757812
-88676.0544043 122.530273438
-88798.1136671 101.592773438
-88920.1729298 76.1684570312
-89042.2321926 47.2783203125
-89164.2914554 16.3325195312
-89286.3507182 -14.9877929688
-89408.4099809 -44.8862304688
-89530.4692437 -71.6142578125
-89652.5285065 -93.6372070312
-89774.5877693 -109.780273438
-89896.647032 -119.340332031
-90018.7062948 -122.154296875
-90140.7655576 -118.608886719
-90262.8248203 -109.604980469
-90384.8840831 -96.4653320312
-90506.9433459 -80.806640625
-90629.0026087 -64.3803710938
-90751.0618714 -48.90625
-90873.1211342 -35.9111328125
-90995.180397 -26.5854492188
-91117.2396598 -21.685546875
-91239.2989225 -21.4741210938
-91361.3581853 -25.712890625
-91483.4174481 -33.708984375
-91605.4767108 -44.404296875
-91727.5359736 -56.5004882812
-91849.5952364 -68.6030273438
-91971.6544992 -79.3745117188
-92093.7137619 -87.6723632812
-92215.7730247 -92.6669921875
-92337.8322875 -93.9169921875
-92459.8915503 -91.40625
-92581.950813 -85.529296875
-92704.0100758 -77.0361328125
-92826.0693386 -66.9365234375
-92948.1286013 -56.3823242188
-93070.1878641 -46.5302734375
-93192.2471269 -38.4155273438
-93314.3063897 -32.8344726562
-93436.3656524 -30.2607421875
-93558.4249152 -30.7954101562
-93680.484178 -34.1616210938
-93802.5434408 -39.7387695312
-93924.6027035 -46.6381835938
-94046.6619663 -53.8037109375
-94168.7212291 -60.1342773438
-94290.7804918 -64.6025390625
-94412.8397546 -66.376953125
-94534.8990174 -64.9086914062
-94656.9582802 -59.9965820312
-94779.0175429 -51.810546875
-94901.0768057 -40.8784179688
-95023.1360685 -28.0258789062
-95145.1953312 -14.302734375
-95267.254594 -0.8681640625
-95389.3138568 11.12109375
-95511.3731196 20.6279296875
-95633.4323823 26.8330078125
-95755.4916451 29.2124023438
-95877.5509079 27.5825195312
-95999.6101707 22.1103515625
-96121.6694334 13.2900390625
-96243.7286962 1.8828125
-96365.787959 -11.1572265625
-96487.8472217 -24.7836914062
-96609.9064845 -37.9555664062
-96731.9657473 -49.728515625
-96854.0250101 -59.3364257812
-96976.0842728 -66.2451171875
-97098.1435356 -70.1791992188
-97220.2027984 -71.1235351562
-97342.2620612 -69.2963867188
-97464.3213239 -65.1010742188
-97586.3805867 -59.0625
-97708.4398495 -51.7631835938
-97830.4991122 -43.771484375
-97952.558375 -35.5932617188
-98074.6176378 -27.6259765625
-98196.6769006 -20.146484375
-98318.7361633 -13.3056640625
-98440.7954261 -7.15478515625
-98562.8546889 -1.67578125
-98684.9139517 3.1748046875
-98806.9732144 7.423828125
-98929.0324772 11.0424804688
-99051.09174 13.9213867188
-99173.1510027 15.8662109375
-99295.2102655 16.6064453125
-99417.2695283 15.826171875
-99539.3287911 13.2084960938
-99661.3880538 8.48828125
-99783.4473166 1.51318359375
-99905.5065794 -7.71337890625
-100027.565842 -18.9877929688
-100149.625105 -31.8950195312
-100271.684368 -45.8129882812
-100393.74363 -59.947265625
-100515.802893 -73.3911132812
-100637.862156 -85.1987304688
-100759.921419 -94.4814453125
-100881.980682 -100.499023438
-101004.039944 -102.746582031
-101126.099207 -101.025390625
-101248.15847 -95.4873046875
-101370.217733 -86.6450195312
-101492.276995 -75.3505859375
-101614.336258 -62.734375
-101736.395521 -50.1127929688
-101858.454784 -38.8735351562
-101980.514047 -30.3486328125
-102102.573309 -25.6806640625
-102224.632572 -25.7026367188
-102346.691835 -30.845703125
-102468.751098 -41.0727539062
-102590.81036 -55.8598632812
-102712.869623 -74.2153320312
-102834.928886 -94.751953125
-102956.988149 -115.7890625
-103079.047411 -135.489257812
-103201.106674 -152.012207031
-103323.165937 -163.677246094
-103445.2252 -169.108398438
-103567.284463 -167.365234375
-103689.343725 -158.033691406
-103811.402988 -141.2734375
-103933.462251 -117.821777344
-104055.521514 -88.9467773438
-104177.580776 -56.35546875
-104299.640039 -22.0712890625
-104421.699302 11.7236328125
-104543.758565 42.8452148438
-104665.817828 69.275390625
-104787.87709 89.3056640625
-104909.936353 101.659179688
-105031.995616 105.57421875
-105154.054879 100.8515625
-105276.114141 87.849609375
-105398.173404 67.4467773438
-105520.232667 40.958984375
-105642.29193 10.0380859375
-105764.351192 -23.4609375
-105886.410455 -57.6118164062
-106008.469718 -90.5444335938
-106130.528981 -120.57421875
-106252.588244 -146.292480469
-106374.647506 -166.645507812
-106496.706769 -180.974609375
-106618.766032 -189.03125
-106740.825295 -190.959960938
-106862.884557 -187.262695312
-106984.94382 -178.732910156
-107107.003083 -166.387695312
-107229.062346 -151.383789062
-107351.121609 -134.937011719
-107473.180871 -118.240722656
-107595.240134 -102.400390625
-107717.299397 -88.3681640625
-107839.35866 -76.9008789062
-107961.417922 -68.5263671875
-108083.477185 -63.5244140625
-108205.536448 -61.92578125
-108327.595711 -63.5161132812
-108449.654973 -67.8637695312
-108571.714236 -74.3442382812
-108693.773499 -82.1870117188
-108815.832762 -90.5224609375
-108937.892025 -98.4389648438
-109059.951287 -105.0390625
-109182.01055 -109.50390625
-109304.069813 -111.147949219
-109426.129076 -109.478027344
-109548.188338 -104.232421875
-109670.247601 -95.4140625
-109792.306864 -83.3081054688
-109914.366127 -68.474609375
-110036.42539 -51.7270507812
-110158.484652 -34.0844726562
-110280.543915 -16.712890625
-110402.603178 -0.84130859375
-110524.662441 12.3232421875
-110646.721703 21.6938476562
-110768.780966 26.3852539062
-110890.840229 25.7973632812
-111012.899492 19.6708984375
-111134.958754 8.123046875
-111257.018017 -8.3505859375
-111379.07728 -28.9033203125
-111501.136543 -52.390625
-111623.195806 -77.4594726562
-111745.255068 -102.647949219
-111867.314331 -126.506347656
-111989.373594 -147.709960938
-112111.432857 -165.171386719
-112233.492119 -178.12890625
-112355.551382 -186.207519531
-112477.610645 -189.447265625
-112599.669908 -188.290527344
-112721.729171 -183.534179688
-112843.788433 -176.247070312
-112965.847696 -167.66015625
-113087.906959 -159.0390625
-113209.966222 -151.555175781
-113332.025484 -146.15625
-113454.084747 -143.468261719
-113576.14401 -143.71875
-113698.203273 -146.701660156
-113820.262535 -151.788574219
-113942.321798 -157.979003906
-114064.381061 -163.990722656
-114186.440324 -168.386230469
-114308.499587 -169.717773438
-114430.558849 -166.680664062
-114552.618112 -158.255859375
-114674.677375 -143.844238281
-114796.736638 -123.350097656
-114918.7959 -97.2397460938
-115040.855163 -66.5361328125
-115162.914426 -32.7758789062
-115284.973689 2.09033203125
-115407.032952 35.8349609375
-115529.092214 66.1162109375
-115651.151477 90.6596679688
-115773.21074 107.441894531
-115895.270003 114.856445312
-116017.329265 111.850097656
-116139.388528 98.0200195312
-116261.447791 73.6630859375
-116383.507054 39.7685546875
-116505.566316 -2.037109375
-116627.625579 -49.59765625
-116749.684842 -100.370117188
-116871.744105 -151.598144531
-116993.803368 -200.497558594
-117115.86263 -244.439453125
-117237.921893 -281.125488281
-117359.981156 -308.725097656
-117482.040419 -325.986816406
-117604.099681 -332.299804688
-117726.158944 -327.708496094
-117848.218207 -312.884765625
-117970.27747 -289.05859375
-118092.336732 -257.911132812
-118214.395995 -221.4453125
-118336.455258 -181.846679688
-118458.514521 -141.332519531
-118580.573784 -102.018554688
-118702.633046 -65.7939453125
-118824.692309 -34.2260742188
-118946.751572 -8.4912109375
-119068.810835 10.6591796875
-119190.870097 22.9125976562
-119312.92936 28.3642578125
-119434.988623 27.4760742188
-119557.047886 21.0131835938
-119679.107149 9.96142578125
-119801.166411 -4.55029296875
-119923.225674 -21.3354492188
-120045.284937 -39.224609375
-120167.3442 -57.1342773438
-120289.403462 -74.1186523438
-120411.462725 -89.4067382812
-120533.521988 -102.424804688
-120655.581251 -112.805175781
-120777.640513 -120.374023438
-120899.699776 -125.134277344
-121021.759039 -127.23828125
-121143.818302 -126.947753906
-121265.877565 -124.599609375
-121387.936827 -120.563964844
-121509.99609 -115.209960938
-121632.055353 -108.870117188
-121754.114616 -101.8203125
-121876.173878 -94.2607421875
-121998.233141 -86.3100585938
-122120.292404 -78.0068359375
-122242.351667 -69.3237304688
-122364.41093 -60.1845703125
-122486.470192 -50.4926757812
-122608.529455 -40.1572265625
-122730.588718 -29.12890625
-122852.647981 -17.4189453125
-122974.707243 -5.1318359375
-123096.766506 7.52734375
-123218.825769 20.24609375
-123340.885032 32.6103515625
-123462.944294 44.1259765625
-123585.003557 54.2451171875
-123707.06282 62.41015625
-123829.122083 68.0932617188
-123951.181346 70.849609375
-124073.240608 70.3564453125
-124195.299871 66.453125
-124317.359134 59.1694335938
-124439.418397 48.73828125
-124561.477659 35.5893554688
-124683.536922 20.3291015625
-124805.596185 3.70263671875
-124927.655448 -13.4565429688
-125049.714711 -30.2934570312
-125171.773973 -45.98828125
-125293.833236 -59.8286132812
-125415.892499 -71.2626953125
-125537.951762 -79.9404296875
-125660.011024 -85.7421875
-125782.070287 -88.77734375
-125904.12955 -89.3701171875
-126026.188813 -88.017578125
-126148.248075 -85.3330078125
-126270.307338 -81.9765625
-126392.366601 -78.5795898438
-126514.425864 -75.6733398438
-126636.485127 -73.623046875
-126758.544389 -72.5830078125
-126880.603652 -72.4692382812
-127002.662915 -72.958984375
-127124.722178 -73.5166015625
-127246.78144 -73.4438476562
-127368.840703 -71.9477539062
-127490.899966 -68.2255859375
-127612.959229 -61.5537109375
-127735.018492 -51.3720703125
-127857.077754 -37.3583984375
-127979.137017 -19.4848632812
-128101.19628 1.955078125
-128223.255543 26.3491210938
-128345.314805 52.7919921875
-128467.374068 80.14453125
-128589.433331 107.114746094
-128711.492594 132.35546875
-128833.551856 154.562988281
-128955.611119 172.583007812
-129077.670382 185.494140625
-129199.729645 192.681152344
-129321.788908 193.875976562
-129443.84817 189.170898438
-129565.907433 179.002441406
-129687.966696 164.109863281
-129810.025959 145.464355469
-129932.085221 124.189941406
-130054.144484 101.471679688
-130176.203747 78.4702148438
-130298.26301 56.2377929688
-130420.322273 35.6616210938
-130542.381535 17.4194335938
-130664.440798 1.96337890625
-130786.500061 -10.4716796875
-130908.559324 -19.8500976562
-131030.618586 -26.28515625
-131152.677849 -29.9956054688
-131274.737112 -31.2548828125
-131396.796375 -30.3447265625
-131518.855637 -27.5239257812
-131640.9149 -23.0141601562
-131762.974163 -16.9946289062
-131885.033426 -9.625
-132007.092689 -1.07421875
-132129.151951 8.4404296875
-132251.211214 18.6176757812
-132373.270477 29.03125
-132495.32974 39.1157226562
-132617.389002 48.162109375
-132739.448265 55.33984375
-132861.507528 59.7387695312
-132983.566791 60.4370117188
-133105.626054 56.5795898438
-133227.685316 47.46875
-133349.744579 32.6552734375
-133471.803842 12.0146484375
-133593.863105 -14.1928710938
-133715.922367 -45.2924804688
-133837.98163 -80.1977539062
-133960.040893 -117.452636719
-134082.100156 -155.309570312
-134204.159418 -191.837402344
-134326.218681 -225.057128906
-134448.277944 -253.083007812
-134570.337207 -274.2734375
-134692.39647 -287.360839844
-134814.455732 -291.561035156
-134936.514995 -286.644042969
-135058.574258 -272.962890625
-135180.633521 -251.436523438
-135302.692783 -223.480957031
-135424.752046 -190.908691406
-135546.811309 -155.789550781
-135668.870572 -120.290527344
-135790.929835 -86.5161132812
-135912.989097 -56.34765625
-136035.04836 -31.3154296875
-136157.107623 -12.4931640625
-136279.166886 -0.4443359375
-136401.226148 4.79150390625
-136523.285411 3.67041015625
-136645.344674 -2.93603515625
-136767.403937 -13.8466796875
-136889.463199 -27.6909179688
-137011.522462 -43.0512695312
-137133.581725 -58.5869140625
-137255.640988 -73.1484375
-137377.700251 -85.8559570312
-137499.759513 -96.1479492188
-137621.818776 -103.787109375
-137743.878039 -108.833007812
-137865.937302 -111.580566406
-137987.996564 -112.475585938
-138110.055827 -112.016601562
-138232.11509 -110.660644531
-138354.174353 -108.735351562
-138476.233616 -106.380371094
-138598.292878 -103.509277344
-138720.352141 -99.8149414062
-138842.411404 -94.8032226562
-138964.470667 -87.8583984375
-139086.529929 -78.3354492188
-139208.589192 -65.66015625
-139330.648455 -49.4306640625
-139452.707718 -29.5112304688
-139574.76698 -6.10107421875
-139696.826243 20.2319335938
-139818.885506 48.5517578125
-139940.944769 77.5952148438
-140063.004032 105.850585938
-140185.063294 131.672363281
-140307.122557 153.412109375
-140429.18182 169.560058594
-140551.241083 178.883789062
-140673.300345 180.548339844
-140795.359608 174.203613281
-140917.418871 160.035644531
-141039.478134 138.770019531
-141161.537397 111.628417969
-141283.596659 80.2407226562
-141405.655922 46.5219726562
-141527.715185 12.5185546875
-141649.774448 -19.7485351562
-141771.83371 -48.4521484375
-141893.892973 -72.09765625
-142015.952236 -89.6396484375
-142138.011499 -100.559570312
-142260.070761 -104.889648438
-142382.130024 -103.197265625
-142504.189287 -96.5161132812
-142626.24855 -86.2436523438
-142748.307813 -74.0
-142870.367075 -61.4829101562
-142992.426338 -50.3076171875
-143114.485601 -41.8637695312
-143236.544864 -37.197265625
-143358.604126 -36.9243164062
-143480.663389 -41.1860351562
-143602.722652 -49.6484375
-143724.781915 -61.5473632812
-143846.841178 -75.7700195312
-143968.90044 -90.9619140625
-144090.959703 -105.662597656
-144213.018966 -118.435058594
-144335.078229 -128.001953125
-144457.137491 -133.350585938
-144579.196754 -133.825683594
-144701.256017 -129.170410156
-144823.31528 -119.548339844
-144945.374542 -105.511230469
-145067.433805 -87.9453125
-145189.493068 -67.982421875
-145311.552331 -46.8959960938
-145433.611594 -25.98828125
-145555.670856 -6.478515625
-145677.730119 10.59765625
-145799.789382 24.4663085938
-145921.848645 34.6674804688
-146043.907907 41.0795898438
-146165.96717 43.9057617188
-146288.026433 43.6459960938
-146410.085696 41.0249023438
-146532.144959 36.9208984375
-146654.204221 32.2739257812
-146776.263484 27.9936523438
-146898.322747 24.8798828125
-147020.38201 23.5483398438
-147142.441272 24.3842773438
-147264.500535 27.5102539062
-147386.559798 32.7875976562
-147508.619061 39.833984375
-147630.678323 48.0634765625
-147752.737586 56.74609375
-147874.796849 65.0756835938
-147996.856112 72.2397460938
-148118.915375 77.494140625
-148240.974637 80.2221679688
-148363.0339 79.9858398438
-148485.093163 76.5615234375
-148607.152426 69.953125
-148729.211688 60.3935546875
-148851.270951 48.3198242188
-148973.330214 34.3432617188
-149095.389477 19.2001953125
-149217.44874 3.70068359375
-149339.508002 -11.3305664062
-149461.567265 -25.1064453125
-149583.626528 -36.92578125
-149705.685791 -46.2153320312
-149827.745053 -52.55859375
-149949.804316 -55.7119140625
-150071.863579 -55.609375
-150193.922842 -52.3569335938
-150315.982104 -46.21484375
-150438.041367 -37.5732421875
-150560.10063 -26.921875
-150682.159893 -14.8193359375
-150804.219156 -1.8583984375
-150926.278418 11.3603515625
-151048.337681 24.2578125
-151170.396944 36.2978515625
-151292.456207 46.9990234375
-151414.515469 55.9541015625
-151536.574732 62.8271484375
-151658.633995 67.3666992188
-151780.693258 69.3999023438
-151902.752521 68.8374023438
-152024.811783 65.6684570312
-152146.871046 59.966796875
-152268.930309 51.8872070312
-152390.989572 41.6645507812
-152513.048834 29.6186523438
-152635.108097 16.1440429688
-152757.16736 1.70849609375
-152879.226623 -13.158203125
-153001.285885 -27.8813476562
-153123.345148 -41.8657226562
-153245.404411 -54.5185546875
-153367.463674 -65.287109375
-153489.522937 -73.6899414062
-153611.582199 -79.35546875
-153733.641462 -82.0546875
-153855.700725 -81.7280273438
-153977.759988 -78.501953125
-154099.81925 -72.6982421875
-154221.878513 -64.8212890625
-154343.937776 -55.533203125
-154465.997039 -45.6196289062
-154588.056302 -35.9296875
-154710.115564 -27.3173828125
-154832.174827 -20.5673828125
-154954.23409 -16.33203125
-155076.293353 -15.0595703125
-155198.352615 -16.9521484375
-155320.411878 -21.9243164062
-155442.471141 -29.5981445312
-155564.530404 -39.3159179688
-155686.589666 -50.1791992188
-155808.648929 -61.1157226562
-155930.708192 -70.96484375
-156052.767455 -78.57421875
-156174.826718 -82.9028320312
-156296.88598 -83.1274414062
-156418.945243 -78.724609375
-156541.004506 -69.5395507812
-156663.063769 -55.8217773438
-156785.123031 -38.2314453125
-156907.182294 -17.7993164062
-157029.241557 4.1376953125
-157151.30082 26.0385742188
-157273.360083 46.2827148438
-157395.419345 63.3051757812
-157517.478608 75.7319335938
-157639.537871 82.5126953125
-157761.597134 83.0180664062
-157883.656396 77.1118164062
-158005.715659 65.1762695312
-158127.774922 48.0961914062
-158249.834185 27.193359375
-158371.893447 4.12060546875
-158493.95271 -19.2709960938
-158616.011973 -41.0966796875
-158738.071236 -59.5986328125
-158860.130499 -73.3056640625
-158982.189761 -81.1650390625
-159104.249024 -82.6440429688
-159226.308287 -77.7768554688
-159348.36755 -67.1674804688
-159470.426812 -51.9360351562
-159592.486075 -33.6171875
-159714.545338 -14.0190429688
-159836.604601 4.94482421875
-159958.663864 21.4340820312
-160080.723126 33.8579101562
-160202.782389 41.0224609375
-160324.841652 42.2465820312
-160446.900915 37.4272460938
-160568.960177 27.0478515625
-160691.01944 12.1333007812
-160813.078703 -5.8505859375
-160935.137966 -25.1430664062
-161057.197228 -43.8559570312
-161179.256491 -60.1611328125
-161301.315754 -72.4750976562
-161423.375017 -79.6088867188
-161545.43428 -80.8876953125
-161667.493542 -76.224609375
-161789.552805 -66.1196289062
-161911.612068 -51.6162109375
-162033.671331 -34.1948242188
-162155.730593 -15.6245117188
-162277.789856 2.21533203125
-162399.849119 17.5288085938
-162521.908382 28.7822265625
-162643.967645 34.8657226562
-162766.026907 35.2060546875
-162888.08617 29.833984375
-163010.145433 19.3837890625
-163132.204696 5.03515625
-163254.263958 -11.599609375
-163376.323221 -28.6362304688
-163498.382484 -44.1005859375
-163620.441747 -56.130859375
-163742.501009 -63.1630859375
-163864.560272 -64.09375
-163986.619535 -58.3940429688
-164108.678798 -46.1723632812
-164230.738061 -28.17578125
-164352.797323 -5.72509765625
-164474.856586 19.400390625
-164596.915849 45.1259765625
-164718.975112 69.2670898438
-164841.034374 89.7319335938
-164963.093637 104.708984375
-165085.1529 112.829101562
-165207.212163 113.283691406
-165329.271425 105.890136719
-165451.330688 91.0947265625
-165573.389951 69.927734375
-165695.449214 43.8876953125
-165817.508477 14.806640625
-165939.567739 -15.3271484375
-166061.627002 -44.544921875
-166183.686265 -71.0693359375
-166305.745528 -93.4560546875
-166427.80479 -110.700195312
-166549.864053 -122.29296875
-166671.923316 -128.231445312
-166793.982579 -128.969238281
-166916.041842 -125.338378906
-167038.101104 -118.427734375
-167160.160367 -109.451171875
-167282.21963 -99.6079101562
-167404.278893 -89.9599609375
-167526.338155 -81.3305664062
-167648.397418 -74.2407226562
-167770.456681 -68.8818359375
-167892.515944 -65.134765625
-168014.575206 -62.619140625
-168136.634469 -60.7734375
-168258.693732 -58.9575195312
-168380.752995 -56.5502929688
-168502.812258 -53.048828125
-168624.87152 -48.1391601562
-168746.930783 -41.7470703125
-168868.990046 -34.0463867188
-168991.049309 -25.4384765625
-169113.108571 -16.4970703125
-169235.167834 -7.88916015625
-169357.227097 -0.28369140625
-169479.28636 5.7451171875
-169601.345623 9.806640625
-169723.404885 11.7524414062
-169845.464148 11.7143554688
-169967.523411 10.1025390625
-170089.582674 7.57080078125
-170211.641936 4.9423828125
-170333.701199 3.11669921875
-170455.760462 2.958984375
-170577.819725 5.18505859375
-170699.878987 10.2592773438
-170821.93825 18.3120117188
-170943.997513 29.0966796875
-171066.056776 41.9814453125
-171188.116039 55.9848632812
-171310.175301 69.853515625
-171432.234564 82.169921875
-171554.293827 91.4892578125
-171676.35309 96.48046875
-171798.412352 96.06640625
-171920.471615 89.5434570312
-172042.530878 76.6694335938
-172164.590141 57.7114257812
-172286.649404 33.4438476562
-172408.708666 5.09912109375
-172530.767929 -25.7202148438
-172652.827192 -57.1748046875
-172774.886455 -87.3374023438
-172896.945717 -114.352050781
-173019.00498 -136.588378906
-173141.064243 -152.777832031
-173263.123506 -162.107910156
-173385.182768 -164.282714844
-173507.242031 -159.533691406
-173629.301294 -148.579589844
-173751.360557 -132.547851562
-173873.41982 -112.861816406
-173995.479082 -91.103515625
-174117.538345 -68.8696289062
-174239.597608 -47.634765625
-174361.656871 -28.6279296875
-174483.716133 -12.7451171875
-174605.775396 -0.49267578125
-174727.834659 8.02392578125
-174849.893922 13.0795898438
-174971.953185 15.2622070312
-175094.012447 15.3935546875
-175216.07171 14.4204101562
-175338.130973 13.306640625
-175460.190236 12.9345703125
-175582.249498 14.0107421875
-175704.308761 17.0107421875
-175826.368024 22.1337890625
-175948.427287 29.3032226562
-176070.486549 38.1840820312
-176192.545812 48.2236328125
-176314.605075 58.716796875
-176436.664338 68.8676757812
-176558.723601 77.8618164062
-176680.782863 84.9272460938
-176802.842126 89.3833007812
-176924.901389 90.6796875
-177046.960652 88.4130859375
-177169.019914 82.3310546875
-177291.079177 72.3330078125
-177413.13844 58.4477539062
-177535.197703 40.8251953125
-177657.256966 19.7241210938
-177779.316228 -4.50146484375
-177901.375491 -31.3959960938
-178023.434754 -60.396484375
-178145.494017 -90.8247070312
-178267.553279 -121.875
-178389.612542 -152.606933594
-178511.671805 -181.953613281
-178633.731068 -208.742675781
-178755.79033 -231.73046875
-178877.849593 -249.670898438
-178999.908856 -261.387207031
-179121.968119 -265.8671875
-179244.027382 -262.362304688
-179366.086644 -250.483886719
-179488.145907 -230.286621094
-179610.20517 -202.328613281
-179732.264433 -167.698242188
-179854.323695 -127.995605469
-179976.382958 -85.27734375
-180098.442221 -41.9501953125
-180220.501484 -0.62646484375
-180342.560747 36.046875
-180464.620009 65.5864257812
-180586.679272 85.859375
-180708.738535 95.2705078125
-180830.797798 92.9067382812
-180952.85706 78.6411132812
-181074.916323 53.1762695312
-181196.975586 18.0327148438
-181319.034849 -24.54296875
-181441.094111 -71.7182617188
-181563.153374 -120.267578125
-181685.212637 -166.804199219
-181807.2719 -208.025878906
-181929.331163 -240.958984375
-182051.390425 -263.179199219
-182173.449688 -272.990722656
-182295.508951 -269.548339844
-182417.568214 -252.914550781
-182539.627476 -224.046875
-182661.686739 -184.716796875
-182783.746002 -137.368652344
-182905.805265 -84.9321289062
-183027.864528 -30.599609375
-183149.92379 22.4008789062
-183271.983053 71.0322265625
-183394.042316 112.646972656
-183516.101579 145.148925781
-183638.160841 167.100585938
-183760.220104 177.783691406
-183882.279367 177.197753906
-184004.33863 166.005859375
-184126.397892 145.447265625
-184248.457155 117.208984375
-184370.516418 83.2885742188
-184492.575681 45.8442382812
-184614.634944 7.06005859375
-184736.694206 -30.9750976562
-184858.753469 -66.3676757812
-184980.812732 -97.4814453125
-185102.871995 -122.984375
-185224.931257 -141.8671875
-185346.99052 -153.438476562
-185469.049783 -157.315429688
-185591.109046 -153.401367188
-185713.168309 -141.869140625
-185835.227571 -123.140625
-185957.286834 -97.8754882812
-186079.346097 -66.96484375
-186201.40536 -31.5166015625
-186323.464622 7.14892578125
-186445.523885 47.53125
-186567.583148 87.9731445312
-186689.642411 126.721191406
-186811.701673 161.998535156
-186933.760936 192.086914062
-187055.820199 215.43359375
-187177.879462 230.758789062
-187299.938725 237.153808594
-187421.997987 234.17578125
-187544.05725 221.905273438
-187666.116513 200.98046875
-187788.175776 172.578613281
-187910.235038 138.362792969
-188032.294301 100.373535156
-188154.353564 60.8950195312
-188276.412827 22.2817382812
-188398.47209 -13.2211914062
-188520.531352 -43.6640625
-188642.590615 -67.548828125
-188764.649878 -83.9609375
-188886.709141 -92.6450195312
-189008.768403 -94.0244140625
-189130.827666 -89.1630859375
-189252.886929 -79.6577148438
-189374.946192 -67.48828125
-189497.005454 -54.8208007812
-189619.064717 -43.7954101562
-189741.12398 -36.3139648438
-189863.183243 -33.8408203125
-189985.242506 -37.2592773438
-190107.301768 -46.767578125
-190229.361031 -61.8540039062
-190351.420294 -81.3393554688
-190473.479557 -103.48828125
-190595.538819 -126.175292969
-190717.598082 -147.102050781
-190839.657345 -164.026855469
-190961.716608 -174.998046875
-191083.775871 -178.562011719
-191205.835133 -173.921386719
-191327.894396 -161.0390625
-191449.953659 -140.65625
-191572.012922 -114.246582031
-191694.072184 -83.8862304688
-191816.131447 -52.0703125
-191938.19071 -21.4829101562
-192060.249973 5.25146484375
-192182.309235 25.8193359375
-192304.368498 38.4311523438
-192426.427761 41.9936523438
-192548.487024 36.2153320312
-192670.546287 21.6293945312
-192792.605549 -0.44970703125
-192914.664812 -28.0571289062
-193036.724075 -58.7553710938
-193158.783338 -89.859375
-193280.8426 -118.687011719
-193402.901863 -142.791992188
-193524.961126 -160.180664062
-193647.020389 -169.47265625
-193769.079652 -170.007324219
-193891.138914 -161.870605469
-194013.198177 -145.856445312
-194135.25744 -123.361816406
-194257.316703 -96.2290039062
-194379.375965 -66.552734375
-194501.435228 -36.4770507812
-194623.494491 -7.99462890625
-194745.553754 17.2197265625
-194867.613016 37.939453125
-194989.672279 53.4536132812
-195111.731542 63.5805664062
-195233.790805 68.6284179688
-195355.850068 69.2998046875
-195477.90933 66.5649414062
-195599.968593 61.5190429688
-195722.027856 55.2368164062
-195844.087119 48.64453125
-195966.146381 42.427734375
-196088.205644 36.9765625
-196210.264907 32.3798828125
-196332.32417 28.4653320312
-196454.383433 24.8774414062
-196576.442695 21.1796875
-196698.501958 16.9692382812
-196820.561221 11.9897460938
-196942.620484 6.21533203125
-197064.679746 -0.09521484375
-197186.739009 -6.388671875
-197308.798272 -11.8540039062
-197430.857535 -15.5048828125
-197552.916797 -16.2954101562
-197674.97606 -13.2622070312
-197797.035323 -5.66845703125
-197919.094586 6.8623046875
-198041.153849 24.248046875
-198163.213111 45.8837890625
-198285.272374 70.6484375
-198407.331637 96.9575195312
-198529.3909 122.879394531
-198651.450162 146.301269531
-198773.509425 165.120605469
-198895.568688 177.45703125
-199017.627951 181.850585938
-199139.687214 177.433105469
-199261.746476 164.043457031
-199383.805739 142.286621094
-199505.865002 113.506347656
-199627.924265 79.69921875
-199749.983527 43.3466796875
-199872.04279 7.203125
-199994.102053 -25.955078125
-200116.161316 -53.5854492188
-200238.220578 -73.6215820312
-200360.279841 -84.6723632812
-200482.339104 -86.1572265625
-200604.398367 -78.3701171875
-200726.45763 -62.4521484375
-200848.516892 -40.2866210938
-200970.576155 -14.31640625
-201092.635418 12.6904296875
-201214.694681 37.9135742188
-201336.753943 58.751953125
-201458.813206 73.08203125
-201580.872469 79.4604492188
-201702.931732 77.2661132812
-201824.990995 66.7578125
-201947.050257 49.04296875
-202069.10952 25.9619140625
-202191.168783 -0.09912109375
-202313.228046 -26.4482421875
-202435.287308 -50.3559570312
-202557.346571 -69.3310546875
-202679.405834 -81.361328125
-202801.465097 -85.1108398438
-202923.524359 -80.0415039062
-203045.583622 -66.462890625
-203167.642885 -45.482421875
-203289.702148 -18.8916015625
-203411.761411 11.02734375
-203533.820673 41.7309570312
-203655.879936 70.6684570312
-203777.939199 95.533203125
-203899.998462 114.474609375
-204022.057724 126.268554688
-204144.116987 130.408203125
-204266.17625 127.121582031
-204388.235513 117.317871094
-204510.294776 102.452148438
-204632.354038 84.34765625
-204754.413301 64.982421875
-204876.472564 46.265625
-204998.531827 29.8315429688
-205120.591089 16.8764648438
-205242.650352 8.04443359375
-205364.709615 3.3896484375
-205486.768878 2.40380859375
-205608.82814 4.11376953125
-205730.887403 7.23046875
-205852.946666 10.337890625
-205975.005929 12.0908203125
-206097.065192 11.40625
-206219.124454 7.623046875
-206341.183717 0.60302734375
-206463.24298 -9.22900390625
-206585.302243 -20.9125976562
-206707.361505 -33.0541992188
-206829.420768 -43.982421875
-206951.480031 -51.9497070312
-207073.539294 -55.34765625
-207195.598557 -52.923828125
-207317.657819 -43.9555664062
-207439.717082 -28.3896484375
-207561.776345 -6.89892578125
-207683.835608 19.13671875
-207805.89487 47.71875
-207927.954133 76.4018554688
-208050.013396 102.512695312
-208172.072659 123.411132812
-208294.131921 136.749023438
-208416.191184 140.718261719
-208538.250447 134.251464844
-208660.30971 117.151855469
-208782.368973 90.1411132812
-208904.428235 54.8251953125
-209026.487498 13.5576171875
-209148.546761 -30.7583007812
-209270.606024 -74.9360351562
-209392.665286 -115.797363281
-209514.724549 -150.472167969
-209636.783812 -176.669433594
-209758.843075 -192.894042969
-209880.902338 -198.591308594
-210002.9616 -194.1953125
-210125.020863 -181.086914062
-210247.080126 -161.454101562
-210369.139389 -138.075683594
-210491.198651 -114.045410156
-210613.257914 -92.4643554688
-210735.317177 -76.12890625
-210857.37644 -67.2573242188
-210979.435702 -67.2592773438
-211101.494965 -76.5971679688
-211223.554228 -94.7319335938
-211345.613491 -120.170410156
-211467.672754 -150.607910156
-211589.732016 -183.145996094
-211711.791279 -214.573730469
-211833.850542 -241.677734375
-211955.909805 -261.549804688
-212077.969067 -271.872070312
-212200.02833 -271.137207031
-212322.087593 -258.797851562
-212444.146856 -235.315917969
-212566.206118 -202.125488281
-212688.265381 -161.492675781
-212810.324644 -116.306152344
-212932.383907 -69.8046875
-213054.44317 -25.2768554688
-213176.502432 14.2392578125
-213298.561695 46.2348632812
-213420.620958 68.9482421875
-213542.680221 81.5146484375
-213664.739483 84.0224609375
-213786.798746 77.4892578125
-213908.858009 63.7353515625
-214030.917272 45.1987304688
-214152.976535 24.6840820312
-214275.035797 5.08642578125
-214397.09506 -10.8852539062
-214519.154323 -20.9692382812
-214641.213586 -23.5522460938
-214763.272848 -17.8168945312
-214885.332111 -3.796875
-215007.391374 17.634765625
-215129.450637 44.8745117188
-215251.509899 75.7475585938
-215373.569162 107.728027344
-215495.628425 138.185546875
-215617.687688 164.62890625
-215739.746951 184.939453125
-215861.806213 197.555175781
-215983.865476 201.600097656
-216105.924739 196.9453125
-216227.984002 184.19921875
-216350.043264 164.623046875
-216472.102527 139.996582031
-216594.16179 112.4296875
-216716.221053 84.1625976562
-216838.280316 57.349609375
-216960.339578 33.8671875
-217082.398841 15.15625
-217204.458104 2.1083984375
-217326.517367 -4.98388671875
-217448.576629 -6.42236328125
-217570.635892 -3.03857421875
-217692.695155 3.91943359375
-217814.754418 12.93359375
-217936.81368 22.3803710938
-218058.872943 30.6982421875
-218180.932206 36.544921875
-218302.991469 38.9116210938
-218425.050732 37.2153320312
-218547.109994 31.3266601562
-218669.169257 21.5610351562
-218791.22852 8.6201171875
-218913.287783 -6.4990234375
-219035.347045 -22.6284179688
-219157.406308 -38.5493164062
-219279.465571 -53.12890625
-219401.524834 -65.4243164062
-219523.584097 -74.7700195312
-219645.643359 -80.82421875
-219767.702622 -83.5810546875
-219889.761885 -83.3413085938
-220011.821148 -80.6528320312
-220133.88041 -76.224609375
-220255.939673 -70.8276367188
-220377.998936 -65.1918945312
-220500.058199 -59.91796875
-220622.117461 -55.3994140625
-220744.176724 -51.7861328125
-220866.235987 -48.9692382812
-220988.29525 -46.6059570312
-221110.354513 -44.1762695312
-221232.413775 -41.060546875
-221354.473038 -36.6323242188
-221476.532301 -30.3588867188
-221598.591564 -21.8881835938
-221720.650826 -11.123046875
-221842.710089 1.73486328125
-221964.769352 16.1796875
-222086.828615 31.419921875
-222208.887878 46.4443359375
-222330.94714 60.1103515625
-222453.006403 71.255859375
-222575.065666 78.8178710938
-222697.124929 81.9497070312
-222819.184191 80.1264648438
-222941.243454 73.2153320312
-223063.302717 61.5185546875
-223185.36198 45.7729492188
-223307.421242 27.1020507812
-223429.480505 6.9345703125
-223551.539768 -13.1123046875
-223673.599031 -31.3740234375
-223795.658294 -46.2846679688
-223917.717556 -56.5244140625
-224039.776819 -61.142578125
-224161.836082 -59.6552734375
-224283.895345 -52.095703125
-224405.954607 -39.0234375
-224528.01387 -21.4799804688
-224650.073133 -0.90087890625
-224772.132396 21.0078125
-224894.191659 42.4282226562
-225016.250921 61.591796875
-225138.310184 76.9438476562
-225260.369447 87.2905273438
-225382.42871 91.9077148438
-225504.487972 90.6118164062
-225626.547235 83.77734375
-225748.606498 72.3022460938
-225870.665761 57.521484375
-225992.725023 41.08203125
-226114.784286 24.779296875
-226236.843549 10.3862304688
-226358.902812 -0.521484375
-226480.962075 -6.72509765625
-226603.021337 -7.482421875
-226725.0806 -2.61083984375
-226847.139863 7.4892578125
-226969.199126 21.8662109375
-227091.258388 39.095703125
-227213.317651 57.41796875
-227335.376914 74.8979492188
-227457.436177 89.61328125
-227579.49544 99.8325195312
-227701.554702 104.189453125
-227823.613965 101.814941406
-227945.673228 92.4252929688
-228067.732491 76.3579101562
-228189.791753 54.5419921875
-228311.851016 28.4204101562
-228433.910279 -0.18310546875
-228555.969542 -29.234375
-228678.028804 -56.673828125
-228800.088067 -80.609375
-228922.14733 -99.4877929688
-229044.206593 -112.241210938
-229166.265856 -118.375976562
-229288.325118 -118.010253906
-229410.384381 -111.852539062
-229532.443644 -101.118164062
-229654.502907 -87.396484375
-229776.562169 -72.484375
-229898.621432 -58.1958007812
-230020.680695 -46.171875
-230142.739958 -37.7109375
-230264.799221 -33.6323242188
-230386.858483 -34.1909179688
-230508.917746 -39.0517578125
-230630.977009 -47.3286132812
-230753.036272 -57.6791992188
-230875.095534 -68.4541015625
-230997.154797 -77.8803710938
-231119.21406 -84.2592773438
-231241.273323 -86.16796875
-231363.332585 -82.630859375
-231485.391848 -73.2529296875
-231607.451111 -58.2934570312
-231729.510374 -38.6772460938
-231851.569637 -15.9296875
-231973.628899 7.94140625
-232095.688162 30.6333007812
-232217.747425 49.7548828125
-232339.806688 63.0693359375
-232461.86595 68.7197265625
-232583.925213 65.42578125
-232705.984476 52.6411132812
-232828.043739 30.6362304688
-232950.103002 0.51611328125
-233072.162264 -35.849609375
-233194.221527 -75.9624023438
-233316.28079 -116.895019531
-233438.340053 -155.539550781
-233560.399315 -188.870117188
-233682.458578 -214.212402344
-233804.517841 -229.481933594
-233926.577104 -233.371582031
-234048.636366 -225.4765625
-234170.695629 -206.341308594
-234292.754892 -177.416503906
-234414.814155 -140.940429688
-234536.873418 -99.751953125
-234658.93268 -57.0483398438
-234780.991943 -16.1088867188
-234903.051206 19.9741210938
-235025.110469 48.56640625
-235147.169731 67.703125
-235269.228994 76.2431640625
-235391.288257 73.9555664062
-235513.34752 61.5151367188
-235635.406783 40.4282226562
-235757.466045 12.8774414062
-235879.525308 -18.4799804688
-236001.584571 -50.759765625
-236123.643834 -81.1020507812
-236245.703096 -106.920410156
-236367.762359 -126.113769531
-236489.821622 -137.231445312
-236611.880885 -139.570800781
-236733.940147 -133.20703125
-236855.99941 -118.953125
-236978.058673 -98.2485351562
-237100.117936 -73.0078125
-237222.177199 -45.4228515625
-237344.236461 -17.7583007812
-237466.295724 7.85546875
-237588.354987 29.6000976562
-237710.41425 46.1098632812
-237832.473512 56.5634765625
-237954.532775 60.7163085938
-238076.592038 58.8813476562
-238198.651301 51.8525390625
-238320.710564 40.7963867188
-238442.769826 27.1069335938
-238564.829089 12.259765625
-238686.888352 -2.33544921875
-238808.947615 -15.4614257812
-238931.006877 -26.1879882812
-239053.06614 -33.9291992188
-239175.125403 -38.458984375
-239297.184666 -39.8842773438
-239419.243928 -38.5888671875
-239541.303191 -35.1494140625
-239663.362454 -30.2377929688
-239785.421717 -24.5229492188
-239907.48098 -18.5869140625
-240029.540242 -12.85546875
-240151.599505 -7.5634765625
-240273.658768 -2.74169921875
-240395.718031 1.75537109375
-240517.777293 6.20654296875
-240639.836556 10.9575195312
-240761.895819 16.345703125
-240883.955082 22.626953125
-241006.014345 29.9184570312
-241128.073607 38.15625
-241250.13287 47.0830078125
-241372.192133 56.2592773438
-241494.251396 65.1098632812
-241616.310658 72.984375
-241738.369921 79.2387695312
-241860.429184 83.3203125
-241982.488447 84.8486328125
-242104.547709 83.6801757812
-242226.606972 79.9501953125
-242348.666235 74.0825195312
-242470.725498 66.7685546875
-242592.784761 58.9111328125
-242714.844023 51.544921875
-242836.903286 45.734375
-242958.962549 42.4609375
-243081.021812 42.5151367188
-243203.081074 46.3999023438
-243325.140337 54.2641601562
-243447.1996 65.8598632812
-243569.258863 80.5473632812
-243691.318126 97.33203125
-243813.377388 114.939941406
-243935.436651 131.92578125
-244057.495914 146.793457031
-244179.555177 158.1328125
-244301.614439 164.745605469
-244423.673702 165.75390625
-244545.732965 160.68359375
-244667.792228 149.503417969
-244789.85149 132.638183594
-244911.910753 110.921386719
-245033.970016 85.5229492188
-245156.029279 57.8471679688
-245278.088542 29.4047851562
-245400.147804 1.68212890625
-245522.207067 -23.984375
-245644.26633 -46.515625
-245766.325593 -65.1704101562
-245888.384855 -79.587890625
-246010.444118 -89.7934570312
-246132.503381 -96.1674804688
-246254.562644 -99.3745117188
-246376.621907 -100.271972656
-246498.681169 -99.8022460938
-246620.740432 -98.8754882812
-246742.799695 -98.2700195312
-246864.858958 -98.541015625
-246986.91822 -99.9653320312
-247108.977483 -102.517089844
-247231.036746 -105.875976562
-247353.096009 -109.473144531
-247475.155271 -112.563964844
-247597.214534 -114.321777344
-247719.273797 -113.94140625
-247841.33306 -110.738769531
-247963.392323 -104.241210938
-248085.451585 -94.2568359375
-248207.510848 -80.9096679688
-248329.570111 -64.6440429688
-248451.629374 -46.1943359375
-248573.688636 -26.5244140625
-248695.747899 -6.740234375
-248817.807162 12.0122070312
-248939.866425 28.6572265625
-249061.925688 42.2900390625
-249183.98495 52.2670898438
-249306.044213 58.265625
-249428.103476 60.31640625
-249550.162739 58.7998046875
-249672.222001 54.4111328125
-249794.281264 48.0859375
-249916.340527 40.9155273438
-250038.39979 34.033203125
-250160.459052 28.5053710938
-250282.518315 25.2280273438
-250404.577578 24.83203125
-250526.636841 27.6235351562
-250648.696104 33.5522460938
-250770.755366 42.2104492188
-250892.814629 52.8696289062
-251014.873892 64.5454101562
-251136.933155 76.091796875
-251258.992417 86.3017578125
-251381.05168 94.0234375
-251503.110943 98.263671875
-251625.170206 98.2802734375
-251747.229469 93.6528320312
-251869.288731 84.3188476562
-251991.347994 70.5849609375
-252113.407257 53.0986328125
-252235.46652 32.7934570312
-252357.525782 10.8110351562
-252479.585045 -11.5971679688
-252601.644308 -33.17578125
-252723.703571 -52.7626953125
-252845.762833 -69.38671875
-252967.822096 -82.3334960938
-253089.881359 -91.1977539062
-253211.940622 -95.8974609375
-253333.999885 -96.6640625
-253456.059147 -94.0014648438
-253578.11841 -88.6215820312
-253700.177673 -81.3657226562
-253822.236936 -73.1142578125
-253944.296198 -64.6943359375
-254066.355461 -56.8022460938
-254188.414724 -49.9360351562
-254310.473987 -44.3520507812
-254432.53325 -40.0522460938
-254554.592512 -36.7919921875
-254676.651775 -34.1225585938
-254798.711038 -31.4497070312
-254920.770301 -28.115234375
-255042.829563 -23.4833984375
-255164.888826 -17.029296875
-255286.948089 -8.42236328125
-255409.007352 2.4130859375
-255531.066614 15.2592773438
-255653.125877 29.5874023438
-255775.18514 44.5859375
-255897.244403 59.2055664062
-256019.303666 72.2421875
-256141.362928 82.4326171875
-256263.422191 88.572265625
-256385.481454 89.62890625
-256507.540717 84.857421875
-256629.599979 73.8852539062
-256751.659242 56.7827148438
-256873.718505 34.0961914062
-256995.777768 6.8349609375
-257117.837031 -23.5747070312
-257239.896293 -55.3745117188
-257361.955556 -86.5986328125
-257484.014819 -115.214355469
-257606.074082 -139.283203125
-257728.133344 -157.119628906
-257850.192607 -167.434082031
-257972.25187 -169.455566406
-258094.311133 -163.014160156
-258216.370395 -148.576660156
-258338.429658 -127.230957031
-258460.488921 -100.620605469
-258582.548184 -70.8286132812
-258704.607447 -40.2250976562
-258826.666709 -11.2802734375
-258948.725972 13.634765625
-259070.785235 32.4428710938
-259192.844498 43.5395507812
-259314.90376 45.935546875
-259436.963023 39.3525390625
-259559.022286 24.2631835938
-259681.081549 1.86474609375
-259803.140811 -26.00390625
-259925.200074 -57.0034179688
-260047.259337 -88.4838867188
-260169.3186 -117.6953125
-260291.377863 -142.022460938
-260413.437125 -159.199707031
-260535.496388 -167.511230469
-260657.555651 -165.939453125
-260779.614914 -154.2578125
-260901.674176 -133.058105469
-261023.733439 -103.708496094
-261145.792702 -68.240234375
-261267.851965 -29.1831054688
-261389.911228 10.6484375
-261511.97049 48.3920898438
-261634.029753 81.380859375
-261756.089016 107.366699219
-261878.148279 124.711914062
-262000.207541 132.524902344
-262122.266804 130.728027344
-262244.326067 120.057617188
-262366.38533 101.987304688
-262488.444592 78.5888671875
-262610.503855 52.3393554688
-262732.563118 25.8959960938
-262854.622381 1.84912109375
-262976.681644 -17.5102539062
-263098.740906 -30.396484375
-263220.800169 -35.6870117188
-263342.859432 -33.0170898438
-263464.918695 -22.80859375
-263586.977957 -6.21923828125
-263709.03722 14.9711914062
-263831.096483 38.5336914062
-263953.155746 62.0029296875
-264075.215009 82.90625
-264197.274271 99.0004882812
-264319.333534 108.478027344
-264441.392797 110.132324219
-264563.45206 103.467285156
-264685.511322 88.740234375
-264807.570585 66.9296875
-264929.629848 39.6440429688
-265051.689111 8.9619140625
-265173.748373 -22.7578125
-265295.807636 -53.1000976562
-265417.866899 -79.8159179688
-265539.926162 -101.022460938
-265661.985425 -115.375976562
-265784.044687 -122.182617188
-265906.10395 -121.453125
-266028.163213 -113.888671875
-266150.222476 -100.798828125
-266272.281738 -83.9731445312
-266394.341001 -65.498046875
-266516.400264 -47.55859375
-266638.459527 -32.2250976562
-266760.51879 -21.2622070312
-266882.578052 -15.9633789062
-267004.637315 -17.0302734375
-267126.696578 -24.515625
-267248.755841 -37.818359375
-267370.815103 -55.744140625
-267492.874366 -76.6162109375
-267614.933629 -98.4296875
-267736.992892 -119.030761719
-267859.052154 -136.307128906
-267981.111417 -148.370605469
-268103.17068 -153.716796875
-268225.229943 -151.348144531
-268347.289206 -140.848144531
-268469.348468 -122.407714844
-268591.407731 -96.7993164062
-268713.466994 -65.3017578125
-268835.526257 -29.58984375
-268957.585519 8.404296875
-269079.644782 46.6435546875
-269201.704045 83.134765625
-269323.763308 116.071289062
-269445.822571 143.94140625
-269567.881833 165.617675781
-269689.941096 180.395507812
-269812.000359 188.009765625
-269934.059622 188.604003906
-270056.118884 182.679199219
-270178.178147 171.01953125
-270300.23741 154.602539062
-270422.296673 134.513183594
-270544.355935 111.857421875
-270666.415198 87.6899414062
-270788.474461 62.9580078125
-270910.533724 38.4692382812
-271032.592987 14.8715820312
-271154.652249 -7.3447265625
-271276.711512 -27.8334960938
-271398.770775 -46.3647460938
-271520.830038 -62.8017578125
-271642.8893 -77.0708007812
-271764.948563 -89.138671875
-271887.007826 -98.9970703125
-272009.067089 -106.652832031
-272131.126352 -112.12890625
-272253.185614 -115.470703125
-272375.244877 -116.752441406
-272497.30414 -116.090820312
-272619.363403 -113.647949219
-272741.422665 -109.639160156
-272863.481928 -104.328125
-272985.541191 -98.0161132812
-273107.600454 -91.0288085938
-273229.659716 -83.6962890625
-273351.718979 -76.3305664062
-273473.778242 -69.20703125
-273595.837505 -62.5463867188
-273717.896768 -56.5063476562
-273839.95603 -51.1743164062
-273962.015293 -46.5795898438
-274084.074556 -42.6987304688
-274206.133819 -39.4799804688
-274328.193081 -36.859375
-274450.252344 -34.7861328125
-274572.311607 -33.2373046875
-274694.37087 -32.2280273438
-274816.430133 -31.8154296875
-274938.489395 -32.0903320312
-275060.548658 -33.1611328125
-275182.607921 -35.1274414062
-275304.667184 -38.052734375
-275426.726446 -41.9331054688
-275548.785709 -46.673828125
-275670.844972 -52.0668945312
-275792.904235 -57.78515625
-275914.963497 -63.392578125
-276037.02276 -68.3623046875
-276159.082023 -72.1176757812
-276281.141286 -74.0756835938
-276403.200549 -73.7055664062
-276525.259811 -70.5883789062
-276647.319074 -64.466796875
-276769.378337 -55.2924804688
-276891.4376 -43.2514648438
-277013.496862 -28.7729492188
-277135.556125 -12.5151367188
-277257.615388 4.673828125
-277379.674651 21.8129882812
-277501.733914 37.8603515625
-277623.793176 51.8002929688
-277745.852439 62.7280273438
-277867.911702 69.9282226562
-277989.970965 72.9462890625
-278112.030227 71.6323242188
-278234.08949 66.1625976562
-278356.148753 57.03515625
-278478.208016 45.0307617188
-278600.267278 31.1596679688
-278722.326541 16.5756835938
-278844.385804 2.48583984375
-278966.445067 -9.9453125
-279088.50433 -19.697265625
-279210.563592 -25.96484375
-279332.622855 -28.2280273438
-279454.682118 -26.2802734375
-279576.741381 -20.2436523438
-279698.800643 -10.5439453125
-279820.859906 2.13330078125
-279942.919169 16.9125976562
-280064.978432 32.8041992188
-280187.037695 48.7944335938
-280309.096957 63.9301757812
-280431.15622 77.3935546875
-280553.215483 88.5595703125
-280675.274746 97.0322265625
-280797.334008 102.66015625
-280919.393271 105.526367188
-281041.452534 105.913574219
-281163.511797 104.266113281
-281285.571059 101.119628906
-281407.630322 97.0522460938
-281529.689585 92.6147460938
-281651.748848 88.2856445312
-281773.808111 84.4345703125
-281895.867373 81.2973632812
-282017.926636 78.9770507812
-282139.985899 77.4526367188
-282262.045162 76.607421875
-282384.104424 76.2622070312
-282506.163687 76.2172851562
-282628.22295 76.2866210938
-282750.282213 76.333984375
-282872.341476 76.2919921875
-282994.400738 76.1762695312
-283116.460001 76.0805664062
-283238.519264 76.1640625
-283360.578527 76.6279296875
-283482.637789 77.6821289062
-283604.697052 79.5170898438
-283726.756315 82.2729492188
-283848.815578 86.0151367188
-283970.87484 90.7221679688
-284092.934103 96.2802734375
-284214.993366 102.494140625
-284337.052629 109.102050781
-284459.111892 115.8046875
-284581.171154 122.293457031
-284703.230417 128.279296875
-284825.28968 133.5234375
-284947.348943 137.851074219
-285069.408205 141.1640625
-285191.467468 143.438476562
-285313.526731 144.711425781
-285435.585994 145.059082031
-285557.645257 144.573730469
-285679.704519 143.328125
-285801.763782 141.352539062
-285923.823045 138.611816406
-286045.882308 134.997558594
-286167.94157 130.326660156
-286290.000833 124.358886719
-286412.060096 116.82421875
-286534.119359 107.459960938
-286656.178621 96.0556640625
-286778.237884 82.4990234375
-286900.297147 66.8173828125
-287022.35641 49.2099609375
-287144.415673 30.06640625
-287266.474935 9.966796875
-287388.534198 -10.3374023438
-287510.593461 -29.9614257812
-287632.652724 -47.94140625
-287754.711986 -63.3022460938
-287876.771249 -75.1323242188
-287998.830512 -82.6606445312
-288120.889775 -85.326171875
-288242.949038 -82.8310546875
-288365.0083 -75.1840820312
-288487.067563 -62.7099609375
-288609.126826 -46.046875
-288731.186089 -26.1079101562
-288853.245351 -4.02685546875
-288975.304614 18.912109375
-289097.363877 41.36328125
-289219.42314 62.0043945312
-289341.482402 79.6264648438
-289463.541665 93.2080078125
-289585.600928 101.978515625
-289707.660191 105.458007812
-289829.719454 103.474609375
-289951.778716 96.1586914062
-290073.837979 83.91796875
-290195.897242 67.38671875
-290317.956505 47.3701171875
-290440.015767 24.7724609375
-290562.07503 0.5322265625
-290684.134293 -24.44921875
-290806.193556 -49.3618164062
-290928.252819 -73.525390625
-291050.312081 -96.4223632812
-291172.371344 -117.701171875
-291294.430607 -137.170898438
-291416.48987 -154.780761719
-291538.549132 -170.581542969
-291660.608395 -184.689941406
-291782.667658 -197.239257812
-291904.726921 -208.340332031
-292026.786183 -218.044433594
-292148.845446 -226.313964844
-292270.904709 -233.004882812
-292392.963972 -237.865234375
-292515.023235 -240.540527344
-292637.082497 -240.598632812
-292759.14176 -237.557617188
-292881.201023 -230.929199219
-293003.260286 -220.26171875
-293125.319548 -205.1875
-293247.378811 -185.472167969
-293369.438074 -161.053222656
-293491.497337 -132.077148438
-293613.5566 -98.9233398438
-293735.615862 -62.2143554688
-293857.675125 -22.8154296875
-293979.734388 18.1875
-294101.793651 59.5205078125
-294223.852913 99.771484375
-294345.912176 137.45703125
-294467.971439 171.096191406
-294590.030702 199.293945312
-294712.089964 220.828125
-294834.149227 234.734375
-294956.20849 240.380859375
-295078.267753 237.530273438
-295200.327016 226.381347656
-295322.386278 207.584472656
-295444.445541 182.229980469
-295566.504804 151.802734375
-295688.564067 118.11328125
-295810.623329 83.19140625
-295932.682592 49.1655273438
-296054.741855 18.1259765625
-296176.801118 -8.02099609375
-296298.860381 -27.6875
-296420.919643 -39.73046875
-296542.978906 -43.541015625
-296665.038169 -39.10546875
-296787.097432 -27.0205078125
-296909.156694 -8.46484375
-297031.215957 14.8803710938
-297153.27522 40.9501953125
-297275.334483 67.4458007812
-297397.393745 92.013671875
-297519.453008 112.428222656
-297641.512271 126.7734375
-297763.571534 133.6015625
-297885.630797 132.056152344
-298007.690059 121.948242188
-298129.749322 103.784179688
-298251.808585 78.728515625
-298373.867848 48.5141601562
-298495.92711 15.3071289062
-298617.986373 -18.4711914062
-298740.045636 -50.3422851562
-298862.104899 -77.9760742188
-298984.164162 -99.380859375
-299106.223424 -113.073730469
-299228.282687 -118.193847656
-299350.34195 -114.576171875
-299472.401213 -102.75390625
-299594.460475 -83.9077148438
-299716.519738 -59.7563476562
-299838.579001 -32.4038085938
-299960.638264 -4.15087890625
-300082.697526 22.6962890625
-300204.756789 46.0297851562
-300326.816052 64.1044921875
-300448.875315 75.6806640625
-300570.934578 80.1064453125
-300692.99384 77.3505859375
-300815.053103 67.978515625
-300937.112366 53.072265625
-301059.171629 34.1098632812
-301181.230891 12.8100585938
-301303.290154 -9.0341796875
-301425.349417 -29.7236328125
-301547.40868 -47.7983398438
-301669.467943 -62.1577148438
-301791.527205 -72.1352539062
-301913.586468 -77.5219726562
-302035.645731 -78.5493164062
-302157.704994 -75.8232421875
-302279.764256 -70.2216796875
-302401.823519 -62.7758789062
-302523.882782 -54.5380859375
-302645.942045 -46.453125
-302768.001307 -39.2612304688
-302890.06057 -33.4174804688
-303012.119833 -29.0610351562
-303134.179096 -26.0166015625
-303256.238359 -23.841796875
-303378.297621 -21.9008789062
-303500.356884 -19.4682617188
-303622.416147 -15.8344726562
-303744.47541 -10.4140625
-303866.534672 -2.83837890625
-303988.593935 6.9814453125
-304110.653198 18.8247070312
-304232.712461 32.1694335938
-304354.771724 46.234375
-304476.830986 60.0615234375
-304598.890249 72.6103515625
-304720.949512 82.8759765625
-304843.008775 89.9946289062
-304965.068037 93.3432617188
-305087.1273 92.6088867188
-305209.186563 87.828125
-305331.245826 79.3872070312
-305453.305088 67.9809570312
-305575.364351 54.5439453125
-305697.423614 40.1489257812
-305819.482877 25.8979492188
-305941.54214 12.8037109375
-306063.601402 1.6865234375
-306185.660665 -6.90380859375
-306307.719928 -12.740234375
-306429.779191 -15.9272460938
-306551.838453 -16.875
-306673.897716 -16.2329101562
-306795.956979 -14.8046875
-306918.016242 -13.4350585938
-307040.075504 -12.9013671875
-307162.134767 -13.8046875
-307284.19403 -16.4995117188
-307406.253293 -21.0317382812
-307528.312556 -27.1372070312
-307650.371818 -34.2680664062
-307772.431081 -41.6557617188
-307894.490344 -48.4145507812
-308016.549607 -53.6513671875
-308138.608869 -56.59375
-308260.668132 -56.6948242188
-308382.727395 -53.7290039062
-308504.786658 -47.8461914062
-308626.845921 -39.5815429688
-308748.905183 -29.82421875
-308870.964446 -19.740234375
-308993.023709 -10.6567382812
-309115.082972 -3.92236328125
-309237.142234 -0.75830078125
-309359.201497 -2.10986328125
-309481.26076 -8.5283203125
-309603.320023 -20.0805664062
-309725.379285 -36.3139648438
-309847.438548 -56.26953125
-309969.497811 -78.5522460938
-310091.557074 -101.448730469
-310213.616337 -123.084960938
-310335.675599 -141.601074219
-310457.734862 -155.338867188
-310579.794125 -163.008300781
-310701.853388 -163.818847656
-310823.91265 -157.578125
-310945.971913 -144.713378906
-311068.031176 -126.242675781
-311190.090439 -103.687011719
-311312.149702 -78.9223632812
-311434.208964 -54.001953125
-311556.268227 -30.9521484375
-311678.32749 -11.5776367188
-311800.386753 2.72265625
-311922.446015 11.0888671875
-312044.505278 13.2885742188
-312166.564541 9.7314453125
-312288.623804 1.42431640625
-312410.683066 -10.1372070312
-312532.742329 -23.1313476562
-312654.801592 -35.6044921875
-312776.860855 -45.6840820312
-312898.920118 -51.7783203125
-313020.97938 -52.7553710938
-313143.038643 -48.0668945312
-313265.097906 -37.8203125
-313387.157169 -22.7734375
-313509.216431 -4.265625
-313631.275694 15.9135742188
-313753.334957 35.7084960938
-313875.39422 53.0078125
-313997.453483 65.8671875
-314119.512745 72.71484375
-314241.572008 72.5268554688
-314363.631271 64.9443359375
-314485.690534 50.3286132812
-314607.749796 29.7377929688
-314729.809059 4.84326171875
-314851.868322 -22.224609375
-314973.927585 -49.0771484375
-315095.986847 -73.2895507812
-315218.04611 -92.6337890625
-315340.105373 -105.29296875
-315462.164636 -110.034179688
-315584.223899 -106.326171875
-315706.283161 -94.3896484375
-315828.342424 -75.1752929688
-315950.401687 -50.2709960938
-316072.46095 -21.7485351562
-316194.520212 8.029296875
-316316.579475 36.6401367188
-316438.638738 61.8193359375
-316560.698001 81.6684570312
-316682.757264 94.826171875
-316804.816526 100.578613281
-316926.875789 98.9091796875
-317048.935052 90.4790039062
-317170.994315 76.544921875
-317293.053577 58.8203125
-317415.11284 39.296875
-317537.172103 20.046875
-317659.231366 3.0234375
-317781.290628 -10.1215820312
-317903.349891 -18.1840820312
-318025.409154 -20.4990234375
-318147.468417 -16.9838867188
-318269.52768 -8.1171875
-318391.586942 5.134765625
-318513.646205 21.4399414062
-318635.705468 39.2451171875
-318757.764731 56.9423828125
-318879.823993 73.0322265625
-319001.883256 86.26171875
-319123.942519 95.7338867188
-319246.001782 100.97265625
-319368.061045 101.941894531
-319490.120307 99.0126953125
-319612.17957 92.892578125
-319734.238833 84.5219726562
-319856.298096 74.9477539062
-319978.357358 65.197265625
-320100.416621 56.1591796875
-320222.475884 48.4838867188
-320344.535147 42.5209960938
-320466.594409 38.2905273438
-320588.653672 35.5024414062
-320710.712935 33.6040039062
-320832.772198 31.8627929688
-320954.831461 29.4711914062
-321076.890723 25.66015625
-321198.949986 19.8037109375
-321321.009249 11.5161132812
-321443.068512 0.71337890625
-321565.127774 -12.345703125
-321687.187037 -27.0712890625
-321809.2463 -42.5732421875
-321931.305563 -57.7387695312
-322053.364826 -71.3193359375
-322175.424088 -82.0517578125
-322297.483351 -88.7607421875
-322419.542614 -90.4765625
-322541.601877 -86.5185546875
-322663.661139 -76.56640625
-322785.720402 -60.6928710938
-322907.779665 -39.3676757812
-323029.838928 -13.4321289062
-323151.89819 15.9594726562
-323273.957453 47.4150390625
-323396.016716 79.3979492188
-323518.075979 110.321777344
-323640.135242 138.653808594
-323762.194504 162.994140625
-323884.253767 182.155273438
-324006.31303 195.216796875
-324128.372293 201.559570312
-324250.431555 200.884277344
-324372.490818 193.211914062
-324494.550081 178.862304688
-324616.609344 158.43359375
-324738.668607 132.762695312
-324860.727869 102.879882812
-324982.787132 69.9702148438
-325104.846395 35.3237304688
-325226.905658 0.28369140625
-325348.96492 -33.7958984375
-325471.024183 -65.607421875
-325593.083446 -93.935546875
-325715.142709 -117.710449219
-325837.201971 -136.059082031
-325959.261234 -148.350097656
-326081.320497 -154.231933594
-326203.37976 -153.666503906
-326325.439023 -146.939453125
-326447.498285 -134.659667969
-326569.557548 -117.735351562
-326691.616811 -97.3247070312
-326813.676074 -74.775390625
-326935.735336 -51.5317382812
-327057.794599 -29.0400390625
-327179.853862 -8.64013671875
-327301.913125 8.53662109375
-327423.972388 21.6625976562
-327546.03165 30.287109375
-327668.090913 34.376953125
-327790.150176 34.333984375
-327912.209439 30.9609375
-328034.268701 25.4052734375
-328156.327964 19.0541992188
-328278.387227 13.4140625
-328400.44649 9.97119140625
-328522.505752 10.04296875
-328644.565015 14.6450195312
-328766.624278 24.3779296875
-328888.683541 39.3471679688
-329010.742804 59.1220703125
-329132.802066 82.7543945312
-329254.861329 108.831542969
-329376.920592 135.580566406
-329498.979855 161.013183594
-329621.039117 183.088867188
-329743.09838 199.887207031
-329865.157643 209.786132812
-329987.216906 211.604492188
-330109.276169 204.716308594
-330231.335431 189.122070312
-330353.394694 165.4609375
-330475.453957 134.971191406
-330597.51322 99.3989257812
-330719.572482 60.8637695312
-330841.631745 21.69140625
-330963.691008 -15.7709960938
-331085.750271 -49.3354492188
-331207.809533 -77.1435546875
-331329.868796 -97.8022460938
-331451.928059 -110.476074219
-331573.987322 -114.9375
-331696.046585 -111.55078125
-331818.105847 -101.220703125
-331940.16511 -85.2905273438
-332062.224373 -65.4028320312
-332184.283636 -43.3515625
-332306.342898 -20.9267578125
-332428.402161 0.2353515625
-332550.461424 18.7744140625
-332672.520687 33.6904296875
-332794.57995 44.3911132812
-332916.639212 50.7001953125
-333038.698475 52.8168945312
-333160.757738 51.25
-333282.817001 46.7197265625
-333404.876263 40.0522460938
-333526.935526 32.0693359375
-333648.994789 23.4916992188
-333771.054052 14.8618164062
-333893.113314 6.4970703125
-334015.172577 -1.52587890625
-334137.23184 -9.359375
-334259.291103 -17.330078125
-334381.350366 -25.8793945312
-334503.409628 -35.4755859375
-334625.468891 -46.5341796875
-334747.528154 -59.3344726562
-334869.587417 -73.9624023438
-334991.646679 -90.265625
-335113.705942 -107.847167969
-335235.765205 -126.074707031
-335357.824468 -144.12890625
-335479.883731 -161.067871094
-335601.942993 -175.900390625
-335724.002256 -187.679199219
-335846.061519 -195.575195312
-335968.120782 -198.955078125
-336090.180044 -197.431640625
-336212.239307 -190.892089844
-336334.29857 -179.507324219
-336456.357833 -163.708007812
-336578.417095 -144.145996094
-336700.476358 -121.634277344
-336822.535621 -97.08203125
-336944.594884 -71.4223632812
-337066.654147 -45.5498046875
-337188.713409 -20.2602539062
-337310.772672 3.78466796875
-337432.831935 26.0844726562
-337554.891198 46.3002929688
-337676.95046 64.2465820312
-337799.009723 79.865234375
-337921.068986 93.197265625
-338043.128249 104.340820312
-338165.187512 113.424804688
-338287.246774 120.577148438
-338409.306037 125.90625
-338531.3653 129.494628906
-338653.424563 131.401367188
-338775.483825 131.668945312
-338897.543088 130.339355469
-339019.602351 127.476074219
-339141.661614 123.172851562
-339263.720876 117.569335938
-339385.780139 110.850097656
-339507.839402 103.240234375
-339629.898665 94.9926757812
-339751.957928 86.365234375
-339874.01719 77.6015625
-339996.076453 68.90234375
-340118.135716 60.4135742188
-340240.194979 52.2060546875
-340362.254241 44.2861328125
-340484.313504 36.595703125
-340606.372767 29.0419921875
-340728.43203 21.5205078125
-340850.491293 13.955078125
-340972.550555 6.330078125
-341094.609818 -1.27783203125
-341216.669081 -8.68505859375
-341338.728344 -15.591796875
-341460.787606 -21.5966796875
-341582.846869 -26.2299804688
-341704.906132 -28.9975585938
-341826.965395 -29.4443359375
-341949.024657 -27.2197265625
-342071.08392 -22.1411132812
-342193.143183 -14.255859375
-342315.202446 -3.8740234375
-342437.261709 8.41015625
-342559.320971 21.7329101562
-342681.380234 35.0024414062
-342803.439497 46.9702148438
-342925.49876 56.3271484375
-343047.558022 61.8139648438
-343169.617285 62.3432617188
-343291.676548 57.1103515625
-343413.735811 45.6938476562
-343535.795074 28.1264648438
-343657.854336 4.92822265625
-343779.913599 -22.8969726562
-343901.972862 -53.9135742188
-344024.032125 -86.3447265625
-344146.091387 -118.198242188
-344268.15065 -147.415527344
-344390.209913 -172.036132812
-344512.269176 -190.35546875
-344634.328438 -201.067871094
-344756.387701 -203.377441406
-344878.446964 -197.068359375
-345000.506227 -182.527832031
-345122.56549 -160.716308594
-345244.624752 -133.086914062
-345366.684015 -101.46875
-345488.743278 -67.9165039062
-345610.802541 -34.5356445312
-345732.861803 -3.32177734375
-345854.921066 24.0043945312
-345976.980329 46.1206054688
-346099.039592 62.1962890625
-346221.098855 71.9321289062
-346343.158117 75.5561523438
-346465.21738 73.7680664062
-346587.276643 67.6479492188
-346709.335906 58.5288085938
-346831.395168 47.853515625
-346953.454431 37.0346679688
-347075.513694 27.31640625
-347197.572957 19.6674804688
-347319.632219 14.7084960938
-347441.691482 12.673828125
-347563.750745 13.4208984375
-347685.810008 16.4780273438
-347807.869271 21.1181640625
-347929.928533 26.46484375
-348051.987796 31.5981445312
-348174.047059 35.6669921875
-348296.106322 37.9829101562
-348418.165584 38.0859375
-348540.224847 35.7875976562
-348662.28411 31.1772460938
-348784.343373 24.587890625
-348906.402636 16.54296875
-349028.461898 7.6826171875
-349150.521161 -1.330078125
-349272.580424 -9.89208984375
-349394.639687 -17.5356445312
-349516.698949 -23.9814453125
-349638.758212 -29.1684570312
-349760.817475 -33.2475585938
-349882.876738 -36.5498046875
-350004.936 -39.5263671875
-350126.995263 -42.6743164062
-350249.054526 -46.4477539062
-350371.113789 -51.1772460938
-350493.173052 -57.0009765625
-350615.232314 -63.8168945312
-350737.291577 -71.2666015625
-350859.35084 -78.751953125
-350981.410103 -85.4814453125
-351103.469365 -90.548828125
-351225.528628 -93.0297851562
-351347.587891 -92.087890625
-351469.647154 -87.0825195312
-351591.706417 -77.6591796875
-351713.765679 -63.8154296875
-351835.824942 -45.9360351562
-351957.884205 -24.7900390625
-352079.943468 -1.4814453125
-352202.00273 22.6284179688
-352324.061993 46.03125
-352446.121256 67.203125
-352568.180519 84.7377929688
-352690.239781 97.4770507812
-352812.299044 104.619140625
-352934.358307 105.795898438
-353056.41757 101.109863281
-353178.476833 91.1298828125
-353300.536095 76.8413085938
-353422.595358 59.556640625
-353544.654621 40.7978515625
-353666.713884 22.1630859375
-353788.773146 5.1767578125
-353910.832409 -8.8369140625
-354032.891672 -18.8706054688
-354154.950935 -24.3134765625
-354277.010197 -24.9897460938
-354399.06946 -21.1586914062
-354521.128723 -13.4731445312
-354643.187986 -2.89794921875
-354765.247249 9.39697265625
-354887.306511 22.154296875
-355009.365774 34.158203125
-355131.425037 44.34765625
-355253.4843 51.9106445312
-355375.543562 56.3486328125
-355497.602825 57.5063476562
-355619.662088 55.5625
-355741.721351 50.990234375
-355863.780614 44.4877929688
-355985.839876 36.8891601562
-356107.899139 29.0649414062
-356229.958402 21.8310546875
-356352.017665 15.8642578125
-356474.076927 11.6435546875
-356596.13619 9.416015625
-356718.195453 9.1953125
-356840.254716 10.7822265625
-356962.313978 13.8208007812
-357084.373241 17.8549804688
-357206.432504 22.4091796875
-357328.491767 27.0551757812
-357450.55103 31.4741210938
-357572.610292 35.4975585938
-357694.669555 39.1215820312
-357816.728818 42.5004882812
-357938.788081 45.912109375
-358060.847343 49.7001953125
-358182.906606 54.212890625
-358304.965869 59.7275390625
-358427.025132 66.3833007812
-358549.084395 74.1362304688
-358671.143657 82.7255859375
-358793.20292 91.6782226562
-358915.262183 100.338867188
-359037.321446 107.923828125
-359159.380708 113.607421875
-359281.439971 116.614257812
-359403.499234 116.318847656
-359525.558497 112.341796875
-359647.617759 104.620117188
-359769.677022 93.4526367188
-359891.736285 79.5151367188
-360013.795548 63.826171875
-360135.854811 47.6826171875
-360257.914073 32.5595703125
-360379.973336 19.9838867188
-360502.032599 11.392578125
-360624.091862 7.99365234375
-360746.151124 10.6416015625
-360868.210387 19.7329101562
-360990.26965 35.1499023438
-361112.328913 56.236328125
-361234.388176 81.8354492188
-361356.447438 110.363769531
-361478.506701 139.93359375
-361600.565964 168.501953125
-361722.625227 194.035644531
-361844.684489 214.686523438
-361966.743752 228.942871094
-362088.803015 235.76171875
-362210.862278 234.653320312
-362332.92154 225.72265625
-362454.980803 209.659667969
-362577.040066 187.670410156
-362699.099329 161.374023438
-362821.158592 132.655273438
-362943.217854 103.500976562
-363065.277117 75.8295898438
-363187.33638 51.3276367188
-363309.395643 31.3139648438
-363431.454905 16.6381835938
-363553.514168 7.62744140625
-363675.573431 4.07568359375
-363797.632694 5.2919921875
-363919.691957 10.1840820312
-364041.751219 17.3818359375
-364163.810482 25.3793945312
-364285.869745 32.6879882812
-364407.929008 37.982421875
-364529.98827 40.2270507812
-364652.047533 38.7670898438
-364774.106796 33.3872070312
-364896.166059 24.318359375
-365018.225321 12.2080078125
-365140.284584 -1.953125
-365262.343847 -16.9345703125
-365384.40311 -31.390625
-365506.462373 -43.9892578125
-365628.521635 -53.5439453125
-365750.580898 -59.12109375
-365872.640161 -60.1240234375
-365994.699424 -56.3432617188
-366116.758686 -47.9702148438
-366238.817949 -35.5693359375
-366360.877212 -20.0180664062
-366482.936475 -2.42236328125
-366604.995738 15.9916992188
-366727.055 33.9912109375
-366849.114263 50.4443359375
-366971.173526 64.4194335938
-367093.232789 75.2592773438
-367215.292051 82.6264648438
-367337.351314 86.5219726562
-367459.410577 87.263671875
-367581.46984 85.443359375
-367703.529102 81.8530273438
-367825.588365 77.4013671875
-367947.647628 73.0131835938
-368069.706891 69.541015625
-368191.766154 67.673828125
-368313.825416 67.8740234375
-368435.884679 70.3286132812
-368557.943942 74.9326171875
-368680.003205 81.2939453125
-368802.062467 88.7700195312
-368924.12173 96.5239257812
-369046.180993 103.595703125
-369168.240256 108.990234375
-369290.299519 111.762695312
-369412.358781 111.104980469
-369534.418044 106.416992188
-369656.477307 97.3676757812
-369778.53657 83.9321289062
-369900.595832 66.4072265625
-370022.655095 45.4033203125
-370144.714358 21.8139648438
-370266.773621 -3.2353515625
-370388.832883 -28.4584960938
-370510.892146 -52.4877929688
-370632.951409 -73.9584960938
-370755.010672 -91.6030273438
-370877.069935 -104.333496094
-370999.129197 -111.315917969
-371121.18846 -112.032226562
-371243.247723 -106.322753906
-371365.306986 -94.4077148438
-371487.366248 -76.8837890625
-371609.425511 -54.7021484375
-371731.484774 -29.1162109375
-371853.544037 -1.62060546875
-371975.6033 26.1396484375
-372097.662562 52.4663085938
-372219.721825 75.7075195312
-372341.781088 94.365234375
-372463.840351 107.196289062
-372585.899613 113.293457031
-372707.958876 112.155761719
-372830.018139 103.729980469
-372952.077402 88.427734375
-373074.136664 67.1069335938
-373196.195927 41.0268554688
-373318.25519 11.7744140625
-373440.314453 -18.8359375
-373562.373716 -48.8823242188
-373684.432978 -76.4619140625
-373806.492241 -99.8227539062
-373928.551504 -117.487304688
-374050.610767 -128.358398438
-374172.670029 -131.801757812
-374294.729292 -127.689941406
-374416.788555 -116.418457031
-374538.847818 -98.8759765625
-374660.907081 -76.37890625
-374782.966343 -50.572265625
-374905.025606 -23.3071289062
-375027.084869 3.5048828125
-375149.144132 28.0405273438
-375271.203394 48.7026367188
-375393.262657 64.25
-375515.32192 73.8911132812
-375637.381183 77.34765625
-375759.440445 74.8715820312
-375881.499708 67.2202148438
-376003.558971 55.5883789062
-376125.618234 41.5034179688
-376247.677497 26.6938476562
-376369.736759 12.9340820312
-376491.796022 1.8916015625
-376613.855285 -5.02197265625
-376735.914548 -6.7783203125
-376857.97381 -2.82666015625
-376980.033073 6.85302734375
-377102.092336 21.7416992188
-377224.151599 40.8198242188
-377346.210862 62.650390625
-377468.270124 85.4990234375
-377590.329387 107.483398438
-377712.38865 126.731933594
-377834.447913 141.549804688
-377956.507175 150.56640625
-378078.566438 152.857910156
-378200.625701 148.036621094
-378322.684964 136.283203125
-378444.744226 118.348144531
-378566.803489 95.486328125
-378688.862752 69.361328125
-378810.922015 41.90234375
-378932.981278 15.1494140625
-379055.04054 -8.92041015625
-379177.099803 -28.5654296875
-379299.159066 -42.421875
-379421.218329 -49.6215820312
-379543.277591 -49.8735351562
-379665.336854 -43.4858398438
-379787.396117 -31.3447265625
-379909.45538 -14.8442382812
-380031.514643 4.234375
-380153.573905 23.8681640625
-380275.633168 41.9633789062
-380397.692431 56.5341796875
-380519.751694 65.8715820312
-380641.810956 68.6918945312
-380763.870219 64.2485351562
-380885.929482 52.4038085938
-381007.988745 33.6459960938
-381130.048007 9.0634765625
-381252.10727 -19.7407226562
-381374.166533 -50.7666015625
-381496.225796 -81.7709960938
-381618.285059 -110.44140625
-381740.344321 -134.574707031
-381862.403584 -152.245605469
-381984.462847 -161.954589844
-382106.52211 -162.740722656
-382228.581372 -154.25390625
-382350.640635 -136.778320312
-382472.699898 -111.206054688
-382594.759161 -78.96875
-382716.818424 -41.9252929688
-382838.877686 -2.2236328125
-382960.936949 37.8569335938
-383082.996212 76.0732421875
-383205.055475 110.369628906
-383327.114737 139.020507812
-383449.174 160.734863281
-383571.233263 174.731933594
-383693.292526 180.768066406
-383815.351788 179.130371094
-383937.411051 170.585449219
-384059.470314 156.299804688
-384181.529577 137.730957031
-384303.58884 116.508300781
-384425.648102 94.3032226562
-384547.707365 72.708984375
-384669.766628 53.1352539062
-384791.825891 36.7221679688
-384913.885153 24.2827148438
-385035.944416 16.2749023438
-385158.003679 12.8056640625
-385280.062942 13.6572265625
-385402.122205 18.3383789062
-385524.181467 26.146484375
-385646.24073 36.2495117188
-385768.299993 47.7509765625
-385890.359256 59.7651367188
-386012.418518 71.4716796875
-386134.477781 82.16015625
-386256.537044 91.2534179688
-386378.596307 98.318359375
-386500.655569 103.059082031
-386622.714832 105.302246094
-386744.774095 104.969726562
-386866.833358 102.056640625
-386988.892621 96.6059570312
-387110.951883 88.6958007812
-387233.011146 78.42578125
-387355.070409 65.9262695312
-387477.129672 51.3642578125
-387599.188934 34.9638671875
-387721.248197 17.02734375
-387843.30746 -2.04296875
-387965.366723 -21.7358398438
-388087.425986 -41.421875
-388209.485248 -60.3662109375
-388331.544511 -77.7543945312
-388453.603774 -92.73046875
-388575.663037 -104.458007812
-388697.722299 -112.180664062
-388819.781562 -115.293945312
-388941.840825 -113.4140625
-389063.900088 -106.436035156
-389185.95935 -94.5766601562
-389308.018613 -78.3955078125
-389430.077876 -58.7866210938
-389552.137139 -36.947265625
-389674.196402 -14.3110351562
-389796.255664 7.53759765625
-389918.314927 26.9780273438
-390040.37419 42.462890625
-390162.433453 52.6489257812
-390284.492715 56.5053710938
-390406.551978 53.4086914062
-390528.611241 43.2138671875
-390650.670504 26.2797851562
-390772.729767 3.46923828125
-390894.789029 -23.8999023438
-391016.848292 -54.1391601562
-391138.907555 -85.302734375
-391260.966818 -115.325683594
-391383.02608 -142.175292969
-391505.085343 -164.001464844
-391627.144606 -179.272949219
-391749.203869 -186.893066406
-391871.263131 -186.278320312
-391993.322394 -177.400390625
-392115.381657 -160.780761719
-392237.44092 -137.444824219
-392359.500183 -108.837890625
-392481.559445 -76.703125
-392603.618708 -42.9482421875
-392725.677971 -9.49169921875
-392847.737234 21.87890625
-392969.796496 49.6391601562
-393091.855759 72.6259765625
-393213.915022 90.1162109375
-393335.974285 101.847167969
-393458.033548 108.009765625
-393580.09281 109.201660156
-393702.152073 106.338378906
-393824.211336 100.553222656
-393946.270599 93.0732421875
-394068.329861 85.1005859375
-394190.389124 77.6953125
-394312.448387 71.6875
-394434.50765 67.60546875
-394556.566912 65.646484375
-394678.626175 65.6801757812
-394800.685438 67.2758789062
-394922.744701 69.7744140625
-395044.803964 72.3662109375
-395166.863226 74.193359375
-395288.922489 74.4438476562
-395410.981752 72.4462890625
-395533.041015 67.7397460938
-395655.100277 60.1284179688
-395777.15954 49.7006835938
-395899.218803 36.8188476562
-396021.278066 22.0859375
-396143.337329 6.28173828125
-396265.396591 -9.71484375
-396387.455854 -25.017578125
-396509.515117 -38.8125
-396631.57438 -50.4462890625
-396753.633642 -59.482421875
-396875.692905 -65.7431640625
-396997.752168 -69.3208007812
-397119.811431 -70.5625
-397241.870693 -70.0288085938
-397363.929956 -68.4291992188
-397485.989219 -66.5458984375
-397608.048482 -65.1430664062
-397730.107745 -64.8881835938
-397852.167007 -66.26953125
-397974.22627 -69.5458984375
-398096.285533 -74.7045898438
-398218.344796 -81.4560546875
-398340.404058 -89.2514648438
-398462.463321 -97.3251953125
-398584.522584 -104.766113281
-398706.581847 -110.590332031
-398828.64111 -113.840820312
-398950.700372 -113.66796875
-399072.759635 -109.418457031
-399194.818898 -100.698730469
-399316.878161 -87.4194335938
-399438.937423 -69.818359375
-399560.996686 -48.4497070312
-399683.055949 -24.1552734375
-399805.115212 1.994140625
-399927.174474 28.7739257812
-400049.233737 54.8876953125
-400171.293 79.0639648438
