# Supplementary material for: Potential Multiaxial Molecular Ferroelectricity through Chiral Cation Replacement
Source: Cryst Growth Des. 2025 Jul 21;25(15):6237–47. doi: 10.1021/acs.cgd.5c00666 (PMC12332970; doi:10.1021/acs.cgd.5c00666)
Supplement: Supplementary file 2 [file cg5c00666_si_002.zip › NMR/Static 1H spectra/-100.txt]

400171.293 -49.459777832
400049.233737 -35.8146286011
399927.174474 -23.2073287964
399805.115212 -12.8340148926
399683.055949 -5.68106079102
399560.996686 -2.43570709229
399438.937423 -3.42244720459
399316.878161 -8.57126617432
399194.818898 -17.4205856323
399072.759635 -29.1556854248
398950.700372 -42.6789703369
398828.64111 -56.7069320679
398706.581847 -69.8849487305
398584.522584 -80.9103546143
398462.463321 -88.6525878906
398340.404058 -92.2596740723
398218.344796 -91.2412414551
398096.285533 -85.5201339722
397974.22627 -75.4474334717
397852.167007 -61.7786560059
397730.107745 -45.6127624512
397608.048482 -28.2982406616
397485.989219 -11.314414978
397363.929956 3.86224365234
397241.870693 15.8952407837
397119.811431 23.7158737183
396997.752168 26.6310501099
396875.692905 24.4001541138
396753.633642 17.2739181519
396631.57438 5.99057769775
396509.515117 -8.27124023438
396387.455854 -23.9801330566
396265.396591 -39.3731613159
396143.337329 -52.6012039185
396021.278066 -61.8866424561
395899.218803 -65.6799087524
395777.15954 -62.8014602661
395655.100277 -52.5570755005
395533.041015 -34.81590271
395410.981752 -10.0439910889
395288.922489 20.710395813
395166.863226 55.87940979
395044.803964 93.4814758301
394922.744701 131.263015747
394800.685438 166.864151001
394678.626175 197.995674133
394556.566912 222.61289978
394434.50765 239.072189331
394312.448387 246.257530212
394190.389124 243.666847229
394068.329861 231.451179504
393946.270599 210.403266907
393824.211336 181.896972656
393702.152073 147.78225708
393580.09281 110.244537354
393458.033548 71.6397628784
393335.974285 34.3186340332
393213.915022 0.453926086426
393091.855759 -28.1152496338
392969.796496 -50.0105438232
392847.737234 -64.4028396606
392725.677971 -71.0562973022
392603.618708 -70.3253173828
392481.559445 -63.1057357788
392359.500183 -50.7454605103
392237.44092 -34.9227905273
392115.381657 -17.5028991699
391993.322394 -0.384803771973
391871.263131 14.6488647461
391749.203869 26.0672302246
391627.144606 32.7015228271
391505.085343 33.8225479126
391383.02608 29.1803131104
391260.966818 19.00415802
391138.907555 3.96509552002
391016.848292 -14.8949813843
390894.789029 -36.2602539062
390772.729767 -58.6547927856
390650.670504 -80.5638122559
390528.611241 -100.5519104
390406.551978 -117.369361877
390284.492715 -130.038421631
390162.433453 -137.914009094
390040.37419 -140.715286255
389918.314927 -138.527481079
389796.255664 -131.775352478
389674.196402 -121.172264099
389552.137139 -107.650489807
389430.077876 -92.2790603638
389308.018613 -76.1767730713
389185.95935 -60.4273529053
389063.900088 -46.0030288696
388941.840825 -33.7020111084
388819.781562 -24.1035995483
388697.722299 -17.5428848267
388575.663037 -14.105758667
388453.603774 -13.6426010132
388331.544511 -15.7984237671
388209.485248 -20.0555801392
388087.425986 -25.7850418091
387965.366723 -32.3014068604
387843.30746 -38.9174423218
387721.248197 -44.9941864014
387599.188934 -49.9832611084
387477.129672 -53.4590148926
387355.070409 -55.1391372681
387233.011146 -54.8933258057
387110.951883 -52.7401046753
386988.892621 -48.8334960938
386866.833358 -43.4407653809
386744.774095 -36.9138641357
386622.714832 -29.6567611694
386500.655569 -22.0911636353
386378.596307 -14.6232452393
386256.537044 -7.61329650879
386134.477781 -1.35047912598
386012.418518 3.96604919434
385890.359256 8.23832702637
385768.299993 11.4725952148
385646.24073 13.7740478516
385524.181467 15.3336791992
385402.122205 16.4081802368
385280.062942 17.2941207886
385158.003679 18.2983322144
385035.944416 19.7066955566
384913.885153 21.7534790039
384791.825891 24.5938720703
384669.766628 28.2819976807
384547.707365 32.7564849854
384425.648102 37.83543396
384303.58884 43.2214660645
384181.529577 48.5176467896
384059.470314 53.2531814575
383937.411051 56.91771698
383815.351788 59.0019836426
383693.292526 59.0416793823
383571.233263 56.661026001
383449.174 51.6124343872
383327.114737 43.8086624146
383205.055475 33.3439941406
383082.996212 20.5023803711
382960.936949 5.75058746338
382838.877686 -10.2833633423
382716.818424 -26.8460006714
382594.759161 -43.105430603
382472.699898 -58.2068862915
382350.640635 -71.3318023682
382228.581372 -81.7560806274
382106.52211 -88.9023361206
381984.462847 -92.3817901611
381862.403584 -92.0219726562
381740.344321 -87.8778152466
381618.285059 -80.2249145508
381496.225796 -69.5357894897
381374.166533 -56.4407577515
381252.10727 -41.6775054932
381130.048007 -26.033493042
381007.988745 -10.2866516113
380885.929482 4.85025024414
380763.870219 18.7766571045
380641.810956 31.0382843018
380519.751694 41.3458633423
380397.692431 49.5768966675
380275.633168 55.7612762451
380153.573905 60.0527267456
380031.514643 62.6899795532
379909.45538 63.952331543
379787.396117 64.1147079468
379665.336854 63.4078445435
379543.277591 61.98802948
379421.218329 59.9200668335
379299.159066 57.175491333
379177.099803 53.6461334229
379055.04054 49.1716918945
378932.981278 43.5776596069
378810.922015 36.7191085815
378688.862752 28.5246582031
378566.803489 19.0349273682
378444.744226 8.42986297607
378322.684964 -2.95906066895
378200.625701 -14.6551055908
378078.566438 -26.0609664917
377956.507175 -36.5013427734
377834.447913 -45.2793121338
377712.38865 -51.7415542603
377590.329387 -55.3455276489
377468.270124 -55.7215805054
377346.210862 -52.7227401733
377224.151599 -46.455947876
377102.092336 -37.2902069092
376980.033073 -25.8391799927
376857.97381 -12.9185714722
376735.914548 0.518966674805
376613.855285 13.4661254883
376491.796022 24.9524536133
376369.736759 34.1370697021
376247.677497 40.3926086426
376125.618234 43.371887207
376003.558971 43.0493927002
375881.499708 39.7328338623
375759.440445 34.0416793823
375637.381183 26.8538131714
375515.32192 19.2242355347
375393.262657 12.2826461792
375271.203394 7.11948394775
375149.144132 4.67118835449
375027.084869 5.61620330811
374905.025606 10.292427063
374782.966343 18.6450119019
374660.907081 30.2111816406
374538.847818 44.1445541382
374416.788555 59.2786026001
374294.729292 74.2239379883
374172.670029 87.4918060303
374050.610767 97.63230896
373928.551504 103.374832153
373806.492241 103.757354736
373684.432978 98.2317047119
373562.373716 86.7343826294
373440.314453 69.7149124146
373318.25519 48.1181793213
373196.195927 23.3208465576
373074.136664 -2.97306060791
372952.077402 -28.8692321777
372830.018139 -52.4400634766
372707.958876 -71.8885879517
372585.899613 -85.7038345337
372463.840351 -92.7934875488
372341.781088 -92.5818939209
372219.721825 -85.0637817383
372097.662562 -70.8087005615
371975.6033 -50.9155044556
371853.544037 -26.9206314087
371731.484774 -0.668449401855
371609.425511 25.844909668
371487.366248 50.6400375366
371365.306986 71.9200363159
371243.247723 88.2188339233
371121.18846 98.5191345215
370999.129197 102.329368591
370877.069935 99.7138290405
370755.010672 91.2737579346
370632.951409 78.0819091797
370510.892146 61.5773544312
370388.832883 43.4309844971
370266.773621 25.3941116333
370144.714358 9.14429473877
370022.655095 -3.85749816895
369900.595832 -12.486328125
369778.53657 -16.0388565063
369656.477307 -14.2787628174
369534.418044 -7.43934631348
369412.358781 3.81544494629
369290.299519 18.4663696289
369168.240256 35.2420120239
369046.180993 52.739402771
368924.12173 69.5501785278
368802.062467 84.3804779053
368680.003205 96.1541213989
368557.943942 104.090408325
368435.884679 107.751029968
368313.825416 107.053756714
368191.766154 102.253616333
368069.706891 93.8959503174
367947.647628 82.7475814819
367825.588365 69.7143096924
367703.529102 55.7539291382
367581.46984 41.7933273315
367459.410577 28.6571273804
367337.351314 17.0141983032
367215.292051 7.34497833252
367093.232789 -0.0692291259766
366971.173526 -5.13646697998
366849.114263 -7.92784118652
366727.055 -8.63934326172
366604.995738 -7.54872131348
366482.936475 -4.97257232666
366360.877212 -1.22988128662
366238.817949 3.38459014893
366116.758686 8.61445617676
365994.699424 14.2428283691
365872.640161 20.0826721191
365750.580898 25.9591293335
365628.521635 31.688293457
365506.462373 37.0575714111
365384.40311 41.8121109009
365262.343847 45.6511230469
365140.284584 48.2366638184
365018.225321 49.2152709961
364896.166059 48.2511749268
364774.106796 45.0676727295
364652.047533 39.4918746948
364529.98827 31.4971160889
364407.929008 21.236541748
364285.869745 9.06279754639
364163.810482 -4.47130584717
364041.751219 -18.6333007812
363919.691957 -32.5530548096
363797.632694 -45.2844085693
363675.573431 -55.881652832
363553.514168 -63.4842529297
363431.454905 -67.4017715454
363309.395643 -67.190574646
363187.33638 -62.7134933472
363065.277117 -54.1756820679
362943.217854 -42.1311721802
362821.158592 -27.4577713013
362699.099329 -11.3009338379
362577.040066 5.00999450684
362454.980803 20.0663375854
362332.92154 32.4965057373
362210.862278 41.0841140747
362088.803015 44.8765945435
361966.743752 43.2739944458
361844.684489 36.0889205933
361722.625227 23.5717163086
361600.565964 6.39722442627
361478.506701 -14.3858642578
361356.447438 -37.4397888184
361234.388176 -61.248374939
361112.328913 -84.244682312
360990.26965 -104.943222046
360868.210387 -122.065322876
360746.151124 -134.64540863
360624.091862 -142.108970642
360502.032599 -144.314476013
360379.973336 -141.556098938
360257.914073 -134.52645874
360135.854811 -124.243850708
360013.795548 -111.950294495
359891.736285 -98.9908905029
359769.677022 -86.6854629517
359647.617759 -76.2048721313
359525.558497 -68.4635848999
359403.499234 -64.0382156372
359281.439971 -63.1194992065
359159.380708 -65.5016326904
359037.321446 -70.6093978882
358915.262183 -77.5596160889
358793.20292 -85.2509613037
358671.143657 -92.4726409912
358549.084395 -98.0215682983
358427.025132 -100.816871643
358304.965869 -100.000923157
358182.906606 -95.0180587769
358060.847343 -85.6642532349
357938.788081 -72.1038360596
357816.728818 -54.8531723022
357694.669555 -34.7338027954
357572.610292 -12.8008422852
357450.55103 9.74600219727
357328.491767 31.6597137451
357206.432504 51.7417755127
357084.373241 68.9286117554
356962.313978 82.3607635498
356840.254716 91.4299850464
356718.195453 95.8016815186
356596.13619 95.4126968384
356474.076927 90.4472503662
356352.017665 81.2956390381
356229.958402 68.501739502
356107.899139 52.7065353394
355985.839876 34.5939102173
355863.780614 14.8447494507
355741.721351 -5.89653778076
355619.662088 -27.040763855
355497.602825 -48.0576858521
355375.543562 -68.4670944214
355253.4843 -87.8205337524
355131.425037 -105.678916931
355009.365774 -121.591178894
354887.306511 -135.07950592
354765.247249 -145.635192871
354643.187986 -152.72832489
354521.128723 -155.83165741
354399.06946 -154.458091736
354277.010197 -148.207962036
354154.950935 -136.821670532
354032.891672 -120.230911255
353910.832409 -98.6027069092
353788.773146 -72.3690567017
353666.713884 -42.2376403809
353544.654621 -9.17957305908
353422.595358 25.6067123413
353300.536095 60.7547073364
353178.476833 94.8078613281
353056.41757 126.311401367
352934.358307 153.909385681
352812.299044 176.439323425
352690.239781 193.015045166
352568.180519 203.090431213
352446.121256 206.497383118
352324.061993 203.454170227
352202.00273 194.542869568
352079.943468 180.657455444
351957.884205 162.926963806
351835.824942 142.62071991
351713.765679 121.043937683
351591.706417 99.4334716797
351469.647154 78.8631973267
351347.587891 60.1672744751
351225.528628 43.8888092041
351103.469365 30.2573928833
350981.410103 19.1976242065
350859.35084 10.3667297363
350737.291577 3.2170715332
350615.232314 -2.92340087891
350493.173052 -8.76126098633
350371.113789 -14.9472045898
350249.054526 -21.9950408936
350126.995263 -30.2176361084
350004.936 -39.6864776611
349882.876738 -50.2186508179
349760.817475 -61.3923110962
349638.758212 -72.588760376
349516.698949 -83.0565567017
349394.639687 -91.9910125732
349272.580424 -98.6207351685
349150.521161 -102.292404175
349028.461898 -102.54498291
348906.402636 -99.1661300659
348784.343373 -92.2247390747
348662.28411 -82.0767364502
348540.224847 -69.3432846069
348418.165584 -54.8635940552
348296.106322 -39.6269836426
348174.047059 -24.6906280518
348051.987796 -11.0909347534
347929.928533 0.243171691895
347807.869271 8.56735992432
347685.810008 13.3818130493
347563.750745 14.4697189331
347441.691482 11.9107131958
347319.632219 6.0690612793
347197.572957 -2.44177246094
347075.513694 -12.8141479492
346953.454431 -24.1151885986
346831.395168 -35.3633880615
346709.335906 -45.6055297852
346587.276643 -53.9876556396
346465.21738 -59.814125061
346343.158117 -62.5908889771
346221.098855 -62.0501937866
346099.039592 -58.1563949585
345976.980329 -51.0939254761
345854.921066 -41.2402954102
345732.861803 -29.1276626587
345610.802541 -15.3978652954
345488.743278 -0.754936218262
345366.684015 14.0802536011
345244.624752 28.4103546143
345122.56549 41.5941925049
345000.506227 53.0708847046
344878.446964 62.3755950928
344756.387701 69.147605896
344634.328438 73.1328659058
344512.269176 74.1826095581
344390.209913 72.2505874634
344268.15065 67.3900222778
344146.091387 59.7513961792
344024.032125 49.581489563
343901.972862 37.2223815918
343779.913599 23.1097259521
343657.854336 7.76802825928
343535.795074 -8.19886016846
343413.735811 -24.1237335205
343291.676548 -39.2992935181
343169.617285 -53.0094299316
343047.558022 -64.5670013428
342925.49876 -73.3562927246
342803.439497 -78.8770599365
342681.380234 -80.7861328125
342559.320971 -78.932258606
342437.261709 -73.3801345825
342315.202446 -64.4197463989
342193.143183 -52.5586471558
342071.08392 -38.4960250854
341949.024657 -23.0791854858
341826.965395 -7.24499511719
341704.906132 8.0493850708
341582.846869 21.9011993408
341460.787606 33.5349731445
341338.728344 42.3676300049
341216.669081 48.0584716797
341094.609818 50.539276123
340972.550555 50.020324707
340850.491293 46.9711685181
340728.43203 42.0766525269
340606.372767 36.171836853
340484.313504 30.1610641479
340362.254241 24.9287643433
340240.194979 21.2501373291
340118.135716 19.7106018066
339996.076453 20.6421966553
339874.01719 24.083404541
339751.957928 29.7674102783
339629.898665 37.1404724121
339507.839402 45.409614563
339385.780139 53.6156768799
339263.720876 60.7253341675
339141.661614 65.7334976196
339019.602351 67.7662887573
338897.543088 66.1746673584
338775.483825 60.6090621948
338653.424563 51.067489624
338531.3653 37.911605835
338409.306037 21.8485107422
338287.246774 3.87924194336
338165.187512 -14.7819671631
338043.128249 -32.8103713989
337921.068986 -48.8858108521
337799.009723 -61.8098602295
337676.95046 -70.6135787964
337554.891198 -74.6456451416
337432.831935 -73.632232666
337310.772672 -67.7025985718
337188.713409 -57.3777313232
337066.654147 -43.5228729248
336944.594884 -27.2679977417
336822.535621 -9.90394592285
336700.476358 7.23622131348
336578.417095 22.8994140625
336456.357833 36.0260467529
336334.29857 45.8447952271
336212.239307 51.9388427734
336090.180044 54.2773513794
335968.120782 53.2091674805
335846.061519 49.4194641113
335724.002256 43.8531265259
335601.942993 37.6128005981
335479.883731 31.8412094116
335357.824468 27.5995178223
335235.765205 25.7534484863
335113.705942 26.8787307739
334991.646679 31.1948776245
334869.587417 38.5347442627
334747.528154 48.3524398804
334625.468891 59.7697372437
334503.409628 71.6568222046
334381.350366 82.7398681641
334259.291103 91.7254333496
334137.23184 97.4301071167
334015.172577 98.9027786255
333893.113314 95.5280380249
333771.054052 87.1006164551
333648.994789 73.8630218506
333526.935526 56.5030593872
333404.876263 36.1098937988
333282.817001 14.0927352905
333160.757738 -7.93128204346
333038.698475 -28.2704925537
332916.639212 -45.3012695312
332794.57995 -57.6077728271
332672.520687 -64.1061859131
332550.461424 -64.1424942017
332428.402161 -57.5553359985
332306.342898 -44.698097229
332184.283636 -26.4182434082
332062.224373 -3.99565887451
331940.16511 20.9549331665
331818.105847 46.6093597412
331696.046585 71.0761260986
331573.987322 92.5439910889
331451.928059 109.422386169
331329.868796 120.463264465
331207.809533 124.854293823
331085.750271 122.276702881
330963.691008 112.922927856
330841.631745 97.4735336304
330719.572482 77.0361633301
330597.51322 53.0518264771
330475.453957 27.177230835
330353.394694 1.15294647217
330231.335431 -23.3313598633
330109.276169 -44.7639007568
329987.216906 -61.9191894531
329865.157643 -73.9404907227
329743.09838 -80.3895263672
329621.039117 -81.2609863281
329498.979855 -76.9612731934
329376.920592 -68.2547988892
329254.861329 -56.1830673218
329132.802066 -41.9644470215
329010.742804 -26.8835754395
328888.683541 -12.1801452637
328766.624278 1.05346679688
328644.565015 11.9571228027
328522.505752 19.9636001587
328400.44649 24.8305969238
328278.387227 26.641960144
328156.327964 25.7789154053
328034.268701 22.8646774292
327912.209439 18.6880950928
327790.150176 14.1136016846
327668.090913 9.98641204834
327546.03165 7.04138183594
327423.972388 5.82454681396
327301.913125 6.63433074951
327179.853862 9.48838806152
327057.794599 14.1189498901
326935.735336 19.9977645874
326813.676074 26.3883743286
326691.616811 32.4212493896
326569.557548 37.1850204468
326447.498285 39.8254699707
326325.439023 39.6428070068
326203.37976 36.1781845093
326081.320497 29.2802963257
325959.261234 19.1452407837
325837.201971 6.32448577881
325715.142709 -8.30109405518
325593.083446 -23.5806655884
325471.024183 -38.181930542
325348.96492 -50.7026443481
325226.905658 -59.795791626
325104.846395 -64.2975387573
324982.787132 -63.3469085693
324860.727869 -56.4859542847
324738.668607 -43.7300491333
324616.609344 -25.6011047363
324494.550081 -3.11835479736
324372.490818 22.2542037964
324250.431555 48.7016830444
324128.372293 74.1868209839
324006.31303 96.6041488647
323884.253767 113.947669983
323762.194504 124.477813721
323640.135242 126.874061584
323518.075979 120.359367371
323396.016716 104.784683228
323273.957453 80.665512085
323151.89819 49.1649703979
323029.838928 12.0241241455
322907.779665 -28.5570983887
322785.720402 -70.0790557861
322663.661139 -109.929534912
322541.601877 -145.583816528
322419.542614 -174.80115509
322297.483351 -195.800888062
322175.424088 -207.403343201
322053.364826 -209.122756958
321931.305563 -201.204147339
321809.2463 -184.600151062
321687.187037 -160.889404297
321565.127774 -132.14302063
321443.068512 -100.750320435
321321.009249 -69.2186584473
321198.949986 -39.9644165039
321076.890723 -15.1134338379
320954.831461 3.67189025879
320832.772198 15.3242111206
320710.712935 19.4492950439
320588.653672 16.3451766968
320466.594409 6.95999908447
320344.535147 -7.20636749268
320222.475884 -24.2485122681
320100.416621 -42.0350570679
319978.357358 -58.4061050415
319856.298096 -71.3697738647
319734.238833 -79.2807159424
319612.17957 -80.9842147827
319490.120307 -75.9136428833
319368.061045 -64.1328582764
319246.001782 -46.3205337524
319123.942519 -23.6989898682
319001.883256 2.08508300781
318879.823993 29.1161880493
318757.764731 55.3865890503
318635.705468 78.9774475098
318513.646205 98.2273483276
318391.586942 111.873207092
318269.52768 119.15083313
318147.468417 119.847061157
318025.409154 114.299842834
317903.349891 103.348136902
317781.290628 88.2372817993
317659.231366 70.4910888672
317537.172103 51.7633666992
317415.11284 33.6839599609
317293.053577 17.7145233154
317170.994315 5.02703857422
317048.935052 -3.58367156982
316926.875789 -7.746925354
316804.816526 -7.51930236816
316682.757264 -3.34654998779
316560.698001 4.01023101807
316438.638738 13.574836731
316316.579475 24.2702560425
316194.520212 35.0352325439
316072.46095 44.9298934937
315950.401687 53.2203216553
315828.342424 59.4338378906
315706.283161 63.3808898926
315584.223899 65.1429367065
315462.164636 65.0297851562
315340.105373 63.5131454468
315218.04611 61.1457214355
315095.986847 58.4763565063
314973.927585 55.9719085693
314851.868322 53.9557571411
314729.809059 52.5699615479
314607.749796 51.7655410767
314485.690534 51.3216552734
314363.631271 50.8905563354
314241.572008 50.0624465942
314119.512745 48.4414901733
313997.453483 45.7227096558
313875.39422 41.759475708
313753.334957 36.6122894287
313631.275694 30.5711898804
313509.216431 24.147895813
313387.157169 18.036895752
313265.097906 13.0486450195
313143.038643 10.0214767456
313020.97938 9.72192382812
312898.920118 12.7444229126
312776.860855 19.4224243164
312654.801592 29.7619781494
312532.742329 43.4064178467
312410.683066 59.6382904053
312288.623804 77.4200057983
312166.564541 95.4711074829
312044.505278 112.375350952
311922.446015 126.707572937
311800.386753 137.167922974
311678.32749 142.70955658
311556.268227 142.646026611
311434.208964 136.726928711
311312.149702 125.172798157
311190.090439 108.66443634
311068.031176 88.2870407104
310945.971913 65.4334564209
310823.91265 41.6761474609
310701.853388 18.6201629639
310579.794125 -2.24774169922
310457.734862 -19.6985244751
310335.675599 -32.8737792969
310213.616337 -41.3605957031
310091.557074 -45.2199935913
309969.497811 -44.9653320312
309847.438548 -41.4928207397
309725.379285 -35.9709854126
309603.320023 -29.7006378174
309481.26076 -23.9601364136
309359.201497 -19.8523330688
309237.142234 -18.1702651978
309115.082972 -19.2961807251
308993.023709 -23.1455764771
308870.964446 -29.1632843018
308748.905183 -36.3732376099
308626.845921 -43.4773712158
308504.786658 -48.9945297241
308382.727395 -51.4250259399
308260.668132 -49.424079895
308138.608869 -41.9656448364
308016.549607 -28.4788894653
307894.490344 -8.94226074219
307772.431081 16.0760421753
307650.371818 45.4373092651
307528.312556 77.5098800659
307406.253293 110.300094604
307284.19403 141.623199463
307162.134767 169.298820496
307040.075504 191.351196289
306918.016242 206.194709778
306795.956979 212.785461426
306673.897716 210.72354126
306551.838453 200.295204163
306429.779191 182.449768066
306307.719928 158.713287354
306185.660665 131.046684265
306063.601402 101.662162781
305941.54214 72.8158798218
305819.482877 46.5972900391
305697.423614 24.7359542847
305575.364351 8.44511413574
305453.305088 -1.68259429932
305331.245826 -5.71704864502
305209.186563 -4.36584472656
305087.1273 1.11386871338
304965.068037 9.05823516846
304843.008775 17.579208374
304720.949512 24.7681121826
304598.890249 28.8995819092
304476.830986 28.6148300171
304354.771724 23.0656585693
304232.712461 12.0047836304
304110.653198 -4.18670654297
303988.593935 -24.5375900269
303866.534672 -47.5856246948
303744.47541 -71.5280761719
303622.416147 -94.4073104858
303500.356884 -114.312683105
303378.297621 -129.577774048
303256.238359 -138.952758789
303134.179096 -141.734153748
303012.119833 -137.838851929
302890.06057 -127.81463623
302768.001307 -112.786499023
302645.942045 -94.344039917
302523.882782 -74.381652832
302401.823519 -54.9077224731
302279.764256 -37.8426055908
302157.704994 -24.8255004883
302035.645731 -17.050201416
301913.586468 -15.1460800171
301791.527205 -19.116394043
301669.467943 -28.3400192261
301547.40868 -41.6360931396
301425.349417 -57.3851776123
301303.290154 -73.6945114136
301181.230891 -88.5906219482
301059.171629 -100.219894409
300937.112366 -107.03730011
300815.053103 -107.964385986
300692.99384 -102.501159668
300570.934578 -90.7808609009
300448.875315 -73.5629577637
300326.816052 -52.164932251
300204.756789 -28.3405761719
300082.697526 -4.11665344238
299960.638264 18.3957672119
299838.579001 37.1966018677
299716.519738 50.5800933838
299594.460475 57.288772583
299472.401213 56.6238250732
299350.34195 48.5021362305
299228.282687 33.4559326172
299106.223424 12.5760345459
298984.164162 -12.5941925049
298862.104899 -40.2032318115
298740.045636 -68.2588577271
298617.986373 -94.8028259277
298495.92711 -118.075645447
298373.867848 -136.656433105
298251.808585 -149.565666199
298129.749322 -156.322746277
298007.690059 -156.954811096
297885.630797 -151.958457947
297763.571534 -142.220108032
297641.512271 -128.905151367
297519.453008 -113.327980042
297397.393745 -96.8169555664
297275.334483 -80.5875396729
297153.27522 -65.6360702515
297031.215957 -52.6633300781
296909.156694 -42.0339584351
296787.097432 -33.7737503052
296665.038169 -27.6027374268
296542.978906 -22.9987564087
296420.919643 -19.2829589844
296298.860381 -15.7172317505
296176.801118 -11.6023406982
296054.741855 -6.36670684814
295932.682592 0.363388061523
295810.623329 8.71865081787
295688.564067 18.5703125
295566.504804 29.5429534912
295444.445541 41.0540161133
295322.386278 52.3747940063
295200.327016 62.7058944702
295078.267753 71.2588119507
294956.20849 77.3351593018
294834.149227 80.3958587646
294712.089964 80.1136779785
294590.030702 76.4050750732
294467.971439 69.438621521
294345.912176 59.6210708618
294223.852913 47.5626678467
294101.793651 34.0265197754
293979.734388 19.8670883179
293857.675125 5.96399688721
293735.615862 -6.84281158447
293613.5566 -17.8116226196
293491.497337 -26.3462371826
293369.438074 -32.0297317505
293247.378811 -34.6431503296
293125.319548 -34.1689224243
293003.260286 -30.780632019
292881.201023 -24.8212280273
292759.14176 -16.7724075317
292637.082497 -7.21838378906
292515.023235 3.19329833984
292392.963972 13.7913360596
292270.904709 23.9185333252
292148.845446 32.9667816162
292026.786183 40.4080810547
291904.726921 45.8210296631
291782.667658 48.9124069214
291660.608395 49.5335998535
291538.549132 47.6912155151
291416.48987 43.5512924194
291294.430607 37.4364547729
291172.371344 29.814781189
291050.312081 21.2801055908
290928.252819 12.5231704712
290806.193556 4.29389953613
290684.134293 -2.64378356934
290562.07503 -7.56314086914
290440.015767 -9.82795715332
290317.956505 -8.94507598877
290195.897242 -4.61112213135
290073.837979 3.25087738037
289951.778716 14.4694290161
289829.719454 28.6202545166
289707.660191 45.0423202515
289585.600928 62.8744430542
289463.541665 81.1110534668
289341.482402 98.6737060547
289219.42314 114.493339539
289097.363877 127.595802307
288975.304614 137.183746338
288853.245351 142.706611633
288731.186089 143.911483765
288609.126826 140.869041443
288487.067563 133.970848083
288365.0083 123.896888733
288242.949038 111.555160522
288120.889775 97.9979095459
287998.830512 84.3220596313
287876.771249 71.5627746582
287754.711986 60.5907592773
287632.652724 52.0236129761
287510.593461 46.1607971191
287388.534198 42.9495849609
287266.474935 41.9868011475
287144.415673 42.5571517944
287022.35641 43.7061233521
286900.297147 44.3404464722
286778.237884 43.3475646973
286656.178621 39.7220993042
286534.119359 32.6865158081
286412.060096 21.7936096191
286290.000833 6.99927520752
286167.94157 -11.3028869629
286045.882308 -32.2904281616
285923.823045 -54.7646560669
285801.763782 -77.2441177368
285679.704519 -98.0905380249
285557.645257 -115.656234741
285435.585994 -128.438842773
285313.526731 -135.228805542
285191.467468 -135.234481812
285069.408205 -128.172462463
284947.348943 -114.313087463
284825.28968 -94.4759292603
284703.230417 -69.9741973877
284581.171154 -42.5127792358
284459.111892 -14.0483551025
284337.052629 13.3752212524
284214.993366 37.8014907837
284092.934103 57.5288619995
283970.87484 71.2557067871
283848.815578 78.1889190674
283726.756315 78.1057281494
283604.697052 71.3629989624
283482.637789 58.8532714844
283360.578527 41.9124298096
283238.519264 22.1877593994
283116.460001 1.48011016846
282994.400738 -18.4246444702
282872.341476 -35.9182281494
282750.282213 -49.7104415894
282628.22295 -58.9347839355
282506.163687 -63.2088012695
282384.104424 -62.6443939209
282262.045162 -57.8081130981
282139.985899 -49.6364517212
282017.926636 -39.3159484863
281895.867373 -28.1412963867
281773.808111 -17.3666992188
281651.748848 -8.0662689209
281529.689585 -1.01823425293
281407.630322 3.37525939941
281285.571059 5.12450408936
281163.511797 4.64138793945
281041.452534 2.68309783936
280919.393271 0.256980895996
280797.334008 -1.503074646
280675.274746 -1.47511291504
280553.215483 1.31312561035
280431.15622 7.56142425537
280309.096957 17.6031723022
280187.037695 31.3502807617
280064.978432 48.2832107544
279942.919169 67.4872741699
279820.859906 87.7315979004
279698.800643 107.582771301
279576.741381 125.541267395
279454.682118 140.186599731
279332.622855 150.316123962
279210.563592 155.063240051
279088.50433 153.982688904
278966.445067 147.094528198
278844.385804 134.882041931
278722.326541 118.244628906
278600.267278 98.4102859497
278478.208016 76.8172454834
278356.148753 54.9771652222
278234.08949 34.3341751099
278112.030227 16.1339263916
277989.970965 1.31651306152
277867.911702 -9.55673980713
277745.852439 -16.3352813721
277623.793176 -19.2676696777
277501.733914 -18.9487609863
277379.674651 -16.231803894
277257.615388 -12.1159820557
277135.556125 -7.62201690674
277013.496862 -3.66958618164
276891.4376 -0.970252990723
276769.378337 0.0524978637695
276647.319074 -0.692535400391
276525.259811 -2.96083831787
276403.200549 -6.20936584473
276281.141286 -9.67035675049
276159.082023 -12.4536056519
276037.02276 -13.6657180786
275914.963497 -12.5329742432
275792.904235 -8.51421356201
275670.844972 -1.39064025879
275548.785709 8.67775726318
275426.726446 21.1365661621
275304.667184 35.0642776489
275182.607921 49.2418746948
275060.548658 62.2576751709
274938.489395 72.6380157471
274816.430133 78.9911346436
274694.37087 80.1496734619
274572.311607 75.2977905273
274450.252344 64.0698318481
274328.193081 46.6100234985
274206.133819 23.587020874
274084.074556 -3.83951568604
273962.015293 -34.0977325439
273839.95603 -65.320930481
273717.896768 -95.4936141968
273595.837505 -122.612724304
273473.778242 -144.849723816
273351.718979 -160.698989868
273229.659716 -169.099479675
273107.600454 -169.51865387
272985.541191 -161.992004395
272863.481928 -147.114891052
272741.422665 -125.988319397
272619.363403 -100.123901367
272497.30414 -71.3174743652
272375.244877 -41.502532959
272253.185614 -12.5970840454
272131.126352 13.6429443359
272009.067089 35.7514419556
271887.007826 52.6502838135
271764.948563 63.7113647461
271642.8893 68.7780761719
271520.830038 68.146522522
271398.770775 62.5099868774
271276.711512 52.8733520508
271154.652249 40.446395874
271032.592987 26.5266494751
270910.533724 12.3826751709
270788.474461 -0.852180480957
270666.415198 -12.2663269043
270544.355935 -21.2304077148
270422.296673 -27.4279937744
270300.23741 -30.8551864624
270178.178147 -31.7914123535
270056.118884 -30.7455368042
269934.059622 -28.3837356567
269812.000359 -25.4470291138
269689.941096 -22.6664199829
269567.881833 -20.683631897
269445.822571 -19.9847488403
269323.763308 -20.8518981934
269201.704045 -23.3369750977
269079.644782 -27.2586212158
268957.585519 -32.2220077515
268835.526257 -37.6589050293
268713.466994 -42.8836746216
268591.407731 -47.1600265503
268469.348468 -49.7723770142
268347.289206 -50.0956726074
268225.229943 -47.6576766968
268103.17068 -42.1890563965
267981.111417 -33.6568222046
267859.052154 -22.2790908813
267736.992892 -8.51971435547
267614.933629 6.93648529053
267492.874366 23.2262268066
267370.815103 39.3645629883
267248.755841 54.3123703003
267126.696578 67.0493240356
267004.637315 76.6474838257
266882.578052 82.3401184082
266760.51879 83.5811004639
266638.459527 80.0905609131
266516.400264 71.8832168579
266394.341001 59.2774200439
266272.281738 42.8835296631
266150.222476 23.5721359253
266028.163213 2.42380523682
265906.10395 -19.3368606567
265784.044687 -40.4185562134
265661.985425 -59.546913147
265539.926162 -75.5487976074
265417.866899 -87.4316940308
265295.807636 -94.4517669678
265173.748373 -96.1661224365
265051.689111 -92.4646759033
264929.629848 -83.5792617798
264807.570585 -70.0683822632
264685.511322 -52.778968811
264563.45206 -32.7870178223
264441.392797 -11.3217086792
264319.333534 10.3213424683
264197.274271 30.8713378906
264075.215009 49.1705551147
263953.155746 64.2529373169
263831.096483 75.4065628052
263709.03722 82.2150726318
263586.977957 84.5747451782
263464.918695 82.6861572266
263342.859432 77.0213088989
263220.800169 68.2698745728
263098.740906 57.269203186
262976.681644 44.9250488281
262854.622381 32.130279541
262732.563118 19.6893157959
262610.503855 8.25524139404
262488.444592 -1.7146987915
262366.38533 -9.98149108887
262244.326067 -16.5222244263
262122.266804 -21.5054397583
262000.207541 -25.246131897
261878.148279 -28.1460189819
261756.089016 -30.6260070801
261634.029753 -33.0583496094
261511.97049 -35.7062835693
261389.911228 -38.6783599854
261267.851965 -41.902633667
261145.792702 -45.1245574951
261023.733439 -47.9290771484
260901.674176 -49.7854309082
260779.614914 -50.110168457
260657.555651 -48.3419113159
260535.496388 -44.0200119019
260413.437125 -36.8580322266
260291.377863 -26.8040390015
260169.3186 -14.0796508789
260047.259337 0.807106018066
259925.200074 17.0786361694
259803.140811 33.7338638306
259681.081549 49.6209411621
259559.022286 63.5306243896
259436.963023 74.3020782471
259314.90376 80.9315338135
259192.844498 82.6732025146
259070.785235 79.1226119995
258948.725972 70.2736282349
258826.666709 56.5426712036
258704.607447 38.7567367554
258582.548184 18.1049041748
258460.488921 -3.94338989258
258338.429658 -25.7471160889
258216.370395 -45.6200027466
258094.311133 -61.9647140503
257972.25187 -73.4023208618
257850.192607 -78.8864593506
257728.133344 -77.7919616699
257606.074082 -69.9703140259
257484.014819 -55.767036438
257361.955556 -35.9996795654
257239.896293 -11.8981628418
257117.837031 14.9869995117
256995.777768 42.9012680054
256873.718505 70.0166320801
256751.659242 94.5663070679
256629.599979 114.971893311
256507.540717 129.95324707
256385.481454 138.612854004
256263.422191 140.488716125
256141.362928 135.573135376
256019.303666 124.296913147
255897.244403 107.482254028
255775.18514 86.2694244385
255653.125877 62.0240783691
255531.066614 36.233795166
255409.007352 10.4019012451
255286.948089 -14.0530471802
255164.888826 -35.8854598999
255042.829563 -54.0929489136
254920.770301 -67.9653167725
254798.711038 -77.1106719971
254676.651775 -81.4590911865
254554.592512 -81.2456893921
254432.53325 -76.9764328003
254310.473987 -69.3804702759
254188.414724 -59.3534851074
254066.355461 -47.8959503174
253944.296198 -36.0502853394
253822.236936 -24.8400650024
253700.177673 -15.2135772705
253578.11841 -7.99383544922
253456.059147 -3.83592224121
253333.999885 -3.19317626953
253211.940622 -6.29232788086
253089.881359 -13.1188201904
252967.822096 -23.4126358032
252845.762833 -36.6758270264
252723.703571 -52.1920623779
252601.644308 -69.058883667
252479.585045 -86.2326583862
252357.525782 -102.585174561
252235.46652 -116.970397949
252113.407257 -128.298431396
251991.347994 -135.612541199
251869.288731 -138.164398193
251747.229469 -135.481842041
251625.170206 -127.422889709
251503.110943 -114.210548401
251381.05168 -96.4433364868
251258.992417 -75.0783309937
251136.933155 -51.3850250244
251014.873892 -26.8714904785
250892.814629 -3.18601989746
250770.755366 17.9992218018
250648.696104 35.1145477295
250526.636841 46.8187179565
250404.577578 52.1143112183
250282.518315 50.4414901733
250160.459052 41.7410202026
250038.39979 26.4792175293
249916.340527 5.63062286377
249794.281264 -19.382232666
249672.222001 -46.7890014648
249550.162739 -74.6040878296
249428.103476 -100.782089233
249306.044213 -123.382781982
249183.98495 -140.731628418
249061.925688 -151.56161499
248939.866425 -155.123069763
248817.807162 -151.251098633
248695.747899 -140.383460999
248573.688636 -123.52633667
248451.629374 -102.169868469
248329.570111 -78.160484314
248207.510848 -53.5406646729
248085.451585 -30.3704452515
247963.392323 -10.5464096069
247841.33306 4.36489105225
247719.273797 13.2643280029
247597.214534 15.6149520874
247475.155271 11.4856414795
247353.096009 1.53935241699
247231.036746 -13.0331039429
247108.977483 -30.6276245117
246986.91822 -49.3787231445
246864.858958 -67.334815979
246742.799695 -82.6400604248
246620.740432 -93.7056121826
246498.681169 -99.3542404175
246376.621907 -98.9245834351
246254.562644 -92.3256454468
246132.503381 -80.036529541
246010.444118 -63.0519332886
245888.384855 -42.7794876099
245766.325593 -20.8989639282
245644.26633 0.802268981934
245522.207067 20.6014633179
245400.147804 37.00340271
245278.088542 48.878112793
245156.029279 55.5606002808
245033.970016 56.9028244019
244911.910753 53.2738037109
244789.85149 45.508682251
244667.792228 34.8122406006
244545.732965 22.627494812
244423.673702 10.4829559326
244301.614439 -0.165786743164
244179.555177 -8.08422851562
244057.495914 -12.3818511963
243935.436651 -12.5978851318
243813.377388 -8.74182891846
243691.318126 -1.28505706787
243569.258863 8.89470672607
243447.1996 20.6100616455
243325.140337 32.4906158447
243203.081074 43.1272354126
243081.021812 51.2181396484
242958.962549 55.7020874023
242836.903286 55.8652267456
242714.844023 51.4105987549
242592.784761 42.4840927124
242470.725498 29.6540298462
242348.666235 13.8475875854
242226.606972 -3.74935913086
242104.547709 -21.8182067871
241982.488447 -39.0457458496
241860.429184 -54.2607269287
241738.369921 -66.5540771484
241616.310658 -75.3708877563
241494.251396 -80.5643539429
241372.192133 -82.4065475464
241250.13287 -81.5547714233
241128.073607 -78.9770278931
241006.014345 -75.8443756104
240883.955082 -73.4007034302
240761.895819 -72.8235549927
240639.836556 -75.0897521973
240517.777293 -80.8594207764
240395.718031 -90.3901062012
240273.658768 -103.489723206
240151.599505 -119.513214111
240029.540242 -137.403503418
239907.48098 -155.773338318
239785.421717 -173.02040863
239663.362454 -187.465118408
239541.303191 -197.498573303
239419.243928 -201.727134705
239297.184666 -199.100646973
239175.125403 -189.012756348
239053.06614 -171.364906311
238931.006877 -146.588233948
238808.947615 -115.622322083
238686.888352 -79.8528442383
238564.829089 -41.0137710571
238442.769826 -1.06343078613
238320.710564 37.9554901123
238198.651301 74.0599212646
238076.592038 105.46270752
237954.532775 130.690849304
237832.473512 148.677001953
237710.41425 158.818161011
237588.354987 160.99848938
237466.295724 155.57661438
237344.236461 143.339645386
237222.177199 125.429862976
237100.117936 103.250976562
236978.058673 78.3621292114
236855.99941 52.368347168
236733.940147 26.8157806396
236611.880885 3.09880828857
236489.821622 -17.6155395508
236367.762359 -34.4415588379
236245.703096 -46.8053817749
236123.643834 -54.4523010254
236001.584571 -57.4323043823
235879.525308 -56.0666656494
235757.466045 -50.9000396729
235635.406783 -42.6421356201
235513.34752 -32.1040420532
235391.288257 -20.1336898804
235269.228994 -7.5545425415
235147.169731 4.88888549805
235025.110469 16.5759506226
234903.051206 27.0431213379
234780.991943 36.0044631958
234658.93268 43.3589172363
234536.873418 49.1842651367
234414.814155 53.7188339233
234292.754892 57.3322753906
234170.695629 60.4869689941
234048.636366 63.6928939819
233926.577104 67.4580917358
233804.517841 72.2384185791
233682.458578 78.3893661499
233560.399315 86.123664856
233438.340053 95.4779586792
233316.28079 106.291427612
233194.221527 118.199005127
233072.162264 130.640541077
232950.103002 142.886680603
232828.043739 154.080795288
232705.984476 163.294891357
232583.925213 169.596405029
232461.86595 172.121238708
232339.806688 170.14805603
232217.747425 163.167541504
232095.688162 150.941230774
231973.628899 133.543716431
231851.569637 111.384521484
231729.510374 85.2055435181
231607.451111 56.0535354614
231485.391848 25.2277145386
231363.332585 -5.79449462891
231241.273323 -35.4490203857
231119.21406 -62.1875228882
230997.154797 -84.5831451416
230875.095534 -101.431518555
230753.036272 -111.838859558
230630.977009 -115.29019165
230508.917746 -111.691513062
230386.858483 -101.382530212
230264.799221 -85.1180725098
230142.739958 -64.0195846558
230020.680695 -39.4997406006
229898.621432 -13.1663970947
229776.562169 13.2873916626
229654.502907 38.1985015869
229532.443644 60.0451660156
229410.384381 77.5467224121
229288.325118 89.7440109253
229166.265856 96.0551986694
229044.206593 96.3030929565
228922.14733 90.7133178711
228800.088067 79.8843612671
228678.028804 64.7327804565
228555.969542 46.4191360474
228433.910279 26.2606658936
228311.851016 5.63794708252
228189.791753 -14.0971450806
228067.732491 -31.7064666748
227945.673228 -46.1372528076
227823.613965 -56.5774230957
227701.554702 -62.4918746948
227579.49544 -63.6392745972
227457.436177 -60.0704193115
227335.376914 -52.1102218628
227213.317651 -40.3266448975
227091.258388 -25.4897918701
226969.199126 -8.52485656738
226847.139863 9.53782653809
226725.0806 27.6133270264
226603.021337 44.6108703613
226480.962075 59.4801101685
226358.902812 71.2542037964
226236.843549 79.0894699097
226114.784286 82.3016967773
225992.725023 80.3990097046
225870.665761 73.1108779907
225748.606498 60.4120559692
225626.547235 42.5402679443
225504.487972 20.0052261353
225382.42871 -6.41307067871
225260.369447 -35.6792144775
225138.310184 -66.5320892334
225016.250921 -97.5308609009
224894.191659 -127.117012024
224772.132396 -153.690887451
224650.073133 -175.699806213
224528.01387 -191.733169556
224405.954607 -200.618263245
224283.895345 -201.510292053
224161.836082 -193.968826294
224039.776819 -178.013694763
223917.717556 -154.154014587
223795.658294 -123.385787964
223673.599031 -87.1555252075
223551.539768 -47.2899475098
223429.480505 -5.89505767822
223307.421242 34.7699966431
223185.36198 72.4360961914
223063.302717 104.973823547
222941.243454 130.539070129
222819.184191 147.702522278
222697.124929 155.553085327
222575.065666 153.7657547
222453.006403 142.627868652
222330.94714 123.021003723
222208.887878 96.3583831787
222086.828615 64.4824523926
221964.769352 29.5302352905
221842.710089 -6.22362518311
221720.650826 -40.5333786011
221598.591564 -71.3450241089
221476.532301 -96.9426422119
221354.473038 -116.066291809
221232.413775 -127.992126465
221110.354513 -132.568504333
220988.29525 -130.20565033
220866.235987 -121.820335388
220744.176724 -108.740921021
220622.117461 -92.5812988281
220500.058199 -75.095085144
220377.998936 -58.0227279663
220255.939673 -42.9449996948
220133.88041 -31.155090332
220011.821148 -23.5602111816
219889.761885 -20.6205978394
219767.702622 -22.3303909302
219645.643359 -28.2409973145
219523.584097 -37.5240936279
219401.524834 -49.0673294067
219279.465571 -61.5936508179
219157.406308 -73.7925567627
219035.347045 -84.4511795044
218913.287783 -92.5729293823
218791.22852 -97.4729537964
218669.169257 -98.8419799805
218547.109994 -96.7727127075
218425.050732 -91.7471466064
218302.991469 -84.5857696533
218180.932206 -76.3643417358
218058.872943 -68.3055343628
217936.81368 -61.6561431885
217814.754418 -57.5609664917
217692.695155 -56.9453430176
217570.635892 -60.4169921875
217448.576629 -68.1965179443
217326.517367 -80.0828933716
217204.458104 -95.4575424194
217082.398841 -113.326881409
216960.339578 -132.399765015
216838.280316 -151.193405151
216716.221053 -168.15864563
216594.16179 -181.813667297
216472.102527 -190.874664307
216350.043264 -194.371871948
216227.984002 -191.74105835
216105.924739 -182.882156372
215983.865476 -168.179664612
215861.806213 -148.483016968
215739.746951 -125.04775238
215617.687688 -99.4424972534
215495.628425 -73.4289474487
215373.569162 -48.8249435425
215251.509899 -27.3614959717
215129.450637 -10.5458450317
215007.391374 0.458282470703
214885.332111 4.92343139648
214763.272848 2.61643218994
214641.213586 -6.18318939209
214519.154323 -20.7056121826
214397.09506 -39.752204895
214275.035797 -61.7910995483
214152.976535 -85.0786743164
214030.917272 -107.797111511
213908.858009 -128.196434021
213786.798746 -144.729576111
213664.739483 -156.16934967
213542.680221 -161.697746277
213420.620958 -160.960716248
213298.561695 -154.084121704
213176.502432 -141.650123596
213054.44317 -124.636672974
212932.383907 -104.325584412
212810.324644 -82.1877593994
212688.265381 -59.7557067871
212566.206118 -38.4944458008
212444.146856 -19.6821975708
212322.087593 -4.31109619141
212200.02833 6.98394012451
212077.969067 13.9623947144
211955.909805 16.7785263062
211833.850542 15.9461898804
211711.791279 12.2718658447
211589.732016 6.76281738281
211467.672754 0.519401550293
211345.613491 -5.37758636475
211223.554228 -9.97436523438
211101.494965 -12.5353546143
210979.435702 -12.6105575562
210857.37644 -10.0721130371
210735.317177 -5.11755371094
210613.257914 1.76030731201
210491.198651 9.8332824707
210369.139389 18.2207870483
210247.080126 25.9875717163
210125.020863 32.2455673218
210002.9616 36.2495727539
209880.902338 37.4765701294
209758.843075 35.6806411743
209636.783812 30.9175949097
209514.724549 23.5367889404
209392.665286 14.1408615112
209270.606024 3.51769256592
209148.546761 -7.44815826416
209026.487498 -17.8755111694
208904.428235 -26.9867553711
208782.368973 -34.1977005005
208660.30971 -39.186958313
208538.250447 -41.9367752075
208416.191184 -42.7403411865
208294.131921 -42.173828125
208172.072659 -41.035369873
208050.013396 -40.2566986084
207927.954133 -40.7961578369
207805.89487 -43.5241622925
207683.835608 -49.1131057739
207561.776345 -57.9439468384
207439.717082 -70.0398406982
207317.657819 -85.0351486206
207195.598557 -102.184265137
207073.539294 -120.411056519
206951.480031 -138.395347595
206829.420768 -154.688751221
206707.361505 -167.849411011
206585.302243 -176.582267761
206463.24298 -179.871116638
206341.183717 -177.088775635
206219.124454 -168.073638916
206097.065192 -153.164009094
205975.005929 -133.185508728
205852.946666 -109.391639709
205730.887403 -83.3620300293
205608.82814 -56.8674545288
205486.768878 -31.7140197754
205364.709615 -9.58152008057
205242.650352 8.12870788574
205120.591089 20.4211502075
204998.531827 26.7959976196
204876.472564 27.2925109863
204754.413301 22.4810333252
204632.354038 13.4039916992
204510.294776 1.47136688232
204388.235513 -11.6792526245
204266.17625 -24.3446731567
204144.116987 -34.9236221313
204022.057724 -42.0738525391
203899.998462 -44.8424606323
203777.939199 -42.7567901611
203655.879936 -35.8665161133
203533.820673 -24.7324981689
203411.761411 -10.36378479
203289.702148 5.8911819458
203167.642885 22.4880752563
203045.583622 37.8499679565
202923.524359 50.5342254639
202801.465097 59.3853759766
202679.405834 63.6584777832
202557.346571 63.099899292
202435.287308 57.9772720337
202313.228046 49.0550918579
202191.168783 37.5183944702
202069.10952 24.8519210815
201947.050257 12.6873703003
201824.990995 2.63405609131
201702.931732 -3.88941192627
201580.872469 -5.80513000488
201458.813206 -2.49169921875
201336.753943 6.14600372314
201214.694681 19.6609573364
201092.635418 37.1036071777
200970.576155 57.11378479
200848.516892 78.0553131104
200726.45763 98.1797790527
200604.398367 115.803108215
200482.339104 129.476264954
200360.279841 138.132858276
200238.220578 141.198059082
200116.161316 138.647377014
199994.102053 131.008750916
199872.04279 119.307388306
199749.983527 104.95841217
199627.924265 89.6180648804
199505.865002 75.0080413818
199383.805739 62.7311248779
199261.746476 54.0964584351
199139.687214 49.9727401733
199017.627951 50.6845016479
198895.568688 55.9624099731
198773.509425 64.9536972046
198651.450162 76.2920379639
198529.3909 88.2210998535
198407.331637 98.760017395
198285.272374 105.895217896
198163.213111 107.780151367
198041.153849 102.923606873
197919.094586 90.3485336304
197797.035323 69.705696106
197674.97606 41.331451416
197552.916797 6.24324035645
197430.857535 -33.9262313843
197308.798272 -77.0513076782
197186.739009 -120.679649353
197064.679746 -162.228347778
196942.620484 -199.191482544
196820.561221 -229.340461731
196698.501958 -250.899391174
196576.442695 -262.680328369
196454.383433 -264.166976929
196332.32417 -255.540908813
196210.264907 -237.649009705
196088.205644 -211.91683197
195966.146381 -180.217247009
195844.087119 -144.70703125
195722.027856 -107.647186279
195599.968593 -71.2230758667
195477.90933 -37.3802490234
195355.850068 -7.68939971924
195233.790805 16.7492828369
195111.731542 35.3561096191
194989.672279 48.074256897
194867.613016 55.3276519775
194745.553754 57.9405212402
194623.494491 57.0284576416
194501.435228 53.8726272583
194379.375965 49.7893753052
194257.316703 46.0074157715
194135.25744 43.56275177
194013.198177 43.2194442749
193891.138914 45.4211654663
193769.079652 50.2752304077
193647.020389 57.5677108765
193524.961126 66.8054962158
193402.901863 77.2791290283
193280.8426 88.1387557983
193158.783338 98.4754943848
193036.724075 107.400482178
192914.664812 114.115119934
192792.605549 117.967849731
192670.546287 118.494140625
192548.487024 115.438781738
192426.427761 108.761177063
192304.368498 98.6254043579
192182.309235 85.3783950806
192060.249973 69.5195083618
191938.19071 51.6648406982
191816.131447 32.5096969604
191694.072184 12.7911529541
191572.012922 -6.74728393555
191449.953659 -25.3885269165
191327.894396 -42.4712982178
191205.835133 -57.4170303345
191083.775871 -69.7536010742
190961.716608 -79.1364440918
190839.657345 -85.3662338257
190717.598082 -88.4022521973
190595.538819 -88.3702392578
190473.479557 -85.5627212524
190351.420294 -80.4302902222
190229.361031 -73.5623550415
190107.301768 -65.6566848755
189985.242506 -57.4779510498
189863.183243 -49.806678772
189741.12398 -43.3815841675
189619.064717 -38.8392333984
189497.005454 -36.655960083
189374.946192 -37.09765625
189252.886929 -40.1828308105
189130.827666 -45.6639938354
189008.768403 -53.0307159424
188886.709141 -61.5363311768
188764.649878 -70.2478561401
188642.590615 -78.1163330078
188520.531352 -84.0626144409
188398.47209 -87.0715484619
188276.412827 -86.2863540649
188154.353564 -81.0940246582
188032.294301 -71.1933822632
187910.235038 -56.638053894
187788.175776 -37.8493423462
187666.116513 -15.595916748
187544.05725 9.0587310791
187421.997987 34.8378601074
187299.938725 60.3545913696
187177.879462 84.2282562256
187055.820199 105.202178955
186933.760936 122.252326965
186811.701673 134.675430298
186689.642411 142.147689819
186567.583148 144.74772644
186445.523885 142.940589905
186323.464622 137.524078369
186201.40536 129.541740417
186079.346097 120.171180725
185957.286834 110.598396301
185835.227571 101.891090393
185713.168309 94.8837356567
185591.109046 90.0866012573
185469.049783 87.6288375854
185346.99052 87.2419433594
185224.931257 88.2863616943
185102.871995 89.8193206787
184980.812732 90.6979141235
184858.753469 89.7072601318
184736.694206 85.7013397217
184614.634944 77.7420196533
184492.575681 65.221824646
184370.516418 47.95753479
184248.457155 26.243850708
184126.397892 0.860877990723
184004.33863 -26.9670715332
183882.279367 -55.6582870483
183760.220104 -83.399017334
183638.160841 -108.296028137
183516.101579 -128.542160034
183394.042316 -142.579345703
183271.983053 -149.24331665
183149.92379 -147.876083374
183027.864528 -138.395027161
182905.805265 -121.311660767
182783.746002 -97.6976852417
182661.686739 -69.1012878418
182539.627476 -37.421081543
182417.568214 -4.74917602539
182295.508951 26.8019714355
182173.449688 55.2733764648
182051.390425 79.0177459717
181929.331163 96.8282546997
181807.2719 108.026161194
181685.212637 112.500312805
181563.153374 110.695281982
181441.094111 103.550918579
181319.034849 92.3995742798
181196.975586 78.8314590454
181074.916323 64.5416946411
180952.85706 51.1734771729
180830.797798 40.1719436646
180708.738535 32.6620864868
180586.679272 29.3612060547
180464.620009 30.5327606201
180342.560747 35.9845657349
180220.501484 45.1096878052
180098.442221 56.9646987915
179976.382958 70.3763122559
179854.323695 84.0652542114
179732.264433 96.7749557495
179610.20517 107.392555237
179488.145907 115.051254272
179366.086644 119.204833984
179244.027382 119.668495178
179121.968119 116.623710632
178999.908856 110.587760925
178877.849593 102.352493286
178755.79033 92.8993377686
178633.731068 83.299079895
178511.671805 74.6069335938
178389.612542 67.762046814
178267.553279 63.5009231567
178145.494017 62.2916488647
178023.434754 64.2941665649
177901.375491 69.3488922119
177779.316228 76.9933929443
177657.256966 86.5046844482
177535.197703 96.962387085
177413.13844 107.326698303
177291.079177 116.524253845
177169.019914 123.534683228
177046.960652 127.471427917
176924.901389 127.65096283
176802.842126 123.645812988
176680.782863 115.318572998
176558.723601 102.835586548
176436.664338 86.6598892212
176314.605075 67.5249328613
176192.545812 46.3915557861
176070.486549 24.3907699585
175948.427287 2.75648498535
175826.368024 -17.2485122681
175704.308761 -34.4087753296
175582.249498 -47.6312026978
175460.190236 -56.014541626
175338.130973 -58.9100494385
175216.07171 -55.9697036743
175094.012447 -47.1789016724
174971.953185 -32.8713302612
174849.893922 -13.7237701416
174727.834659 9.26988220215
174605.775396 34.8455810547
174483.716133 61.5354385376
174361.656871 87.751083374
174239.597608 111.879646301
174117.538345 132.387077332
173995.479082 147.921852112
173873.41982 157.412330627
173751.360557 160.149757385
173629.301294 155.849853516
173507.242031 144.687110901
173385.182768 127.297035217
173263.123506 104.744628906
173141.064243 78.4592437744
173019.00498 50.1394729614
172896.945717 21.6340866089
172774.886455 -5.19232177734
172652.827192 -28.5988540649
172530.767929 -47.1008605957
172408.708666 -59.5853652954
172286.649404 -65.3977966309
172164.590141 -64.392829895
172042.530878 -56.9434356689
171920.471615 -43.9066925049
171798.412352 -26.5487442017
171676.35309 -6.43445587158
171554.293827 14.7081222534
171432.234564 35.1374664307
171310.175301 53.2477645874
171188.116039 67.705078125
171066.056776 77.5570907593
170943.997513 82.3065185547
170821.93825 81.9412841797
170699.878987 76.918800354
170577.819725 68.1061935425
170455.760462 56.6825180054
170333.701199 44.013053894
170211.641936 31.5082626343
170089.582674 20.4818344116
169967.523411 12.0221405029
169845.464148 6.88999938965
169723.404885 5.45303344727
169601.345623 7.66303253174
169479.28636 13.0779953003
169357.227097 20.9260787964
169235.167834 30.2039871216
169113.108571 39.7987594604
168991.049309 48.6194763184
168868.990046 55.7238311768
168746.930783 60.425994873
168624.87152 62.3732452393
168502.812258 61.5828170776
168380.752995 58.4350585938
168258.693732 53.6229324341
168136.634469 48.0640563965
168014.575206 42.7847366333
167892.515944 38.7893676758
167770.456681 36.9302444458
167648.397418 37.7928771973
167526.338155 41.6105575562
167404.278893 48.2191772461
167282.21963 57.0580062866
167160.160367 67.2183227539
167038.101104 77.5351257324
166916.041842 86.7131881714
166793.982579 93.4739761353
166671.923316 96.7073822021
166549.864053 95.6112442017
166427.80479 89.8025588989
166305.745528 79.3867263794
166183.686265 64.9757003784
166061.627002 47.6508483887
165939.567739 28.8727264404
165817.508477 10.3456802368
165695.449214 -6.15005493164
165573.389951 -18.9415283203
165451.330688 -26.6425704956
165329.271425 -28.3105697632
165207.212163 -23.5629348755
165085.1529 -12.6401596069
164963.093637 3.59302520752
164841.034374 23.7102050781
164718.975112 45.8444137573
164596.915849 67.8573150635
164474.856586 87.5397796631
164352.797323 102.824249268
164230.738061 111.987289429
164108.678798 113.821617126
163986.619535 107.759803772
163864.560272 93.9363632202
163742.501009 73.1811981201
163620.441747 46.9447174072
163498.382484 17.1613769531
163376.323221 -13.9348297119
163254.263958 -44.0243148804
163132.204696 -70.9235610962
163010.145433 -92.7925033569
162888.08617 -108.305938721
162766.026907 -116.771987915
162643.967645 -118.185630798
162521.908382 -113.211967468
162399.849119 -103.101669312
162277.789856 -89.547744751
162155.730593 -74.4988937378
162033.671331 -59.9492797852
161911.612068 -47.727142334
161789.552805 -39.3041915894
161667.493542 -35.6458358765
161545.43428 -37.117729187
161423.375017 -43.4578018188
161301.315754 -53.8163223267
161179.256491 -66.8588104248
161057.197228 -80.9203338623
160935.137966 -94.1937103271
160813.078703 -104.931518555
160691.01944 -111.63924408
160568.960177 -113.239234924
160446.900915 -109.187591553
160324.841652 -99.5318145752
160202.782389 -84.9033279419
160080.723126 -66.4465179443
159958.663864 -45.6923828125
159836.604601 -24.3915023804
159714.545338 -4.32489776611
159592.486075 12.8857269287
159470.426812 25.947769165
159348.36755 34.0281143188
159226.308287 36.8303604126
159104.249024 34.6105651855
158982.189761 28.1299057007
158860.130499 18.5506057739
158738.071236 7.28680419922
158616.011973 -4.1715927124
158493.95271 -14.4422607422
158371.893447 -22.419128418
158249.834185 -27.4070358276
158127.774922 -29.2062759399
158005.715659 -28.1367721558
157883.656396 -24.9987258911
157761.597134 -20.9733886719
157639.537871 -17.4750823975
157517.478608 -15.9708251953
157395.419345 -17.7886734009
157273.360083 -23.9364852905
157151.30082 -34.9529495239
157029.241557 -50.8089828491
156907.182294 -70.8722610474
156785.123031 -93.9409561157
156663.063769 -118.344657898
156541.004506 -142.103416443
156418.945243 -163.128410339
156296.88598 -179.443397522
156174.826718 -189.402679443
156052.767455 -191.881622314
155930.708192 -186.417770386
155808.648929 -173.285987854
155686.589666 -153.497398376
155564.530404 -128.720466614
155442.471141 -101.130455017
155320.411878 -73.2019042969
155198.352615 -47.4647293091
155076.293353 -26.2494125366
154954.23409 -11.4476928711
154832.174827 -4.31492614746
154710.115564 -5.33527374268
154588.056302 -14.1653823853
154465.997039 -29.6636962891
154343.937776 -50.0034561157
154221.878513 -72.8589096069
154099.81925 -95.6457748413
153977.759988 -115.791572571
153855.700725 -131.007293701
153733.641462 -139.531845093
153611.582199 -140.323013306
153489.522937 -133.173828125
153367.463674 -118.74131012
153245.404411 -98.4830474854
153123.345148 -74.5076370239
153001.285885 -49.3530883789
152879.226623 -25.7161178589
152757.16736 -6.1604385376
152635.108097 7.16590118408
152513.048834 12.7734451294
152390.989572 10.0084381104
152268.930309 -0.85530090332
152146.871046 -18.6214523315
152024.811783 -41.2736282349
151902.752521 -66.1666641235
151780.693258 -90.2881469727
151658.633995 -110.564147949
151536.574732 -124.178497314
151414.515469 -128.872894287
151292.456207 -123.196739197
151170.396944 -106.680473328
151048.337681 -79.9137878418
150926.278418 -44.5190124512
150804.219156 -3.02149963379
150682.159893 41.3718032837
150560.10063 85.0645217896
150438.041367 124.405143738
150315.982104 156.031402588
150193.922842 177.190612793
150071.863579 186.004570007
149949.804316 181.652900696
149827.745053 164.457023621
149705.685791 135.856262207
149583.626528 98.2785720825
149461.567265 54.9189224243
149339.508002 9.44660949707
149217.44874 -34.3297042847
149095.389477 -72.8067092896
148973.330214 -102.908035278
148851.270951 -122.352180481
148729.211688 -129.841957092
148607.152426 -125.158737183
148485.093163 -109.154090881
148363.0339 -83.6418609619
148240.974637 -51.2032241821
148118.915375 -14.925453186
147996.856112 21.89868927
147874.796849 56.0811157227
147752.737586 84.8274383545
147630.678323 105.97808075
147508.619061 118.179450989
147386.559798 120.970535278
147264.500535 114.780197144
147142.441272 100.838012695
147020.38201 81.0113983154
146898.322747 57.5875930786
146776.263484 33.0247268677
146654.204221 9.69819641113
146532.144959 -10.332321167
146410.085696 -25.5122756958
146288.026433 -34.9206848145
146165.96717 -38.3277587891
146043.907907 -36.178352356
145921.848645 -29.5068817139
145799.789382 -19.7951507568
145677.730119 -8.79100799561
145555.670856 1.69198608398
145433.611594 9.97171783447
145311.552331 14.6709060669
145189.493068 14.8498382568
145067.433805 10.08618927
144945.374542 0.496055603027
144823.31528 -13.3033676147
144701.256017 -30.2821273804
144579.196754 -49.1254119873
144457.137491 -68.3849105835
144335.078229 -86.6361312866
144213.018966 -102.624404907
144090.959703 -115.383872986
143968.90044 -124.318405151
143846.841178 -129.23690033
143724.781915 -130.341896057
143602.722652 -128.175315857
143480.663389 -123.529464722
143358.604126 -117.335716248
143236.544864 -110.544464111
143114.485601 -104.010948181
142992.426338 -98.3997421265
142870.367075 -94.1182861328
142748.307813 -91.2857284546
142626.24855 -89.7391052246
142504.189287 -89.0742874146
142382.130024 -88.7151641846
142260.070761 -88.0013275146
142138.011499 -86.2826538086
142015.952236 -83.0090789795
141893.892973 -77.8043289185
141771.83371 -70.51512146
141649.774448 -61.2305908203
141527.715185 -50.2702026367
141405.655922 -38.142868042
141283.596659 -25.4830322266
141161.537397 -12.9724502563
141039.478134 -1.25799560547
140917.418871 9.12386322021
140795.359608 17.8066635132
140673.300345 24.6296539307
140551.241083 29.6459884644
140429.18182 33.1022338867
140307.122557 35.3923568726
140185.063294 36.9923248291
140063.004032 38.3840713501
139940.944769 39.9789047241
139818.885506 42.0505371094
139696.826243 44.6868591309
139574.76698 47.767250061
139452.707718 50.9689407349
139330.648455 53.8025588989
139208.589192 55.672996521
139086.529929 55.9585494995
138964.470667 54.0990142822
138842.411404 49.6815719604
138720.352141 42.5136032104
138598.292878 32.672744751
138476.233616 20.5267791748
138354.174353 6.71956634521
138232.11509 -7.87704467773
138110.055827 -22.2412643433
137987.996564 -35.3015213013
137865.937302 -46.0484313965
137743.878039 -53.6461105347
137621.818776 -57.5303497314
137499.759513 -57.4821929932
137377.700251 -53.6678161621
137255.640988 -46.6391601562
137133.581725 -37.2940597534
137011.522462 -26.7989196777
136889.463199 -16.4811706543
136767.403937 -7.70235443115
136645.344674 -1.72468566895
136523.285411 0.414756774902
136401.226148 -1.99077606201
136279.166886 -9.24481201172
136157.107623 -21.2147369385
136035.04836 -37.342414856
135912.989097 -56.6977462769
135790.929835 -78.0693817139
135668.870572 -100.083084106
135546.811309 -121.335266113
135424.752046 -140.527542114
135302.692783 -156.58795166
135180.633521 -168.766304016
135058.574258 -176.693443298
134936.514995 -180.398796082
134814.455732 -180.284614563
134692.39647 -177.060333252
134570.337207 -171.644767761
134448.277944 -165.047515869
134326.218681 -158.242927551
134204.159418 -152.050735474
134082.100156 -147.037139893
133960.040893 -143.447166443
133837.98163 -141.175666809
133715.922367 -139.780799866
133593.863105 -138.537765503
133471.803842 -136.52709198
133349.744579 -132.747375488
133227.685316 -126.239982605
133105.626054 -116.211364746
132983.566791 -102.139404297
132861.507528 -83.8517532349
132739.448265 -61.5670776367
132617.389002 -35.8944702148
132495.32974 -7.7907409668
132373.270477 21.5198974609
132251.211214 50.655418396
132129.151951 78.2025375366
132007.092689 102.847442627
131885.033426 123.495819092
131762.974163 139.369949341
131640.9149 150.072311401
131518.855637 155.609443665
131396.796375 156.373809814
131274.737112 153.086303711
131152.677849 146.706268311
131030.618586 138.319374084
130908.559324 129.016204834
130786.500061 119.774940491
130664.440798 111.361480713
130542.381535 104.257408142
130420.322273 98.6239700317
130298.26301 94.3047409058
130176.203747 90.8668670654
130054.144484 87.6745223999
129932.085221 83.9860916138
129810.025959 79.0631790161
129687.966696 72.2782669067
129565.907433 63.2084197998
129443.84817 51.7038192749
129321.788908 37.9231109619
129199.729645 22.331161499
129077.670382 5.65967559814
128955.611119 -11.1650772095
128833.551856 -27.1189804077
128711.492594 -41.1896820068
128589.433331 -52.486907959
128467.374068 -60.340057373
128345.314805 -64.3719406128
128223.255543 -64.5397415161
128101.19628 -61.1386184692
127979.137017 -54.7670059204
127857.077754 -46.2578811646
127735.018492 -36.5838165283
127612.959229 -26.7468643188
127490.899966 -17.666343689
127368.840703 -10.0776824951
127246.78144 -4.45447540283
127124.722178 -0.963203430176
127002.662915 0.543739318848
126880.603652 0.495643615723
126758.544389 -0.465141296387
126636.485127 -1.57965087891
126514.425864 -2.08555603027
126392.366601 -1.33349609375
126270.307338 1.10778045654
126148.248075 5.37091064453
126026.188813 11.2446060181
125904.12955 18.1705322266
125782.070287 25.2846221924
125660.011024 31.4996185303
125537.951762 35.6210861206
125415.892499 36.4847106934
125293.833236 33.1000595093
125171.773973 24.784538269
125049.714711 11.2718429565
124927.655448 -7.21832275391
124805.596185 -29.9589920044
124683.536922 -55.747177124
124561.477659 -82.9868774414
124439.418397 -109.816825867
124317.359134 -134.270812988
124195.299871 -154.455368042
124073.240608 -168.726257324
123951.181346 -175.845840454
123829.122083 -175.104476929
123707.06282 -166.39289093
123585.003557 -150.217247009
123462.944294 -127.654586792
123340.885032 -100.252822876
123218.825769 -69.8849868774
123096.766506 -38.572593689
122974.707243 -8.29644012451
122852.647981 19.1856002808
122730.588718 42.4949645996
122608.529455 60.7460327148
122486.470192 73.6061553955
122364.41093 81.2954101562
122242.351667 84.526725769
122120.292404 84.3938751221
121998.233141 82.2194213867
121876.173878 79.3805770874
121754.114616 77.1322784424
121632.055353 76.4477844238
121509.99609 77.8952636719
121387.936827 81.5645828247
121265.877565 87.0531539917
121143.818302 93.5135498047
121021.759039 99.7574615479
120899.699776 104.405403137
120777.640513 106.065422058
120655.581251 103.52028656
120533.521988 95.9020233154
120411.462725 82.8325805664
120289.403462 64.513633728
120167.3442 41.7529983521
120045.284937 15.9226837158
119923.225674 -11.1497955322
119801.166411 -37.3470153809
119679.107149 -60.4678726196
119557.047886 -78.453918457
119434.988623 -89.6111984253
119312.92936 -92.803855896
119190.870097 -87.5974502563
119068.810835 -74.3348617554
118946.751572 -54.1342391968
118824.692309 -28.8067321777
118702.633046 -0.699699401855
118580.573784 27.5204315186
118458.514521 53.1250991821
118336.455258 73.5946502686
118214.395995 86.876373291
118092.336732 91.602180481
117970.27747 87.2428436279
117848.218207 74.1811141968
117726.158944 53.6946105957
117604.099681 27.84765625
117482.040419 -0.698768615723
117359.981156 -28.941947937
117237.921893 -53.8322753906
117115.86263 -72.5799942017
116993.803368 -82.9427337646
116871.744105 -83.4649047852
116749.684842 -73.6441116333
116627.625579 -54.0067672729
116505.566316 -26.0839538574
116383.507054 7.71200561523
116261.447791 44.2993392944
116139.388528 80.207359314
116017.329265 111.899612427
115895.270003 136.10823822
115773.21074 150.147293091
115651.151477 152.174514771
115529.092214 141.375648499
115407.032952 118.053321838
115284.973689 83.6111373901
115162.914426 40.4342651367
115040.855163 -8.32211303711
114918.7959 -59.0168075562
114796.736638 -107.851142883
114674.677375 -151.211418152
114552.618112 -185.991928101
114430.558849 -209.86831665
114308.499587 -221.495452881
114186.440324 -220.611763
114064.381061 -208.040802002
113942.321798 -185.591529846
113820.262535 -155.86769104
113698.203273 -122.006111145
113576.14401 -87.3698883057
113454.084747 -55.2266464233
113332.025484 -28.4427947998
113209.966222 -9.22316741943
113087.906959 1.08019256592
112965.847696 2.07289123535
112843.788433 -5.67148590088
112721.729171 -20.6945800781
112599.669908 -40.8195114136
112477.610645 -63.3825759888
112355.551382 -85.5059356689
112233.492119 -104.384162903
112111.432857 -117.556419373
111989.373594 -123.138168335
111867.314331 -119.991157532
111745.255068 -107.81703949
111623.195806 -87.167640686
111501.136543 -59.3734436035
111379.07728 -26.3999404907
111257.018017 9.35219573975
111134.958754 45.2815704346
111012.899492 78.8312606812
110890.840229 107.72102356
110768.780966 130.144096375
110646.721703 144.911193848
110524.662441 151.530143738
110402.603178 150.216072083
110280.543915 141.834503174
110158.484652 127.786201477
110036.42539 109.847801208
109914.366127 89.9862976074
109792.306864 70.1666870117
109670.247601 52.1725082397
109548.188338 37.4556884766
109426.129076 27.0289840698
109304.069813 21.408821106
109182.01055 20.6107406616
109059.951287 24.1942214966
108937.892025 31.3484420776
108815.832762 41.0071105957
108693.773499 51.9781646729
108571.714236 63.0732727051
108449.654973 73.2236633301
108327.595711 81.5708389282
108205.536448 87.5248565674
108083.477185 90.7865905762
107961.417922 91.3353271484
107839.35866 89.3865127563
107717.299397 85.3280029297
107595.240134 79.6453018188
107473.180871 72.8458251953
107351.121609 65.3933029175
107229.062346 57.6597366333
107107.003083 49.9002456665
106984.94382 42.2529373169
106862.884557 34.7615661621
106740.825295 27.4162445068
106618.766032 20.2044830322
106496.706769 13.1639099121
106374.647506 6.42720794678
106252.588244 0.251312255859
106130.528981 -4.97541809082
106008.469718 -8.7505645752
105886.410455 -10.5001831055
105764.351192 -9.64173126221
105642.29193 -5.66120147705
105520.232667 1.80512237549
105398.173404 12.8945541382
105276.114141 27.4577713013
105154.054879 45.0240249634
105031.995616 64.7978668213
104909.936353 85.6912002563
104787.87709 106.38961792
104665.817828 125.448799133
104543.758565 141.412467957
104421.699302 152.941253662
104299.640039 158.939399719
104177.580776 158.666412354
104055.521514 151.821670532
103933.462251 138.59211731
103811.402988 119.65725708
103689.343725 96.1491241455
103567.284463 69.5701370239
103445.2252 41.675567627
103323.165937 14.3313903809
103201.106674 -10.6393203735
103079.047411 -31.6069564819
102956.988149 -47.2682189941
102834.928886 -56.7488555908
102712.869623 -59.666595459
102590.81036 -56.1482086182
102468.751098 -46.8000030518
102346.691835 -32.6348800659
102224.632572 -14.9640808105
102102.573309 4.73513793945
101980.514047 24.9624557495
101858.454784 44.3332290649
101736.395521 61.6996459961
101614.336258 76.2421569824
101492.276995 87.5230102539
101370.217733 95.497253418
101248.15847 100.481391907
101126.099207 103.084403992
101004.039944 104.109428406
100881.980682 104.437324524
100759.921419 104.905654907
100637.862156 106.195854187
100515.802893 108.741363525
100393.74363 112.666038513
100271.684368 117.759628296
100149.625105 123.492462158
100027.565842 129.067497253
99905.5065794 133.503967285
99783.4473166 135.74344635
99661.3880538 134.767036438
99539.3287911 129.71118927
99417.2695283 119.970069885
99295.2102655 105.274108887
99173.1510027 85.7364044189
99051.09174 61.86302948
98929.0324772 34.5260620117
98806.9732144 4.90270996094
98684.9139517 -25.613319397
98562.8546889 -55.5189971924
98440.7954261 -83.3171386719
98318.7361633 -107.628738403
98196.6769006 -127.292060852
98074.6176378 -141.440048218
97952.558375 -149.550010681
97830.4991122 -151.462966919
97708.4398495 -147.372711182
97586.3805867 -137.788047791
97464.3213239 -123.473953247
97342.2620612 -105.379089355
97220.2027984 -84.5577163696
97098.1435356 -62.0941543579
96976.0842728 -39.0363998413
96854.0250101 -16.3438720703
96731.9657473 5.14752197266
96609.9064845 24.7434539795
96487.8472217 41.8932495117
96365.787959 56.1806945801
96243.7286962 67.3075714111
96121.6694334 75.0756225586
95999.6101707 79.3714523315
95877.5509079 80.1580581665
95755.4916451 77.4750518799
95633.4323823 71.4472961426
95511.3731196 62.3001861572
95389.3138568 50.3778152466
95267.254594 36.159072876
95145.1953312 20.2665634155
95023.1360685 3.46327972412
94901.0768057 -13.3665466309
94779.0175429 -29.2545394897
94656.9582802 -43.2023468018
94534.8990174 -54.2505111694
94412.8397546 -61.556137085
94290.7804918 -64.4724960327
94168.7212291 -62.6218261719
94046.6619663 -55.9528121948
93924.6027035 -44.7746429443
93802.5434408 -29.7616271973
93680.484178 -11.9246520996
93558.4249152 7.45050811768
93436.3656524 26.8952789307
93314.3063897 44.8732376099
93192.2471269 59.9090957642
93070.1878641 70.7195510864
92948.1286013 76.3335113525
92826.0693386 76.1892623901
92704.0100758 70.1981048584
92581.950813 58.766494751
92459.8915503 42.7729492188
92337.8322875 23.4998092651
92215.7730247 2.52526092529
92093.7137619 -18.4156723022
91971.6544992 -37.5884780884
91849.5952364 -53.4198303223
91727.5359736 -64.6463546753
91605.4767108 -70.4364471436
91483.4174481 -70.4726409912
91361.3581853 -64.9855804443
91239.2989225 -54.7353210449
91117.2396598 -40.9408416748
90995.180397 -25.1635513306
90873.1211342 -9.15578460693
90751.0618714 5.31159210205
90629.0026087 16.625831604
90506.9433459 23.4954986572
90384.8840831 25.0847167969
90262.8248203 21.1040802002
90140.7655576 11.8494262695
90018.7062948 -1.8161315918
89896.647032 -18.535987854
89774.5877693 -36.5822753906
89652.5285065 -54.0159225464
89530.4692437 -68.8685531616
89408.4099809 -79.329284668
89286.3507182 -83.9182052612
89164.2914554 -81.6299667358
89042.2321926 -72.0338439941
88920.1729298 -55.32081604
88798.1136671 -32.2932739258
88676.0544043 -4.29901885986
88553.9951415 26.8838272095
88431.9358788 59.199836731
88309.876616 90.4915466309
88187.8173532 118.681053162
88065.7580904 141.939949036
87943.6988277 158.832397461
87821.6395649 168.418510437
87699.5803021 170.30947113
87577.5210393 164.671142578
87455.4617766 152.177444458
87333.4025138 133.920532227
87211.343251 111.288139343
87089.2839883 85.8217849731
86967.2247255 59.0707550049
86845.1654627 32.4569091797
86723.1061999 7.162940979
86601.0469372 -15.9454345703
86478.9876744 -36.3576660156
86356.9284116 -53.9149398804
86234.8691488 -68.7687149048
86112.8098861 -81.3078460693
85990.7506233 -92.0645217896
85868.6913605 -101.611412048
85746.6320978 -110.462280273
85624.572835 -118.98828125
85502.5135722 -127.359016418
85380.4543094 -135.515144348
85258.3950467 -143.174621582
85136.3357839 -149.871406555
85014.2765211 -155.020858765
84892.2172583 -158.003494263
84770.1579956 -158.256622314
84648.0987328 -155.362281799
84526.03947 -149.120506287
84403.9802073 -139.598854065
84281.9209445 -127.151832581
84159.8616817 -112.407089233
84037.8024189 -96.2196731567
83915.7431562 -79.5986862183
83793.6838934 -63.6145172119
83671.6246306 -49.2965087891
83549.5653679 -37.5324630737
83427.5061051 -28.9810943604
83305.4468423 -24.0070571899
83183.3875795 -22.6461029053
83061.3283168 -24.6038513184
82939.269054 -29.2888641357
82817.2097912 -35.8763275146
82695.1505284 -43.3953781128
82573.0912657 -50.8308486938
82451.0320029 -57.2283096313
82328.9727401 -61.7911758423
82206.9134774 -63.9595947266
82084.8542146 -63.4626541138
81962.7949518 -60.3388824463
81840.735689 -54.9229736328
81718.6764263 -47.8009338379
81596.6171635 -39.7387390137
81474.5579007 -31.5929336548
81352.4986379 -24.2130966187
81230.4393752 -18.3470840454
81108.3801124 -14.559425354
80986.3208496 -13.1714782715
80864.2615869 -14.2297286987
80742.2023241 -17.5050048828
80620.1430613 -22.5222091675
80498.0837985 -28.6164779663
80376.0245358 -35.008934021
80253.965273 -40.8930892944
80131.9060102 -45.5218658447
80009.8467474 -48.2854003906
79887.7874847 -48.770904541
79765.7282219 -46.798286438
79643.6689591 -42.4279556274
79521.6096964 -35.9408111572
79399.5504336 -27.7933578491
79277.4911708 -18.5541915894
79155.431908 -8.82971954346
79033.3726453 0.811187744141
78911.3133825 9.90468597412
78789.2541197 18.1428985596
78667.1948569 25.4023895264
78545.1355942 31.7469024658
78423.0763314 37.4038238525
78301.0170686 42.7180862427
78178.9578059 48.0889968872
78056.8985431 53.8987731934
77934.8392803 60.4417037964
77812.7800175 67.8638076782
77690.7207548 76.1211929321
77568.661492 84.9633560181
77446.6022292 93.9446868896
77324.5429664 102.463790894
77202.4837037 109.827186584
77080.4244409 115.330245972
76958.3651781 118.346046448
76836.3059154 118.411483765
76714.2466526 115.299743652
76592.1873898 109.069343567
76470.128127 100.082382202
76348.0688643 88.9880447388
76226.0096015 76.6712341309
76103.9503387 64.1699676514
75981.8910759 52.5701370239
75859.8318132 42.8876190186
75737.7725504 35.9513626099
75615.7132876 32.300491333
75493.6540249 32.1081314087
75371.5947621 35.1419754028
75249.5354993 40.7682647705
75127.4762365 48.0010223389
75005.4169738 55.5937805176
74883.357711 62.1657562256
74761.2984482 66.3508453369
74639.2391855 66.9541244507
74517.1799227 63.0994033813
74395.1206599 54.3513336182
74273.0613971 40.7976837158
74151.0021344 23.0805740356
74028.9428716 2.37104797363
73906.8836088 -19.7138671875
73784.824346 -41.2456588745
73662.7650833 -60.1589508057
73540.7058205 -74.450920105
73418.6465577 -82.3857803345
73296.587295 -82.6840209961
73174.5280322 -74.6768569946
73052.4687694 -58.408416748
72930.4095066 -34.673614502
72808.3502439 -4.98492431641
72686.2909811 28.5314178467
72564.2317183 63.3027420044
72442.1724555 96.5263748169
72320.1131928 125.416938782
72198.05393 147.461143494
72075.9946672 160.656143188
71953.9354045 163.708625793
71831.8761417 156.174118042
71709.8168789 138.522163391
71587.7576161 112.118995667
71465.6983534 79.1275482178
71343.6390906 42.332069397
71221.5798278 4.90226745605
71099.520565 -29.882522583
70977.4613023 -58.9244308472
70855.4020395 -79.5864868164
70733.3427767 -89.9351501465
70611.283514 -88.9226913452
70489.2242512 -76.4924926758
70367.1649884 -53.5966415405
70245.1057256 -22.1237792969
70123.0464629 15.2571563721
70000.9872001 55.3233337402
69878.9279373 94.5743637085
69756.8686745 129.534103394
69634.8094118 157.050430298
69512.750149 174.566314697
69390.6908862 180.337982178
69268.6316235 173.581130981
69146.5723607 154.532363892
69024.5130979 124.421447754
68902.4538351 85.3577880859
68780.3945724 40.1421737671
68658.3353096 -7.97807312012
68536.2760468 -55.5881195068
68414.216784 -99.3930206299
68292.1575213 -136.488021851
68170.0982585 -164.587989807
68048.0389957 -182.196487427
67925.979733 -188.701049805
67803.9204702 -184.388305664
67681.8612074 -170.380012512
67559.8019446 -148.498329163
67437.7426819 -121.075111389
67315.6834191 -90.724357605
67193.6241563 -60.1003036499
67071.5648935 -31.6635818481
66949.5056308 -7.47695159912
66827.446368 10.9516525269
66705.3871052 22.7664337158
66583.3278425 27.7942733765
66461.2685797 26.5092697144
66339.2093169 19.9372634888
66217.1500541 9.51229095459
66095.0907914 -3.09857177734
65973.0315286 -16.1837615967
65850.9722658 -28.1693878174
65728.9130031 -37.7775726318
65606.8537403 -44.1456756592
65484.7944775 -46.8960266113
65362.7352147 -46.1508483887
65240.675952 -42.4927444458
65118.6166892 -36.8769226074
64996.5574264 -30.5053329468
64874.4981636 -24.677116394
64752.4389009 -20.6314926147
64630.3796381 -19.3996810913
64508.3203753 -21.6809005737
64386.2611126 -27.7552642822
64264.2018498 -37.4417037964
64142.142587 -50.105178833
64020.0833242 -64.711555481
63898.0240615 -79.9244995117
63775.9647987 -94.2341918945
63653.9055359 -106.104774475
63531.8462731 -114.12587738
63409.7870104 -117.15309906
63287.7277476 -114.423965454
63165.6684848 -105.638046265
63043.6092221 -90.993812561
62921.5499593 -71.1792068481
62799.4906965 -47.3167495728
62677.4314337 -20.8694076538
62555.372171 6.48399353027
62433.3129082 32.9917526245
62311.2536454 56.9766387939
62189.1943826 76.9745864868
62067.1351199 91.851776123
61945.0758571 100.889518738
61823.0165943 103.830406189
61700.9573316 100.882041931
61578.8980688 92.6792144775
61456.838806 80.2094116211
61334.7795432 64.7092056274
61212.7202805 47.5427017212
61090.6610177 30.0734558105
60968.6017549 13.5424118042
60846.5424921 -1.03684997559
60724.4832294 -12.9561843872
60602.4239666 -21.8575210571
60480.3647038 -27.7414016724
60358.3054411 -30.9390869141
60236.2461783 -32.0528488159
60114.1869155 -31.8709640503
59992.1276527 -31.2668685913
59870.06839 -31.0930557251
59748.0091272 -32.0806427002
59625.9498644 -34.7546539307
59503.8906016 -39.3737945557
59381.8313389 -45.8999786377
59259.7720761 -54.001121521
59137.7128133 -63.0861129761
59015.6535506 -72.368309021
58893.5942878 -80.951385498
58771.535025 -87.9279403687
58649.4757622 -92.4816436768
58527.4164995 -93.9817886353
58405.3572367 -92.0609207153
58283.2979739 -86.6673736572
58161.2387111 -78.0869750977
58039.1794484 -66.931312561
57917.1201856 -54.0930938721
57795.0609228 -40.67237854
57673.0016601 -27.8802719116
57550.9423973 -16.9290771484
57428.8831345 -8.91903686523
57306.8238717 -4.73258972168
57184.764609 -4.94609832764
57062.7053462 -9.76797485352
56940.6460834 -19.0090942383
56818.5868206 -32.089263916
56696.5275579 -48.079246521
56574.4682951 -65.7753982544
56452.4090323 -83.8002090454
56330.3497696 -100.720176697
56208.2905068 -115.170059204
56086.231244 -125.972579956
55964.1719812 -132.242401123
55842.1127185 -133.464904785
55720.0534557 -129.542457581
55597.9941929 -120.803573608
55475.9349302 -107.974273682
55353.8756674 -92.1137313843
55231.8164046 -74.5203323364
55109.7571418 -56.616394043
54987.6978791 -39.8221740723
54865.6386163 -25.4306564331
54743.5793535 -14.4945297241
54621.5200907 -7.73587799072
54499.460828 -5.48661804199
54377.4015652 -7.66524505615
54255.3423024 -13.7919006348
54133.2830397 -23.0400466919
54011.2237769 -34.3199234009
53889.1645141 -46.3857879639
53767.1052513 -57.9566192627
53645.0459886 -67.8390197754
53522.9867258 -75.0405502319
53400.927463 -78.8629379272
53278.8682002 -78.9661102295
53156.8089375 -75.3975601196
53034.7496747 -68.5838928223
52912.6904119 -59.2859344482
52790.6311492 -48.5216674805
52668.5718864 -37.4645843506
52546.5126236 -27.3274383545
52424.4533608 -19.2425765991
52302.3940981 -14.1504364014
52180.3348353 -12.7070465088
52058.2755725 -15.2193069458
51936.2163097 -21.6142120361
51814.157047 -31.4450378418
51692.0977842 -43.9333496094
51570.0385214 -58.0431137085
51447.9792587 -72.5790481567
51325.9199959 -86.2999572754
51203.8607331 -98.0355987549
51081.8014703 -106.796066284
50959.7422076 -111.862785339
50837.6829448 -112.852615356
50715.623682 -109.748908997
50593.5644192 -102.896888733
50471.5051565 -92.9639434814
50349.4458937 -80.869354248
50227.3866309 -67.6903610229
50105.3273682 -54.5541992188
49983.2681054 -42.5268936157
49861.2088426 -32.5098648071
49739.1495798 -25.1542205811
49617.0903171 -20.8014755249
49495.0310543 -19.4558334351
49372.9717915 -20.7908401489
49250.9125287 -24.1889038086
49128.853266 -28.8099746704
49006.7940032 -33.6817474365
48884.7347404 -37.8023986816
48762.6754777 -40.24559021
48640.6162149 -40.2572097778
48518.5569521 -37.3343048096
48396.4976893 -31.2788085938
48274.4384266 -22.2208557129
48152.3791638 -10.6100463867
48030.319901 2.82444763184
47908.2606382 17.1402511597
47786.2013755 31.2679367065
47664.1421127 44.1083297729
47542.0828499 54.6314163208
47420.0235872 61.9673614502
47297.9643244 65.4811630249
47175.9050616 64.8243865967
47053.8457988 59.9597625732
46931.7865361 51.1572723389
46809.7272733 38.9631881714
46687.6680105 24.1459732056
46565.6087478 7.62533569336
46443.549485 -9.60816192627
46321.4902222 -26.5751800537
46199.4309594 -42.3828430176
46077.3716967 -56.287612915
45955.3124339 -67.7397384644
45833.2531711 -76.4074325562
45711.1939083 -82.1792907715
45589.1346456 -85.147819519
45467.0753828 -85.5767059326
45345.01612 -83.8573913574
45222.9568573 -80.4606781006
45100.8975945 -75.8888626099
44978.8383317 -70.6336517334
44856.7790689 -65.1437149048
44734.7198062 -59.8040390015
44612.6605434 -54.9276885986
44490.6012806 -50.7584457397
44368.5420178 -47.4819259644
44246.4827551 -45.2411422729
44124.4234923 -44.1526565552
44002.3642295 -44.3190078735
43880.3049668 -45.8347167969
43758.245704 -48.7834091187
43636.1864412 -53.2261810303
43514.1271784 -59.1821670532
43392.0679157 -66.6042327881
43270.0086529 -75.3538742065
43147.9493901 -85.1797409058
43025.8901273 -95.7046585083
42903.8308646 -106.424980164
42781.7716018 -116.725257874
42659.712339 -125.908935547
42537.6530763 -133.244407654
42415.5938135 -138.023002625
42293.5345507 -139.62411499
42171.4752879 -137.581069946
42049.4160252 -131.640350342
41927.3567624 -121.807289124
41805.2974996 -108.37159729
41683.2382368 -91.9083328247
41561.1789741 -73.2515869141
41439.1197113 -53.4415283203
41317.0604485 -33.6478424072
41195.0011858 -15.075302124
41072.941923 1.14016723633
40950.8826602 14.0353469849
40828.8233974 22.913482666
40706.7641347 27.4179000854
40584.7048719 27.5776290894
40462.6456091 23.8188018799
40340.5863463 16.9394683838
40218.5270836 8.04835510254
40096.4678208 -1.5276260376
39974.408558 -10.3601379395
39852.3492953 -17.0491333008
39730.2900325 -20.3547134399
39608.2307697 -19.3179168701
39486.1715069 -13.3588104248
39364.1122442 -2.34239196777
39242.0529814 13.3951721191
39119.9937186 33.0631256104
38997.9344558 55.4743881226
38875.8751931 79.1413955688
38753.8159303 102.400772095
38631.7566675 123.555557251
38509.6974048 141.02204895
38387.638142 153.467781067
38265.5788792 159.927719116
38143.5196164 159.888008118
38021.4603537 153.329673767
37899.4010909 140.728370667
37777.3418281 123.010597229
37655.2825653 101.47088623
37533.2233026 77.6581268311
37411.1640398 53.2421646118
37289.104777 29.8732299805
37167.0455143 9.04769897461
37044.9862515 -8.00759887695
36922.9269887 -20.4222412109
36800.8677259 -27.7325744629
36678.8084632 -29.8924865723
36556.7492004 -27.2448806763
36434.6899376 -20.4578781128
36312.6306749 -10.4339447021
36190.5714121 1.79817199707
36068.5121493 15.1969070435
35946.4528865 28.8148193359
35824.3936238 41.888130188
35702.334361 53.9002990723
35580.2750982 64.6136016846
35458.2158354 74.0665588379
35336.1565727 82.538772583
35214.0973099 90.4877624512
35092.0380471 98.465965271
34969.9787844 107.027328491
34847.9195216 116.63469696
34725.8602588 127.578117371
34603.800996 139.913764954
34481.7417333 153.430351257
34359.6824705 167.646965027
34237.6232077 181.843330383
34115.5639449 195.11958313
33993.5046822 206.479682922
33871.4454194 214.930450439
33749.3861566 219.586021423
33627.3268939 219.767471313
33505.2676311 215.087287903
33383.2083683 205.510467529
33261.1491055 191.385559082
33139.0898428 173.442398071
33017.03058 152.756347656
32894.9713172 130.681716919
32772.9120544 108.760009766
32650.8527917 88.6111755371
32528.7935289 71.8167877197
32406.7342661 59.8052597046
32284.6750034 53.7483901978
32162.6157406 54.4774780273
32040.5564778 62.4253997803
31918.497215 77.5983505249
31796.4379523 99.5787658691
31674.3786895 127.557868958
31552.3194267 160.394485474
31430.2601639 196.694061279
31308.2009012 234.90184021
31186.1416384 273.401939392
31064.0823756 310.615699768
30942.0231129 345.09198761
30819.9638501 375.584411621
30697.9045873 401.111000061
30575.8453245 420.99407196
30453.7860618 434.879493713
30331.726799 442.735984802
30209.6675362 444.836486816
30087.6082734 441.724136353
29965.5490107 434.166687012
29843.4897479 423.102600098
29721.4304851 409.582550049
29599.3712224 394.709579468
29477.3119596 379.5809021
29355.2526968 365.233810425
29233.193434 352.597587585
29111.1341713 342.453445435
28989.0749085 335.403434753
28867.0156457 331.849708557
28744.9563829 331.984649658
28622.8971202 335.792610168
28500.8378574 343.062950134
28378.7785946 353.414306641
28256.7193319 366.328948975
28134.6600691 381.195388794
28012.6008063 397.35710907
27890.5415435 414.1641922
27768.4822808 431.024261475
27646.423018 447.448806763
27524.3637552 463.091072083
27402.3044925 477.771759033
27280.2452297 491.489707947
27158.1859669 504.416000366
27036.1267041 516.870681763
26914.0674414 529.283935547
26792.0081786 542.143821716
26669.9489158 555.935592651
26547.889653 571.077537537
26425.8303903 587.859809875
26303.7711275 606.392814636
26181.7118647 626.570426941
26059.652602 648.053443909
25937.5933392 670.275794983
25815.5340764 692.474624634
25693.4748136 713.742843628
25571.4155509 733.100006104
25449.3562881 749.576034546
25327.2970253 762.299858093
25205.2377625 770.584831238
25083.1784998 774.00226593
24961.119237 772.435317993
24839.0599742 766.107269287
24717.0007115 755.580177307
24594.9414487 741.723175049
24472.8821859 725.652069092
24350.8229231 708.645637512
24228.7636604 692.045623779
24106.7043976 677.149986267
23984.6451348 665.109420776
23862.585872 656.837287903
23740.5266093 652.941734314
23618.4673465 653.686904907
23496.4080837 658.986915588
23374.348821 668.433540344
23252.2895582 681.354156494
23130.2302954 696.894393921
23008.1710326 714.116157532
22886.1117699 732.101043701
22764.0525071 750.047737122
22641.9932443 767.352798462
22519.9339815 783.666099548
22397.8747188 798.914787292
22275.815456 813.292625427
22153.7561932 827.216346741
22031.6969305 841.253265381
21909.6376677 856.02848053
21787.5784049 872.122108459
21665.5191421 889.968505859
21543.4598794 909.769226074
21421.4006166 931.430755615
21299.3413538 954.535041809
21177.282091 978.347732544
21055.2228283 1001.86481476
20933.1635655 1023.89437866
20811.1043027 1043.16588593
20689.04504 1058.45625305
20566.9857772 1068.71990204
20444.9265144 1073.20893097
20322.8672516 1071.57016754
20200.8079889 1063.90814972
20078.7487261 1050.80580902
19956.6894633 1033.29960632
19834.6302005 1012.80975342
19712.5709378 991.031219482
19590.511675 969.795776367
19468.4524122 950.917488098
19346.3931495 936.037345886
19224.3338867 926.481918335
19102.2746239 923.150421143
18980.2153611 926.44152832
18858.1560984 936.227622986
18736.0968356 951.878913879
18614.0375728 972.335418701
18491.9783101 996.219207764
18369.9190473 1021.97583771
18247.8597845 1048.03027344
18125.8005217 1072.94148254
18003.741259 1095.54017639
17881.6819962 1115.03509521
17759.6227334 1131.07803345
17637.5634706 1143.78067017
17515.5042079 1153.68235016
17393.4449451 1161.6727829
17271.3856823 1168.87841797
17149.3264196 1176.52523041
17027.2671568 1185.7928009
16905.207894 1197.67568207
16783.1486312 1212.86727905
16661.0893685 1231.67845917
16539.0301057 1253.99973297
16416.9708429 1279.31095123
16294.9115801 1306.7370224
16172.8523174 1335.14331818
16050.7930546 1363.2598877
15928.7337918 1389.82073212
15806.6745291 1413.70227051
15684.6152663 1434.0455246
15562.5560035 1450.34838867
15440.4967407 1462.51739502
15318.437478 1470.87304688
15196.3782152 1476.10808563
15074.3189524 1479.20301056
14952.2596896 1481.3083725
14830.2004269 1483.60691071
14708.1411641 1487.17097473
14586.0819013 1492.83181763
14464.0226386 1501.07527924
14341.9633758 1511.97679138
14219.904113 1525.18320465
14097.8448502 1539.94480896
13975.7855875 1555.19445038
13853.7263247 1569.66637421
13731.6670619 1582.04167175
13609.6077991 1591.10501862
13487.5485364 1595.89536285
13365.4892736 1595.83351135
13243.4300108 1590.81206512
13121.3707481 1581.23657227
12999.3114853 1568.01233673
12877.2522225 1552.47651672
12755.1929597 1536.28166962
12633.133697 1521.24187469
12511.0744342 1509.15671539
12389.0151714 1501.6315918
12266.9559086 1499.91290283
12144.8966459 1504.75601196
12022.8373831 1516.34035492
11900.7781203 1534.24159241
11778.7188576 1557.46486664
11656.6595948 1584.53672028
11534.600332 1613.64727783
11412.5410692 1642.82911682
11290.4818065 1670.15460205
11168.4225437 1693.93212891
11046.3632809 1712.88121796
10924.3040181 1726.26779938
10802.2447554 1733.98607635
10680.1854926 1736.57762146
10558.1262298 1735.18486023
10436.0669671 1731.4431839
10314.0077043 1727.32183075
10191.9484415 1724.92861938
10069.8891787 1726.29804993
9947.82991597 1733.18354797
9825.7706532 1746.87438202
9703.71139042 1768.05571747
9581.65212765 1796.72574615
9459.59286488 1832.17825317
9337.5336021 1873.05291748
9215.47433933 1917.44857788
9093.41507656 1963.08882904
8971.35581379 2007.52417755
8849.29655101 2048.35181427
8727.23728824 2083.43186951
8605.17802547 2111.08036804
8483.1187627 2130.22074127
8361.05949992 2140.48052979
8239.00023715 2142.22477722
8116.94097438 2136.52427673
7994.88171161 2125.06219482
7872.82244883 2109.98928833
7750.76318606 2093.7413559
7628.70392329 2078.83673859
7506.64466052 2067.67211914
7384.58539774 2062.33504486
7262.52613497 2064.44898224
7140.4668722 2075.06343842
7018.40760943 2094.59650421
6896.34834665 2122.83270264
6774.28908388 2158.97303772
6652.22982111 2201.73025513
6530.17055833 2249.45793152
6408.11129556 2300.30007172
6286.05203279 2352.34659576
6163.99277002 2403.78079224
6041.93350724 2453.0063324
5919.87424447 2498.74471283
5797.8149817 2540.09700775
5675.75571893 2576.56846619
5553.69645615 2608.05718994
5431.63719338 2634.81229401
5309.57793061 2657.36895752
5187.51866784 2676.4688797
5065.45940506 2692.97583008
4943.40014229 2707.7943573
4821.34087952 2721.79890442
4699.28161675 2735.77824402
4577.22235397 2750.39756775
4455.1630912 2766.1785965
4333.10382843 2783.49537659
4211.04456566 2802.58271027
4088.98530288 2823.55232239
3966.92604011 2846.4125061
3844.86677734 2871.08718109
3722.80751456 2897.4313736
3600.74825179 2925.24146271
3478.68898902 2954.2603302
3356.62972625 2984.1785965
3234.57046347 3014.63460541
3112.5112007 3045.21553802
2990.45193793 3075.46325684
2868.39267516 3104.88672638
2746.33341238 3132.98216248
2624.27414961 3159.26117706
2502.21488684 3183.2846756
2380.15562407 3204.69987488
2258.09636129 3223.27603149
2136.03709852 3238.93411255
2013.97783575 3251.76618958
1891.91857298 3262.04018402
1769.8593102 3270.18785095
1647.80004743 3276.77505493
1525.74078466 3282.45578003
1403.68152188 3287.91326141
1281.62225911 3293.79361725
1159.56299634 3300.63825989
1037.50373357 3308.82256317
915.444470795 3318.50757599
793.385208022 3329.61089325
671.325945249 3341.80083466
549.266682477 3354.51592255
427.207419704 3367.00866699
305.148156932 3378.41056061
183.088894159 3387.81197357
61.0296313863 3394.34950256
-61.0296313863 3397.29174042
-183.088894159 3396.11463165
-305.148156932 3390.5581131
-427.207419704 3380.65797424
-549.266682477 3366.74882507
-671.325945249 3349.43752289
-793.385208022 3329.54925537
-915.444470795 3308.05165863
-1037.50373357 3285.9644928
-1159.56299634 3264.26438141
-1281.62225911 3243.79427338
-1403.68152189 3225.18746948
-1525.74078466 3208.81386566
-1647.80004743 3194.75402069
-1769.8593102 3182.8037796
-1891.91857298 3172.50843048
-2013.97783575 3163.22260284
-2136.03709852 3154.18875885
-2258.09636129 3144.62562561
-2380.15562407 3133.81665039
-2502.21488684 3121.18825531
-2624.27414961 3106.36964417
-2746.33341238 3089.22727203
-2868.39267516 3069.87077332
-2990.45193793 3048.62970734
-3112.5112007 3026.00467682
-3234.57046347 3002.5987854
-3356.62972625 2979.03800964
-3478.68898902 2955.89025879
-3600.74825179 2933.5932312
-3722.80751456 2912.40007782
-3844.86677734 2892.349617
-3966.92604011 2873.26521301
-4088.98530288 2854.78302765
-4211.04456566 2836.40606689
-4333.10382843 2817.57837677
-4455.1630912 2797.7698822
-4577.22235397 2776.56175232
-4699.28161675 2753.72133636
-4821.34087952 2729.25654602
-4943.40014229 2703.44231415
-5065.45940506 2676.81380463
-5187.51866784 2650.12602234
-5309.57793061 2624.28243256
-5431.63719338 2600.23975372
-5553.69645615 2578.89852142
-5675.75571893 2560.9917984
-5797.8149817 2546.98451233
-5919.87424447 2536.99571228
-6041.93350724 2530.75371552
-6163.99277002 2527.59105682
-6286.05203279 2526.4817276
-6408.11129556 2526.11904907
-6530.17055833 2525.02738953
-6652.22982111 2521.69770813
-6774.28908388 2514.73344421
-6896.34834665 2502.99169922
-7018.40760943 2485.70507812
-7140.4668722 2462.57055664
-7262.52613497 2433.79529572
-7384.58539774 2400.09339905
-7506.64466052 2362.63241577
-7628.70392329 2322.93386078
-7750.76318606 2282.73701477
-7872.82244883 2243.83864594
-7994.88171161 2207.92506409
-8116.94097438 2176.41287231
-8239.00023715 2150.31515503
-8361.05949992 2130.14672852
-8483.1187627 2115.87863159
-8605.17802547 2106.94696045
-8727.23728824 2102.31538391
-8849.29655101 2100.58575439
-8971.35581379 2100.1450882
-9093.41507656 2099.33470917
-9215.47433933 2096.62365723
-9337.5336021 2090.76888275
-9459.59286488 2080.94525909
-9581.65212765 2066.83220673
-9703.71139042 2048.64730072
-9825.7706532 2027.12355804
-9947.82991597 2003.43230438
-10069.8891787 1979.05938721
-10191.9484415 1955.64736938
-10314.0077043 1934.82002258
-10436.0669671 1918.00695038
-10558.1262298 1906.28664398
-10680.1854926 1900.26422119
-10802.2447554 1899.99642944
-10924.3040181 1904.97187805
-11046.3632809 1914.14889526
-11168.4225437 1926.0470047
-11290.4818065 1938.88316345
-11412.5410692 1950.73914337
-11534.600332 1959.74299622
-11656.6595948 1964.24684906
-11778.7188576 1962.9830246
-11900.7781203 1955.18331146
-12022.8373831 1940.64997101
-12144.8966459 1919.77154541
-12266.9559086 1893.48285675
-12389.0151714 1863.17364502
-12511.0744342 1830.5555191
-12633.133697 1797.50090027
-12755.1929597 1765.87024689
-12877.2522225 1737.34436035
-12999.3114853 1713.27827454
-13121.3707481 1694.58981323
-13243.4300108 1681.69307709
-13365.4892736 1674.48132324
-13487.5485364 1672.35956573
-13609.6077991 1674.32125854
-13731.6670619 1679.06018829
-13853.7263247 1685.10452271
-13975.7855875 1690.95908356
-14097.8448502 1695.24101257
-14219.904113 1696.79589081
-14341.9633758 1694.78355408
-14464.0226386 1688.72692108
-14586.0819013 1678.52121735
-14708.1411641 1664.40531921
-14830.2004269 1646.90098572
-14952.2596896 1626.72885132
-15074.3189524 1604.7121582
-15196.3782152 1581.67986298
-15318.437478 1558.38014984
-15440.4967407 1535.41359711
-15562.5560035 1513.19213867
-15684.6152663 1491.92707062
-15806.6745291 1471.6450119
-15928.7337918 1452.22773743
-16050.7930546 1433.46903229
-16172.8523174 1415.13967133
-16294.9115801 1397.05075073
-16416.9708429 1379.10688019
-16539.0301057 1361.34111786
-16661.0893685 1343.92733765
-16783.1486312 1327.16772461
-16905.207894 1311.45720673
-17027.2671568 1297.22930145
-17149.3264196 1284.89051056
-17271.3856823 1274.75211334
-17393.4449451 1266.96861267
-17515.5042079 1261.49181366
-17637.5634706 1258.04737091
-17759.6227334 1256.13843536
-17881.6819962 1255.07759857
-18003.741259 1254.04489136
-18125.8005217 1252.16658783
-18247.8597845 1248.6064682
-18369.9190473 1242.65955353
-18491.9783101 1233.83773804
-18614.0375728 1221.93690491
-18736.0968356 1207.07733917
-18858.1560984 1189.71118164
-18980.2153611 1170.594841
-19102.2746239 1150.72777557
-19224.3338867 1131.26241302
-19346.3931495 1113.39402008
-19468.4524122 1098.24104309
-19590.511675 1086.72822571
-19712.5709378 1079.48441315
-19834.6302005 1076.76629639
-19956.6894633 1078.41641235
-20078.7487261 1083.86029816
-20200.8079889 1092.14454651
-20322.8672516 1102.01239777
-20444.9265144 1112.01010895
-20566.9857772 1120.61461639
-20689.04504 1126.36960602
-20811.1043027 1128.01763916
-20933.1635655 1124.61508942
-21055.2228283 1115.61893463
-21177.282091 1100.93716431
-21299.3413538 1080.93802643
-21421.4006166 1056.41725922
-21543.4598794 1028.52703094
-21665.5191421 998.673301697
-21787.5784049 968.391845703
-21909.6376677 939.214836121
-22031.6969305 912.540634155
-22153.7561932 889.518814087
-22275.815456 870.960632324
-22397.8747188 857.282829285
-22519.9339815 848.488578796
-22641.9932443 844.186233521
-22764.0525071 843.642822266
-22886.1117699 845.865447998
-23008.1710326 849.702323914
-23130.2302954 853.952552795
-23252.2895582 857.474327087
-23374.348821 859.281349182
-23496.4080837 858.618843079
-23618.4673465 855.013847351
-23740.5266093 848.295936584
-23862.585872 838.589080811
-23984.6451348 826.276992798
-24106.7043976 811.947540283
-24228.7636604 796.32321167
-24350.8229231 780.18536377
-24472.8821859 764.300346375
-24594.9414487 749.354278564
-24717.0007115 735.902389526
-24839.0599742 724.335952759
-24961.119237 714.868583679
-25083.1784998 707.540496826
-25205.2377625 702.238456726
-25327.2970253 698.726547241
-25449.3562881 696.683357239
-25571.4155509 695.739822388
-25693.4748136 695.51361084
-25815.5340764 695.636032104
-25937.5933392 695.769561768
-26059.652602 695.615310669
-26181.7118647 694.911659241
-26303.7711275 693.426078796
-26425.8303903 690.943687439
-26547.889653 687.255996704
-26669.9489158 682.153320312
-26792.0081786 675.423912048
-26914.0674414 666.86100769
-27036.1267041 656.278594971
-27158.1859669 643.534255981
-27280.2452297 628.5570755
-27402.3044925 611.376602173
-27524.3637552 592.148887634
-27646.423018 571.175285339
-27768.4822808 548.910202026
-27890.5415435 525.954902649
-28012.6008063 503.036071777
-28134.6600691 480.969070435
-28256.7193319 460.608314514
-28378.7785946 442.78768158
-28500.8378574 428.256362915
-28622.8971202 417.615440369
-28744.9563829 411.261207581
-28867.0156457 409.340934753
-28989.0749085 411.725402832
-29111.1341713 418.001838684
-29233.193434 427.488349915
-29355.2526968 439.269828796
-29477.3119596 452.252471924
-29599.3712224 465.23349762
-29721.4304851 476.980201721
-29843.4897479 486.31237793
-29965.5490107 492.182006836
-30087.6082734 493.743598938
-30209.6675362 490.410545349
-30331.726799 481.893013
-30453.7860618 468.215614319
-30575.8453245 449.713500977
-30697.9045873 427.008399963
-30819.9638501 400.966651917
-30942.0231129 372.643081665
-31064.0823756 343.214897156
-31186.1416384 313.910491943
-31308.2009012 285.937812805
-31430.2601639 260.416618347
-31552.3194267 238.318397522
-31674.3786895 220.416732788
-31796.4379523 207.250061035
-31918.497215 199.098152161
-32040.5564778 195.972396851
-32162.6157406 197.619682312
-32284.6750034 203.539108276
-32406.7342661 213.010368347
-32528.7935289 225.132217407
-32650.8527917 238.869567871
-32772.9120544 253.107543945
-32894.9713172 266.709999084
-33017.03058 278.580680847
-33139.0898428 287.724304199
-33261.1491055 293.304611206
-33383.2083683 294.696372986
-33505.2676311 291.527961731
-33627.3268939 283.711532593
-33749.3861566 271.457641602
-33871.4454194 255.272224426
-33993.5046822 235.934501648
-34115.5639449 214.455619812
-34237.6232077 192.01940918
-34359.6824705 169.907897949
-34481.7417333 149.415939331
-34603.800996 131.760543823
-34725.8602588 117.991271973
-34847.9195216 108.908889771
-34969.9787844 104.998878479
-35092.0380471 106.386299133
-35214.0973099 112.816192627
-35336.1565727 123.662811279
-35458.2158354 137.967895508
-35580.2750982 154.50617218
-35702.334361 171.873405457
-35824.3936238 188.590682983
-35946.4528865 203.2161026
-36068.5121493 214.455055237
-36190.5714121 221.259552002
-36312.6306749 222.907440186
-36434.6899376 219.055152893
-36556.7492004 209.758537292
-36678.8084632 195.460144043
-36800.8677259 176.943954468
-36922.9269887 155.261695862
-37044.9862515 131.637550354
-37167.0455143 107.36026001
-37289.104777 83.6726226807
-37411.1640398 61.668800354
-37533.2233026 42.2089920044
-37655.2825653 25.8594589233
-37777.3418281 12.8628921509
-37899.4010909 3.14190673828
-38021.4603537 -3.66600799561
-38143.5196164 -8.14580535889
-38265.5788792 -11.0217514038
-38387.638142 -13.063041687
-38509.6974048 -14.987991333
-38631.7566675 -17.3775100708
-38753.8159303 -20.6066055298
-38875.8751931 -24.8016052246
-38997.9344558 -29.827255249
-39119.9937186 -35.3052368164
-39242.0529814 -40.6616973877
-39364.1122442 -45.1989212036
-39486.1715069 -48.1829452515
-39608.2307697 -48.9378509521
-39730.2900325 -46.9360351562
-39852.3492953 -41.8746948242
-39974.408558 -33.729888916
-40096.4678208 -22.7817764282
-40218.5270836 -9.60788726807
-40340.5863463 4.95539855957
-40462.6456091 19.8800811768
-40584.7048719 34.0353240967
-40706.7641347 46.2897491455
-40828.8233974 55.6164093018
-40950.8826602 61.190284729
-41072.941923 62.4681930542
-41195.0011858 59.2432632446
-41317.0604485 51.6683578491
-41439.1197113 40.246307373
-41561.1789741 25.7878799438
-41683.2382368 9.3419342041
-41805.2974996 -7.89543914795
-41927.3567624 -24.6834869385
-42049.4160252 -39.8410949707
-42171.4752879 -52.3429336548
-42293.5345507 -61.3982467651
-42415.5938135 -66.5054779053
-42537.6530763 -67.4781188965
-42659.712339 -64.4407958984
-42781.7716018 -57.7971038818
-42903.8308646 -48.1739654541
-43025.8901273 -36.3492507935
-43147.9493901 -23.1711578369
-43270.0086529 -9.47786712646
-43392.0679157 3.973777771
-43514.1271784 16.5640182495
-43636.1864412 27.8449554443
-43758.245704 37.5523300171
-43880.3049668 45.5946426392
-44002.3642295 52.0224380493
-44124.4234923 56.983001709
-44246.4827551 60.6671447754
-44368.5420178 63.2554092407
-44490.6012806 64.870880127
-44612.6605434 65.5447845459
-44734.7198062 65.1993484497
-44856.7790689 63.6500549316
-44978.8383317 60.626991272
-45100.8975945 55.8128967285
-45222.9568573 48.892791748
-45345.01612 39.6094512939
-45467.0753828 27.8172073364
-45589.1346456 13.5277786255
-45711.1939083 -3.05849456787
-45833.2531711 -21.540145874
-45955.3124339 -41.3230361938
-46077.3716967 -61.6503295898
-46199.4309594 -81.6511688232
-46321.4902222 -100.403709412
-46443.549485 -117.006568909
-46565.6087478 -130.651542664
-46687.6680105 -140.690391541
-46809.7272733 -146.689201355
-46931.7865361 -148.464904785
-47053.8457988 -146.100448608
-47175.9050616 -139.937599182
-47297.9643244 -130.54788208
-47420.0235872 -118.685264587
-47542.0828499 -105.224899292
-47664.1421127 -91.0942382812
-47786.2013755 -77.2027130127
-47908.2606382 -64.3763427734
-48030.319901 -53.3027038574
-48152.3791638 -44.490234375
-48274.4384266 -38.2443084717
-48396.4976893 -34.6605072021
-48518.5569521 -33.6341781616
-48640.6162149 -34.8832855225
-48762.6754777 -37.9812927246
-48884.7347404 -42.3957138062
-49006.7940032 -47.5282669067
-49128.853266 -52.7533874512
-49250.9125287 -57.4521560669
-49372.9717915 -61.0404891968
-49495.0310543 -62.9912261963
-49617.0903171 -62.8507995605
-49739.1495798 -60.252243042
-49861.2088426 -54.9261779785
-49983.2681054 -46.7116851807
-50105.3273682 -35.5681152344
-50227.3866309 -21.588104248
-50349.4458937 -5.01133728027
-50471.5051565 13.7633666992
-50593.5644192 34.1699829102
-50715.623682 55.4747772217
-50837.6829448 76.7868118286
-50959.7422076 97.0823059082
-51081.8014703 115.244789124
-51203.8607331 130.121177673
-51325.9199959 140.591972351
-51447.9792587 145.65222168
-51570.0385214 144.497276306
-51692.0977842 136.606155396
-51814.157047 121.814613342
-51936.2163097 100.369392395
-52058.2755725 72.956413269
-52180.3348353 40.6971588135
-52302.3940981 5.10961151123
-52424.4533608 -31.9660339355
-52546.5126236 -68.4741897583
-52668.5718864 -102.276229858
-52790.6311492 -131.299423218
-52912.6904119 -153.690536499
-53034.7496747 -167.960952759
-53156.8089375 -173.110725403
-53278.8682002 -168.719451904
-53400.927463 -154.994842529
-53522.9867258 -132.772720337
-53645.0459886 -103.467193604
-53767.1052513 -68.9731292725
-53889.1645141 -31.5284042358
-54011.2237769 6.45330810547
-54133.2830397 42.5654678345
-54255.3423024 74.5913009644
-54377.4015652 100.671318054
-54499.460828 119.440361023
-54621.5200907 130.122756958
-54743.5793535 132.577476501
-54865.6386163 127.289665222
-54987.6978791 115.310150146
-55109.7571418 98.1489028931
-55231.8164046 77.6329345703
-55353.8756674 55.7419509888
-55475.9349302 34.4373321533
-55597.9941929 15.4996566772
-55720.0534557 0.389533996582
-55842.1127185 -9.85668182373
-55964.1719812 -14.6879196167
-56086.231244 -14.0526199341
-56208.2905068 -8.36694335938
-56330.3497696 1.55755615234
-56452.4090323 14.6179504395
-56574.4682951 29.5434188843
-56696.5275579 45.0252151489
-56818.5868206 59.8396987915
-56940.6460834 72.9527359009
-57062.7053462 83.5956268311
-57184.764609 91.3072891235
-57306.8238717 95.9402694702
-57428.8831345 97.6328430176
-57550.9423973 96.7528991699
-57673.0016601 93.8218765259
-57795.0609228 89.4292831421
-57917.1201856 84.1484375
-58039.1794484 78.4634170532
-58161.2387111 72.7157211304
-58283.2979739 67.0756835938
-58405.3572367 61.5411605835
-58527.4164995 55.9619216919
-58649.4757622 50.085319519
-58771.535025 43.6160888672
-58893.5942878 36.2816619873
-59015.6535506 27.8935317993
-59137.7128133 18.3962631226
-59259.7720761 7.89714813232
-59381.8313389 -3.32795715332
-59503.8906016 -14.8536911011
-59625.9498644 -26.1469802856
-59748.0091272 -36.626914978
-59870.06839 -45.7348861694
-59992.1276527 -53.0059890747
-60114.1869155 -58.1324234009
-60236.2461783 -61.0102005005
-60358.3054411 -61.7622528076
-60480.3647038 -60.7341003418
-60602.4239666 -58.4610290527
-60724.4832294 -55.6097106934
-60846.5424921 -52.9002761841
-60968.6017549 -51.0171585083
-61090.6610177 -50.5193328857
-61212.7202805 -51.7606124878
-61334.7795432 -54.8298416138
-61456.838806 -59.5194320679
-61578.8980688 -65.3271942139
-61700.9573316 -71.4928512573
-61823.0165943 -77.0670928955
-61945.0758571 -81.0065155029
-62067.1351199 -82.2856140137
-62189.1943826 -80.0136642456
-62311.2536454 -73.5441436768
-62433.3129082 -62.5646209717
-62555.372171 -47.1561203003
-62677.4314337 -27.814994812
-62799.4906965 -5.43312835693
-62921.5499593 18.7626037598
-63043.6092221 43.3070068359
-63165.6684848 66.6201400757
-63287.7277476 87.1462478638
-63409.7870104 103.494316101
-63531.8462731 114.566131592
-63653.9055359 119.658935547
-63775.9647987 118.532264709
-63898.0240615 111.431945801
-64020.0833242 99.0689544678
-64142.142587 82.5549316406
-64264.2018498 63.3009185791
-64386.2611126 42.8894577026
-64508.3203753 22.9329452515
-64630.3796381 4.93199920654
-64752.4389009 -9.85181427002
-64874.4981636 -20.4972000122
-64996.5574264 -26.4886169434
-65118.6166892 -27.740814209
-65240.675952 -24.5813674927
-65362.7352147 -17.6945037842
-65484.7944775 -8.03345489502
-65606.8537403 3.28814697266
-65728.9130031 15.1137237549
-65850.9722658 26.3571395874
-65973.0315286 36.1003952026
-66095.0907914 43.6659088135
-66217.1500541 48.6569519043
-66339.2093169 50.963760376
-66461.2685797 50.7367706299
-66583.3278425 48.332321167
-66705.3871052 44.2389373779
-66827.446368 38.9946899414
-66949.5056308 33.1063919067
-67071.5648935 26.9811782837
-67193.6241563 20.8789749146
-67315.6834191 14.891242981
-67437.7426819 8.94844055176
-67559.8019446 2.85419464111
-67681.8612074 -3.6589050293
-67803.9204702 -10.8600540161
-67925.979733 -18.9471969604
-68048.0389957 -27.9814910889
-68170.0982585 -37.8383407593
-68292.1575213 -48.1834487915
-68414.216784 -58.4786682129
-68536.2760468 -68.0185928345
-68658.3353096 -75.9955978394
-68780.3945724 -81.5863418579
-68902.4538351 -84.0506820679
-69024.5130979 -82.8310470581
-69146.5723607 -77.6403503418
-69268.6316235 -68.5270690918
-69390.6908862 -55.9077301025
-69512.750149 -40.5616073608
-69634.8094118 -23.5850753784
-69756.8686745 -6.30880737305
-69878.9279373 9.81527709961
-70000.9872001 23.3467788696
-70123.0464629 32.9954376221
-70245.1057256 37.7515411377
-70367.1649884 36.9936599731
-70489.2242512 30.5616378784
-70611.283514 18.7858047485
-70733.3427767 2.46828460693
-70855.4020395 -17.1832809448
-70977.4613023 -38.6636276245
-71099.520565 -60.3092193604
-71221.5798278 -80.4553833008
-71343.6390906 -97.5950927734
-71465.6983534 -110.523109436
-71587.7576161 -118.450523376
-71709.8168789 -121.07736969
-71831.8761417 -118.615776062
-71953.9354045 -111.760818481
-72075.9946672 -101.612060547
-72198.05393 -89.5539855957
-72320.1131928 -77.1077270508
-72442.1724555 -65.7700042725
-72564.2317183 -56.8561553955
-72686.2909811 -51.3641052246
-72808.3502439 -49.8737182617
-72930.4095066 -52.4921264648
-73052.4687694 -58.8508605957
-73174.5280322 -68.1546096802
-73296.587295 -79.276550293
-73418.6465577 -90.8888244629
-73540.7058205 -101.614532471
-73662.7650833 -110.183540344
-73784.824346 -115.575408936
-73906.8836088 -117.133071899
-74028.9428716 -114.63483429
-74151.0021344 -108.316322327
-74273.0613971 -98.8401489258
-74395.1206599 -87.2163391113
-74517.1799227 -74.6823806763
-74639.2391855 -62.5565185547
-74761.2984482 -52.080657959
-74883.357711 -44.2708892822
-75005.4169738 -39.7928314209
-75127.4762365 -38.8764801025
-75249.5354993 -41.2809753418
-75371.5947621 -46.3140869141
-75493.6540249 -52.905632019
-75615.7132876 -59.7272033691
-75737.7725504 -65.3461456299
-75859.8318132 -68.396812439
-75981.8910759 -67.7505493164
-76103.9503387 -62.6650695801
-76226.0096015 -52.8959503174
-76348.0688643 -38.7568435669
-76470.128127 -21.1198272705
-76592.1873898 -1.35406494141
-76714.2466526 18.7928085327
-76836.3059154 37.3595581055
-76958.3651781 52.3666152954
-77080.4244409 62.0221939087
-77202.4837037 64.9179458618
-77324.5429664 60.1934585571
-77446.6022292 47.6520462036
-77568.661492 27.8143157959
-77690.7207548 1.90270996094
-77812.7800175 -28.2435913086
-77934.8392803 -60.3160705566
-78056.8985431 -91.7339782715
-78178.9578059 -119.872467041
-78301.0170686 -142.300292969
-78423.0763314 -157.00428772
-78545.1355942 -162.578956604
-78667.1948569 -158.362579346
-78789.2541197 -144.506790161
-78911.3133825 -121.972396851
-79033.3726453 -92.4517593384
-79155.431908 -58.2248458862
-79277.4911708 -21.9625930786
-79399.5504336 13.5042572021
-79521.6096964 45.4290161133
-79643.6689591 71.3831176758
-79765.7282219 89.4591217041
-79887.7874847 98.4246749878
-80009.8467474 97.8138961792
-80131.9060102 87.9496154785
-80253.965273 69.8957748413
-80376.0245358 45.3461074829
-80498.0837985 16.4614257812
-80620.1430613 -14.3287582397
-80742.2023241 -44.5404891968
-80864.2615869 -71.8456954956
-80986.3208496 -94.2600402832
-81108.3801124 -110.291862488
-81230.4393752 -119.040763855
-81352.4986379 -120.239433289
-81474.5579007 -114.237930298
-81596.6171635 -101.934860229
-81718.6764263 -84.6654129028
-81840.735689 -64.0585479736
-81962.7949518 -41.8790054321
-82084.8542146 -19.8692474365
-82206.9134774 0.393653869629
-82328.9727401 17.6145782471
-82451.0320029 30.8613815308
-82573.0912657 39.6058578491
-82695.1505284 43.7247161865
-82817.2097912 43.4638442993
-82939.269054 39.3731613159
-83061.3283168 32.2213439941
-83183.3875795 22.9008712769
-83305.4468423 12.3339614868
-83427.5061051 1.38856506348
-83549.5653679 -9.18824005127
-83671.6246306 -18.8146591187
-83793.6838934 -27.0949630737
-83915.7431562 -33.8177108765
-84037.8024189 -38.9348144531
-84159.8616817 -42.5268173218
-84281.9209445 -44.7609024048
-84403.9802073 -45.8478164673
-84526.03947 -46.00340271
-84648.0987328 -45.4195785522
-84770.1579956 -44.2467346191
-84892.2172583 -42.5888519287
-85014.2765211 -40.5097885132
-85136.3357839 -38.0480270386
-85258.3950467 -35.2363891602
-85380.4543094 -32.1219940186
-85502.5135722 -28.7831497192
-85624.572835 -25.3391723633
-85746.6320978 -21.951751709
-85868.6913605 -18.817024231
-85990.7506233 -16.1491241455
-86112.8098861 -14.157913208
-86234.8691488 -13.0236587524
-86356.9284116 -12.8727645874
-86478.9876744 -13.7579040527
-86601.0469372 -15.6459732056
-86723.1061999 -18.4156417847
-86845.1654627 -21.8654632568
-86967.2247255 -25.7317657471
-87089.2839883 -29.7144088745
-87211.343251 -33.5070953369
-87333.4025138 -36.8286819458
-87455.4617766 -39.4514083862
-87577.5210393 -41.222618103
-87699.5803021 -42.0769271851
-87821.6395649 -42.0378494263
-87943.6988277 -41.2082824707
-88065.7580904 -39.7516326904
-88187.8173532 -37.8658828735
-88309.876616 -35.7544784546
-88431.9358788 -33.5977554321
-88553.9951415 -31.5289306641
-88676.0544043 -29.6180953979
-88798.1136671 -27.8658828735
-88920.1729298 -26.2082061768
-89042.2321926 -24.5309295654
-89164.2914554 -22.6923980713
-89286.3507182 -20.550491333
-89408.4099809 -17.9900588989
-89530.4692437 -14.9466934204
-89652.5285065 -11.4227218628
-89774.5877693 -7.49287414551
-89896.647032 -3.29824829102
-90018.7062948 0.971412658691
-90140.7655576 5.10475158691
-90262.8248203 8.90166473389
-90384.8840831 12.2076263428
-90506.9433459 14.943687439
-90629.0026087 17.1278152466
-90751.0618714 18.8828887939
-90873.1211342 20.4289779663
-90995.180397 22.0592880249
-91117.2396598 24.1014251709
-91239.2989225 26.8675460815
-91361.3581853 30.599357605
-91483.4174481 35.4149093628
-91605.4767108 41.264251709
-91727.5359736 47.9014968872
-91849.5952364 54.8784561157
-91971.6544992 61.5635070801
-92093.7137619 67.186340332
-92215.7730247 70.9060287476
-92337.8322875 71.8969345093
-92459.8915503 69.4442672729
-92581.950813 63.0391235352
-92704.0100758 52.4621963501
-92826.0693386 37.8453979492
-92948.1286013 19.7024536133
-93070.1878641 -1.07767486572
-93192.2471269 -23.2776260376
-93314.3063897 -45.4362792969
-93436.3656524 -65.9664001465
-93558.4249152 -83.2945785522
-93680.484178 -96.0111160278
-93802.5434408 -103.014564514
-93924.6027035 -103.636131287
-94046.6619663 -97.7295074463
-94168.7212291 -85.7150726318
-94290.7804918 -68.5714111328
-94412.8397546 -47.7717590332
-94534.8990174 -25.1692047119
-94656.9582802 -2.83934783936
-94779.0175429 17.1057434082
-94901.0768057 32.7152633667
-95023.1360685 42.3895492554
-95145.1953312 45.0435180664
-95267.254594 40.226272583
-95389.3138568 28.1833648682
-95511.3731196 9.85417175293
-95633.4323823 -13.1975708008
-95755.4916451 -38.9154586792
-95877.5509079 -64.9320526123
-95999.6101707 -88.7848510742
-96121.6694334 -108.145439148
-96243.7286962 -121.039741516
-96365.787959 -126.037574768
-96487.8472217 -122.392227173
-96609.9064845 -110.115623474
-96731.9657473 -89.9808425903
-96854.0250101 -63.4508361816
-96976.0842728 -32.5397796631
-97098.1435356 0.379638671875
-97220.2027984 32.8043670654
-97342.2620612 62.3416976929
-97464.3213239 86.9384460449
-97586.3805867 105.075569153
-97708.4398495 115.908294678
-97830.4991122 119.33732605
-97952.558375 116.003692627
-98074.6176378 107.207679749
-98196.6769006 94.7596206665
-98318.7361633 80.7783737183
-98440.7954261 67.4574050903
-98562.8546889 56.8232650757
-98684.9139517 50.5112075806
-98806.9732144 49.5815887451
-98929.0324772 54.3963928223
-99051.09174 64.5692214966
-99173.1510027 78.9946670532
-99295.2102655 95.9545516968
-99417.2695283 113.290893555
-99539.3287911 128.628227234
-99661.3880538 139.623001099
-99783.4473166 144.214393616
-99905.5065794 140.851051331
-100027.565842 128.670539856
-100149.625105 107.612251282
-100271.684368 78.4524154663
-100393.74363 42.7566070557
-100515.802893 2.75408172607
-100637.862156 -38.8540802002
-100759.921419 -79.1342468262
-100881.980682 -115.183448792
-101004.039944 -144.390769958
-101126.099207 -164.671394348
-101248.15847 -174.650527954
-101370.217733 -173.779670715
-101492.276995 -162.374519348
-101614.336258 -141.571861267
-101736.395521 -113.210533142
-101858.454784 -79.6494598389
-101980.514047 -43.5415649414
-102102.573309 -7.5865020752
-102224.632572 25.7130661011
-102346.691835 54.2678909302
-102468.751098 76.5704116821
-102590.81036 91.8000869751
-102712.869623 99.8566894531
-102834.928886 101.321174622
-102956.988149 97.3500213623
-103079.047411 89.5164718628
-103201.106674 79.616859436
-103323.165937 69.4633407593
-103445.2252 60.6851959229
-103567.284463 54.5594329834
-103689.343725 51.8876800537
-103811.402988 52.9310150146
-103933.462251 57.4078674316
-104055.521514 64.5533447266
-104177.580776 73.2315368652
-104299.640039 82.0873413086
-104421.699302 89.7196426392
-104543.758565 94.8565750122
-104665.817828 96.5131225586
-104787.87709 94.1139678955
-104909.936353 87.5686416626
-105031.995616 77.2909927368
-105154.054879 64.161857605
-105276.114141 49.4391937256
-105398.173404 34.6264419556
-105520.232667 21.3133392334
-105642.29193 11.0067367554
-105764.351192 4.96967315674
-105886.410455 4.08559417725
-106008.469718 8.76206207275
-106130.528981 18.8833694458
-106252.588244 33.8165359497
-106374.647506 52.469543457
-106496.706769 73.3946304321
-106618.766032 94.9257125854
-106740.825295 115.334938049
-106862.884557 132.992286682
-106984.94382 146.51197052
-107107.003083 154.871238708
-107229.062346 157.49066925
-107351.121609 154.26915741
-107473.180871 145.57194519
-107595.240134 132.174911499
-107717.299397 115.172683716
-107839.35866 95.8618240356
-107961.417922 75.6124267578
-108083.477185 55.7416534424
-108205.536448 37.4024429321
-108327.595711 21.4979553223
-108449.654973 8.62889099121
-108571.714236 -0.922904968262
-108693.773499 -7.17581939697
-108815.832762 -10.3992843628
-108937.892025 -11.0426177979
-109059.951287 -9.65168762207
-109182.01055 -6.78449249268
-109304.069813 -2.93630981445
-109426.129076 1.51696777344
-109548.188338 6.35148620605
-109670.247601 11.5007476807
-109792.306864 17.0349731445
-109914.366127 23.1186065674
-110036.42539 29.9527359009
-110158.484652 37.7112426758
-110280.543915 46.4801101685
-110402.603178 56.2087020874
-110524.662441 66.6803512573
-110646.721703 77.5068283081
-110768.780966 88.1484680176
-110890.840229 97.9582443237
-111012.899492 106.24471283
-111134.958754 112.346923828
-111257.018017 115.712051392
-111379.07728 115.966156006
-111501.136543 112.96938324
-111623.195806 106.848098755
-111745.255068 97.9994506836
-111867.314331 87.0666351318
-111989.373594 74.8868026733
-112111.432857 62.4165496826
-112233.492119 50.642791748
-112355.551382 40.4883804321
-112477.610645 32.72265625
-112599.669908 27.8867263794
-112721.729171 26.2416687012
-112843.788433 27.745552063
-112965.847696 32.0615005493
-113087.906959 38.5963287354
-113209.966222 46.565536499
-113332.025484 55.0773010254
-113454.084747 63.2266921997
-113576.14401 70.189743042
-113698.203273 75.3071594238
-113820.262535 78.1490020752
-113942.321798 78.5532608032
-114064.381061 76.6347579956
-114186.440324 72.763923645
-114308.499587 67.517868042
-114430.558849 61.6100692749
-114552.618112 55.8063583374
-114674.677375 50.8370132446
-114796.736638 47.3143386841
-114918.7959 45.6651153564
-115040.855163 46.0846786499
-115162.914426 48.5173187256
-115284.973689 52.6647567749
-115407.032952 58.0207519531
-115529.092214 63.9275512695
-115651.151477 69.6472625732
-115773.21074 74.4398880005
-115895.270003 77.6390991211
-116017.329265 78.7173538208
-116139.388528 77.3337020874
-116261.447791 73.3595199585
-116383.507054 66.879989624
-116505.566316 58.1727676392
-116627.625579 47.6669998169
-116749.684842 35.8885421753
-116871.744105 23.3987960815
-116993.803368 10.7346038818
-117115.86263 -1.64318084717
-117237.921893 -13.3869934082
-117359.981156 -24.280921936
-117482.040419 -34.2396087646
-117604.099681 -43.2883148193
-117726.158944 -51.5277099609
-117848.218207 -59.0892486572
-117970.27747 -66.087600708
-118092.336732 -72.5774536133
-118214.395995 -78.5210647583
-118336.455258 -83.7717285156
-118458.514521 -88.0761795044
-118580.573784 -91.0962677002
-118702.633046 -92.4478378296
-118824.692309 -91.7522506714
-118946.751572 -88.6941452026
-119068.810835 -83.0778503418
-119190.870097 -74.8749313354
-119312.92936 -64.2560195923
-119434.988623 -51.6017456055
-119557.047886 -37.4900436401
-119679.107149 -22.6600341797
-119801.166411 -7.9552230835
-119923.225674 5.7481918335
-120045.284937 17.6204223633
-120167.3442 26.9556884766
-120289.403462 33.2395095825
-120411.462725 36.1977233887
-120533.521988 35.8209609985
-120655.581251 32.361366272
-120777.640513 26.3012542725
-120899.699776 18.296661377
-121021.759039 9.10222625732
-121143.818302 -0.514518737793
-121265.877565 -9.85948944092
-121387.936827 -18.3882446289
-121509.99609 -25.7635955811
-121632.055353 -31.8865661621
-121754.114616 -36.8967437744
-121876.173878 -41.1410598755
-121998.233141 -45.1140289307
-122120.292404 -49.3760070801
-122242.351667 -54.458694458
-122364.41093 -60.76953125
-122486.470192 -68.5065155029
-122608.529455 -77.5948562622
-122730.588718 -87.6545562744
-122852.647981 -98.0048370361
-122974.707243 -107.707191467
-123096.766506 -115.644599915
-123218.825769 -120.630126953
-123340.885032 -121.534248352
-123462.944294 -117.417892456
-123585.003557 -107.656509399
-123707.06282 -92.0410766602
-123829.122083 -70.8435745239
-123951.181346 -44.8378219604
-124073.240608 -15.270904541
-124195.299871 16.2145767212
-124317.359134 47.7017822266
-124439.418397 77.154258728
-124561.477659 102.589744568
-124683.536922 122.256660461
-124805.596185 134.795684814
-124927.655448 139.370239258
-125049.714711 135.751907349
-125171.773973 124.351715088
-125293.833236 106.192840576
-125415.892499 82.8263778687
-125537.951762 56.197593689
-125660.011024 28.4750366211
-125782.070287 1.8588180542
-125904.12955 -21.6135940552
-126026.188813 -40.2450714111
-126148.248075 -52.8226470947
-126270.307338 -58.7140579224
-126392.366601 -57.9072341919
-126514.425864 -50.9897918701
-126636.485127 -39.0710754395
-126758.544389 -23.6553268433
-126880.603652 -6.47928619385
-127002.662915 10.6686859131
-127124.722178 26.1294555664
-127246.78144 38.5354003906
-127368.840703 46.9377441406
-127490.899966 50.8868865967
-127612.959229 50.4576950073
-127735.018492 46.2189178467
-127857.077754 39.1507110596
-127979.137017 30.5204086304
-128101.19628 21.730506897
-128223.255543 14.1559829712
-128345.314805 8.9886932373
-128467.374068 7.1057434082
-128589.433331 8.97562408447
-128711.492594 14.6122207642
-128833.551856 23.5803527832
-128955.611119 35.0521392822
-129077.670382 47.9064559937
-129199.729645 60.8604660034
-129321.788908 72.6172790527
-129443.84817 82.0135116577
-129565.907433 88.1496734619
-129687.966696 90.4887008667
-129810.025959 88.9117965698
-129932.085221 83.7251586914
-130054.144484 75.6172103882
-130176.203747 65.5712966919
-130298.26301 54.7438735962
-130420.322273 44.3224105835
-130542.381535 35.3792190552
-130664.440798 28.7383575439
-130786.500061 24.8711853027
-130908.559324 23.8328857422
-131030.618586 25.2482452393
-131152.677849 28.3488616943
-131274.737112 32.0587158203
-131396.796375 35.1190109253
-131518.855637 36.2392196655
-131640.9149 34.2574920654
-131762.974163 28.2928085327
-131885.033426 17.8711395264
-132007.092689 3.01113891602
-132129.151951 -15.7414703369
-132251.211214 -37.3363952637
-132373.270477 -60.2969207764
-132495.32974 -82.8477096558
-132617.389002 -103.079597473
-132739.448265 -119.135406494
-132861.507528 -129.397819519
-132983.566791 -132.660125732
-133105.626054 -128.261817932
-133227.685316 -116.174682617
-133349.744579 -97.0296020508
-133471.803842 -72.0805130005
-133593.863105 -43.1080780029
-133715.922367 -12.2718963623
-133837.98163 18.0748062134
-133960.040893 45.5902404785
-134082.100156 68.1487426758
-134204.159418 84.0259780884
-134326.218681 92.0461883545
-134448.277944 91.6781616211
-134570.337207 83.0707778931
-134692.39647 67.0257568359
-134814.455732 44.9110565186
-134936.514995 18.5244674683
-135058.574258 -10.0785522461
-135180.633521 -38.775177002
-135302.692783 -65.5645980835
-135424.752046 -88.7384338379
-135546.811309 -107.015762329
-135668.870572 -119.630943298
-135790.929835 -126.367172241
-135912.989097 -127.534690857
-136035.04836 -123.898094177
-136157.107623 -116.562446594
-136279.166886 -106.831848145
-136401.226148 -96.0562744141
-136523.285411 -85.4838256836
-136645.344674 -76.1335830688
-136767.403937 -68.7021942139
-136889.463199 -63.512840271
-137011.522462 -60.5105133057
-137133.581725 -59.302230835
-137255.640988 -59.2359008789
-137377.700251 -59.5074768066
-137499.759513 -59.2828216553
-137621.818776 -57.8199310303
-137743.878039 -54.5767211914
-137865.937302 -49.2919006348
-137987.996564 -42.0297241211
-138110.055827 -33.1832275391
-138232.11509 -23.4359436035
-138354.174353 -13.6860351562
-138476.233616 -4.94183349609
-138598.292878 1.79962921143
-138720.352141 5.67742156982
-138842.411404 6.08042144775
-138964.470667 2.73726654053
-139086.529929 -4.22796630859
-139208.589192 -14.2812347412
-139330.648455 -26.5072021484
-139452.707718 -39.6793823242
-139574.76698 -52.3647460938
-139696.826243 -63.0526504517
-139818.885506 -70.2955703735
-139940.944769 -72.8474349976
-140063.004032 -69.7860641479
-140185.063294 -60.607673645
-140307.122557 -45.2842712402
-140429.18182 -24.2788619995
-140551.241083 1.48297119141
-140673.300345 30.681892395
-140795.359608 61.7065963745
-140917.418871 92.7791671753
-141039.478134 122.091598511
-141161.537397 147.940917969
-141283.596659 168.850914001
-141405.655922 183.67010498
-141527.715185 191.638702393
-141649.774448 192.420143127
-141771.83371 186.097038269
-141893.892973 173.134307861
-142015.952236 154.315689087
-142138.011499 130.661560059
-142260.070761 103.337638855
-142382.130024 73.563911438
-142504.189287 42.5323028564
-142626.24855 11.3399734497
-142748.307813 -19.0576095581
-142870.367075 -47.8718414307
-142992.426338 -74.4856338501
-143114.485601 -98.4408035278
-143236.544864 -119.413269043
-143358.604126 -137.182220459
-143480.663389 -151.599250793
-143602.722652 -162.563171387
-143724.781915 -170.004272461
-143846.841178 -173.880577087
-143968.90044 -174.185714722
-144090.959703 -170.96672821
-144213.018966 -164.347854614
-144335.078229 -154.555404663
-144457.137491 -141.938301086
-144579.196754 -126.979240417
-144701.256017 -110.292205811
-144823.31528 -92.6043243408
-144945.374542 -74.721282959
-145067.433805 -57.4784469604
-145189.493068 -41.6815643311
-145311.552331 -28.042755127
-145433.611594 -17.1183395386
-145555.670856 -9.25566864014
-145677.730119 -4.55545043945
-145799.789382 -2.85456085205
-145921.848645 -3.73271942139
-146043.907907 -6.54370117188
-146165.96717 -10.4692611694
-146288.026433 -14.5912704468
-146410.085696 -17.9759063721
-146532.144959 -19.7616271973
-146654.204221 -19.2425537109
-146776.263484 -15.938835144
-146898.322747 -9.64684295654
-147020.38201 -0.463851928711
-147142.441272 11.2154312134
-147264.500535 24.7308807373
-147386.559798 39.2139358521
-147508.619061 53.6647567749
-147630.678323 67.0420150757
-147752.737586 78.3562774658
-147874.796849 86.7584991455
-147996.856112 91.6147460938
-148118.915375 92.5605621338
-148240.974637 89.5296707153
-148363.0339 82.7552108765
-148485.093163 72.7435302734
-148607.152426 60.2242126465
-148729.211688 46.0813674927
-148851.270951 31.2735671997
-148973.330214 16.7503814697
-149095.389477 3.37352752686
-149217.44874 -8.15013122559
-149339.508002 -17.3180236816
-149461.567265 -23.8597640991
-149583.626528 -27.7426834106
-149705.685791 -29.1554794312
-149827.745053 -28.4734115601
-149949.804316 -26.2096939087
-150071.863579 -22.9589309692
-150193.922842 -19.3389816284
-150315.982104 -15.9367523193
-150438.041367 -13.263168335
-150560.10063 -11.7203674316
-150682.159893 -11.5829849243
-150804.219156 -12.9934234619
-150926.278418 -15.9690933228
-151048.337681 -20.4190826416
-151170.396944 -26.1659469604
-151292.456207 -32.9693222046
-151414.515469 -40.5473403931
-151536.574732 -48.5935287476
-151658.633995 -56.7876205444
-151780.693258 -64.8004150391
-151902.752521 -72.2938308716
-152024.811783 -78.9186630249
-152146.871046 -84.3128738403
-152268.930309 -88.1038284302
-152390.989572 -89.9168014526
-152513.048834 -89.3919219971
-152635.108097 -86.2094573975
-152757.16736 -80.1224899292
-152879.226623 -70.9940567017
-153001.285885 -58.8345108032
-153123.345148 -43.8340148926
-153245.404411 -26.3846054077
-153367.463674 -7.08689880371
-153489.522937 13.2624740601
-153611.582199 33.705078125
-153733.641462 53.1759033203
-153855.700725 70.5773391724
-153977.759988 84.8665771484
-154099.81925 95.1489181519
-154221.878513 100.768310547
-154343.937776 101.385383606
-154465.997039 97.0338439941
-154588.056302 88.1471710205
-154710.115564 75.5502929688
-154832.174827 60.4136123657
-154954.23409 44.1708450317
-155076.293353 28.4054641724
-155198.352615 14.7146530151
-155320.411878 4.56185913086
-155442.471141 -0.868110656738
-155564.530404 -0.798027038574
-155686.589666 5.04313659668
-155808.648929 16.3623275757
-155930.708192 32.2938232422
-156052.767455 51.4434356689
-156174.826718 71.9846420288
-156296.88598 91.8000488281
-156418.945243 108.657524109
-156541.004506 120.406776428
-156663.063769 125.178527832
-156785.123031 121.568687439
-156907.182294 108.789955139
-157029.241557 86.775352478
-157151.30082 56.2232818604
-157273.360083 18.5769577026
-157395.419345 -24.0612106323
-157517.478608 -69.0756835938
-157639.537871 -113.532180786
-157761.597134 -154.405464172
-157883.656396 -188.820884705
-158005.715659 -214.289283752
-158127.774922 -228.914573669
-158249.834185 -231.556098938
-158371.893447 -221.930938721
-158493.95271 -200.647262573
-158616.011973 -169.165168762
-158738.071236 -129.688468933
-158860.130499 -84.996131897
-158982.189761 -38.2282791138
-159104.249024 7.35543060303
-159226.308287 48.6244430542
-159348.36755 82.8117218018
-159470.426812 107.715278625
-159592.486075 121.850135803
-159714.545338 124.539421082
-159836.604601 115.93863678
-159958.663864 96.9929733276
-160080.723126 69.3336639404
-160202.782389 35.1240310669
-160324.841652 -3.1297454834
-160446.900915 -42.7858505249
-160568.960177 -81.273475647
-160691.01944 -116.282089233
-160813.078703 -145.917793274
-160935.137966 -168.815444946
-161057.197228 -184.200080872
-161179.256491 -191.89516449
-161301.315754 -192.280731201
-161423.375017 -186.20892334
-161545.43428 -174.886978149
-161667.493542 -159.740844727
-161789.552805 -142.273002625
-161911.612068 -123.92742157
-162033.671331 -105.973564148
-162155.730593 -89.4177627563
-162277.789856 -74.9477996826
-162399.849119 -62.9123916626
-162521.908382 -53.3337936401
-162643.967645 -45.9493331909
-162766.026907 -40.2743301392
-162888.08617 -35.6784896851
-163010.145433 -31.4665756226
-163132.204696 -26.9554748535
-163254.263958 -21.5403900146
-163376.323221 -14.7455673218
-163498.382484 -6.2564239502
-163620.441747 4.0668182373
-163742.501009 16.1929092407
-163864.560272 29.9366378784
-163986.619535 44.9856643677
-164108.678798 60.9317703247
-164230.738061 77.3025512695
-164352.797323 93.5897445679
-164474.856586 109.272171021
-164596.915849 123.832130432
-164718.975112 136.76625061
-164841.034374 147.592185974
-164963.093637 155.853775024
-165085.1529 161.127464294
-165207.212163 163.032272339
-165329.271425 161.245193481
-165451.330688 155.522041321
-165573.389951 145.723403931
-165695.449214 131.842987061
-165817.508477 114.03515625
-165939.567739 92.6373672485
-166061.627002 68.1832122803
-166183.686265 41.4020080566
-166305.745528 13.2020492554
-166427.80479 -15.3639373779
-166549.864053 -43.1507568359
-166671.923316 -68.9870376587
-166793.982579 -91.7521286011
-166916.041842 -110.456565857
-167038.101104 -124.319480896
-167160.160367 -132.834838867
-167282.21963 -135.819732666
-167404.278893 -133.43850708
-167526.338155 -126.199134827
-167648.397418 -114.920219421
-167770.456681 -100.670303345
-167892.515944 -84.6837768555
-168014.575206 -68.2601318359
-168136.634469 -52.6554870605
-168258.693732 -38.9761505127
-168380.752995 -28.0843353271
-168502.812258 -20.5252685547
-168624.87152 -16.4828338623
-168746.930783 -15.768737793
-168868.990046 -17.8464050293
-168991.049309 -21.8880462646
-169113.108571 -26.8595275879
-169235.167834 -31.6251831055
-169357.227097 -35.0622329712
-169479.28636 -36.1741867065
-169601.345623 -34.1914672852
-169723.404885 -28.649848938
-169845.464148 -19.4387207031
-169967.523411 -6.81433868408
-170089.582674 8.62298583984
-170211.641936 25.9856948853
-170333.701199 44.1835021973
-170455.760462 62.0276260376
-170577.819725 78.3435440063
-170699.878987 92.0813446045
-170821.93825 102.412239075
-170943.997513 108.801605225
-171066.056776 111.05166626
-171188.116039 109.309501648
-171310.175301 104.040397644
-171432.234564 95.9696426392
-171554.293827 85.9993972778
-171676.35309 75.1099090576
-171798.412352 64.2557525635
-171920.471615 54.2683181763
-172042.530878 45.7749404907
-172164.590141 39.143119812
-172286.649404 34.4558334351
-172408.708666 31.5198822021
-172530.767929 29.9062194824
-172652.827192 29.0171966553
-172774.886455 28.1728820801
-172896.945717 26.7065811157
-173019.00498 24.0581970215
-173141.064243 19.8549575806
-173263.123506 13.9695358276
-173385.182768 6.54881286621
-173507.242031 -1.99073028564
-173629.301294 -11.0013961792
-173751.360557 -19.6721572876
-173873.41982 -27.1199035645
-173995.479082 -32.4938278198
-174117.538345 -35.0814437866
-174239.597608 -34.4047622681
-174361.656871 -30.2951278687
-174483.716133 -22.9377441406
-174605.775396 -12.8798751831
-174727.834659 -1.00011444092
-174849.893922 11.5592193604
-174971.953185 23.4916610718
-175094.012447 33.4479751587
-175216.07171 40.1688766479
-175338.130973 42.6151809692
-175460.190236 40.0827865601
-175582.249498 32.2901382446
-175704.308761 19.4290618896
-175826.368024 2.17282867432
-175948.427287 -18.3605957031
-176070.486549 -40.6875228882
-176192.545812 -63.0731811523
-176314.605075 -83.6723937988
-176436.664338 -100.683052063
-176558.723601 -112.499267578
-176680.782863 -117.849601746
-176802.842126 -115.908416748
-176924.901389 -106.370124817
-177046.960652 -89.4800109863
-177169.019914 -66.0192565918
-177291.079177 -37.246055603
-177413.13844 -4.79885864258
-177535.197703 29.4291687012
-177657.256966 63.4327697754
-177779.316228 95.2410888672
-177901.375491 123.055770874
-178023.434754 145.368713379
-178145.494017 161.050498962
-178267.553279 169.403488159
-178389.612542 170.177284241
-178511.671805 163.547950745
-178633.731068 150.065765381
-178755.79033 130.578987122
-178877.849593 106.142944336
-178999.908856 77.9247283936
-179121.968119 47.1131744385
-179244.027382 14.8422241211
-179366.086644 -17.8656539917
-179488.145907 -50.1332778931
-179610.20517 -81.2386703491
-179732.264433 -110.604476929
-179854.323695 -137.771080017
-179976.382958 -162.360542297
-180098.442221 -184.038703918
-180220.501484 -202.482658386
-180342.560747 -217.359985352
-180464.620009 -228.323623657
-180586.679272 -235.024963379
-180708.738535 -237.143180847
-180830.797798 -234.428512573
-180952.85706 -226.752845764
-181074.916323 -214.160896301
-181196.975586 -196.913955688
-181319.034849 -175.518737793
-181441.094111 -150.735084534
-181563.153374 -123.558448792
-181685.212637 -95.1759567261
-181807.2719 -66.8977355957
-181929.331163 -40.0683441162
-182051.390425 -15.9657211304
-182173.449688 4.30284881592
-182295.508951 19.8975982666
-182417.568214 30.3251953125
-182539.627476 35.4912414551
-182661.686739 35.7190246582
-182783.746002 31.7312240601
-182905.805265 24.5938949585
-183027.864528 15.6269378662
-183149.92379 6.28805541992
-183271.983053 -1.95993041992
-183394.042316 -7.7858505249
-183516.101579 -10.118057251
-183638.160841 -8.25120544434
-183760.220104 -1.92060852051
-183882.279367 8.66359710693
-184004.33863 22.8269882202
-184126.397892 39.486076355
-184248.457155 57.2439727783
-184370.516418 74.5186538696
-184492.575681 89.6916351318
-184614.634944 101.263977051
-184736.694206 108.004447937
-184858.753469 109.075965881
-184980.812732 104.127716064
-185102.871995 93.3437194824
-185224.931257 77.442565918
-185346.99052 57.6273803711
-185469.049783 35.4900741577
-185591.109046 12.8779830933
-185713.168309 -8.26546478271
-185835.227571 -26.0714950562
-185957.286834 -38.9127120972
-186079.346097 -45.5509414673
-186201.40536 -45.2522354126
-186323.464622 -37.8588790894
-186445.523885 -23.8112869263
-186567.583148 -4.11835479736
-186689.642411 19.7218856812
-186811.701673 45.8438873291
-186933.760936 72.1674575806
-187055.820199 96.5689620972
-187177.879462 117.055206299
-187299.938725 131.925262451
-187421.997987 139.906082153
-187544.05725 140.250747681
-187666.116513 132.791366577
-187788.175776 117.942939758
-187910.235038 96.6588668823
-188032.294301 70.3430175781
-188154.353564 40.7270278931
-188276.412827 9.72439575195
-188398.47209 -20.7257156372
-188520.531352 -48.8108673096
-188642.590615 -72.9809570312
-188764.649878 -92.0563201904
-188886.709141 -105.299697876
-189008.768403 -112.447250366
-189130.827666 -113.698066711
-189252.886929 -109.664299011
-189374.946192 -101.288696289
-189497.005454 -89.737991333
-189619.064717 -76.2830505371
-189741.12398 -62.1771316528
-189863.183243 -48.5434570312
-189985.242506 -36.2819747925
-190107.301768 -26.0032653809
-190229.361031 -17.9940719604
-190351.420294 -12.2169494629
-190473.479557 -8.34224700928
-190595.538819 -5.80828094482
-190717.598082 -3.90305328369
-190839.657345 -1.85874938965
-190961.716608 1.0502166748
-191083.775871 5.41563415527
-191205.835133 11.6186065674
-191327.894396 19.7752151489
-191449.953659 29.7096252441
-191572.012922 40.9568862915
-191694.072184 52.7959060669
-191816.131447 64.3089141846
-191938.19071 74.4629135132
-192060.249973 82.2052536011
-192182.309235 86.565322876
-192304.368498 86.7530593872
-192426.427761 82.2453994751
-192548.487024 72.8528518677
-192670.546287 58.7596817017
-192792.605549 40.5336380005
-192914.664812 19.1031723022
-193036.724075 -4.29672241211
-193158.783338 -28.2068634033
-193280.8426 -51.048286438
-193402.901863 -71.2413482666
-193524.961126 -87.3299255371
-193647.020389 -98.1012649536
-193769.079652 -102.691268921
-193891.138914 -100.666511536
-194013.198177 -92.0753173828
-194135.25744 -77.4627075195
-194257.316703 -57.8465652466
-194379.375965 -34.6551361084
-194501.435228 -9.62957763672
-194623.494491 15.3024520874
-194745.553754 38.173248291
-194867.613016 57.1304092407
-194989.672279 70.58959198
-195111.731542 77.3716964722
-195233.790805 76.8134765625
-195355.850068 68.8405761719
-195477.90933 53.9965286255
-195599.968593 33.42237854
-195722.027856 8.78726959229
-195844.087119 -17.8271179199
-195966.146381 -44.080619812
-196088.205644 -67.5559082031
-196210.264907 -85.9540786743
-196332.32417 -97.2882461548
-196454.383433 -100.0597229
-196576.442695 -93.4009399414
-196698.501958 -77.172454834
-196820.561221 -52.0035858154
-196942.620484 -19.2715759277
-197064.679746 18.9817581177
-197186.739009 60.19115448
-197308.798272 101.456802368
-197430.857535 139.767486572
-197552.916797 172.239906311
-197674.97606 196.35471344
-197797.035323 210.169441223
-197919.094586 212.48941803
-198041.153849 202.981124878
-198163.213111 182.216773987
-198285.272374 151.644630432
-198407.331637 113.485610962
-198529.3909 70.5634384155
-198651.450162 26.0815887451
-198773.509425 -16.6351623535
-198895.568688 -54.4128417969
-199017.627951 -84.4905319214
-199139.687214 -104.750267029
-199261.746476 -113.893798828
-199383.805739 -111.550392151
-199505.865002 -98.3049697876
-199627.924265 -75.6440200806
-199749.983527 -45.8224487305
-199872.04279 -11.6633529663
-199994.102053 23.6922683716
-200116.161316 57.063911438
-200238.220578 85.5124588013
-200360.279841 106.599136353
-200482.339104 118.598091125
-200604.398367 120.643623352
-200726.45763 112.798202515
-200848.516892 96.0348205566
-200970.576155 72.1355209351
-201092.635418 43.5151367188
-201214.694681 12.9867630005
-201336.753943 -16.5089569092
-201458.813206 -42.1855163574
-201580.872469 -61.6763153076
-201702.931732 -73.2595062256
-201824.990995 -76.0204772949
-201947.050257 -69.9363250732
-202069.10952 -55.8744049072
-202191.168783 -35.5045547485
-202313.228046 -11.1340255737
-202435.287308 14.5197372437
-202557.346571 38.5964508057
-202679.405834 58.3740386963
-202801.465097 71.5374679565
-202923.524359 76.4080276489
-203045.583622 72.1114730835
-203167.642885 58.6682281494
-203289.702148 36.9968109131
-203411.761411 8.82984924316
-203533.820673 -23.4493026733
-203655.879936 -57.0340423584
-203777.939199 -88.9634094238
-203899.998462 -116.40738678
-204022.057724 -136.940254211
-204144.116987 -148.775848389
-204266.17625 -150.941917419
-204388.235513 -143.37651062
-204510.294776 -126.937187195
-204632.354038 -103.32232666
-204754.413301 -74.911857605
-204876.472564 -44.5432891846
-204998.531827 -15.2444992065
-205120.591089 10.0507202148
-205242.650352 28.777130127
-205364.709615 38.9758300781
-205486.768878 39.4732589722
-205608.82814 29.9842376709
-205730.887403 11.130065918
-205852.946666 -15.6292572021
-205975.005929 -48.1414108276
-206097.065192 -83.7712097168
-206219.124454 -119.652404785
-206341.183717 -152.956863403
-206463.24298 -181.154350281
-206585.302243 -202.23815155
-206707.361505 -214.895042419
-206829.420768 -218.60395813
-206951.480031 -213.654945374
-207073.539294 -201.088623047
-207195.598557 -182.563270569
-207317.657819 -160.164909363
-207439.717082 -136.180366516
-207561.776345 -112.857307434
-207683.835608 -92.1757125854
-207805.89487 -75.6539764404
-207927.954133 -64.2089157104
-208050.013396 -58.0828781128
-208172.072659 -56.8444366455
-208294.131921 -59.4611282349
-208416.191184 -64.4353485107
-208538.250447 -69.9884796143
-208660.30971 -74.2727508545
-208782.368973 -75.5885391235
-208904.428235 -72.5835800171
-209026.487498 -64.4138336182
-209148.546761 -50.8485565186
-209270.606024 -32.3094024658
-209392.665286 -9.83939361572
-209514.724549 14.9946517944
-209636.783812 40.2557983398
-209758.843075 63.8305282593
-209880.902338 83.6422042847
-210002.9616 97.8622589111
-210125.020863 105.097259521
-210247.080126 104.532989502
-210369.139389 96.0209960938
-210491.198651 80.0990524292
-210613.257914 57.9439468384
-210735.317177 31.2620391846
-210857.37644 2.12897491455
-210979.435702 -27.2043991089
-211101.494965 -54.5203323364
-211223.554228 -77.8352127075
-211345.613491 -95.5734710693
-211467.672754 -106.697242737
-211589.732016 -110.779747009
-211711.791279 -108.016014099
-211833.850542 -99.1716308594
-211955.909805 -85.4763565063
-212077.969067 -68.4749832153
-212200.02833 -49.8523635864
-212322.087593 -31.2517089844
-212444.146856 -14.1056137085
-212566.206118 0.502258300781
-212688.265381 11.9309463501
-212810.324644 20.0219726562
-212932.383907 25.0822067261
-213054.44317 27.8130187988
-213176.502432 29.1945343018
-213298.561695 30.3390960693
-213420.620958 32.3308181763
-213542.680221 36.07006073
-213664.739483 42.1406173706
-213786.798746 50.71534729
-213908.858009 61.5110168457
-214030.917272 73.7986984253
-214152.976535 86.4688415527
-214275.035797 98.1452102661
-214397.09506 107.335403442
-214519.154323 112.602394104
-214641.213586 112.738464355
-214763.272848 106.922447205
-214885.332111 94.8430557251
-215007.391374 76.7738265991
-215129.450637 53.5903701782
-215251.509899 26.7266464233
-215373.569162 -1.92723846436
-215495.628425 -30.1766891479
-215617.687688 -55.7095718384
-215739.746951 -76.3011322021
-215861.806213 -90.0166473389
-215983.865476 -95.3923873901
-216105.924739 -91.5767745972
-216227.984002 -78.4182281494
-216350.043264 -56.4904937744
-216472.102527 -27.0530166626
-216594.16179 8.05007171631
-216716.221053 46.5430374146
-216838.280316 85.9085845947
-216960.339578 123.597663879
-217082.398841 157.238639832
-217204.458104 184.826675415
-217326.517367 204.87625885
-217448.576629 216.523048401
-217570.635892 219.56728363
-217692.695155 214.455986023
-217814.754418 202.207695007
-217936.81368 184.288871765
-218058.872943 162.455375671
-218180.932206 138.57598877
-218302.991469 114.455604553
-218425.050732 91.67552948
-218547.109994 71.4663238525
-218669.169257 54.6240921021
-218791.22852 41.4769134521
-218913.287783 31.9026565552
-219035.347045 25.3937759399
-219157.406308 21.1600418091
-219279.465571 18.2565994263
-219401.524834 15.7220611572
-219523.584097 12.7111358643
-219645.643359 8.60690307617
-219767.702622 3.10056304932
-219889.761885 -3.76941680908
-220011.821148 -11.6229629517
-220133.88041 -19.7867507935
-220255.939673 -27.3801879883
-220377.998936 -33.4282150269
-220500.058199 -36.9879989624
-220622.117461 -37.2753067017
-220744.176724 -33.775604248
-220866.235987 -26.3274078369
-220988.29525 -15.1678848267
-221110.354513 -0.934799194336
-221232.413775 15.3759384155
-221354.473038 32.4941711426
-221476.532301 48.9917373657
-221598.591564 63.4204177856
-221720.650826 74.4569625854
-221842.710089 81.0403900146
-221964.769352 82.4871292114
-222086.828615 78.5720367432
-222208.887878 69.56615448
-222330.94714 56.2267303467
-222453.006403 39.7395629883
-222575.065666 21.6188659668
-222697.124929 3.57342529297
-222819.184191 -12.6480407715
-222941.243454 -25.4179077148
-223063.302717 -33.3813400269
-223185.36198 -35.5846633911
-223307.421242 -31.5677032471
-223429.480505 -21.4115753174
-223551.539768 -5.73711395264
-223673.599031 14.3455123901
-223795.658294 37.331703186
-223917.717556 61.452293396
-224039.776819 84.8266677856
-224161.836082 105.624633789
-224283.895345 122.222099304
-224405.954607 133.336647034
-224528.01387 138.130607605
-224650.073133 136.273208618
-224772.132396 127.95652771
-224894.191659 113.865280151
-225016.250921 95.1039123535
-225138.310184 73.0890579224
-225260.369447 49.4180145264
-225382.42871 25.7261123657
-225504.487972 3.54634094238
-225626.547235 -15.8158340454
-225748.606498 -31.3814849854
-225870.665761 -42.5626525879
-225992.725023 -49.1878814697
-226114.784286 -51.4877624512
-226236.843549 -50.043548584
-226358.902812 -45.7055130005
-226480.962075 -39.4899368286
-226603.021337 -32.4659805298
-226725.0806 -25.6436233521
-226847.139863 -19.8740081787
-226969.199126 -15.7713775635
-227091.258388 -13.6636352539
-227213.317651 -13.5754470825
-227335.376914 -15.2442703247
-227457.436177 -18.1666030884
-227579.49544 -21.6685180664
-227701.554702 -24.9925003052
-227823.613965 -27.3909301758
-227945.673228 -28.2164077759
-228067.732491 -26.9991989136
-228189.791753 -23.5042648315
-228311.851016 -17.7617950439
-228433.910279 -10.0688018799
-228555.969542 -0.961479187012
-228678.028804 8.83807373047
-228800.088067 18.4954605103
-228922.14733 27.1497268677
-229044.206593 34.0026702881
-229166.265856 38.402305603
-229288.325118 39.9118499756
-229410.384381 38.3571166992
-229532.443644 33.8474197388
-229654.502907 26.767791748
-229776.562169 17.7429962158
-229898.621432 7.57691955566
-230020.680695 -2.82676696777
-230142.739958 -12.5548629761
-230264.799221 -20.7766342163
-230386.858483 -26.8287506104
-230508.917746 -30.2841186523
-230630.977009 -30.9978179932
-230753.036272 -29.1252288818
-230875.095534 -25.1099319458
-230997.154797 -19.6422729492
-231119.21406 -13.5921173096
-231241.273323 -7.92206573486
-231363.332585 -3.58909606934
-231485.391848 -1.44425964355
-231607.451111 -2.14015197754
-231729.510374 -6.05563354492
-231851.569637 -13.2451400757
-231973.628899 -23.4189453125
-232095.688162 -35.9562911987
-232217.747425 -49.9521865845
-232339.806688 -64.2934188843
-232461.86595 -77.7582397461
-232583.925213 -89.1305389404
-232705.984476 -97.3185424805
-232828.043739 -101.466697693
-232950.103002 -101.05015564
-233072.162264 -95.9422302246
-233194.221527 -86.4477386475
-233316.28079 -73.2974624634
-233438.340053 -57.6030731201
-233560.399315 -40.7748260498
-233682.458578 -24.407989502
-233804.517841 -10.1472549438
-233926.577104 0.459861755371
-234048.636366 6.10793304443
-234170.695629 5.86367034912
-234292.754892 -0.730438232422
-234414.814155 -13.5896072388
-234536.873418 -32.0638122559
-234658.93268 -54.9627532959
-234780.991943 -80.6278839111
-234903.051206 -107.047149658
-235025.110469 -132.003974915
-235147.169731 -153.249328613
-235269.228994 -168.682746887
-235391.288257 -176.527687073
-235513.34752 -175.486244202
-235635.406783 -164.860023499
-235757.466045 -144.626045227
-235879.525308 -115.460578918
-236001.584571 -78.7077026367
-236123.643834 -36.2940139771
-236245.703096 9.404296875
-236367.762359 55.7326049805
-236489.821622 99.9527664185
-236611.880885 139.447616577
-236733.940147 171.917640686
-236855.99941 195.554069519
-236978.058673 209.1745224
-237100.117936 212.309783936
-237222.177199 205.23474884
-237344.236461 188.940879822
-237466.295724 165.05267334
-237588.354987 135.695007324
-237710.41425 103.322433472
-237832.473512 70.5244903564
-237954.532775 39.8232421875
-238076.592038 13.4795761108
-238198.651301 -6.67608642578
-238320.710564 -19.3751831055
-238442.769826 -23.9940795898
-238564.829089 -20.5832901001
-238686.888352 -9.84120941162
-238808.947615 6.96409606934
-238931.006877 28.1175613403
-239053.06614 51.6123428345
-239175.125403 75.3244552612
-239297.184666 97.1911087036
-239419.243928 115.377815247
-239541.303191 128.420310974
-239663.362454 135.330474854
-239785.421717 135.657806396
-239907.48098 129.503639221
-240029.540242 117.487968445
-240151.599505 100.673912048
-240273.658768 80.4580612183
-240395.718031 58.4376373291
-240517.777293 36.2670135498
-240639.836556 15.5166549683
-240761.895819 -2.45323944092
-240883.955082 -16.5942077637
-241006.014345 -26.2380142212
-241128.073607 -31.1284484863
-241250.13287 -31.4151000977
-241372.192133 -27.6124267578
-241494.251396 -20.5294418335
-241616.310658 -11.1787109375
-241738.369921 -0.674118041992
-241860.429184 9.87243652344
-241982.488447 19.44581604
-242104.547709 27.2052536011
-242226.606972 32.5395507812
-242348.666235 35.0959701538
-242470.725498 34.782623291
-242592.784761 31.7462615967
-242714.844023 26.3304672241
-242836.903286 19.0202102661
-242958.962549 10.3800430298
-243081.021812 0.993324279785
-243203.081074 -8.59100341797
-243325.140337 -17.8989181519
-243447.1996 -26.5558013916
-243569.258863 -34.2939453125
-243691.318126 -40.9441680908
-243813.377388 -46.4148483276
-243935.436651 -50.6627426147
-244057.495914 -53.6615066528
-244179.555177 -55.3730926514
-244301.614439 -55.7275848389
-244423.673702 -54.6147460938
-244545.732965 -51.889831543
-244667.792228 -47.393196106
-244789.85149 -40.9819488525
-244911.910753 -32.569480896
-245033.970016 -22.1676864624
-245156.029279 -9.92543792725
-245278.088542 3.84259033203
-245400.147804 18.6425704956
-245522.207067 33.8073120117
-245644.26633 48.5235443115
-245766.325593 61.8802261353
-245888.384855 72.9348220825
-246010.444118 80.7926635742
-246132.503381 84.6920852661
-246254.562644 84.0871200562
-246376.621907 78.7190170288
-246498.681169 68.6683959961
-246620.740432 54.3812789917
-246742.799695 36.6643676758
-246864.858958 16.6477890015
-246986.91822 -4.28330993652
-247108.977483 -24.5843887329
-247231.036746 -42.6661148071
-247353.096009 -57.0196762085
-247475.155271 -66.341255188
-247597.214534 -69.6445388794
-247719.273797 -66.3508529663
-247841.33306 -56.3481292725
-247963.392323 -40.0124130249
-248085.451585 -18.1889648438
-248207.510848 7.86618804932
-248329.570111 36.5802841187
-248451.629374 66.1852340698
-248573.688636 94.8568725586
-248695.747899 120.8595047
-248817.807162 142.683532715
-248939.866425 159.16381073
-249061.925688 169.568565369
-249183.98495 173.651168823
-249306.044213 171.660095215
-249428.103476 164.306755066
-249550.162739 152.694259644
-249672.222001 138.213745117
-249794.281264 122.418167114
-249916.340527 106.884719849
-250038.39979 93.0783843994
-250160.459052 82.229057312
-250282.518315 75.2323455811
-250404.577578 72.5827560425
-250526.636841 74.3442382812
-250648.696104 80.1596755981
-250770.755366 89.2971115112
-250892.814629 100.727554321
-251014.873892 113.225906372
-251136.933155 125.484970093
-251258.992417 136.231643677
-251381.05168 144.334312439
-251503.110943 148.892066956
-251625.170206 149.298240662
-251747.229469 145.273742676
-251869.288731 136.868614197
-251991.347994 124.433601379
-252113.407257 108.566680908
-252235.46652 90.040977478
-252357.525782 69.7230834961
-252479.585045 48.4906997681
-252601.644308 27.1580123901
-252723.703571 6.41661834717
-252845.762833 -13.2030029297
-252967.822096 -31.3468704224
-253089.881359 -47.8292312622
-253211.940622 -62.6041641235
-253333.999885 -75.7216339111
-253456.059147 -87.2748565674
-253578.11841 -97.3467559814
-253700.177673 -105.962997437
-253822.236936 -113.058151245
-253944.296198 -118.460243225
-254066.355461 -121.89604187
-254188.414724 -123.017112732
-254310.473987 -121.444206238
-254432.53325 -116.824661255
-254554.592512 -108.896232605
-254676.651775 -97.549041748
-254798.711038 -82.8778915405
-254920.770301 -65.2173080444
-255042.829563 -45.1537246704
-255164.888826 -23.5113601685
-255286.948089 -1.31121826172
-255409.007352 20.2942581177
-255531.066614 40.1060256958
-255653.125877 56.9746170044
-255775.18514 69.8989715576
-255897.244403 78.1178207397
-256019.303666 81.1839675903
-256141.362928 79.0135269165
-256263.422191 71.9038238525
-256385.481454 60.5174255371
-256507.540717 45.8323822021
-256629.599979 29.0623931885
-256751.659242 11.5541915894
-256873.718505 -5.3288192749
-256995.777768 -20.3256759644
-257117.837031 -32.3879394531
-257239.896293 -40.7703399658
-257361.955556 -45.0927124023
-257484.014819 -45.3669662476
-257606.074082 -41.9862289429
-257728.133344 -35.6771392822
-257850.192607 -27.4195709229
-257972.25187 -18.3423614502
-258094.311133 -9.6047744751
-258216.370395 -2.276512146
-258338.429658 2.77205657959
-258460.488921 4.95783233643
-258582.548184 4.04167175293
-258704.607447 0.148475646973
-258826.666709 -6.2523727417
-258948.725972 -14.4036178589
-259070.785235 -23.3483047485
-259192.844498 -32.0400619507
-259314.90376 -39.4640197754
-259436.963023 -44.7546157837
-259559.022286 -47.2980575562
-259681.081549 -46.8071975708
-259803.140811 -43.3604278564
-259925.200074 -37.3989257812
-260047.259337 -29.681930542
-260169.3186 -21.2034225464
-260291.377863 -13.0782012939
-260413.437125 -6.40912628174
-260535.496388 -2.14928436279
-260657.555651 -0.974273681641
-260779.614914 -3.17894744873
-260901.674176 -8.61122131348
-261023.733439 -16.6519088745
-261145.792702 -26.2452392578
-261267.851965 -35.9792861938
-261389.911228 -44.2108688354
-261511.97049 -49.2237930298
-261634.029753 -49.4064407349
-261756.089016 -43.431022644
-261878.148279 -30.4166870117
-262000.207541 -10.0592041016
-262122.266804 17.2876281738
-262244.326067 50.5893554688
-262366.38533 88.1718292236
-262488.444592 127.825576782
-262610.503855 166.966110229
-262732.563118 202.837547302
-262854.622381 232.742553711
-262976.681644 254.277862549
-263098.740906 265.554153442
-263220.800169 265.378967285
-263342.859432 253.3854599
-263464.918695 230.092735291
-263586.977957 196.891044617
-263709.03722 155.950813293
-263831.096483 110.062156677
-263953.155746 62.4175186157
-264075.215009 16.3561019897
-264197.274271 -24.9078521729
-264319.333534 -58.5492095947
-264441.392797 -82.3642501831
-264563.45206 -94.9510650635
-264685.511322 -95.820892334
-264807.570585 -85.4306793213
-264929.629848 -65.1334838867
-265051.689111 -37.0513305664
-265173.748373 -3.88179779053
-265295.807636 31.3438110352
-265417.866899 65.5291595459
-265539.926162 95.7833175659
-265661.985425 119.669387817
-265784.044687 135.408195496
-265906.10395 142.019340515
-266028.163213 139.387390137
-266150.222476 128.248275757
-266272.281738 110.097877502
-266394.341001 87.0328521729
-266516.400264 61.5392379761
-266638.459527 36.2496032715
-266760.51879 13.6917953491
-266882.578052 -3.94686889648
-267004.637315 -15.0180587769
-267126.696578 -18.5552978516
-267248.755841 -14.3489761353
-267370.815103 -2.94752502441
-267492.874366 14.4140930176
-267614.933629 35.950012207
-267736.992892 59.5091018677
-267859.052154 82.7917251587
-267981.111417 103.575965881
-268103.17068 119.931266785
-268225.229943 130.398925781
-268347.289206 134.1223526
-268469.348468 130.915657043
-268591.407731 121.264923096
-268713.466994 106.263290405
-268835.526257 87.4876785278
-268957.585519 66.8305511475
-269079.644782 46.3039474487
-269201.704045 27.8360748291
-269323.763308 13.0803985596
-269445.822571 3.25644683838
-269567.881833 -0.96297454834
-269689.941096 0.492462158203
-269812.000359 7.09658813477
-269934.059622 17.7920837402
-270056.118884 31.1079559326
-270178.178147 45.3164978027
-270300.23741 58.6128921509
-270422.296673 69.2993164062
-270544.355935 75.9550018311
-270666.415198 77.5750961304
-270788.474461 73.6656570435
-270910.533724 64.2852325439
-271032.592987 50.0305404663
-271154.652249 31.9683761597
-271276.711512 11.5215759277
-271398.770775 -9.67826080322
-271520.830038 -29.956451416
-271642.8893 -47.7616119385
-271764.948563 -61.8166503906
-271887.007826 -71.239112854
-272009.067089 -75.6194992065
-272131.126352 -75.0505065918
-272253.185614 -70.1054153442
-272375.244877 -61.7685394287
-272497.30414 -51.3259887695
-272619.363403 -40.2283477783
-272741.422665 -29.9396514893
-272863.481928 -21.7881774902
-272985.541191 -16.8337860107
-273107.600454 -15.7647323608
-273229.659716 -18.8335647583
-273351.718979 -25.8377380371
-273473.778242 -36.1454238892
-273595.837505 -48.7634124756
-273717.896768 -62.4389038086
-273839.95603 -75.7846450806
-273962.015293 -87.4144058228
-274084.074556 -96.075378418
-274206.133819 -100.764663696
-274328.193081 -100.819519043
-274450.252344 -95.9729537964
-274572.311607 -86.3714141846
-274694.37087 -72.5537338257
-274816.430133 -55.3953933716
-274938.489395 -36.024772644
-275060.548658 -15.7206878662
-275182.607921 4.19821166992
-275304.667184 22.4817276001
-275426.726446 38.0434265137
-275548.785709 50.0361251831
-275670.844972 57.9013137817
-275792.904235 61.3904342651
-275914.963497 60.5586166382
-276037.02276 55.734085083
-276159.082023 47.4688186646
-276281.141286 36.477355957
-276403.200549 23.570930481
-276525.259811 9.59439086914
-276647.319074 -4.62886047363
-276769.378337 -18.3392333984
-276891.4376 -30.8687744141
-277013.496862 -41.6548538208
-277135.556125 -50.2413330078
-277257.615388 -56.2710113525
-277379.674651 -59.4737091064
-277501.733914 -59.6543579102
-277623.793176 -56.6851119995
-277745.852439 -50.5043487549
-277867.911702 -41.1234436035
-277989.970965 -28.6408920288
-278112.030227 -13.2612838745
-278234.08949 4.68460845947
-278356.148753 24.7234725952
-278478.208016 46.2312088013
-278600.267278 68.4376831055
-278722.326541 90.4472122192
-278844.385804 111.276023865
-278966.445067 129.905792236
-279088.50433 145.350082397
-279210.563592 156.728401184
-279332.622855 163.340843201
-279454.682118 164.735641479
-279576.741381 160.761871338
-279698.800643 151.600158691
-279820.859906 137.766532898
-279942.919169 120.086616516
-280064.978432 99.6404724121
-280187.037695 77.6817855835
-280309.096957 55.5377426147
-280431.15622 34.4985656738
-280553.215483 15.7070999146
-280675.274746 0.0597305297852
-280797.334008 -11.8711166382
-280919.393271 -19.8841018677
-281041.452534 -24.1597518921
-281163.511797 -25.2328872681
-281285.571059 -23.9277801514
-281407.630322 -21.2621154785
-281529.689585 -18.328338623
-281651.748848 -16.1646499634
-281773.808111 -15.6287460327
-281895.867373 -17.2877731323
-282017.926636 -21.3372955322
-282139.985899 -27.5587005615
-282262.045162 -35.321395874
-282384.104424 -43.6315383911
-282506.163687 -51.2240600586
-282628.22295 -56.6903839111
-282750.282213 -58.6299285889
-282872.341476 -55.8108520508
-282994.400738 -47.3234329224
-283116.460001 -32.7103729248
-283238.519264 -12.0591125488
-283360.578527 13.9549026489
-283482.637789 44.0808410645
-283604.697052 76.5621261597
-283726.756315 109.259437561
-283848.815578 139.817047119
-283970.87484 165.858688354
-284092.934103 185.195205688
-284214.993366 196.024978638
-284337.052629 197.108078003
-284459.111892 187.896911621
-284581.171154 168.610099792
-284703.230417 140.240898132
-284825.28968 104.498062134
-284947.348943 63.6825332642
-285069.408205 20.5100708008
-285191.467468 -22.1054611206
-285313.526731 -61.2892303467
-285435.585994 -94.4420166016
-285557.645257 -119.45539093
-285679.704519 -134.88596344
-285801.763782 -140.07308197
-285923.823045 -135.189498901
-286045.882308 -121.220115662
-286167.94157 -99.8710250854
-286290.000833 -73.4169006348
-286412.060096 -44.5004043579
-286534.119359 -15.9018707275
-286656.178621 9.70059967041
-286778.237884 29.9592666626
-286900.297147 43.0527954102
-287022.35641 47.8341445923
-287144.415673 43.9175491333
-287266.474935 31.6979217529
-287388.534198 12.3026199341
-287510.593461 -12.5193710327
-287632.652724 -40.5594787598
-287754.711986 -69.34740448
-287876.771249 -96.3671035767
-287998.830512 -119.271186829
-288120.889775 -136.075302124
-288242.949038 -145.316390991
-288365.0083 -146.16204071
-288487.067563 -138.463417053
-288609.126826 -122.748985291
-288731.186089 -100.162155151
-288853.245351 -72.350112915
-288975.304614 -41.3156967163
-289097.363877 -9.24655151367
-289219.42314 21.6629486084
-289341.482402 49.381439209
-289463.541665 72.1879501343
-289585.600928 88.7861938477
-289707.660191 98.3777694702
-289829.719454 100.691009521
-289951.778716 95.966003418
-290073.837979 84.900352478
-290195.897242 68.5628509521
-290317.956505 48.2853927612
-290440.015767 25.5435638428
-290562.07503 1.83699798584
-290684.134293 -21.4203796387
-290806.193556 -42.9923400879
-290928.252819 -61.8883972168
-291050.312081 -77.4054641724
-291172.371344 -89.1423950195
-291294.430607 -96.9898986816
-291416.48987 -101.09979248
-291538.549132 -101.839286804
-291660.608395 -99.7363739014
-291782.667658 -95.4222488403
-291904.726921 -89.5762405396
-292026.786183 -82.8771438599
-292148.845446 -75.9637527466
-292270.904709 -69.4056472778
-292392.963972 -63.6838684082
-292515.023235 -59.180267334
-292637.082497 -56.1730728149
-292759.14176 -54.8367843628
-292881.201023 -55.2437133789
-293003.260286 -57.3660507202
-293125.319548 -61.0774078369
-293247.378811 -66.1541137695
-293369.438074 -72.2771987915
-293491.497337 -79.036781311
-293613.5566 -85.9408798218
-293735.615862 -92.4303894043
-293857.675125 -97.9018783569
-293979.734388 -101.738517761
-294101.793651 -103.348770142
-294223.852913 -102.211074829
-294345.912176 -97.9213409424
-294467.971439 -90.2393722534
-294590.030702 -79.1298217773
-294712.089964 -64.7921905518
-294834.149227 -47.6763687134
-294956.20849 -28.479385376
-295078.267753 -8.12184906006
-295200.327016 12.2966842651
-295322.386278 31.5615158081
-295444.445541 48.4220352173
-295566.504804 61.6813430786
-295688.564067 70.2891540527
-295810.623329 73.4304504395
-295932.682592 70.6020126343
-296054.741855 61.6698608398
-296176.801118 46.9012374878
-296298.860381 26.9676055908
-296420.919643 2.91630554199
-296542.978906 -23.8878173828
-296665.038169 -51.8476486206
-296787.097432 -79.2399368286
-296909.156694 -104.33480072
-297031.215957 -125.51940918
-297153.27522 -141.416160583
-297275.334483 -150.986244202
-297397.393745 -153.609840393
-297519.453008 -149.136772156
-297641.512271 -137.903129578
-297763.571534 -120.71206665
-297885.630797 -98.7805938721
-298007.690059 -73.655418396
-298129.749322 -47.1048965454
-298251.808585 -20.9947891235
-298373.867848 2.84272003174
-298495.92711 22.7370986938
-298617.986373 37.2948532104
-298740.045636 45.4944534302
-298862.104899 46.7537460327
-298984.164162 40.9655685425
-299106.223424 28.4996261597
-299228.282687 10.1708679199
-299350.34195 -12.8222198486
-299472.401213 -38.9848098755
-299594.460475 -66.6312637329
-299716.519738 -94.0015029907
-299838.579001 -119.379676819
-299960.638264 -141.207054138
-300082.697526 -158.181510925
-300204.756789 -169.337425232
-300326.816052 -174.101234436
-300448.875315 -172.319816589
-300570.934578 -164.260574341
-300692.99384 -150.584388733
-300815.053103 -132.293930054
-300937.112366 -110.661590576
-301059.171629 -87.1421051025
-301181.230891 -63.2761383057
-301303.290154 -40.5907745361
-301425.349417 -20.5034942627
-301547.40868 -4.2350769043
-301669.467943 7.26316833496
-301791.527205 13.3645095825
-301913.586468 13.8004226685
-302035.645731 8.67234802246
-302157.704994 -1.55937957764
-302279.764256 -16.1080627441
-302401.823519 -33.9121322632
-302523.882782 -53.7027206421
-302645.942045 -74.0827178955
-302768.001307 -93.6129074097
-302890.06057 -110.900032043
-303012.119833 -124.681419373
-303134.179096 -133.90171814
-303256.238359 -137.777008057
-303378.297621 -135.842636108
-303500.356884 -127.98223114
-303622.416147 -114.435798645
-303744.47541 -95.7870101929
-303866.534672 -72.9297332764
-303988.593935 -47.0163192749
-304110.653198 -19.3905410767
-304232.712461 8.49110412598
-304354.771724 35.1448059082
-304476.830986 59.1461715698
-304598.890249 79.213760376
-304720.949512 94.2835464478
-304843.008775 103.570266724
-304965.068037 106.611801147
-305087.1273 103.293640137
-305209.186563 93.8521652222
-305331.245826 78.8564758301
-305453.305088 59.1700210571
-305575.364351 35.8942260742
-305697.423614 10.2981262207
-305819.482877 -16.2618026733
-305941.54214 -42.4264450073
-306063.601402 -66.9176940918
-306185.660665 -88.6159210205
-306307.719928 -106.626068115
-306429.779191 -120.3279953
-306551.838453 -129.407730103
-306673.897716 -133.867805481
-306795.956979 -134.015632629
-306918.016242 -130.430969238
-307040.075504 -123.914337158
-307162.134767 -115.420211792
-307284.19403 -105.979263306
-307406.253293 -96.6151580811
-307528.312556 -88.2618560791
-307650.371818 -81.6871490479
-307772.431081 -77.4284591675
-307894.490344 -75.7454986572
-308016.549607 -76.5938186646
-308138.608869 -79.6219329834
-308260.668132 -84.1926498413
-308382.727395 -89.4280776978
-308504.786658 -94.2754974365
-308626.845921 -97.5901260376
-308748.905183 -98.2289276123
-308870.964446 -95.1491622925
-308993.023709 -87.503868103
-309115.082972 -74.7273406982
-309237.142234 -56.603263855
-309359.201497 -33.3096008301
-309481.26076 -5.43575286865
-309603.320023 26.0307846069
-309725.379285 59.7488861084
-309847.438548 94.0968933105
-309969.497811 127.27104187
-310091.557074 157.402305603
-310213.616337 182.683914185
-310335.675599 201.500366211
-310457.734862 212.548408508
-310579.794125 214.940383911
-310701.853388 208.281761169
-310823.91265 192.715827942
-310945.971913 168.931617737
-311068.031176 138.132713318
-311190.090439 101.968666077
-311312.149702 62.4330825806
-311434.208964 21.7352523804
-311556.268227 -17.8455123901
-311678.32749 -54.1123580933
-311800.386753 -85.0983276367
-311922.446015 -109.1980896
-312044.505278 -125.27355957
-312166.564541 -132.725311279
-312288.623804 -131.524269104
-312410.683066 -122.201400757
-312532.742329 -105.796081543
-312654.801592 -83.7677230835
-312776.860855 -57.8777618408
-312898.920118 -30.0513763428
-313020.97938 -2.23049163818
-313143.038643 23.7705612183
-313265.097906 46.3949661255
-313387.157169 64.449005127
-313509.216431 77.1753845215
-313631.275694 84.2890090942
-313753.334957 85.9735488892
-313875.39422 82.8399887085
-313997.453483 75.8519515991
-314119.512745 66.224861145
-314241.572008 55.3086700439
-314363.631271 44.4640197754
-314485.690534 34.9429550171
-314607.749796 27.7841796875
-314729.809059 23.7308578491
-314851.868322 23.1774673462
-314973.927585 26.1488800049
-315095.986847 32.3122558594
-315218.04611 41.0192260742
-315340.105373 51.3734893799
-315462.164636 62.3169708252
-315584.223899 72.7260284424
-315706.283161 81.5095214844
-315828.342424 87.6997528076
-315950.401687 90.5293884277
-316072.46095 89.488571167
-316194.520212 84.3584747314
-316316.579475 75.2200164795
-316438.638738 62.4386444092
-316560.698001 46.6279449463
-316682.757264 28.5965270996
-316804.816526 9.28359222412
-316926.875789 -10.3107223511
-317048.935052 -29.1949234009
-317170.994315 -46.4497070312
-317293.053577 -61.2821884155
-317415.11284 -73.0676498413
-317537.172103 -81.3771972656
-317659.231366 -85.991569519
-317781.290628 -86.90184021
-317903.349891 -84.2988357544
-318025.409154 -78.5535354614
-318147.468417 -70.1909713745
-318269.52768 -59.8594436646
-318391.586942 -48.2973632812
-318513.646205 -36.2985153198
-318635.705468 -24.676864624
-318757.764731 -14.2312545776
-318879.823993 -5.71015930176
-319001.883256 0.22322845459
-319123.942519 3.02527618408
-319246.001782 2.30393981934
-319368.061045 -2.15189361572
-319490.120307 -10.3486938477
-319612.17957 -22.0718231201
-319734.238833 -36.8795318604
-319856.298096 -54.1093292236
-319978.357358 -72.8987197876
-320100.416621 -92.2212142944
-320222.475884 -110.937240601
-320344.535147 -127.858268738
-320466.594409 -141.820671082
-320588.653672 -151.764961243
-320710.712935 -156.814285278
-320832.772198 -156.345848083
-320954.831461 -150.048851013
-321076.890723 -137.962791443
-321198.949986 -120.49156189
-321321.009249 -98.39037323
-321443.068512 -72.7248535156
-321565.127774 -44.8042602539
-321687.187037 -16.0928268433
-321809.2463 11.8937149048
-321931.305563 37.6987609863
-322053.364826 60.0328598022
-322175.424088 77.8699874878
-322297.483351 90.5234909058
-322419.542614 97.6945114136
-322541.601877 99.4884338379
-322663.661139 96.3974761963
-322785.720402 89.2511062622
-322907.779665 79.1384658813
-323029.838928 67.3102111816
-323151.89819 55.0689468384
-323273.957453 43.658416748
-323396.016716 34.1619796753
-323518.075979 27.4198074341
-323640.135242 23.9720687866
-323762.194504 24.0331039429
-323884.253767 27.4978027344
-324006.31303 33.9786376953
-324128.372293 42.868019104
-324250.431555 53.4183807373
-324372.490818 64.8305892944
-324494.550081 76.3404769897
-324616.609344 87.2934951782
-324738.668607 97.1995849609
-324860.727869 105.762176514
-324982.787132 112.87878418
-325104.846395 118.614089966
-325226.905658 123.149681091
-325348.96492 126.717697144
-325471.024183 129.527824402
-325593.083446 131.697967529
-325715.142709 133.198783875
-325837.201971 133.820953369
-325959.261234 133.171394348
-326081.320497 130.701042175
-326203.37976 125.763183594
-326325.439023 117.697257996
-326447.498285 105.929145813
-326569.557548 90.0768203735
-326691.616811 70.0482788086
-326813.676074 46.1185913086
-326935.735336 18.9747161865
-327057.794599 -10.2810058594
-327179.853862 -40.1731796265
-327301.913125 -68.9414825439
-327423.972388 -94.6695022583
-327546.03165 -115.444137573
-327668.090913 -129.531410217
-327790.150176 -135.552001953
-327912.209439 -132.638374329
-328034.268701 -120.556274414
-328156.327964 -99.7759017944
-328278.387227 -71.4824905396
-328400.44649 -37.5212554932
-328522.505752 -0.278297424316
-328644.565015 37.494644165
-328766.624278 72.8975524902
-328888.683541 103.123054504
-329010.742804 125.698997498
-329132.802066 138.709861755
-329254.861329 140.975227356
-329376.920592 132.167320251
-329498.979855 112.854431152
-329621.039117 84.4643096924
-329743.09838 49.1688156128
-329865.157643 9.69921875
-329987.216906 -30.8922042847
-330109.276169 -69.5025253296
-330231.335431 -103.255218506
-330353.394694 -129.758079529
-330475.453957 -147.31703186
-330597.51322 -155.085128784
-330719.572482 -153.131752014
-330841.631745 -142.425010681
-330963.691008 -124.72820282
-331085.750271 -102.420211792
-331207.809533 -78.2566146851
-331329.868796 -55.0946578979
-331451.928059 -35.608757019
-331573.987322 -22.0244216919
-331696.046585 -15.8966674805
-331818.105847 -17.9548339844
-331940.16511 -28.0293045044
-332062.224373 -45.067527771
-332184.283636 -67.2378768921
-332306.342898 -92.1112442017
-332428.402161 -116.902664185
-332550.461424 -138.748748779
-332672.520687 -154.993988037
-332794.57995 -163.457054138
-332916.639212 -162.651031494
-333038.698475 -151.93561554
-333160.757738 -131.586296082
-333282.817001 -102.773643494
-333404.876263 -67.4550628662
-333526.935526 -28.1897201538
-333648.994789 12.1045074463
-333771.054052 50.4283370972
-333893.113314 83.9841156006
-334015.172577 110.437568665
-334137.23184 128.131782532
-334259.291103 136.232673645
-334381.350366 134.792106628
-334503.409628 124.723243713
-334625.468891 107.691123962
-334747.528154 85.9306488037
-334869.587417 62.0106124878
-334991.646679 38.5685195923
-335113.705942 18.0429229736
-335235.765205 2.43062591553
-335357.824468 -6.907081604
-335479.883731 -9.36993408203
-335601.942993 -5.16362762451
-335724.002256 4.73904418945
-335846.061519 18.7166442871
-335968.120782 34.6836776733
-336090.180044 50.3224716187
-336212.239307 63.3373336792
-336334.29857 71.7054901123
-336456.357833 73.8984527588
-336578.417095 69.0515136719
-336700.476358 57.0641860962
-336822.535621 38.6214828491
-336944.594884 15.1343078613
-337066.654147 -11.3948898315
-337188.713409 -38.5673141479
-337310.772672 -63.8239593506
-337432.831935 -84.6989593506
-337554.891198 -99.064743042
-337676.95046 -105.344612122
-337799.009723 -102.671928406
-337921.068986 -90.9806518555
-338043.128249 -71.0187225342
-338165.187512 -44.2837982178
-338287.246774 -12.8882598877
-338409.306037 20.6324310303
-338531.3653 53.5490646362
-338653.424563 83.1828384399
-338775.483825 107.140930176
-338897.543088 123.521339417
-339019.602351 131.067871094
-339141.661614 129.262359619
-339263.720876 118.346679688
-339385.780139 99.2751083374
-339507.839402 73.6035232544
-339629.898665 43.3286361694
-339751.957928 10.6942672729
-339874.01719 -22.0153121948
-339996.076453 -52.6747207642
-340118.135716 -79.4903488159
-340240.194979 -101.131774902
-340362.254241 -116.810829163
-340484.313504 -126.303771973
-340606.372767 -129.917198181
-340728.43203 -128.405151367
-340850.491293 -122.848304749
-340972.550555 -114.510543823
-341094.609818 -104.688819885
-341216.669081 -94.5731048584
-341338.728344 -85.1303787231
-341460.787606 -77.0239486694
-341582.846869 -70.5746765137
-341704.906132 -65.7658615112
-341826.965395 -62.28881073
-341949.024657 -59.621383667
-342071.08392 -57.1288986206
-342193.143183 -54.1743850708
-342315.202446 -50.2246246338
-342437.261709 -44.939743042
-342559.320971 -38.2359008789
-342681.380234 -30.3143081665
-342803.439497 -21.653755188
-342925.49876 -12.9680480957
-343047.558022 -5.13346099854
-343169.617285 0.904975891113
-343291.676548 4.23796081543
-343413.735811 4.09491729736
-343535.795074 -0.0651321411133
-343657.854336 -8.48535919189
-343779.913599 -21.0722732544
-343901.972862 -37.3903656006
-344024.032125 -56.6905517578
-344146.091387 -77.9688568115
-344268.15065 -100.049362183
-344390.209913 -121.682113647
-344512.269176 -141.646484375
-344634.328438 -158.849411011
-344756.387701 -172.409172058
-344878.446964 -181.717224121
-345000.506227 -186.473083496
-345122.56549 -186.690383911
-345244.624752 -182.674873352
-345366.684015 -174.97844696
-345488.743278 -164.335220337
-345610.802541 -151.587036133
-345732.861803 -137.606735229
-345854.921066 -123.226600647
-345976.980329 -109.178833008
-346099.039592 -96.0527038574
-346221.098855 -84.2708816528
-346343.158117 -74.0852432251
-346465.21738 -65.5900268555
-346587.276643 -58.7486801147
-346709.335906 -53.4293518066
-346831.395168 -49.443397522
-346953.454431 -46.5818786621
-347075.513694 -44.645362854
-347197.572957 -43.463973999
-347319.632219 -42.9064102173
-347441.691482 -42.8781661987
-347563.750745 -43.3108596802
-347685.810008 -44.1458358765
-347807.869271 -45.3159866333
-347929.928533 -46.729637146
-348051.987796 -48.2602920532
-348174.047059 -49.7444839478
-348296.106322 -50.9893035889
-348418.165584 -51.7889862061
-348540.224847 -51.9488525391
-348662.28411 -51.3135604858
-348784.343373 -49.7953720093
-348906.402636 -47.3983612061
-349028.461898 -44.2343826294
-349150.521161 -40.5273895264
-349272.580424 -36.6041717529
-349394.639687 -32.8712844849
-349516.698949 -29.7793045044
-349638.758212 -27.7777099609
-349760.817475 -27.2647018433
-349882.876738 -28.5372390747
-350004.936 -31.7471542358
-350126.995263 -36.868270874
-350249.054526 -43.6791610718
-350371.113789 -51.7640686035
-350493.173052 -60.5331039429
-350615.232314 -69.2604064941
-350737.291577 -77.1373596191
-350859.35084 -83.3360595703
-350981.410103 -87.0770721436
-351103.469365 -87.6952438354
-351225.528628 -84.6969528198
-351347.587891 -77.803527832
-351469.647154 -66.9767913818
-351591.706417 -52.4242019653
-351713.765679 -34.583770752
-351835.824942 -14.0902786255
-351957.884205 8.27317810059
-352079.943468 31.6337890625
-352202.00273 55.0910415649
-352324.061993 77.7771911621
-352446.121256 98.9098358154
-352568.180519 117.83266449
-352690.239781 134.041427612
-352812.299044 147.193962097
-352934.358307 157.105377197
-353056.41757 163.730461121
-353178.476833 167.137321472
-353300.536095 167.476463318
-353422.595358 164.950057983
-353544.654621 159.785438538
-353666.713884 152.216003418
-353788.773146 142.471199036
-353910.832409 130.776145935
-354032.891672 117.358955383
-354154.950935 102.463890076
-354277.010197 86.366027832
-354399.06946 69.3839797974
-354521.128723 51.886932373
-354643.187986 34.2928237915
-354765.247249 17.0562057495
-354887.306511 0.645866394043
-355009.365774 -14.4863967896
-355131.425037 -27.9425582886
-355253.4843 -39.415763855
-355375.543562 -48.7238540649
-355497.602825 -55.8334350586
-355619.662088 -60.8699645996
-355741.721351 -64.1107177734
-355863.780614 -65.9595947266
-355985.839876 -66.9043045044
-356107.899139 -67.4597167969
-356229.958402 -68.1023712158
-356352.017665 -69.2033691406
-356474.076927 -70.9676361084
-356596.13619 -73.3873291016
-356718.195453 -76.2166290283
-356840.254716 -78.9729766846
-356962.313978 -80.967590332
-357084.373241 -81.364692688
-357206.432504 -79.2656555176
-357328.491767 -73.8114013672
-357450.55103 -64.2932891846
-357572.610292 -50.2615585327
-357694.669555 -31.6192550659
-357816.728818 -8.69033813477
-357938.788081 17.7474822998
-358060.847343 46.4719924927
-358182.906606 75.8700332642
-358304.965869 104.034576416
-358427.025132 128.898696899
-358549.084395 148.396659851
-358671.143657 160.638748169
-358793.20292 164.084373474
-358915.262183 157.697181702
-359037.321446 141.067077637
-359159.380708 114.485908508
-359281.439971 78.9680480957
-359403.499234 36.2108917236
-359525.558497 -11.503074646
-359647.617759 -61.4571609497
-359769.677022 -110.692115784
-359891.736285 -156.223823547
-360013.795548 -195.268280029
-360135.854811 -225.455406189
-360257.914073 -245.01235199
-360379.973336 -252.900787354
-360502.032599 -248.895874023
-360624.091862 -233.599609375
-360746.151124 -208.387374878
-360868.210387 -175.292427063
-360990.26965 -136.838104248
-361112.328913 -95.8327255249
-361234.388176 -55.1448135376
-361356.447438 -17.4782409668
-361478.506701 14.8336334229
-361600.565964 39.9976348877
-361722.625227 56.880355835
-361844.684489 65.069190979
-361966.743752 64.8707962036
-362088.803015 57.2496261597
-362210.862278 43.7135848999
-362332.92154 26.159072876
-362454.980803 6.69037628174
-362577.040066 -12.5693969727
-362699.099329 -29.6592712402
-362821.158592 -42.9370498657
-362943.217854 -51.1996536255
-363065.277117 -53.7580108643
-363187.33638 -50.4624938965
-363309.395643 -41.6796112061
-363431.454905 -28.2249526978
-363553.514168 -11.2612457275
-363675.573431 7.82660675049
-363797.632694 27.567024231
-363919.691957 46.5338287354
-364041.751219 63.4638061523
-364163.810482 77.3495864868
-364285.869745 87.5011138916
-364407.929008 93.5731735229
-364529.98827 95.5589294434
-364652.047533 93.7537155151
-364774.106796 88.6951141357
-364896.166059 81.0880737305
-365018.225321 71.7236480713
-365140.284584 61.4002456665
-365262.343847 50.8552474976
-365384.40311 40.7125167847
-365506.462373 31.449432373
-365628.521635 23.3841781616
-365750.580898 16.6820449829
-365872.640161 11.3770599365
-365994.699424 7.40416717529
-366116.758686 4.63636016846
-366238.817949 2.92127227783
-366360.877212 2.11200714111
-366482.936475 2.08949279785
-366604.995738 2.77333068848
-366727.055 4.12199401855
-366849.114263 6.12303924561
-366971.173526 8.77665710449
-367093.232789 12.0757751465
-367215.292051 15.9868774414
-367337.351314 20.4349899292
-367459.410577 25.2957992554
-367581.46984 30.396232605
-367703.529102 35.5241012573
-367825.588365 40.4452285767
-367947.647628 44.9260101318
-368069.706891 48.7578964233
-368191.766154 51.7803649902
-368313.825416 53.8987426758
-368435.884679 55.0941085815
-368557.943942 55.4236373901
-368680.003205 55.0107879639
-368802.062467 54.0266189575
-368924.12173 52.6645050049
-369046.180993 51.1117095947
-369168.240256 49.5219650269
-369290.299519 47.9931030273
-369412.358781 46.5532608032
-369534.418044 45.1583557129
-369656.477307 43.7016601562
-369778.53657 42.0352249146
-369900.595832 40.0004653931
-370022.655095 37.4643325806
-370144.714358 34.3562316895
-370266.773621 30.7000656128
-370388.832883 26.6365509033
-370510.892146 22.4310760498
-370632.951409 18.4647750854
-370755.010672 15.2073669434
-370877.069935 13.1736450195
-370999.129197 12.86693573
-371121.18846 14.7151184082
-371243.247723 19.0061721802
-371365.306986 25.8311309814
-371487.366248 35.041595459
-371609.425511 46.2287368774
-371731.484774 58.7279510498
-371853.544037 71.6515808105
-371975.6033 83.948677063
-372097.662562 94.4879608154
-372219.721825 102.157249451
-372341.781088 105.970184326
-372463.840351 105.170387268
-372585.899613 99.3215942383
-372707.958876 88.3742446899
-372830.018139 72.7000427246
-372952.077402 53.089050293
-373074.136664 30.70753479
-373196.195927 7.01818847656
-373318.25519 -16.3312988281
-373440.314453 -37.6425628662
-373562.373716 -55.3114776611
-373684.432978 -67.9712371826
-373806.492241 -74.6192779541
-373928.551504 -74.7162017822
-374050.610767 -68.2462997437
-374172.670029 -55.7330780029
-374294.729292 -38.207321167
-374416.788555 -17.1293716431
-374538.847818 5.72779846191
-374660.907081 28.4250259399
-374782.966343 49.0191268921
-374905.025606 65.7271347046
-375027.084869 77.0768432617
-375149.144132 82.0302963257
-375271.203394 80.0689239502
-375393.262657 71.2326049805
-375515.32192 56.1095809937
-375637.381183 35.7785568237
-375759.440445 11.708732605
-375881.499708 -14.3720855713
-376003.558971 -40.6291122437
-376125.618234 -65.2769699097
-376247.677497 -86.7269210815
-376369.736759 -103.711166382
-376491.796022 -115.373687744
-376613.855285 -121.320114136
-376735.914548 -121.623802185
-376857.97381 -116.789009094
-376980.033073 -107.677001953
-377102.092336 -95.4036254883
-377224.151599 -81.2201919556
-377346.210862 -66.3897476196
-377468.270124 -52.0718917847
-377590.329387 -39.2268676758
-377712.38865 -28.5476760864
-377834.447913 -20.4256744385
-377956.507175 -14.9507369995
-378078.566438 -11.9441757202
-378200.625701 -11.0179367065
-378322.684964 -11.6522674561
-378444.744226 -13.2809295654
-378566.803489 -15.373840332
-378688.862752 -17.5068435669
-378810.922015 -19.4107131958
-378932.981278 -20.9938964844
-379055.04054 -22.3371276855
-379177.099803 -23.6611938477
-379299.159066 -25.2728424072
-379421.218329 -27.4961853027
-379543.277591 -30.5987548828
-379665.336854 -34.7223815918
-379787.396117 -39.8282318115
-379909.45538 -45.6639175415
-380031.514643 -51.7580032349
-380153.573905 -57.4440994263
-380275.633168 -61.9130477905
-380397.692431 -64.2884292603
-380519.751694 -63.7178192139
-380641.810956 -59.4697723389
-380763.870219 -51.0258407593
-380885.929482 -38.1570358276
-381007.988745 -20.9751815796
-381130.048007 0.0473785400391
-381252.10727 24.0935745239
-381374.166533 50.0525665283
-381496.225796 76.602104187
-381618.285059 102.314964294
-381740.344321 125.779273987
-381862.403584 145.720901489
-381984.462847 161.115890503
-382106.52211 171.281158447
-382228.581372 175.93422699
-382350.640635 175.215576172
-382472.699898 169.670730591
-382594.759161 160.193946838
-382716.818424 147.938491821
-382838.877686 134.202560425
-382960.936949 120.302146912
-383082.996212 107.443740845
-383205.055475 96.6096801758
-383327.114737 88.4678039551
-383449.174 83.3145217896
-383571.233263 81.0570983887
-383693.292526 81.2368850708
-383815.351788 83.0907516479
-383937.411051 85.6446762085
-384059.470314 87.8291244507
-384181.529577 88.6045761108
-384303.58884 87.0837554932
-384425.648102 82.6376724243
-384547.707365 74.9744033813
-384669.766628 64.181968689
-384791.825891 50.7306442261
-384913.885153 35.4340438843
-385035.944416 19.3728408813
-385158.003679 3.78838348389
-385280.062942 -10.0426177979
-385402.122205 -20.9402923584
-385524.181467 -27.9462890625
-385646.24073 -30.4289550781
-385768.299993 -28.1575622559
-385890.359256 -21.337928772
-386012.418518 -10.6054000854
-386134.477781 3.02448272705
-386256.537044 18.2434616089
-386378.596307 33.5670776367
-386500.655569 47.4700393677
-386622.714832 58.5264968872
-386744.774095 65.5421218872
-386866.833358 67.6650161743
-386988.892621 64.4649658203
-387110.951883 55.9733581543
-387233.011146 42.680267334
-387355.070409 25.4893493652
-387477.129672 5.63507080078
-387599.188934 -15.4293518066
-387721.248197 -36.1624069214
-387843.30746 -55.0698394775
-387965.366723 -70.8333511353
-388087.425986 -82.4194335938
-388209.485248 -89.1586761475
-388331.544511 -90.7888183594
-388453.603774 -87.4581832886
-388575.663037 -79.6902618408
-388697.722299 -68.3142318726
-388819.781562 -54.3690719604
-388941.840825 -38.9917984009
-389063.900088 -23.3012695312
-389185.95935 -8.28978729248
-389308.018613 5.26715087891
-389430.077876 16.8740844727
-389552.137139 26.3458938599
-389674.196402 33.8032302856
-389796.255664 39.6344451904
-389918.314927 44.4286346436
-390040.37419 48.8878631592
-390162.433453 53.7281494141
-390284.492715 59.5801391602
-390406.551978 66.9002990723
-390528.611241 75.9017181396
-390650.670504 86.5126037598
-390772.729767 98.3662872314
-390894.789029 110.824272156
-391016.848292 123.02986145
-391138.907555 133.987358093
-391260.966818 142.658477783
-391383.02608 148.066574097
-391505.085343 149.398132324
-391627.144606 146.091430664
-391749.203869 137.903518677
-391871.263131 124.94883728
-391993.322394 107.705696106
-392115.381657 86.9898376465
-392237.44092 63.8973312378
-392359.500183 39.7227630615
-392481.559445 15.8598098755
-392603.618708 -6.3062286377
-392725.677971 -25.5042572021
-392847.737234 -40.6717681885
-392969.796496 -51.029876709
-393091.855759 -56.1324920654
-393213.915022 -55.8862228394
-393335.974285 -50.5400695801
-393458.033548 -40.6470870972
-393580.09281 -27.0027313232
-393702.152073 -10.5665893555
-393824.211336 7.62448883057
-393946.270599 26.5433044434
-394068.329861 45.2509002686
-394190.389124 62.9601593018
-394312.448387 79.0791091919
-394434.50765 93.2308120728
-394556.566912 105.25
-394678.626175 115.157730103
-394800.685438 123.119087219
-394922.744701 129.389122009
-395044.803964 134.254150391
-395166.863226 137.975288391
-395288.922489 140.74079895
-395410.981752 142.632347107
-395533.041015 143.60900116
-395655.100277 143.510124207
-395777.15954 142.076560974
-395899.218803 138.987380981
-396021.278066 133.907447815
-396143.337329 126.540420532
-396265.396591 116.680427551
-396387.455854 104.256752014
-396509.515117 89.3656311035
-396631.57438 72.2856826782
-396753.633642 53.4743499756
-396875.692905 33.5454788208
-396997.752168 13.2297363281
-397119.811431 -6.67819213867
-397241.870693 -25.3805999756
-397363.929956 -42.1396789551
-397485.989219 -56.3360137939
-397608.048482 -67.5169143677
-397730.107745 -75.4292144775
-397852.167007 -80.033744812
-397974.22627 -81.4993362427
-398096.285533 -80.1777420044
-398218.344796 -76.5615463257
-398340.404058 -71.229598999
-398462.463321 -64.7857971191
-398584.522584 -57.7974395752
-398706.581847 -50.739616394
-398828.64111 -43.951499939
-398950.700372 -37.6091156006
-399072.759635 -31.7173538208
-399194.818898 -26.1221694946
-399316.878161 -20.5416564941
-399438.937423 -14.6127700806
-399560.996686 -7.94847869873
-399683.055949 -0.199668884277
-399805.115212 8.88558197021
-399927.174474 19.4113082886
-400049.233737 31.2977752686
-400171.293 44.2645492554
