# Supplementary material for: Potential Multiaxial Molecular Ferroelectricity through Chiral Cation Replacement
Source: Cryst Growth Des. 2025 Jul 21;25(15):6237–47. doi: 10.1021/acs.cgd.5c00666 (PMC12332970; doi:10.1021/acs.cgd.5c00666)
Supplement: Supplementary file 2 [file cg5c00666_si_002.zip › NMR/Static 1H spectra/110.txt]

400171.293 29.869140625
400049.233737 34.1396484375
399927.174474 42.0869140625
399805.115212 52.76171875
399683.055949 64.9760742188
399560.996686 77.4228515625
399438.937423 88.814453125
399316.878161 98.0068359375
399194.818898 104.1171875
399072.759635 106.611816406
398950.700372 105.3515625
398828.64111 100.60546875
398706.581847 93.0151367188
398584.522584 83.5239257812
398462.463321 73.275390625
398340.404058 63.4892578125
398218.344796 55.3325195312
398096.285533 49.7890625
397974.22627 47.5590820312
397852.167007 48.97265625
397730.107745 53.94921875
397608.048482 61.9990234375
397485.989219 72.2553710938
397363.929956 83.5561523438
397241.870693 94.5473632812
397119.811431 103.807617188
396997.752168 109.984863281
396875.692905 111.921386719
396753.633642 108.766601562
396631.57438 100.061523438
396509.515117 85.7880859375
396387.455854 66.3818359375
396265.396591 42.6997070312
396143.337329 15.9594726562
396021.278066 -12.3544921875
395899.218803 -40.6127929688
395777.15954 -67.1606445312
395655.100277 -90.4448242188
395533.041015 -109.133300781
395410.981752 -122.206054688
395288.922489 -129.024902344
395166.863226 -129.369140625
395044.803964 -123.438964844
394922.744701 -111.828613281
394800.685438 -95.4721679688
394678.626175 -75.5625
394556.566912 -53.4624023438
394434.50765 -30.6108398438
394312.448387 -8.41943359375
394190.389124 11.8056640625
394068.329861 28.9467773438
393946.270599 42.123046875
393824.211336 50.7294921875
393702.152073 54.4555664062
393580.09281 53.275390625
393458.033548 47.4379882812
393335.974285 37.4301757812
393213.915022 23.9360351562
393091.855759 7.794921875
392969.796496 -10.0537109375
392847.737234 -28.6147460938
392725.677971 -46.8862304688
392603.618708 -63.9013671875
392481.559445 -78.7729492188
392359.500183 -90.7211914062
392237.44092 -99.111328125
392115.381657 -103.473144531
391993.322394 -103.525878906
391871.263131 -99.1845703125
391749.203869 -90.5703125
391627.144606 -78.0024414062
391505.085343 -61.9892578125
391383.02608 -43.2036132812
391260.966818 -22.4462890625
391138.907555 -0.611328125
391016.848292 21.3676757812
390894.789029 42.5712890625
390772.729767 62.1435546875
390650.670504 79.3481445312
390528.611241 93.607421875
390406.551978 104.537597656
390284.492715 111.971679688
390162.433453 115.953125
390040.37419 116.732421875
389918.314927 114.729003906
389796.255664 110.495117188
389674.196402 104.657226562
389552.137139 97.865234375
389430.077876 90.7290039062
389308.018613 83.7724609375
389185.95935 77.3930664062
389063.900088 71.8344726562
388941.840825 67.1826171875
388819.781562 63.373046875
388697.722299 60.2177734375
388575.663037 57.4467773438
388453.603774 54.7534179688
388331.544511 51.8471679688
388209.485248 48.50390625
388087.425986 44.6010742188
387965.366723 40.1459960938
387843.30746 35.2885742188
387721.248197 30.306640625
387599.188934 25.5859375
387477.129672 21.5786132812
387355.070409 18.751953125
387233.011146 17.53515625
387110.951883 18.2690429688
386988.892621 21.1606445312
386866.833358 26.2534179688
386744.774095 33.4125976562
386622.714832 42.3359375
386500.655569 52.5732421875
386378.596307 63.5703125
386256.537044 74.7192382812
386134.477781 85.416015625
386012.418518 95.1176757812
385890.359256 103.386230469
385768.299993 109.924804688
385646.24073 114.592285156
385524.181467 117.3984375
385402.122205 118.479492188
385280.062942 118.058105469
385158.003679 116.392578125
385035.944416 113.718261719
384913.885153 110.198730469
384791.825891 105.881835938
384669.766628 100.679199219
384547.707365 94.3642578125
384425.648102 86.5952148438
384303.58884 76.9638671875
384181.529577 65.0590820312
384059.470314 50.5473632812
383937.411051 33.2514648438
383815.351788 13.2241210938
383693.292526 -9.1953125
383571.233263 -33.3525390625
383449.174 -58.2846679688
383327.114737 -82.7583007812
383205.055475 -105.350097656
383082.996212 -124.556640625
382960.936949 -138.924804688
382838.877686 -147.194335938
382716.818424 -148.438476562
382594.759161 -142.18359375
382472.699898 -128.5
382350.640635 -108.041015625
382228.581372 -82.0415039062
382106.52211 -52.2495117188
381984.462847 -20.8115234375
381862.403584 9.88525390625
381740.344321 37.412109375
381618.285059 59.501953125
381496.225796 74.255859375
381374.166533 80.3251953125
381252.10727 77.046875
381130.048007 64.5258789062
381007.988745 43.6528320312
380885.929482 16.041015625
380763.870219 -16.0927734375
380641.810956 -50.1181640625
380519.751694 -83.2119140625
380397.692431 -112.612304688
380275.633168 -135.862792969
380153.573905 -151.041015625
380031.514643 -156.936523438
379909.45538 -153.164550781
379787.396117 -140.204101562
379665.336854 -119.359375
379543.277591 -92.6376953125
379421.218329 -62.5600585938
379299.159066 -31.9311523438
379177.099803 -3.56591796875
379055.04054 19.9760742188
378932.981278 36.630859375
378810.922015 45.0322265625
378688.862752 44.6401367188
378566.803489 35.7900390625
378444.744226 19.6616210938
378322.684964 -1.83935546875
378200.625701 -26.271484375
378078.566438 -50.8935546875
377956.507175 -72.9384765625
377834.447913 -89.8842773438
377712.38865 -99.705078125
377590.329387 -101.071777344
377468.270124 -93.4848632812
377346.210862 -77.3286132812
377224.151599 -53.8354492188
377102.092336 -24.9711914062
376980.033073 6.7529296875
376857.97381 38.5185546875
376735.914548 67.470703125
376613.855285 90.9833984375
376491.796022 106.909667969
376369.736759 113.77734375
376247.677497 110.917480469
376125.618234 98.5200195312
376003.558971 77.5961914062
375881.499708 49.873046875
375759.440445 17.6103515625
375637.381183 -16.619140625
375515.32192 -50.1870117188
375393.262657 -80.6508789062
375271.203394 -105.987304688
375149.144132 -124.759765625
375027.084869 -136.238769531
374905.025606 -140.437011719
374782.966343 -138.071289062
374660.907081 -130.454101562
374538.847818 -119.329589844
374416.788555 -106.667480469
374294.729292 -94.4399414062
374172.670029 -84.4091796875
374050.610767 -77.9399414062
373928.551504 -75.8637695312
373806.492241 -78.396484375
373684.432978 -85.1391601562
373562.373716 -95.1293945312
373440.314453 -106.961425781
373318.25519 -118.955566406
373196.195927 -129.344238281
373074.136664 -136.46875
372952.077402 -138.967285156
372830.018139 -135.9140625
372707.958876 -126.922851562
372585.899613 -112.180664062
372463.840351 -92.4233398438
372341.781088 -68.8525390625
372219.721825 -43.0024414062
372097.662562 -16.5766601562
371975.6033 8.7333984375
371853.544037 31.4223632812
371731.484774 50.3193359375
371609.425511 64.697265625
371487.366248 74.330078125
371365.306986 79.4946289062
371243.247723 80.9091796875
371121.18846 79.6318359375
370999.129197 76.91796875
370877.069935 74.056640625
370755.010672 72.2075195312
370632.951409 72.2548828125
370510.892146 74.6943359375
370388.832883 79.5654296875
370266.773621 86.44140625
370144.714358 94.4672851562
370022.655095 102.458496094
369900.595832 109.026855469
369778.53657 112.744140625
369656.477307 112.307128906
369534.418044 106.692382812
369412.358781 95.287109375
369290.299519 77.9775390625
369168.240256 55.18359375
369046.180993 27.8471679688
368924.12173 -2.64404296875
368802.062467 -34.5668945312
368680.003205 -66.009765625
368557.943942 -95.0390625
368435.884679 -119.863769531
368313.825416 -138.979492188
368191.766154 -151.288085938
368069.706891 -156.169921875
367947.647628 -153.508789062
367825.588365 -143.668457031
367703.529102 -127.42578125
367581.46984 -105.865722656
367459.410577 -80.2602539062
367337.351314 -51.9365234375
367215.292051 -22.1567382812
367093.232789 7.984375
366971.173526 37.6215820312
366849.114263 66.1528320312
366727.055 93.2216796875
366604.995738 118.672851562
366482.936475 142.478515625
366360.877212 164.645996094
366238.817949 185.127929688
366116.758686 203.743164062
365994.699424 220.123535156
365872.640161 233.697753906
365750.580898 243.708984375
365628.521635 249.276855469
365506.462373 249.494628906
365384.40311 243.543945312
365262.343847 230.826171875
365140.284584 211.0859375
365018.225321 184.508300781
364896.166059 151.786132812
364774.106796 114.135742188
364652.047533 73.2602539062
364529.98827 31.25390625
364407.929008 -9.53369140625
364285.869745 -46.6796875
364163.810482 -77.8852539062
364041.751219 -101.177246094
363919.691957 -115.092773438
363797.632694 -118.824707031
363675.573431 -112.312988281
363553.514168 -96.2724609375
363431.454905 -72.150390625
363309.395643 -42.017578125
363187.33638 -8.39501953125
363065.277117 25.9536132812
362943.217854 58.2631835938
362821.158592 86.0014648438
362699.099329 107.088378906
362577.040066 120.069335938
362454.980803 124.229980469
362332.92154 119.635253906
362210.862278 107.105957031
362088.803015 88.1088867188
361966.743752 64.5991210938
361844.684489 38.8090820312
361722.625227 13.0219726562
361600.565964 -10.6557617188
361478.506701 -30.5014648438
361356.447438 -45.33203125
361234.388176 -54.6030273438
361112.328913 -58.4379882812
360990.26965 -57.5849609375
360868.210387 -53.3037109375
360746.151124 -47.2080078125
360624.091862 -41.0581054688
360502.032599 -36.5556640625
360379.973336 -35.134765625
360257.914073 -37.7934570312
360135.854811 -44.9658203125
360013.795548 -56.4721679688
359891.736285 -71.5209960938
359769.677022 -88.79296875
359647.617759 -106.581054688
359525.558497 -122.969726562
359403.499234 -136.048828125
359281.439971 -144.125976562
359159.380708 -145.915527344
359037.321446 -140.6953125
358915.262183 -128.392089844
358793.20292 -109.619628906
358671.143657 -85.6254882812
358549.084395 -58.185546875
358427.025132 -29.4311523438
358304.965869 -1.6494140625
358182.906606 22.939453125
358060.847343 42.4077148438
357938.788081 55.3002929688
357816.728818 60.7846679688
357694.669555 58.7299804688
357572.610292 49.72265625
357450.55103 35.0092773438
357328.491767 16.3701171875
357206.432504 -4.0478515625
357084.373241 -23.9399414062
356962.313978 -41.0620117188
356840.254716 -53.4399414062
356718.195453 -59.5493164062
356596.13619 -58.4497070312
356474.076927 -49.8540039062
356352.017665 -34.1420898438
356229.958402 -12.3022460938
356107.899139 14.177734375
355985.839876 43.4682617188
355863.780614 73.5732421875
355741.721351 102.521972656
355619.662088 128.544433594
355497.602825 150.212402344
355375.543562 166.547363281
355253.4843 177.065429688
355131.425037 181.779296875
355009.365774 181.144042969
354887.306511 175.95703125
354765.247249 167.240234375
354643.187986 156.09765625
354521.128723 143.5859375
354399.06946 130.595214844
354277.010197 117.767089844
354154.950935 105.451171875
354032.891672 93.7016601562
353910.832409 82.318359375
353788.773146 70.9194335938
353666.713884 59.041015625
353544.654621 46.2431640625
353422.595358 32.2124023438
353300.536095 16.8500976562
353178.476833 0.322265625
353056.41757 -16.9165039062
352934.358307 -34.1479492188
352812.299044 -50.4501953125
352690.239781 -64.787109375
352568.180519 -76.1225585938
352446.121256 -83.537109375
352324.061993 -86.34375
352202.00273 -84.1787109375
352079.943468 -77.0600585938
351957.884205 -65.408203125
351835.824942 -50.0200195312
351713.765679 -32.00390625
351591.706417 -12.6772460938
351469.647154 6.556640625
351347.587891 24.3520507812
351225.528628 39.5424804688
351103.469365 51.2651367188
350981.410103 59.0283203125
350859.35084 62.7563476562
350737.291577 62.7778320312
350615.232314 59.7709960938
350493.173052 54.6650390625
350371.113789 48.5180664062
350249.054526 42.373046875
350126.995263 37.1171875
350004.936 33.3608398438
349882.876738 31.3452148438
349760.817475 30.89453125
349638.758212 31.4213867188
349516.698949 31.98046875
349394.639687 31.3725585938
349272.580424 28.2861328125
349150.521161 21.458984375
349028.461898 9.84765625
348906.402636 -7.21826171875
348784.343373 -29.908203125
348662.28411 -57.8168945312
348540.224847 -89.9389648438
348418.165584 -124.713378906
348296.106322 -160.120117188
348174.047059 -193.833496094
348051.987796 -223.415527344
347929.928533 -246.525878906
347807.869271 -261.134765625
347685.810008 -265.719238281
347563.750745 -259.41015625
347441.691482 -242.095214844
347319.632219 -214.447265625
347197.572957 -177.887207031
347075.513694 -134.479492188
346953.454431 -86.7666015625
346831.395168 -37.5654296875
346709.335906 10.2626953125
346587.276643 54.0458984375
346465.21738 91.5131835938
346343.158117 120.967285156
346221.098855 141.404296875
346099.039592 152.564453125
345976.980329 154.921386719
345854.921066 149.594726562
345732.861803 138.216308594
345610.802541 122.748046875
345488.743278 105.276855469
345366.684015 87.810546875
345244.624752 72.0864257812
345122.56549 59.41796875
345000.506227 50.5927734375
344878.446964 45.8247070312
344756.387701 44.771484375
344634.328438 46.607421875
344512.269176 50.146484375
344390.209913 54.0
344268.15065 56.7485351562
344146.091387 57.1157226562
344024.032125 54.1201171875
343901.972862 47.1938476562
343779.913599 36.2524414062
343657.854336 21.7109375
343535.795074 4.447265625
343413.735811 -14.2846679688
343291.676548 -32.9897460938
343169.617285 -50.0776367188
343047.558022 -64.0327148438
342925.49876 -73.57421875
342803.439497 -77.7856445312
342681.380234 -76.2211914062
342559.320971 -68.9536132812
342437.261709 -56.5791015625
342315.202446 -40.1665039062
342193.143183 -21.1645507812
342071.08392 -1.26904296875
341949.024657 17.7280273438
341826.965395 34.1000976562
341704.906132 46.34375
341582.846869 53.3037109375
341460.787606 54.27734375
341338.728344 49.0659179688
341216.669081 37.9877929688
341094.609818 21.8369140625
340972.550555 1.806640625
340850.491293 -20.6196289062
340728.43203 -43.8071289062
340606.372767 -66.1069335938
340484.313504 -85.9965820312
340362.254241 -102.202148438
340240.194979 -113.793945312
340118.135716 -120.242675781
339996.076453 -121.449707031
339874.01719 -117.724609375
339751.957928 -109.740722656
339629.898665 -98.453125
339507.839402 -85.0004882812
339385.780139 -70.5961914062
339263.720876 -56.4184570312
339141.661614 -43.51171875
339019.602351 -32.7041015625
338897.543088 -24.5458984375
338775.483825 -19.28515625
338653.424563 -16.8579101562
338531.3653 -16.9174804688
338409.306037 -18.8774414062
338287.246774 -21.9765625
338165.187512 -25.35546875
338043.128249 -28.1333007812
337921.068986 -29.4833984375
337799.009723 -28.7021484375
337676.95046 -25.2607421875
337554.891198 -18.8432617188
337432.831935 -9.36328125
337310.772672 3.03271484375
337188.713409 17.9853515625
337066.654147 34.9501953125
336944.594884 53.2431640625
336822.535621 72.0844726562
336700.476358 90.6577148438
336578.417095 108.153320312
336456.357833 123.823242188
336334.29857 137.018554688
336212.239307 147.21875
336090.180044 154.060058594
335968.120782 157.33984375
335846.061519 157.020996094
335724.002256 153.220703125
335601.942993 146.194824219
335479.883731 136.312011719
335357.824468 124.024902344
335235.765205 109.83984375
335113.705942 94.2836914062
334991.646679 77.8764648438
334869.587417 61.1049804688
334747.528154 44.4028320312
334625.468891 28.138671875
334503.409628 12.6088867188
334381.350366 -1.9599609375
334259.291103 -15.404296875
334137.23184 -27.6127929688
334015.172577 -38.5068359375
333893.113314 -48.0297851562
333771.054052 -56.1303710938
333648.994789 -62.75390625
333526.935526 -67.837890625
333404.876263 -71.3134765625
333282.817001 -73.1176757812
333160.757738 -73.2080078125
333038.698475 -71.5810546875
332916.639212 -68.296875
332794.57995 -63.5
332672.520687 -57.4340820312
332550.461424 -50.4497070312
332428.402161 -43.001953125
332306.342898 -35.6337890625
332184.283636 -28.943359375
332062.224373 -23.5458984375
331940.16511 -20.0190429688
331818.105847 -18.8481445312
331696.046585 -20.3657226562
331573.987322 -24.7021484375
331451.928059 -31.7504882812
331329.868796 -41.1416015625
331207.809533 -52.2509765625
331085.750271 -64.2231445312
330963.691008 -76.0268554688
330841.631745 -86.5283203125
330719.572482 -94.5844726562
330597.51322 -99.1469726562
330475.453957 -99.359375
330353.394694 -94.6552734375
330231.335431 -84.8305664062
330109.276169 -70.087890625
329987.216906 -51.0502929688
329865.157643 -28.7314453125
329743.09838 -4.4716796875
329621.039117 20.1596679688
329498.979855 43.4936523438
329376.920592 63.9008789062
329254.861329 79.9345703125
329132.802066 90.4692382812
329010.742804 94.8046875
328888.683541 92.740234375
328766.624278 84.6069335938
328644.565015 71.240234375
328522.505752 53.9111328125
328400.44649 34.2158203125
328278.387227 13.919921875
328156.327964 -5.20263671875
328034.268701 -21.5493164062
327912.209439 -33.84375
327790.150176 -41.2641601562
327668.090913 -43.533203125
327546.03165 -40.9443359375
327423.972388 -34.3383789062
327301.913125 -25.0146484375
327179.853862 -14.5971679688
327057.794599 -4.861328125
326935.735336 2.45849609375
326813.676074 5.87060546875
326691.616811 4.29052734375
326569.557548 -2.81201171875
326447.498285 -15.33984375
326325.439023 -32.5439453125
326203.37976 -53.078125
326081.320497 -75.1162109375
325959.261234 -96.5268554688
325837.201971 -115.082519531
325715.142709 -128.693359375
325593.083446 -135.637207031
325471.024183 -134.751464844
325348.96492 -125.586425781
325226.905658 -108.483398438
325104.846395 -84.5805664062
324982.787132 -55.7309570312
324860.727869 -24.35546875
324738.668607 6.779296875
324616.609344 34.8139648438
324494.550081 57.0732421875
324372.490818 71.3315429688
324250.431555 76.0415039062
324128.372293 70.5009765625
324006.31303 54.9428710938
323884.253767 30.533203125
323762.194504 -0.7216796875
323640.135242 -36.1557617188
323518.075979 -72.6801757812
323396.016716 -107.083496094
323273.957453 -136.333984375
323151.89819 -157.873535156
323029.838928 -169.867675781
322907.779665 -171.38671875
322785.720402 -162.498046875
322663.661139 -144.263671875
322541.601877 -118.6328125
322419.542614 -88.2475585938
322297.483351 -56.18359375
322175.424088 -25.6357421875
322053.364826 0.40380859375
321931.305563 19.4477539062
321809.2463 29.7700195312
321687.187037 30.5810546875
321565.127774 22.1147460938
321443.068512 5.60546875
321321.009249 -16.8369140625
321198.949986 -42.4399414062
321076.890723 -68.056640625
320954.831461 -90.490234375
320832.772198 -106.830566406
320710.712935 -114.764160156
320588.653672 -112.828613281
320466.594409 -100.581542969
320344.535147 -78.666015625
320222.475884 -48.7739257812
320100.416621 -13.4975585938
319978.357358 23.9125976562
319856.298096 59.8540039062
319734.238833 90.7211914062
319612.17957 113.256347656
319490.120307 124.874511719
319368.061045 123.921386719
319246.001782 109.847167969
319123.942519 83.2763671875
319001.883256 45.9604492188
318879.823993 0.63134765625
318757.764731 -49.2412109375
318635.705468 -99.763671875
318513.646205 -146.9609375
318391.586942 -187.135253906
318269.52768 -217.184570312
318147.468417 -234.8671875
318025.409154 -238.98046875
317903.349891 -229.438964844
317781.290628 -207.250488281
317659.231366 -174.388671875
317537.172103 -133.5859375
317415.11284 -88.05859375
317293.053577 -41.205078125
317170.994315 3.7060546875
317048.935052 43.81640625
316926.875789 76.9008789062
316804.816526 101.525390625
316682.757264 117.112304688
316560.698001 123.919921875
316438.638738 122.945800781
316316.579475 115.749023438
316194.520212 104.245605469
316072.46095 90.4721679688
315950.401687 76.35546875
315828.342424 63.5180664062
315706.283161 53.1279296875
315584.223899 45.8178710938
315462.164636 41.6674804688
315340.105373 40.2568359375
315218.04611 40.7734375
315095.986847 42.1674804688
314973.927585 43.3168945312
314851.868322 43.2001953125
314729.809059 41.0434570312
314607.749796 36.4282226562
314485.690534 29.3442382812
314363.631271 20.1884765625
314241.572008 9.70458984375
314119.512745 -1.1240234375
313997.453483 -11.2158203125
313875.39422 -19.5444335938
313753.334957 -25.2924804688
313631.275694 -27.9711914062
313509.216431 -27.5053710938
313387.157169 -24.263671875
313265.097906 -19.0263671875
313143.038643 -12.9008789062
313020.97938 -7.18994140625
312898.920118 -3.22607421875
312776.860855 -2.19482421875
312654.801592 -4.966796875
312532.742329 -11.9638671875
312410.683066 -23.0678710938
312288.623804 -37.5952148438
312166.564541 -54.3393554688
312044.505278 -71.67578125
311922.446015 -87.7270507812
311800.386753 -100.565917969
311678.32749 -108.437011719
311556.268227 -109.974121094
311434.208964 -104.381835938
311312.149702 -91.572265625
311190.090439 -72.220703125
311068.031176 -47.75390625
310945.971913 -20.240234375
310823.91265 7.77783203125
310701.853388 33.5258789062
310579.794125 54.2626953125
310457.734862 67.564453125
310335.675599 71.5859375
310213.616337 65.2724609375
310091.557074 48.5078125
309969.497811 22.1625976562
309847.438548 -11.939453125
309725.379285 -51.1655273438
309603.320023 -92.287109375
309481.26076 -131.76953125
309359.201497 -166.08984375
309237.142234 -192.068847656
309115.082972 -207.172851562
308993.023709 -209.760742188
308870.964446 -199.252929688
308748.905183 -176.203125
308626.845921 -142.260253906
308504.786658 -100.03515625
308382.727395 -52.87109375
308260.668132 -4.54931640625
308138.608869 41.0454101562
308016.549607 80.2758789062
307894.490344 110.063964844
307772.431081 128.166015625
307650.371818 133.355957031
307528.312556 125.522460938
307406.253293 105.655761719
307284.19403 75.7397460938
307162.134767 38.556640625
307040.075504 -2.57958984375
306918.016242 -44.1298828125
306795.956979 -82.6411132812
306673.897716 -115.048339844
306551.838453 -138.923339844
306429.779191 -152.658203125
306307.719928 -155.561035156
306185.660665 -147.875
306063.601402 -130.695800781
305941.54214 -105.825195312
305819.482877 -75.5649414062
305697.423614 -42.4775390625
305575.364351 -9.14013671875
305453.305088 22.0903320312
305331.245826 49.2641601562
305209.186563 70.98046875
305087.1273 86.4580078125
304965.068037 95.5395507812
304843.008775 98.634765625
304720.949512 96.6064453125
304598.890249 90.6279296875
304476.830986 82.0126953125
304354.771724 72.0576171875
304232.712461 61.8999023438
304110.653198 52.4086914062
303988.593935 44.1259765625
303866.534672 37.2509765625
303744.47541 31.6767578125
303622.416147 27.0561523438
303500.356884 22.9086914062
303378.297621 18.7236328125
303256.238359 14.0698242188
303134.179096 8.685546875
303012.119833 2.53515625
302890.06057 -4.17041015625
302768.001307 -10.9897460938
302645.942045 -17.3071289062
302523.882782 -22.419921875
302401.823519 -25.6391601562
302279.764256 -26.3974609375
302157.704994 -24.3461914062
302035.645731 -19.4291992188
301913.586468 -11.9208984375
301791.527205 -2.42626953125
301669.467943 8.1630859375
301547.40868 18.7514648438
301425.349417 28.1494140625
301303.290154 35.203125
301181.230891 38.9252929688
301059.171629 38.6171875
300937.112366 33.9594726562
300815.053103 25.06640625
300692.99384 12.4990234375
300570.934578 -2.78125
300448.875315 -19.4916992188
300326.816052 -36.1484375
300204.756789 -51.2158203125
300082.697526 -63.255859375
299960.638264 -71.08203125
299838.579001 -73.8754882812
299716.519738 -71.2802734375
299594.460475 -63.4384765625
299472.401213 -50.9858398438
299350.34195 -34.9892578125
299228.282687 -16.845703125
299106.223424 1.8525390625
298984.164162 19.4736328125
298862.104899 34.4975585938
298740.045636 45.6616210938
298617.986373 52.0717773438
298495.92711 53.2734375
298373.867848 49.2768554688
298251.808585 40.5356445312
298129.749322 27.8793945312
298007.690059 12.4072265625
297885.630797 -4.63330078125
297763.571534 -21.9892578125
297641.512271 -38.5224609375
297519.453008 -53.3198242188
297397.393745 -65.7690429688
297275.334483 -75.5903320312
297153.27522 -82.8286132812
297031.215957 -87.806640625
296909.156694 -91.0419921875
296787.097432 -93.1430664062
296665.038169 -94.703125
296542.978906 -96.1928710938
296420.919643 -97.8803710938
296298.860381 -99.7768554688
296176.801118 -101.62890625
296054.741855 -102.941894531
295932.682592 -103.050292969
295810.623329 -101.21484375
295688.564067 -96.7387695312
295566.504804 -89.0854492188
295444.445541 -77.9912109375
295322.386278 -63.5454101562
295200.327016 -46.2368164062
295078.267753 -26.951171875
294956.20849 -6.92041015625
294834.149227 12.3754882812
294712.089964 29.3422851562
294590.030702 42.4331054688
294467.971439 50.3154296875
294345.912176 52.0297851562
294223.852913 47.125
294101.793651 35.7373046875
293979.734388 18.6279296875
293857.675125 -2.84765625
293735.615862 -26.8344726562
293613.5566 -51.1196289062
293491.497337 -73.3256835938
293369.438074 -91.1215820312
293247.378811 -102.445800781
293125.319548 -105.703125
293003.260286 -99.9350585938
292881.201023 -84.9291992188
292759.14176 -61.2641601562
292637.082497 -30.2836914062
292515.023235 6.00048828125
292392.963972 45.0708007812
292270.904709 84.1088867188
292148.845446 120.234375
292026.786183 150.752441406
291904.726921 173.377441406
291782.667658 186.432617188
291660.608395 188.981933594
291538.549132 180.909667969
291416.48987 162.911621094
291294.430607 136.430664062
291172.371344 103.519042969
291050.312081 66.6508789062
290928.252819 28.5078125
290806.193556 -8.24951171875
290684.134293 -41.19921875
290562.07503 -68.3486328125
290440.015767 -88.2739257812
290317.956505 -100.209472656
290195.897242 -104.064941406
290073.837979 -100.394042969
289951.778716 -90.2978515625
289829.719454 -75.2880859375
289707.660191 -57.1259765625
289585.600928 -37.64453125
289463.541665 -18.5825195312
289341.482402 -1.43896484375
289219.42314 12.638671875
289097.363877 22.923828125
288975.304614 29.130859375
288853.245351 31.3916015625
288731.186089 30.1967773438
288609.126826 26.302734375
288487.067563 20.6254882812
288365.0083 14.125
288242.949038 7.7041015625
288120.889775 2.119140625
287998.830512 -2.08154296875
287876.771249 -4.58984375
287754.711986 -5.34033203125
287632.652724 -4.48291015625
287510.593461 -2.34326171875
287388.534198 0.64208984375
287266.474935 3.986328125
287144.415673 7.21142578125
287022.35641 9.90380859375
286900.297147 11.7431640625
286778.237884 12.52734375
286656.178621 12.166015625
286534.119359 10.6748046875
286412.060096 8.14892578125
286290.000833 4.73388671875
286167.94157 0.60546875
286045.882308 -4.05517578125
285923.823045 -9.07373046875
285801.763782 -14.2749023438
285679.704519 -19.4790039062
285557.645257 -24.4838867188
285435.585994 -29.0419921875
285313.526731 -32.8505859375
285191.467468 -35.5375976562
285069.408205 -36.6728515625
284947.348943 -35.7856445312
284825.28968 -32.4077148438
284703.230417 -26.1245117188
284581.171154 -16.6416015625
284459.111892 -3.84814453125
284337.052629 12.1181640625
284214.993366 30.8276367188
284092.934103 51.53515625
283970.87484 73.1860351562
283848.815578 94.4624023438
283726.756315 113.855957031
283604.697052 129.778808594
283482.637789 140.693847656
283360.578527 145.262207031
283238.519264 142.482421875
283116.460001 131.817871094
282994.400738 113.294921875
282872.341476 87.5561523438
282750.282213 55.8559570312
282628.22295 20.009765625
282506.163687 -17.720703125
282384.104424 -54.7900390625
282262.045162 -88.564453125
282139.985899 -116.541992188
282017.926636 -136.569335938
281895.867373 -147.043945312
281773.808111 -147.070800781
281651.748848 -136.563964844
281529.689585 -116.284179688
281407.630322 -87.7958984375
281285.571059 -53.353515625
281163.511797 -15.7202148438
281041.452534 22.0576171875
280919.393271 56.916015625
280797.334008 86.0375976562
280675.274746 107.104492188
280553.215483 118.504882812
280431.15622 119.480957031
280309.096957 110.198242188
280187.037695 91.7368164062
280064.978432 65.9873046875
279942.919169 35.4838867188
279820.859906 3.169921875
279698.800643 -27.8774414062
279576.741381 -54.7299804688
279454.682118 -74.8779296875
279332.622855 -86.4697265625
279210.563592 -88.4770507812
279088.50433 -80.7963867188
278966.445067 -64.2534179688
278844.385804 -40.5244140625
278722.326541 -11.9794921875
278600.267278 18.5419921875
278478.208016 47.9990234375
278356.148753 73.431640625
278234.08949 92.2426757812
278112.030227 102.431640625
277989.970965 102.790039062
277867.911702 93.005859375
277745.852439 73.6923828125
277623.793176 46.333984375
277501.733914 13.1474609375
277379.674651 -23.12109375
277257.615388 -59.4458007812
277135.556125 -92.7861328125
277013.496862 -120.357910156
276891.4376 -139.874023438
276769.378337 -149.734375
276647.319074 -149.151367188
276525.259811 -138.205566406
276403.200549 -117.813964844
276281.141286 -89.634765625
276159.082023 -55.90625
276037.02276 -19.2407226562
275914.963497 17.6059570312
275792.904235 51.9682617188
275670.844972 81.4833984375
275548.785709 104.270507812
275426.726446 119.062011719
275304.667184 125.266113281
275182.607921 122.976074219
275060.548658 112.91796875
274938.489395 96.34375
274816.430133 74.890625
274694.37087 50.4189453125
274572.311607 24.84375
274450.252344 -0.02490234375
274328.193081 -22.6162109375
274206.133819 -41.6938476562
274084.074556 -56.4223632812
273962.015293 -66.3764648438
273839.95603 -71.5219726562
273717.896768 -72.1645507812
273595.837505 -68.8666992188
273473.778242 -62.361328125
273351.718979 -53.4624023438
273229.659716 -42.9799804688
273107.600454 -31.6577148438
272985.541191 -20.1279296875
272863.481928 -8.89208984375
272741.422665 1.6787109375
272619.363403 11.3212890625
272497.30414 19.853515625
272375.244877 27.1337890625
272253.185614 33.0317382812
272131.126352 37.4033203125
272009.067089 40.078125
271887.007826 40.8642578125
271764.948563 39.5688476562
271642.8893 36.0297851562
271520.830038 30.150390625
271398.770775 21.9418945312
271276.711512 11.5537109375
271154.652249 -0.703125
271032.592987 -14.35546875
270910.533724 -28.7827148438
270788.474461 -43.2534179688
270666.415198 -56.9799804688
270544.355935 -69.1865234375
270422.296673 -79.1791992188
270300.23741 -86.4184570312
270178.178147 -90.5810546875
270056.118884 -91.5991210938
269934.059622 -89.677734375
269812.000359 -85.2861328125
269689.941096 -79.1196289062
269567.881833 -72.0336914062
269445.822571 -64.9633789062
269323.763308 -58.8247070312
269201.704045 -54.4189453125
269079.644782 -52.3442382812
268957.585519 -52.9228515625
268835.526257 -56.15625
268713.466994 -61.71484375
268591.407731 -68.9580078125
268469.348468 -76.9912109375
268347.289206 -84.74609375
268225.229943 -91.0903320312
268103.17068 -94.9375
267981.111417 -95.3642578125
267859.052154 -91.7080078125
267736.992892 -83.6455078125
267614.933629 -71.23828125
267492.874366 -54.9384765625
267370.815103 -35.5590820312
267248.755841 -14.205078125
267126.696578 7.82275390625
267004.637315 29.1489257812
266882.578052 48.4467773438
266760.51879 64.56640625
266638.459527 76.638671875
266516.400264 84.1616210938
266394.341001 87.0380859375
266272.281738 85.5883789062
266150.222476 80.513671875
266028.163213 72.8208007812
265906.10395 63.720703125
265784.044687 54.5092773438
265661.985425 46.4321289062
265539.926162 40.5654296875
265417.866899 37.7026367188
265295.807636 38.2822265625
265173.748373 42.3422851562
265051.689111 49.5170898438
264929.629848 59.0815429688
264807.570585 70.0180664062
264685.511322 81.1264648438
264563.45206 91.1391601562
264441.392797 98.85546875
264319.333534 103.253417969
264197.274271 103.597167969
264075.215009 99.505859375
263953.155746 90.9907226562
263831.096483 78.4545898438
263709.03722 62.650390625
263586.977957 44.6064453125
263464.918695 25.5283203125
263342.859432 6.68505859375
263220.800169 -10.708984375
263098.740906 -25.603515625
262976.681644 -37.2026367188
262854.622381 -45.0234375
262732.563118 -48.9287109375
262610.503855 -49.1147460938
262488.444592 -46.0747070312
262366.38533 -40.525390625
262244.326067 -33.3217773438
262122.266804 -25.3510742188
262000.207541 -17.4399414062
261878.148279 -10.26171875
261756.089016 -4.27587890625
261634.029753 0.31640625
261511.97049 3.57763671875
261389.911228 5.80810546875
261267.851965 7.49462890625
261145.792702 9.23681640625
261023.733439 11.6572265625
260901.674176 15.3134765625
260779.614914 20.6176757812
260657.555651 27.7670898438
260535.496388 36.7084960938
260413.437125 47.12890625
260291.377863 58.478515625
260169.3186 70.0258789062
260047.259337 80.9306640625
259925.200074 90.3452148438
259803.140811 97.509765625
259681.081549 101.848632812
259559.022286 103.05078125
259436.963023 101.120605469
259314.90376 96.4018554688
259192.844498 89.5561523438
259070.785235 81.5170898438
258948.725972 73.4018554688
258826.666709 66.4033203125
258704.607447 61.66796875
258582.548184 60.1684570312
258460.488921 62.5922851562
258338.429658 69.2490234375
258216.370395 80.0180664062
258094.311133 94.3256835938
257972.25187 111.181152344
257850.192607 129.246582031
257728.133344 146.942871094
257606.074082 162.594726562
257484.014819 174.580078125
257361.955556 181.490234375
257239.896293 182.270019531
257117.837031 176.334960938
256995.777768 163.644042969
256873.718505 144.73046875
256751.659242 120.672363281
256629.599979 93.01953125
256507.540717 63.6713867188
256385.481454 34.71484375
256263.422191 8.251953125
256141.362928 -13.7900390625
256019.303666 -29.8305664062
255897.244403 -38.77734375
255775.18514 -40.1318359375
255653.125877 -34.0400390625
255531.066614 -21.2841796875
255409.007352 -3.21630859375
255286.948089 18.3559570312
255164.888826 41.3369140625
255042.829563 63.5239257812
254920.770301 82.8115234375
254798.711038 97.3833007812
254676.651775 105.877929688
254554.592512 107.515136719
254432.53325 102.16796875
254310.473987 90.375
254188.414724 73.2895507812
254066.355461 52.5756835938
253944.296198 30.2475585938
253822.236936 8.482421875
253700.177673 -10.5815429688
253578.11841 -25.0561523438
253456.059147 -33.47265625
253333.999885 -34.93359375
253211.940622 -29.1943359375
253089.881359 -16.6953125
252967.822096 1.47607421875
252845.762833 23.681640625
252723.703571 47.87890625
252601.644308 71.8095703125
252479.585045 93.2036132812
252357.525782 109.990234375
252235.46652 120.485839844
252113.407257 123.545410156
251991.347994 118.670898438
251869.288731 106.049804688
251747.229469 86.5380859375
251625.170206 61.576171875
251503.110943 33.0581054688
251381.05168 3.15576171875
251258.992417 -25.8779296875
251136.933155 -51.9116210938
251014.873892 -73.12109375
250892.814629 -88.140625
250770.755366 -96.1723632812
250648.696104 -97.0336914062
250526.636841 -91.1528320312
250404.577578 -79.4931640625
250282.518315 -63.443359375
250160.459052 -44.6552734375
250038.39979 -24.8701171875
249916.340527 -5.73974609375
249794.281264 11.3383789062
249672.222001 25.35546875
249550.162739 35.7724609375
249428.103476 42.5620117188
249306.044213 46.1767578125
249183.98495 47.48046875
249061.925688 47.6254882812
248939.866425 47.9008789062
248817.807162 49.5698242188
248695.747899 53.7041015625
248573.688636 61.044921875
248451.629374 71.8984375
248329.570111 86.0810546875
248207.510848 102.915527344
248085.451585 121.288085938
247963.392323 139.751464844
247841.33306 156.671386719
247719.273797 170.395019531
247597.214534 179.431640625
247475.155271 182.615722656
247353.096009 179.24609375
247231.036746 169.182128906
247108.977483 152.876953125
246986.91822 131.364257812
246864.858958 106.173339844
246742.799695 79.205078125
246620.740432 52.5556640625
246498.681169 28.3295898438
246376.621907 8.4462890625
246254.562644 -5.54638671875
246132.503381 -12.6098632812
246010.444118 -12.3139648438
245888.384855 -4.87109375
245766.325593 8.88525390625
245644.26633 27.591796875
245522.207067 49.4907226562
245400.147804 72.6040039062
245278.088542 94.931640625
245156.029279 114.645507812
245033.970016 130.267089844
244911.910753 140.801757812
244789.85149 145.827148438
244667.792228 145.517089844
244545.732965 140.604003906
244423.673702 132.281738281
244301.614439 122.05859375
244179.555177 111.583007812
244057.495914 102.443847656
243935.436651 95.9892578125
243813.377388 93.1669921875
243691.318126 94.4028320312
243569.258863 99.5478515625
243447.1996 107.875976562
243325.140337 118.158691406
243203.081074 128.783691406
243081.021812 137.932617188
242958.962549 143.775390625
242836.903286 144.677246094
242714.844023 139.388671875
242592.784761 127.203613281
242470.725498 108.065917969
242348.666235 82.6010742188
242226.606972 52.09765625
242104.547709 18.40234375
241982.488447 -16.234375
241860.429184 -49.3627929688
241738.369921 -78.5590820312
241616.310658 -101.662597656
241494.251396 -116.982421875
241372.192133 -123.475097656
241250.13287 -120.857910156
241128.073607 -109.6484375
241006.014345 -91.1416015625
240883.955082 -67.2973632812
240761.895819 -40.5791015625
240639.836556 -13.7314453125
240517.777293 10.462890625
240395.718031 29.4345703125
240273.658768 41.0634765625
240151.599505 43.8676757812
240029.540242 37.1484375
239907.48098 21.0473632812
239785.421717 -3.4501953125
239663.362454 -34.607421875
239541.303191 -70.0791015625
239419.243928 -107.109375
239297.184666 -142.76953125
239175.125403 -174.196289062
239053.06614 -198.828125
238931.006877 -214.60546875
238808.947615 -220.125488281
238686.888352 -214.736816406
238564.829089 -198.568847656
238442.769826 -172.492675781
238320.710564 -138.026367188
238198.651301 -97.1918945312
238076.592038 -52.33984375
237954.532775 -5.95458984375
237832.473512 39.5258789062
237710.41425 81.8852539062
237588.354987 119.261230469
237466.295724 150.235351562
237344.236461 173.885253906
237222.177199 189.782226562
237100.117936 197.951171875
236978.058673 198.799804688
236855.99941 193.026367188
236733.940147 181.515136719
236611.880885 165.24609375
236489.821622 145.203613281
236367.762359 122.321777344
236245.703096 97.443359375
236123.643834 71.3110351562
236001.584571 44.5766601562
235879.525308 17.8310546875
235757.466045 -8.36376953125
235635.406783 -33.4409179688
235513.34752 -56.7998046875
235391.288257 -77.8012695312
235269.228994 -95.77734375
235147.169731 -110.060058594
235025.110469 -120.034667969
234903.051206 -125.202148438
234780.991943 -125.24609375
234658.93268 -120.094238281
234536.873418 -109.973632812
234414.814155 -95.4331054688
234292.754892 -77.3481445312
234170.695629 -56.8813476562
234048.636366 -35.421875
233926.577104 -14.4897460938
233804.517841 4.37548828125
233682.458578 19.7446289062
233560.399315 30.4150390625
233438.340053 35.5263671875
233316.28079 34.6416015625
233194.221527 27.7954101562
233072.162264 15.5048828125
232950.103002 -1.26904296875
232828.043739 -21.1982421875
232705.984476 -42.6987304688
232583.925213 -64.0673828125
232461.86595 -83.634765625
232339.806688 -99.908203125
232217.747425 -111.708007812
232095.688162 -118.267578125
231973.628899 -119.298339844
231851.569637 -115.008789062
231729.510374 -106.077636719
231607.451111 -93.578125
231485.391848 -78.875
231363.332585 -63.486328125
231241.273323 -48.9360351562
231119.21406 -36.6064453125
230997.154797 -27.6108398438
230875.095534 -22.6889648438
230753.036272 -22.1391601562
230630.977009 -25.80078125
230508.917746 -33.0678710938
230386.858483 -42.9619140625
230264.799221 -54.21875
230142.739958 -65.4140625
230020.680695 -75.0947265625
229898.621432 -81.9072265625
229776.562169 -84.71875
229654.502907 -82.7084960938
229532.443644 -75.4291992188
229410.384381 -62.8359375
229288.325118 -45.2724609375
229166.265856 -23.431640625
229044.206593 1.71630859375
228922.14733 29.0122070312
228800.088067 57.201171875
228678.028804 85.0327148438
228555.969542 111.341796875
228433.910279 135.119140625
228311.851016 155.558105469
228189.791753 172.075195312
228067.732491 184.313476562
227945.673228 192.125
227823.613965 195.537109375
227701.554702 194.715332031
227579.49544 189.925292969
227457.436177 181.499023438
227335.376914 169.80859375
227213.317651 155.253417969
227091.258388 138.259765625
226969.199126 119.283203125
226847.139863 98.8266601562
226725.0806 77.4487304688
226603.021337 55.771484375
226480.962075 34.48046875
226358.902812 14.3095703125
226236.843549 -3.98974609375
226114.784286 -19.69140625
225992.725023 -32.1450195312
225870.665761 -40.837890625
225748.606498 -45.4521484375
225626.547235 -45.912109375
225504.487972 -42.41796875
225382.42871 -35.4614257812
225260.369447 -25.8051757812
225138.310184 -14.4458007812
225016.250921 -2.5478515625
224894.191659 8.6484375
224772.132396 17.9223632812
224650.073133 24.1821289062
224528.01387 26.5634765625
224405.954607 24.5092773438
224283.895345 17.8295898438
224161.836082 6.7236328125
224039.776819 -8.2275390625
223917.717556 -26.1186523438
223795.658294 -45.7880859375
223673.599031 -65.9340820312
223551.539768 -85.2309570312
223429.480505 -102.450683594
223307.421242 -116.582519531
223185.36198 -126.918457031
223063.302717 -133.120605469
222941.243454 -135.239746094
222819.184191 -133.701171875
222697.124929 -129.245605469
222575.065666 -122.841308594
222453.006403 -115.5703125
222330.94714 -108.504882812
222208.887878 -102.583007812
222086.828615 -98.5043945312
221964.769352 -96.6484375
221842.710089 -97.0327148438
221720.650826 -99.3125
221598.591564 -102.816894531
221476.532301 -106.635742188
221354.473038 -109.719726562
221232.413775 -111.010742188
221110.354513 -109.573730469
220988.29525 -104.7109375
220866.235987 -96.0615234375
220744.176724 -83.6572265625
220622.117461 -67.9448242188
220500.058199 -49.75
220377.998936 -30.2099609375
220255.939673 -10.6635742188
220133.88041 7.48388671875
220011.821148 22.9013671875
219889.761885 34.478515625
219767.702622 41.4370117188
219645.643359 43.421875
219523.584097 40.5444335938
219401.524834 33.37109375
219279.465571 22.8735351562
219157.406308 10.3232421875
219035.347045 -2.83349609375
218913.287783 -15.1391601562
218791.22852 -25.2705078125
218669.169257 -32.1875
218547.109994 -35.2456054688
218425.050732 -34.2680664062
218302.991469 -29.5668945312
218180.932206 -21.91015625
218058.872943 -12.443359375
217936.81368 -2.56201171875
217814.754418 6.23974609375
217692.695155 12.5380859375
217570.635892 15.1372070312
217448.576629 13.2119140625
217326.517367 6.4052734375
217204.458104 -5.1162109375
217082.398841 -20.669921875
216960.339578 -39.1176757812
216838.280316 -58.9731445312
216716.221053 -78.5551757812
216594.16179 -96.162109375
216472.102527 -110.247070312
216350.043264 -119.584472656
216227.984002 -123.409179688
216105.924739 -121.496582031
215983.865476 -114.198730469
215861.806213 -102.415527344
215739.746951 -87.509765625
215617.687688 -71.169921875
215495.628425 -55.2407226562
215373.569162 -41.5361328125
215251.509899 -31.6547851562
215129.450637 -26.8090820312
215007.391374 -27.7094726562
214885.332111 -34.4819335938
214763.272848 -46.6596679688
214641.213586 -63.232421875
214519.154323 -82.7475585938
214397.09506 -103.462402344
214275.035797 -123.526367188
214152.976535 -141.166992188
214030.917272 -154.876464844
213908.858009 -163.560058594
213786.798746 -166.646484375
213664.739483 -164.135742188
213542.680221 -156.594238281
213420.620958 -145.08203125
213298.561695 -131.02734375
213176.502432 -116.07421875
213054.44317 -101.890136719
212932.383907 -89.9892578125
212810.324644 -81.5615234375
212688.265381 -77.3471679688
212566.206118 -77.5551757812
212444.146856 -81.8442382812
212322.087593 -89.3618164062
212200.02833 -98.845703125
212077.969067 -108.759765625
211955.909805 -117.474121094
211833.850542 -123.447265625
211711.791279 -125.398925781
211589.732016 -122.460449219
211467.672754 -114.274902344
211345.613491 -101.045898438
211223.554228 -83.5205078125
211101.494965 -62.9145507812
210979.435702 -40.787109375
210857.37644 -18.8745117188
210735.317177 1.09716796875
210613.257914 17.5966796875
210491.198651 29.4575195312
210369.139389 36.0029296875
210247.080126 37.1254882812
210125.020863 33.3002929688
210002.9616 25.5390625
209880.902338 15.279296875
209758.843075 4.236328125
209636.783812 -5.78759765625
209514.724549 -13.0966796875
209392.665286 -16.2905273438
209270.606024 -14.4213867188
209148.546761 -7.10546875
209026.487498 5.423828125
208904.428235 22.3291015625
208782.368973 42.2465820312
208660.30971 63.4140625
208538.250447 83.853515625
208416.191184 101.562988281
208294.131921 114.724609375
208172.072659 121.886230469
208050.013396 122.114746094
207927.954133 115.083984375
207805.89487 101.115722656
207683.835608 81.1416015625
207561.776345 56.6118164062
207439.717082 29.3471679688
207317.657819 1.35791015625
207195.598557 -25.3549804688
207073.539294 -48.9970703125
206951.480031 -68.1469726562
206829.420768 -81.8842773438
206707.361505 -89.8623046875
206585.302243 -92.3168945312
206463.24298 -90.0107421875
206341.183717 -84.1245117188
206219.124454 -76.1030273438
206097.065192 -67.4765625
205975.005929 -59.671875
205852.946666 -53.84375
205730.887403 -50.736328125
205608.82814 -50.59375
205486.768878 -53.134765625
205364.709615 -57.583984375
205242.650352 -62.765625
205120.591089 -67.248046875
204998.531827 -69.521484375
204876.472564 -68.1899414062
204754.413301 -62.1572265625
204632.354038 -50.7866210938
204510.294776 -34.0166015625
204388.235513 -12.4135742188
204266.17625 12.8369140625
204144.116987 40.0112304688
204022.057724 66.9829101562
203899.998462 91.4111328125
203777.939199 110.957519531
203655.879936 123.512207031
203533.820673 127.40234375
203411.761411 121.576171875
203289.702148 105.722167969
203167.642885 80.3276367188
203045.583622 46.6704101562
202923.524359 6.72802734375
202801.465097 -36.9663085938
202679.405834 -81.5268554688
202557.346571 -123.947265625
202435.287308 -161.341308594
202313.228046 -191.178222656
202191.168783 -211.479980469
202069.10952 -220.972167969
201947.050257 -219.176269531
201824.990995 -206.424316406
201702.931732 -183.817382812
201580.872469 -153.112792969
201458.813206 -116.567382812
201336.753943 -76.7451171875
201214.694681 -36.3100585938
201092.635418 2.1767578125
200970.576155 36.44140625
200848.516892 64.6376953125
200726.45763 85.451171875
200604.398367 98.1450195312
200482.339104 102.557128906
200360.279841 99.052734375
200238.220578 88.4365234375
200116.161316 71.8432617188
199994.102053 50.6186523438
199872.04279 26.1982421875
199749.983527 0.00146484375
199627.924265 -26.6484375
199505.865002 -52.5825195312
199383.805739 -76.8134765625
199261.746476 -98.5341796875
199139.687214 -117.103515625
199017.627951 -132.010742188
198895.568688 -142.845214844
198773.509425 -149.264648438
198651.450162 -150.981933594
198529.3909 -147.762695312
198407.331637 -139.442382812
198285.272374 -125.963378906
198163.213111 -107.417480469
198041.153849 -84.0942382812
197919.094586 -56.5234375
197797.035323 -25.5034179688
197674.97606 7.89306640625
197552.916797 42.3471679688
197430.857535 76.3388671875
197308.798272 108.236328125
197186.739009 136.399902344
197064.679746 159.309082031
196942.620484 175.68359375
196820.561221 184.604980469
196698.501958 185.611328125
196576.442695 178.761230469
196454.383433 164.651367188
196332.32417 144.390625
196210.264907 119.5234375
196088.205644 91.9135742188
195966.146381 63.5903320312
195844.087119 36.578125
195722.027856 12.720703125
195599.968593 -6.482421875
195477.90933 -20.0107421875
195355.850068 -27.41015625
195233.790805 -28.8310546875
195111.731542 -25.0048828125
194989.672279 -17.1684570312
194867.613016 -6.93017578125
194745.553754 3.89892578125
194623.494491 13.4951171875
194501.435228 20.2172851562
194379.375965 22.787109375
194257.316703 20.4311523438
194135.25744 12.98046875
194013.198177 0.89794921875
193891.138914 -14.7456054688
193769.079652 -32.37109375
193647.020389 -50.0375976562
193524.961126 -65.6318359375
193402.901863 -77.08203125
193280.8426 -82.572265625
193158.783338 -80.736328125
193036.724075 -70.81640625
192914.664812 -52.7587890625
192792.605549 -27.25
192670.546287 4.31884765625
192548.487024 39.9633789062
192426.427761 77.2651367188
192304.368498 113.58203125
192182.309235 146.283691406
192060.249973 172.985351562
191938.19071 191.765136719
191816.131447 201.339355469
191694.072184 201.180175781
191572.012922 191.565917969
191449.953659 173.555175781
191327.894396 148.891113281
191205.835133 119.84375
191083.775871 89.0078125
190961.716608 59.0590820312
190839.657345 32.525390625
190717.598082 11.5551757812
190595.538819 -2.267578125
190473.479557 -8.05908203125
190351.420294 -5.70263671875
190229.361031 4.1494140625
190107.301768 20.1494140625
189985.242506 40.3842773438
189863.183243 62.5590820312
189741.12398 84.2045898438
189619.064717 102.903808594
189497.005454 116.50390625
189374.946192 123.297363281
189252.886929 122.169921875
189130.827666 112.680175781
189008.768403 95.0859375
188886.709141 70.3051757812
188764.649878 39.828125
188642.590615 5.57763671875
188520.531352 -30.2592773438
188398.47209 -65.4116210938
188276.412827 -97.7026367188
188154.353564 -125.214355469
188032.294301 -146.419433594
187910.235038 -160.267089844
187788.175776 -166.235839844
187666.116513 -164.328125
187544.05725 -155.032226562
187421.997987 -139.248535156
187299.938725 -118.186035156
187177.879462 -93.2543945312
187055.820199 -65.947265625
186933.760936 -37.7377929688
186811.701673 -9.990234375
186689.642411 16.1044921875
186567.583148 39.5737304688
186445.523885 59.6752929688
186323.464622 75.8984375
186201.40536 87.939453125
186079.346097 95.6782226562
185957.286834 99.140625
185835.227571 98.4711914062
185713.168309 93.9106445312
185591.109046 85.7744140625
185469.049783 74.4536132812
185346.99052 60.4096679688
185224.931257 44.181640625
185102.871995 26.3857421875
184980.812732 7.71240234375
184858.753469 -11.08203125
184736.694206 -29.2045898438
184614.634944 -45.8569335938
184492.575681 -60.2885742188
184370.516418 -71.84765625
184248.457155 -80.0385742188
184126.397892 -84.5776367188
184004.33863 -85.4296875
183882.279367 -82.833984375
183760.220104 -77.3022460938
183638.160841 -69.5922851562
183516.101579 -60.65625
183394.042316 -51.5620117188
183271.983053 -43.400390625
183149.92379 -37.1826171875
183027.864528 -33.7348632812
182905.805265 -33.6088867188
182783.746002 -37.01171875
182661.686739 -43.7641601562
182539.627476 -53.30078125
182417.568214 -64.7045898438
182295.508951 -76.779296875
182173.449688 -88.158203125
182051.390425 -97.4301757812
181929.331163 -103.283203125
181807.2719 -104.637695312
181685.212637 -100.771484375
181563.153374 -91.408203125
181441.094111 -76.7705078125
181319.034849 -57.583984375
181196.975586 -35.0278320312
181074.916323 -10.650390625
180952.85706 13.7685546875
180830.797798 36.375
180708.738535 55.40625
180586.679272 69.3666992188
180464.620009 77.1674804688
180342.560747 78.2392578125
180220.501484 72.5952148438
180098.442221 60.83984375
179976.382958 44.1157226562
179854.323695 24.0068359375
179732.264433 2.38671875
179610.20517 -18.75390625
179488.145907 -37.5024414062
179366.086644 -52.203125
179244.027382 -61.6225585938
179121.968119 -65.0678710938
178999.908856 -62.455078125
178877.849593 -54.3154296875
178755.79033 -41.7412109375
178633.731068 -26.2758789062
178511.671805 -9.75341796875
178389.612542 5.8857421875
178267.553279 18.7998046875
178145.494017 27.4306640625
178023.434754 30.6743164062
177901.375491 27.9936523438
177779.316228 19.4833984375
177657.256966 5.86376953125
177535.197703 -11.5854492188
177413.13844 -31.1552734375
177291.079177 -50.8784179688
177169.019914 -68.7319335938
177046.960652 -82.8481445312
176924.901389 -91.7133789062
176802.842126 -94.3315429688
176680.782863 -90.3383789062
176558.723601 -80.0498046875
176436.664338 -64.4467773438
176314.605075 -45.0825195312
176192.545812 -23.939453125
176070.486549 -3.23291015625
175948.427287 14.8120117188
175826.368024 28.1879882812
175704.308761 35.3134765625
175582.249498 35.20703125
175460.190236 27.599609375
175338.130973 12.984375
175216.07171 -7.41552734375
175094.012447 -31.744140625
174971.953185 -57.6791992188
174849.893922 -82.6411132812
174727.834659 -104.037109375
174605.775396 -119.501464844
174483.716133 -127.125
174361.656871 -125.63671875
174239.597608 -114.530761719
174117.538345 -94.119140625
173995.479082 -65.5112304688
173873.41982 -30.5131835938
173751.360557 8.529296875
173629.301294 48.94921875
173507.242031 87.9892578125
173385.182768 123.055175781
173263.123506 151.935058594
173141.064243 172.990722656
173019.00498 185.288085938
172896.945717 188.649902344
172774.886455 183.649902344
172652.827192 171.522949219
172530.767929 154.020019531
172408.708666 133.215820312
172286.649404 111.291992188
172164.590141 90.3125
172042.530878 72.0283203125
171920.471615 57.7065429688
171798.412352 48.0307617188
171676.35309 43.052734375
171554.293827 42.2197265625
171432.234564 44.4653320312
171310.175301 48.3486328125
171188.116039 52.2397460938
171066.056776 54.5102539062
170943.997513 53.7387695312
170821.93825 48.8701171875
170699.878987 39.3520507812
170577.819725 25.2041015625
170455.760462 7.02783203125
170333.701199 -14.046875
170211.641936 -36.4755859375
170089.582674 -58.4526367188
169967.523411 -78.1015625
169845.464148 -93.6728515625
169723.404885 -103.724609375
169601.345623 -107.278320312
169479.28636 -103.928710938
169357.227097 -93.890625
169235.167834 -77.9858398438
169113.108571 -57.5693359375
168991.049309 -34.3969726562
168868.990046 -10.458984375
168746.930783 12.2138671875
168624.87152 31.748046875
168502.812258 46.6044921875
168380.752995 55.7241210938
168258.693732 58.6245117188
168136.634469 55.4389648438
168014.575206 46.88671875
167892.515944 34.2001953125
167770.456681 18.9892578125
167648.397418 3.07373046875
167526.338155 -11.6943359375
167404.278893 -23.6196289062
167282.21963 -31.3178710938
167160.160367 -33.849609375
167038.101104 -30.7924804688
166916.041842 -22.2685546875
166793.982579 -8.91064453125
166671.923316 8.21875
166549.864053 27.7578125
166427.80479 48.1831054688
166305.745528 67.9809570312
166183.686265 85.7905273438
166061.627002 100.537597656
165939.567739 111.51953125
165817.508477 118.456054688
165695.449214 121.481933594
165573.389951 121.092773438
165451.330688 118.060058594
165329.271425 113.306152344
165207.212163 107.775878906
165085.1529 102.30078125
164963.093637 97.4931640625
164841.034374 93.6645507812
164718.975112 90.7827148438
164596.915849 88.4833984375
164474.856586 86.12109375
164352.797323 82.8588867188
164230.738061 77.7900390625
164108.678798 70.0717773438
163986.619535 59.0571289062
163864.560272 44.412109375
163742.501009 26.1943359375
163620.441747 4.8955078125
163498.382484 -18.5708007812
163376.323221 -42.9291992188
163254.263958 -66.6508789062
163132.204696 -88.0922851562
163010.145433 -105.66015625
162888.08617 -117.979003906
162766.026907 -124.041015625
162643.967645 -123.328125
162521.908382 -115.889160156
162399.849119 -102.358398438
162277.789856 -83.9194335938
162155.730593 -62.2055664062
162033.671331 -39.1606445312
161911.612068 -16.8569335938
161789.552805 2.69873046875
161667.493542 17.7612304688
161545.43428 27.0151367188
161423.375017 29.708984375
161301.315754 25.7290039062
161179.256491 15.6123046875
161057.197228 0.4970703125
160935.137966 -17.9975585938
160813.078703 -37.9282226562
160691.01944 -57.2319335938
160568.960177 -73.9340820312
160446.900915 -86.3544921875
160324.841652 -93.28515625
160202.782389 -94.115234375
160080.723126 -88.9008789062
159958.663864 -78.3623046875
159836.604601 -63.8120117188
159714.545338 -47.0209960938
159592.486075 -30.033203125
159470.426812 -14.947265625
159348.36755 -3.69140625
159226.308287 2.18896484375
159104.249024 1.71142578125
158982.189761 -5.42138671875
158860.130499 -18.76953125
158738.071236 -37.173828125
158616.011973 -58.8481445312
158493.95271 -81.546875
158371.893447 -102.770019531
158249.834185 -120.013183594
158127.774922 -131.015136719
158005.715659 -133.991699219
157883.656396 -127.828613281
157761.597134 -112.217285156
157639.537871 -87.7084960938
157517.478608 -55.6943359375
157395.419345 -18.30078125
157273.360083 21.7807617188
157151.30082 61.5283203125
157029.241557 97.8486328125
156907.182294 127.85546875
156785.123031 149.124023438
156663.063769 159.915527344
156541.004506 159.327636719
156418.945243 147.388183594
156296.88598 125.048339844
156174.826718 94.10546875
156052.767455 57.0493164062
155930.708192 16.8447265625
155808.648929 -23.3217773438
155686.589666 -60.3168945312
155564.530404 -91.3139648438
155442.471141 -114.032714844
155320.411878 -126.9140625
155198.352615 -129.228515625
155076.293353 -121.1171875
154954.23409 -103.548339844
154832.174827 -78.2065429688
154710.115564 -47.3232421875
154588.056302 -13.4643554688
154465.997039 20.6967773438
154343.937776 52.6147460938
154221.878513 80.0771484375
154099.81925 101.374023438
153977.759988 115.411621094
153855.700725 121.766113281
153733.641462 120.674804688
153611.582199 112.966796875
153489.522937 99.9423828125
153367.463674 83.2241210938
153245.404411 64.5815429688
153123.345148 45.7578125
153001.285885 28.3090820312
152879.226623 13.4794921875
152757.16736 2.10498046875
152635.108097 -5.42626953125
152513.048834 -9.1728515625
152390.989572 -9.59619140625
152268.930309 -7.47607421875
152146.871046 -3.81005859375
152024.811783 0.30908203125
151902.752521 3.80712890625
151780.693258 5.73681640625
151658.633995 5.3564453125
151536.574732 2.18798828125
151414.515469 -3.95849609375
151292.456207 -12.9956054688
151170.396944 -24.5883789062
151048.337681 -38.2104492188
150926.278418 -53.2060546875
150804.219156 -68.8627929688
150682.159893 -84.4716796875
150560.10063 -99.3803710938
150438.041367 -113.025390625
150315.982104 -124.951171875
150193.922842 -134.806640625
150071.863579 -142.331542969
149949.804316 -147.330566406
149827.745053 -149.644042969
149705.685791 -149.126953125
149583.626528 -145.6328125
149461.567265 -139.010742188
149339.508002 -129.123535156
149217.44874 -115.870117188
149095.389477 -99.232421875
148973.330214 -79.3198242188
148851.270951 -56.4135742188
148729.211688 -31.009765625
148607.152426 -3.8388671875
148485.093163 24.1323242188
148363.0339 51.7236328125
148240.974637 77.5952148438
148118.915375 100.32421875
147996.856112 118.501953125
147874.796849 130.84375
147752.737586 136.308105469
147630.678323 134.196289062
147508.619061 124.243652344
147386.559798 106.677246094
147264.500535 82.2397460938
147142.441272 52.1655273438
147020.38201 18.1220703125
146898.322747 -17.8896484375
146776.263484 -53.671875
146654.204221 -86.982421875
146532.144959 -115.698242188
146410.085696 -137.982421875
146288.026433 -152.416503906
146165.96717 -158.115234375
146043.907907 -154.796875
145921.848645 -142.803710938
145799.789382 -123.069824219
145677.730119 -97.0483398438
145555.670856 -66.5908203125
145433.611594 -33.7983398438
145311.552331 -0.85400390625
145189.493068 30.1538085938
145067.433805 57.3862304688
144945.374542 79.3935546875
144823.31528 95.2163085938
144701.256017 104.436523438
144579.196754 107.19140625
144457.137491 104.129394531
144335.078229 96.3256835938
144213.018966 85.169921875
144090.959703 72.2197265625
143968.90044 59.0537109375
143846.841178 47.12109375
143724.781915 37.6166992188
143602.722652 31.3754882812
143480.663389 28.8081054688
143358.604126 29.8798828125
143236.544864 34.1254882812
143114.485601 40.7119140625
142992.426338 48.5258789062
142870.367075 56.2905273438
142748.307813 62.6923828125
142626.24855 66.5122070312
142504.189287 66.7421875
142382.130024 62.6811523438
142260.070761 54.0083007812
142138.011499 40.8139648438
142015.952236 23.6020507812
141893.892973 3.25
141771.83371 -19.0556640625
141649.774448 -41.912109375
141527.715185 -63.80859375
141405.655922 -83.2416992188
141283.596659 -98.830078125
141161.537397 -109.415527344
141039.478134 -114.151367188
140917.418871 -112.55859375
140795.359608 -104.566894531
140673.300345 -90.5146484375
140551.241083 -71.1293945312
140429.18182 -47.4848632812
140307.122557 -20.9262695312
140185.063294 7.0048828125
140063.004032 34.6669921875
139940.944769 60.4140625
139818.885506 82.6875
139696.826243 100.106445312
139574.76698 111.541503906
139452.707718 116.178222656
139330.648455 113.559570312
139208.589192 103.61328125
139086.529929 86.65625
138964.470667 63.384765625
138842.411404 34.8393554688
138720.352141 2.35693359375
138598.292878 -32.4926757812
138476.233616 -67.9877929688
138354.174353 -102.336914062
138232.11509 -133.77734375
138110.055827 -160.667480469
137987.996564 -181.579589844
137865.937302 -195.380371094
137743.878039 -201.303710938
137621.818776 -199.000976562
137499.759513 -188.566894531
137377.700251 -170.547851562
137255.640988 -145.911132812
137133.581725 -115.997070312
137011.522462 -82.4389648438
136889.463199 -47.0659179688
136767.403937 -11.7861328125
136645.344674 21.5346679688
136523.285411 51.19921875
136401.226148 75.7885742188
136279.166886 94.2607421875
136157.107623 106.01953125
136035.04836 110.954101562
135912.989097 109.439453125
135790.929835 102.299316406
135668.870572 90.7426757812
135546.811309 76.2543945312
135424.752046 60.478515625
135302.692783 45.0766601562
135180.633521 31.5908203125
135058.574258 21.3149414062
134936.514995 15.18359375
134814.455732 13.6938476562
134692.39647 16.8662109375
134570.337207 24.2407226562
134448.277944 34.9208984375
134326.218681 47.6547851562
134204.159418 60.9497070312
134082.100156 73.2055664062
133960.040893 82.8662109375
133837.98163 88.5620117188
133715.922367 89.2426757812
133593.863105 84.2817382812
133471.803842 73.5454101562
133349.744579 57.4174804688
133227.685316 36.7807617188
133105.626054 12.9526367188
132983.566791 -12.419921875
132861.507528 -37.4936523438
132739.448265 -60.3833007812
132617.389002 -79.3212890625
132495.32974 -92.8090820312
132373.270477 -99.7524414062
132251.211214 -99.5556640625
132129.151951 -92.1821289062
132007.092689 -78.1640625
131885.033426 -58.564453125
131762.974163 -34.9013671875
131640.9149 -9.0224609375
131518.855637 17.0400390625
131396.796375 41.2319335938
131274.737112 61.642578125
131152.677849 76.6547851562
131030.618586 85.0795898438
130908.559324 86.2446289062
130786.500061 80.0483398438
130664.440798 66.96484375
130542.381535 48.0024414062
130420.322273 24.6225585938
130298.26301 -1.37744140625
130176.203747 -28.0112304688
130054.144484 -53.2534179688
129932.085221 -75.1958007812
129810.025959 -92.1953125
129687.966696 -102.991210938
129565.907433 -106.795898438
129443.84817 -103.346679688
129321.788908 -92.9184570312
129199.729645 -76.291015625
129077.670382 -54.6875
128955.611119 -29.67578125
128833.551856 -3.05517578125
128711.492594 23.2802734375
128589.433331 47.470703125
128467.374068 67.8149414062
128345.314805 82.8852539062
128223.255543 91.6103515625
128101.19628 93.3388671875
127979.137017 87.8686523438
127857.077754 75.4462890625
127735.018492 56.740234375
127612.959229 32.7866210938
127490.899966 4.91455078125
127368.840703 -25.3403320312
127246.78144 -56.3334960938
127124.722178 -86.41015625
127002.662915 -113.998535156
126880.603652 -137.69921875
126758.544389 -156.361328125
126636.485127 -169.133789062
126514.425864 -175.516601562
126392.366601 -175.373535156
126270.307338 -168.940429688
126148.248075 -156.805664062
126026.188813 -139.874023438
125904.12955 -119.317871094
125782.070287 -96.5048828125
125660.011024 -72.9272460938
125537.951762 -50.109375
125415.892499 -29.5219726562
125293.833236 -12.4907226562
125171.773973 -0.11279296875
125049.714711 6.81884765625
124927.655448 7.8720703125
124805.596185 3.01171875
124683.536922 -7.38330078125
124561.477659 -22.5341796875
124439.418397 -41.3032226562
124317.359134 -62.255859375
124195.299871 -83.755859375
124073.240608 -104.073730469
123951.181346 -121.50390625
123829.122083 -134.495605469
123707.06282 -141.769042969
123585.003557 -142.420898438
123462.944294 -136.005371094
123340.885032 -122.584960938
123218.825769 -102.741210938
123096.766506 -77.5463867188
122974.707243 -48.5004882812
122852.647981 -17.4213867188
122730.588718 13.6821289062
122608.529455 42.7670898438
122486.470192 67.912109375
122364.41093 87.4731445312
122242.351667 100.219238281
122120.292404 105.436035156
121998.233141 102.987304688
121876.173878 93.3325195312
121754.114616 77.4907226562
121632.055353 56.9560546875
121509.99609 33.5717773438
121387.936827 9.36962890625
121265.877565 -13.607421875
121143.818302 -33.4921875
121021.759039 -48.7573242188
120899.699776 -58.3608398438
120777.640513 -61.84375
120655.581251 -59.3798828125
120533.521988 -51.76171875
120411.462725 -40.3349609375
120289.403462 -26.8754882812
120167.3442 -13.4228515625
120045.284937 -2.08935546875
119923.225674 5.1494140625
119801.166411 6.6513671875
119679.107149 1.2783203125
119557.047886 -11.47265625
119434.988623 -31.3974609375
119312.92936 -57.5747070312
119190.870097 -88.4213867188
119068.810835 -121.818847656
118946.751572 -155.280761719
118824.692309 -186.167480469
118702.633046 -211.919921875
118580.573784 -230.286621094
118458.514521 -239.531738281
118336.455258 -238.604003906
118214.395995 -227.239257812
118092.336732 -206.004394531
117970.27747 -176.2578125
117848.218207 -140.044433594
117726.158944 -99.9301757812
117604.099681 -58.779296875
117482.040419 -19.5122070312
117359.981156 15.14453125
117237.921893 42.8989257812
117115.86263 62.0849609375
116993.803368 71.8071289062
116871.744105 72.0063476562
116749.684842 63.4614257812
116627.625579 47.7026367188
116505.566316 26.8642578125
116383.507054 3.48291015625
116261.447791 -19.7446289062
116139.388528 -40.2114257812
116017.329265 -55.6440429688
115895.270003 -64.3056640625
115773.21074 -65.158203125
115651.151477 -57.947265625
115529.092214 -43.2182617188
115407.032952 -22.2529296875
115284.973689 3.05859375
115162.914426 30.4111328125
115040.855163 57.3032226562
114918.7959 81.2841796875
114796.736638 100.1875
114674.677375 112.341796875
114552.618112 116.722167969
114430.558849 113.052734375
114308.499587 101.825195312
114186.440324 84.251953125
114064.381061 62.1484375
113942.321798 37.76171875
113820.262535 13.5571289062
113698.203273 -8.0068359375
113576.14401 -24.7055664062
113454.084747 -34.7456054688
113332.025484 -36.9204101562
113209.966222 -30.70703125
113087.906959 -16.2973632812
112965.847696 5.43701171875
112843.788433 33.04296875
112721.729171 64.6328125
112599.669908 98.0678710938
112477.610645 131.159179688
112355.551382 161.856933594
112233.492119 188.42578125
112111.432857 209.573730469
111989.373594 224.533691406
111867.314331 233.088378906
111745.255068 235.534179688
111623.195806 232.600097656
111501.136543 225.3203125
111379.07728 214.891113281
111257.018017 202.512695312
111134.958754 189.246582031
111012.899492 175.899414062
110890.840229 162.944824219
110768.780966 150.492675781
110646.721703 138.314453125
110524.662441 125.902832031
110402.603178 112.5859375
110280.543915 97.6518554688
110158.484652 80.4912109375
110036.42539 60.7270507812
109914.366127 38.3227539062
109792.306864 13.6484375
109670.247601 -12.4965820312
109548.188338 -38.9208984375
109426.129076 -64.119140625
109304.069813 -86.4072265625
109182.01055 -104.078125
109059.951287 -115.578613281
108937.892025 -119.68359375
108815.832762 -115.645996094
108693.773499 -103.310058594
108571.714236 -83.1743164062
108449.654973 -56.3881835938
108327.595711 -24.6943359375
108205.536448 9.6953125
108083.477185 44.2709960938
107961.417922 76.4272460938
107839.35866 103.682128906
107717.299397 123.893066406
107595.240134 135.440917969
107473.180871 137.377441406
107351.121609 129.508789062
107229.062346 112.410644531
107107.003083 87.3818359375
106984.94382 56.3227539062
106862.884557 21.5688476562
106740.825295 -14.3178710938
106618.766032 -48.7788085938
106496.706769 -79.4775390625
106374.647506 -104.502441406
106252.588244 -122.523925781
106130.528981 -132.893066406
106008.469718 -135.678222656
105886.410455 -131.631347656
105764.351192 -122.089355469
105642.29193 -108.827636719
105520.232667 -93.87109375
105398.173404 -79.2827148438
105276.114141 -66.9672851562
105154.054879 -58.4760742188
105031.995616 -54.8701171875
104909.936353 -56.6196289062
104787.87709 -63.57421875
104665.817828 -74.9868164062
104543.758565 -89.6020507812
104421.699302 -105.7890625
104299.640039 -121.705566406
104177.580776 -135.486816406
104055.521514 -145.423828125
103933.462251 -150.125976562
103811.402988 -148.651855469
103689.343725 -140.584960938
103567.284463 -126.071289062
103445.2252 -105.78515625
103323.165937 -80.8618164062
103201.106674 -52.7788085938
103079.047411 -23.2138671875
102956.988149 6.107421875
102834.928886 33.5693359375
102712.869623 57.79296875
102590.81036 77.7485351562
102468.751098 92.8120117188
102346.691835 102.795898438
102224.632572 107.917480469
102102.573309 108.745117188
101980.514047 106.106445312
101858.454784 100.975585938
101736.395521 94.3627929688
101614.336258 87.19921875
101492.276995 80.2495117188
101370.217733 74.0463867188
101248.15847 68.8559570312
101126.099207 64.681640625
101004.039944 61.2954101562
100881.980682 58.3022460938
100759.921419 55.2114257812
100637.862156 51.52734375
100515.802893 46.8325195312
100393.74363 40.8549804688
100271.684368 33.5209960938
100149.625105 24.978515625
100027.565842 15.5903320312
99905.5065794 5.90185546875
99783.4473166 -3.41259765625
99661.3880538 -11.6293945312
99539.3287911 -18.0498046875
99417.2695283 -22.0849609375
99295.2102655 -23.3271484375
99173.1510027 -21.5966796875
99051.09174 -16.9755859375
98929.0324772 -9.806640625
98806.9732144 -0.6689453125
98684.9139517 9.671875
98562.8546889 20.3349609375
98440.7954261 30.3974609375
98318.7361633 38.9829101562
98196.6769006 45.3364257812
98074.6176378 48.8881835938
97952.558375 49.3032226562
97830.4991122 46.4975585938
97708.4398495 40.6396484375
97586.3805867 32.1245117188
97464.3213239 21.5288085938
97342.2620612 9.552734375
97220.2027984 -3.04833984375
97098.1435356 -15.5327148438
96976.0842728 -27.2265625
96854.0250101 -37.5795898438
96731.9657473 -46.1938476562
96609.9064845 -52.83984375
96487.8472217 -57.4555664062
96365.787959 -60.1264648438
96243.7286962 -61.0541992188
96121.6694334 -60.5205078125
95999.6101707 -58.8452148438
95877.5509079 -56.3500976562
95755.4916451 -53.3237304688
95633.4323823 -50.0073242188
95511.3731196 -46.5747070312
95389.3138568 -43.1401367188
95267.254594 -39.76171875
95145.1953312 -36.4609375
95023.1360685 -33.2377929688
94901.0768057 -30.0893554688
94779.0175429 -27.0234375
94656.9582802 -24.06640625
94534.8990174 -21.2641601562
94412.8397546 -18.6728515625
94290.7804918 -16.3486328125
94168.7212291 -14.333984375
94046.6619663 -12.634765625
93924.6027035 -11.2177734375
93802.5434408 -9.99658203125
93680.484178 -8.837890625
93558.4249152 -7.57275390625
93436.3656524 -6.01806640625
93314.3063897 -4.00048828125
93192.2471269 -1.39208984375
93070.1878641 1.86279296875
92948.1286013 5.71923828125
92826.0693386 10.0170898438
92704.0100758 14.4775390625
92581.950813 18.7172851562
92459.8915503 22.271484375
92337.8322875 24.64453125
92215.7730247 25.3540039062
92093.7137619 23.9921875
91971.6544992 20.2836914062
91849.5952364 14.1318359375
91727.5359736 5.6513671875
91605.4767108 -4.814453125
91483.4174481 -16.7109375
91361.3581853 -29.3002929688
91239.2989225 -41.7231445312
91117.2396598 -53.0815429688
90995.180397 -62.5209960938
90873.1211342 -69.3286132812
90751.0618714 -73.0205078125
90629.0026087 -73.408203125
90506.9433459 -70.6499023438
90384.8840831 -65.2583007812
90262.8248203 -58.0844726562
90140.7655576 -50.255859375
90018.7062948 -43.0869140625
89896.647032 -37.9633789062
89774.5877693 -36.2109375
89652.5285065 -38.9614257812
89530.4692437 -47.0229492188
89408.4099809 -60.7836914062
89286.3507182 -80.1372070312
89164.2914554 -104.459960938
89042.2321926 -132.629394531
88920.1729298 -163.091308594
88798.1136671 -193.97265625
88676.0544043 -223.224121094
88553.9951415 -248.788085938
88431.9358788 -268.7734375
88309.876616 -281.622070312
88187.8173532 -286.253417969
88065.7580904 -282.169433594
87943.6988277 -269.513183594
87821.6395649 -249.073730469
87699.5803021 -222.240722656
87577.5210393 -190.895996094
87455.4617766 -157.276367188
87333.4025138 -123.794921875
87211.343251 -92.8549804688
87089.2839883 -66.6572265625
86967.2247255 -47.0327148438
86845.1654627 -35.2998046875
86723.1061999 -32.1708984375
86601.0469372 -37.7045898438
86478.9876744 -51.3188476562
86356.9284116 -71.8466796875
86234.8691488 -97.6430664062
86112.8098861 -126.726074219
85990.7506233 -156.937011719
85868.6913605 -186.106933594
85746.6320978 -212.220703125
85624.572835 -233.554199219
85502.5135722 -248.778808594
85380.4543094 -257.0390625
85258.3950467 -257.973632812
85136.3357839 -251.704589844
85014.2765211 -238.790527344
84892.2172583 -220.145996094
84770.1579956 -196.946777344
84648.0987328 -170.525390625
84526.03947 -142.264648438
84403.9802073 -113.512695312
84281.9209445 -85.5029296875
84159.8616817 -59.3012695312
84037.8024189 -35.7836914062
83915.7431562 -15.6235351562
83793.6838934 0.6982421875
83671.6246306 12.8662109375
83549.5653679 20.7045898438
83427.5061051 24.1494140625
83305.4468423 23.2241210938
83183.3875795 18.02734375
83061.3283168 8.72900390625
82939.269054 -4.41845703125
82817.2097912 -21.072265625
82695.1505284 -40.7744140625
82573.0912657 -62.9409179688
82451.0320029 -86.849609375
82328.9727401 -111.650390625
82206.9134774 -136.379394531
82084.8542146 -160.0
81962.7949518 -181.456542969
81840.735689 -199.736816406
81718.6764263 -213.94921875
81596.6171635 -223.391113281
81474.5579007 -227.617675781
81352.4986379 -226.486816406
81230.4393752 -220.190429688
81108.3801124 -209.249023438
80986.3208496 -194.487792969
80864.2615869 -176.972167969
80742.2023241 -157.931152344
80620.1430613 -138.655761719
80498.0837985 -120.38671875
80376.0245358 -104.212890625
80253.965273 -90.97265625
80131.9060102 -81.181640625
80009.8467474 -74.9892578125
79887.7874847 -72.1704101562
79765.7282219 -72.1484375
79643.6689591 -74.0610351562
79521.6096964 -76.8500976562
79399.5504336 -79.369140625
79277.4911708 -80.505859375
79155.431908 -79.2998046875
79033.3726453 -75.0454101562
78911.3133825 -67.375
78789.2541197 -56.2998046875
78667.1948569 -42.2250976562
78545.1355942 -25.919921875
78423.0763314 -8.447265625
78301.0170686 8.92529296875
78178.9578059 24.8442382812
78056.8985431 37.9975585938
77934.8392803 47.2329101562
77812.7800175 51.671875
77690.7207548 50.7890625
77568.661492 44.46484375
77446.6022292 32.9990234375
77324.5429664 17.0893554688
77202.4837037 -2.23046875
77080.4244409 -23.6782226562
76958.3651781 -45.8286132812
76836.3059154 -67.232421875
76714.2466526 -86.5322265625
76592.1873898 -102.564941406
76470.128127 -114.4453125
76348.0688643 -121.62109375
76226.0096015 -123.895996094
76103.9503387 -121.420410156
75981.8910759 -114.659667969
75859.8318132 -104.326660156
75737.7725504 -91.3120117188
75615.7132876 -76.595703125
75493.6540249 -61.1665039062
75371.5947621 -45.9462890625
75249.5354993 -31.7319335938
75127.4762365 -19.150390625
75005.4169738 -8.64453125
74883.357711 -0.46484375
74761.2984482 5.30712890625
74639.2391855 8.740234375
74517.1799227 10.0092773438
74395.1206599 9.36474609375
74273.0613971 7.10009765625
74151.0021344 3.5244140625
74028.9428716 -1.05029296875
73906.8836088 -6.31787109375
73784.824346 -11.9760742188
73662.7650833 -17.7158203125
73540.7058205 -23.2177734375
73418.6465577 -28.140625
73296.587295 -32.130859375
73174.5280322 -34.8232421875
73052.4687694 -35.8662109375
72930.4095066 -34.951171875
72808.3502439 -31.8471679688
72686.2909811 -26.44140625
72564.2317183 -18.7758789062
72442.1724555 -9.07470703125
72320.1131928 2.23779296875
72198.05393 14.548828125
72075.9946672 27.0727539062
71953.9354045 38.9013671875
71831.8761417 49.0668945312
71709.8168789 56.6201171875
71587.7576161 60.7163085938
71465.6983534 60.7006835938
71343.6390906 56.1796875
71221.5798278 47.080078125
71099.520565 33.673828125
70977.4613023 16.5815429688
70855.4020395 -3.2666015625
70733.3427767 -24.6948242188
70611.283514 -46.3725585938
70489.2242512 -66.9306640625
70367.1649884 -85.0766601562
70245.1057256 -99.71484375
70123.0464629 -110.044921875
70000.9872001 -115.643554688
69878.9279373 -116.5
69756.8686745 -113.022949219
69634.8094118 -106.001464844
69512.750149 -96.52734375
69390.6908862 -85.8920898438
69268.6316235 -75.4536132812
69146.5723607 -66.5048828125
69024.5130979 -60.1430664062
68902.4538351 -57.1572265625
68780.3945724 -57.9521484375
68658.3353096 -62.5053710938
68536.2760468 -70.3725585938
68414.216784 -80.7377929688
68292.1575213 -92.5004882812
68170.0982585 -104.396484375
68048.0389957 -115.136230469
67925.979733 -123.545898438
67803.9204702 -128.700195312
67681.8612074 -130.025878906
67559.8019446 -127.37109375
67437.7426819 -121.027832031
67315.6834191 -111.708007812
67193.6241563 -100.469726562
67071.5648935 -88.607421875
66949.5056308 -77.509765625
66827.446368 -68.5083007812
66705.3871052 -62.72265625
66583.3278425 -60.93359375
66461.2685797 -63.4765625
66339.2093169 -70.1953125
66217.1500541 -80.4306640625
66095.0907914 -93.0776367188
65973.0315286 -106.681640625
65850.9722658 -119.578613281
65728.9130031 -130.061035156
65606.8537403 -136.550292969
65484.7944775 -137.767089844
65362.7352147 -132.870117188
65240.675952 -121.555175781
65118.6166892 -104.105957031
64996.5574264 -81.3862304688
64874.4981636 -54.7700195312
64752.4389009 -26.0283203125
64630.3796381 2.83203125
64508.3203753 29.7504882812
64386.2611126 52.80078125
64264.2018498 70.3715820312
64142.142587 81.3125
64020.0833242 85.0395507812
63898.0240615 81.5830078125
63775.9647987 71.5766601562
63653.9055359 56.1899414062
63531.8462731 37.0068359375
63409.7870104 15.8701171875
63287.7277476 -5.30517578125
63165.6684848 -24.7138671875
63043.6092221 -40.8315429688
62921.5499593 -52.556640625
62799.4906965 -59.30078125
62677.4314337 -61.0327148438
62555.372171 -58.2568359375
62433.3129082 -51.9423828125
62311.2536454 -43.4038085938
62189.1943826 -34.1484375
62067.1351199 -25.7045898438
61945.0758571 -19.4565429688
61823.0165943 -16.490234375
61700.9573316 -17.4809570312
61578.8980688 -22.6220703125
61456.838806 -31.6098632812
61334.7795432 -43.6796875
61212.7202805 -57.6948242188
61090.6610177 -72.2724609375
60968.6017549 -85.9379882812
60846.5424921 -97.2846679688
60724.4832294 -105.129882812
60602.4239666 -108.645996094
60480.3647038 -107.446289062
60358.3054411 -101.634277344
60236.2461783 -91.7885742188
60114.1869155 -78.908203125
59992.1276527 -64.3012695312
59870.06839 -49.4501953125
59748.0091272 -35.853515625
59625.9498644 -24.8637695312
59503.8906016 -17.544921875
59381.8313389 -14.5600585938
59259.7720761 -16.0932617188
59137.7128133 -21.830078125
59015.6535506 -30.986328125
58893.5942878 -42.38671875
58771.535025 -54.5810546875
58649.4757622 -65.994140625
58527.4164995 -75.0859375
58405.3572367 -80.5078125
58283.2979739 -81.2421875
58161.2387111 -76.7041015625
58039.1794484 -66.8081054688
57917.1201856 -51.9741210938
57795.0609228 -33.09375
57673.0016601 -11.44140625
57550.9423973 11.4438476562
57428.8831345 33.9057617188
57306.8238717 54.3251953125
57184.764609 71.26953125
57062.7053462 83.6215820312
56940.6460834 90.671875
56818.5868206 92.173828125
56696.5275579 88.3491210938
56574.4682951 79.8461914062
56452.4090323 67.6625976562
56330.3497696 53.0327148438
56208.2905068 37.2963867188
56086.231244 21.7592773438
55964.1719812 7.568359375
55842.1127185 -4.396484375
55720.0534557 -13.5986328125
55597.9941929 -19.8784179688
55475.9349302 -23.4526367188
55353.8756674 -24.8647460938
55231.8164046 -24.9140625
55109.7571418 -24.5454101562
54987.6978791 -24.7392578125
54865.6386163 -26.388671875
54743.5793535 -30.1967773438
54621.5200907 -36.5903320312
54499.460828 -45.6665039062
54377.4015652 -57.1728515625
54255.3423024 -70.5239257812
54133.2830397 -84.853515625
54011.2237769 -99.09375
53889.1645141 -112.070800781
53767.1052513 -122.616699219
53645.0459886 -129.671386719
53522.9867258 -132.385253906
53400.927463 -130.1875
53278.8682002 -122.838378906
53156.8089375 -110.449707031
53034.7496747 -93.4721679688
52912.6904119 -72.6577148438
52790.6311492 -48.9990234375
52668.5718864 -23.6494140625
52546.5126236 2.15625
52424.4533608 27.1923828125
52302.3940981 50.3149414062
52180.3348353 70.5263671875
52058.2755725 87.0244140625
51936.2163097 99.2260742188
51814.157047 106.780273438
51692.0977842 109.556640625
51570.0385214 107.625976562
51447.9792587 101.234863281
51325.9199959 90.7690429688
51203.8607331 76.7270507812
51081.8014703 59.6909179688
50959.7422076 40.3071289062
50837.6829448 19.2734375
50715.623682 -2.67041015625
50593.5644192 -24.7490234375
50471.5051565 -46.1533203125
50349.4458937 -66.0498046875
50227.3866309 -83.5981445312
50105.3273682 -97.9711914062
49983.2681054 -108.390136719
49861.2088426 -114.161621094
49739.1495798 -114.727050781
49617.0903171 -109.711914062
49495.0310543 -98.9702148438
49372.9717915 -82.6220703125
49250.9125287 -61.0786132812
49128.853266 -35.0463867188
49006.7940032 -5.51318359375
48884.7347404 26.2934570312
48762.6754777 58.9682617188
48640.6162149 91.0063476562
48518.5569521 120.893554688
48396.4976893 147.21484375
48274.4384266 168.743652344
48152.3791638 184.537109375
48030.319901 194.000976562
47908.2606382 196.934082031
47786.2013755 193.547363281
47664.1421127 184.440429688
47542.0828499 170.560058594
47420.0235872 153.117675781
47297.9643244 133.495117188
47175.9050616 113.1328125
47053.8457988 93.4140625
46931.7865361 75.5556640625
46809.7272733 60.5161132812
46687.6680105 48.92578125
46565.6087478 41.0458984375
46443.549485 36.7646484375
46321.4902222 35.6245117188
46199.4309594 36.8798828125
46077.3716967 39.5786132812
45955.3124339 42.6708984375
45833.2531711 45.107421875
45711.1939083 45.9555664062
45589.1346456 44.4887695312
45467.0753828 40.2646484375
45345.01612 33.166015625
45222.9568573 23.423828125
45100.8975945 11.591796875
44978.8383317 -1.494140625
44856.7790689 -14.7998046875
44734.7198062 -27.1811523438
44612.6605434 -37.4868164062
44490.6012806 -44.6723632812
44368.5420178 -47.8916015625
44246.4827551 -46.5791015625
44124.4234923 -40.50390625
44002.3642295 -29.798828125
43880.3049668 -14.9536132812
43758.245704 3.2216796875
43636.1864412 23.6577148438
43514.1271784 45.1147460938
43392.0679157 66.2797851562
43270.0086529 85.8706054688
43147.9493901 102.741210938
43025.8901273 115.966796875
42903.8308646 124.916503906
42781.7716018 129.293457031
42659.712339 129.153320312
42537.6530763 124.886230469
42415.5938135 117.176757812
42293.5345507 106.93359375
42171.4752879 95.208984375
42049.4160252 83.1015625
41927.3567624 71.6596679688
41805.2974996 61.79296875
41683.2382368 54.1958007812
41561.1789741 49.2958984375
41439.1197113 47.2197265625
41317.0604485 47.7963867188
41195.0011858 50.5810546875
41072.941923 54.9067382812
40950.8826602 59.9575195312
40828.8233974 64.8500976562
40706.7641347 68.7280273438
40584.7048719 70.8515625
40462.6456091 70.6723632812
40340.5863463 67.8984375
40218.5270836 62.5307617188
40096.4678208 54.8715820312
39974.408558 45.5073242188
39852.3492953 35.2641601562
39730.2900325 25.13671875
39608.2307697 16.1987304688
39486.1715069 9.509765625
39364.1122442 6.00927734375
39242.0529814 6.42724609375
39119.9937186 11.2045898438
38997.9344558 20.4423828125
38875.8751931 33.87109375
38753.8159303 50.8608398438
38631.7566675 70.462890625
38509.6974048 91.47265625
38387.638142 112.524902344
38265.5788792 132.209960938
38143.5196164 149.184082031
38021.4603537 162.292480469
37899.4010909 170.668945312
37777.3418281 173.818847656
37655.2825653 171.671386719
37533.2233026 164.591796875
37411.1640398 153.359863281
37289.104777 139.116699219
37167.0455143 123.262695312
37044.9862515 107.349609375
36922.9269887 92.9428710938
36800.8677259 81.4892578125
36678.8084632 74.1831054688
36556.7492004 71.861328125
36434.6899376 74.923828125
36312.6306749 83.2895507812
36190.5714121 96.3979492188
36068.5121493 113.249511719
35946.4528865 132.488769531
35824.3936238 152.515136719
35702.334361 171.624511719
35580.2750982 188.15234375
35458.2158354 200.623046875
35336.1565727 207.873535156
35214.0973099 209.165527344
35092.0380471 204.242675781
34969.9787844 193.362304688
34847.9195216 177.266601562
34725.8602588 157.124511719
34603.800996 134.428222656
34481.7417333 110.864257812
34359.6824705 88.1669921875
34237.6232077 67.9741210938
34115.5639449 51.6870117188
33993.5046822 40.35546875
33871.4454194 34.6044921875
33749.3861566 34.5888671875
33627.3268939 40.0
33505.2676311 50.1118164062
33383.2083683 63.8642578125
33261.1491055 79.9770507812
33139.0898428 97.0771484375
33017.03058 113.833984375
32894.9713172 129.084472656
32772.9120544 141.937988281
32650.8527917 151.845214844
32528.7935289 158.643066406
32406.7342661 162.54296875
32284.6750034 164.094726562
32162.6157406 164.112304688
32040.5564778 163.568847656
31918.497215 163.490234375
31796.4379523 164.836914062
31674.3786895 168.399902344
31552.3194267 174.717285156
31430.2601639 184.0234375
31308.2009012 196.225097656
31186.1416384 210.922363281
31064.0823756 227.455078125
30942.0231129 244.981445312
30819.9638501 262.570800781
30697.9045873 279.309082031
30575.8453245 294.392578125
30453.7860618 307.212890625
30331.726799 317.417480469
30209.6675362 324.93359375
30087.6082734 329.966796875
29965.5490107 332.964355469
29843.4897479 334.547851562
29721.4304851 335.429199219
29599.3712224 336.318847656
29477.3119596 337.826171875
29355.2526968 340.383789062
29233.193434 344.183105469
29111.1341713 349.146972656
28989.0749085 354.930664062
28867.0156457 360.958496094
28744.9563829 366.489746094
28622.8971202 370.710449219
28500.8378574 372.833496094
28378.7785946 372.206054688
28256.7193319 368.403320312
28134.6600691 361.302246094
28012.6008063 351.127929688
27890.5415435 338.459960938
27768.4822808 324.203125
27646.423018 309.520019531
27524.3637552 295.73828125
27402.3044925 284.227539062
27280.2452297 276.275390625
27158.1859669 272.961914062
27036.1267041 275.050292969
26914.0674414 282.907226562
26792.0081786 296.454101562
26669.9489158 315.165527344
26547.889653 338.104980469
26425.8303903 364.0
26303.7711275 391.350097656
26181.7118647 418.555664062
26059.652602 444.052734375
25937.5933392 466.44921875
25815.5340764 484.634765625
25693.4748136 497.873535156
25571.4155509 505.852050781
25449.3562881 508.689453125
25327.2970253 506.910644531
25205.2377625 501.375976562
25083.1784998 493.19140625
24961.119237 483.59375
24839.0599742 473.827636719
24717.0007115 465.037597656
24594.9414487 458.1640625
24472.8821859 453.876953125
24350.8229231 452.533691406
24228.7636604 454.173339844
24106.7043976 458.544921875
23984.6451348 465.159667969
23862.585872 473.372558594
23740.5266093 482.459960938
23618.4673465 491.712890625
23496.4080837 500.508789062
23374.348821 508.373046875
23252.2895582 515.013671875
23130.2302954 520.330078125
23008.1710326 524.396972656
22886.1117699 527.424804688
22764.0525071 529.708496094
22641.9932443 531.56640625
22519.9339815 533.281738281
22397.8747188 535.0546875
22275.815456 536.975097656
22153.7561932 539.008300781
22031.6969305 541.015625
21909.6376677 542.787597656
21787.5784049 544.09765625
21665.5191421 544.767089844
21543.4598794 544.723144531
21421.4006166 544.057617188
21299.3413538 543.058105469
21177.282091 542.221679688
21055.2228283 542.237792969
20933.1635655 543.936035156
20811.1043027 548.220214844
20689.04504 555.96484375
20566.9857772 567.922363281
20444.9265144 584.614746094
20322.8672516 606.247070312
20200.8079889 632.6484375
20078.7487261 663.2421875
19956.6894633 697.057128906
19834.6302005 732.78515625
19712.5709378 768.876953125
19590.511675 803.666503906
19468.4524122 835.520507812
19346.3931495 862.989746094
19224.3338867 884.95703125
19102.2746239 900.754394531
18980.2153611 910.243164062
18858.1560984 913.848144531
18736.0968356 912.534179688
18614.0375728 907.728027344
18491.9783101 901.194335938
18369.9190473 894.869628906
18247.8597845 890.676269531
18125.8005217 890.331542969
18003.741259 895.172363281
17881.6819962 906.009765625
17759.6227334 923.037597656
17637.5634706 945.80078125
17515.5042079 973.224121094
17393.4449451 1003.7109375
17271.3856823 1035.29638672
17149.3264196 1065.84375
17027.2671568 1093.26464844
16905.207894 1115.7421875
16783.1486312 1131.93359375
16661.0893685 1141.1328125
16539.0301057 1143.37646484
16416.9708429 1139.47753906
16294.9115801 1130.98486328
16172.8523174 1120.06494141
16050.7930546 1109.33203125
15928.7337918 1101.61279297
15806.6745291 1099.69873047
15684.6152663 1106.08740234
15562.5560035 1122.74658203
15440.4967407 1150.92480469
15318.437478 1191.02001953
15196.3782152 1242.53222656
15074.3189524 1304.08935547
14952.2596896 1373.56005859
14830.2004269 1448.23242188
14708.1411641 1525.04638672
14586.0819013 1600.86328125
14464.0226386 1672.73193359
14341.9633758 1738.15087891
14219.904113 1795.27392578
14097.8448502 1843.06835938
13975.7855875 1881.38671875
13853.7263247 1910.96972656
13731.6670619 1933.35595703
13609.6077991 1950.73730469
13487.5485364 1965.74414062
13365.4892736 1981.2109375
13243.4300108 1999.92089844
13121.3707481 2024.36865234
12999.3114853 2056.55957031
12877.2522225 2097.85888672
12755.1929597 2148.90917969
12633.133697 2209.61962891
12511.0744342 2279.22314453
12389.0151714 2356.40087891
12266.9559086 2439.44628906
12144.8966459 2526.46386719
12022.8373831 2615.57421875
11900.7781203 2705.11181641
11778.7188576 2793.78369141
11656.6595948 2880.79003906
11534.600332 2965.890625
11412.5410692 3049.40771484
11290.4818065 3132.17822266
11168.4225437 3215.45996094
11046.3632809 3300.80224609
10924.3040181 3389.89892578
10802.2447554 3484.44482422
10680.1854926 3586.00439453
10558.1262298 3695.91162109
10436.0669671 3815.21142578
10314.0077043 3944.64355469
10191.9484415 4084.67236328
10069.8891787 4235.55371094
9947.82991597 4397.43310547
9825.7706532 4570.45751953
9703.71139042 4754.89208984
9581.65212765 4951.22216797
9459.59286488 5160.23535156
9337.5336021 5383.06689453
9215.47433933 5621.21191406
9093.41507656 5876.50341797
8971.35581379 6151.05566406
8849.29655101 6447.19042969
8727.23728824 6767.35205078
8605.17802547 7114.02880859
8483.1187627 7489.69042969
8361.05949992 7896.75878906
8239.00023715 8337.60449219
8116.94097438 8814.59814453
7994.88171161 9330.18310547
7872.82244883 9886.99414062
7750.76318606 10487.980957
7628.70392329 11136.5493164
7506.64466052 11836.6865234
7384.58539774 12593.0644531
7262.52613497 13411.0996094
7140.4668722 14296.972168
7018.40760943 15257.5893555
6896.34834665 16300.5029297
6774.28908388 17433.7705078
6652.22982111 18665.8051758
6530.17055833 20005.1928711
6408.11129556 21460.5117188
6286.05203279 23040.1811523
6163.99277002 24752.3261719
6041.93350724 26604.6953125
5919.87424447 28604.6225586
5797.8149817 30759.0258789
5675.75571893 33074.4423828
5553.69645615 35557.0791016
5431.63719338 38212.855957
5309.57793061 41047.4125977
5187.51866784 44066.0678711
5065.45940506 47273.6923828
4943.40014229 50674.496582
4821.34087952 54271.7099609
4699.28161675 58067.1728516
4577.22235397 62060.8442383
4455.1630912 66250.2592773
4333.10382843 70629.9755859
4211.04456566 75191.0493164
4088.98530288 79920.6025391
3966.92604011 84801.5234375
3844.86677734 89812.3520508
3722.80751456 94927.3935547
3600.74825179 100117.075195
3478.68898902 105348.567383
3356.62972625 110586.648438
3234.57046347 115794.787109
3112.5112007 120936.391602
2990.45193793 125976.159668
2868.39267516 130881.446777
2746.33341238 135623.565918
2624.27414961 140178.933105
2502.21488684 144529.963379
2380.15562407 148665.662598
2258.09636129 152581.842773
2136.03709852 156280.943848
2013.97783575 159771.444336
1891.91857298 163066.899414
1769.8593102 166184.640137
1647.80004743 169144.229492
1525.74078466 171965.749512
1403.68152188 174668.045898
1281.62225911 177267.047363
1159.56299634 179774.257812
1037.50373357 182195.549316
915.444470795 184530.327637
793.385208022 186771.138184
671.325945249 188903.74707
549.266682477 190907.695312
427.207419704 192757.296875
305.148156932 194423.018555
183.088894159 195873.144531
61.0296313863 197075.622559
-61.0296313863 197999.966309
-183.088894159 198619.07959
-305.148156932 198910.887207
-427.207419704 198859.648926
-549.266682477 198456.890137
-671.325945249 197701.859863
-793.385208022 196601.513672
-915.444470795 195170.008789
-1037.50373357 193427.76123
-1159.56299634 191400.128906
-1281.62225911 189115.825195
-1403.68152189 186605.162109
-1525.74078466 183898.260254
-1647.80004743 181023.352051
-1769.8593102 178005.282715
-1891.91857298 174864.326172
-2013.97783575 171615.380859
-2136.03709852 168267.602051
-2258.09636129 164824.485352
-2380.15562407 161284.389648
-2502.21488684 157641.437988
-2624.27414961 153886.749512
-2746.33341238 150009.877441
-2868.39267516 146000.364746
-2990.45193793 141849.294922
-3112.5112007 137550.724609
-3234.57046347 133102.898926
-3356.62972625 128509.171875
-3478.68898902 123778.554199
-3600.74825179 118925.882324
-3722.80751456 113971.585449
-3844.86677734 108941.07959
-3966.92604011 103863.849609
-4088.98530288 98772.2763672
-4211.04456566 93700.309082
-4333.10382843 88682.0654297
-4455.1630912 83750.465332
-4577.22235397 78935.9814453
-4699.28161675 74265.5820312
-4821.34087952 69761.9272461
-4943.40014229 65442.8530273
-5065.45940506 61321.1616211
-5187.51866784 57404.6987305
-5309.57793061 53696.6982422
-5431.63719338 50196.34375
-5553.69645615 46899.4799805
-5675.75571893 43799.4223633
-5797.8149817 40887.78125
-5919.87424447 38155.2451172
-6041.93350724 35592.2709961
-6163.99277002 33189.6303711
-6286.05203279 30938.800293
-6408.11129556 28832.175293
-6530.17055833 26863.1210938
-6652.22982111 25025.8764648
-6774.28908388 23315.3515625
-6896.34834665 21726.8535156
-7018.40760943 20255.7817383
-7140.4668722 18897.3364258
-7262.52613497 17646.2817383
-7384.58539774 16496.78125
-7506.64466052 15442.3330078
-7628.70392329 14475.8051758
-7750.76318606 13589.565918
-7872.82244883 12775.699707
-7994.88171161 12026.2709961
-8116.94097438 11333.6206055
-8239.00023715 10690.6557617
-8361.05949992 10091.105957
-8483.1187627 9529.71923828
-8605.17802547 9002.37402344
-8727.23728824 8506.11035156
-8849.29655101 8039.06054688
-8971.35581379 7600.30419922
-9093.41507656 7189.65283203
-9215.47433933 6807.38525391
-9337.5336021 6453.97705078
-9459.59286488 6129.81787109
-9581.65212765 5834.97900391
-9703.71139042 5569.0234375
-9825.7706532 5330.89160156
-9947.82991597 5118.85644531
-10069.8891787 4930.55810547
-10191.9484415 4763.11279297
-10314.0077043 4613.26318359
-10436.0669671 4477.58007812
-10558.1262298 4352.66552734
-10680.1854926 4235.35888672
-10802.2447554 4122.91259766
-10924.3040181 4013.11865234
-11046.3632809 3904.39404297
-11168.4225437 3795.80029297
-11290.4818065 3686.99951172
-11412.5410692 3578.17529297
-11534.600332 3469.90283203
-11656.6595948 3363.00390625
-11778.7188576 3258.39355469
-11900.7781203 3156.94091797
-12022.8373831 3059.34667969
-12144.8966459 2966.06933594
-12266.9559086 2877.28076172
-12389.0151714 2792.87451172
-12511.0744342 2712.50585938
-12633.133697 2635.66455078
-12755.1929597 2561.77001953
-12877.2522225 2490.26806641
-12999.3114853 2420.72070312
-13121.3707481 2352.88134766
-13243.4300108 2286.734375
-13365.4892736 2222.50537109
-13487.5485364 2160.63671875
-13609.6077991 2101.72607422
-13731.6670619 2046.44921875
-13853.7263247 1995.45800781
-13975.7855875 1949.28027344
-14097.8448502 1908.23535156
-14219.904113 1872.35644531
-14341.9633758 1841.35742188
-14464.0226386 1814.62353516
-14586.0819013 1791.24755859
-14708.1411641 1770.09814453
-14830.2004269 1749.90625
-14952.2596896 1729.38818359
-15074.3189524 1707.35595703
-15196.3782152 1682.83349609
-15318.437478 1655.14941406
-15440.4967407 1623.99951172
-15562.5560035 1589.47753906
-15684.6152663 1552.06445312
-15806.6745291 1512.57519531
-15928.7337918 1472.08300781
-16050.7930546 1431.8046875
-16172.8523174 1392.98095703
-16294.9115801 1356.75585938
-16416.9708429 1324.05908203
-16539.0301057 1295.52001953
-16661.0893685 1271.40771484
-16783.1486312 1251.60742188
-16905.207894 1235.64306641
-17027.2671568 1222.7265625
-17149.3264196 1211.84375
-17271.3856823 1201.859375
-17393.4449451 1191.63574219
-17515.5042079 1180.14013672
-17637.5634706 1166.55419922
-17759.6227334 1150.34033203
-17881.6819962 1131.29541016
-18003.741259 1109.55419922
-18125.8005217 1085.57080078
-18247.8597845 1060.05371094
-18369.9190473 1033.890625
-18491.9783101 1008.04443359
-18614.0375728 983.450683594
-18736.0968356 960.91796875
-18858.1560984 941.046386719
-18980.2153611 924.166015625
-19102.2746239 910.307128906
-19224.3338867 899.203125
-19346.3931495 890.322753906
-19468.4524122 882.932128906
-19590.511675 876.169921875
-19712.5709378 869.143066406
-19834.6302005 861.01953125
-19956.6894633 851.110839844
-20078.7487261 838.948730469
-20200.8079889 824.321777344
-20322.8672516 807.306152344
-20444.9265144 788.253417969
-20566.9857772 767.7578125
-20689.04504 746.603027344
-20811.1043027 725.688964844
-20933.1635655 705.954101562
-21055.2228283 688.295410156
-21177.282091 673.4921875
-21299.3413538 662.147949219
-21421.4006166 654.64453125
-21543.4598794 651.123535156
-21665.5191421 651.477050781
-21787.5784049 655.3671875
-21909.6376677 662.256347656
-22031.6969305 671.450683594
-22153.7561932 682.147949219
-22275.815456 693.487792969
-22397.8747188 704.601074219
-22519.9339815 714.65234375
-22641.9932443 722.870605469
-22764.0525071 728.580078125
-22886.1117699 731.21484375
-23008.1710326 730.332519531
-23130.2302954 725.618164062
-23252.2895582 716.895507812
-23374.348821 704.122070312
-23496.4080837 687.398925781
-23618.4673465 666.968261719
-23740.5266093 643.222167969
-23862.585872 616.692871094
-23984.6451348 588.0546875
-24106.7043976 558.102539062
-24228.7636604 527.736328125
-24350.8229231 497.919433594
-24472.8821859 469.641113281
-24594.9414487 443.856445312
-24717.0007115 421.430175781
-24839.0599742 403.074707031
-24961.119237 389.29296875
-25083.1784998 380.327636719
-25205.2377625 376.127929688
-25327.2970253 376.340332031
-25449.3562881 380.313964844
-25571.4155509 387.139160156
-25693.4748136 395.704101562
-25815.5340764 404.778320312
-25937.5933392 413.100097656
-26059.652602 419.484863281
-26181.7118647 422.921386719
-26303.7711275 422.66015625
-26425.8303903 418.284179688
-26547.889653 409.748535156
-26669.9489158 397.393554688
-26792.0081786 381.920410156
-26914.0674414 364.333496094
-27036.1267041 345.858886719
-27158.1859669 327.836425781
-27280.2452297 311.603027344
-27402.3044925 298.375488281
-27524.3637552 289.140136719
-27646.423018 284.569335938
-27768.4822808 284.95703125
-27890.5415435 290.198242188
-28012.6008063 299.798828125
-28134.6600691 312.923828125
-28256.7193319 328.475585938
-28378.7785946 345.1953125
-28500.8378574 361.7734375
-28622.8971202 376.970703125
-28744.9563829 389.718261719
-28867.0156457 399.206054688
-28989.0749085 404.94140625
-29111.1341713 406.770019531
-29233.193434 404.871582031
-29355.2526968 399.715332031
-29477.3119596 391.990722656
-29599.3712224 382.520019531
-29721.4304851 372.163085938
-29843.4897479 361.723632812
-29965.5490107 351.863769531
-30087.6082734 343.044433594
-30209.6675362 335.491210938
-30331.726799 329.189941406
-30453.7860618 323.910644531
-30575.8453245 319.260253906
-30697.9045873 314.749023438
-30819.9638501 309.873046875
-30942.0231129 304.192382812
-31064.0823756 297.400878906
-31186.1416384 289.375
-31308.2009012 280.202636719
-31430.2601639 270.177734375
-31552.3194267 259.770507812
-31674.3786895 249.571777344
-31796.4379523 240.214355469
-31918.497215 232.295410156
-32040.5564778 226.2890625
-32162.6157406 222.472167969
-32284.6750034 220.87890625
-32406.7342661 221.271972656
-32528.7935289 223.151855469
-32650.8527917 225.799804688
-32772.9120544 228.345214844
-32894.9713172 229.856445312
-33017.03058 229.448730469
-33139.0898428 226.389160156
-33261.1491055 220.192382812
-33383.2083683 210.6953125
-33505.2676311 198.099609375
-33627.3268939 182.978027344
-33749.3861566 166.241699219
-33871.4454194 149.068847656
-33993.5046822 132.801757812
-34115.5639449 118.824707031
-34237.6232077 108.430175781
-34359.6824705 102.685546875
-34481.7417333 102.325683594
-34603.800996 107.666992188
-34725.8602588 118.562011719
-34847.9195216 134.401367188
-34969.9787844 154.15625
-35092.0380471 176.463867188
-35214.0973099 199.748046875
-35336.1565727 222.359375
-35458.2158354 242.724121094
-35580.2750982 259.490234375
-35702.334361 271.64453125
-35824.3936238 278.606933594
-35946.4528865 280.275878906
-36068.5121493 277.029785156
-36190.5714121 269.684570312
-36312.6306749 259.403320312
-36434.6899376 247.580078125
-36556.7492004 235.695800781
-36678.8084632 225.174804688
-36800.8677259 217.242675781
-36922.9269887 212.810546875
-37044.9862515 212.386230469
-37167.0455143 216.036132812
-37289.104777 223.37890625
-37411.1640398 233.631347656
-37533.2233026 245.688476562
-37655.2825653 258.234863281
-37777.3418281 269.87109375
-37899.4010909 279.244140625
-38021.4603537 285.170410156
-38143.5196164 286.739746094
-38265.5788792 283.383789062
-38387.638142 274.915527344
-38509.6974048 261.528320312
-38631.7566675 243.7578125
-38753.8159303 222.41796875
-38875.8751931 198.515136719
-38997.9344558 173.150878906
-39119.9937186 147.42578125
-39242.0529814 122.352539062
-39364.1122442 98.7885742188
-39486.1715069 77.3911132812
-39608.2307697 58.6030273438
-39730.2900325 42.6557617188
-39852.3492953 29.6000976562
-39974.408558 19.3500976562
-40096.4678208 11.7309570312
-40218.5270836 6.529296875
-40340.5863463 3.5283203125
-40462.6456091 2.537109375
-40584.7048719 3.392578125
-40706.7641347 5.94970703125
-40828.8233974 10.0541992188
-40950.8826602 15.5073242188
-41072.941923 22.0258789062
-41195.0011858 29.2109375
-41317.0604485 36.5297851562
-41439.1197113 43.3198242188
-41561.1789741 48.8159179688
-41683.2382368 52.2021484375
-41805.2974996 52.6904296875
-41927.3567624 49.6118164062
-42049.4160252 42.513671875
-42171.4752879 31.2568359375
-42293.5345507 16.0888671875
-42415.5938135 -2.3076171875
-42537.6530763 -22.8071289062
-42659.712339 -43.8803710938
-42781.7716018 -63.6762695312
-42903.8308646 -80.150390625
-43025.8901273 -91.2314453125
-43147.9493901 -95.00390625
-43270.0086529 -89.900390625
-43392.0679157 -74.87890625
-43514.1271784 -49.5727539062
-43636.1864412 -14.3881835938
-43758.245704 29.4624023438
-43880.3049668 79.9887695312
-44002.3642295 134.529296875
-44124.4234923 189.921386719
-44246.4827551 242.725585938
-44368.5420178 289.485351562
-44490.6012806 327.010253906
-44612.6605434 352.632324219
-44734.7198062 364.448730469
-44856.7790689 361.491210938
-44978.8383317 343.832519531
-45100.8975945 312.602539062
-45222.9568573 269.920898438
-45345.01612 218.737792969
-45467.0753828 162.611328125
-45589.1346456 105.425292969
-45711.1939083 51.08203125
-45833.2531711 3.19482421875
-45955.3124339 -35.201171875
-46077.3716967 -61.8764648438
-46199.4309594 -75.5732421875
-46321.4902222 -76.0776367188
-46443.549485 -64.2075195312
-46565.6087478 -41.7099609375
-46687.6680105 -11.078125
-46809.7272733 24.689453125
-46931.7865361 62.3657226562
-47053.8457988 98.7836914062
-47175.9050616 131.105957031
-47297.9643244 157.05859375
-47420.0235872 175.098144531
-47542.0828499 184.502441406
-47664.1421127 185.38671875
-47786.2013755 178.633300781
-47908.2606382 165.755859375
-48030.319901 148.704589844
-48152.3791638 129.645019531
-48274.4384266 110.721191406
-48396.4976893 93.8403320312
-48518.5569521 80.4868164062
-48640.6162149 71.5952148438
-48762.6754777 67.4858398438
-48884.7347404 67.8715820312
-49006.7940032 71.92578125
-49128.853266 78.41015625
-49250.9125287 85.841796875
-49372.9717915 92.6831054688
-49495.0310543 97.5239257812
-49617.0903171 99.2548828125
-49739.1495798 97.1928710938
-49861.2088426 91.1586914062
-49983.2681054 81.4946289062
-50105.3273682 69.0244140625
-50227.3866309 54.95703125
-50349.4458937 40.7475585938
-50471.5051565 27.9365234375
-50593.5644192 17.9741210938
-50715.623682 12.0561523438
-50837.6829448 10.9970703125
-50959.7422076 15.1303710938
-51081.8014703 24.2749023438
-51203.8607331 37.7495117188
-51325.9199959 54.4389648438
-51447.9792587 72.9106445312
-51570.0385214 91.5595703125
-51692.0977842 108.770019531
-51814.157047 123.073242188
-51936.2163097 133.293945312
-52058.2755725 138.65625
-52180.3348353 138.850585938
-52302.3940981 134.049316406
-52424.4533608 124.874023438
-52546.5126236 112.312988281
-52668.5718864 97.6127929688
-52790.6311492 82.1376953125
-52912.6904119 67.2309570312
-53034.7496747 54.078125
-53156.8089375 43.5986328125
-53278.8682002 36.3671875
-53400.927463 32.5815429688
-53522.9867258 32.0668945312
-53645.0459886 34.3266601562
-53767.1052513 38.6225585938
-53889.1645141 44.080078125
-54011.2237769 49.8012695312
-54133.2830397 54.9750976562
-54255.3423024 58.9677734375
-54377.4015652 61.3911132812
-54499.460828 62.1328125
-54621.5200907 61.3500976562
-54743.5793535 59.4306640625
-54865.6386163 56.92578125
-54987.6978791 54.4599609375
-55109.7571418 52.6396484375
-55231.8164046 51.9614257812
-55353.8756674 52.740234375
-55475.9349302 55.0654296875
-55597.9941929 58.7797851562
-55720.0534557 63.505859375
-55842.1127185 68.6928710938
-55964.1719812 73.6923828125
-56086.231244 77.8530273438
-56208.2905068 80.611328125
-56330.3497696 81.5791015625
-56452.4090323 80.6059570312
-56574.4682951 77.8173828125
-56696.5275579 73.6088867188
-56818.5868206 68.6103515625
-56940.6460834 63.6123046875
-57062.7053462 59.4653320312
-57184.764609 56.9711914062
-57306.8238717 56.7607421875
-57428.8831345 59.1997070312
-57550.9423973 64.3081054688
-57673.0016601 71.7255859375
-57795.0609228 80.7172851562
-57917.1201856 90.2290039062
-58039.1794484 98.986328125
-58161.2387111 105.619628906
-58283.2979739 108.829589844
-58405.3572367 107.535644531
-58527.4164995 101.030273438
-58649.4757622 89.0922851562
-58771.535025 72.0610351562
-58893.5942878 50.8515625
-59015.6535506 26.9150390625
-59137.7128133 2.13037109375
-59259.7720761 -21.34765625
-59381.8313389 -41.28515625
-59503.8906016 -55.5810546875
-59625.9498644 -62.484375
-59748.0091272 -60.78125
-59870.06839 -49.94921875
-59992.1276527 -30.2412109375
-60114.1869155 -2.703125
-60236.2461783 30.8803710938
-60358.3054411 68.126953125
-60480.3647038 106.241210938
-60602.4239666 142.261230469
-60724.4832294 173.319335938
-60846.5424921 196.90625
-60968.6017549 211.106445312
-61090.6610177 214.784179688
-61212.7202805 207.702636719
-61334.7795432 190.555664062
-61456.838806 164.922851562
-61578.8980688 133.131347656
-61700.9573316 98.0576171875
-61823.0165943 62.865234375
-61945.0758571 30.7236328125
-62067.1351199 4.51904296875
-62189.1943826 -13.4052734375
-62311.2536454 -21.462890625
-62433.3129082 -18.962890625
-62555.372171 -6.16845703125
-62677.4314337 15.7329101562
-62799.4906965 44.7485351562
-62921.5499593 78.2709960938
-63043.6092221 113.3203125
-63165.6684848 146.828613281
-63287.7277476 175.916015625
-63409.7870104 198.154785156
-63531.8462731 211.780273438
-63653.9055359 215.838867188
-63775.9647987 210.253417969
-63898.0240615 195.808105469
-64020.0833242 174.045898438
-64142.142587 147.099609375
-64264.2018498 117.471191406
-64386.2611126 87.7768554688
-64508.3203753 60.4912109375
-64630.3796381 37.7138671875
-64752.4389009 20.9721679688
-64874.4981636 11.0952148438
-64996.5574264 8.15625
-65118.6166892 11.4887695312
-65240.675952 19.7861328125
-65362.7352147 31.255859375
-65484.7944775 43.8227539062
-65606.8537403 55.35546875
-65728.9130031 63.896484375
-65850.9722658 67.86328125
-65973.0315286 66.21875
-66095.0907914 58.5717773438
-66217.1500541 45.2143554688
-66339.2093169 27.0903320312
-66461.2685797 5.69970703125
-66583.3278425 -17.0634765625
-66705.3871052 -39.0966796875
-66827.446368 -58.302734375
-66949.5056308 -72.7973632812
-67071.5648935 -81.095703125
-67193.6241563 -82.2553710938
-67315.6834191 -75.9658203125
-67437.7426819 -62.5737304688
-67559.8019446 -43.0502929688
-67681.8612074 -18.8876953125
-67803.9204702 8.03759765625
-67925.979733 35.6479492188
-68048.0389957 61.8510742188
-68170.0982585 84.732421875
-68292.1575213 102.715820312
-68414.216784 114.695800781
-68536.2760468 120.109375
-68658.3353096 118.966308594
-68780.3945724 111.812988281
-68902.4538351 99.6499023438
-69024.5130979 83.8129882812
-69146.5723607 65.8232421875
-69268.6316235 47.2255859375
-69390.6908862 29.4404296875
-69512.750149 13.630859375
-69634.8094118 0.60595703125
-69756.8686745 -9.234375
-69878.9279373 -15.9086914062
-70000.9872001 -19.80859375
-70123.0464629 -21.62890625
-70245.1057256 -22.2524414062
-70367.1649884 -22.6235351562
-70489.2242512 -23.6181640625
-70611.283514 -25.9223632812
-70733.3427767 -29.9331054688
-70855.4020395 -35.697265625
-70977.4613023 -42.8891601562
-71099.520565 -50.8266601562
-71221.5798278 -58.5380859375
-71343.6390906 -64.8559570312
-71465.6983534 -68.5405273438
-71587.7576161 -68.41796875
-71709.8168789 -63.5107421875
-71831.8761417 -53.1694335938
-71953.9354045 -37.1616210938
-72075.9946672 -15.7407226562
-72198.05393 10.33984375
-72320.1131928 39.8486328125
-72442.1724555 71.1474609375
-72564.2317183 102.298828125
-72686.2909811 131.201660156
-72808.3502439 155.75390625
-72930.4095066 174.012207031
-73052.4687694 184.348632812
-73174.5280322 185.5859375
-73296.587295 177.107910156
-73418.6465577 158.919921875
-73540.7058205 131.671386719
-73662.7650833 96.6318359375
-73784.824346 55.6142578125
-73906.8836088 10.8662109375
-74028.9428716 -35.0766601562
-74151.0021344 -79.5556640625
-74273.0613971 -119.967773438
-74395.1206599 -153.936035156
-74517.1799227 -179.470703125
-74639.2391855 -195.100097656
-74761.2984482 -199.96875
-74883.357711 -193.888671875
-75005.4169738 -177.353027344
-75127.4762365 -151.494140625
-75249.5354993 -118.00390625
-75371.5947621 -79.0161132812
-75493.6540249 -36.9580078125
-75615.7132876 5.61572265625
-75737.7725504 46.197265625
-75859.8318132 82.48828125
-75981.8910759 112.556152344
-76103.9503387 134.951171875
-76226.0096015 148.795410156
-76348.0688643 153.821777344
-76470.128127 150.375976562
-76592.1873898 139.365234375
-76714.2466526 122.174804688
-76836.3059154 100.54296875
-76958.3651781 76.4174804688
-77080.4244409 51.7963867188
-77202.4837037 28.5751953125
-77324.5429664 8.39697265625
-77446.6022292 -7.46142578125
-77568.661492 -18.1821289062
-77690.7207548 -23.44140625
-77812.7800175 -23.41796875
-77934.8392803 -18.7426757812
-78056.8985431 -10.4204101562
-78178.9578059 0.28662109375
-78301.0170686 11.994140625
-78423.0763314 23.3374023438
-78545.1355942 33.1103515625
-78667.1948569 40.3823242188
-78789.2541197 44.5874023438
-78911.3133825 45.5751953125
-79033.3726453 43.6157226562
-79155.431908 39.359375
-79277.4911708 33.759765625
-79399.5504336 27.958984375
-79521.6096964 23.1528320312
-79643.6689591 20.44921875
-79765.7282219 20.7290039062
-79887.7874847 24.5327148438
-80009.8467474 31.9770507812
-80131.9060102 42.716796875
-80253.965273 55.9555664062
-80376.0245358 70.5063476562
-80498.0837985 84.8930664062
-80620.1430613 97.4946289062
-80742.2023241 106.707519531
-80864.2615869 111.112304688
-80986.3208496 109.639160156
-81108.3801124 101.692382812
-81230.4393752 87.2490234375
-81352.4986379 66.8891601562
-81474.5579007 41.7817382812
-81596.6171635 13.6040039062
-81718.6764263 -15.5903320312
-81840.735689 -43.5454101562
-81962.7949518 -67.9995117188
-82084.8542146 -86.8935546875
-82206.9134774 -98.5649414062
-82328.9727401 -101.912109375
-82451.0320029 -96.5073242188
-82573.0912657 -82.6518554688
-82695.1505284 -61.36328125
-82817.2097912 -34.294921875
-82939.269054 -3.6005859375
-83061.3283168 28.2602539062
-83183.3875795 58.7392578125
-83305.4468423 85.4248046875
-83427.5061051 106.264160156
-83549.5653679 119.745605469
-83671.6246306 125.033203125
-83793.6838934 122.037109375
-83915.7431562 111.412109375
-84037.8024189 94.4858398438
-84159.8616817 73.1254882812
-84281.9209445 49.5498046875
-84403.9802073 26.1137695312
-84526.03947 5.076171875
-84648.0987328 -11.611328125
-84770.1579956 -22.4921875
-84892.2172583 -26.7319335938
-85014.2765211 -24.1860351562
-85136.3357839 -15.3999023438
-85258.3950467 -1.53076171875
-85380.4543094 15.779296875
-85502.5135722 34.5927734375
-85624.572835 52.8745117188
-85746.6320978 68.7163085938
-85868.6913605 80.5249023438
-85990.7506233 87.1923828125
-86112.8098861 88.1938476562
-86234.8691488 83.63671875
-86356.9284116 74.2309570312
-86478.9876744 61.2016601562
-86601.0469372 46.140625
-86723.1061999 30.8247070312
-86845.1654627 17.01171875
-86967.2247255 6.24267578125
-87089.2839883 -0.33154296875
-87211.343251 -2.08056640625
-87333.4025138 1.0400390625
-87455.4617766 8.47998046875
-87577.5210393 19.1606445312
-87699.5803021 31.5991210938
-87821.6395649 44.0791015625
-87943.6988277 54.8486328125
-88065.7580904 62.3286132812
-88187.8173532 65.3002929688
-88309.876616 63.0561523438
-88431.9358788 55.49609375
-88553.9951415 43.1572265625
-88676.0544043 27.1704101562
-88798.1136671 9.14990234375
-88920.1729298 -8.9755859375
-89042.2321926 -25.1704101562
-89164.2914554 -37.521484375
-89286.3507182 -44.458984375
-89408.4099809 -44.9428710938
-89530.4692437 -38.6137695312
-89652.5285065 -25.8544921875
-89774.5877693 -7.791015625
-89896.647032 13.7915039062
-90018.7062948 36.609375
-90140.7655576 58.0893554688
-90262.8248203 75.6206054688
-90384.8840831 86.822265625
-90506.9433459 89.7861328125
-90629.0026087 83.2890625
-90751.0618714 66.9379882812
-90873.1211342 41.2377929688
-90995.180397 7.57177734375
-91117.2396598 -31.9008789062
-91239.2989225 -74.4296875
-91361.3581853 -116.913574219
-91483.4174481 -156.177246094
-91605.4767108 -189.264648438
-91727.5359736 -213.703125
-91849.5952364 -227.735351562
-91971.6544992 -230.472167969
-92093.7137619 -221.971191406
-92215.7730247 -203.22265625
-92337.8322875 -176.045410156
-92459.8915503 -142.905761719
-92581.950813 -106.682128906
-92704.0100758 -70.3818359375
-92826.0693386 -36.865234375
-92948.1286013 -8.5751953125
-93070.1878641 12.6762695312
-93192.2471269 25.8637695312
-93314.3063897 30.8139648438
-93436.3656524 28.1909179688
-93558.4249152 19.39453125
-93680.484178 6.38916015625
-93802.5434408 -8.52587890625
-93924.6027035 -22.9702148438
-94046.6619663 -34.740234375
-94168.7212291 -42.0463867188
-94290.7804918 -43.6948242188
-94412.8397546 -39.2119140625
-94534.8990174 -28.8793945312
-94656.9582802 -13.697265625
-94779.0175429 4.73828125
-94901.0768057 24.4116210938
-95023.1360685 43.1157226562
-95145.1953312 58.6982421875
-95267.254594 69.2963867188
-95389.3138568 73.5444335938
-95511.3731196 70.7294921875
-95633.4323823 60.87109375
-95755.4916451 44.7299804688
-95877.5509079 23.734375
-95999.6101707 -0.166015625
-96121.6694334 -24.6967773438
-96243.7286962 -47.4951171875
-96365.787959 -66.3549804688
-96487.8472217 -79.4565429688
-96609.9064845 -85.5576171875
-96731.9657473 -84.1264648438
-96854.0250101 -75.3994140625
-96976.0842728 -60.3627929688
-97098.1435356 -40.658203125
-97220.2027984 -18.4140625
-97342.2620612 3.96435546875
-97464.3213239 24.0405273438
-97586.3805867 39.5961914062
-97708.4398495 48.8579101562
-97830.4991122 50.6801757812
-97952.558375 44.6704101562
-98074.6176378 31.2353515625
-98196.6769006 11.5517578125
-98318.7361633 -12.5424804688
-98440.7954261 -38.720703125
-98562.8546889 -64.3842773438
-98684.9139517 -86.9145507812
-98806.9732144 -103.919921875
-98929.0324772 -113.467773438
-99051.09174 -114.270019531
-99173.1510027 -105.806152344
-99295.2102655 -88.3798828125
-99417.2695283 -63.0942382812
-99539.3287911 -31.7607421875
-99661.3880538 3.26708984375
-99783.4473166 39.2915039062
-99905.5065794 73.509765625
-100027.565842 103.25
-100149.625105 126.194335938
-100271.684368 140.5625
-100393.74363 145.247558594
-100515.802893 139.883300781
-100637.862156 124.846679688
-100759.921419 101.195800781
-100881.980682 70.5561523438
-101004.039944 34.94921875
-101126.099207 -3.38427734375
-101248.15847 -42.19140625
-101370.217733 -79.3784179688
-101492.276995 -113.179199219
-101614.336258 -142.259765625
-101736.395521 -165.791992188
-101858.454784 -183.462890625
-101980.514047 -195.436035156
-102102.573309 -202.270996094
-102224.632572 -204.809082031
-102346.691835 -204.038085938
-102468.751098 -200.956054688
-102590.81036 -196.443847656
-102712.869623 -191.163574219
-102834.928886 -185.489257812
-102956.988149 -179.4765625
-103079.047411 -172.877929688
-103201.106674 -165.193359375
-103323.165937 -155.754394531
-103445.2252 -143.832519531
-103567.284463 -128.75390625
-103689.343725 -110.018554688
-103811.402988 -87.400390625
-103933.462251 -61.0209960938
-104055.521514 -31.3955078125
-104177.580776 0.56396484375
-104299.640039 33.5859375
-104421.699302 66.109375
-104543.758565 96.3857421875
-104665.817828 122.604980469
-104787.87709 143.037109375
-104909.936353 156.1640625
-105031.995616 160.80859375
-105154.054879 156.239746094
-105276.114141 142.245605469
-105398.173404 119.170898438
-105520.232667 87.9169921875
-105642.29193 49.8984375
-105764.351192 6.96435546875
-105886.410455 -38.712890625
-106008.469718 -84.7709960938
-106130.528981 -128.806152344
-106252.588244 -168.524414062
-106374.647506 -201.893066406
-106496.706769 -227.263671875
-106618.766032 -243.484863281
-106740.825295 -249.970703125
-106862.884557 -246.739746094
-106984.94382 -234.412597656
-107107.003083 -214.168945312
-107229.062346 -187.668945312
-107351.121609 -156.944824219
-107473.180871 -124.262207031
-107595.240134 -91.9697265625
-107717.299397 -62.3388671875
-107839.35866 -37.4150390625
-107961.417922 -18.8686523438
-108083.477185 -7.88671875
-108205.536448 -5.0849609375
-108327.595711 -10.4653320312
-108449.654973 -23.4116210938
-108571.714236 -42.734375
-108693.773499 -66.75390625
-108815.832762 -93.4194335938
-108937.892025 -120.4609375
-109059.951287 -145.555664062
-109182.01055 -166.505371094
-109304.069813 -181.40234375
-109426.129076 -188.779785156
-109548.188338 -187.728515625
-109670.247601 -177.97265625
-109792.306864 -159.900390625
-109914.366127 -134.538574219
-110036.42539 -103.479980469
-110158.484652 -68.763671875
-110280.543915 -32.720703125
-110402.603178 2.2099609375
-110524.662441 33.6713867188
-110646.721703 59.572265625
-110768.780966 78.255859375
-110890.840229 88.6284179688
-111012.899492 90.2431640625
-111134.958754 83.3344726562
-111257.018017 68.7905273438
-111379.07728 48.068359375
-111501.136543 23.07421875
-111623.195806 -4.00732421875
-111745.255068 -30.900390625
-111867.314331 -55.431640625
-111989.373594 -75.7099609375
-112111.432857 -90.287109375
-112233.492119 -98.2680664062
-112355.551382 -99.3774414062
-112477.610645 -93.96484375
-112599.669908 -82.9541015625
-112721.729171 -67.7490234375
-112843.788433 -50.0810546875
-112965.847696 -31.8452148438
-113087.906959 -14.9145507812
-113209.966222 -0.96533203125
-113332.025484 8.6806640625
-113454.084747 13.1723632812
-113576.14401 12.2026367188
-113698.203273 6.021484375
-113820.262535 -4.59521484375
-113942.321798 -18.4375
-114064.381061 -33.9887695312
-114186.440324 -49.5825195312
-114308.499587 -63.568359375
-114430.558849 -74.48046875
-114552.618112 -81.1801757812
-114674.677375 -82.9663085938
-114796.736638 -79.6381835938
-114918.7959 -71.513671875
-115040.855163 -59.3901367188
-115162.914426 -44.4614257812
-115284.973689 -28.1997070312
-115407.032952 -12.2045898438
-115529.092214 1.95068359375
-115651.151477 12.87109375
-115773.21074 19.470703125
-115895.270003 21.0678710938
-116017.329265 17.443359375
-116139.388528 8.84716796875
-116261.447791 -4.0390625
-116383.507054 -20.1850585938
-116505.566316 -38.3217773438
-116627.625579 -57.07421875
-116749.684842 -75.1059570312
-116871.744105 -91.2436523438
-116993.803368 -104.592773438
-117115.86263 -114.609375
-117237.921893 -121.14453125
-117359.981156 -124.430175781
-117482.040419 -125.040527344
-117604.099681 -123.805664062
-117726.158944 -121.708007812
-117848.218207 -119.758789062
-117970.27747 -118.878417969
-118092.336732 -119.7890625
-118214.395995 -122.930175781
-118336.455258 -128.412597656
-118458.514521 -136.000976562
-118580.573784 -145.146484375
-118702.633046 -155.048828125
-118824.692309 -164.75
-118946.751572 -173.242675781
-119068.810835 -179.590820312
-119190.870097 -183.037109375
-119312.92936 -183.095214844
-119434.988623 -179.613769531
-119557.047886 -172.802246094
-119679.107149 -163.219726562
-119801.166411 -151.723144531
-119923.225674 -139.387207031
-120045.284937 -127.39453125
-120167.3442 -116.915527344
-120289.403462 -108.987792969
-120411.462725 -104.401855469
-120533.521988 -103.62109375
-120655.581251 -106.71875
-120777.640513 -113.368164062
-120899.699776 -122.859375
-121021.759039 -134.165039062
-121143.818302 -146.030761719
-121265.877565 -157.092773438
-121387.936827 -166.00390625
-121509.99609 -171.563964844
-121632.055353 -172.833007812
-121754.114616 -169.219726562
-121876.173878 -160.544921875
-121998.233141 -147.059570312
-122120.292404 -129.426269531
-122242.351667 -108.666503906
-122364.41093 -86.068359375
-122486.470192 -63.080078125
-122608.529455 -41.1850585938
-122730.588718 -21.775390625
-122852.647981 -6.0361328125
-122974.707243 5.14794921875
-123096.766506 11.2622070312
-123218.825769 12.1967773438
-123340.885032 8.2412109375
-123462.944294 0.05615234375
-123585.003557 -11.3979492188
-123707.06282 -24.94921875
-123829.122083 -39.3149414062
-123951.181346 -53.212890625
-124073.240608 -65.4697265625
-124195.299871 -75.1098632812
-124317.359134 -81.4296875
-124439.418397 -84.0458984375
-124561.477659 -82.9169921875
-124683.536922 -78.3295898438
-124805.596185 -70.8662109375
-124927.655448 -61.3481445312
-125049.714711 -50.7563476562
-125171.773973 -40.1513671875
-125293.833236 -30.578125
-125415.892499 -22.986328125
-125537.951762 -18.1489257812
-125660.011024 -16.6040039062
-125782.070287 -18.6088867188
-125904.12955 -24.1215820312
-126026.188813 -32.7963867188
-126148.248075 -44.0068359375
-126270.307338 -56.8862304688
-126392.366601 -70.3837890625
-126514.425864 -83.3364257812
-126636.485127 -94.5473632812
-126758.544389 -102.870117188
-126880.603652 -107.290527344
-127002.662915 -107.002929688
-127124.722178 -101.478515625
-127246.78144 -90.5161132812
-127368.840703 -74.2734375
-127490.899966 -53.2768554688
-127612.959229 -28.4125976562
-127735.018492 -0.88330078125
-127857.077754 27.8500976562
-127979.137017 56.15625
-128101.19628 82.3271484375
-128223.255543 104.698242188
-128345.314805 121.759277344
-128467.374068 132.274902344
-128589.433331 135.379882812
-128711.492594 130.664550781
-128833.551856 118.227539062
-128955.611119 98.6967773438
-129077.670382 73.2055664062
-129199.729645 43.3403320312
-129321.788908 11.0419921875
-129443.84817 -21.5229492188
-129565.907433 -52.11328125
-129687.966696 -78.5791015625
-129810.025959 -99.0283203125
-129932.085221 -111.982910156
-130054.144484 -116.504882812
-130176.203747 -112.288574219
-130298.26301 -99.7060546875
-130420.322273 -79.7963867188
-130542.381535 -54.2055664062
-130664.440798 -25.0708007812
-130786.500061 5.1328125
-130908.559324 33.7875976562
-131030.618586 58.3310546875
-131152.677849 76.4682617188
-131274.737112 86.3564453125
-131396.796375 86.7646484375
-131518.855637 77.1767578125
-131640.9149 57.8442382812
-131762.974163 29.7739257812
-131885.033426 -5.35107421875
-132007.092689 -45.3022460938
-132129.151951 -87.482421875
-132251.211214 -129.140625
-132373.270477 -167.589355469
-132495.32974 -200.427246094
-132617.389002 -225.725585938
-132739.448265 -242.176757812
-132861.507528 -249.192382812
-132983.566791 -246.926757812
-133105.626054 -236.246582031
-133227.685316 -218.631347656
-133349.744579 -196.021484375
-133471.803842 -170.63671875
-133593.863105 -144.762695312
-133715.922367 -120.544433594
-133837.98163 -99.7998046875
-133960.040893 -83.8642578125
-134082.100156 -73.48828125
-134204.159418 -68.7973632812
-134326.218681 -69.310546875
-134448.277944 -74.0180664062
-134570.337207 -81.5146484375
-134692.39647 -90.1630859375
-134814.455732 -98.2836914062
-134936.514995 -104.338378906
-135058.574258 -107.100097656
-135180.633521 -105.784667969
-135302.692783 -100.134765625
-135424.752046 -90.4458007812
-135546.811309 -77.53125
-135668.870572 -62.6333007812
-135790.929835 -47.283203125
-135912.989097 -33.1328125
-136035.04836 -21.7690429688
-136157.107623 -14.5346679688
-136279.166886 -12.3637695312
-136401.226148 -15.6728515625
-136523.285411 -24.287109375
-136645.344674 -37.44140625
-136767.403937 -53.8310546875
-136889.463199 -71.7333984375
-137011.522462 -89.1611328125
-137133.581725 -104.05859375
-137255.640988 -114.508300781
-137377.700251 -118.924804688
-137499.759513 -116.228515625
-137621.818776 -105.971191406
-137743.878039 -88.4057617188
-137865.937302 -64.4877929688
-137987.996564 -35.81640625
-138110.055827 -4.50341796875
-138232.11509 26.998046875
-138354.174353 56.1123046875
-138476.233616 80.3608398438
-138598.292878 97.591796875
-138720.352141 106.176269531
-138842.411404 105.158203125
-138964.470667 94.3559570312
-139086.529929 74.3823242188
-139208.589192 46.6064453125
-139330.648455 13.0415039062
-139452.707718 -23.8217773438
-139574.76698 -61.2255859375
-139696.826243 -96.3745117188
-139818.885506 -126.674316406
-139940.944769 -149.948730469
-140063.004032 -164.618164062
-140185.063294 -169.827636719
-140307.122557 -165.510742188
-140429.18182 -152.386230469
-140551.241083 -131.882324219
-140673.300345 -106.012207031
-140795.359608 -77.1884765625
-140917.418871 -48.0190429688
-141039.478134 -21.0825195312
-141161.537397 1.283203125
-141283.596659 17.1708984375
-141405.655922 25.248046875
-141527.715185 24.8505859375
-141649.774448 16.0166015625
-141771.83371 -0.54296875
-141893.892973 -23.529296875
-142015.952236 -51.1850585938
-142138.011499 -81.4643554688
-142260.070761 -112.215332031
-142382.130024 -141.366699219
-142504.189287 -167.100585938
-142626.24855 -187.996582031
-142748.307813 -203.129882812
-142870.367075 -212.129882812
-142992.426338 -215.1796875
-143114.485601 -212.973144531
-143236.544864 -206.625
-143358.604126 -197.546875
-143480.663389 -187.307128906
-143602.722652 -177.478515625
-143724.781915 -169.490234375
-143846.841178 -164.505859375
-143968.90044 -163.320800781
-144090.959703 -166.3046875
-144213.018966 -173.374511719
-144335.078229 -184.016601562
-144457.137491 -197.340332031
-144579.196754 -212.162597656
-144701.256017 -227.114746094
-144823.31528 -240.759277344
-144945.374542 -251.715332031
-145067.433805 -258.763183594
-145189.493068 -260.939453125
-145311.552331 -257.607910156
-145433.611594 -248.497558594
-145555.670856 -233.713378906
-145677.730119 -213.720214844
-145799.789382 -189.295410156
-145921.848645 -161.466308594
-146043.907907 -131.432128906
-146165.96717 -100.478027344
-146288.026433 -69.8911132812
-146410.085696 -40.8823242188
-146532.144959 -14.517578125
-146654.204221 8.3271484375
-146776.263484 27.0073242188
-146898.322747 41.1171875
-147020.38201 50.4931640625
-147142.441272 55.1967773438
-147264.500535 55.4858398438
-147386.559798 51.7817382812
-147508.619061 44.6259765625
-147630.678323 34.6455078125
-147752.737586 22.509765625
-147874.796849 8.90087890625
-147996.856112 -5.51611328125
-148118.915375 -20.1157226562
-148240.974637 -34.3286132812
-148363.0339 -47.6508789062
-148485.093163 -59.6552734375
-148607.152426 -69.9926757812
-148729.211688 -78.3989257812
-148851.270951 -84.6899414062
-148973.330214 -88.7700195312
-149095.389477 -90.626953125
-149217.44874 -90.3334960938
-149339.508002 -88.0405273438
-149461.567265 -83.974609375
-149583.626528 -78.4287109375
-149705.685791 -71.74609375
-149827.745053 -64.310546875
-149949.804316 -56.5209960938
-150071.863579 -48.771484375
-150193.922842 -41.4301757812
-150315.982104 -34.8134765625
-150438.041367 -29.1694335938
-150560.10063 -24.658203125
-150682.159893 -21.3413085938
-150804.219156 -19.1791992188
-150926.278418 -18.03125
-151048.337681 -17.6684570312
-151170.396944 -17.7875976562
-151292.456207 -18.0361328125
-151414.515469 -18.0366210938
-151536.574732 -17.4145507812
-151658.633995 -15.8271484375
-151780.693258 -12.9877929688
-151902.752521 -8.6865234375
-152024.811783 -2.80810546875
-152146.871046 4.66748046875
-152268.930309 13.6533203125
-152390.989572 23.96875
-152513.048834 35.3471679688
-152635.108097 47.4516601562
-152757.16736 59.8920898438
-152879.226623 72.2451171875
-153001.285885 84.0747070312
-153123.345148 94.9462890625
-153245.404411 104.444824219
-153367.463674 112.182617188
-153489.522937 117.813964844
-153611.582199 121.041503906
-153733.641462 121.619140625
-153855.700725 119.364257812
-153977.759988 114.162597656
-154099.81925 105.974121094
-154221.878513 94.8471679688
-154343.937776 80.9252929688
-154465.997039 64.458984375
-154588.056302 45.8134765625
-154710.115564 25.47265625
-154832.174827 4.03759765625
-154954.23409 -17.78125
-155076.293353 -39.185546875
-155198.352615 -59.3154296875
-155320.411878 -77.2866210938
-155442.471141 -92.2426757812
-155564.530404 -103.40234375
-155686.589666 -110.117675781
-155808.648929 -111.929199219
-155930.708192 -108.610351562
-156052.767455 -100.204101562
-156174.826718 -87.0419921875
-156296.88598 -69.7431640625
-156418.945243 -49.1948242188
-156541.004506 -26.5029296875
-156663.063769 -2.9296875
-156785.123031 20.1889648438
-156907.182294 41.5380859375
-157029.241557 59.9233398438
-157151.30082 74.3608398438
-157273.360083 84.166015625
-157395.419345 89.01171875
-157517.478608 88.96484375
-157639.537871 84.4926757812
-157761.597134 76.4301757812
-157883.656396 65.9213867188
-158005.715659 54.3217773438
-158127.774922 43.0874023438
-158249.834185 33.6494140625
-158371.893447 27.2739257812
-158493.95271 24.9477539062
-158616.011973 27.2709960938
-158738.071236 34.3891601562
-158860.130499 45.9555664062
-158982.189761 61.1430664062
-159104.249024 78.69921875
-159226.308287 97.0385742188
-159348.36755 114.375
-159470.426812 128.873535156
-159592.486075 138.815429688
-159714.545338 142.766113281
-159836.604601 139.708984375
-159958.663864 129.168457031
-160080.723126 111.272949219
-160202.782389 86.7768554688
-160324.841652 57.025390625
-160446.900915 23.8627929688
-160568.960177 -10.4970703125
-160691.01944 -43.6484375
-160813.078703 -73.1826171875
-160935.137966 -96.8896484375
-161057.197228 -112.947753906
-161179.256491 -120.081542969
-161301.315754 -117.676757812
-161423.375017 -105.844726562
-161545.43428 -85.4262695312
-161667.493542 -57.9287109375
-161789.552805 -25.4072265625
-161911.612068 9.69287109375
-162033.671331 44.744140625
-162155.730593 77.1440429688
-162277.789856 104.534667969
-162399.849119 124.989746094
-162521.908382 137.175292969
-162643.967645 140.448730469
-162766.026907 134.904785156
-162888.08617 121.354003906
-163010.145433 101.243164062
-163132.204696 76.5141601562
-163254.263958 49.4306640625
-163376.323221 22.3740234375
-163498.382484 -2.36669921875
-163620.441747 -22.7934570312
-163742.501009 -37.3657226562
-163864.560272 -45.1240234375
-163986.619535 -45.7612304688
-164108.678798 -39.6303710938
-164230.738061 -27.6938476562
-164352.797323 -11.4204101562
-164474.856586 7.36181640625
-164596.915849 26.6420898438
-164718.975112 44.412109375
-164841.034374 58.8491210938
-164963.093637 68.4716796875
-165085.1529 72.2661132812
-165207.212163 69.755859375
-165329.271425 61.0283203125
-165451.330688 46.701171875
-165573.389951 27.8471679688
-165695.449214 5.87060546875
-165817.508477 -17.6293945312
-165939.567739 -41.0209960938
-166061.627002 -62.7885742188
-166183.686265 -81.6665039062
-166305.745528 -96.7407226562
-166427.80479 -107.514160156
-166549.864053 -113.924316406
-166671.923316 -116.315429688
-166793.982579 -115.378417969
-166916.041842 -112.051269531
-167038.101104 -107.400390625
-167160.160367 -102.503417969
-167282.21963 -98.3247070312
-167404.278893 -95.6166992188
-167526.338155 -94.8505859375
-167648.397418 -96.1767578125
-167770.456681 -99.4223632812
-167892.515944 -104.130859375
-168014.575206 -109.625488281
-168136.634469 -115.099609375
-168258.693732 -119.716796875
-168380.752995 -122.715820312
-168502.812258 -123.501464844
-168624.87152 -121.71484375
-168746.930783 -117.280761719
-168868.990046 -110.418457031
-168991.049309 -101.620117188
-169113.108571 -91.6040039062
-169235.167834 -81.2348632812
-169357.227097 -71.4370117188
-169479.28636 -63.0952148438
-169601.345623 -56.9624023438
-169723.404885 -53.5815429688
-169845.464148 -53.2294921875
-169967.523411 -55.884765625
-170089.582674 -61.2314453125
-170211.641936 -68.6884765625
-170333.701199 -77.462890625
-170455.760462 -86.6313476562
-170577.819725 -95.2211914062
-170699.878987 -102.304199219
-170821.93825 -107.077636719
-170943.997513 -108.936035156
-171066.056776 -107.516601562
-171188.116039 -102.723144531
-171310.175301 -94.7236328125
-171432.234564 -83.9262695312
-171554.293827 -70.9272460938
-171676.35309 -56.453125
-171798.412352 -41.2866210938
-171920.471615 -26.1982421875
-172042.530878 -11.8852539062
-172164.590141 1.0849609375
-172286.649404 12.3061523438
-172408.708666 21.548828125
-172530.767929 28.759765625
-172652.827192 34.0400390625
-172774.886455 37.6157226562
-172896.945717 39.7963867188
-173019.00498 40.9326171875
-173141.064243 41.376953125
-173263.123506 41.44921875
-173385.182768 41.4130859375
-173507.242031 41.4643554688
-173629.301294 41.7280273438
-173751.360557 42.2685546875
-173873.41982 43.1010742188
-173995.479082 44.2109375
-174117.538345 45.5678710938
-174239.597608 47.138671875
-174361.656871 48.8959960938
-174483.716133 50.8110351562
-174605.775396 52.84765625
-174727.834659 54.9458007812
-174849.893922 57.0063476562
-174971.953185 58.8701171875
-175094.012447 60.3100585938
-175216.07171 61.0244140625
-175338.130973 60.6484375
-175460.190236 58.7709960938
-175582.249498 54.9721679688
-175704.308761 48.8618164062
-175826.368024 40.1313476562
-175948.427287 28.6069335938
-176070.486549 14.291015625
-176192.545812 -2.59716796875
-176314.605075 -21.6059570312
-176436.664338 -42.0498046875
-176558.723601 -63.0361328125
-176680.782863 -83.5112304688
-176802.842126 -102.328613281
-176924.901389 -118.335449219
-177046.960652 -130.463867188
-177169.019914 -137.827636719
-177291.079177 -139.806640625
-177413.13844 -136.120605469
-177535.197703 -126.87109375
-177657.256966 -112.559082031
-177779.316228 -94.0668945312
-177901.375491 -72.6088867188
-178023.434754 -49.6484375
-178145.494017 -26.7944335938
-178267.553279 -5.6787109375
-178389.612542 12.1694335938
-178511.671805 25.4448242188
-178633.731068 33.1752929688
-178755.79033 34.7983398438
-178877.849593 30.2114257812
-178999.908856 19.783203125
-179121.968119 4.3291015625
-179244.027382 -14.9541015625
-179366.086644 -36.583984375
-179488.145907 -58.9018554688
-179610.20517 -80.2060546875
-179732.264433 -98.884765625
-179854.323695 -113.534667969
-179976.382958 -123.068359375
-180098.442221 -126.789550781
-180220.501484 -124.442382812
-180342.560747 -116.219238281
-180464.620009 -102.739257812
-180586.679272 -84.9956054688
-180708.738535 -64.2719726562
-180830.797798 -42.0483398438
-180952.85706 -19.8891601562
-181074.916323 0.6630859375
-181196.975586 18.1928710938
-181319.034849 31.4995117188
-181441.094111 39.6689453125
-181563.153374 42.1196289062
-181685.212637 38.626953125
-181807.2719 29.32421875
-181929.331163 14.6821289062
-182051.390425 -4.5341796875
-182173.449688 -27.3159179688
-182295.508951 -52.47265625
-182417.568214 -78.7060546875
-182539.627476 -104.680175781
-182661.686739 -129.090332031
-182783.746002 -150.73046875
-182905.805265 -168.553710938
-183027.864528 -181.723632812
-183149.92379 -189.657714844
-183271.983053 -192.055175781
-183394.042316 -188.923339844
-183516.101579 -180.575195312
-183638.160841 -167.625
-183760.220104 -150.95703125
-183882.279367 -131.691894531
-184004.33863 -111.1171875
-184126.397892 -90.6215820312
-184248.457155 -71.6069335938
-184370.516418 -55.3940429688
-184492.575681 -43.1303710938
-184614.634944 -35.6948242188
-184736.694206 -33.6220703125
-184858.753469 -37.0400390625
-184980.812732 -45.6362304688
-185102.871995 -58.6538085938
-185224.931257 -74.9248046875
-185346.99052 -92.93359375
-185469.049783 -110.916992188
-185591.109046 -126.993164062
-185713.168309 -139.304199219
-185835.227571 -146.171875
-185957.286834 -146.24609375
-186079.346097 -138.637207031
-186201.40536 -123.021484375
-186323.464622 -99.6982421875
-186445.523885 -69.607421875
-186567.583148 -34.2915039062
-186689.642411 4.1943359375
-186811.701673 43.4204101562
-186933.760936 80.7514648438
-187055.820199 113.545410156
-187177.879462 139.359375
-187299.938725 156.14453125
-187421.997987 162.415527344
-187544.05725 157.383300781
-187666.116513 141.025390625
-187788.175776 114.107421875
-187910.235038 78.134765625
-188032.294301 35.2456054688
-188154.353564 -11.9458007812
-188276.412827 -60.5458984375
-188398.47209 -107.596679688
-188520.531352 -150.295410156
-188642.590615 -186.203613281
-188764.649878 -213.414550781
-188886.709141 -230.684082031
-189008.768403 -237.492675781
-189130.827666 -234.059570312
-189252.886929 -221.288574219
-189374.946192 -200.659667969
-189497.005454 -174.08203125
-189619.064717 -143.717285156
-189741.12398 -111.790039062
-189863.183243 -80.4067382812
-189985.242506 -51.3940429688
-190107.301768 -26.1772460938
-190229.361031 -5.69921875
-190351.420294 9.6103515625
-190473.479557 19.8139648438
-190595.538819 25.4033203125
-190717.598082 27.1987304688
-190839.657345 26.2280273438
-190961.716608 23.5942382812
-191083.775871 20.3510742188
-191205.835133 17.3930664062
-191327.894396 15.3715820312
-191449.953659 14.650390625
-191572.012922 15.2939453125
-191694.072184 17.0903320312
-191816.131447 19.6079101562
-191938.19071 22.267578125
-192060.249973 24.43359375
-192182.309235 25.4970703125
-192304.368498 24.9560546875
-192426.427761 22.4750976562
-192548.487024 17.9208984375
-192670.546287 11.3706054688
-192792.605549 3.09619140625
-192914.664812 -6.47314453125
-193036.724075 -16.8076171875
-193158.783338 -27.3325195312
-193280.8426 -37.4965820312
-193402.901863 -46.8149414062
-193524.961126 -54.9135742188
-193647.020389 -61.5415039062
-193769.079652 -66.5717773438
-193891.138914 -69.9780273438
-194013.198177 -71.8017578125
-194135.25744 -72.1103515625
-194257.316703 -70.955078125
-194379.375965 -68.3383789062
-194501.435228 -64.193359375
-194623.494491 -58.3823242188
-194745.553754 -50.7221679688
-194867.613016 -41.0151367188
-194989.672279 -29.1118164062
-195111.731542 -14.970703125
-195233.790805 1.283203125
-195355.850068 19.3012695312
-195477.90933 38.48046875
-195599.968593 57.962890625
-195722.027856 76.6577148438
-195844.087119 93.3046875
-195966.146381 106.561523438
-196088.205644 115.122070312
-196210.264907 117.843261719
-196332.32417 113.872558594
-196454.383433 102.763183594
-196576.442695 84.5654296875
-196698.501958 59.8735351562
-196820.561221 29.8315429688
-196942.620484 -3.9169921875
-197064.679746 -39.3295898438
-197186.739009 -74.10546875
-197308.798272 -105.86328125
-197430.857535 -132.339355469
-197552.916797 -151.576171875
-197674.97606 -162.10546875
-197797.035323 -163.086425781
-197919.094586 -154.397949219
-198041.153849 -136.664550781
-198163.213111 -111.225097656
-198285.272374 -80.0263671875
-198407.331637 -45.4721679688
-198529.3909 -10.216796875
-198651.450162 23.052734375
-198773.509425 51.8515625
-198895.568688 74.1049804688
-199017.627951 88.326171875
-199139.687214 93.7348632812
-199261.746476 90.31640625
-199383.805739 78.8037109375
-199505.865002 60.5961914062
-199627.924265 37.6186523438
-199749.983527 12.126953125
-199872.04279 -13.505859375
-199994.102053 -37.0161132812
-200116.161316 -56.455078125
-200238.220578 -70.36328125
-200360.279841 -77.8901367188
-200482.339104 -78.8564453125
-200604.398367 -73.7397460938
-200726.45763 -63.6059570312
-200848.516892 -49.9775390625
-200970.576155 -34.6586914062
-201092.635418 -19.544921875
-201214.694681 -6.4189453125
-201336.753943 3.2265625
-201458.813206 8.34228515625
-201580.872469 8.41455078125
-201702.931732 3.505859375
-201824.990995 -5.7666015625
-201947.050257 -18.306640625
-202069.10952 -32.6704101562
-202191.168783 -47.2236328125
-202313.228046 -60.3203125
-202435.287308 -70.4692382812
-202557.346571 -76.4951171875
-202679.405834 -77.6494140625
-202801.465097 -73.6782226562
-202923.524359 -64.8422851562
-203045.583622 -51.8725585938
-203167.642885 -35.8876953125
-203289.702148 -18.26953125
-203411.761411 -0.509765625
-203533.820673 15.9379882812
-203655.879936 29.810546875
-203777.939199 40.15625
-203899.998462 46.4204101562
-204022.057724 48.4848632812
-204144.116987 46.666015625
-204266.17625 41.6625976562
-204388.235513 34.4697265625
-204510.294776 26.259765625
-204632.354038 18.2568359375
-204754.413301 11.6044921875
-204876.472564 7.25341796875
-204998.531827 5.86865234375
-205120.591089 7.77685546875
-205242.650352 12.9458007812
-205364.709615 21.0029296875
-205486.768878 31.2934570312
-205608.82814 42.9506835938
-205730.887403 54.998046875
-205852.946666 66.4443359375
-205975.005929 76.3735351562
-206097.065192 84.0239257812
-206219.124454 88.8359375
-206341.183717 90.482421875
-206463.24298 88.8637695312
-206585.302243 84.0815429688
-206707.361505 76.4008789062
-206829.420768 66.1938476562
-206951.480031 53.8857421875
-207073.539294 39.9125976562
-207195.598557 24.68359375
-207317.657819 8.56982421875
-207439.717082 -8.0966796875
-207561.776345 -24.9995117188
-207683.835608 -41.8115234375
-207805.89487 -58.15625
-207927.954133 -73.58203125
-208050.013396 -87.5380859375
-208172.072659 -99.3793945312
-208294.131921 -108.383789062
-208416.191184 -113.805175781
-208538.250447 -114.935546875
-208660.30971 -111.190917969
-208782.368973 -102.19921875
-208904.428235 -87.8828125
-209026.487498 -68.5263671875
-209148.546761 -44.8120117188
-209270.606024 -17.8227539062
-209392.665286 10.9985351562
-209514.724549 39.94140625
-209636.783812 67.140625
-209758.843075 90.7397460938
-209880.902338 109.053710938
-210002.9616 120.744140625
-210125.020863 124.969238281
-210247.080126 121.499511719
-210369.139389 110.784667969
-210491.198651 93.9599609375
-210613.257914 72.7841796875
-210735.317177 49.5146484375
-210857.37644 26.7255859375
-210979.435702 7.08642578125
-211101.494965 -6.888671875
-211223.554228 -13.0810546875
-211345.613491 -9.99072265625
-211467.672754 3.0927734375
-211589.732016 25.9814453125
-211711.791279 57.560546875
-211833.850542 95.8486328125
-211955.909805 138.135742188
-212077.969067 181.198242188
-212200.02833 221.56640625
-212322.087593 255.82421875
-212444.146856 280.91015625
-212566.206118 294.400878906
-212688.265381 294.734375
-212810.324644 281.367675781
-212932.383907 254.841796875
-213054.44317 216.754394531
-213176.502432 169.631835938
-213298.561695 116.727050781
-213420.620958 61.7407226562
-213542.680221 8.51416015625
-213664.739483 -39.2983398438
-213786.798746 -78.5336914062
-213908.858009 -106.780761719
-214030.917272 -122.567871094
-214152.976535 -125.472167969
-214275.035797 -116.12109375
-214397.09506 -96.1147460938
-214519.154323 -67.8559570312
-214641.213586 -34.3120117188
-214763.272848 1.2607421875
-214885.332111 35.6123046875
-215007.391374 65.7827148438
-215129.450637 89.3452148438
-215251.509899 104.598144531
-215373.569162 110.669921875
-215495.628425 107.556640625
-215617.687688 96.0634765625
-215739.746951 77.6879882812
-215861.806213 54.4331054688
-215983.865476 28.595703125
-216105.924739 2.52880859375
-216227.984002 -21.5771484375
-216350.043264 -41.8872070312
-216472.102527 -57.064453125
-216594.16179 -66.3583984375
-216716.221053 -69.6235351562
-216838.280316 -67.28125
-216960.339578 -60.2290039062
-217082.398841 -49.70703125
-217204.458104 -37.1469726562
-217326.517367 -24.0102539062
-217448.576629 -11.6474609375
-217570.635892 -1.17626953125
-217692.695155 6.59765625
-217814.754418 11.2177734375
-217936.81368 12.5712890625
-218058.872943 10.8447265625
-218180.932206 6.453125
-218302.991469 -0.04443359375
-218425.050732 -8.04443359375
-218547.109994 -16.9697265625
-218669.169257 -26.3388671875
-218791.22852 -35.7944335938
-218913.287783 -45.109375
-219035.347045 -54.1635742188
-219157.406308 -62.8955078125
-219279.465571 -71.2470703125
-219401.524834 -79.0971679688
-219523.584097 -86.216796875
-219645.643359 -92.2348632812
-219767.702622 -96.6337890625
-219889.761885 -98.7817382812
-220011.821148 -97.9848632812
-220133.88041 -93.5776367188
-220255.939673 -85.01171875
-220377.998936 -71.9692382812
-220500.058199 -54.4423828125
-220622.117461 -32.8095703125
-220744.176724 -7.859375
-220866.235987 19.2177734375
-220988.29525 46.8959960938
-221110.354513 73.4116210938
-221232.413775 96.9140625
-221354.473038 115.623046875
-221476.532301 128.008789062
-221598.591564 132.951660156
-221720.650826 129.877929688
-221842.710089 118.842285156
-221964.769352 100.5625
-222086.828615 76.3828125
-222208.887878 48.1762695312
-222330.94714 18.185546875
-222453.006403 -11.1713867188
-222575.065666 -37.529296875
-222697.124929 -58.7973632812
-222819.184191 -73.369140625
-222941.243454 -80.2822265625
-223063.302717 -79.3227539062
-223185.36198 -71.0522460938
-223307.421242 -56.76171875
-223429.480505 -38.345703125
-223551.539768 -18.1186523438
-223673.599031 1.42236328125
-223795.658294 17.849609375
-223917.717556 29.0595703125
-224039.776819 33.494140625
-224161.836082 30.3129882812
-224283.895345 19.4897460938
-224405.954607 1.83349609375
-224528.01387 -21.0903320312
-224650.073133 -47.1000976562
-224772.132396 -73.6176757812
-224894.191659 -97.9243164062
-225016.250921 -117.439453125
-225138.310184 -129.986328125
-225260.369447 -134.014648438
-225382.42871 -128.772460938
-225504.487972 -114.387207031
-225626.547235 -91.86328125
-225748.606498 -62.9907226562
-225870.665761 -30.1674804688
-225992.725023 3.83154296875
-226114.784286 36.1352539062
-226236.843549 64.0595703125
-226358.902812 85.373046875
-226480.962075 98.5234375
-226603.021337 102.780273438
-226725.0806 98.3095703125
-226847.139863 86.1416015625
-226969.199126 68.0610351562
-227091.258388 46.4091796875
-227213.317651 23.837890625
-227335.376914 3.0283203125
-227457.436177 -13.5883789062
-227579.49544 -24.0932617188
-227701.554702 -27.2724609375
-227823.613965 -22.7416992188
-227945.673228 -10.9892578125
-228067.732491 6.6845703125
-228189.791753 28.3056640625
-228311.851016 51.4389648438
-228433.910279 73.4467773438
-228555.969542 91.7729492188
-228678.028804 104.214355469
-228800.088067 109.154296875
-228922.14733 105.742675781
-229044.206593 93.986328125
-229166.265856 74.7553710938
-229288.325118 49.7016601562
-229410.384381 21.0893554688
-229532.443644 -8.4267578125
-229654.502907 -36.0737304688
-229776.562169 -59.2348632812
-229898.621432 -75.7109375
-230020.680695 -83.939453125
-230142.739958 -83.1416015625
-230264.799221 -73.3935546875
-230386.858483 -55.6083984375
-230508.917746 -31.43359375
-230630.977009 -3.07568359375
-230753.036272 26.9262695312
-230875.095534 55.9604492188
-230997.154797 81.6000976562
-231119.21406 101.837890625
-231241.273323 115.270507812
-231363.332585 121.219238281
-231485.391848 119.766601562
-231607.451111 111.717285156
-231729.510374 98.4829101562
-231851.569637 81.9028320312
-231973.628899 64.0322265625
-232095.688162 46.9038085938
-232217.747425 32.3076171875
-232339.806688 21.5966796875
-232461.86595 15.5551757812
-232583.925213 14.3193359375
-232705.984476 17.388671875
-232828.043739 23.697265625
-232950.103002 31.7509765625
-233072.162264 39.8149414062
-233194.221527 46.1206054688
-233316.28079 49.0751953125
-233438.340053 47.4594726562
-233560.399315 40.5688476562
-233682.458578 28.3046875
-233804.517841 11.2006835938
-233926.577104 -9.62890625
-234048.636366 -32.599609375
-234170.695629 -55.8173828125
-234292.754892 -77.2783203125
-234414.814155 -95.0771484375
-234536.873418 -107.60546875
-234658.93268 -113.717773438
-234780.991943 -112.857421875
-234903.051206 -105.106445312
-235025.110469 -91.1831054688
-235147.169731 -72.3642578125
-235269.228994 -50.359375
-235391.288257 -27.1337890625
-235513.34752 -4.7177734375
-235635.406783 14.9970703125
-235757.466045 30.4365234375
-235879.525308 40.48828125
-236001.584571 44.6005859375
-236123.643834 42.8154296875
-236245.703096 35.7465820312
-236367.762359 24.4990234375
-236489.821622 10.5405273438
-236611.880885 -4.453125
-236733.940147 -18.7783203125
-236855.99941 -30.865234375
-236978.058673 -39.4282226562
-237100.117936 -43.57421875
-237222.177199 -42.8715820312
-237344.236461 -37.361328125
-237466.295724 -27.5244140625
-237588.354987 -14.2016601562
-237710.41425 1.5146484375
-237832.473512 18.4096679688
-237954.532775 35.2763671875
-238076.592038 51.0346679688
-238198.651301 64.8266601562
-238320.710564 76.0747070312
-238442.769826 84.5063476562
-238564.829089 90.1352539062
-238686.888352 93.2104492188
-238808.947615 94.142578125
-238931.006877 93.4111328125
-239053.06614 91.4775390625
-239175.125403 88.703125
-239297.184666 85.29296875
-239419.243928 81.2666015625
-239541.303191 76.4658203125
-239663.362454 70.5854492188
-239785.421717 63.2392578125
-239907.48098 54.0375976562
-240029.540242 42.67578125
-240151.599505 29.01171875
-240273.658768 13.1298828125
-240395.718031 -4.62109375
-240517.777293 -23.6313476562
-240639.836556 -43.0541992188
-240761.895819 -61.8774414062
-240883.955082 -79.013671875
-241006.014345 -93.41015625
-241128.073607 -104.157714844
-241250.13287 -110.598632812
-241372.192133 -112.404296875
-241494.251396 -109.624511719
-241616.310658 -102.695800781
-241738.369921 -92.41015625
-241860.429184 -79.8403320312
-241982.488447 -66.2377929688
-242104.547709 -52.9013671875
-242226.606972 -41.048828125
-242348.666235 -31.6865234375
-242470.725498 -25.505859375
-242592.784761 -22.8149414062
-242714.844023 -23.5073242188
-242836.903286 -27.0834960938
-242958.962549 -32.7182617188
-243081.021812 -39.3583984375
-243203.081074 -45.8579101562
-243325.140337 -51.1181640625
-243447.1996 -54.2280273438
-243569.258863 -54.5825195312
-243691.318126 -51.9643554688
-243813.377388 -46.5830078125
-243935.436651 -39.060546875
-244057.495914 -30.3657226562
-244179.555177 -21.7021484375
-244301.614439 -14.3666992188
-244423.673702 -9.58203125
-244545.732965 -8.33984375
-244667.792228 -11.2534179688
-244789.85149 -18.4501953125
-244911.910753 -29.5234375
-245033.970016 -43.5278320312
-245156.029279 -59.0517578125
-245278.088542 -74.3403320312
-245400.147804 -87.4624023438
-245522.207067 -96.515625
-245644.26633 -99.833984375
-245766.325593 -96.1875
-245888.384855 -84.9428710938
-246010.444118 -66.1713867188
-246132.503381 -40.6967773438
-246254.562644 -10.0541992188
-246376.621907 23.611328125
-246498.681169 57.7236328125
-246620.740432 89.4975585938
-246742.799695 116.196289062
-246864.858958 135.392089844
-246986.91822 145.207519531
-247108.977483 144.510253906
-247231.036746 133.044921875
-247353.096009 111.482421875
-247475.155271 81.3833007812
-247597.214534 45.0737304688
-247719.273797 5.45361328125
-247841.33306 -34.2583007812
-247963.392323 -70.8154296875
-248085.451585 -101.229980469
-248207.510848 -123.042480469
-248329.570111 -134.547363281
-248451.629374 -134.941894531
-248573.688636 -124.389160156
-248695.747899 -103.999023438
-248817.807162 -75.7055664062
-248939.866425 -42.083984375
-249061.925688 -6.0947265625
-249183.98495 29.1987304688
-249306.044213 60.9194335938
-249428.103476 86.64453125
-249550.162739 104.619628906
-249672.222001 113.91015625
-249794.281264 114.462890625
-249916.340527 107.08203125
-250038.39979 93.3159179688
-250160.459052 75.2709960938
-250282.518315 55.3764648438
-250404.577578 36.1123046875
-250526.636841 19.7436523438
-250648.696104 8.076171875
-250770.755366 2.263671875
-250892.814629 2.68994140625
-251014.873892 8.9296875
-251136.933155 19.7958984375
-251258.992417 33.4711914062
-251381.05168 47.7055664062
-251503.110943 60.0620117188
-251625.170206 68.1806640625
-251747.229469 70.04296875
-251869.288731 64.2036132812
-251991.347994 49.9619140625
-252113.407257 27.4633789062
-252235.46652 -2.27880859375
-252357.525782 -37.4594726562
-252479.585045 -75.6245117188
-252601.644308 -113.888183594
-252723.703571 -149.189453125
-252845.762833 -178.576171875
-252967.822096 -199.468261719
-253089.881359 -209.905761719
-253211.940622 -208.7265625
-253333.999885 -195.682617188
-253456.059147 -171.463378906
-253578.11841 -137.646484375
-253700.177673 -96.5600585938
-253822.236936 -51.0874023438
-253944.296198 -4.423828125
-254066.355461 40.1899414062
-254188.414724 79.7319335938
-254310.473987 111.635253906
-254432.53325 133.98046875
-254554.592512 145.621582031
-254676.651775 146.247070312
-254798.711038 136.361816406
-254920.770301 117.203613281
-255042.829563 90.6005859375
-255164.888826 58.7866210938
-255286.948089 24.1982421875
-255409.007352 -10.736328125
-255531.066614 -43.7866210938
-255653.125877 -73.0766601562
-255775.18514 -97.19921875
-255897.244403 -115.268554688
-256019.303666 -126.930175781
-256141.362928 -132.313964844
-256263.422191 -131.949707031
-256385.481454 -126.657714844
-256507.540717 -117.418945312
-256629.599979 -105.259277344
-256751.659242 -91.13671875
-256873.718505 -75.8666992188
-256995.777768 -60.0712890625
-257117.837031 -44.1694335938
-257239.896293 -28.400390625
-257361.955556 -12.8696289062
-257484.014819 2.38232421875
-257606.074082 17.3090820312
-257728.133344 31.7880859375
-257850.192607 45.572265625
-257972.25187 58.2607421875
-258094.311133 69.3032226562
-258216.370395 78.0356445312
-258338.429658 83.7373046875
-258460.488921 85.7177734375
-258582.548184 83.408203125
-258704.607447 76.4594726562
-258826.666709 64.818359375
-258948.725972 48.791015625
-259070.785235 29.0673828125
-259192.844498 6.7060546875
-259314.90376 -16.912109375
-259436.963023 -40.1782226562
-259559.022286 -61.3715820312
-259681.081549 -78.80078125
-259803.140811 -90.947265625
-259925.200074 -96.6059570312
-260047.259337 -95.00390625
-260169.3186 -85.8813476562
-260291.377863 -69.5336914062
-260413.437125 -46.8081054688
-260535.496388 -19.0439453125
-260657.555651 12.0234375
-260779.614914 44.4013671875
-260901.674176 76.0
-261023.733439 104.799804688
-261145.792702 129.019042969
-261267.851965 147.260253906
-261389.911228 158.616210938
-261511.97049 162.740722656
-261634.029753 159.866210938
-261756.089016 150.769042969
-261878.148279 136.696289062
-262000.207541 119.240722656
-262122.266804 100.199707031
-262244.326067 81.4125976562
-262366.38533 64.6044921875
-262488.444592 51.2412109375
-262610.503855 42.4150390625
-262732.563118 38.7631835938
-262854.622381 40.4384765625
-262976.681644 47.115234375
-263098.740906 58.0473632812
-263220.800169 72.1508789062
-263342.859432 88.1259765625
-263464.918695 104.580566406
-263586.977957 120.166015625
-263709.03722 133.6953125
-263831.096483 144.239746094
-263953.155746 151.199707031
-264075.215009 154.338378906
-264197.274271 153.774414062
-264319.333534 149.951660156
-264441.392797 143.56640625
-264563.45206 135.484863281
-264685.511322 126.642578125
-264807.570585 117.951660156
-264929.629848 110.206054688
-265051.689111 104.012207031
-265173.748373 99.7421875
-265295.807636 97.5107421875
-265417.866899 97.1850585938
-265539.926162 98.4116210938
-265661.985425 100.671875
-265784.044687 103.345703125
-265906.10395 105.78125
-266028.163213 107.361816406
-266150.222476 107.569335938
-266272.281738 106.022949219
-266394.341001 102.508789062
-266516.400264 96.9833984375
-266638.459527 89.5595703125
-266760.51879 80.48046875
-266882.578052 70.080078125
-267004.637315 58.7329101562
-267126.696578 46.8203125
-267248.755841 34.6821289062
-267370.815103 22.5971679688
-267492.874366 10.7685546875
-267614.933629 -0.67431640625
-267736.992892 -11.6650390625
-267859.052154 -22.1708984375
-267981.111417 -32.1616210938
-268103.17068 -41.5854492188
-268225.229943 -50.3334960938
-268347.289206 -58.2270507812
-268469.348468 -65.0151367188
-268591.407731 -70.3803710938
-268713.466994 -73.9682617188
-268835.526257 -75.4233398438
-268957.585519 -74.4365234375
-269079.644782 -70.7915039062
-269201.704045 -64.416015625
-269323.763308 -55.416015625
-269445.822571 -44.09375
-269567.881833 -30.9575195312
-269689.941096 -16.693359375
-269812.000359 -2.12646484375
-269934.059622 11.8393554688
-270056.118884 24.3017578125
-270178.178147 34.44140625
-270300.23741 41.6069335938
-270422.296673 45.3862304688
-270544.355935 45.669921875
-270666.415198 42.6782226562
-270788.474461 36.9677734375
-270910.533724 29.3999023438
-271032.592987 21.0834960938
-271154.652249 13.2866210938
-271276.711512 7.33154296875
-271398.770775 4.4716796875
-271520.830038 5.77783203125
-271642.8893 12.0263671875
-271764.948563 23.61328125
-271887.007826 40.4887695312
-272009.067089 62.1474609375
-272131.126352 87.6323242188
-272253.185614 115.600097656
-272375.244877 144.408691406
-272497.30414 172.235839844
-272619.363403 197.220214844
-272741.422665 217.602050781
-272863.481928 231.859863281
-272985.541191 238.832519531
-273107.600454 237.810546875
-273229.659716 228.587890625
-273351.718979 211.479003906
-273473.778242 187.287109375
-273595.837505 157.241699219
-273717.896768 122.897460938
-273839.95603 86.0078125
-273962.015293 48.3974609375
-274084.074556 11.8208007812
-274206.133819 -22.1577148438
-274328.193081 -52.2651367188
-274450.252344 -77.58984375
-274572.311607 -97.619140625
-274694.37087 -112.235351562
-274816.430133 -121.684570312
-274938.489395 -126.5078125
-275060.548658 -127.459472656
-275182.607921 -125.405761719
-275304.667184 -121.231933594
-275426.726446 -115.750976562
-275548.785709 -109.634277344
-275670.844972 -103.361816406
-275792.904235 -97.2075195312
-275914.963497 -91.2465820312
-276037.02276 -85.3876953125
-276159.082023 -79.4321289062
-276281.141286 -73.1323242188
-276403.200549 -66.2661132812
-276525.259811 -58.6962890625
-276647.319074 -50.4208984375
-276769.378337 -41.6005859375
-276891.4376 -32.5600585938
-277013.496862 -23.7705078125
-277135.556125 -15.7993164062
-277257.615388 -9.24951171875
-277379.674651 -4.685546875
-277501.733914 -2.552734375
-277623.793176 -3.11181640625
-277745.852439 -6.38232421875
-277867.911702 -12.1098632812
-277989.970965 -19.7685546875
-278112.030227 -28.5830078125
-278234.08949 -37.5874023438
-278356.148753 -45.7041015625
-278478.208016 -51.8403320312
-278600.267278 -54.9975585938
-278722.326541 -54.3657226562
-278844.385804 -49.421875
-278966.445067 -39.9873046875
-279088.50433 -26.267578125
-279210.563592 -8.8525390625
-279332.622855 11.3178710938
-279454.682118 33.0244140625
-279576.741381 54.8618164062
-279698.800643 75.3569335938
-279820.859906 93.0883789062
-279942.919169 106.806640625
-280064.978432 115.542480469
-280187.037695 118.680175781
-280309.096957 116.008300781
-280431.15622 107.729492188
-280553.215483 94.431640625
-280675.274746 77.025390625
-280797.334008 56.6538085938
-280919.393271 34.5834960938
-281041.452534 12.0864257812
-281163.511797 -9.67333984375
-281285.571059 -29.740234375
-281407.630322 -47.4360351562
-281529.689585 -62.4077148438
-281651.748848 -74.6293945312
-281773.808111 -84.3779296875
-281895.867373 -92.169921875
-282017.926636 -98.6796875
-282139.985899 -104.642578125
-282262.045162 -110.748046875
-282384.104424 -117.548339844
-282506.163687 -125.383300781
-282628.22295 -134.326171875
-282750.282213 -144.169921875
-282872.341476 -154.439941406
-282994.400738 -164.443847656
-283116.460001 -173.346679688
-283238.519264 -180.263671875
-283360.578527 -184.36328125
-283482.637789 -184.967285156
-283604.697052 -181.634765625
-283726.756315 -174.222167969
-283848.815578 -162.91796875
-283970.87484 -148.236328125
-284092.934103 -130.978027344
-284214.993366 -112.159667969
-284337.052629 -92.9208984375
-284459.111892 -74.4125976562
-284581.171154 -57.6875
-284703.230417 -43.5927734375
-284825.28968 -32.6879882812
-284947.348943 -25.1909179688
-285069.408205 -20.9565429688
-285191.467468 -19.4965820312
-285313.526731 -20.03515625
-285435.585994 -21.5927734375
-285557.645257 -23.1020507812
-285679.704519 -23.5234375
-285801.763782 -21.9638671875
-285923.823045 -17.7915039062
-286045.882308 -10.7104492188
-286167.94157 -0.81005859375
-286290.000833 11.4243164062
-286412.060096 25.1518554688
-286534.119359 39.2426757812
-286656.178621 52.3872070312
-286778.237884 63.224609375
-286900.297147 70.4794921875
-287022.35641 73.099609375
-287144.415673 70.3764648438
-287266.474935 62.0297851562
-287388.534198 48.2651367188
-287510.593461 29.77734375
-287632.652724 7.7138671875
-287754.711986 -16.408203125
-287876.771249 -40.8198242188
-287998.830512 -63.6455078125
-288120.889775 -83.0590820312
-288242.949038 -97.4418945312
-288365.0083 -105.524414062
-288487.067563 -106.50390625
-288609.126826 -100.114746094
-288731.186089 -86.6635742188
-288853.245351 -67.0141601562
-288975.304614 -42.5229492188
-289097.363877 -14.9375
-289219.42314 13.7353515625
-289341.482402 41.38671875
-289463.541665 65.9643554688
-289585.600928 85.6254882812
-289707.660191 98.8725585938
-289829.719454 104.656738281
-289951.778716 102.44921875
-290073.837979 92.265625
-290195.897242 74.650390625
-290317.956505 50.6264648438
-290440.015767 21.6064453125
-290562.07503 -10.71484375
-290684.134293 -44.4907226562
-290806.193556 -77.8413085938
-290928.252819 -108.981933594
-291050.312081 -136.328125
-291172.371344 -158.578613281
-291294.430607 -174.776367188
-291416.48987 -184.336914062
-291538.549132 -187.054199219
-291660.608395 -183.074707031
-291782.667658 -172.86328125
-291904.726921 -157.143066406
-292026.786183 -136.833496094
-292148.845446 -112.985351562
-292270.904709 -86.7153320312
-292392.963972 -59.1513671875
-292515.023235 -31.380859375
-292637.082497 -4.4169921875
-292759.14176 20.8334960938
-292881.201023 43.5903320312
-293003.260286 63.2109375
-293125.319548 79.2006835938
-293247.378811 91.2158203125
-293369.438074 99.0693359375
-293491.497337 102.729980469
-293613.5566 102.326171875
-293735.615862 98.1420898438
-293857.675125 90.611328125
-293979.734388 80.3120117188
-294101.793651 67.9428710938
-294223.852913 54.3061523438
-294345.912176 40.2700195312
-294467.971439 26.7299804688
-294590.030702 14.5654296875
-294712.089964 4.58837890625
-294834.149227 -2.50634765625
-294956.20849 -6.18701171875
-295078.267753 -6.12451171875
-295200.327016 -2.21826171875
-295322.386278 5.38623046875
-295444.445541 16.3017578125
-295566.504804 29.9140625
-295688.564067 45.4213867188
-295810.623329 61.8764648438
-295932.682592 78.2529296875
-296054.741855 93.5043945312
-296176.801118 106.638183594
-296298.860381 116.778320312
-296420.919643 123.220703125
-296542.978906 125.481445312
-296665.038169 123.326171875
-296787.097432 116.782226562
-296909.156694 106.13671875
-297031.215957 91.9130859375
-297153.27522 74.8354492188
-297275.334483 55.7836914062
-297397.393745 35.7338867188
-297519.453008 15.7006835938
-297641.512271 -3.3203125
-297763.571534 -20.416015625
-297885.630797 -34.7934570312
-298007.690059 -45.828125
-298129.749322 -53.0859375
-298251.808585 -56.3432617188
-298373.867848 -55.5869140625
-298495.92711 -51.0063476562
-298617.986373 -42.9809570312
-298740.045636 -32.0478515625
-298862.104899 -18.8701171875
-298984.164162 -4.19970703125
-299106.223424 11.1606445312
-299228.282687 26.4052734375
-299350.34195 40.7641601562
-299472.401213 53.53515625
-299594.460475 64.1293945312
-299716.519738 72.0893554688
-299838.579001 77.1181640625
-299960.638264 79.08984375
-300082.697526 78.05078125
-300204.756789 74.220703125
-300326.816052 67.9702148438
-300448.875315 59.8002929688
-300570.934578 50.3046875
-300692.99384 40.1328125
-300815.053103 29.9418945312
-300937.112366 20.353515625
-301059.171629 11.9052734375
-301181.230891 5.01416015625
-301303.290154 -0.0546875
-301425.349417 -3.208984375
-301547.40868 -4.53466796875
-301669.467943 -4.28857421875
-301791.527205 -2.87646484375
-301913.586468 -0.8203125
-302035.645731 1.28759765625
-302157.704994 2.83447265625
-302279.764256 3.23681640625
-302401.823519 1.9951171875
-302523.882782 -1.2705078125
-302645.942045 -6.78271484375
-302768.001307 -14.5932617188
-302890.06057 -24.5766601562
-303012.119833 -36.4458007812
-303134.179096 -49.7763671875
-303256.238359 -64.0454101562
-303378.297621 -78.673828125
-303500.356884 -93.0737304688
-303622.416147 -106.691894531
-303744.47541 -119.044921875
-303866.534672 -129.748535156
-303988.593935 -138.529785156
-304110.653198 -145.228027344
-304232.712461 -149.782226562
-304354.771724 -152.212402344
-304476.830986 -152.58984375
-304598.890249 -151.008789062
-304720.949512 -147.562988281
-304843.008775 -142.325683594
-304965.068037 -135.345214844
-305087.1273 -126.647949219
-305209.186563 -116.2578125
-305331.245826 -104.224121094
-305453.305088 -90.6577148438
-305575.364351 -75.767578125
-305697.423614 -59.8920898438
-305819.482877 -43.5180664062
-305941.54214 -27.2934570312
-306063.601402 -12.0024414062
-306185.660665 1.46142578125
-306307.719928 12.1640625
-306429.779191 19.1962890625
-306551.838453 21.767578125
-306673.897716 19.2963867188
-306795.956979 11.4921875
-306918.016242 -1.572265625
-307040.075504 -19.4228515625
-307162.134767 -41.169921875
-307284.19403 -65.5395507812
-307406.253293 -90.9379882812
-307528.312556 -115.560546875
-307650.371818 -137.51953125
-307772.431081 -155.002929688
-307894.490344 -166.427246094
-308016.549607 -170.593261719
-308138.608869 -166.80859375
-308260.668132 -154.977539062
-308382.727395 -135.640625
-308504.786658 -109.961914062
-308626.845921 -79.6513671875
-308748.905183 -46.845703125
-308870.964446 -13.9306640625
-308993.023709 16.6508789062
-309115.082972 42.6206054688
-309237.142234 62.0649414062
-309359.201497 73.615234375
-309481.26076 76.5874023438
-309603.320023 71.0512695312
-309725.379285 57.8403320312
-309847.438548 38.4887695312
-309969.497811 15.0991210938
-310091.557074 -9.8466796875
-310213.616337 -33.7133789062
-310335.675599 -53.958984375
-310457.734862 -68.376953125
-310579.794125 -75.310546875
-310701.853388 -73.8134765625
-310823.91265 -63.7514648438
-310945.971913 -45.8159179688
-311068.031176 -21.4663085938
-311190.090439 7.2138671875
-311312.149702 37.716796875
-311434.208964 67.36328125
-311556.268227 93.5668945312
-311678.32749 114.103515625
-311800.386753 127.342285156
-311922.446015 132.418945312
-312044.505278 129.335449219
-312166.564541 118.97265625
-312288.623804 103.010742188
-312410.683066 83.7607421875
-312532.742329 63.9350585938
-312654.801592 46.359375
-312776.860855 33.669921875
-312898.920118 28.0170898438
-313020.97938 30.8129882812
-313143.038643 42.5405273438
-313265.097906 62.65625
-313387.157169 89.59375
-313509.216431 120.865234375
-313631.275694 153.270019531
-313753.334957 183.178710938
-313875.39422 206.867675781
-313997.453483 220.890136719
-314119.512745 222.419921875
-314241.572008 209.563964844
-314363.631271 181.58984375
-314485.690534 139.054199219
-314607.749796 83.8188476562
-314729.809059 18.9365234375
-314851.868322 -51.5634765625
-314973.927585 -122.997558594
-315095.986847 -190.413574219
-315218.04611 -249.010742188
-315340.105373 -294.555664062
-315462.164636 -323.760253906
-315584.223899 -334.578613281
-315706.283161 -326.401367188
-315828.342424 -300.124023438
-315950.401687 -258.083007812
-316072.46095 -203.869140625
-316194.520212 -142.02734375
-316316.579475 -77.669921875
-316438.638738 -16.04296875
-316560.698001 37.91796875
-316682.757264 80.0078125
-316804.816526 107.100585938
-316926.875789 117.401855469
-317048.935052 110.588867188
-317170.994315 87.806640625
-317293.053577 51.5512695312
-317415.11284 5.42138671875
-317537.172103 -46.2094726562
-317659.231366 -98.5971679688
-317781.290628 -147.041015625
-317903.349891 -187.296875
-318025.409154 -215.932128906
-318147.468417 -230.604492188
-318269.52768 -230.232421875
-318391.586942 -215.049316406
-318513.646205 -186.539550781
-318635.705468 -147.260742188
-318757.764731 -100.577636719
-318879.823993 -50.3305664062
-319001.883256 -0.470703125
-319123.942519 45.2954101562
-319246.001782 83.8359375
-319368.061045 112.844726562
-319490.120307 131.016601562
-319612.17957 138.1171875
-319734.238833 134.948242188
-319856.298096 123.217285156
-319978.357358 105.328613281
-320100.416621 84.115234375
-320222.475884 62.5385742188
-320344.535147 43.3901367188
-320466.594409 29.0239257812
-320588.653672 21.138671875
-320710.712935 20.6357421875
-320832.772198 27.564453125
-320954.831461 41.1435546875
-321076.890723 59.8774414062
-321198.949986 81.7290039062
-321321.009249 104.345214844
-321443.068512 125.303222656
-321565.127774 142.356933594
-321687.187037 153.655761719
-321809.2463 157.916503906
-321931.305563 154.529785156
-322053.364826 143.602050781
-322175.424088 125.914550781
-322297.483351 102.826660156
-322419.542614 76.1137695312
-322541.601877 47.78125
-322663.661139 19.8525390625
-322785.720402 -5.83251953125
-322907.779665 -27.791015625
-323029.838928 -45.0278320312
-323151.89819 -57.1103515625
-323273.957453 -64.1826171875
-323396.016716 -66.9130859375
-323518.075979 -66.3901367188
-323640.135242 -63.9794921875
-323762.194504 -61.1435546875
-323884.253767 -59.2666015625
-324006.31303 -59.4833984375
-324128.372293 -62.5395507812
-324250.431555 -68.6982421875
-324372.490818 -77.6962890625
-324494.550081 -88.7626953125
-324616.609344 -100.693359375
-324738.668607 -111.970214844
-324860.727869 -120.919921875
-324982.787132 -125.893066406
-325104.846395 -125.446777344
-325226.905658 -118.506347656
-325348.96492 -104.504394531
-325471.024183 -83.4619140625
-325593.083446 -56.0263671875
-325715.142709 -23.4443359375
-325837.201971 12.5224609375
-325959.261234 49.7260742188
-326081.320497 85.802734375
-326203.37976 118.3671875
-326325.439023 145.208984375
-326447.498285 164.479492188
-326569.557548 174.848632812
-326691.616811 175.62109375
-326813.676074 166.794921875
-326935.735336 149.071289062
-327057.794599 123.797851562
-327179.853862 92.8623046875
-327301.913125 58.54296875
-327423.972388 23.3271484375
-327546.03165 -10.2856445312
-327668.090913 -39.9799804688
-327790.150176 -63.80078125
-327912.209439 -80.2978515625
-328034.268701 -88.634765625
-328156.327964 -88.6318359375
-328278.387227 -80.7724609375
-328400.44649 -66.1391601562
-328522.505752 -46.3149414062
-328644.565015 -23.240234375
-328766.624278 0.95263671875
-328888.683541 24.123046875
-329010.742804 44.2895507812
-329132.802066 59.7944335938
-329254.861329 69.4287109375
-329376.920592 72.5190429688
-329498.979855 68.9721679688
-329621.039117 59.265625
-329743.09838 44.3959960938
-329865.157643 25.7846679688
-329987.216906 5.1494140625
-330109.276169 -15.64453125
-330231.335431 -34.744140625
-330353.394694 -50.4580078125
-330475.453957 -61.3984375
-330597.51322 -66.5859375
-330719.572482 -65.5258789062
-330841.631745 -58.240234375
-330963.691008 -45.25390625
-331085.750271 -27.5419921875
-331207.809533 -6.443359375
-331329.868796 16.4619140625
-331451.928059 39.4833984375
-331573.987322 60.9653320312
-331696.046585 79.419921875
-331818.105847 93.6494140625
-331940.16511 102.835449219
-332062.224373 106.597167969
-332184.283636 105.01171875
-332306.342898 98.5927734375
-332428.402161 88.2353515625
-332550.461424 75.12109375
-332672.520687 60.6147460938
-332794.57995 46.1337890625
-332916.639212 33.021484375
-333038.698475 22.43359375
-333160.757738 15.2377929688
-333282.817001 11.9477539062
-333404.876263 12.6875
-333526.935526 17.1928710938
-333648.994789 24.8510742188
-333771.054052 34.76953125
-333893.113314 45.8706054688
-334015.172577 57.0004882812
-334137.23184 67.0454101562
-334259.291103 75.0395507812
-334381.350366 80.255859375
-334503.409628 82.2709960938
-334625.468891 81.0014648438
-334747.528154 76.7006835938
-334869.587417 69.923828125
-334991.646679 61.4599609375
-335113.705942 52.2431640625
-335235.765205 43.2456054688
-335357.824468 35.3657226562
-335479.883731 29.3276367188
-335601.942993 25.5966796875
-335724.002256 24.3193359375
-335846.061519 25.2998046875
-335968.120782 28.0131835938
-336090.180044 31.650390625
-336212.239307 35.201171875
-336334.29857 37.5556640625
-336456.357833 37.6220703125
-336578.417095 34.451171875
-336700.476358 27.3447265625
-336822.535621 15.9482421875
-336944.594884 0.30908203125
-337066.654147 -19.09765625
-337188.713409 -41.3911132812
-337310.772672 -65.3403320312
-337432.831935 -89.4555664062
-337554.891198 -112.110839844
-337676.95046 -131.682617188
-337799.009723 -146.685058594
-337921.068986 -155.907714844
-338043.128249 -158.520996094
-338165.187512 -154.157226562
-338287.246774 -142.944824219
-338409.306037 -125.506835938
-338531.3653 -102.912597656
-338653.424563 -76.5849609375
-338775.483825 -48.19140625
-338897.543088 -19.5024414062
-339019.602351 7.75341796875
-339141.661614 32.0258789062
-339263.720876 52.060546875
-339385.780139 66.98828125
-339507.839402 76.380859375
-339629.898665 80.255859375
-339751.957928 79.0517578125
-339874.01719 73.5595703125
-339996.076453 64.82421875
-340118.135716 54.0317382812
-340240.194979 42.3857421875
-340362.254241 30.9921875
-340484.313504 20.7548828125
-340606.372767 12.3051757812
-340728.43203 5.9609375
-340850.491293 1.71923828125
-340972.550555 -0.712890625
-341094.609818 -1.85693359375
-341216.669081 -2.376953125
-341338.728344 -2.98828125
-341460.787606 -4.35009765625
-341582.846869 -6.98095703125
-341704.906132 -11.1850585938
-341826.965395 -17.0048828125
-341949.024657 -24.2109375
-342071.08392 -32.3154296875
-342193.143183 -40.6259765625
-342315.202446 -48.314453125
-342437.261709 -54.5087890625
-342559.320971 -58.3881835938
-342681.380234 -59.275390625
-342803.439497 -56.712890625
-342925.49876 -50.5190429688
-343047.558022 -40.8129882812
-343169.617285 -28.0087890625
-343291.676548 -12.7802734375
-343413.735811 4.0029296875
-343535.795074 21.3588867188
-343657.854336 38.2866210938
-343779.913599 53.857421875
-343901.972862 67.3076171875
-344024.032125 78.09765625
-344146.091387 85.95703125
-344268.15065 90.8935546875
-344390.209913 93.173828125
-344512.269176 93.2783203125
-344634.328438 91.8295898438
-344756.387701 89.5092773438
-344878.446964 86.970703125
-345000.506227 84.7563476562
-345122.56549 83.2299804688
-345244.624752 82.5341796875
-345366.684015 82.5791015625
-345488.743278 83.0483398438
-345610.802541 83.4506835938
-345732.861803 83.1860351562
-345854.921066 81.626953125
-345976.980329 78.2143554688
-346099.039592 72.5380859375
-346221.098855 64.412109375
-346343.158117 53.923828125
-346465.21738 41.44921875
-346587.276643 27.6372070312
-346709.335906 13.3647460938
-346831.395168 -0.345703125
-346953.454431 -12.4248046875
-347075.513694 -21.8657226562
-347197.572957 -27.8374023438
-347319.632219 -29.7822265625
-347441.691482 -27.4931640625
-347563.750745 -21.1518554688
-347685.810008 -11.3354492188
-347807.869271 1.01904296875
-347929.928533 14.6982421875
-348051.987796 28.3120117188
-348174.047059 40.4291992188
-348296.106322 49.7197265625
-348418.165584 55.0864257812
-348540.224847 55.7895507812
-348662.28411 51.5297851562
-348784.343373 42.4995117188
-348906.402636 29.3793945312
-349028.461898 13.2924804688
-349150.521161 -4.287109375
-349272.580424 -21.6723632812
-349394.639687 -37.111328125
-349516.698949 -48.9609375
-349638.758212 -55.845703125
-349760.817475 -56.8041992188
-349882.876738 -51.3930664062
-350004.936 -39.7495117188
-350126.995263 -22.5961914062
-350249.054526 -1.19580078125
-350371.113789 22.7509765625
-350493.173052 47.2495117188
-350615.232314 70.1870117188
-350737.291577 89.521484375
-350859.35084 103.471679688
-350981.410103 110.687011719
-351103.469365 110.376464844
-351225.528628 102.399902344
-351347.587891 87.2866210938
-351469.647154 66.20703125
-351591.706417 40.8784179688
-351713.765679 13.4213867188
-351835.824942 -13.8178710938
-351957.884205 -38.478515625
-352079.943468 -58.3842773438
-352202.00273 -71.7407226562
-352324.061993 -77.2963867188
-352446.121256 -74.4555664062
-352568.180519 -63.3364257812
-352690.239781 -44.7641601562
-352812.299044 -20.2075195312
-352934.358307 8.34765625
-353056.41757 38.5688476562
-353178.476833 67.9697265625
-353300.536095 94.126953125
-353422.595358 114.883300781
-353544.654621 128.529785156
-353666.713884 133.947753906
-353788.773146 130.700683594
-353910.832409 119.0625
-354032.891672 99.9897460938
-354154.950935 75.0346679688
-354277.010197 46.2075195312
-354399.06946 15.7998046875
-354521.128723 -13.8056640625
-354643.187986 -40.3369140625
-354765.247249 -61.8178710938
-354887.306511 -76.7231445312
-355009.365774 -84.0908203125
-355131.425037 -83.5913085938
-355253.4843 -75.5283203125
-355375.543562 -60.7944335938
-355497.602825 -40.7797851562
-355619.662088 -17.2294921875
-355741.721351 7.91064453125
-355863.780614 32.6708984375
-355985.839876 55.220703125
-356107.899139 74.0234375
-356229.958402 87.951171875
-356352.017665 96.3608398438
-356474.076927 99.1264648438
-356596.13619 96.623046875
-356718.195453 89.6645507812
-356840.254716 79.404296875
-356962.313978 67.2177734375
-357084.373241 54.5556640625
-357206.432504 42.8110351562
-357328.491767 33.1865234375
-357450.55103 26.5961914062
-357572.610292 23.5869140625
-357694.669555 24.3129882812
-357816.728818 28.5361328125
-357938.788081 35.6723632812
-358060.847343 44.869140625
-358182.906606 55.1049804688
-358304.965869 65.3051757812
-358427.025132 74.4545898438
-358549.084395 81.7109375
-358671.143657 86.4829101562
-358793.20292 88.4946289062
-358915.262183 87.8056640625
-359037.321446 84.8017578125
-359159.380708 80.1484375
-359281.439971 74.7124023438
-359403.499234 69.4672851562
-359525.558497 65.3813476562
-359647.617759 63.30859375
-359769.677022 63.8837890625
-359891.736285 67.4448242188
-360013.795548 73.9770507812
-360135.854811 83.0961914062
-360257.914073 94.0668945312
-360379.973336 105.855957031
-360502.032599 117.216796875
-360624.091862 126.803710938
-360746.151124 133.289550781
-360868.210387 135.498535156
-360990.26965 132.522949219
-361112.328913 123.82421875
-361234.388176 109.304199219
-361356.447438 89.3364257812
-361478.506701 64.7631835938
-361600.565964 36.8486328125
-361722.625227 7.1943359375
-361844.684489 -22.376953125
-361966.743752 -49.9594726562
-362088.803015 -73.7124023438
-362210.862278 -92.0034179688
-362332.92154 -103.547363281
-362454.980803 -107.511230469
-362577.040066 -103.5859375
-362699.099329 -92.0205078125
-362821.158592 -73.60546875
-362943.217854 -49.62109375
-363065.277117 -21.7397460938
-363187.33638 8.10009765625
-363309.395643 37.8452148438
-363431.454905 65.4819335938
-363553.514168 89.1918945312
-363675.573431 107.490234375
-363797.632694 119.336425781
-363919.691957 124.207519531
-364041.751219 122.129882812
-364163.810482 113.669921875
-364285.869745 99.8720703125
-364407.929008 82.1748046875
-364529.98827 62.2778320312
-364652.047533 42.0053710938
-364774.106796 23.1552734375
-364896.166059 7.35302734375
-365018.225321 -4.07470703125
-365140.284584 -10.2001953125
-365262.343847 -10.556640625
-365384.40311 -5.16650390625
-365506.462373 5.47802734375
-365628.521635 20.46875
-365750.580898 38.5737304688
-365872.640161 58.3461914062
-365994.699424 78.2578125
-366116.758686 96.8266601562
-366238.817949 112.7421875
-366360.877212 124.969726562
-366482.936475 132.827148438
-366604.995738 136.029296875
-366727.055 134.693847656
-366849.114263 129.31640625
-366971.173526 120.703613281
-367093.232789 109.894042969
-367215.292051 98.0454101562
-367337.351314 86.3266601562
-367459.410577 75.8076171875
-367581.46984 67.3569335938
-367703.529102 61.5712890625
-367825.588365 58.720703125
-367947.647628 58.732421875
-368069.706891 61.2055664062
-368191.766154 65.4545898438
-368313.825416 70.576171875
-368435.884679 75.544921875
-368557.943942 79.302734375
-368680.003205 80.869140625
-368802.062467 79.423828125
-368924.12173 74.3896484375
-369046.180993 65.4848632812
-369168.240256 52.7495117188
-369290.299519 36.5458984375
-369412.358781 17.5297851562
-369534.418044 -3.40380859375
-369656.477307 -25.1923828125
-369778.53657 -46.689453125
-369900.595832 -66.7548828125
-370022.655095 -84.3393554688
-370144.714358 -98.5600585938
-370266.773621 -108.76171875
-370388.832883 -114.552246094
-370510.892146 -115.819824219
-370632.951409 -112.725097656
-370755.010672 -105.673828125
-370877.069935 -95.2729492188
-370999.129197 -82.2690429688
-371121.18846 -67.4907226562
-371243.247723 -51.783203125
-371365.306986 -35.951171875
-371487.366248 -20.7109375
-371609.425511 -6.65625
-371731.484774 5.75830078125
-371853.544037 16.2236328125
-371975.6033 24.56640625
-372097.662562 30.7290039062
-372219.721825 34.7421875
-372341.781088 36.69921875
-372463.840351 36.7255859375
-372585.899613 34.9580078125
-372707.958876 31.5317382812
-372830.018139 26.5737304688
-372952.077402 20.2060546875
-373074.136664 12.5590820312
-373196.195927 3.78515625
-373318.25519 -5.921875
-373440.314453 -16.3115234375
-373562.373716 -27.0668945312
-373684.432978 -37.8012695312
-373806.492241 -48.0678710938
-373928.551504 -57.37890625
-374050.610767 -65.236328125
-374172.670029 -71.16796875
-374294.729292 -74.7734375
-374416.788555 -75.763671875
-374538.847818 -74.0014648438
-374660.907081 -69.5297851562
-374782.966343 -62.587890625
-374905.025606 -53.6088867188
-375027.084869 -43.2036132812
-375149.144132 -32.1225585938
-375271.203394 -21.201171875
-375393.262657 -11.3017578125
-375515.32192 -3.23828125
-375637.381183 2.2958984375
-375759.440445 4.78662109375
-375881.499708 3.955078125
-376003.558971 -0.208984375
-376125.618234 -7.44287109375
-376247.677497 -17.2133789062
-376369.736759 -28.7661132812
-376491.796022 -41.1762695312
-376613.855285 -53.4291992188
-376735.914548 -64.5083007812
-376857.97381 -73.48046875
-376980.033073 -79.5869140625
-377102.092336 -82.30859375
-377224.151599 -81.421875
-377346.210862 -77.0219726562
-377468.270124 -69.5244140625
-377590.329387 -59.6293945312
-377712.38865 -48.26953125
-377834.447913 -36.5278320312
-377956.507175 -25.5439453125
-378078.566438 -16.4189453125
-378200.625701 -10.1118164062
-378322.684964 -7.35791015625
-378444.744226 -8.60009765625
-378566.803489 -13.9467773438
-378688.862752 -23.1625976562
-378810.922015 -35.6840820312
-378932.981278 -50.6669921875
-379055.04054 -67.0561523438
-379177.099803 -83.6762695312
-379299.159066 -99.3266601562
-379421.218329 -112.880859375
-379543.277591 -123.375
-379665.336854 -130.080078125
-379787.396117 -132.551757812
-379909.45538 -130.655273438
-380031.514643 -124.556640625
-380153.573905 -114.694824219
-380275.633168 -101.725585938
-380397.692431 -86.451171875
-380519.751694 -69.744140625
-380641.810956 -52.4672851562
-380763.870219 -35.4018554688
-380885.929482 -19.1928710938
-381007.988745 -4.31494140625
-381130.048007 8.9453125
-381252.10727 20.4755859375
-381374.166533 30.310546875
-381496.225796 38.583984375
-381618.285059 45.4760742188
-381740.344321 51.1577148438
-381862.403584 55.7373046875
-381984.462847 59.2275390625
-382106.52211 61.5268554688
-382228.581372 62.4184570312
-382350.640635 61.6005859375
-382472.699898 58.7255859375
-382594.759161 53.4638671875
-382716.818424 45.56640625
-382838.877686 34.931640625
-382960.936949 21.6640625
-383082.996212 6.109375
-383205.055475 -11.1254882812
-383327.114737 -29.1938476562
-383449.174 -47.0444335938
-383571.233263 -63.4951171875
-383693.292526 -77.3276367188
-383815.351788 -87.3911132812
-383937.411051 -92.71484375
-384059.470314 -92.6123046875
-384181.529577 -86.765625
-384303.58884 -75.2822265625
-384425.648102 -58.7182617188
-384547.707365 -38.0595703125
-384669.766628 -14.6606445312
-384791.825891 9.84716796875
-384913.885153 33.6826171875
-385035.944416 55.0600585938
-385158.003679 72.3325195312
-385280.062942 84.1381835938
-385402.122205 89.5151367188
-385524.181467 87.990234375
-385646.24073 79.6186523438
-385768.299993 64.9814453125
-385890.359256 45.1313476562
-386012.418518 21.5
-386134.477781 -4.23681640625
-386256.537044 -30.3090820312
-386378.596307 -55.009765625
-386500.655569 -76.8540039062
-386622.714832 -94.6977539062
-386744.774095 -107.840332031
-386866.833358 -116.065429688
-386988.892621 -119.639648438
-387110.951883 -119.259765625
-387233.011146 -115.954101562
-387355.070409 -110.953125
-387477.129672 -105.534667969
-387599.188934 -100.8671875
-387721.248197 -97.8681640625
-387843.30746 -97.0859375
-387965.366723 -98.626953125
-388087.425986 -102.129882812
-388209.485248 -106.796386719
-388331.544511 -111.474121094
-388453.603774 -114.779296875
-388575.663037 -115.259277344
-388697.722299 -111.565917969
-388819.781562 -102.623046875
-388941.840825 -87.7841796875
-389063.900088 -66.9404296875
-389185.95935 -40.5830078125
-389308.018613 -9.80810546875
-389430.077876 23.7470703125
-389552.137139 58.0234375
-389674.196402 90.7045898438
-389796.255664 119.420898438
-389918.314927 141.968261719
-390040.37419 156.511230469
-390162.433453 161.7734375
-390284.492715 157.171875
-390406.551978 142.895996094
-390528.611241 119.913574219
-390650.670504 89.9091796875
-390772.729767 55.1557617188
-390894.789029 18.326171875
-391016.848292 -17.732421875
-391138.907555 -50.240234375
-391260.966818 -76.7241210938
-391383.02608 -95.2319335938
-391505.085343 -104.496582031
-391627.144606 -104.043457031
-391749.203869 -94.216796875
-391871.263131 -76.1440429688
-391993.322394 -51.6206054688
-392115.381657 -22.9404296875
-392237.44092 7.3212890625
-392359.500183 36.5375976562
-392481.559445 62.2622070312
-392603.618708 82.4458007812
-392725.677971 95.5947265625
-392847.737234 100.890625
-392969.796496 98.2236328125
-393091.855759 88.1748046875
-393213.915022 71.921875
-393335.974285 51.0991210938
-393458.033548 27.6147460938
-393580.09281 3.4560546875
-393702.152073 -19.505859375
-393824.211336 -39.69140625
-393946.270599 -55.9350585938
-394068.329861 -67.5756835938
-394190.389124 -74.4716796875
-394312.448387 -76.9672851562
-394434.50765 -75.8041992188
-394556.566912 -71.994140625
-394678.626175 -66.6669921875
-394800.685438 -60.9145507812
-394922.744701 -55.6469726562
-395044.803964 -51.4760742188
-395166.863226 -48.650390625
-395288.922489 -47.0263671875
-395410.981752 -46.1083984375
-395533.041015 -45.1225585938
-395655.100277 -43.1411132812
-395777.15954 -39.2231445312
-395899.218803 -32.56640625
-396021.278066 -22.6430664062
-396143.337329 -9.3134765625
-396265.396591 7.10888671875
-396387.455854 25.8422851562
-396509.515117 45.6762695312
-396631.57438 65.0688476562
-396753.633642 82.283203125
-396875.692905 95.5600585938
-396997.752168 103.298828125
-397119.811431 104.236328125
-397241.870693 97.5971679688
-397363.929956 83.2016601562
-397485.989219 61.521484375
-397608.048482 33.6650390625
-397730.107745 1.30908203125
-397852.167007 -33.43359375
-397974.22627 -68.189453125
-398096.285533 -100.529296875
-398218.344796 -128.179199219
-398340.404058 -149.220214844
-398462.463321 -162.257324219
-398584.522584 -166.534667969
-398706.581847 -161.996582031
-398828.64111 -149.275390625
-398950.700372 -129.619140625
-399072.759635 -104.760742188
-399194.818898 -76.748046875
-399316.878161 -47.7416992188
-399438.937423 -19.8168945312
-399560.996686 5.2216796875
-399683.055949 25.9936523438
-399805.115212 41.6372070312
-399927.174474 51.8564453125
-400049.233737 56.8994140625
-400171.293 57.4799804688
