# Supplementary material for: Potential Multiaxial Molecular Ferroelectricity through Chiral Cation Replacement
Source: Cryst Growth Des. 2025 Jul 21;25(15):6237–47. doi: 10.1021/acs.cgd.5c00666 (PMC12332970; doi:10.1021/acs.cgd.5c00666)
Supplement: Supplementary file 2 [file cg5c00666_si_002.zip › NMR/Static 1H spectra/120.txt]

400171.293 -8.9033203125
400049.233737 -16.4409179688
399927.174474 -16.6279296875
399805.115212 -9.52880859375
399683.055949 4.1201171875
399560.996686 22.9833984375
399438.937423 45.2509765625
399316.878161 68.8125
399194.818898 91.4497070312
399072.759635 111.041992188
398950.700372 125.753417969
398828.64111 134.198730469
398706.581847 135.55859375
398584.522584 129.646484375
398462.463321 116.913574219
398340.404058 98.3955078125
398218.344796 75.6137695312
398096.285533 50.4228515625
397974.22627 24.8408203125
397852.167007 0.869140625
397730.107745 -19.689453125
397608.048482 -35.3862304688
397485.989219 -45.2407226562
397363.929956 -48.8188476562
397241.870693 -46.2568359375
397119.811431 -38.2275390625
396997.752168 -25.869140625
396875.692905 -10.6694335938
396753.633642 5.67626953125
396631.57438 21.4223632812
396509.515117 34.9267578125
396387.455854 44.7924804688
396265.396591 49.9829101562
396143.337329 49.9018554688
396021.278066 44.4311523438
395899.218803 33.9291992188
395777.15954 19.1840820312
395655.100277 1.34033203125
395533.041015 -18.2119140625
395410.981752 -37.9541015625
395288.922489 -56.3657226562
395166.863226 -72.0478515625
395044.803964 -83.8276367188
394922.744701 -90.8374023438
394800.685438 -92.5747070312
394678.626175 -88.9189453125
394556.566912 -80.130859375
394434.50765 -66.8071289062
394312.448387 -49.8271484375
394190.389124 -30.2719726562
394068.329861 -9.3388671875
393946.270599 11.7524414062
393824.211336 31.841796875
393702.152073 49.9057617188
393580.09281 65.1201171875
393458.033548 76.8989257812
393335.974285 84.9194335938
393213.915022 89.1235351562
393091.855759 89.7026367188
392969.796496 87.064453125
392847.737234 81.7890625
392725.677971 74.5771484375
392603.618708 66.193359375
392481.559445 57.40625
392359.500183 48.93359375
392237.44092 41.396484375
392115.381657 35.2807617188
391993.322394 30.904296875
391871.263131 28.4072265625
391749.203869 27.7456054688
391627.144606 28.705078125
391505.085343 30.9213867188
391383.02608 33.9130859375
391260.966818 37.1240234375
391138.907555 39.9716796875
391016.848292 41.89453125
390894.789029 42.40234375
390772.729767 41.1196289062
390650.670504 37.8247070312
390528.611241 32.47265625
390406.551978 25.20703125
390284.492715 16.3618164062
390162.433453 6.43505859375
390040.37419 -3.93701171875
389918.314927 -14.0327148438
389796.255664 -23.0981445312
389674.196402 -30.4077148438
389552.137139 -35.3315429688
389430.077876 -37.3872070312
389308.018613 -36.2934570312
389185.95935 -32.0
389063.900088 -24.7055664062
388941.840825 -14.8515625
388819.781562 -3.09765625
388697.722299 9.72607421875
388575.663037 22.6782226562
388453.603774 34.7768554688
388331.544511 45.0844726562
388209.485248 52.7788085938
388087.425986 57.228515625
387965.366723 58.04296875
387843.30746 55.1098632812
387721.248197 48.6088867188
387599.188934 38.9970703125
387477.129672 26.9741210938
387355.070409 13.4228515625
387233.011146 -0.6591796875
387110.951883 -14.2529296875
386988.892621 -26.3920898438
386866.833358 -36.2504882812
386744.774095 -43.20703125
386622.714832 -46.892578125
386500.655569 -47.2182617188
386378.596307 -44.3671875
386256.537044 -38.7763671875
386134.477781 -31.08203125
386012.418518 -22.0551757812
385890.359256 -12.5200195312
385768.299993 -3.27734375
385646.24073 4.97900390625
385524.181467 11.7255859375
385402.122205 16.6538085938
385280.062942 19.7026367188
385158.003679 21.0498046875
385035.944416 21.09375
384913.885153 20.4038085938
384791.825891 19.6552734375
384669.766628 19.5541992188
384547.707365 20.7607421875
384425.648102 23.8115234375
384303.58884 29.0615234375
384181.529577 36.6362304688
384059.470314 46.412109375
383937.411051 58.0185546875
383815.351788 70.8642578125
383693.292526 84.1884765625
383571.233263 97.125
383449.174 108.777832031
383327.114737 118.305175781
383205.055475 124.989746094
383082.996212 128.309570312
382960.936949 127.980957031
382838.877686 123.989257812
382716.818424 116.590332031
382594.759161 106.29296875
382472.699898 93.8178710938
382350.640635 80.0385742188
382228.581372 65.9194335938
382106.52211 52.4345703125
381984.462847 40.4995117188
381862.403584 30.91015625
381740.344321 24.2836914062
381618.285059 21.0307617188
381496.225796 21.33203125
381374.166533 25.1455078125
381252.10727 32.2177734375
381130.048007 42.1220703125
381007.988745 54.2973632812
380885.929482 68.0952148438
380763.870219 82.8305664062
380641.810956 97.8232421875
380519.751694 112.44140625
380397.692431 126.124511719
380275.633168 138.407226562
380153.573905 148.926757812
380031.514643 157.423339844
379909.45538 163.733886719
379787.396117 167.78515625
379665.336854 169.576171875
379543.277591 169.169921875
379421.218329 166.684570312
379299.159066 162.285644531
379177.099803 156.181152344
379055.04054 148.624023438
378932.981278 139.91015625
378810.922015 130.376464844
378688.862752 120.399414062
378566.803489 110.383789062
378444.744226 100.751953125
378322.684964 91.9208984375
378200.625701 84.283203125
378078.566438 78.1723632812
377956.507175 73.8359375
377834.447913 71.412109375
377712.38865 70.900390625
377590.329387 72.1533203125
377468.270124 74.87109375
377346.210862 78.6103515625
377224.151599 82.8095703125
377102.092336 86.8247070312
376980.033073 89.974609375
376857.97381 91.5942382812
376735.914548 91.0952148438
376613.855285 88.0170898438
376491.796022 82.0776367188
376369.736759 73.2109375
376247.677497 61.5849609375
376125.618234 47.607421875
376003.558971 31.9057617188
375881.499708 15.29296875
375759.440445 -1.2861328125
375637.381183 -16.82421875
375515.32192 -30.3198242188
375393.262657 -40.859375
375271.203394 -47.6889648438
375149.144132 -50.275390625
375027.084869 -48.3569335938
374905.025606 -41.9702148438
374782.966343 -31.4541015625
374660.907081 -17.4399414062
374538.847818 -0.80908203125
374416.788555 17.3623046875
374294.729292 35.8696289062
374172.670029 53.4653320312
374050.610767 68.9370117188
373928.551504 81.1889648438
373806.492241 89.3129882812
373684.432978 92.6494140625
373562.373716 90.82421875
373440.314453 83.7734375
373318.25519 71.744140625
373196.195927 55.2783203125
373074.136664 35.1748046875
372952.077402 12.4428710938
372830.018139 -11.7626953125
372707.958876 -36.2045898438
372585.899613 -59.6352539062
372463.840351 -80.8642578125
372341.781088 -98.818359375
372219.721825 -112.599121094
372097.662562 -121.521484375
371975.6033 -125.148925781
371853.544037 -123.306152344
371731.484774 -116.084472656
371609.425511 -103.833984375
371487.366248 -87.1416015625
371365.306986 -66.7958984375
371243.247723 -43.7504882812
371121.18846 -19.072265625
370999.129197 6.11181640625
370877.069935 30.673828125
370755.010672 53.5380859375
370632.951409 73.7426757812
370510.892146 90.4868164062
370388.832883 103.170410156
370266.773621 111.4375
370144.714358 115.185546875
370022.655095 114.579101562
369900.595832 110.037109375
369778.53657 102.206542969
369656.477307 91.9252929688
369534.418044 80.1665039062
369412.358781 67.9750976562
369290.299519 56.3974609375
369168.240256 46.4091796875
369046.180993 38.8447265625
368924.12173 34.341796875
368802.062467 33.2900390625
368680.003205 35.8017578125
368557.943942 41.7080078125
368435.884679 50.5629882812
368313.825416 61.6870117188
368191.766154 74.2124023438
368069.706891 87.1572265625
367947.647628 99.5
367825.588365 110.267089844
367703.529102 118.605957031
367581.46984 123.858886719
367459.410577 125.614257812
367337.351314 123.741210938
367215.292051 118.395996094
367093.232789 110.008300781
366971.173526 99.2377929688
366849.114263 86.9184570312
366727.055 73.9799804688
366604.995738 61.3662109375
366482.936475 49.9501953125
366360.877212 40.4555664062
366238.817949 33.3974609375
366116.758686 29.0327148438
365994.699424 27.3466796875
365872.640161 28.0546875
365750.580898 30.6372070312
365628.521635 34.3916015625
365506.462373 38.5014648438
365384.40311 42.12109375
365262.343847 44.4545898438
365140.284584 44.8354492188
365018.225321 42.7890625
364896.166059 38.0805664062
364774.106796 30.7294921875
364652.047533 21.0141601562
364529.98827 9.43408203125
364407.929008 -3.33935546875
364285.869745 -16.5302734375
364163.810482 -29.3383789062
364041.751219 -41.0141601562
363919.691957 -50.9384765625
363797.632694 -58.6787109375
363675.573431 -64.0268554688
363553.514168 -67.0166015625
363431.454905 -67.9096679688
363309.395643 -67.1645507812
363187.33638 -65.3735351562
363065.277117 -63.1967773438
362943.217854 -61.2797851562
362821.158592 -60.1748046875
362699.099329 -60.2739257812
362577.040066 -61.7553710938
362454.980803 -64.5532226562
362332.92154 -68.3608398438
362210.862278 -72.6499023438
362088.803015 -76.7265625
361966.743752 -79.8002929688
361844.684489 -81.07421875
361722.625227 -79.8344726562
361600.565964 -75.5419921875
361478.506701 -67.90234375
361356.447438 -56.9223632812
361234.388176 -42.9340820312
361112.328913 -26.5888671875
360990.26965 -8.818359375
360868.210387 9.234375
360746.151124 26.310546875
360624.091862 41.138671875
360502.032599 52.5532226562
360379.973336 59.607421875
360257.914073 61.6625976562
360135.854811 58.4609375
360013.795548 50.166015625
359891.736285 37.3579101562
359769.677022 21.0
359647.617759 2.36474609375
359525.558497 -17.06640625
359403.499234 -35.7294921875
359281.439971 -52.109375
359159.380708 -64.8701171875
359037.321446 -72.9731445312
358915.262183 -75.7719726562
358793.20292 -73.0693359375
358671.143657 -65.13671875
358549.084395 -52.6953125
358427.025132 -36.8515625
358304.965869 -19.0043945312
358182.906606 -0.72021484375
358060.847343 16.4038085938
357938.788081 30.8823242188
357816.728818 41.46875
357694.669555 47.2700195312
357572.610292 47.8232421875
357450.55103 43.1362304688
357328.491767 33.6845703125
357206.432504 20.3701171875
357084.373241 4.4404296875
356962.313978 -12.6220703125
356840.254716 -29.236328125
356718.195453 -43.8540039062
356596.13619 -55.0991210938
356474.076927 -61.8852539062
356352.017665 -63.5068359375
356229.958402 -59.6977539062
356107.899139 -50.6455078125
355985.839876 -36.9731445312
355863.780614 -19.6728515625
355741.721351 -0.0185546875
355619.662088 20.548828125
355497.602825 40.5541992188
355375.543562 58.6044921875
355253.4843 73.5146484375
355131.425037 84.3940429688
355009.365774 90.7143554688
354887.306511 92.3374023438
354765.247249 89.51171875
354643.187986 82.826171875
354521.128723 73.1420898438
354399.06946 61.5
354277.010197 49.0107421875
354154.950935 36.7490234375
354032.891672 25.6528320312
353910.832409 16.4399414062
353788.773146 9.55224609375
353666.713884 5.125
353544.654621 2.99609375
353422.595358 2.73486328125
353300.536095 3.70703125
353178.476833 5.15673828125
353056.41757 6.29443359375
352934.358307 6.3935546875
352812.299044 4.8740234375
352690.239781 1.37255859375
352568.180519 -4.212890625
352446.121256 -11.7021484375
352324.061993 -20.6489257812
352202.00273 -30.375
352079.943468 -40.037109375
351957.884205 -48.7084960938
351835.824942 -55.4677734375
351713.765679 -59.4921875
351591.706417 -60.1440429688
351469.647154 -57.0361328125
351347.587891 -50.0805664062
351225.528628 -39.505859375
351103.469365 -25.8491210938
350981.410103 -9.91845703125
350859.35084 7.26708984375
350737.291577 24.55859375
350615.232314 40.7680664062
350493.173052 54.7592773438
350371.113789 65.5405273438
350249.054526 72.34375
350126.995263 74.6733398438
350004.936 72.3515625
349882.876738 65.517578125
349760.817475 54.62109375
349638.758212 40.3759765625
349516.698949 23.7026367188
349394.639687 5.66162109375
349272.580424 -12.6279296875
349150.521161 -30.0668945312
349028.461898 -45.6440429688
348906.402636 -58.498046875
348784.343373 -67.9633789062
348662.28411 -73.5927734375
348540.224847 -75.169921875
348418.165584 -72.7006835938
348296.106322 -66.3911132812
348174.047059 -56.6123046875
348051.987796 -43.8666992188
347929.928533 -28.7421875
347807.869271 -11.8774414062
347685.810008 6.0751953125
347563.750745 24.4760742188
347441.691482 42.7177734375
347319.632219 60.2407226562
347197.572957 76.5341796875
347075.513694 91.1484375
346953.454431 103.688476562
346831.395168 113.820800781
346709.335906 121.275390625
346587.276643 125.856445312
346465.21738 127.44921875
346343.158117 126.036621094
346221.098855 121.710449219
346099.039592 114.684082031
345976.980329 105.298339844
345854.921066 94.021484375
345732.861803 81.4365234375
345610.802541 68.2202148438
345488.743278 55.1079101562
345366.684015 42.8520507812
345244.624752 32.1694335938
345122.56549 23.6850585938
345000.506227 17.8823242188
344878.446964 15.0512695312
344756.387701 15.255859375
344634.328438 18.3129882812
344512.269176 23.7958984375
344390.209913 31.0512695312
344268.15065 39.248046875
344146.091387 47.4379882812
344024.032125 54.6313476562
343901.972862 59.8862304688
343779.913599 62.3930664062
343657.854336 61.556640625
343535.795074 57.0634765625
343413.735811 48.9228515625
343291.676548 37.4873046875
343169.617285 23.4389648438
343047.558022 7.74560546875
342925.49876 -8.408203125
342803.439497 -23.7177734375
342681.380234 -36.8676757812
342559.320971 -46.6469726562
342437.261709 -52.0620117188
342315.202446 -52.4326171875
342193.143183 -47.4692382812
342071.08392 -37.3110351562
341949.024657 -22.53515625
341826.965395 -4.12158203125
341704.906132 16.6127929688
341582.846869 38.119140625
341460.787606 58.7368164062
341338.728344 76.8369140625
341216.669081 90.9575195312
341094.609818 99.9311523438
340972.550555 102.994628906
340850.491293 99.8598632812
340728.43203 90.7465820312
340606.372767 76.3715820312
340484.313504 57.8984375
340362.254241 36.83984375
340240.194979 14.9350585938
340118.135716 -6.0
339996.076453 -24.2231445312
339874.01719 -38.21875
339751.957928 -46.8305664062
339629.898665 -49.3623046875
339507.839402 -45.6376953125
339385.780139 -36.01953125
339263.720876 -21.3784179688
339141.661614 -3.017578125
339019.602351 17.4404296875
338897.543088 38.1977539062
338775.483825 57.43359375
338653.424563 73.4721679688
338531.3653 84.919921875
338409.306037 90.7963867188
338287.246774 90.611328125
338165.187512 84.41015625
338043.128249 72.767578125
337921.068986 56.732421875
337799.009723 37.7314453125
337676.95046 17.44140625
337554.891198 -2.3623046875
337432.831935 -19.9653320312
337310.772672 -33.8642578125
337188.713409 -42.90234375
337066.654147 -46.3681640625
336944.594884 -44.0576171875
336822.535621 -36.2866210938
336700.476358 -23.8583984375
336578.417095 -7.98876953125
336456.357833 9.80615234375
336334.29857 27.8520507812
336212.239307 44.4624023438
336090.180044 58.091796875
335968.120782 67.4741210938
335846.061519 71.7294921875
335724.002256 70.439453125
335601.942993 63.681640625
335479.883731 52.0092773438
335357.824468 36.4038085938
335235.765205 18.17578125
335113.705942 -1.15478515625
334991.646679 -19.9990234375
334869.587417 -36.8364257812
334747.528154 -50.3549804688
334625.468891 -59.5590820312
334503.409628 -63.853515625
334381.350366 -63.08984375
334259.291103 -57.5668945312
334137.23184 -47.9975585938
334015.172577 -35.435546875
333893.113314 -21.1752929688
333771.054052 -6.63037109375
333648.994789 6.7880859375
333526.935526 17.7993164062
333404.876263 25.3559570312
333282.817001 28.7255859375
333160.757738 27.541015625
333038.698475 21.818359375
332916.639212 11.9331054688
332794.57995 -1.4287109375
332672.520687 -17.3510742188
332550.461424 -34.7783203125
332428.402161 -52.623046875
332306.342898 -69.8588867188
332184.283636 -85.611328125
332062.224373 -99.22265625
331940.16511 -110.291503906
331818.105847 -118.683105469
331696.046585 -124.511230469
331573.987322 -128.093261719
331451.928059 -129.88671875
331329.868796 -130.412597656
331207.809533 -130.173828125
331085.750271 -129.585449219
330963.691008 -128.910644531
330841.631745 -128.226074219
330719.572482 -127.405273438
330597.51322 -126.132324219
330475.453957 -123.9453125
330353.394694 -120.290039062
330231.335431 -114.602539062
330109.276169 -106.384765625
329987.216906 -95.2919921875
329865.157643 -81.1928710938
329743.09838 -64.2241210938
329621.039117 -44.810546875
329498.979855 -23.6596679688
329376.920592 -1.7236328125
329254.861329 19.8637695312
329132.802066 39.876953125
329010.742804 57.0947265625
328888.683541 70.4145507812
328766.624278 78.951171875
328644.565015 82.126953125
328522.505752 79.7314453125
328400.44649 71.9594726562
328278.387227 59.4086914062
328156.327964 43.0415039062
328034.268701 24.1157226562
327912.209439 4.08837890625
327790.150176 -15.5029296875
327668.090913 -33.1665039062
327546.03165 -47.5766601562
327423.972388 -57.6870117188
327301.913125 -62.8168945312
327179.853862 -62.70703125
327057.794599 -57.5361328125
326935.735336 -47.9052734375
326813.676074 -34.7739257812
326691.616811 -19.3784179688
326569.557548 -3.1142578125
326447.498285 12.5913085938
326325.439023 26.4091796875
326203.37976 37.2241210938
326081.320497 44.2392578125
325959.261234 47.0444335938
325837.201971 45.6508789062
325715.142709 40.486328125
325593.083446 32.3515625
325471.024183 22.3461914062
325348.96492 11.755859375
325226.905658 1.93896484375
325104.846395 -5.810546875
324982.787132 -10.3833007812
324860.727869 -10.9604492188
324738.668607 -7.09423828125
324616.609344 1.23974609375
324494.550081 13.6459960938
324372.490818 29.3295898438
324250.431555 47.1694335938
324128.372293 65.8110351562
324006.31303 83.7895507812
323884.253767 99.654296875
323762.194504 112.099609375
323640.135242 120.076660156
323518.075979 122.887695312
323396.016716 120.244628906
323273.957453 112.296386719
323151.89819 99.611328125
323029.838928 83.1293945312
322907.779665 64.0771484375
322785.720402 43.86328125
322663.661139 23.955078125
322541.601877 5.7529296875
322419.542614 -9.52392578125
322297.483351 -20.9389648438
322175.424088 -27.9116210938
322053.364826 -30.2524414062
321931.305563 -28.171875
321809.2463 -22.24609375
321687.187037 -13.3530273438
321565.127774 -2.58154296875
321443.068512 8.8720703125
321321.009249 19.822265625
321198.949986 29.203125
321076.890723 36.1650390625
320954.831461 40.1499023438
320832.772198 40.9389648438
320710.712935 38.6655273438
320588.653672 33.79296875
320466.594409 27.0668945312
320344.535147 19.4370117188
320222.475884 11.9580078125
320100.416621 5.68896484375
319978.357358 1.5830078125
319856.298096 0.39453125
319734.238833 2.6005859375
319612.17957 8.349609375
319490.120307 17.4384765625
319368.061045 29.3251953125
319246.001782 43.1684570312
319123.942519 57.8984375
319001.883256 72.3041992188
318879.823993 85.1401367188
318757.764731 95.228515625
318635.705468 101.568359375
318513.646205 103.416992188
318391.586942 100.358886719
318269.52768 92.34765625
318147.468417 79.7114257812
318025.409154 63.1323242188
317903.349891 43.5966796875
317781.290628 22.3193359375
317659.231366 0.64892578125
317537.172103 -20.0341796875
317415.11284 -38.423828125
317293.053577 -53.38671875
317170.994315 -64.0473632812
317048.935052 -69.8500976562
316926.875789 -70.595703125
316804.816526 -66.4526367188
316682.757264 -57.9365234375
316560.698001 -45.8666992188
316438.638738 -31.294921875
316316.579475 -15.4262695312
316194.520212 0.47509765625
316072.46095 15.18359375
315950.401687 27.59765625
315828.342424 36.8217773438
315706.283161 42.2221679688
315584.223899 43.4702148438
315462.164636 40.5556640625
315340.105373 33.77734375
315218.04611 23.7133789062
315095.986847 11.1728515625
314973.927585 -2.87158203125
314851.868322 -17.3583984375
314729.809059 -31.2109375
314607.749796 -43.4145507812
314485.690534 -53.0869140625
314363.631271 -59.5322265625
314241.572008 -62.2807617188
314119.512745 -61.1157226562
313997.453483 -56.0756835938
313875.39422 -47.4423828125
313753.334957 -35.7182617188
313631.275694 -21.5795898438
313509.216431 -5.830078125
313387.157169 10.6513671875
313265.097906 26.9750976562
313143.038643 42.2856445312
313020.97938 55.8154296875
312898.920118 66.921875
312776.860855 75.1206054688
312654.801592 80.1015625
312532.742329 81.7358398438
312410.683066 80.0751953125
312288.623804 75.3334960938
312166.564541 67.8696289062
312044.505278 58.158203125
311922.446015 46.7573242188
311800.386753 34.2749023438
311678.32749 21.3354492188
311556.268227 8.5478515625
311434.208964 -3.52392578125
311312.149702 -14.3852539062
311190.090439 -23.6323242188
311068.031176 -30.9604492188
310945.971913 -36.1831054688
310823.91265 -39.224609375
310701.853388 -40.126953125
310579.794125 -39.037109375
310457.734862 -36.1967773438
310335.675599 -31.927734375
310213.616337 -26.6108398438
310091.557074 -20.6665039062
309969.497811 -14.5278320312
309847.438548 -8.61669921875
309725.379285 -3.3212890625
309603.320023 1.03173828125
309481.26076 4.19384765625
309359.201497 6.013671875
309237.142234 6.44775390625
309115.082972 5.5634765625
308993.023709 3.5390625
308870.964446 0.6513671875
308748.905183 -2.740234375
308626.845921 -6.22119140625
308504.786658 -9.35205078125
308382.727395 -11.7016601562
308260.668132 -12.8857421875
308138.608869 -12.6020507812
308016.549607 -10.66015625
307894.490344 -7.00830078125
307772.431081 -1.74560546875
307650.371818 4.87109375
307528.312556 12.4409179688
307406.253293 20.4379882812
307284.19403 28.2470703125
307162.134767 35.2114257812
307040.075504 40.68359375
306918.016242 44.0795898438
306795.956979 44.94140625
306673.897716 42.9765625
306551.838453 38.10546875
306429.779191 30.4809570312
306307.719928 20.49609375
306185.660665 8.767578125
306063.601402 -3.89404296875
305941.54214 -16.5424804688
305819.482877 -28.1616210938
305697.423614 -37.7446289062
305575.364351 -44.3798828125
305453.305088 -47.33203125
305331.245826 -46.1171875
305209.186563 -40.552734375
305087.1273 -30.8012695312
304965.068037 -17.3720703125
304843.008775 -1.10009765625
304720.949512 16.8979492188
304598.890249 35.306640625
304476.830986 52.7026367188
304354.771724 67.666015625
304232.712461 78.8994140625
304110.653198 85.3344726562
303988.593935 86.2338867188
303866.534672 81.26171875
303744.47541 70.5288085938
303622.416147 54.6005859375
303500.356884 34.4692382812
303378.297621 11.4838867188
303256.238359 -12.744140625
303134.179096 -36.4697265625
303012.119833 -57.947265625
302890.06057 -75.580078125
302768.001307 -88.0541992188
302645.942045 -94.451171875
302523.882782 -94.3369140625
302401.823519 -87.8061523438
302279.764256 -75.484375
302157.704994 -58.4858398438
302035.645731 -38.330078125
301913.586468 -16.8188476562
301791.527205 4.11181640625
301669.467943 22.5532226562
301547.40868 36.7822265625
301425.349417 45.4150390625
301303.290154 47.5268554688
301181.230891 42.7314453125
301059.171629 31.2231445312
300937.112366 13.7651367188
300815.053103 -8.37744140625
300692.99384 -33.5405273438
300570.934578 -59.8012695312
300448.875315 -85.1450195312
300326.816052 -107.639648438
300204.756789 -125.601074219
300082.697526 -137.738769531
299960.638264 -143.26953125
299838.579001 -141.98046875
299716.519738 -134.245117188
299594.460475 -120.985839844
299472.401213 -103.587890625
299350.34195 -83.76953125
299228.282687 -63.4233398438
299106.223424 -44.4443359375
298984.164162 -28.5512695312
298862.104899 -17.1328125
298740.045636 -11.1201171875
298617.986373 -10.900390625
298495.92711 -16.2817382812
298373.867848 -26.5146484375
298251.808585 -40.3603515625
298129.749322 -56.2099609375
298007.690059 -72.2290039062
297885.630797 -86.5346679688
297763.571534 -97.369140625
297641.512271 -103.264160156
297519.453008 -103.178222656
297397.393745 -96.5986328125
297275.334483 -83.5888671875
297153.27522 -64.7924804688
297031.215957 -41.3706054688
296909.156694 -14.9116210938
296787.097432 12.7143554688
296665.038169 39.513671875
296542.978906 63.54296875
296420.919643 83.0727539062
296298.860381 96.7319335938
296176.801118 103.618164062
296054.741855 103.364746094
295932.682592 96.1567382812
295810.623329 82.703125
295688.564067 64.1586914062
295566.504804 42.0126953125
295444.445541 17.9536132812
295322.386278 -6.28515625
295200.327016 -29.06640625
295078.267753 -48.9809570312
294956.20849 -64.94921875
294834.149227 -76.2885742188
294712.089964 -82.7373046875
294590.030702 -84.4379882812
294467.971439 -81.8862304688
294345.912176 -75.8422851562
294223.852913 -67.2329101562
294101.793651 -57.0375976562
293979.734388 -46.1796875
293857.675125 -35.4384765625
293735.615862 -25.3798828125
293613.5566 -16.3208007812
293491.497337 -8.32666015625
293369.438074 -1.2412109375
293247.378811 5.2578125
293125.319548 11.5834960938
293003.260286 18.154296875
292881.201023 25.310546875
292759.14176 33.2470703125
292637.082497 41.9604492188
292515.023235 51.2319335938
292392.963972 60.634765625
292270.904709 69.576171875
292148.845446 77.365234375
292026.786183 83.2958984375
291904.726921 86.7436523438
291782.667658 87.2548828125
291660.608395 84.6259765625
291538.549132 78.9541015625
291416.48987 70.6606445312
291294.430607 60.4750976562
291172.371344 49.3793945312
291050.312081 38.5283203125
290928.252819 29.1328125
290806.193556 22.3354492188
290684.134293 19.0854492188
290562.07503 20.01953125
290440.015767 25.373046875
290317.956505 34.9248046875
290195.897242 47.986328125
290073.837979 63.4418945312
289951.778716 79.826171875
289829.719454 95.4506835938
289707.660191 108.556152344
289585.600928 117.482421875
289463.541665 120.830078125
289341.482402 117.619140625
289219.42314 107.400390625
289097.363877 90.3325195312
288975.304614 67.1977539062
288853.245351 39.36328125
288731.186089 8.6865234375
288609.126826 -22.6342773438
288487.067563 -52.236328125
288365.0083 -77.796875
288242.949038 -97.236328125
288120.889775 -108.90625
287998.830512 -111.739257812
287876.771249 -105.353027344
287754.711986 -90.0893554688
287632.652724 -66.994140625
287510.593461 -37.7270507812
287388.534198 -4.421875
287266.474935 30.5009765625
287144.415673 64.5483398438
287022.35641 95.369140625
286900.297147 120.9609375
286778.237884 139.83984375
286656.178621 151.161621094
286534.119359 154.782226562
286412.060096 151.249023438
286290.000833 141.73046875
286167.94157 127.883300781
286045.882308 111.6796875
285923.823045 95.1962890625
285801.763782 80.408203125
285679.704519 68.9853515625
285557.645257 62.1259765625
285435.585994 60.4379882812
285313.526731 63.8852539062
285191.467468 71.7919921875
285069.408205 82.9213867188
284947.348943 95.60546875
284825.28968 107.920410156
284703.230417 117.895507812
284581.171154 123.719726562
284459.111892 123.938964844
284337.052629 117.6171875
284214.993366 104.448730469
284092.934103 84.8037109375
283970.87484 59.7109375
283848.815578 30.7734375
283726.756315 0.02392578125
283604.697052 -30.26171875
283482.637789 -57.7797851562
283360.578527 -80.4165039062
283238.519264 -96.4497070312
283116.460001 -104.719726562
282994.400738 -104.739746094
282872.341476 -96.7495117188
282750.282213 -81.6953125
282628.22295 -61.1455078125
282506.163687 -37.1479492188
282384.104424 -12.0385742188
282262.045162 11.7729492188
282139.985899 32.0249023438
282017.926636 46.8100585938
281895.867373 54.74609375
281773.808111 55.0942382812
281651.748848 47.818359375
281529.689585 33.5737304688
281407.630322 13.6323242188
281285.571059 -10.2485351562
281163.511797 -36.0043945312
281041.452534 -61.4604492188
280919.393271 -84.5444335938
280797.334008 -103.469726562
280675.274746 -116.899414062
280553.215483 -124.0546875
280431.15622 -124.762695312
280309.096957 -119.450683594
280187.037695 -109.069335938
280064.978432 -94.97265625
279942.919169 -78.7631835938
279820.859906 -62.1044921875
279698.800643 -46.5498046875
279576.741381 -33.3725585938
279454.682118 -23.4443359375
279332.622855 -17.1513671875
279210.563592 -14.3745117188
279088.50433 -14.5205078125
278966.445067 -16.6098632812
278844.385804 -19.4072265625
278722.326541 -21.5771484375
278600.267278 -21.861328125
278478.208016 -19.2333984375
278356.148753 -13.0415039062
278234.08949 -3.1044921875
278112.030227 10.2426757812
277989.970965 26.1616210938
277867.911702 43.3759765625
277745.852439 60.287109375
277623.793176 75.13671875
277501.733914 86.177734375
277379.674651 91.8588867188
277257.615388 90.9926757812
277135.556125 82.8881835938
277013.496862 67.4389648438
276891.4376 45.1552734375
276769.378337 17.1352539062
276647.319074 -15.0219726562
276525.259811 -49.3530273438
276403.200549 -83.6997070312
276281.141286 -115.901367188
276159.082023 -143.986328125
276037.02276 -166.345214844
275914.963497 -181.86328125
275792.904235 -190.013183594
275670.844972 -190.878417969
275548.785709 -185.127929688
275426.726446 -173.924316406
275304.667184 -158.79296875
275182.607921 -141.454101562
275060.548658 -123.642578125
274938.489395 -106.931152344
274816.430133 -92.5732421875
274694.37087 -81.3891601562
274572.311607 -73.6967773438
274450.252344 -69.306640625
274328.193081 -67.5639648438
274206.133819 -67.4501953125
274084.074556 -67.720703125
273962.015293 -67.068359375
273839.95603 -64.2934570312
273717.896768 -58.4633789062
273595.837505 -49.0375976562
273473.778242 -35.9521484375
273351.718979 -19.6528320312
273229.659716 -1.06298828125
273107.600454 18.49609375
272985.541191 37.4428710938
272863.481928 54.0927734375
272741.422665 66.8466796875
272619.363403 74.3637695312
272497.30414 75.7290039062
272375.244877 70.5595703125
272253.185614 59.0786132812
272131.126352 42.1166992188
272009.067089 21.0546875
271887.007826 -2.29150390625
271764.948563 -25.83984375
271642.8893 -47.4287109375
271520.830038 -65.0317382812
271398.770775 -76.953125
271276.711512 -81.9985351562
271154.652249 -79.6010742188
271032.592987 -69.8833007812
270910.533724 -53.658203125
270788.474461 -32.35546875
270666.415198 -7.89697265625
270544.355935 17.4848632812
270422.296673 41.4604492188
270300.23741 61.8168945312
270178.178147 76.673828125
270056.118884 84.6611328125
269934.059622 85.0434570312
269812.000359 77.7924804688
269689.941096 63.5830078125
269567.881833 43.7211914062
269445.822571 20.0170898438
269323.763308 -5.39599609375
269201.704045 -30.2719726562
269079.644782 -52.4677734375
268957.585519 -70.1440429688
268835.526257 -81.943359375
268713.466994 -87.1049804688
268591.407731 -85.5283203125
268469.348468 -77.7578125
268347.289206 -64.9150390625
268225.229943 -48.560546875
268103.17068 -30.5200195312
267981.111417 -12.6845703125
267859.052154 3.19873046875
267736.992892 15.7133789062
267614.933629 23.923828125
267492.874366 27.4760742188
267370.815103 26.63671875
267248.755841 22.2592773438
267126.696578 15.6923828125
267004.637315 8.63623046875
266882.578052 2.95166015625
266760.51879 0.45849609375
266638.459527 2.72998046875
266516.400264 10.9116210938
266394.341001 25.5786132812
266272.281738 46.6552734375
266150.222476 73.3896484375
266028.163213 104.40234375
265906.10395 137.796875
265784.044687 171.319335938
265661.985425 202.557617188
265539.926162 229.155761719
265417.866899 249.027832031
265295.807636 260.543945312
265173.748373 262.675292969
265051.689111 255.083496094
264929.629848 238.151367188
264807.570585 212.935546875
264685.511322 181.072753906
264563.45206 144.628417969
264441.392797 105.909667969
264319.333534 67.2666015625
264197.274271 30.8930664062
264075.215009 -1.349609375
263953.155746 -28.0688476562
263831.096483 -48.4296875
263709.03722 -62.1831054688
263586.977957 -69.6391601562
263464.918695 -71.587890625
263342.859432 -69.1762695312
263220.800169 -63.7578125
263098.740906 -56.73046875
262976.681644 -49.3828125
262854.622381 -42.7602539062
262732.563118 -37.5625
262610.503855 -34.095703125
262488.444592 -32.26171875
262366.38533 -31.60546875
262244.326067 -31.3916015625
262122.266804 -30.7211914062
262000.207541 -28.6640625
261878.148279 -24.3833007812
261756.089016 -17.2583007812
261634.029753 -6.9755859375
261511.97049 6.416015625
261389.911228 22.4946289062
261267.851965 40.494140625
261145.792702 59.3745117188
261023.733439 77.923828125
260901.674176 94.8798828125
260779.614914 109.057617188
260657.555651 119.468261719
260535.496388 125.420410156
260413.437125 126.583984375
260291.377863 123.020996094
260169.3186 115.170410156
260047.259337 103.798339844
259925.200074 89.9033203125
259803.140811 74.6137695312
259681.081549 59.0590820312
259559.022286 44.2514648438
259436.963023 30.98046875
259314.90376 19.736328125
259192.844498 10.6655273438
259070.785235 3.56689453125
258948.725972 -2.06298828125
258826.666709 -6.96435546875
258704.607447 -12.0048828125
258582.548184 -18.0625
258460.488921 -25.9052734375
258338.429658 -36.076171875
258216.370395 -48.802734375
258094.311133 -63.9458007812
257972.25187 -80.9775390625
257850.192607 -99.0151367188
257728.133344 -116.881835938
257606.074082 -133.213867188
257484.014819 -146.584960938
257361.955556 -155.645507812
257239.896293 -159.263671875
257117.837031 -156.639160156
256995.777768 -147.401855469
256873.718505 -131.666503906
256751.659242 -110.041015625
256629.599979 -83.5947265625
256507.540717 -53.78125
256385.481454 -22.3256835938
256263.422191 8.91064453125
256141.362928 38.0844726562
256019.303666 63.509765625
255897.244403 83.7963867188
255775.18514 97.9521484375
255653.125877 105.451660156
255531.066614 106.262695312
255409.007352 100.829101562
255286.948089 90.0122070312
255164.888826 75.0014648438
255042.829563 57.1948242188
254920.770301 38.07421875
254798.711038 19.0717773438
254676.651775 1.45263671875
254554.592512 -13.7788085938
254432.53325 -25.9545898438
254310.473987 -34.7651367188
254188.414724 -40.2661132812
254066.355461 -42.8393554688
253944.296198 -43.1298828125
253822.236936 -41.9702148438
253700.177673 -40.2788085938
253578.11841 -38.9697265625
253456.059147 -38.8725585938
253333.999885 -40.6538085938
253211.940622 -44.7744140625
253089.881359 -51.4633789062
252967.822096 -60.7172851562
252845.762833 -72.322265625
252723.703571 -85.8940429688
252601.644308 -100.926757812
252479.585045 -116.849121094
252357.525782 -133.081542969
252235.46652 -149.076171875
252113.407257 -164.358886719
251991.347994 -178.546875
251869.288731 -191.354980469
251747.229469 -202.592285156
251625.170206 -212.142578125
251503.110943 -219.941894531
251381.05168 -225.954589844
251258.992417 -230.15234375
251136.933155 -232.496582031
251014.873892 -232.931152344
250892.814629 -231.388671875
250770.755366 -227.797363281
250648.696104 -222.102539062
250526.636841 -214.287597656
250404.577578 -204.397949219
250282.518315 -192.555664062
250160.459052 -178.975585938
250038.39979 -163.959472656
249916.340527 -147.889648438
249794.281264 -131.204101562
249672.222001 -114.364746094
249550.162739 -97.8212890625
249428.103476 -81.9682617188
249306.044213 -67.1123046875
249183.98495 -53.4375
249061.925688 -40.9912109375
248939.866425 -29.681640625
248817.807162 -19.2880859375
248695.747899 -9.49072265625
248573.688636 0.0869140625
248451.629374 9.8310546875
248329.570111 20.0747070312
248207.510848 31.0546875
248085.451585 42.8569335938
247963.392323 55.3930664062
247841.33306 68.37890625
247719.273797 81.3413085938
247597.214534 93.6469726562
247475.155271 104.541503906
247353.096009 113.212890625
247231.036746 118.854980469
247108.977483 120.744628906
246986.91822 118.309570312
246864.858958 111.183105469
246742.799695 99.2529296875
246620.740432 82.6782226562
246498.681169 61.8955078125
246376.621907 37.5952148438
246254.562644 10.6782226562
246132.503381 -17.7993164062
246010.444118 -46.6997070312
245888.384855 -74.87109375
245766.325593 -101.227539062
245644.26633 -124.807128906
245522.207067 -144.828125
245400.147804 -160.721191406
245278.088542 -172.146972656
245156.029279 -178.994628906
245033.970016 -181.361328125
244911.910753 -179.5234375
244789.85149 -173.89453125
244667.792228 -164.980957031
244545.732965 -153.340332031
244423.673702 -139.539550781
244301.614439 -124.12890625
244179.555177 -107.6171875
244057.495914 -90.4658203125
243935.436651 -73.083984375
243813.377388 -55.8369140625
243691.318126 -39.0556640625
243569.258863 -23.0444335938
243447.1996 -8.0927734375
243325.140337 5.52392578125
243203.081074 17.546875
243081.021812 27.7451171875
242958.962549 35.9262695312
242836.903286 41.9614257812
242714.844023 45.7978515625
242592.784761 47.4799804688
242470.725498 47.1538085938
242348.666235 45.0747070312
242226.606972 41.5888671875
242104.547709 37.1196289062
241982.488447 32.1313476562
241860.429184 27.091796875
241738.369921 22.4311523438
241616.310658 18.4985351562
241494.251396 15.5268554688
241372.192133 13.6069335938
241250.13287 12.6762695312
241128.073607 12.5239257812
241006.014345 12.8139648438
240883.955082 13.12109375
240761.895819 12.9858398438
240639.836556 11.9702148438
240517.777293 9.716796875
240395.718031 6.00732421875
240273.658768 0.80615234375
240151.599505 -5.71826171875
240029.540242 -13.18359375
239907.48098 -21.0151367188
239785.421717 -28.4858398438
239663.362454 -34.7802734375
239541.303191 -39.0678710938
239419.243928 -40.591796875
239297.184666 -38.7490234375
239175.125403 -33.1650390625
239053.06614 -23.7524414062
238931.006877 -10.7426757812
238808.947615 5.30810546875
238686.888352 23.5473632812
238564.829089 42.8779296875
238442.769826 62.041015625
238320.710564 79.7143554688
238198.651301 94.6162109375
238076.592038 105.620117188
237954.532775 111.845214844
237832.473512 112.740234375
237710.41425 108.128417969
237588.354987 98.2309570312
237466.295724 83.6459960938
237344.236461 65.3071289062
237222.177199 44.3994140625
237100.117936 22.2641601562
236978.058673 0.2900390625
236855.99941 -20.2006835938
236733.940147 -38.056640625
236611.880885 -52.3818359375
236489.821622 -62.5971679688
236367.762359 -68.4716796875
236245.703096 -70.119140625
236123.643834 -67.9692382812
236001.584571 -62.70703125
235879.525308 -55.1948242188
235757.466045 -46.38671875
235635.406783 -37.2329101562
235513.34752 -28.6010742188
235391.288257 -21.201171875
235269.228994 -15.5444335938
235147.169731 -11.916015625
235025.110469 -10.37890625
234903.051206 -10.796875
234780.991943 -12.8803710938
234658.93268 -16.2412109375
234536.873418 -20.4516601562
234414.814155 -25.10546875
234292.754892 -29.8627929688
234170.695629 -34.4858398438
234048.636366 -38.84765625
233926.577104 -42.9340820312
233804.517841 -46.818359375
233682.458578 -50.6220703125
233560.399315 -54.4741210938
233438.340053 -58.4614257812
233316.28079 -62.5908203125
233194.221527 -66.7587890625
233072.162264 -70.7358398438
232950.103002 -74.1733398438
232828.043739 -76.6293945312
232705.984476 -77.6108398438
232583.925213 -76.6245117188
232461.86595 -73.23828125
232339.806688 -67.14453125
232217.747425 -58.2075195312
232095.688162 -46.4975585938
231973.628899 -32.310546875
231851.569637 -16.1557617188
231729.510374 1.2744140625
231607.451111 19.162109375
231485.391848 36.630859375
231363.332585 52.8315429688
231241.273323 67.0170898438
231119.21406 78.6235351562
230997.154797 87.322265625
230875.095534 93.0571289062
230753.036272 96.0512695312
230630.977009 96.7802734375
230508.917746 95.9262695312
230386.858483 94.2993164062
230264.799221 92.74609375
230142.739958 92.0571289062
230020.680695 92.8671875
229898.621432 95.5776367188
229776.562169 100.297851562
229654.502907 106.816894531
229532.443644 114.610351562
229410.384381 122.879394531
229288.325118 130.621582031
229166.265856 136.729492188
229044.206593 140.096679688
228922.14733 139.737304688
228800.088067 134.894042969
228678.028804 125.126464844
228555.969542 110.374023438
228433.910279 90.9814453125
228311.851016 67.685546875
228189.791753 41.5703125
228067.732491 13.9765625
227945.673228 -13.6030273438
227823.613965 -39.6528320312
227701.554702 -62.759765625
227579.49544 -81.7368164062
227457.436177 -95.7216796875
227335.376914 -104.244140625
227213.317651 -107.259277344
227091.258388 -105.142089844
226969.199126 -98.6391601562
226847.139863 -88.7895507812
226725.0806 -76.8168945312
226603.021337 -64.0131835938
226480.962075 -51.61328125
226358.902812 -40.6826171875
226236.843549 -32.0244140625
226114.784286 -26.1215820312
225992.725023 -23.103515625
225870.665761 -22.7631835938
225748.606498 -24.6010742188
225626.547235 -27.9013671875
225504.487972 -31.8286132812
225382.42871 -35.541015625
225260.369447 -38.2895507812
225138.310184 -39.5151367188
225016.250921 -38.9208984375
224894.191659 -36.5087890625
224772.132396 -32.5854492188
224650.073133 -27.7333984375
224528.01387 -22.7465820312
224405.954607 -18.5454101562
224283.895345 -16.0708007812
224161.836082 -16.1787109375
224039.776819 -19.5307617188
223917.717556 -26.5166015625
223795.658294 -37.1923828125
223673.599031 -51.2504882812
223551.539768 -68.0361328125
223429.480505 -86.5849609375
223307.421242 -105.700195312
223185.36198 -124.053222656
223063.302717 -140.291503906
222941.243454 -153.157714844
222819.184191 -161.596191406
222697.124929 -164.841796875
222575.065666 -162.485351562
222453.006403 -154.50390625
222330.94714 -141.2578125
222208.887878 -123.458984375
222086.828615 -102.106445312
221964.769352 -78.3979492188
221842.710089 -53.634765625
221720.650826 -29.1176757812
221598.591564 -6.05224609375
221476.532301 14.53515625
221354.473038 31.8588867188
221232.413775 45.4057617188
221110.354513 54.9501953125
220988.29525 60.5307617188
220866.235987 62.4204101562
220744.176724 61.0649414062
220622.117461 57.025390625
220500.058199 50.9096679688
220377.998936 43.3134765625
220255.939673 34.7729492188
220133.88041 25.7275390625
220011.821148 16.50390625
219889.761885 7.31591796875
219767.702622 -1.72509765625
219645.643359 -10.5830078125
219523.584097 -19.265625
219401.524834 -27.7973632812
219279.465571 -36.1879882812
219157.406308 -44.4140625
219035.347045 -52.4077148438
218913.287783 -60.060546875
218791.22852 -67.2319335938
218669.169257 -73.7700195312
218547.109994 -79.5346679688
218425.050732 -84.4204101562
218302.991469 -88.3779296875
218180.932206 -91.4213867188
218058.872943 -93.6328125
217936.81368 -95.15234375
217814.754418 -96.1538085938
217692.695155 -96.818359375
217570.635892 -97.2958984375
217448.576629 -97.67578125
217326.517367 -97.9501953125
217204.458104 -98.0
217082.398841 -97.5854492188
216960.339578 -96.357421875
216838.280316 -93.8833007812
216716.221053 -89.6904296875
216594.16179 -83.3212890625
216472.102527 -74.3930664062
216350.043264 -62.6596679688
216227.984002 -48.0659179688
216105.924739 -30.7861328125
215983.865476 -11.2465820312
215861.806213 9.88134765625
215739.746951 31.7084960938
215617.687688 53.1811523438
215495.628425 73.16015625
215373.569162 90.5102539062
215251.509899 104.195800781
215129.450637 113.381835938
215007.391374 117.513671875
214885.332111 116.384765625
214763.272848 110.171875
214641.213586 99.4384765625
214519.154323 85.1064453125
214397.09506 68.3911132812
214275.035797 50.7109375
214152.976535 33.5747070312
214030.917272 18.45703125
213908.858009 6.67724609375
213786.798746 -0.71630859375
213664.739483 -3.037109375
213542.680221 -0.02001953125
213420.620958 8.14892578125
213298.561695 20.8515625
213176.502432 37.0795898438
213054.44317 55.5234375
212932.383907 74.6762695312
212810.324644 92.9609375
212688.265381 108.855957031
212566.206118 121.017089844
212444.146856 128.381835938
212322.087593 130.245605469
212200.02833 126.307128906
212077.969067 116.677246094
211955.909805 101.853027344
211833.850542 82.6625976562
211711.791279 60.1791992188
211589.732016 35.6298828125
211467.672754 10.2846679688
211345.613491 -14.6352539062
211223.554228 -38.052734375
211101.494965 -59.0932617188
210979.435702 -77.12890625
210857.37644 -91.791015625
210735.317177 -102.955078125
210613.257914 -110.706054688
210491.198651 -115.282226562
210369.139389 -117.013671875
210247.080126 -116.259277344
210125.020863 -113.345703125
210002.9616 -108.526855469
209880.902338 -101.957519531
209758.843075 -93.6904296875
209636.783812 -83.6918945312
209514.724549 -71.8774414062
209392.665286 -58.1606445312
209270.606024 -42.5078125
209148.546761 -24.9897460938
209026.487498 -5.830078125
208904.428235 14.5649414062
208782.368973 35.6000976562
208660.30971 56.5024414062
208538.250447 76.3579101562
208416.191184 94.1689453125
208294.131921 108.930175781
208172.072659 119.708984375
208050.013396 125.729492188
207927.954133 126.450683594
207805.89487 121.625488281
207683.835608 111.33984375
207561.776345 96.0249023438
207439.717082 76.4399414062
207317.657819 53.6284179688
207195.598557 28.845703125
207073.539294 3.47265625
206951.480031 -21.0825195312
206829.420768 -43.494140625
206707.361505 -62.6025390625
206585.302243 -77.5053710938
206463.24298 -87.611328125
206341.183717 -92.6752929688
206219.124454 -92.8002929688
206097.065192 -88.4169921875
205975.005929 -80.23046875
205852.946666 -69.15625
205730.887403 -56.2373046875
205608.82814 -42.5561523438
205486.768878 -29.1533203125
205364.709615 -16.9541015625
205242.650352 -6.7109375
205120.591089 1.0341796875
204998.531827 5.9677734375
204876.472564 7.99658203125
204754.413301 7.22705078125
204632.354038 3.92919921875
204510.294776 -1.5126953125
204388.235513 -8.64404296875
204266.17625 -16.98828125
204144.116987 -26.0815429688
204022.057724 -35.5009765625
203899.998462 -44.8759765625
203777.939199 -53.890625
203655.879936 -62.2739257812
203533.820673 -69.7797851562
203411.761411 -76.16796875
203289.702148 -81.1850585938
203167.642885 -84.5483398438
203045.583622 -85.9443359375
202923.524359 -85.0346679688
202801.465097 -81.478515625
202679.405834 -74.9609375
202557.346571 -65.2329101562
202435.287308 -52.1596679688
202313.228046 -35.7573242188
202191.168783 -16.2319335938
202069.10952 5.99658203125
201947.050257 30.2885742188
201824.990995 55.7939453125
201702.931732 81.4873046875
201580.872469 106.21875
201458.813206 128.783691406
201336.753943 148.001953125
201214.694681 162.804199219
201092.635418 172.314453125
200970.576155 175.924804688
200848.516892 173.353027344
200726.45763 164.677246094
200604.398367 150.345703125
200482.339104 131.160644531
200360.279841 108.233398438
200238.220578 82.9145507812
200116.161316 56.7094726562
199994.102053 31.1787109375
199872.04279 7.8349609375
199749.983527 -11.955078125
199627.924265 -27.0581054688
199505.865002 -36.6450195312
199383.805739 -40.2368164062
199261.746476 -37.7265625
199139.687214 -29.3735351562
199017.627951 -15.7758789062
198895.568688 2.18115234375
198773.509425 23.3930664062
198651.450162 46.611328125
198529.3909 70.5249023438
198407.331637 93.8388671875
198285.272374 115.348632812
198163.213111 133.994628906
198041.153849 148.91015625
197919.094586 159.450195312
197797.035323 165.204589844
197674.97606 165.995605469
197552.916797 161.866699219
197430.857535 153.061523438
197308.798272 139.99609375
197186.739009 123.228515625
197064.679746 103.4296875
196942.620484 81.3544921875
196820.561221 57.8125
196698.501958 33.6420898438
196576.442695 9.68896484375
196454.383433 -13.2221679688
196332.32417 -34.3125
196210.264907 -52.873046875
196088.205644 -68.2978515625
195966.146381 -80.107421875
195844.087119 -87.9794921875
195722.027856 -91.7758789062
195599.968593 -91.5551757812
195477.90933 -87.5883789062
195355.850068 -80.3525390625
195233.790805 -70.5180664062
195111.731542 -58.9169921875
194989.672279 -46.4956054688
194867.613016 -34.2578125
194745.553754 -23.1997070312
194623.494491 -14.2309570312
194501.435228 -8.11083984375
194379.375965 -5.3759765625
194257.316703 -6.29638671875
194135.25744 -10.837890625
194013.198177 -18.658203125
193891.138914 -29.1215820312
193769.079652 -41.34375
193647.020389 -54.2573242188
193524.961126 -66.6967773438
193402.901863 -77.5029296875
193280.8426 -85.6166992188
193158.783338 -90.18359375
193036.724075 -90.6352539062
192914.664812 -86.75
192792.605549 -78.6899414062
192670.546287 -66.9946289062
192548.487024 -52.5537109375
192426.427761 -36.537109375
192304.368498 -20.3022460938
192182.309235 -5.28173828125
192060.249973 7.14111328125
191938.19071 15.7529296875
191816.131447 19.623046875
191694.072184 18.1909179688
191572.012922 11.3217773438
191449.953659 -0.66650390625
191327.894396 -17.03125
191205.835133 -36.6479492188
191083.775871 -58.1118164062
190961.716608 -79.8452148438
190839.657345 -100.234863281
190717.598082 -117.764160156
190595.538819 -131.14453125
190473.479557 -139.422851562
190351.420294 -142.059570312
190229.361031 -138.973632812
190107.301768 -130.548339844
189985.242506 -117.58984375
189863.183243 -101.258300781
189741.12398 -82.9619140625
189619.064717 -64.2333984375
189497.005454 -46.6015625
189374.946192 -31.4575195312
189252.886929 -19.9467773438
189130.827666 -12.8720703125
189008.768403 -10.64453125
188886.709141 -13.2543945312
188764.649878 -20.2958984375
188642.590615 -31.0102539062
188520.531352 -44.3696289062
188398.47209 -59.177734375
188276.412827 -74.1743164062
188154.353564 -88.150390625
188032.294301 -100.040039062
187910.235038 -109.000488281
187788.175776 -114.467773438
187666.116513 -116.171875
187544.05725 -114.135253906
187421.997987 -108.634277344
187299.938725 -100.144042969
187177.879462 -89.2646484375
187055.820199 -76.6479492188
186933.760936 -62.9243164062
186811.701673 -48.6372070312
186689.642411 -34.2055664062
186567.583148 -19.8974609375
186445.523885 -5.83544921875
186323.464622 7.9794921875
186201.40536 21.6293945312
186079.346097 35.2221679688
185957.286834 48.8369140625
185835.227571 62.4711914062
185713.168309 76.001953125
185591.109046 89.162109375
185469.049783 101.540527344
185346.99052 112.608398438
185224.931257 121.762207031
185102.871995 128.387207031
184980.812732 131.930664062
184858.753469 131.978027344
184736.694206 128.320800781
184614.634944 121.006835938
184492.575681 110.375
184370.516418 97.0478515625
184248.457155 81.9091796875
184126.397892 66.0395507812
184004.33863 50.634765625
183882.279367 36.8999023438
183760.220104 25.9423828125
183638.160841 18.6596679688
183516.101579 15.6499023438
183394.042316 17.138671875
183271.983053 22.9482421875
183149.92379 32.4921875
183027.864528 44.8193359375
182905.805265 58.6923828125
182783.746002 72.6962890625
182661.686739 85.36328125
182539.627476 95.3208007812
182417.568214 101.414550781
182295.508951 102.8359375
182173.449688 99.201171875
182051.390425 90.6069335938
181929.331163 77.62890625
181807.2719 61.2817382812
181685.212637 42.9345703125
181563.153374 24.189453125
181441.094111 6.73291015625
181319.034849 -7.81689453125
181196.975586 -18.068359375
181074.916323 -22.9897460938
180952.85706 -22.0131835938
180830.797798 -15.0952148438
180708.738535 -2.73388671875
180586.679272 14.0717773438
180464.620009 33.9072265625
180342.560747 55.064453125
180220.501484 75.6943359375
180098.442221 93.9765625
179976.382958 108.279785156
179854.323695 117.315917969
179732.264433 120.251464844
179610.20517 116.784667969
179488.145907 107.168945312
179366.086644 92.1899414062
179244.027382 73.087890625
179121.968119 51.4428710938
178999.908856 29.0268554688
178877.849593 7.6455078125
178755.79033 -11.02734375
178633.731068 -25.5991210938
178511.671805 -35.0708007812
178389.612542 -38.9233398438
178267.553279 -37.1450195312
178145.494017 -30.2216796875
178023.434754 -19.06640625
177901.375491 -4.9287109375
177779.316228 10.7412109375
177657.256966 26.435546875
177535.197703 40.7299804688
177413.13844 52.419921875
177291.079177 60.619140625
177169.019914 64.8325195312
177046.960652 64.9790039062
176924.901389 61.3779296875
176802.842126 54.6875
176680.782863 45.8193359375
176558.723601 35.8237304688
176436.664338 25.7631835938
176314.605075 16.59375
176192.545812 9.06103515625
176070.486549 3.6220703125
175948.427287 0.3984375
175826.368024 -0.826171875
175704.308761 -0.57421875
175582.249498 0.39404296875
175460.190236 1.173828125
175338.130973 0.830078125
175216.07171 -1.49609375
175094.012447 -6.474609375
174971.953185 -14.50390625
174849.893922 -25.6513671875
174727.834659 -39.6372070312
174605.775396 -55.8452148438
174483.716133 -73.3784179688
174361.656871 -91.142578125
174239.597608 -107.948242188
174117.538345 -122.630371094
173995.479082 -134.159179688
173873.41982 -141.747558594
173751.360557 -144.924804688
173629.301294 -143.586425781
173507.242031 -138.005371094
173385.182768 -128.8046875
173263.123506 -116.895996094
173141.064243 -103.393554688
173019.00498 -89.5043945312
172896.945717 -76.4140625
172774.886455 -65.1752929688
172652.827192 -56.6118164062
172530.767929 -51.2475585938
172408.708666 -49.263671875
172286.649404 -50.4995117188
172164.590141 -54.4770507812
172042.530878 -60.4663085938
171920.471615 -67.5693359375
171798.412352 -74.8217773438
171676.35309 -81.2963867188
171554.293827 -86.2016601562
171432.234564 -88.9633789062
171310.175301 -89.2783203125
171188.116039 -87.1420898438
171066.056776 -82.8369140625
170943.997513 -76.8940429688
170821.93825 -70.0283203125
170699.878987 -63.0483398438
170577.819725 -56.7631835938
170455.760462 -51.8872070312
170333.701199 -48.9545898438
170211.641936 -48.255859375
170089.582674 -49.7998046875
169967.523411 -53.3071289062
169845.464148 -58.23828125
169723.404885 -63.845703125
169601.345623 -69.2543945312
169479.28636 -73.5537109375
169357.227097 -75.8999023438
169235.167834 -75.6088867188
169113.108571 -72.2377929688
168991.049309 -65.6401367188
168868.990046 -55.9951171875
168746.930783 -43.8056640625
168624.87152 -29.8569335938
168502.812258 -15.1567382812
168380.752995 -0.841796875
168258.693732 11.9189453125
168136.634469 22.0341796875
168014.575206 28.5908203125
167892.515944 30.935546875
167770.456681 28.7397460938
167648.397418 22.0317382812
167526.338155 11.193359375
167404.278893 -3.06298828125
167282.21963 -19.7651367188
167160.160367 -37.7553710938
167038.101104 -55.787109375
166916.041842 -72.630859375
166793.982579 -87.1708984375
166671.923316 -98.4892578125
166549.864053 -105.930664062
166427.80479 -109.147949219
166305.745528 -108.10546875
166183.686265 -103.072265625
166061.627002 -94.5766601562
165939.567739 -83.3471679688
165817.508477 -70.2407226562
165695.449214 -56.1616210938
165573.389951 -41.9858398438
165451.330688 -28.4921875
165329.271425 -16.3100585938
165207.212163 -5.8857421875
165085.1529 2.52880859375
164963.093637 8.87548828125
164841.034374 13.2563476562
164718.975112 15.9018554688
164596.915849 17.1196289062
164474.856586 17.25
164352.797323 16.6162109375
164230.738061 15.4926757812
164108.678798 14.0771484375
163986.619535 12.4799804688
163864.560272 10.7333984375
163742.501009 8.80517578125
163620.441747 6.62744140625
163498.382484 4.12939453125
163376.323221 1.271484375
163254.263958 -1.92333984375
163132.204696 -5.35498046875
163010.145433 -8.83056640625
162888.08617 -12.0747070312
162766.026907 -14.748046875
162643.967645 -16.4809570312
162521.908382 -16.9130859375
162399.849119 -15.7421875
162277.789856 -12.7690429688
162155.730593 -7.939453125
162033.671331 -1.37158203125
161911.612068 6.62890625
161789.552805 15.578125
161667.493542 24.8330078125
161545.43428 33.6376953125
161423.375017 41.1840820312
161301.315754 46.6772460938
161179.256491 49.4135742188
161057.197228 48.8525390625
160935.137966 44.6806640625
160813.078703 36.859375
160691.01944 25.650390625
160568.960177 11.619140625
160446.900915 -4.39111328125
160324.841652 -21.3110351562
160202.782389 -37.9165039062
160080.723126 -52.92578125
159958.663864 -65.0966796875
159836.604601 -73.3325195312
159714.545338 -76.7836914062
159592.486075 -74.92578125
159470.426812 -67.6215820312
159348.36755 -55.1538085938
159226.308287 -38.2202148438
159104.249024 -17.8974609375
158982.189761 4.423828125
158860.130499 27.140625
158738.071236 48.548828125
158616.011973 66.978515625
158493.95271 80.9213867188
158371.893447 89.1567382812
158249.834185 90.8549804688
158127.774922 85.654296875
158005.715659 73.7016601562
157883.656396 55.6591796875
157761.597134 32.6640625
157639.537871 6.2548828125
157517.478608 -21.7338867188
157395.419345 -49.3100585938
157273.360083 -74.4663085938
157151.30082 -95.333984375
157029.241557 -110.326660156
156907.182294 -118.258789062
156785.123031 -118.444824219
156663.063769 -110.748535156
156541.004506 -95.5981445312
156418.945243 -73.9580078125
156296.88598 -47.251953125
156174.826718 -17.2573242188
156052.767455 14.0283203125
155930.708192 44.5424804688
155808.648929 72.3081054688
155686.589666 95.583984375
155564.530404 112.990234375
155442.471141 123.602539062
155320.411878 127.01171875
155198.352615 123.338378906
155076.293353 113.203125
154954.23409 97.6630859375
154832.174827 78.1083984375
154710.115564 56.1372070312
154588.056302 33.4174804688
154465.997039 11.5502929688
154343.937776 -8.06005859375
154221.878513 -24.310546875
154099.81925 -36.4721679688
153977.759988 -44.228515625
153855.700725 -47.6743164062
153733.641462 -47.275390625
153611.582199 -43.8012695312
153489.522937 -38.22265625
153367.463674 -31.6083984375
153245.404411 -25.0034179688
153123.345148 -19.3295898438
153001.285885 -15.2939453125
152879.226623 -13.328125
152757.16736 -13.560546875
152635.108097 -15.818359375
152513.048834 -19.666015625
152390.989572 -24.4731445312
152268.930309 -29.4951171875
152146.871046 -33.97265625
152024.811783 -37.2265625
151902.752521 -38.744140625
151780.693258 -38.240234375
151658.633995 -35.6997070312
151536.574732 -31.3818359375
151414.515469 -25.7939453125
151292.456207 -19.6342773438
151170.396944 -13.7153320312
151048.337681 -8.86865234375
150926.278418 -5.84130859375
150804.219156 -5.2109375
150682.159893 -7.30126953125
150560.10063 -12.1391601562
150438.041367 -19.431640625
150315.982104 -28.5854492188
150193.922842 -38.755859375
150071.863579 -48.92578125
149949.804316 -58.0112304688
149827.745053 -64.970703125
149705.685791 -68.921875
149583.626528 -69.2397460938
149461.567265 -65.6352539062
149339.508002 -58.2001953125
149217.44874 -47.4165039062
149095.389477 -34.1235351562
148973.330214 -19.4497070312
148851.270951 -4.7119140625
148729.211688 8.7041015625
148607.152426 19.4794921875
148485.093163 26.4873046875
148363.0339 28.9052734375
148240.974637 26.3051757812
148118.915375 18.6962890625
147996.856112 6.537109375
147874.796849 -9.30078125
147752.737586 -27.6088867188
147630.678323 -46.9423828125
147508.619061 -65.7553710938
147386.559798 -82.5307617188
147264.500535 -95.9194335938
147142.441272 -104.849121094
147020.38201 -108.615234375
146898.322747 -106.9296875
146776.263484 -99.92578125
146654.204221 -88.1337890625
146532.144959 -72.4047851562
146410.085696 -53.8178710938
146288.026433 -33.5639648438
146165.96717 -12.8266601562
146043.907907 7.330078125
145921.848645 26.0522460938
145799.789382 42.7578125
145677.730119 57.1616210938
145555.670856 69.2670898438
145433.611594 79.3168945312
145311.552331 87.71875
145189.493068 94.9487304688
145067.433805 101.453613281
144945.374542 107.553222656
144823.31528 113.361816406
144701.256017 118.7421875
144579.196754 123.293457031
144457.137491 126.374511719
144335.078229 127.169921875
144213.018966 124.784667969
144090.959703 118.361328125
143968.90044 107.204101562
143846.841178 90.90234375
143724.781915 69.4243164062
143602.722652 43.1909179688
143480.663389 13.09765625
143358.604126 -19.5087890625
143236.544864 -52.904296875
143114.485601 -85.099609375
142992.426338 -113.99609375
142870.367075 -137.554199219
142748.307813 -153.974609375
142626.24855 -161.862304688
142504.189287 -160.364746094
142382.130024 -149.267089844
142260.070761 -129.03125
142138.011499 -100.784667969
142015.952236 -66.236328125
141893.892973 -27.5561523438
141771.83371 12.7978515625
141649.774448 52.275390625
141527.715185 88.4379882812
141405.655922 119.149414062
141283.596659 142.745605469
141161.537397 158.157226562
141039.478134 164.974121094
140917.418871 163.455078125
140795.359608 154.479492188
140673.300345 139.437988281
140551.241083 120.087402344
140429.18182 98.3779296875
140307.122557 76.2646484375
140185.063294 55.5317382812
140063.004032 37.6411132812
139940.944769 23.6181640625
139818.885506 13.9873046875
139696.826243 8.75927734375
139574.76698 7.4716796875
139452.707718 9.27587890625
139330.648455 13.0546875
139208.589192 17.5673828125
139086.529929 21.5942382812
138964.470667 24.0737304688
138842.411404 24.2099609375
138720.352141 21.552734375
138598.292878 16.0224609375
138476.233616 7.90234375
138354.174353 -2.2177734375
138232.11509 -13.5346679688
138110.055827 -25.1372070312
137987.996564 -36.12890625
137865.937302 -45.7490234375
137743.878039 -53.4619140625
137621.818776 -59.0307617188
137499.759513 -62.5415039062
137377.700251 -64.3994140625
137255.640988 -65.2724609375
137133.581725 -66.0107421875
137011.522462 -67.5419921875
136889.463199 -70.74609375
136767.403937 -76.3471679688
136645.344674 -84.80859375
136523.285411 -96.2607421875
136401.226148 -110.461425781
136279.166886 -126.802734375
136157.107623 -144.349609375
136035.04836 -161.921386719
135912.989097 -178.200683594
135790.929835 -191.849609375
135668.870572 -201.649414062
135546.811309 -206.604980469
135424.752046 -206.05078125
135302.692783 -199.708496094
135180.633521 -187.715820312
135058.574258 -170.611816406
134936.514995 -149.284179688
134814.455732 -124.884765625
134692.39647 -98.7231445312
134570.337207 -72.1499023438
134448.277944 -46.4379882812
134326.218681 -22.6826171875
134204.159418 -1.71923828125
134082.100156 15.9204101562
133960.040893 30.0297851562
133837.98163 40.7006835938
133715.922367 48.2758789062
133593.863105 53.2783203125
133471.803842 56.3276367188
133349.744579 58.0463867188
133227.685316 58.9892578125
133105.626054 59.5786132812
132983.566791 60.0659179688
132861.507528 60.5263671875
132739.448265 60.8735351562
132617.389002 60.9033203125
132495.32974 60.3515625
132373.270477 58.958984375
132251.211214 56.5390625
132129.151951 53.0297851562
132007.092689 48.5268554688
131885.033426 43.2924804688
131762.974163 37.7373046875
131640.9149 32.3754882812
131518.855637 27.7578125
131396.796375 24.3916015625
131274.737112 22.658203125
131152.677849 22.7377929688
131030.618586 24.55078125
130908.559324 27.7294921875
130786.500061 31.6162109375
130664.440798 35.30859375
130542.381535 37.7280273438
130420.322273 37.7221679688
130298.26301 34.181640625
130176.203747 26.1708984375
130054.144484 13.0454101562
129932.085221 -5.44921875
129810.025959 -29.1108398438
129687.966696 -57.2509765625
129565.907433 -88.7177734375
129443.84817 -121.961425781
129321.788908 -155.142578125
129199.729645 -186.272460938
129077.670382 -213.374023438
128955.611119 -234.650878906
128833.551856 -248.637695312
128711.492594 -254.333984375
128589.433331 -251.290039062
128467.374068 -239.650390625
128345.314805 -220.142578125
128223.255543 -194.013183594
128101.19628 -162.921386719
127979.137017 -128.79296875
127857.077754 -93.6528320312
127735.018492 -59.4599609375
127612.959229 -27.9438476562
127490.899966 -0.4765625
127368.840703 22.0258789062
127246.78144 39.1455078125
127124.722178 50.9584960938
127002.662915 57.984375
126880.603652 61.0903320312
126758.544389 61.3706054688
126636.485127 60.0014648438
126514.425864 58.1049804688
126392.366601 56.6225585938
126270.307338 56.2158203125
126148.248075 57.208984375
126026.188813 59.5688476562
125904.12955 62.9375
125782.070287 66.6938476562
125660.011024 70.0556640625
125537.951762 72.1938476562
125415.892499 72.357421875
125293.833236 69.9819335938
125171.773973 64.7827148438
125049.714711 56.8056640625
124927.655448 46.4482421875
124805.596185 34.4287109375
124683.536922 21.7211914062
124561.477659 9.45458984375
124439.418397 -1.20556640625
124317.359134 -9.19287109375
124195.299871 -13.6538085938
124073.240608 -14.0620117188
123951.181346 -10.2846679688
123829.122083 -2.6171875
123707.06282 8.2275390625
123585.003557 21.1743164062
123462.944294 34.87890625
123340.885032 47.84765625
123218.825769 58.5776367188
123096.766506 65.6967773438
122974.707243 68.0947265625
122852.647981 65.0278320312
122730.588718 56.1875
122608.529455 41.7329101562
122486.470192 22.2744140625
122364.41093 -1.18115234375
122242.351667 -27.3232421875
122120.292404 -54.6513671875
121998.233141 -81.611328125
121876.173878 -106.719238281
121754.114616 -128.687011719
121632.055353 -146.517578125
121509.99609 -159.5703125
121387.936827 -167.595703125
121265.877565 -170.725585938
121143.818302 -169.438964844
121021.759039 -164.496582031
120899.699776 -156.853515625
120777.640513 -147.569824219
120655.581251 -137.715820312
120533.521988 -128.286621094
120411.462725 -120.139648438
120289.403462 -113.942871094
120167.3442 -110.154296875
120045.284937 -109.017089844
119923.225674 -110.572753906
119801.166411 -114.689941406
119679.107149 -121.094726562
119557.047886 -129.405761719
119434.988623 -139.161621094
119312.92936 -149.841796875
119190.870097 -160.881835938
119068.810835 -171.674316406
118946.751572 -181.57421875
118824.692309 -189.894042969
118702.633046 -195.914550781
118580.573784 -198.895019531
118458.514521 -198.103515625
118336.455258 -192.858398438
118214.395995 -182.583007812
118092.336732 -166.873535156
117970.27747 -145.564941406
117848.218207 -118.797363281
117726.158944 -87.06640625
117604.099681 -51.2524414062
117482.040419 -12.6186523438
117359.981156 27.2270507812
117237.921893 66.4077148438
117115.86263 102.8828125
116993.803368 134.58984375
116871.744105 159.6015625
116749.684842 176.28515625
116627.625579 183.455566406
116505.566316 180.499023438
116383.507054 167.464355469
116261.447791 145.090332031
116139.388528 114.787597656
116017.329265 78.5478515625
115895.270003 38.8125
115773.21074 -1.71630859375
115651.151477 -40.2919921875
115529.092214 -74.34375
115407.032952 -101.692871094
115284.973689 -120.7421875
115162.914426 -130.602050781
115040.855163 -131.169921875
114918.7959 -123.123535156
114796.736638 -107.849121094
114674.677375 -87.298828125
114552.618112 -63.796875
114430.558849 -39.8022460938
114308.499587 -17.671875
114186.440324 0.57763671875
114064.381061 13.4672851562
113942.321798 20.19140625
113820.262535 20.6928710938
113698.203273 15.6513671875
113576.14401 6.390625
113454.084747 -5.27587890625
113332.025484 -17.2670898438
113209.966222 -27.4755859375
113087.906959 -34.0258789062
112965.847696 -35.5043945312
112843.788433 -31.1538085938
112721.729171 -20.9814453125
112599.669908 -5.8076171875
112477.610645 12.796875
112355.551382 32.6416015625
112233.492119 51.130859375
112111.432857 65.5297851562
111989.373594 73.2563476562
111867.314331 72.1752929688
111745.255068 60.8510742188
111623.195806 38.7495117188
111501.136543 6.35107421875
111379.07728 -34.8305664062
111257.018017 -82.3369140625
111134.958754 -132.944335938
111012.899492 -182.924804688
110890.840229 -228.375976562
110768.780966 -265.562988281
110646.721703 -291.268066406
110524.662441 -303.09765625
110402.603178 -299.716796875
110280.543915 -280.999511719
110158.484652 -248.061523438
110036.42539 -203.1875
109914.366127 -149.652832031
109792.306864 -91.4453125
109670.247601 -32.9311523438
109548.188338 21.5151367188
109426.129076 67.88671875
109304.069813 102.879394531
109182.01055 124.160644531
109059.951287 130.555175781
108937.892025 122.116210938
108815.832762 100.094726562
108693.773499 66.794921875
108571.714236 25.3427734375
108449.654973 -20.6108398438
108327.595711 -67.2294921875
108205.536448 -110.827636719
108083.477185 -148.187011719
107961.417922 -176.810058594
107839.35866 -195.10546875
107717.299397 -202.46875
107595.240134 -199.274414062
107473.180871 -186.774414062
107351.121609 -166.918945312
107229.062346 -142.119628906
107107.003083 -114.985351562
106984.94382 -88.0551757812
106862.884557 -63.5556640625
106740.825295 -43.2084960938
106618.766032 -28.1049804688
106496.706769 -18.6528320312
106374.647506 -14.6030273438
106252.588244 -15.146484375
106130.528981 -19.0634765625
106008.469718 -24.9145507812
105886.410455 -31.2333984375
105764.351192 -36.7241210938
105642.29193 -40.4077148438
105520.232667 -41.73828125
105398.173404 -40.6435546875
105276.114141 -37.509765625
105154.054879 -33.10546875
105031.995616 -28.4541015625
104909.936353 -24.6787109375
104787.87709 -22.8237304688
104665.817828 -23.701171875
104543.758565 -27.75
104421.699302 -34.9497070312
104299.640039 -44.7856445312
104177.580776 -56.2802734375
104055.521514 -68.0791015625
103933.462251 -78.5888671875
103811.402988 -86.1508789062
103689.343725 -89.2270507812
103567.284463 -86.5834960938
103445.2252 -77.4521484375
103323.165937 -61.6396484375
103201.106674 -39.5854492188
103079.047411 -12.35546875
102956.988149 18.4311523438
102834.928886 50.7368164062
102712.869623 82.2768554688
102590.81036 110.731933594
102468.751098 133.952148438
102346.691835 150.163574219
102224.632572 158.128417969
102102.573309 157.258300781
101980.514047 147.668945312
101858.454784 130.161132812
101736.395521 106.143066406
101614.336258 77.4907226562
101492.276995 46.3764648438
101370.217733 15.0581054688
101248.15847 -14.3198242188
101126.099207 -39.9174804688
101004.039944 -60.3505859375
100881.980682 -74.7958984375
100759.921419 -83.0317382812
100637.862156 -85.4262695312
100515.802893 -82.861328125
100393.74363 -76.6108398438
100271.684368 -68.1889648438
100149.625105 -59.1748046875
100027.565842 -51.046875
99905.5065794 -45.03515625
99783.4473166 -42.0053710938
99661.3880538 -42.3916015625
99539.3287911 -46.1782226562
99417.2695283 -52.9370117188
99295.2102655 -61.9018554688
99173.1510027 -72.083984375
99051.09174 -82.4047851562
98929.0324772 -91.8359375
98806.9732144 -99.5234375
98684.9139517 -104.891601562
98562.8546889 -107.704101562
98440.7954261 -108.089355469
98318.7361633 -106.513183594
98196.6769006 -103.711425781
98074.6176378 -100.594726562
97952.558375 -98.123046875
97830.4991122 -97.177734375
97708.4398495 -98.4418945312
97586.3805867 -102.293945312
97464.3213239 -108.747558594
97342.2620612 -117.418945312
97220.2027984 -127.548828125
97098.1435356 -138.062988281
96976.0842728 -147.671386719
96854.0250101 -154.991699219
96731.9657473 -158.697753906
96609.9064845 -157.655273438
96487.8472217 -151.050292969
96365.787959 -138.4921875
96243.7286962 -120.076660156
96121.6694334 -96.4008789062
95999.6101707 -68.5424804688
95877.5509079 -37.9838867188
95755.4916451 -6.5068359375
95633.4323823 23.9453125
95511.3731196 51.4194335938
95389.3138568 74.1049804688
95267.254594 90.474609375
95145.1953312 99.4067382812
95023.1360685 100.267089844
94901.0768057 92.955078125
94779.0175429 77.908203125
94656.9582802 56.0639648438
94534.8990174 28.78515625
94412.8397546 -2.2421875
94290.7804918 -35.1396484375
94168.7212291 -67.9580078125
94046.6619663 -98.8212890625
93924.6027035 -126.040527344
93802.5434408 -148.221191406
93680.484178 -164.337890625
93558.4249152 -173.78515625
93436.3656524 -176.395019531
93314.3063897 -172.424804688
93192.2471269 -162.521972656
93070.1878641 -147.663574219
92948.1286013 -129.08203125
92826.0693386 -108.175292969
92704.0100758 -86.4184570312
92581.950813 -65.2709960938
92459.8915503 -46.091796875
92337.8322875 -30.0610351562
92215.7730247 -18.119140625
92093.7137619 -10.916015625
91971.6544992 -8.78076171875
91849.5952364 -11.7104492188
91727.5359736 -19.3754882812
91605.4767108 -31.14453125
91483.4174481 -46.1293945312
91361.3581853 -63.2426757812
91239.2989225 -81.2734375
91117.2396598 -98.9682617188
90995.180397 -115.118652344
90873.1211342 -128.650878906
90751.0618714 -138.707519531
90629.0026087 -144.712890625
90506.9433459 -146.42578125
90384.8840831 -143.9609375
90262.8248203 -137.793945312
90140.7655576 -128.723632812
90018.7062948 -117.813476562
89896.647032 -106.3046875
89774.5877693 -95.5102539062
89652.5285065 -86.69921875
89530.4692437 -80.970703125
89408.4099809 -79.1474609375
89286.3507182 -81.6821289062
89164.2914554 -88.5932617188
89042.2321926 -99.4409179688
88920.1729298 -113.344726562
88798.1136671 -129.040527344
88676.0544043 -144.978027344
88553.9951415 -159.455566406
88431.9358788 -170.770019531
88309.876616 -177.3828125
88187.8173532 -178.070800781
88065.7580904 -172.0625
87943.6988277 -159.133789062
87821.6395649 -139.663085938
87699.5803021 -114.625
87577.5210393 -85.5336914062
87455.4617766 -54.3315429688
87333.4025138 -23.2299804688
87211.343251 5.47412109375
87089.2839883 29.6069335938
86967.2247255 47.310546875
86845.1654627 57.2250976562
86723.1061999 58.62109375
86601.0469372 51.4848632812
86478.9876744 36.53515625
86356.9284116 15.173828125
86234.8691488 -10.625
86112.8098861 -38.4809570312
85990.7506233 -65.8208007812
85868.6913605 -90.099609375
85746.6320978 -109.03515625
85624.572835 -120.813476562
85502.5135722 -124.254394531
85380.4543094 -118.918945312
85258.3950467 -105.151855469
85136.3357839 -84.0434570312
85014.2765211 -57.3330078125
84892.2172583 -27.2407226562
84770.1579956 3.73876953125
84648.0987328 33.0678710938
84526.03947 58.4033203125
84403.9802073 77.8100585938
84281.9209445 89.931640625
84159.8616817 94.1118164062
84037.8024189 90.4350585938
83915.7431562 79.7055664062
83793.6838934 63.349609375
83671.6246306 43.2563476562
83549.5653679 21.5874023438
83427.5061051 0.54541015625
83305.4468423 -17.8422851562
83183.3875795 -31.9306640625
83061.3283168 -40.6079101562
82939.269054 -43.4033203125
82817.2097912 -40.517578125
82695.1505284 -32.7866210938
82573.0912657 -21.5791015625
82451.0320029 -8.6376953125
82328.9727401 4.11376953125
82206.9134774 14.7866210938
82084.8542146 21.73046875
81962.7949518 23.7163085938
81840.735689 20.0678710938
81718.6764263 10.740234375
81596.6171635 -3.677734375
81474.5579007 -22.0229492188
81352.4986379 -42.681640625
81230.4393752 -63.7602539062
81108.3801124 -83.2919921875
80986.3208496 -99.447265625
80864.2615869 -110.733886719
80742.2023241 -116.1640625
80620.1430613 -115.369140625
80498.0837985 -108.650390625
80376.0245358 -96.9609375
80253.965273 -81.8193359375
80131.9060102 -65.162109375
80009.8467474 -49.1538085938
79887.7874847 -35.9633789062
79765.7282219 -27.5493164062
79643.6689591 -25.4487304688
79521.6096964 -30.6157226562
79399.5504336 -43.3076171875
79277.4911708 -63.0424804688
79155.431908 -88.630859375
79033.3726453 -118.264648438
78911.3133825 -149.680175781
78789.2541197 -180.358886719
78667.1948569 -207.751953125
78545.1355942 -229.511230469
78423.0763314 -243.703125
78301.0170686 -248.982421875
78178.9578059 -244.713867188
78056.8985431 -231.022949219
77934.8392803 -208.790039062
77812.7800175 -179.562988281
77690.7207548 -145.423828125
77568.661492 -108.803710938
77446.6022292 -72.2734375
77324.5429664 -38.3325195312
77202.4837037 -9.201171875
77080.4244409 13.3447265625
76958.3651781 28.1044921875
76836.3059154 34.515625
76714.2466526 32.6708984375
76592.1873898 23.2680664062
76470.128127 7.51513671875
76348.0688643 -13.0048828125
76226.0096015 -36.4916992188
76103.9503387 -61.0922851562
75981.8910759 -85.0556640625
75859.8318132 -106.869140625
75737.7725504 -125.351074219
75615.7132876 -139.713378906
75493.6540249 -149.572265625
75371.5947621 -154.921875
75249.5354993 -156.070800781
75127.4762365 -153.559082031
75005.4169738 -148.055175781
74883.357711 -140.258300781
74761.2984482 -130.809082031
74639.2391855 -120.22265625
74517.1799227 -108.84765625
74395.1206599 -96.8588867188
74273.0613971 -84.2749023438
74151.0021344 -71.0083007812
74028.9428716 -56.9233398438
73906.8836088 -41.9165039062
73784.824346 -25.982421875
73662.7650833 -9.275390625
73540.7058205 7.84912109375
73418.6465577 24.82421875
73296.587295 40.8813476562
73174.5280322 55.099609375
73052.4687694 66.47265625
72930.4095066 73.9931640625
72808.3502439 76.7548828125
72686.2909811 74.044921875
72564.2317183 65.4331054688
72442.1724555 50.8310546875
72320.1131928 30.5395507812
72198.05393 5.2470703125
72075.9946672 -23.9912109375
71953.9354045 -55.8212890625
71831.8761417 -88.666015625
71709.8168789 -120.841308594
71587.7576161 -150.666503906
71465.6983534 -176.5859375
71343.6390906 -197.277832031
71221.5798278 -211.739257812
71099.520565 -219.357421875
70977.4613023 -219.937988281
70855.4020395 -213.709960938
70733.3427767 -201.295410156
70611.283514 -183.650390625
70489.2242512 -161.987304688
70367.1649884 -137.6796875
70245.1057256 -112.161132812
70123.0464629 -86.8251953125
70000.9872001 -62.939453125
69878.9279373 -41.5668945312
69756.8686745 -23.5141601562
69634.8094118 -9.30224609375
69512.750149 0.84814453125
69390.6908862 6.99755859375
69268.6316235 9.4580078125
69146.5723607 8.75146484375
69024.5130979 5.55126953125
68902.4538351 0.626953125
68780.3945724 -5.21630859375
68658.3353096 -11.1870117188
68536.2760468 -16.5537109375
68414.216784 -20.6811523438
68292.1575213 -23.0532226562
68170.0982585 -23.2890625
68048.0389957 -21.1484375
67925.979733 -16.5288085938
67803.9204702 -9.45556640625
67681.8612074 -0.0703125
67559.8019446 11.3842773438
67437.7426819 24.5844726562
67315.6834191 39.1420898438
67193.6241563 54.6220703125
67071.5648935 70.560546875
66949.5056308 86.4848632812
66827.446368 101.927246094
66705.3871052 116.443359375
66583.3278425 129.629394531
66461.2685797 141.1328125
66339.2093169 150.668457031
66217.1500541 158.021972656
66095.0907914 163.062011719
65973.0315286 165.736328125
65850.9722658 166.070800781
65728.9130031 164.159667969
65606.8537403 160.155273438
65484.7944775 154.252441406
65362.7352147 146.672363281
65240.675952 137.644042969
65118.6166892 127.392578125
64996.5574264 116.123046875
64874.4981636 104.016601562
64752.4389009 91.228515625
64630.3796381 77.8891601562
64508.3203753 64.1157226562
64386.2611126 50.0209960938
64264.2018498 35.734375
64142.142587 21.4106445312
64020.0833242 7.2470703125
63898.0240615 -6.5087890625
63775.9647987 -19.5590820312
63653.9055359 -31.5551757812
63531.8462731 -42.115234375
63409.7870104 -50.8403320312
63287.7277476 -57.3442382812
63165.6684848 -61.2802734375
63043.6092221 -62.3740234375
62921.5499593 -60.4536132812
62799.4906965 -55.474609375
62677.4314337 -47.5341796875
62555.372171 -36.8842773438
62433.3129082 -23.9223632812
62311.2536454 -9.1796875
62189.1943826 6.7060546875
62067.1351199 23.0278320312
61945.0758571 39.0483398438
61823.0165943 54.0454101562
61700.9573316 67.359375
61578.8980688 78.4306640625
61456.838806 86.8330078125
61334.7795432 92.2993164062
61212.7202805 94.7280273438
61090.6610177 94.1879882812
60968.6017549 90.8999023438
60846.5424921 85.2138671875
60724.4832294 77.578125
60602.4239666 68.5009765625
60480.3647038 58.5107421875
60358.3054411 48.1201171875
60236.2461783 37.7895507812
60114.1869155 27.9047851562
59992.1276527 18.7587890625
59870.06839 10.5458984375
59748.0091272 3.361328125
59625.9498644 -2.783203125
59503.8906016 -7.9423828125
59381.8313389 -12.212890625
59259.7720761 -15.7084960938
59137.7128133 -18.53515625
59015.6535506 -20.7661132812
58893.5942878 -22.4287109375
58771.535025 -23.4897460938
58649.4757622 -23.8559570312
58527.4164995 -23.3779296875
58405.3572367 -21.861328125
58283.2979739 -19.0874023438
58161.2387111 -14.8330078125
58039.1794484 -8.900390625
57917.1201856 -1.140625
57795.0609228 8.51708984375
57673.0016601 20.0483398438
57550.9423973 33.3134765625
57428.8831345 48.0483398438
57306.8238717 63.8618164062
57184.764609 80.2456054688
57062.7053462 96.5834960938
56940.6460834 112.183105469
56818.5868206 126.302734375
56696.5275579 138.192871094
56574.4682951 147.140136719
56452.4090323 152.513183594
56330.3497696 153.812988281
56208.2905068 150.711914062
56086.231244 143.098144531
55964.1719812 131.098632812
55842.1127185 115.099609375
55720.0534557 95.748046875
55597.9941929 73.935546875
55475.9349302 50.7670898438
55353.8756674 27.5112304688
55231.8164046 5.533203125
55109.7571418 -13.779296875
54987.6978791 -29.1079101562
54865.6386163 -39.2875976562
54743.5793535 -43.3950195312
54621.5200907 -40.8276367188
54499.460828 -31.3583984375
54377.4015652 -15.1796875
54255.3423024 7.08837890625
54133.2830397 34.41796875
54011.2237769 65.4169921875
53889.1645141 98.40625
53767.1052513 131.526855469
53645.0459886 162.850585938
53522.9867258 190.515625
53400.927463 212.854492188
53278.8682002 228.515136719
53156.8089375 236.560058594
53034.7496747 236.544433594
52912.6904119 228.548339844
52790.6311492 213.18359375
52668.5718864 191.547851562
52546.5126236 165.151367188
52424.4533608 135.802734375
52302.3940981 105.479003906
52180.3348353 76.171875
52058.2755725 49.7431640625
51936.2163097 27.7788085938
51814.157047 11.4780273438
51692.0977842 1.5625
51570.0385214 -1.76806640625
51447.9792587 1.15966796875
51325.9199959 9.53466796875
51203.8607331 22.1396484375
51081.8014703 37.4653320312
50959.7422076 53.8461914062
50837.6829448 69.6088867188
50715.623682 83.2172851562
50593.5644192 93.4018554688
50471.5051565 99.2666015625
50349.4458937 100.358398438
50227.3866309 96.6923828125
50105.3273682 88.7426757812
49983.2681054 77.3798828125
49861.2088426 63.787109375
49739.1495798 49.333984375
49617.0903171 35.4497070312
49495.0310543 23.4794921875
49372.9717915 14.5634765625
49250.9125287 9.52880859375
49128.853266 8.8154296875
49006.7940032 12.4399414062
48884.7347404 20.0009765625
48762.6754777 30.7241210938
48640.6162149 43.5395507812
48518.5569521 57.1923828125
48396.4976893 70.3662109375
48274.4384266 81.8110351562
48152.3791638 90.4702148438
48030.319901 95.578125
47908.2606382 96.7416992188
47786.2013755 93.9760742188
47664.1421127 87.70703125
47542.0828499 78.7333984375
47420.0235872 68.158203125
47297.9643244 57.2817382812
47175.9050616 47.4873046875
47053.8457988 40.111328125
46931.7865361 36.3232421875
46809.7272733 37.0166015625
46687.6680105 42.724609375
46565.6087478 53.5703125
46443.549485 69.2495117188
46321.4902222 89.052734375
46199.4309594 111.919921875
46077.3716967 136.5234375
45955.3124339 161.375976562
45833.2531711 184.942382812
45711.1939083 205.762695312
45589.1346456 222.557617188
45467.0753828 234.320800781
45345.01612 240.388183594
45222.9568573 240.477050781
45100.8975945 234.690429688
44978.8383317 223.497558594
44856.7790689 207.686523438
44734.7198062 188.291503906
44612.6605434 166.510253906
44490.6012806 143.614746094
44368.5420178 120.861328125
44246.4827551 99.4096679688
44124.4234923 80.2563476562
44002.3642295 64.185546875
43880.3049668 51.7392578125
43758.245704 43.2133789062
43636.1864412 38.662109375
43514.1271784 37.9287109375
43392.0679157 40.6811523438
43270.0086529 46.4560546875
43147.9493901 54.708984375
43025.8901273 64.853515625
42903.8308646 76.3061523438
42781.7716018 88.5161132812
42659.712339 100.98828125
42537.6530763 113.296875
42415.5938135 125.092773438
42293.5345507 136.104980469
42171.4752879 146.12890625
42049.4160252 155.030273438
41927.3567624 162.729003906
41805.2974996 169.197265625
41683.2382368 174.455078125
41561.1789741 178.564941406
41439.1197113 181.630371094
41317.0604485 183.797363281
41195.0011858 185.24609375
41072.941923 186.187988281
40950.8826602 186.857421875
40828.8233974 187.498046875
40706.7641347 188.340820312
40584.7048719 189.593261719
40462.6456091 191.412109375
40340.5863463 193.883300781
40218.5270836 197.010253906
40096.4678208 200.694824219
39974.408558 204.741699219
39852.3492953 208.861816406
39730.2900325 212.685546875
39608.2307697 215.795410156
39486.1715069 217.756835938
39364.1122442 218.15625
39242.0529814 216.648925781
39119.9937186 212.995605469
38997.9344558 207.102050781
38875.8751931 199.039550781
38753.8159303 189.060058594
38631.7566675 177.596191406
38509.6974048 165.235839844
38387.638142 152.693847656
38265.5788792 140.762207031
38143.5196164 130.250976562
38021.4603537 121.928222656
37899.4010909 116.457519531
37777.3418281 114.340820312
37655.2825653 115.874511719
37533.2233026 121.12109375
37411.1640398 129.901367188
37289.104777 141.803710938
37167.0455143 156.218261719
37044.9862515 172.384277344
36922.9269887 189.458984375
36800.8677259 206.584960938
36678.8084632 222.967773438
36556.7492004 237.942382812
36434.6899376 251.034667969
36312.6306749 261.997070312
36190.5714121 270.828613281
36068.5121493 277.771484375
35946.4528865 283.277832031
35824.3936238 287.963378906
35702.334361 292.534667969
35580.2750982 297.715820312
35458.2158354 304.161132812
35336.1565727 312.383789062
35214.0973099 322.684082031
35092.0380471 335.109863281
34969.9787844 349.431152344
34847.9195216 365.145996094
34725.8602588 381.516113281
34603.800996 397.624511719
34481.7417333 412.451171875
34359.6824705 424.967285156
34237.6232077 434.233398438
34115.5639449 439.489257812
33993.5046822 440.234863281
33871.4454194 436.288085938
33749.3861566 427.814941406
33627.3268939 415.327636719
33505.2676311 399.656738281
33383.2083683 381.882324219
33261.1491055 363.25390625
33139.0898428 345.080566406
33017.03058 328.627441406
32894.9713172 315.000976562
32772.9120544 305.058105469
32650.8527917 299.333007812
32528.7935289 297.995605469
32406.7342661 300.839355469
32284.6750034 307.313476562
32162.6157406 316.576660156
32040.5564778 327.589355469
31918.497215 339.21484375
31796.4379523 350.339355469
31674.3786895 359.979003906
31552.3194267 367.384277344
31430.2601639 372.109863281
31308.2009012 374.05859375
31186.1416384 373.487792969
31064.0823756 370.979003906
30942.0231129 367.366210938
30819.9638501 363.646972656
30697.9045873 360.860839844
30575.8453245 359.970703125
30453.7860618 361.744628906
30331.726799 366.652832031
30209.6675362 374.802246094
30087.6082734 385.893066406
29965.5490107 399.233886719
29843.4897479 413.788085938
29721.4304851 428.262207031
29599.3712224 441.2265625
29477.3119596 451.255371094
29355.2526968 457.071289062
29233.193434 457.686035156
29111.1341713 452.513671875
28989.0749085 441.453613281
28867.0156457 424.927246094
28744.9563829 403.862304688
28622.8971202 379.635253906
28500.8378574 353.961425781
28378.7785946 328.750488281
28256.7193319 305.943847656
28134.6600691 287.336425781
28012.6008063 274.411132812
27890.5415435 268.205566406
27768.4822808 269.201171875
27646.423018 277.280273438
27524.3637552 291.727050781
27402.3044925 311.288085938
27280.2452297 334.28515625
27158.1859669 358.766113281
27036.1267041 382.687988281
26914.0674414 404.102050781
26792.0081786 421.338867188
26669.9489158 433.164550781
26547.889653 438.895019531
26425.8303903 438.458984375
26303.7711275 432.403808594
26181.7118647 421.842773438
26059.652602 408.344238281
25937.5933392 393.782714844
25815.5340764 380.158203125
25693.4748136 369.404785156
25571.4155509 363.206054688
25449.3562881 362.836425781
25327.2970253 369.041503906
25205.2377625 381.97265625
25083.1784998 401.173828125
24961.119237 425.635742188
24839.0599742 453.892089844
24717.0007115 484.162597656
24594.9414487 514.526367188
24472.8821859 543.099121094
24350.8229231 568.205566406
24228.7636604 588.530273438
24106.7043976 603.220703125
23984.6451348 611.953613281
23862.585872 614.935546875
23740.5266093 612.860351562
23618.4673465 606.813964844
23496.4080837 598.149902344
23374.348821 588.335449219
23252.2895582 578.802734375
23130.2302954 570.798339844
23008.1710326 565.276855469
22886.1117699 562.815429688
22764.0525071 563.579589844
22641.9932443 567.341796875
22519.9339815 573.53125
22397.8747188 581.333496094
22275.815456 589.801757812
22153.7561932 597.988769531
22031.6969305 605.066894531
21909.6376677 610.431640625
21787.5784049 613.778320312
21665.5191421 615.135253906
21543.4598794 614.85546875
21421.4006166 613.577636719
21299.3413538 612.139648438
21177.282091 611.482910156
21055.2228283 612.534667969
20933.1635655 616.103515625
20811.1043027 622.782226562
20689.04504 632.890136719
20566.9857772 646.438476562
20444.9265144 663.144042969
20322.8672516 682.477539062
20200.8079889 703.740234375
20078.7487261 726.164550781
19956.6894633 749.020507812
19834.6302005 771.716796875
19712.5709378 793.881835938
19590.511675 815.41015625
19468.4524122 836.474609375
19346.3931495 857.49609375
19224.3338867 879.067871094
19102.2746239 901.857910156
18980.2153611 926.480957031
18858.1560984 953.376953125
18736.0968356 982.690917969
18614.0375728 1014.18994141
18491.9783101 1047.21289062
18369.9190473 1080.68261719
18247.8597845 1113.15917969
18125.8005217 1142.9609375
18003.741259 1168.31542969
17881.6819962 1187.54589844
17759.6227334 1199.27246094
17637.5634706 1202.59472656
17515.5042079 1197.24853516
17393.4449451 1183.70703125
17271.3856823 1163.22509766
17149.3264196 1137.79785156
17027.2671568 1110.05126953
16905.207894 1083.06445312
16783.1486312 1060.13330078
16661.0893685 1044.50097656
16539.0301057 1039.07910156
16416.9708429 1046.18798828
16294.9115801 1067.33251953
16172.8523174 1103.05224609
16050.7930546 1152.84375
15928.7337918 1215.18310547
15806.6745291 1287.63037109
15684.6152663 1367.02685547
15562.5560035 1449.74560547
15440.4967407 1531.99804688
15318.437478 1610.14257812
15196.3782152 1680.98925781
15074.3189524 1742.05273438
14952.2596896 1791.74804688
14830.2004269 1829.49414062
14708.1411641 1855.73193359
14586.0819013 1871.84814453
14464.0226386 1880.01513672
14341.9633758 1882.96679688
14219.904113 1883.73828125
14097.8448502 1885.37939453
13975.7855875 1890.69726562
13853.7263247 1902.02636719
13731.6670619 1921.06835938
13609.6077991 1948.80126953
13487.5485364 1985.46972656
13365.4892736 2030.65771484
13243.4300108 2083.41601562
13121.3707481 2142.45166016
12999.3114853 2206.32763672
12877.2522225 2273.67041016
12755.1929597 2343.34863281
12633.133697 2414.61083984
12511.0744342 2487.15429688
12389.0151714 2561.13964844
12266.9559086 2637.13037109
12144.8966459 2715.97900391
12022.8373831 2798.67675781
11900.7781203 2886.18310547
11778.7188576 2979.25683594
11656.6595948 3078.32324219
11534.600332 3183.38134766
11412.5410692 3293.97558594
11290.4818065 3409.23828125
11168.4225437 3527.9921875
11046.3632809 3648.91162109
10924.3040181 3770.71582031
10802.2447554 3892.38476562
10680.1854926 4013.35253906
10558.1262298 4133.67382812
10436.0669671 4254.1171875
10314.0077043 4376.20361328
10191.9484415 4502.14355469
10069.8891787 4634.70898438
9947.82991597 4777.02978516
9825.7706532 4932.34814453
9703.71139042 5103.74804688
9581.65212765 5293.90283203
9459.59286488 5504.85400391
9337.5336021 5737.87207031
9215.47433933 5993.38818359
9093.41507656 6271.05175781
8971.35581379 6569.86669922
8849.29655101 6888.43505859
8727.23728824 7225.26220703
8605.17802547 7579.11181641
8483.1187627 7949.3515625
8361.05949992 8336.28320312
8239.00023715 8741.39306641
8116.94097438 9167.50927734
7994.88171161 9618.84472656
7872.82244883 10100.9155273
7750.76318606 10620.3364258
7628.70392329 11184.5253906
7506.64466052 11801.3286133
7384.58539774 12478.6220703
7262.52613497 13223.9179688
7140.4668722 14044.0327148
7018.40760943 14944.8383789
6896.34834665 15931.1455078
6774.28908388 17006.7138672
6652.22982111 18174.4130859
6530.17055833 19436.5024414
6408.11129556 20795.0126953
6286.05203279 22252.1850586
6163.99277002 23810.9213867
6041.93350724 25475.1918945
5919.87424447 27250.3540039
5797.8149817 29143.3286133
5675.75571893 31162.6235352
5553.69645615 33318.1640625
5431.63719338 35620.9472656
5309.57793061 38082.5317383
5187.51866784 40714.4033203
5065.45940506 43527.2543945
4943.40014229 46530.2397461
4821.34087952 49730.2695312
4699.28161675 53131.3857422
4577.22235397 56734.28125
4455.1630912 60535.9946289
4333.10382843 64529.7944336
4211.04456566 68705.2685547
4088.98530288 73048.5917969
3966.92604011 77542.9472656
3844.86677734 82169.065918
3722.80751456 86905.8183594
3600.74825179 91730.8305664
3478.68898902 96621.0532227
3356.62972625 101553.260742
3234.57046347 106504.444824
3112.5112007 111452.090332
2990.45193793 116374.338867
2868.39267516 121250.053223
2746.33341238 126058.805176
2624.27414961 130780.840332
2502.21488684 135397.027832
2380.15562407 139888.862305
2258.09636129 144238.522461
2136.03709852 148429.013184
2013.97783575 152444.38916
1891.91857298 156270.055664
1769.8593102 159893.109375
1647.80004743 163302.6875
1525.74078466 166490.28418
1403.68152188 169449.985352
1281.62225911 172178.571289
1159.56299634 174675.475098
1037.50373357 176942.556641
915.444470795 178983.705078
793.385208022 180804.285645
671.325945249 182410.460449
549.266682477 183808.446289
427.207419704 185003.762207
305.148156932 186000.540039
183.088894159 186800.963379
61.0296313863 187404.891113
-61.0296313863 187809.709473
-183.088894159 188010.435059
-305.148156932 188000.064453
-427.207419704 187770.148438
-549.266682477 187311.544434
-671.325945249 186615.277832
-793.385208022 185673.438965
-915.444470795 184480.026367
-1037.50373357 183031.662109
-1159.56299634 181328.10791
-1281.62225911 179372.532227
-1403.68152189 177171.500488
-1525.74078466 174734.691406
-1647.80004743 172074.362793
-1769.8593102 169204.621582
-1891.91857298 166140.574219
-2013.97783575 162897.430176
-2136.03709852 159489.666016
-2258.09636129 155930.326172
-2380.15562407 152230.527344
-2502.21488684 148399.238281
-2624.27414961 144443.344238
-2746.33341238 140367.993164
-2868.39267516 136177.20752
-2990.45193793 131874.687012
-3112.5112007 127464.729492
-3234.57046347 122953.173828
-3356.62972625 118348.272461
-3478.68898902 113661.393555
-3600.74825179 108907.481445
-3722.80751456 104105.213379
-3844.86677734 99276.8305664
-3966.92604011 94447.6328125
-4088.98530288 89645.1865234
-4211.04456566 84898.2949219
-4333.10382843 80235.8149414
-4455.1630912 75685.4140625
-4577.22235397 71272.3833008
-4699.28161675 67018.5849609
-4821.34087952 62941.6279297
-4943.40014229 59054.3349609
-5065.45940506 55364.5366211
-5187.51866784 51875.1918945
-5309.57793061 48584.8203125
-5431.63719338 45488.1943359
-5553.69645615 42577.2124023
-5675.75571893 39841.8779297
-5797.8149817 37271.293457
-5919.87424447 34854.5654297
-6041.93350724 32581.5756836
-6163.99277002 30443.5288086
-6286.05203279 28433.2695312
-6408.11129556 26545.3466797
-6530.17055833 24775.847168
-6652.22982111 23122.0400391
-6774.28908388 21581.8911133
-6896.34834665 20153.5112305
-7018.40760943 18834.6103516
-7140.4668722 17622.03125
-7262.52613497 16511.4111328
-7384.58539774 15497.0058594
-7506.64466052 14571.7070312
-7628.70392329 13727.2387695
-7750.76318606 12954.5039062
-7872.82244883 12244.0551758
-7994.88171161 11586.6171875
-8116.94097438 10973.6186523
-8239.00023715 10397.6547852
-8361.05949992 9852.85205078
-8483.1187627 9335.07666016
-8605.17802547 8841.97558594
-8727.23728824 8372.84521484
-8849.29655101 7928.34570312
-8971.35581379 7510.09082031
-9093.41507656 7120.16113281
-9215.47433933 6760.59570312
-9337.5336021 6432.91210938
-9459.59286488 6137.71435547
-9581.65212765 5874.41601562
-9703.71139042 5641.125
-9825.7706532 5434.67529297
-9947.82991597 5250.82373047
-10069.8891787 5084.56103516
-10191.9484415 4930.52490234
-10314.0077043 4783.45117188
-10436.0669671 4638.62207031
-10558.1262298 4492.25244141
-10680.1854926 4341.78662109
-10802.2447554 4186.06396484
-10924.3040181 4025.33984375
-11046.3632809 3861.16943359
-11168.4225437 3696.15478516
-11290.4818065 3533.60351562
-11412.5410692 3377.12207031
-11534.600332 3230.19287109
-11656.6595948 3095.7890625
-11778.7188576 2976.0546875
-11900.7781203 2872.08544922
-12022.8373831 2783.84130859
-12144.8966459 2710.17626953
-12266.9559086 2648.99462891
-12389.0151714 2597.50195312
-12511.0744342 2552.52636719
-12633.133697 2510.85546875
-12755.1929597 2469.58203125
-12877.2522225 2426.37646484
-12999.3114853 2379.70117188
-13121.3707481 2328.90820312
-13243.4300108 2274.23535156
-13365.4892736 2216.70019531
-13487.5485364 2157.90039062
-13609.6077991 2099.76123047
-13731.6670619 2044.24316406
-13853.7263247 1993.0703125
-13975.7855875 1947.48974609
-14097.8448502 1908.10302734
-14219.904113 1874.78710938
-14341.9633758 1846.70947266
-14464.0226386 1822.43798828
-14586.0819013 1800.12890625
-14708.1411641 1777.76757812
-14830.2004269 1753.43164062
-14952.2596896 1725.54980469
-15074.3189524 1693.11181641
-15196.3782152 1655.81494141
-15318.437478 1614.12255859
-15440.4967407 1569.22363281
-15562.5560035 1522.90771484
-15684.6152663 1477.35351562
-15806.6745291 1434.87207031
-15928.7337918 1397.62451172
-16050.7930546 1367.34423828
-16172.8523174 1345.11669922
-16294.9115801 1331.21533203
-16416.9708429 1325.03808594
-16539.0301057 1325.14257812
-16661.0893685 1329.37890625
-16783.1486312 1335.10839844
-16905.207894 1339.48242188
-17027.2671568 1339.75390625
-17149.3264196 1333.58056641
-17271.3856823 1319.28955078
-17393.4449451 1296.07226562
-17515.5042079 1264.08496094
-17637.5634706 1224.44238281
-17759.6227334 1179.10742188
-17881.6819962 1130.67871094
-18003.741259 1082.11083984
-18125.8005217 1036.390625
-18247.8597845 996.207519531
-18369.9190473 963.649414062
-18491.9783101 939.975585938
-18614.0375728 925.468261719
-18736.0968356 919.402832031
-18858.1560984 920.127929688
-18980.2153611 925.252441406
-19102.2746239 931.920898438
-19224.3338867 937.140625
-19346.3931495 938.134765625
-19468.4524122 932.671386719
-19590.511675 919.338378906
-19712.5709378 897.727050781
-19834.6302005 868.508789062
-19956.6894633 833.387695312
-20078.7487261 794.93359375
-20200.8079889 756.318359375
-20322.8672516 720.970703125
-20444.9265144 692.19921875
-20566.9857772 672.811523438
-20689.04504 664.784667969
-20811.1043027 669.006347656
-20933.1635655 685.134765625
-21055.2228283 711.582519531
-21177.282091 745.625
-21299.3413538 783.641601562
-21421.4006166 821.444824219
-21543.4598794 854.6796875
-21665.5191421 879.247070312
-21787.5784049 891.705566406
-21909.6376677 889.6171875
-22031.6969305 871.79296875
-22153.7561932 838.419921875
-22275.815456 791.051269531
-22397.8747188 732.464355469
-22519.9339815 666.404296875
-22641.9932443 597.222167969
-22764.0525071 529.474609375
-22886.1117699 467.494628906
-23008.1710326 415.000488281
-23130.2302954 374.766113281
-23252.2895582 348.392578125
-23374.348821 336.205566406
-23496.4080837 337.270507812
-23618.4673465 349.541503906
-23740.5266093 370.113769531
-23862.585872 395.546875
-23984.6451348 422.240722656
-24106.7043976 446.800292969
-24228.7636604 466.374023438
-24350.8229231 478.915039062
-24472.8821859 483.349121094
-24594.9414487 479.628417969
-24717.0007115 468.676757812
-24839.0599742 452.227539062
-24961.119237 432.580078125
-25083.1784998 412.3046875
-25205.2377625 393.926757812
-25327.2970253 379.62890625
-25449.3562881 371.001953125
-25571.4155509 368.874023438
-25693.4748136 373.228515625
-25815.5340764 383.227539062
-25937.5933392 397.325683594
-26059.652602 413.467285156
-26181.7118647 429.338867188
-26303.7711275 442.645507812
-26425.8303903 451.382324219
-26547.889653 454.071777344
-26669.9489158 449.931640625
-26792.0081786 438.965332031
-26914.0674414 421.9609375
-27036.1267041 400.39453125
-27158.1859669 376.262695312
-27280.2452297 351.853027344
-27402.3044925 329.483398438
-27524.3637552 311.236328125
-27646.423018 298.727539062
-27768.4822808 292.924316406
-27890.5415435 294.037109375
-28012.6008063 301.502929688
-28134.6600691 314.048828125
-28256.7193319 329.8359375
-28378.7785946 346.673828125
-28500.8378574 362.258789062
-28622.8971202 374.438476562
-28744.9563829 381.447753906
-28867.0156457 382.1015625
-28989.0749085 375.927734375
-29111.1341713 363.215332031
-29233.193434 344.977050781
-29355.2526968 322.83984375
-29477.3119596 298.858886719
-29599.3712224 275.294433594
-29721.4304851 254.364746094
-29843.4897479 238.002441406
-29965.5490107 227.654296875
-30087.6082734 224.125
-30209.6675362 227.500976562
-30331.726799 237.146484375
-30453.7860618 251.78125
-30575.8453245 269.62890625
-30697.9045873 288.608398438
-30819.9638501 306.561035156
-30942.0231129 321.479980469
-31064.0823756 331.71484375
-31186.1416384 336.135253906
-31308.2009012 334.231445312
-31430.2601639 326.1484375
-31552.3194267 312.640136719
-31674.3786895 294.967285156
-31796.4379523 274.731933594
-31918.497215 253.687011719
-32040.5564778 233.533203125
-32162.6157406 215.7265625
-32284.6750034 201.318359375
-32406.7342661 190.855957031
-32528.7935289 184.333496094
-32650.8527917 181.213867188
-32772.9120544 180.516113281
-32894.9713172 180.9453125
-33017.03058 181.065429688
-33139.0898428 179.478027344
-33261.1491055 175.0
-33383.2083683 166.811523438
-33505.2676311 154.555175781
-33627.3268939 138.38671875
-33749.3861566 118.958496094
-33871.4454194 97.345703125
-33993.5046822 74.9306640625
-34115.5639449 53.2377929688
-34237.6232077 33.7690429688
-34359.6824705 17.828125
-34481.7417333 6.38037109375
-34603.800996 -0.0537109375
-34725.8602588 -1.45654296875
-34847.9195216 1.697265625
-34969.9787844 8.4970703125
-35092.0380471 17.7075195312
-35214.0973099 27.9106445312
-35336.1565727 37.6733398438
-35458.2158354 45.7124023438
-35580.2750982 51.0356445312
-35702.334361 53.056640625
-35824.3936238 51.6533203125
-35946.4528865 47.1801757812
-36068.5121493 40.4165039062
-36190.5714121 32.4755859375
-36312.6306749 24.6694335938
-36434.6899376 18.3549804688
-36556.7492004 14.7719726562
-36678.8084632 14.8999023438
-36800.8677259 19.3432617188
-36922.9269887 28.2592773438
-37044.9862515 41.3344726562
-37167.0455143 57.814453125
-37289.104777 76.5859375
-37411.1640398 96.2905273438
-37533.2233026 115.466796875
-37655.2825653 132.701171875
-37777.3418281 146.768554688
-37899.4010909 156.749511719
-38021.4603537 162.112792969
-38143.5196164 162.750488281
-38265.5788792 158.966796875
-38387.638142 151.424316406
-38509.6974048 141.052246094
-38631.7566675 128.930664062
-38753.8159303 116.164550781
-38875.8751931 103.763183594
-38997.9344558 92.5400390625
-39119.9937186 83.0458984375
-39242.0529814 75.53125
-39364.1122442 69.9619140625
-39486.1715069 66.0610351562
-39608.2307697 63.3891601562
-39730.2900325 61.4418945312
-39852.3492953 59.7465820312
-39974.408558 57.9609375
-40096.4678208 55.943359375
-40218.5270836 53.7939453125
-40340.5863463 51.8549804688
-40462.6456091 50.6796875
-40584.7048719 50.9575195312
-40706.7641347 53.4189453125
-40828.8233974 58.7270507812
-40950.8826602 67.3623046875
-41072.941923 79.5283203125
-41195.0011858 95.0830078125
-41317.0604485 113.508300781
-41439.1197113 133.923339844
-41561.1789741 155.140625
-41683.2382368 175.763183594
-41805.2974996 194.3125
-41927.3567624 209.369628906
-42049.4160252 219.720214844
-42171.4752879 224.479003906
-42293.5345507 223.190917969
-42415.5938135 215.880859375
-42537.6530763 203.0625
-42659.712339 185.6875
-42781.7716018 165.05859375
-42903.8308646 142.6953125
-43025.8901273 120.18359375
-43147.9493901 99.0166015625
-43270.0086529 80.44921875
-43392.0679157 65.380859375
-43514.1271784 54.2763671875
-43636.1864412 47.142578125
-43758.245704 43.5541992188
-43880.3049668 42.7338867188
-44002.3642295 43.6684570312
-44124.4234923 45.255859375
-44246.4827551 46.4584960938
-44368.5420178 46.4516601562
-44490.6012806 44.740234375
-44612.6605434 41.2348632812
-44734.7198062 36.2788085938
-44856.7790689 30.61328125
-44978.8383317 25.296875
-45100.8975945 21.5688476562
-45222.9568573 20.6967773438
-45345.01612 23.7993164062
-45467.0753828 31.6865234375
-45589.1346456 44.72265625
-45711.1939083 62.7412109375
-45833.2531711 85.01171875
-45955.3124339 110.276367188
-46077.3716967 136.841796875
-46199.4309594 162.735839844
-46321.4902222 185.893066406
-46443.549485 204.369140625
-46565.6087478 216.541015625
-46687.6680105 221.295410156
-46809.7272733 218.157226562
-46931.7865361 207.359375
-47053.8457988 189.844726562
-47175.9050616 167.185546875
-47297.9643244 141.438476562
-47420.0235872 114.946777344
-47542.0828499 90.1040039062
-47664.1421127 69.1108398438
-47786.2013755 53.7451171875
-47908.2606382 45.1743164062
-48030.319901 43.8276367188
-48152.3791638 49.3452148438
-48274.4384266 60.6079101562
-48396.4976893 75.8510742188
-48518.5569521 92.83984375
-48640.6162149 109.108886719
-48762.6754777 122.217773438
-48884.7347404 130.010253906
-49006.7940032 130.852050781
-49128.853266 123.806152344
-49250.9125287 108.747558594
-49372.9717915 86.380859375
-49495.0310543 58.1865234375
-49617.0903171 26.2724609375
-49739.1495798 -6.83251953125
-49861.2088426 -38.4404296875
-49983.2681054 -65.9692382812
-50105.3273682 -87.2104492188
-50227.3866309 -100.552734375
-50349.4458937 -105.147949219
-50471.5051565 -100.990722656
-50593.5644192 -88.9208984375
-50715.623682 -70.5263671875
-50837.6829448 -47.9760742188
-50959.7422076 -23.79296875
-51081.8014703 -0.583984375
-51203.8607331 19.2275390625
-51325.9199959 33.662109375
-51447.9792587 41.3784179688
-51570.0385214 41.8168945312
-51692.0977842 35.2485351562
-51814.157047 22.7387695312
-51936.2163097 6.03076171875
-52058.2755725 -12.6474609375
-52180.3348353 -30.8276367188
-52302.3940981 -46.0595703125
-52424.4533608 -56.1801757812
-52546.5126236 -59.5405273438
-52668.5718864 -55.1811523438
-52790.6311492 -42.9311523438
-52912.6904119 -23.4272460938
-53034.7496747 1.95751953125
-53156.8089375 31.2612304688
-53278.8682002 62.1401367188
-53400.927463 92.1186523438
-53522.9867258 118.846679688
-53645.0459886 140.346191406
-53767.1052513 155.212402344
-53889.1645141 162.7578125
-54011.2237769 163.0703125
-54133.2830397 156.998046875
-54255.3423024 146.045898438
-54377.4015652 132.202636719
-54499.460828 117.721679688
-54621.5200907 104.868652344
-54743.5793535 95.6733398438
-54865.6386163 91.69921875
-54987.6978791 93.8706054688
-55109.7571418 102.363769531
-55231.8164046 116.57421875
-55353.8756674 135.166015625
-55475.9349302 156.202148438
-55597.9941929 177.330566406
-55720.0534557 196.016601562
-55842.1127185 209.793457031
-55964.1719812 216.5078125
-56086.231244 214.53515625
-56208.2905068 202.940429688
-56330.3497696 181.572265625
-56452.4090323 151.08984375
-56574.4682951 112.8984375
-56696.5275579 69.03125
-56818.5868206 21.96484375
-56940.6460834 -25.595703125
-57062.7053462 -70.953125
-57184.764609 -111.638671875
-57306.8238717 -145.613769531
-57428.8831345 -171.417480469
-57550.9423973 -188.264160156
-57673.0016601 -196.070800781
-57795.0609228 -195.422363281
-57917.1201856 -187.482910156
-58039.1794484 -173.860351562
-58161.2387111 -156.438964844
-58283.2979739 -137.206054688
-58405.3572367 -118.076660156
-58527.4164995 -100.744628906
-58649.4757622 -86.5668945312
-58771.535025 -76.4838867188
-58893.5942878 -70.9892578125
-59015.6535506 -70.1430664062
-59137.7128133 -73.6142578125
-59259.7720761 -80.7631835938
-59381.8313389 -90.7299804688
-59503.8906016 -102.534179688
-59625.9498644 -115.169433594
-59748.0091272 -127.678222656
-59870.06839 -139.219238281
-59992.1276527 -149.095703125
-60114.1869155 -156.775878906
-60236.2461783 -161.891601562
-60358.3054411 -164.215332031
-60480.3647038 -163.641113281
-60602.4239666 -160.157714844
-60724.4832294 -153.828613281
-60846.5424921 -144.779296875
-60968.6017549 -133.192382812
-61090.6610177 -119.312011719
-61212.7202805 -103.456054688
-61334.7795432 -86.0229492188
-61456.838806 -67.5034179688
-61578.8980688 -48.4760742188
-61700.9573316 -29.5908203125
-61823.0165943 -11.5454101562
-61945.0758571 4.9609375
-62067.1351199 19.2827148438
-62189.1943826 30.8779296875
-62311.2536454 39.3784179688
-62433.3129082 44.62890625
-62555.372171 46.7221679688
-62677.4314337 46.009765625
-62799.4906965 43.0844726562
-62921.5499593 38.7314453125
-63043.6092221 33.8637695312
-63165.6684848 29.42578125
-63287.7277476 26.2954101562
-63409.7870104 25.1801757812
-63531.8462731 26.5283203125
-63653.9055359 30.4575195312
-63775.9647987 36.7221679688
-63898.0240615 44.7119140625
-64020.0833242 53.498046875
-64142.142587 61.9145507812
-64264.2018498 68.6708984375
-64386.2611126 72.4907226562
-64508.3203753 72.2573242188
-64630.3796381 67.1474609375
-64752.4389009 56.75
-64874.4981636 41.1411132812
-64996.5574264 20.9204101562
-65118.6166892 -2.81298828125
-65240.675952 -28.53515625
-65362.7352147 -54.4155273438
-65484.7944775 -78.4790039062
-65606.8537403 -98.7866210938
-65728.9130031 -113.623046875
-65850.9722658 -121.663085938
-65973.0315286 -122.120117188
-66095.0907914 -114.830078125
-66217.1500541 -100.286132812
-66339.2093169 -79.6127929688
-66461.2685797 -54.4672851562
-66583.3278425 -26.8979492188
-66705.3871052 0.841796875
-66827.446368 26.5063476562
-66949.5056308 48.0581054688
-67071.5648935 63.8686523438
-67193.6241563 72.861328125
-67315.6834191 74.611328125
-67437.7426819 69.37890625
-67559.8019446 58.0727539062
-67681.8612074 42.1499023438
-67803.9204702 23.4638671875
-67925.979733 4.0732421875
-68048.0389957 -13.9697265625
-68170.0982585 -28.82421875
-68292.1575213 -39.0444335938
-68414.216784 -43.7182617188
-68536.2760468 -42.5483398438
-68658.3353096 -35.8706054688
-68780.3945724 -24.6083984375
-68902.4538351 -10.1577148438
-69024.5130979 5.76171875
-69146.5723607 21.3037109375
-69268.6316235 34.681640625
-69390.6908862 44.3662109375
-69512.750149 49.2348632812
-69634.8094118 48.6889648438
-69756.8686745 42.7060546875
-69878.9279373 31.8295898438
-70000.9872001 17.103515625
-70123.0464629 -0.044921875
-70245.1057256 -17.96875
-70367.1649884 -34.9697265625
-70489.2242512 -49.48046875
-70611.283514 -60.220703125
-70733.3427767 -66.3208007812
-70855.4020395 -67.3950195312
-70977.4613023 -63.5625
-71099.520565 -55.4125976562
-71221.5798278 -43.9189453125
-71343.6390906 -30.3168945312
-71465.6983534 -15.9526367188
-71587.7576161 -2.13525390625
-71709.8168789 10.0083007812
-71831.8761417 19.6484375
-71953.9354045 26.326171875
-72075.9946672 29.9794921875
-72198.05393 30.9233398438
-72320.1131928 29.783203125
-72442.1724555 27.3930664062
-72564.2317183 24.671875
-72686.2909811 22.49609375
-72808.3502439 21.5795898438
-72930.4095066 22.3823242188
-73052.4687694 25.0532226562
-73174.5280322 29.4174804688
-73296.587295 35.0141601562
-73418.6465577 41.1625976562
-73540.7058205 47.076171875
-73662.7650833 51.9755859375
-73784.824346 55.2192382812
-73906.8836088 56.408203125
-74028.9428716 55.46484375
-74151.0021344 52.6684570312
-74273.0613971 48.6430664062
-74395.1206599 44.3002929688
-74517.1799227 40.7319335938
-74639.2391855 39.0751953125
-74761.2984482 40.3627929688
-74883.357711 45.3701171875
-75005.4169738 54.4912109375
-75127.4762365 67.6381835938
-75249.5354993 84.2099609375
-75371.5947621 103.108398438
-75493.6540249 122.816894531
-75615.7132876 141.536132812
-75737.7725504 157.361328125
-75859.8318132 168.482421875
-75981.8910759 173.390136719
-76103.9503387 171.061035156
-76226.0096015 161.1015625
-76348.0688643 143.830078125
-76470.128127 120.291992188
-76592.1873898 92.1938476562
-76714.2466526 61.7685546875
-76836.3059154 31.5747070312
-76958.3651781 4.25439453125
-77080.4244409 -17.728515625
-77202.4837037 -32.3481445312
-77324.5429664 -38.2319335938
-77446.6022292 -34.8295898438
-77568.661492 -22.498046875
-77690.7207548 -2.50634765625
-77812.7800175 23.0649414062
-77934.8392803 51.4916992188
-78056.8985431 79.654296875
-78178.9578059 104.328125
-78301.0170686 122.488769531
-78423.0763314 131.614746094
-78545.1355942 129.934082031
-78667.1948569 116.618652344
-78789.2541197 91.87890625
-78911.3133825 56.9697265625
-79033.3726453 14.0893554688
-79155.431908 -33.8002929688
-79277.4911708 -83.2416992188
-79399.5504336 -130.5859375
-79521.6096964 -172.313476562
-79643.6689591 -205.3515625
-79765.7282219 -227.340820312
-79887.7874847 -236.833984375
-80009.8467474 -233.403320312
-80131.9060102 -217.659667969
-80253.965273 -191.165527344
-80376.0245358 -156.266113281
-80498.0837985 -115.846191406
-80620.1430613 -73.0512695312
-80742.2023241 -30.9833984375
-80864.2615869 7.57568359375
-80986.3208496 40.4111328125
-81108.3801124 66.0405273438
-81230.4393752 83.8154296875
-81352.4986379 93.916015625
-81474.5579007 97.2758789062
-81596.6171635 95.4213867188
-81718.6764263 90.259765625
-81840.735689 83.8359375
-81962.7949518 78.0844726562
-82084.8542146 74.603515625
-82206.9134774 74.4770507812
-82328.9727401 78.1591796875
-82451.0320029 85.4384765625
-82573.0912657 95.4750976562
-82695.1505284 106.9140625
-82817.2097912 118.057617188
-82939.269054 127.0703125
-83061.3283168 132.206542969
-83183.3875795 132.0234375
-83305.4468423 125.557617188
-83427.5061051 112.455566406
-83549.5653679 93.0288085938
-83671.6246306 68.2456054688
-83793.6838934 39.6411132812
-83915.7431562 9.1767578125
-84037.8024189 -20.9545898438
-84159.8616817 -48.541015625
-84281.9209445 -71.5698242188
-84403.9802073 -88.4204101562
-84526.03947 -98.01953125
-84648.0987328 -99.9360351562
-84770.1579956 -94.4086914062
-84892.2172583 -82.3076171875
-85014.2765211 -65.03125
-85136.3357839 -44.3549804688
-85258.3950467 -22.23828125
-85380.4543094 -0.63134765625
-85502.5135722 18.7236328125
-85624.572835 34.4545898438
-85746.6320978 45.677734375
-85868.6913605 52.0620117188
-85990.7506233 53.8334960938
-86112.8098861 51.7163085938
-86234.8691488 46.8266601562
-86356.9284116 40.5234375
-86478.9876744 34.244140625
-86601.0469372 29.3354492188
-86723.1061999 26.8989257812
-86845.1654627 27.6728515625
-86967.2247255 31.9541015625
-87089.2839883 39.5776367188
-87211.343251 49.9438476562
-87333.4025138 62.091796875
-87455.4617766 74.8129882812
-87577.5210393 86.7905273438
-87699.5803021 96.740234375
-87821.6395649 103.544921875
-87943.6988277 106.370117188
-88065.7580904 104.736816406
-88187.8173532 98.55859375
-88309.876616 88.1323242188
-88431.9358788 74.0859375
-88553.9951415 57.2973632812
-88676.0544043 38.7856445312
-88798.1136671 19.6000976562
-88920.1729298 0.70751953125
-89042.2321926 -17.0971679688
-89164.2914554 -33.2563476562
-89286.3507182 -47.474609375
-89408.4099809 -59.71875
-89530.4692437 -70.1704101562
-89652.5285065 -79.1650390625
-89774.5877693 -87.1040039062
-89896.647032 -94.37109375
-90018.7062948 -101.25
-90140.7655576 -107.862792969
-90262.8248203 -114.137207031
-90384.8840831 -119.802246094
-90506.9433459 -124.422363281
-90629.0026087 -127.453125
-90751.0618714 -128.325683594
-90873.1211342 -126.534667969
-90995.180397 -121.73046875
-91117.2396598 -113.794921875
-91239.2989225 -102.891113281
-91361.3581853 -89.4819335938
-91483.4174481 -74.314453125
-91605.4767108 -58.3598632812
-91727.5359736 -42.7270507812
-91849.5952364 -28.556640625
-91971.6544992 -16.890625
-92093.7137619 -8.564453125
-92215.7730247 -4.09912109375
-92337.8322875 -3.63720703125
-92459.8915503 -6.90380859375
-92581.950813 -13.2280273438
-92704.0100758 -21.5952148438
-92826.0693386 -30.75
-92948.1286013 -39.3247070312
-93070.1878641 -45.9838867188
-93192.2471269 -49.5747070312
-93314.3063897 -49.2568359375
-93436.3656524 -44.609375
-93558.4249152 -35.6845703125
-93680.484178 -23.0239257812
-93802.5434408 -7.609375
-93924.6027035 9.2255859375
-94046.6619663 25.9326171875
-94168.7212291 40.9067382812
-94290.7804918 52.6596679688
-94412.8397546 59.9829101562
-94534.8990174 62.0854492188
-94656.9582802 58.69140625
-94779.0175429 50.0830078125
-94901.0768057 37.0864257812
-95023.1360685 21.0009765625
-95145.1953312 3.474609375
-95267.254594 -13.6591796875
-95389.3138568 -28.5698242188
-95511.3731196 -39.6176757812
-95633.4323823 -45.5278320312
-95755.4916451 -45.5327148438
-95877.5509079 -39.4584960938
-95999.6101707 -27.7563476562
-96121.6694334 -11.470703125
-96243.7286962 7.85498046875
-96365.787959 28.3271484375
-96487.8472217 47.8818359375
-96609.9064845 64.4892578125
-96731.9657473 76.3530273438
-96854.0250101 82.0893554688
-96976.0842728 80.8666992188
-97098.1435356 72.4887695312
-97220.2027984 57.416015625
-97342.2620612 36.7241210938
-97464.3213239 12.0014648438
-97586.3805867 -14.8071289062
-97708.4398495 -41.5830078125
-97830.4991122 -66.2348632812
-97952.558375 -86.8974609375
-98074.6176378 -102.1015625
-98196.6769006 -110.900878906
-98318.7361633 -112.953125
-98440.7954261 -108.53125
-98562.8546889 -98.482421875
-98684.9139517 -84.1264648438
-98806.9732144 -67.1166992188
-98929.0324772 -49.2705078125
-99051.09174 -32.3881835938
-99173.1510027 -18.08984375
-99295.2102655 -7.666015625
-99417.2695283 -1.9765625
-99539.3287911 -1.3984375
-99661.3880538 -5.81884765625
-99783.4473166 -14.6865234375
-99905.5065794 -27.1020507812
-100027.565842 -41.9365234375
-100149.625105 -57.9716796875
-100271.684368 -74.0366210938
-100393.74363 -89.1284179688
-100515.802893 -102.508300781
-100637.862156 -113.751953125
-100759.921419 -122.767578125
-100881.980682 -129.758789062
-101004.039944 -135.162597656
-101126.099207 -139.551757812
-101248.15847 -143.521972656
-101370.217733 -147.586914062
-101492.276995 -152.074707031
-101614.336258 -157.060058594
-101736.395521 -162.327636719
-101858.454784 -167.374023438
-101980.514047 -171.45703125
-102102.573309 -173.668457031
-102224.632572 -173.047851562
-102346.691835 -168.69921875
-102468.751098 -159.918945312
-102590.81036 -146.296386719
-102712.869623 -127.803710938
-102834.928886 -104.833984375
-102956.988149 -78.2065429688
-103079.047411 -49.1215820312
-103201.106674 -19.0766601562
-103323.165937 10.255859375
-103445.2252 37.1650390625
-103567.284463 60.0532226562
-103689.343725 77.576171875
-103811.402988 88.763671875
-103933.462251 93.1069335938
-104055.521514 90.6010742188
-104177.580776 81.7431640625
-104299.640039 67.484375
-104421.699302 49.1362304688
-104543.758565 28.25
-104665.817828 6.47607421875
-104787.87709 -14.5883789062
-104909.936353 -33.5336914062
-105031.995616 -49.2573242188
-105154.054879 -61.0444335938
-105276.114141 -68.6162109375
-105398.173404 -72.1279296875
-105520.232667 -72.1303710938
-105642.29193 -69.4921875
-105764.351192 -65.3032226562
-105886.410455 -60.75390625
-106008.469718 -57.0166015625
-106130.528981 -55.1352539062
-106252.588244 -55.935546875
-106374.647506 -59.9609375
-106496.706769 -67.4418945312
-106618.766032 -78.2919921875
-106740.825295 -92.1435546875
-106862.884557 -108.395507812
-106984.94382 -126.287109375
-107107.003083 -144.970703125
-107229.062346 -163.586425781
-107351.121609 -181.326660156
-107473.180871 -197.481445312
-107595.240134 -211.469726562
-107717.299397 -222.842773438
-107839.35866 -231.282226562
-107961.417922 -236.572753906
-108083.477185 -238.577148438
-108205.536448 -237.207519531
-108327.595711 -232.40234375
-108449.654973 -224.119628906
-108571.714236 -212.338867188
-108693.773499 -197.079589844
-108815.832762 -178.436035156
-108937.892025 -156.610351562
-109059.951287 -131.958007812
-109182.01055 -105.016601562
-109304.069813 -76.5268554688
-109426.129076 -47.4306640625
-109548.188338 -18.84375
-109670.247601 7.99609375
-109792.306864 31.8076171875
-109914.366127 51.359375
-110036.42539 65.5810546875
-110158.484652 73.6640625
-110280.543915 75.166015625
-110402.603178 70.0771484375
-110524.662441 58.8637695312
-110646.721703 42.46875
-110768.780966 22.2661132812
-110890.840229 -0.02392578125
-111012.899492 -22.4609375
-111134.958754 -43.0390625
-111257.018017 -59.8520507812
-111379.07728 -71.2685546875
-111501.136543 -76.0815429688
-111623.195806 -73.6318359375
-111745.255068 -63.8876953125
-111867.314331 -47.4672851562
-111989.373594 -25.6079101562
-112111.432857 -0.07275390625
-112233.492119 26.9873046875
-112355.551382 53.2172851562
-112477.610645 76.2563476562
-112599.669908 93.94921875
-112721.729171 104.5390625
-112843.788433 106.830566406
-112965.847696 100.303222656
-113087.906959 85.166015625
-113209.966222 62.3530273438
-113332.025484 33.4467773438
-113454.084747 0.548828125
-113576.14401 -33.8955078125
-113698.203273 -67.3071289062
-113820.262535 -97.1875
-113942.321798 -121.33203125
-114064.381061 -138.01171875
-114186.440324 -146.111328125
-114308.499587 -145.215820312
-114430.558849 -135.630859375
-114552.618112 -118.341308594
-114674.677375 -94.9150390625
-114796.736638 -67.3530273438
-114918.7959 -37.91015625
-115040.855163 -8.90380859375
-115162.914426 17.4858398438
-115284.973689 39.38671875
-115407.032952 55.3754882812
-115529.092214 64.5727539062
-115651.151477 66.681640625
-115773.21074 61.982421875
-115895.270003 51.2685546875
-116017.329265 35.744140625
-116139.388528 16.8940429688
-116261.447791 -3.6640625
-116383.507054 -24.3256835938
-116505.566316 -43.6381835938
-116627.625579 -60.404296875
-116749.684842 -73.7646484375
-116871.744105 -83.2314453125
-116993.803368 -88.689453125
-117115.86263 -90.3588867188
-117237.921893 -88.7338867188
-117359.981156 -84.4921875
-117482.040419 -78.4077148438
-117604.099681 -71.2568359375
-117726.158944 -63.7397460938
-117848.218207 -56.4165039062
-117970.27747 -49.6728515625
-118092.336732 -43.7084960938
-118214.395995 -38.5439453125
-118336.455258 -34.0625
-118458.514521 -30.0493164062
-118580.573784 -26.2475585938
-118702.633046 -22.4140625
-118824.692309 -18.361328125
-118946.751572 -13.9931640625
-119068.810835 -9.32373046875
-119190.870097 -4.47021484375
-119312.92936 0.35302734375
-119434.988623 4.87451171875
-119557.047886 8.794921875
-119679.107149 11.8266601562
-119801.166411 13.7314453125
-119923.225674 14.3486328125
-120045.284937 13.6064453125
-120167.3442 11.5258789062
-120289.403462 8.21044921875
-120411.462725 3.82177734375
-120533.521988 -1.45068359375
-120655.581251 -7.4208984375
-120777.640513 -13.9375
-120899.699776 -20.904296875
-121021.759039 -28.2924804688
-121143.818302 -36.1391601562
-121265.877565 -44.5288085938
-121387.936827 -53.5673828125
-121509.99609 -63.3432617188
-121632.055353 -73.8916015625
-121754.114616 -85.1547851562
-121876.173878 -96.9575195312
-121998.233141 -108.986328125
-122120.292404 -120.798828125
-122242.351667 -131.842773438
-122364.41093 -141.496582031
-122486.470192 -149.122070312
-122608.529455 -154.129882812
-122730.588718 -156.044921875
-122852.647981 -154.56640625
-122974.707243 -149.615234375
-123096.766506 -141.362304688
-123218.825769 -130.229003906
-123340.885032 -116.866210938
-123462.944294 -102.101074219
-123585.003557 -86.8671875
-123707.06282 -72.115234375
-123829.122083 -58.7241210938
-123951.181346 -47.404296875
-124073.240608 -38.6284179688
-124195.299871 -32.5747070312
-124317.359134 -29.1098632812
-124439.418397 -27.796875
-124561.477659 -27.9467773438
-124683.536922 -28.6938476562
-124805.596185 -29.103515625
-124927.655448 -28.2841796875
-125049.714711 -25.5092773438
-125171.773973 -20.3208007812
-125293.833236 -12.6127929688
-125415.892499 -2.67578125
-125537.951762 8.79541015625
-125660.011024 20.7485351562
-125782.070287 31.8583984375
-125904.12955 40.6484375
-126026.188813 45.640625
-126148.248075 45.5224609375
-126270.307338 39.30078125
-126392.366601 26.439453125
-126514.425864 6.96240234375
-126636.485127 -18.4931640625
-126758.544389 -48.6879882812
-126880.603652 -81.83984375
-127002.662915 -115.75
-127124.722178 -147.970214844
-127246.78144 -176.008789062
-127368.840703 -197.552734375
-127490.899966 -210.678222656
-127612.959229 -214.043457031
-127735.018492 -207.034667969
-127857.077754 -189.8515625
-127979.137017 -163.522460938
-128101.19628 -129.848632812
-128223.255543 -91.2758789062
-128345.314805 -50.703125
-128467.374068 -11.2534179688
-128589.433331 23.9916992188
-128711.492594 52.2475585938
-128833.551856 71.2690429688
-128955.611119 79.5415039062
-129077.670382 76.4184570312
-129199.729645 62.1806640625
-129321.788908 38.0131835938
-129443.84817 5.90625
-129565.907433 -31.5112304688
-129687.966696 -71.197265625
-129810.025959 -109.95703125
-129932.085221 -144.706542969
-130054.144484 -172.731933594
-130176.203747 -191.91015625
-130298.26301 -200.872558594
-130420.322273 -199.098632812
-130542.381535 -186.939453125
-130664.440798 -165.555175781
-130786.500061 -136.793457031
-130908.559324 -103.002929688
-131030.618586 -66.8134765625
-131152.677849 -30.8984375
-131274.737112 2.2548828125
-131396.796375 30.5546875
-131518.855637 52.4580078125
-131640.9149 67.0751953125
-131762.974163 74.205078125
-131885.033426 74.302734375
-132007.092689 68.3916015625
-132129.151951 57.9243164062
-132251.211214 44.609375
-132373.270477 30.2280273438
-132495.32974 16.4526367188
-132617.389002 4.68896484375
-132739.448265 -4.0419921875
-132861.507528 -9.1796875
-132983.566791 -10.6376953125
-133105.626054 -8.77392578125
-133227.685316 -4.31298828125
-133349.744579 1.7685546875
-133471.803842 8.376953125
-133593.863105 14.4375
-133715.922367 19.0249023438
-133837.98163 21.4604492188
-133960.040893 21.3857421875
-134082.100156 18.783203125
-134204.159418 13.958984375
-134326.218681 7.48583984375
-134448.277944 0.11474609375
-134570.337207 -7.33349609375
-134692.39647 -14.0854492188
-134814.455732 -19.517578125
-134936.514995 -23.2451171875
-135058.574258 -25.1752929688
-135180.633521 -25.5263671875
-135302.692783 -24.7983398438
-135424.752046 -23.7211914062
-135546.811309 -23.158203125
-135668.870572 -23.9985351562
-135790.929835 -27.0395507812
-135912.989097 -32.8813476562
-136035.04836 -41.8325195312
-136157.107623 -53.857421875
-136279.166886 -68.5537109375
-136401.226148 -85.1782226562
-136523.285411 -102.704589844
-136645.344674 -119.92578125
-136767.403937 -135.567871094
-136889.463199 -148.420410156
-137011.522462 -157.461425781
-137133.581725 -161.967773438
-137255.640988 -161.586425781
-137377.700251 -156.374511719
-137499.759513 -146.791503906
-137621.818776 -133.651367188
-137743.878039 -118.029785156
-137865.937302 -101.152832031
-137987.996564 -84.2587890625
-138110.055827 -68.46875
-138232.11509 -54.6684570312
-138354.174353 -43.4194335938
-138476.233616 -34.9072265625
-138598.292878 -28.9409179688
-138720.352141 -24.9951171875
-138842.411404 -22.2963867188
-138964.470667 -19.9448242188
-139086.529929 -17.0517578125
-139208.589192 -12.884765625
-139330.648455 -6.9951171875
-139452.707718 0.67919921875
-139574.76698 9.7666015625
-139696.826243 19.4521484375
-139818.885506 28.5380859375
-139940.944769 35.5493164062
-140063.004032 38.892578125
-140185.063294 37.0380859375
-140307.122557 28.7124023438
-140429.18182 13.08984375
-140551.241083 -10.056640625
-140673.300345 -40.2490234375
-140795.359608 -76.2646484375
-140917.418871 -116.170898438
-141039.478134 -157.435546875
-141161.537397 -197.105957031
-141283.596659 -232.0390625
-141405.655922 -259.180175781
-141527.715185 -275.83984375
-141649.774448 -279.958496094
-141771.83371 -270.336425781
-141893.892973 -246.784667969
-142015.952236 -210.205078125
-142138.011499 -162.56640625
-142260.070761 -106.788574219
-142382.130024 -46.5327148438
-142504.189287 14.0751953125
-142626.24855 70.7822265625
-142748.307813 119.555664062
-142870.367075 156.928710938
-142992.426338 180.302734375
-143114.485601 188.176269531
-143236.544864 180.287597656
-143358.604126 157.641601562
-143480.663389 122.437988281
-143602.722652 77.87890625
-143724.781915 27.9008789062
-143846.841178 -23.1704101562
-143968.90044 -70.9936523438
-144090.959703 -111.588378906
-144213.018966 -141.685058594
-144335.078229 -159.0
-144457.137491 -162.428222656
-144579.196754 -152.129394531
-144701.256017 -129.493652344
-144823.31528 -97.0
-144945.374542 -57.978515625
-145067.433805 -16.2944335938
-145189.493068 24.0112304688
-145311.552331 59.09375
-145433.611594 85.6494140625
-145555.670856 101.210449219
-145677.730119 104.353027344
-145799.789382 94.8095703125
-145921.848645 73.4633789062
-146043.907907 42.2456054688
-146165.96717 3.9248046875
-146288.026433 -38.1650390625
-146410.085696 -80.4609375
-146532.144959 -119.50390625
-146654.204221 -152.270507812
-146776.263484 -176.438476562
-146898.322747 -190.595703125
-147020.38201 -194.337890625
-147142.441272 -188.280273438
-147264.500535 -173.954589844
-147386.559798 -153.627929688
-147508.619061 -130.045898438
-147630.678323 -106.130859375
-147752.737586 -84.6782226562
-147874.796849 -68.0581054688
-147996.856112 -57.9736328125
-148118.915375 -55.2905273438
-148240.974637 -59.9536132812
-148363.0339 -70.9995117188
-148485.093163 -86.6650390625
-148607.152426 -104.579101562
-148729.211688 -122.014160156
-148851.270951 -136.1796875
-148973.330214 -144.518554688
-149095.389477 -144.985351562
-149217.44874 -136.268066406
-149339.508002 -117.946777344
-149461.567265 -90.5532226562
-149583.626528 -55.5419921875
-149705.685791 -15.169921875
-149827.745053 27.7055664062
-149949.804316 69.8920898438
-150071.863579 108.155273438
-150193.922842 139.522949219
-150315.982104 161.564941406
-150438.041367 172.620117188
-150560.10063 171.953125
-150682.159893 159.82421875
-150804.219156 137.465332031
-150926.278418 106.962402344
-151048.337681 71.0654296875
-151170.396944 32.9291992188
-151292.456207 -4.17236328125
-151414.515469 -37.1518554688
-151536.574732 -63.376953125
-151658.633995 -80.9116210938
-151780.693258 -88.6782226562
-151902.752521 -86.5405273438
-152024.811783 -75.2958984375
-152146.871046 -56.5859375
-152268.930309 -32.72265625
-152390.989572 -6.46044921875
-152513.048834 19.2749023438
-152635.108097 41.6665039062
-152757.16736 58.2739257812
-152879.226623 67.2587890625
-153001.285885 67.5595703125
-153123.345148 58.9819335938
-153245.404411 42.2143554688
-153367.463674 18.7622070312
-153489.522937 -9.19482421875
-153611.582199 -39.0078125
-153733.641462 -67.7954101562
-153855.700725 -92.7080078125
-153977.759988 -111.18359375
-154099.81925 -121.174316406
-154221.878513 -121.329101562
-154343.937776 -111.108886719
-154465.997039 -90.8388671875
-154588.056302 -61.6767578125
-154710.115564 -25.5239257812
-154832.174827 15.1328125
-154954.23409 57.4204101562
-155076.293353 98.3051757812
-155198.352615 134.827148438
-155320.411878 164.32421875
-155442.471141 184.623535156
-155564.530404 194.195800781
-155686.589666 192.249511719
-155808.648929 178.767089844
-155930.708192 154.491210938
-156052.767455 120.848144531
-156174.826718 79.822265625
-156296.88598 33.80859375
-156418.945243 -14.5673828125
-156541.004506 -62.6318359375
-156663.063769 -107.840332031
-156785.123031 -147.936035156
-156907.182294 -181.080566406
-157029.241557 -205.950195312
-157151.30082 -221.794921875
-157273.360083 -228.451660156
-157395.419345 -226.328613281
-157517.478608 -216.346679688
-157639.537871 -199.860839844
-157761.597134 -178.551757812
-157883.656396 -154.312011719
-158005.715659 -129.118652344
-158127.774922 -104.912597656
-158249.834185 -83.48046875
-158371.893447 -66.3544921875
-158493.95271 -54.7265625
-158616.011973 -49.3828125
-158738.071236 -50.6689453125
-158860.130499 -58.4716796875
-158982.189761 -72.2348632812
-159104.249024 -90.9965820312
-159226.308287 -113.447753906
-159348.36755 -138.021484375
-159470.426812 -162.984863281
-159592.486075 -186.553710938
-159714.545338 -207.006835938
-159836.604601 -222.801269531
-159958.663864 -232.677734375
-160080.723126 -235.748535156
-160202.782389 -231.565429688
-160324.841652 -220.158203125
-160446.900915 -202.041015625
-160568.960177 -178.185058594
-160691.01944 -149.955566406
-160813.078703 -119.026855469
-160935.137966 -87.2602539062
-161057.197228 -56.5786132812
-161179.256491 -28.8247070312
-161301.315754 -5.62890625
-161423.375017 11.712890625
-161545.43428 22.33203125
-161667.493542 25.849609375
-161789.552805 22.4038085938
-161911.612068 12.6303710938
-162033.671331 -2.39404296875
-162155.730593 -21.2436523438
-162277.789856 -42.265625
-162399.849119 -63.7216796875
-162521.908382 -83.9311523438
-162643.967645 -101.411621094
-162766.026907 -115.001464844
-162888.08617 -123.951660156
-163010.145433 -127.979492188
-163132.204696 -127.28125
-163254.263958 -122.499511719
-163376.323221 -114.653808594
-163498.382484 -105.029296875
-163620.441747 -95.0537109375
-163742.501009 -86.1484375
-163864.560272 -79.5874023438
-163986.619535 -76.375
-164108.678798 -77.1352539062
-164230.738061 -82.0522460938
-164352.797323 -90.8427734375
-164474.856586 -102.774902344
-164596.915849 -116.728027344
-164718.975112 -131.29296875
-164841.034374 -144.897949219
-164963.093637 -155.945800781
-165085.1529 -162.963378906
-165207.212163 -164.73828125
-165329.271425 -160.427246094
-165451.330688 -149.646972656
-165573.389951 -132.512207031
-165695.449214 -109.634765625
-165817.508477 -82.0922851562
-165939.567739 -51.3408203125
-166061.627002 -19.1088867188
-166183.686265 12.7333984375
-166305.745528 42.3173828125
-166427.80479 67.9116210938
-166549.864053 88.048828125
-166671.923316 101.626953125
-166793.982579 107.984375
-166916.041842 106.931152344
-167038.101104 98.7529296875
-167160.160367 84.1713867188
-167282.21963 64.28125
-167404.278893 40.45703125
-167526.338155 14.2475585938
-167648.397418 -12.7353515625
-167770.456681 -38.9326171875
-167892.515944 -62.9326171875
-168014.575206 -83.5581054688
-168136.634469 -99.9248046875
-168258.693732 -111.479003906
-168380.752995 -118.005859375
-168502.812258 -119.615722656
-168624.87152 -116.710449219
-168746.930783 -109.927246094
-168868.990046 -100.080078125
-168991.049309 -88.0830078125
-169113.108571 -74.8837890625
-169235.167834 -61.39453125
-169357.227097 -48.4331054688
-169479.28636 -36.67578125
-169601.345623 -26.6206054688
-169723.404885 -18.5703125
-169845.464148 -12.625
-169967.523411 -8.6923828125
-170089.582674 -6.51025390625
-170211.641936 -5.67724609375
-170333.701199 -5.7001953125
-170455.760462 -6.0361328125
-170577.819725 -6.1474609375
-170699.878987 -5.5498046875
-170821.93825 -3.86328125
-170943.997513 -0.84521484375
-171066.056776 3.5751953125
-171188.116039 9.28173828125
-171310.175301 15.974609375
-171432.234564 23.1811523438
-171554.293827 30.2944335938
-171676.35309 36.619140625
-171798.412352 41.4326171875
-171920.471615 44.0561523438
-172042.530878 43.9287109375
-172164.590141 40.6733398438
-172286.649404 34.1611328125
-172408.708666 24.5512695312
-172530.767929 12.3120117188
-172652.827192 -1.78515625
-172774.886455 -16.7016601562
-172896.945717 -31.1938476562
-173019.00498 -43.9067382812
-173141.064243 -53.4809570312
-173263.123506 -58.6743164062
-173385.182768 -58.4833984375
-173507.242031 -52.2568359375
-173629.301294 -39.7841796875
-173751.360557 -21.3530273438
-173873.41982 2.23095703125
-173995.479082 29.6733398438
-174117.538345 59.2641601562
-174239.597608 88.9926757812
-174361.656871 116.702636719
-174483.716133 140.264160156
-174605.775396 157.758789062
-174727.834659 167.655761719
-174849.893922 168.967285156
-174971.953185 161.35546875
-175094.012447 145.196289062
-175216.07171 121.577148438
-175338.130973 92.2294921875
-175460.190236 59.4052734375
-175582.249498 25.6948242188
-175704.308761 -6.18701171875
-175826.368024 -33.6416015625
-175948.427287 -54.4189453125
-176070.486549 -66.8310546875
-176192.545812 -69.916015625
-176314.605075 -63.546875
-176436.664338 -48.462890625
-176558.723601 -26.21875
-176680.782863 0.93359375
-176802.842126 30.2470703125
-176924.901389 58.712890625
-177046.960652 83.34375
-177169.019914 101.448730469
-177291.079177 110.891113281
-177413.13844 110.300292969
-177535.197703 99.216796875
-177657.256966 78.1459960938
-177779.316228 48.5361328125
-177901.375491 12.6489257812
-178023.434754 -26.634765625
-178145.494017 -66.08203125
-178267.553279 -102.405761719
-178389.612542 -132.581542969
-178511.671805 -154.130371094
-178633.731068 -165.369140625
-178755.79033 -165.575683594
-178877.849593 -155.068847656
-178999.908856 -135.1875
-179121.968119 -108.169433594
-179244.027382 -76.9428710938
-179366.086644 -44.8461914062
-179488.145907 -15.302734375
-179610.20517 8.51123046875
-179732.264433 23.9897460938
-179854.323695 29.3530273438
-179976.382958 23.8413085938
-180098.442221 7.8017578125
-180220.501484 -17.3295898438
-180342.560747 -49.154296875
-180464.620009 -84.5327148438
-180586.679272 -119.882324219
-180708.738535 -151.522949219
-180830.797798 -176.037597656
-180952.85706 -190.613769531
-181074.916323 -193.325195312
-181196.975586 -183.337402344
-181319.034849 -161.006835938
-181441.094111 -127.86328125
-181563.153374 -86.484375
-181685.212637 -40.2602539062
-181807.2719 6.91748046875
-181929.331163 51.0190429688
-182051.390425 88.2583007812
-182173.449688 115.451660156
-182295.508951 130.321289062
-182417.568214 131.71484375
-182539.627476 119.715820312
-182661.686739 95.63671875
-182783.746002 61.8911132812
-182905.805265 21.763671875
-183027.864528 -20.9057617188
-183149.92379 -62.095703125
-183271.983053 -97.9897460938
-183394.042316 -125.340820312
-183516.101579 -141.791015625
-183638.160841 -146.089355469
-183760.220104 -138.212402344
-183882.279367 -119.365234375
-184004.33863 -91.8510742188
-184126.397892 -58.8466796875
-184248.457155 -24.0854492188
-184370.516418 8.5126953125
-184492.575681 35.2299804688
-184614.634944 52.9169921875
-184736.694206 59.3090820312
-184858.753469 53.2475585938
-184980.812732 34.802734375
-185102.871995 5.2685546875
-185224.931257 -32.9555664062
-185346.99052 -76.599609375
-185469.049783 -121.825683594
-185591.109046 -164.610351562
-185713.168309 -201.122070312
-185835.227571 -228.094726562
-185957.286834 -243.138183594
-186079.346097 -244.976074219
-186201.40536 -233.55859375
-186323.464622 -210.077148438
-186445.523885 -176.845703125
-186567.583148 -137.083984375
-186689.642411 -94.6118164062
-186811.701673 -53.4887695312
-186933.760936 -17.630859375
-187055.820199 9.55615234375
-187177.879462 25.494140625
-187299.938725 28.669921875
-187421.997987 18.7758789062
-187544.05725 -3.2705078125
-187666.116513 -35.4140625
-187788.175776 -74.6567382812
-187910.235038 -117.334960938
-188032.294301 -159.461425781
-188154.353564 -197.084472656
-188276.412827 -226.647949219
-188398.47209 -245.30078125
-188520.531352 -251.146484375
-188642.590615 -243.400878906
-188764.649878 -222.439453125
-188886.709141 -189.751953125
-189008.768403 -147.787597656
-189130.827666 -99.7294921875
-189252.886929 -49.1982421875
-189374.946192 0.06396484375
-189497.005454 44.51953125
-189619.064717 81.125
-189741.12398 107.572753906
-189863.183243 122.456542969
-189985.242506 125.352539062
-190107.301768 116.812011719
-190229.361031 98.2626953125
-190351.420294 71.8471679688
-190473.479557 40.2006835938
-190595.538819 6.19580078125
-190717.598082 -27.3159179688
-190839.657345 -57.7485351562
-190961.716608 -82.9873046875
-191083.775871 -101.538574219
-191205.835133 -112.617675781
-191327.894396 -116.163085938
-191449.953659 -112.787597656
-191572.012922 -103.664550781
-191694.072184 -90.3818359375
-191816.131447 -74.7524414062
-191938.19071 -58.6298828125
-192060.249973 -43.7255859375
-192182.309235 -31.4545898438
-192304.368498 -22.822265625
-192426.427761 -18.3540039062
-192548.487024 -18.080078125
-192670.546287 -21.5673828125
-192792.605549 -27.9970703125
-192914.664812 -36.2724609375
-193036.724075 -45.1499023438
-193158.783338 -53.3774414062
-193280.8426 -59.826171875
-193402.901863 -63.6030273438
-193524.961126 -64.1362304688
-193647.020389 -61.2280273438
-193769.079652 -55.0659179688
-193891.138914 -46.19921875
-194013.198177 -35.4829101562
-194135.25744 -23.99609375
-194257.316703 -12.93359375
-194379.375965 -3.50390625
-194501.435228 3.18701171875
-194623.494491 6.23681640625
-194745.553754 5.0234375
-194867.613016 -0.72900390625
-194989.672279 -10.923828125
-195111.731542 -25.0834960938
-195233.790805 -42.3779296875
-195355.850068 -61.6752929688
-195477.90933 -81.615234375
-195599.968593 -100.703125
-195722.027856 -117.40625
-195844.087119 -130.265625
-195966.146381 -137.999023438
-196088.205644 -139.594726562
-196210.264907 -134.399414062
-196332.32417 -122.174316406
-196454.383433 -103.133300781
-196576.442695 -77.95703125
-196698.501958 -47.767578125
-196820.561221 -14.0805664062
-196942.620484 21.271484375
-197064.679746 56.2504882812
-197186.739009 88.732421875
-197308.798272 116.647460938
-197430.857535 138.125976562
-197552.916797 151.635742188
-197674.97606 156.106933594
-197797.035323 151.030273438
-197919.094586 136.526367188
-198041.153849 113.360839844
-198163.213111 82.9272460938
-198285.272374 47.1743164062
-198407.331637 8.48388671875
-198529.3909 -30.4814453125
-198651.450162 -66.9711914062
-198773.509425 -98.3486328125
-198895.568688 -122.295898438
-199017.627951 -137.006835938
-199139.687214 -141.346191406
-199261.746476 -134.959472656
-199383.805739 -118.325683594
-199505.865002 -92.7465820312
-199627.924265 -60.2631835938
-199749.983527 -23.509765625
-199872.04279 14.4838867188
-199994.102053 50.5405273438
-200116.161316 81.5893554688
-200238.220578 104.93359375
-200360.279841 118.486328125
-200482.339104 120.962402344
-200604.398367 112.009765625
-200726.45763 92.259765625
-200848.516892 63.296875
-200970.576155 27.5419921875
-201092.635418 -11.9375
-201214.694681 -51.6831054688
-201336.753943 -88.134765625
-201458.813206 -117.939941406
-201580.872469 -138.251464844
-201702.931732 -146.982910156
-201824.990995 -143.004882812
-201947.050257 -126.258789062
-202069.10952 -97.77734375
-202191.168783 -59.611328125
-202313.228046 -14.66015625
-202435.287308 33.5678710938
-202557.346571 81.2626953125
-202679.405834 124.637207031
-202801.465097 160.263671875
-202923.524359 185.375488281
-203045.583622 198.116699219
-203167.642885 197.705566406
-203289.702148 184.512695312
-203411.761411 160.027832031
-203533.820673 126.733886719
-203655.879936 87.888671875
-203777.939199 47.2387695312
-203899.998462 8.68994140625
-204022.057724 -24.0400390625
-204144.116987 -47.7431640625
-204266.17625 -60.0029296875
-204388.235513 -59.4052734375
-204510.294776 -45.6538085938
-204632.354038 -19.5908203125
-204754.413301 16.8857421875
-204876.472564 60.998046875
-204998.531827 109.3359375
-205120.591089 158.161132812
-205242.650352 203.733398438
-205364.709615 242.630371094
-205486.768878 272.033691406
-205608.82814 289.959960938
-205730.887403 295.399414062
-205852.946666 288.379882812
-205975.005929 269.926269531
-206097.065192 241.936035156
-206219.124454 206.980957031
-206341.183717 168.053710938
-206463.24298 128.283691406
-206585.302243 90.654296875
-206707.361505 57.7451171875
-206829.420768 31.5151367188
-206951.480031 13.1577148438
-207073.539294 3.03125
-207195.598557 0.67138671875
-207317.657819 4.876953125
-207439.717082 13.865234375
-207561.776345 25.4760742188
-207683.835608 37.3994140625
-207805.89487 47.4125976562
-207927.954133 53.595703125
-208050.013396 54.5092773438
-208172.072659 49.3198242188
-208294.131921 37.8608398438
-208416.191184 20.6274414062
-208538.250447 -1.2958984375
-208660.30971 -26.3603515625
-208782.368973 -52.7099609375
-208904.428235 -78.3759765625
-209026.487498 -101.459472656
-209148.546761 -120.311523438
-209270.606024 -133.668945312
-209392.665286 -140.760742188
-209514.724549 -141.34765625
-209636.783812 -135.721679688
-209758.843075 -124.645019531
-209880.902338 -109.259277344
-210002.9616 -90.9526367188
-210125.020863 -71.2182617188
-210247.080126 -51.5141601562
-210369.139389 -33.1313476562
-210491.198651 -17.0927734375
-210613.257914 -4.08935546875
-210735.317177 5.55224609375
-210857.37644 11.8544921875
-210979.435702 15.1435546875
-211101.494965 15.9682617188
-211223.554228 15.0131835938
-211345.613491 12.9946289062
-211467.672754 10.568359375
-211589.732016 8.24853515625
-211711.791279 6.359375
-211833.850542 5.00390625
-211955.909805 4.0791015625
-212077.969067 3.30078125
-212200.02833 2.27294921875
-212322.087593 0.55126953125
-212444.146856 -2.26513671875
-212566.206118 -6.466796875
-212688.265381 -12.1611328125
-212810.324644 -19.2348632812
-212932.383907 -27.3369140625
-213054.44317 -35.8862304688
-213176.502432 -44.1147460938
-213298.561695 -51.1323242188
-213420.620958 -56.0048828125
-213542.680221 -57.8510742188
-213664.739483 -55.9321289062
-213786.798746 -49.73828125
-213908.858009 -39.0581054688
-214030.917272 -24.017578125
-214152.976535 -5.10498046875
-214275.035797 16.8481445312
-214397.09506 40.7099609375
-214519.154323 65.1103515625
-214641.213586 88.5356445312
-214763.272848 109.426269531
-214885.332111 126.287597656
-215007.391374 137.79296875
-215129.450637 142.87890625
-215251.509899 140.823730469
-215373.569162 131.303710938
-215495.628425 114.425292969
-215617.687688 90.73046875
-215739.746951 61.177734375
-215861.806213 27.09375
-215983.865476 -9.890625
-216105.924739 -47.921875
-216227.984002 -85.0239257812
-216350.043264 -119.196777344
-216472.102527 -148.523925781
-216594.16179 -171.278320312
-216716.221053 -186.015625
-216838.280316 -191.659179688
-216960.339578 -187.571289062
-217082.398841 -173.603515625
-217204.458104 -150.122558594
-217326.517367 -118.015625
-217448.576629 -78.666015625
-217570.635892 -33.900390625
-217692.695155 14.0844726562
-217814.754418 62.8295898438
-217936.81368 109.731445312
-218058.872943 152.185546875
-218180.932206 187.73046875
-218302.991469 214.19921875
-218425.050732 229.854003906
-218547.109994 233.508789062
-218669.169257 224.621582031
-218791.22852 203.348632812
-218913.287783 170.561035156
-219035.347045 127.810546875
-219157.406308 77.2534179688
-219279.465571 21.5288085938
-219401.524834 -36.3950195312
-219523.584097 -93.4096679688
-219645.643359 -146.458007812
-219767.702622 -192.733398438
-219889.761885 -229.860351562
-220011.821148 -256.050292969
-220133.88041 -270.209960938
-220255.939673 -272.003417969
-220377.998936 -261.860839844
-220500.058199 -240.922851562
-220622.117461 -210.941894531
-220744.176724 -174.1328125
-220866.235987 -132.992675781
-220988.29525 -90.1098632812
-221110.354513 -47.9614257812
-221232.413775 -8.73876953125
-221354.473038 25.8071289062
-221476.532301 54.4658203125
-221598.591564 76.626953125
-221720.650826 92.27734375
-221842.710089 101.952636719
-221964.769352 106.633300781
-222086.828615 107.616699219
-222208.887878 106.35546875
-222330.94714 104.304199219
-222453.006403 102.761230469
-222575.065666 102.747070312
-222697.124929 104.912109375
-222819.184191 109.490722656
-222941.243454 116.303222656
-223063.302717 124.799316406
-223185.36198 134.146972656
-223307.421242 143.340820312
-223429.480505 151.333496094
-223551.539768 157.158203125
-223673.599031 160.051269531
-223795.658294 159.531738281
-223917.717556 155.458007812
-224039.776819 148.037109375
-224161.836082 137.792480469
-224283.895345 125.497558594
-224405.954607 112.074707031
-224528.01387 98.4814453125
-224650.073133 85.591796875
-224772.132396 74.0844726562
-224894.191659 64.3608398438
-225016.250921 56.490234375
-225138.310184 50.2016601562
-225260.369447 44.9165039062
-225382.42871 39.8198242188
-225504.487972 33.966796875
-225626.547235 26.4111328125
-225748.606498 16.3325195312
-225870.665761 3.169921875
-225992.725023 -13.2827148438
-226114.784286 -32.8100585938
-226236.843549 -54.7514648438
-226358.902812 -78.03515625
-226480.962075 -101.251464844
-226603.021337 -122.776855469
-226725.0806 -140.924804688
-226847.139863 -154.112792969
-226969.199126 -161.029296875
-227091.258388 -160.784179688
-227213.317651 -153.013671875
-227335.376914 -137.956542969
-227457.436177 -116.449707031
-227579.49544 -89.8823242188
-227701.554702 -60.0810546875
-227823.613965 -29.1557617188
-227945.673228 0.6904296875
-228067.732491 27.37109375
-228189.791753 49.1127929688
-228311.851016 64.6303710938
-228433.910279 73.2612304688
-228555.969542 75.0356445312
-228678.028804 70.681640625
-228800.088067 61.5688476562
-228922.14733 49.5732421875
-229044.206593 36.9033203125
-229166.265856 25.8784179688
-229288.325118 18.6962890625
-229410.384381 17.208984375
-229532.443644 22.7211914062
-229654.502907 35.8403320312
-229776.562169 56.3935546875
-229898.621432 83.4145507812
-230020.680695 115.208984375
-230142.739958 149.485839844
-230264.799221 183.560058594
-230386.858483 214.583496094
-230508.917746 239.803222656
-230630.977009 256.817382812
-230753.036272 263.799316406
-230875.095534 259.676757812
-230997.154797 244.243164062
-231119.21406 218.191894531
-231241.273323 183.077148438
-231363.332585 141.190917969
-231485.391848 95.3798828125
-231607.451111 48.8139648438
-231729.510374 4.72412109375
-231851.569637 -33.8579101562
-231973.628899 -64.345703125
-232095.688162 -84.7998046875
-232217.747425 -94.0737304688
-232339.806688 -91.8876953125
-232461.86595 -78.8305664062
-232583.925213 -56.283203125
-232705.984476 -26.2885742188
-232828.043739 8.6416015625
-232950.103002 45.7431640625
-233072.162264 82.2270507812
-233194.221527 115.504394531
-233316.28079 143.378417969
-233438.340053 164.191894531
-233560.399315 176.919921875
-233682.458578 181.206542969
-233804.517841 177.3359375
-233926.577104 166.155273438
-234048.636366 148.94921875
-234170.695629 127.294921875
-234292.754892 102.892578125
-234414.814155 77.4140625
-234536.873418 52.3559570312
-234658.93268 28.9375
-234780.991943 8.02197265625
-234903.051206 -9.9013671875
-235025.110469 -24.71484375
-235147.169731 -36.6123046875
-235269.228994 -46.0263671875
-235391.288257 -53.53515625
-235513.34752 -59.7568359375
-235635.406783 -65.26171875
-235757.466045 -70.4921875
-235879.525308 -75.7104492188
-236001.584571 -80.9765625
-236123.643834 -86.1479492188
-236245.703096 -90.9165039062
-236367.762359 -94.8579101562
-236489.821622 -97.5014648438
-236611.880885 -98.3989257812
-236733.940147 -97.1948242188
-236855.99941 -93.6850585938
-236978.058673 -87.8515625
-237100.117936 -79.8833007812
-237222.177199 -70.1684570312
-237344.236461 -59.2661132812
-237466.295724 -47.86328125
-237588.354987 -36.7133789062
-237710.41425 -26.572265625
-237832.473512 -18.1381835938
-237954.532775 -11.990234375
-238076.592038 -8.5498046875
-238198.651301 -8.04638671875
-238320.710564 -10.5146484375
-238442.769826 -15.791015625
-238564.829089 -23.5415039062
-238686.888352 -33.2880859375
-238808.947615 -44.4477539062
-238931.006877 -56.3720703125
-239053.06614 -68.384765625
-239175.125403 -79.8149414062
-239297.184666 -90.0205078125
-239419.243928 -98.408203125
-239541.303191 -104.445800781
-239663.362454 -107.673339844
-239785.421717 -107.706054688
-239907.48098 -104.245117188
-240029.540242 -97.0893554688
-240151.599505 -86.150390625
-240273.658768 -71.4716796875
-240395.718031 -53.2573242188
-240517.777293 -31.8857421875
-240639.836556 -7.93798828125
-240761.895819 17.7993164062
-240883.955082 44.33984375
-241006.014345 70.5107421875
-241128.073607 95.0014648438
-241250.13287 116.422851562
-241372.192133 133.385742188
-241494.251396 144.594238281
-241616.310658 148.948242188
-241738.369921 145.638671875
-241860.429184 134.238769531
-241982.488447 114.771484375
-242104.547709 87.7509765625
-242226.606972 54.1821289062
-242348.666235 15.5336914062
-242470.725498 -26.337890625
-242592.784761 -69.2998046875
-242714.844023 -111.073242188
-242836.903286 -149.397460938
-242958.962549 -182.185058594
-243081.021812 -207.681152344
-243203.081074 -224.594726562
-243325.140337 -232.196777344
-243447.1996 -230.380859375
-243569.258863 -219.663574219
-243691.318126 -201.145507812
-243813.377388 -176.417480469
-243935.436651 -147.424804688
-244057.495914 -116.306640625
-244179.555177 -85.2182617188
-244301.614439 -56.1513671875
-244423.673702 -30.775390625
-244545.732965 -10.3071289062
-244667.792228 4.57470703125
-244789.85149 13.7729492188
-244911.910753 17.74609375
-245033.970016 17.4482421875
-245156.029279 14.2114257812
-245278.088542 9.60595703125
-245400.147804 5.271484375
-245522.207067 2.75390625
-245644.26633 3.349609375
-245766.325593 7.9775390625
-245888.384855 17.0942382812
-246010.444118 30.65234375
-246132.503381 48.1088867188
-246254.562644 68.4838867188
-246376.621907 90.4580078125
-246498.681169 112.502929688
-246620.740432 133.028808594
-246742.799695 150.530273438
-246864.858958 163.727539062
-246986.91822 171.676269531
-247108.977483 173.842773438
-247231.036746 170.141601562
-247353.096009 160.924316406
-247475.155271 146.926757812
-247597.214534 129.188964844
-247719.273797 108.940917969
-247841.33306 87.4829101562
-247963.392323 66.0654296875
-248085.451585 45.78125
-248207.510848 27.4848632812
-248329.570111 11.736328125
-248451.629374 -1.2060546875
-248573.688636 -11.373046875
-248695.747899 -19.0297851562
-248817.807162 -24.6030273438
-248939.866425 -28.5932617188
-249061.925688 -31.4853515625
-249183.98495 -33.671875
-249306.044213 -35.388671875
-249428.103476 -36.6865234375
-249550.162739 -37.4262695312
-249672.222001 -37.3110351562
-249794.281264 -35.9384765625
-249916.340527 -32.8823242188
-250038.39979 -27.7783203125
-250160.459052 -20.4086914062
-250282.518315 -10.7807617188
-250404.577578 0.826171875
-250526.636841 13.8403320312
-250648.696104 27.4067382812
-250770.755366 40.4458007812
-250892.814629 51.7338867188
-251014.873892 60.0112304688
-251136.933155 64.1103515625
-251258.992417 63.0786132812
-251381.05168 56.2924804688
-251503.110943 43.55078125
-251625.170206 25.126953125
-251747.229469 1.78271484375
-251869.288731 -25.2690429688
-251991.347994 -54.4384765625
-252113.407257 -83.8813476562
-252235.46652 -111.641601562
-252357.525782 -135.815917969
-252479.585045 -154.717285156
-252601.644308 -167.021484375
-252723.703571 -171.8828125
-252845.762833 -169.017578125
-252967.822096 -158.721679688
-253089.881359 -141.854492188
-253211.940622 -119.755371094
-253333.999885 -94.1279296875
-253456.059147 -66.8833007812
-253578.11841 -39.9672851562
-253700.177673 -15.1899414062
-253822.236936 5.93994140625
-253944.296198 22.3442382812
-254066.355461 33.4638671875
-254188.414724 39.3002929688
-254310.473987 40.3959960938
-254432.53325 37.7739257812
-254554.592512 32.8178710938
-254676.651775 27.1303710938
-254798.711038 22.361328125
-254920.770301 20.0380859375
-255042.829563 21.4033203125
-255164.888826 27.2856445312
-255286.948089 38.0043945312
-255409.007352 53.328125
-255531.066614 72.4819335938
-255653.125877 94.2094726562
-255775.18514 116.876464844
-255897.244403 138.61328125
-256019.303666 157.479003906
-256141.362928 171.62890625
-256263.422191 179.479492188
-256385.481454 179.843261719
-256507.540717 172.034667969
-256629.599979 155.928710938
-256751.659242 131.970703125
-256873.718505 101.139648438
-256995.777768 64.8676757812
-257117.837031 24.9248046875
-257239.896293 -16.7250976562
-257361.955556 -58.0727539062
-257484.014819 -97.2143554688
-257606.074082 -132.484375
-257728.133344 -162.565917969
-257850.192607 -186.562988281
-257972.25187 -204.038085938
-258094.311133 -215.005371094
-258216.370395 -219.893066406
-258338.429658 -219.471191406
-258460.488921 -214.755859375
-258582.548184 -206.903808594
-258704.607447 -197.103027344
-258826.666709 -186.467773438
-258948.725972 -175.958496094
-259070.785235 -166.311035156
-259192.844498 -158.002929688
-259314.90376 -151.241210938
-259436.963023 -145.975097656
-259559.022286 -141.936035156
-259681.081549 -138.687011719
-259803.140811 -135.687988281
-259925.200074 -132.357910156
-260047.259337 -128.139648438
-260169.3186 -122.552246094
-260291.377863 -115.230957031
-260413.437125 -105.953613281
-260535.496388 -94.6494140625
-260657.555651 -81.396484375
-260779.614914 -66.4018554688
-260901.674176 -49.9794921875
-261023.733439 -32.5170898438
-261145.792702 -14.44921875
-261267.851965 3.77880859375
-261389.911228 21.7338867188
-261511.97049 39.0112304688
-261634.029753 55.2543945312
-261756.089016 70.1567382812
-261878.148279 83.4682617188
-262000.207541 94.994140625
-262122.266804 104.59375
-262244.326067 112.179199219
-262366.38533 117.713378906
-262488.444592 121.217773438
-262610.503855 122.768066406
-262732.563118 122.504394531
-262854.622381 120.633789062
-262976.681644 117.427246094
-263098.740906 113.225097656
-263220.800169 108.424804688
-263342.859432 103.466796875
-263464.918695 98.8178710938
-263586.977957 94.9448242188
-263709.03722 92.2866210938
-263831.096483 91.2211914062
-263953.155746 92.0395507812
-264075.215009 94.9155273438
-264197.274271 99.8901367188
-264319.333534 106.857910156
-264441.392797 115.569824219
-264563.45206 125.640625
-264685.511322 136.573730469
-264807.570585 147.791015625
-264929.629848 158.668945312
-265051.689111 168.584472656
-265173.748373 176.954101562
-265295.807636 183.276367188
-265417.866899 187.157714844
-265539.926162 188.34375
-265661.985425 186.7265625
-265784.044687 182.348144531
-265906.10395 175.386230469
-266028.163213 166.135253906
-266150.222476 154.978515625
-266272.281738 142.353027344
-266394.341001 128.716308594
-266516.400264 114.515136719
-266638.459527 100.152832031
-266760.51879 85.9760742188
-266882.578052 72.2583007812
-267004.637315 59.1982421875
-267126.696578 46.9248046875
-267248.755841 35.51171875
-267370.815103 24.994140625
-267492.874366 15.384765625
-267614.933629 6.69775390625
-267736.992892 -1.04150390625
-267859.052154 -7.7841796875
-267981.111417 -13.4541015625
-268103.17068 -17.9560546875
-268225.229943 -21.185546875
-268347.289206 -23.046875
-268469.348468 -23.47265625
-268591.407731 -22.4516601562
-268713.466994 -20.0415039062
-268835.526257 -16.3930664062
-268957.585519 -11.75390625
-269079.644782 -6.47314453125
-269201.704045 -0.98974609375
-269323.763308 4.1826171875
-269445.822571 8.48974609375
-269567.881833 11.3627929688
-269689.941096 12.2666015625
-269812.000359 10.734375
-269934.059622 6.4150390625
-270056.118884 -0.89599609375
-270178.178147 -11.2290039062
-270300.23741 -24.4145507812
-270422.296673 -40.0844726562
-270544.355935 -57.6767578125
-270666.415198 -76.4521484375
-270788.474461 -95.5278320312
-270910.533724 -113.922851562
-271032.592987 -130.604003906
-271154.652249 -144.547851562
-271276.711512 -154.796875
-271398.770775 -160.521484375
-271520.830038 -161.071289062
-271642.8893 -156.022949219
-271764.948563 -145.217285156
-271887.007826 -128.780273438
-272009.067089 -107.132324219
-272131.126352 -80.9780273438
-272253.185614 -51.2836914062
-272375.244877 -19.2353515625
-272497.30414 13.8154296875
-272619.363403 46.4208984375
-272741.422665 77.109375
-272863.481928 104.46875
-272985.541191 127.225097656
-273107.600454 144.323730469
-273229.659716 154.988769531
-273351.718979 158.782714844
-273473.778242 155.639648438
-273595.837505 145.875488281
-273717.896768 130.183105469
-273839.95603 109.595703125
-273962.015293 85.4311523438
-274084.074556 59.2153320312
-274206.133819 32.5927734375
-274328.193081 7.22021484375
-274450.252344 -15.3344726562
-274572.311607 -33.6977539062
-274694.37087 -46.7768554688
-274816.430133 -53.8359375
-274938.489395 -54.5419921875
-275060.548658 -48.9877929688
-275182.607921 -37.6806640625
-275304.667184 -21.5073242188
-275426.726446 -1.66357421875
-275548.785709 20.4291992188
-275670.844972 43.2353515625
-275792.904235 65.2114257812
-275914.963497 84.9213867188
-276037.02276 101.137695312
-276159.082023 112.928710938
-276281.141286 119.71484375
-276403.200549 121.3046875
-276525.259811 117.892089844
-276647.319074 110.024902344
-276769.378337 98.5493164062
-276891.4376 84.5258789062
-277013.496862 69.1357421875
-277135.556125 53.5756835938
-277257.615388 38.9619140625
-277379.674651 26.2377929688
-277501.733914 16.1083984375
-277623.793176 8.99658203125
-277745.852439 5.0224609375
-277867.911702 4.02392578125
-277989.970965 5.58642578125
-278112.030227 9.11083984375
-278234.08949 13.8891601562
-278356.148753 19.1840820312
-278478.208016 24.3125
-278600.267278 28.7153320312
-278722.326541 32.0151367188
-278844.385804 34.0400390625
-278966.445067 34.8354492188
-279088.50433 34.6372070312
-279210.563592 33.8305664062
-279332.622855 32.8852539062
-279454.682118 32.2817382812
-279576.741381 32.4326171875
-279698.800643 33.6069335938
-279820.859906 35.8803710938
-279942.919169 39.0888671875
-280064.978432 42.8212890625
-280187.037695 46.4365234375
-280309.096957 49.1083984375
-280431.15622 49.8955078125
-280553.215483 47.8256835938
-280675.274746 41.9990234375
-280797.334008 31.6845703125
-280919.393271 16.4135742188
-281041.452534 -3.953125
-281163.511797 -29.1694335938
-281285.571059 -58.5952148438
-281407.630322 -91.20703125
-281529.689585 -125.654296875
-281651.748848 -160.337890625
-281773.808111 -193.513183594
-281895.867373 -223.416992188
-282017.926636 -248.385253906
-282139.985899 -266.980957031
-282262.045162 -278.097167969
-282384.104424 -281.04296875
-282506.163687 -275.595703125
-282628.22295 -262.019042969
-282750.282213 -241.045898438
-282872.341476 -213.83203125
-282994.400738 -181.872070312
-283116.460001 -146.902832031
-283238.519264 -110.78515625
-283360.578527 -75.3872070312
-283482.637789 -42.4716796875
-283604.697052 -13.58984375
-283726.756315 9.99462890625
-283848.815578 27.3642578125
-283970.87484 37.9780273438
-284092.934103 41.6728515625
-284214.993366 38.6420898438
-284337.052629 29.396484375
-284459.111892 14.7045898438
-284581.171154 -4.47021484375
-284703.230417 -27.0366210938
-284825.28968 -51.8432617188
-284947.348943 -77.7309570312
-285069.408205 -103.583984375
-285191.467468 -128.361816406
-285313.526731 -151.124023438
-285435.585994 -171.046875
-285557.645257 -187.426269531
-285679.704519 -199.682617188
-285801.763782 -207.361328125
-285923.823045 -210.134277344
-286045.882308 -207.807128906
-286167.94157 -200.325683594
-286290.000833 -187.7890625
-286412.060096 -170.458496094
-286534.119359 -148.770507812
-286656.178621 -123.339355469
-286778.237884 -94.9521484375
-286900.297147 -64.5581054688
-287022.35641 -33.236328125
-287144.415673 -2.15283203125
-287266.474935 27.4887695312
-287388.534198 54.5170898438
-287510.593461 77.8598632812
-287632.652724 96.6171875
-287754.711986 110.125488281
-287876.771249 118.012695312
-287998.830512 120.230957031
-288120.889775 117.078125
-288242.949038 109.178222656
-288365.0083 97.4526367188
-288487.067563 83.0556640625
-288609.126826 67.2939453125
-288731.186089 51.5317382812
-288853.245351 37.0849609375
-288975.304614 25.1201171875
-289097.363877 16.5590820312
-289219.42314 12.0053710938
-289341.482402 11.6909179688
-289463.541665 15.4541015625
-289585.600928 22.7509765625
-289707.660191 32.6953125
-289829.719454 44.1303710938
-289951.778716 55.7211914062
-290073.837979 66.0668945312
-290195.897242 73.8139648438
-290317.956505 77.7758789062
-290440.015767 77.0297851562
-290562.07503 71.001953125
-290684.134293 59.5180664062
-290806.193556 42.828125
-290928.252819 21.5913085938
-291050.312081 -3.162109375
-291172.371344 -30.1171875
-291294.430607 -57.7578125
-291416.48987 -84.4887695312
-291538.549132 -108.745605469
-291660.608395 -129.116210938
-291782.667658 -144.438964844
-291904.726921 -153.8828125
-292026.786183 -157.007324219
-292148.845446 -153.783691406
-292270.904709 -144.58984375
-292392.963972 -130.176269531
-292515.023235 -111.601074219
-292637.082497 -90.1489257812
-292759.14176 -67.2329101562
-292881.201023 -44.2924804688
-293003.260286 -22.6948242188
-293125.319548 -3.6396484375
-293247.378811 11.9116210938
-293369.438074 23.2958984375
-293491.497337 30.1767578125
-293613.5566 32.5512695312
-293735.615862 30.7373046875
-293857.675125 25.3310546875
-293979.734388 17.16015625
-294101.793651 7.2109375
-294223.852913 -3.44384765625
-294345.912176 -13.71484375
-294467.971439 -22.57421875
-294590.030702 -29.1147460938
-294712.089964 -32.6015625
-294834.149227 -32.5151367188
-294956.20849 -28.5712890625
-295078.267753 -20.7314453125
-295200.327016 -9.201171875
-295322.386278 5.59375
-295444.445541 23.0317382812
-295566.504804 42.3310546875
-295688.564067 62.6000976562
-295810.623329 82.8774414062
-295932.682592 102.187011719
-296054.741855 119.587402344
-296176.801118 134.217773438
-296298.860381 145.341308594
-296420.919643 152.387695312
-296542.978906 154.978027344
-296665.038169 152.953125
-296787.097432 146.384277344
-296909.156694 135.571777344
-297031.215957 121.038574219
-297153.27522 103.501953125
-297275.334483 83.8427734375
-297397.393745 63.0546875
-297519.453008 42.19140625
-297641.512271 22.30078125
-297763.571534 4.3603515625
-297885.630797 -10.7866210938
-298007.690059 -22.4946289062
-298129.749322 -30.3627929688
-298251.808585 -34.2709960938
-298373.867848 -34.3989257812
-298495.92711 -31.2236328125
-298617.986373 -25.4936523438
-298740.045636 -18.18359375
-298862.104899 -10.431640625
-298984.164162 -3.455078125
-299106.223424 1.54052734375
-299228.282687 3.455078125
-299350.34195 1.3876953125
-299472.401213 -5.28271484375
-299594.460475 -16.8315429688
-299716.519738 -33.1479492188
-299838.579001 -53.7192382812
-299960.638264 -77.65234375
-300082.697526 -103.716308594
-300204.756789 -130.418945312
-300326.816052 -156.105957031
-300448.875315 -179.072265625
-300570.934578 -197.690917969
-300692.99384 -210.52734375
-300815.053103 -216.458007812
-300937.112366 -214.757324219
-301059.171629 -205.165527344
-301181.230891 -187.919921875
-301303.290154 -163.751464844
-301425.349417 -133.845214844
-301547.40868 -99.765625
-301669.467943 -63.3549804688
-301791.527205 -26.6083984375
-301913.586468 8.46142578125
-302035.645731 39.9658203125
-302157.704994 66.2631835938
-302279.764256 86.0766601562
-302401.823519 98.576171875
-302523.882782 103.431152344
-302645.942045 100.824707031
-302768.001307 91.4340820312
-302890.06057 76.3735351562
-303012.119833 57.1049804688
-303134.179096 35.3330078125
-303256.238359 12.875
-303378.297621 -8.46533203125
-303500.356884 -27.01953125
-303622.416147 -41.3686523438
-303744.47541 -50.4296875
-303866.534672 -53.5141601562
-303988.593935 -50.359375
-304110.653198 -41.1303710938
-304232.712461 -26.3823242188
-304354.771724 -7.0107421875
-304476.830986 15.8330078125
-304598.890249 40.8237304688
-304720.949512 66.5634765625
-304843.008775 91.6704101562
-304965.068037 114.866210938
-305087.1273 135.045898438
-305209.186563 151.328613281
-305331.245826 163.092285156
-305453.305088 169.982421875
-305575.364351 171.910644531
-305697.423614 169.028808594
-305819.482877 161.696289062
-305941.54214 150.437988281
-306063.601402 135.900878906
-306185.660665 118.808105469
-306307.719928 99.91796875
-306429.779191 79.9931640625
-306551.838453 59.76953125
-306673.897716 39.9404296875
-306795.956979 21.1362304688
-306918.016242 3.921875
-307040.075504 -11.2104492188
-307162.134767 -23.8530273438
-307284.19403 -33.677734375
-307406.253293 -40.4521484375
-307528.312556 -44.0405273438
-307650.371818 -44.4165039062
-307772.431081 -41.6694335938
-307894.490344 -36.0107421875
-308016.549607 -27.7758789062
-308138.608869 -17.419921875
-308260.668132 -5.50146484375
-308382.727395 7.33056640625
-308504.786658 20.3754882812
-308626.845921 32.9086914062
-308748.905183 44.2290039062
-308870.964446 53.6987304688
-308993.023709 60.7875976562
-309115.082972 65.109375
-309237.142234 66.4497070312
-309359.201497 64.7807617188
-309481.26076 60.2670898438
-309603.320023 53.24609375
-309725.379285 44.20703125
-309847.438548 33.7470703125
-309969.497811 22.5239257812
-310091.557074 11.201171875
-310213.616337 0.388671875
-310335.675599 -9.39794921875
-310457.734862 -17.7866210938
-310579.794125 -24.5698242188
-310701.853388 -29.7202148438
-310823.91265 -33.380859375
-310945.971913 -35.84375
-311068.031176 -37.5151367188
-311190.090439 -38.865234375
-311312.149702 -40.37890625
-311434.208964 -42.4970703125
-311556.268227 -45.5737304688
-311678.32749 -49.8354492188
-311800.386753 -55.3549804688
-311922.446015 -62.0439453125
-312044.505278 -69.6650390625
-312166.564541 -77.849609375
-312288.623804 -86.1396484375
-312410.683066 -94.0346679688
-312532.742329 -101.040039062
-312654.801592 -106.719238281
-312776.860855 -110.730957031
-312898.920118 -112.863769531
-313020.97938 -113.052246094
-313143.038643 -111.374023438
-313265.097906 -108.038085938
-313387.157169 -103.348144531
-313509.216431 -97.6674804688
-313631.275694 -91.3720703125
-313753.334957 -84.8002929688
-313875.39422 -78.2163085938
-313997.453483 -71.77734375
-314119.512745 -65.51953125
-314241.572008 -59.35546875
-314363.631271 -53.0942382812
-314485.690534 -46.470703125
-314607.749796 -39.1938476562
-314729.809059 -30.990234375
-314851.868322 -21.6625976562
-314973.927585 -11.1318359375
-315095.986847 0.53173828125
-315218.04611 13.0844726562
-315340.105373 26.1157226562
-315462.164636 39.0668945312
-315584.223899 51.2734375
-315706.283161 62.0219726562
-315828.342424 70.6181640625
-315950.401687 76.4560546875
-316072.46095 79.0854492188
-316194.520212 78.2734375
-316316.579475 74.0361328125
-316438.638738 66.6591796875
-316560.698001 56.6884765625
-316682.757264 44.8950195312
-316804.816526 32.21484375
-316926.875789 19.6748046875
-317048.935052 8.3037109375
-317170.994315 -0.9609375
-317293.053577 -7.3623046875
-317415.11284 -10.392578125
-317537.172103 -9.84814453125
-317659.231366 -5.8544921875
-317781.290628 1.13720703125
-317903.349891 10.3881835938
-318025.409154 20.9262695312
-318147.468417 31.6328125
-318269.52768 41.33984375
-318391.586942 48.9267578125
-318513.646205 53.4252929688
-318635.705468 54.0986328125
-318757.764731 50.505859375
-318879.823993 42.5395507812
-319001.883256 30.4326171875
-319123.942519 14.7368164062
-319246.001782 -3.72705078125
-319368.061045 -23.9418945312
-319490.120307 -44.77734375
-319612.17957 -65.0810546875
-319734.238833 -83.7705078125
-319856.298096 -99.9086914062
-319978.357358 -112.764648438
-320100.416621 -121.854980469
-320222.475884 -126.953613281
-320344.535147 -128.082519531
-320466.594409 -125.484863281
-320588.653672 -119.573730469
-320710.712935 -110.877441406
-320832.772198 -99.9809570312
-320954.831461 -87.4711914062
-321076.890723 -73.8940429688
-321198.949986 -59.724609375
-321321.009249 -45.3544921875
-321443.068512 -31.0981445312
-321565.127774 -17.2094726562
-321687.187037 -3.9130859375
-321809.2463 8.56689453125
-321931.305563 19.9731445312
-322053.364826 29.9931640625
-322175.424088 38.2524414062
-322297.483351 44.318359375
-322419.542614 47.7260742188
-322541.601877 48.0229492188
-322663.661139 44.814453125
-322785.720402 37.8291015625
-322907.779665 26.9731445312
-323029.838928 12.380859375
-323151.89819 -5.54931640625
-323273.957453 -26.150390625
-323396.016716 -48.4951171875
-323518.075979 -71.4462890625
-323640.135242 -93.720703125
-323762.194504 -113.982910156
-323884.253767 -130.950683594
-324006.31303 -143.502929688
-324128.372293 -150.78125
-324250.431555 -152.280761719
-324372.490818 -147.903808594
-324494.550081 -137.991210938
-324616.609344 -123.307128906
-324738.668607 -104.989257812
-324860.727869 -84.4575195312
-324982.787132 -63.3071289062
-325104.846395 -43.1650390625
-325226.905658 -25.552734375
-325348.96492 -11.7504882812
-325471.024183 -2.68115234375
-325593.083446 1.171875
-325715.142709 -0.18408203125
-325837.201971 -6.259765625
-325959.261234 -16.1206054688
-326081.320497 -28.478515625
-326203.37976 -41.8090820312
-326325.439023 -54.498046875
-326447.498285 -64.9877929688
-326569.557548 -71.9301757812
-326691.616811 -74.3061523438
-326813.676074 -71.52734375
-326935.735336 -63.4799804688
-327057.794599 -50.5395507812
-327179.853862 -33.5234375
-327301.913125 -13.6118164062
-327423.972388 7.7734375
-327546.03165 29.109375
-327668.090913 48.919921875
-327790.150176 65.9208984375
-327912.209439 79.1401367188
-328034.268701 88.0083007812
-328156.327964 92.4028320312
-328278.387227 92.6538085938
-328400.44649 89.4946289062
-328522.505752 83.9780273438
-328644.565015 77.3520507812
-328766.624278 70.9306640625
-328888.683541 65.9389648438
-329010.742804 63.38671875
-329132.802066 63.9526367188
-329254.861329 67.9116210938
-329376.920592 75.0947265625
-329498.979855 84.9096679688
-329621.039117 96.3940429688
-329743.09838 108.311523438
-329865.157643 119.278808594
-329987.216906 127.910644531
-330109.276169 132.95703125
-330231.335431 133.44140625
-330353.394694 128.762695312
-330475.453957 118.763671875
-330597.51322 103.754882812
-330719.572482 84.49609375
-330841.631745 62.1274414062
-330963.691008 38.0673828125
-331085.750271 13.8837890625
-331207.809533 -8.849609375
-331329.868796 -28.6997070312
-331451.928059 -44.4990234375
-331573.987322 -55.4521484375
-331696.046585 -61.1987304688
-331818.105847 -61.8413085938
-331940.16511 -57.919921875
-332062.224373 -50.3540039062
-332184.283636 -40.3452148438
-332306.342898 -29.2573242188
-332428.402161 -18.4853515625
-332550.461424 -9.3203125
-332672.520687 -2.8388671875
-332794.57995 0.1953125
-332916.639212 -0.61279296875
-333038.698475 -5.2724609375
-333160.757738 -13.41796875
-333282.817001 -24.3642578125
-333404.876263 -37.19140625
-333526.935526 -50.8413085938
-333648.994789 -64.2280273438
-333771.054052 -76.3452148438
-333893.113314 -86.3530273438
-334015.172577 -93.6508789062
-334137.23184 -97.9169921875
-334259.291103 -99.115234375
-334381.350366 -97.4736328125
-334503.409628 -93.4345703125
-334625.468891 -87.5874023438
-334747.528154 -80.5888671875
-334869.587417 -73.076171875
-334991.646679 -65.5981445312
-335113.705942 -58.5537109375
-335235.765205 -52.1611328125
-335357.824468 -46.4389648438
-335479.883731 -41.2275390625
-335601.942993 -36.2275390625
-335724.002256 -31.0541992188
-335846.061519 -25.3076171875
-335968.120782 -18.642578125
-336090.180044 -10.8295898438
-336212.239307 -1.8115234375
-336334.29857 8.2734375
-336456.357833 19.0830078125
-336578.417095 30.0874023438
-336700.476358 40.6171875
-336822.535621 49.9223632812
-336944.594884 57.2475585938
-337066.654147 61.9116210938
-337188.713409 63.3837890625
-337310.772672 61.3491210938
-337432.831935 55.7514648438
-337554.891198 46.8129882812
-337676.95046 35.0366210938
-337799.009723 21.1655273438
-337921.068986 6.13134765625
-338043.128249 -9.01953125
-338165.187512 -23.2153320312
-338287.246774 -35.4458007812
-338409.306037 -44.8520507812
-338531.3653 -50.7958984375
-338653.424563 -52.919921875
-338775.483825 -51.1772460938
-338897.543088 -45.8330078125
-339019.602351 -37.4521484375
-339141.661614 -26.8471679688
-339263.720876 -15.015625
-339385.780139 -3.064453125
-339507.839402 7.8837890625
-339629.898665 16.7719726562
-339751.957928 22.6943359375
-339874.01719 24.9624023438
-339996.076453 23.1635742188
-340118.135716 17.1884765625
-340240.194979 7.24951171875
-340362.254241 -6.13037109375
-340484.313504 -22.1450195312
-340606.372767 -39.751953125
-340728.43203 -57.724609375
-340850.491293 -74.7299804688
-340972.550555 -89.3955078125
-341094.609818 -100.389160156
-341216.669081 -106.497558594
-341338.728344 -106.692382812
-341460.787606 -100.197265625
-341582.846869 -86.5385742188
-341704.906132 -65.5888671875
-341826.965395 -37.591796875
-341949.024657 -3.17138671875
-342071.08392 36.67578125
-342193.143183 80.611328125
-342315.202446 126.997558594
-342437.261709 173.969238281
-342559.320971 219.515625
-342681.380234 261.580078125
-342803.439497 298.168945312
-342925.49876 327.467773438
-343047.558022 347.950683594
-343169.617285 358.485351562
-343291.676548 358.418945312
-343413.735811 347.635253906
-343535.795074 326.590820312
-343657.854336 296.304199219
-343779.913599 258.315917969
-343901.972862 214.604980469
-344024.032125 167.477050781
-344146.091387 119.419921875
-344268.15065 72.9482421875
-344390.209913 30.431640625
-344512.269176 -6.064453125
-344634.328438 -34.921875
-344756.387701 -55.080078125
-344878.446964 -66.1127929688
-345000.506227 -68.2514648438
-345122.56549 -62.3603515625
-345244.624752 -49.8662109375
-345366.684015 -32.6372070312
-345488.743278 -12.83203125
-345610.802541 7.2744140625
-345732.861803 25.4760742188
-345854.921066 39.8134765625
-345976.980329 48.7265625
-346099.039592 51.1752929688
-346221.098855 46.7138671875
-346343.158117 35.5170898438
-346465.21738 18.349609375
-346587.276643 -3.51513671875
-346709.335906 -28.4130859375
-346831.395168 -54.44140625
-346953.454431 -79.6259765625
-347075.513694 -102.095703125
-347197.572957 -120.231933594
-347319.632219 -132.803710938
-347441.691482 -139.051269531
-347563.750745 -138.736816406
-347685.810008 -132.137695312
-347807.869271 -119.997558594
-347929.928533 -103.438476562
-348051.987796 -83.8427734375
-348174.047059 -62.7143554688
-348296.106322 -41.5458984375
-348418.165584 -21.6831054688
-348540.224847 -4.22265625
-348662.28411 10.0639648438
-348784.343373 20.7685546875
-348906.402636 27.8427734375
-349028.461898 31.5629882812
-349150.521161 32.4599609375
-349272.580424 31.2280273438
-349394.639687 28.6298828125
-349516.698949 25.3916015625
-349638.758212 22.1264648438
-349760.817475 19.2612304688
-349882.876738 17.0092773438
-350004.936 15.3618164062
-350126.995263 14.115234375
-350249.054526 12.9228515625
-350371.113789 11.3681640625
-350493.173052 9.03662109375
-350615.232314 5.60546875
-350737.291577 0.89990234375
-350859.35084 -5.05126953125
-350981.410103 -12.0029296875
-351103.469365 -19.4936523438
-351225.528628 -26.8920898438
-351347.587891 -33.4516601562
-351469.647154 -38.3955078125
-351591.706417 -41.0048828125
-351713.765679 -40.7065429688
-351835.824942 -37.1489257812
-351957.884205 -30.2592773438
-352079.943468 -20.2685546875
-352202.00273 -7.71142578125
-352324.061993 6.61279296875
-352446.121256 21.7001953125
-352568.180519 36.4311523438
-352690.239781 49.6674804688
-352812.299044 60.3540039062
-352934.358307 67.61328125
-353056.41757 70.8208007812
-353178.476833 69.65625
-353300.536095 64.1201171875
-353422.595358 54.5278320312
-353544.654621 41.4599609375
-353666.713884 25.7016601562
-353788.773146 8.154296875
-353910.832409 -10.24609375
-354032.891672 -28.6259765625
-354154.950935 -46.2358398438
-354277.010197 -62.5073242188
-354399.06946 -77.0732421875
-354521.128723 -89.7641601562
-354643.187986 -100.576660156
-354765.247249 -109.619140625
-354887.306511 -117.044921875
-355009.365774 -122.986328125
-355131.425037 -127.482421875
-355253.4843 -130.440429688
-355375.543562 -131.61328125
-355497.602825 -130.604003906
-355619.662088 -126.906738281
-355741.721351 -119.976074219
-355863.780614 -109.311523438
-355985.839876 -94.5615234375
-356107.899139 -75.615234375
-356229.958402 -52.6904296875
-356352.017665 -26.3916015625
-356474.076927 2.275390625
-356596.13619 31.9248046875
-356718.195453 60.8623046875
-356840.254716 87.1977539062
-356962.313978 108.996582031
-357084.373241 124.450683594
-357206.432504 132.056152344
-357328.491767 130.78125
-357450.55103 120.204101562
-357572.610292 100.606445312
-357694.669555 73.0048828125
-357816.728818 39.1220703125
-357938.788081 1.2880859375
-358060.847343 -37.7216796875
-358182.906606 -74.8969726562
-358304.965869 -107.235351562
-358427.025132 -131.997558594
-358549.084395 -146.956054688
-358671.143657 -150.600097656
-358793.20292 -142.29296875
-358915.262183 -122.358886719
-359037.321446 -92.0776367188
-359159.380708 -53.6083984375
-359281.439971 -9.82470703125
-359403.499234 35.9125976562
-359525.558497 80.0336914062
-359647.617759 119.0546875
-359769.677022 149.880371094
-359891.736285 170.065917969
-360013.795548 178.034179688
-360135.854811 173.210449219
-360257.914073 156.079101562
-360379.973336 128.141113281
-360502.032599 91.7866210938
-360624.091862 50.0864257812
-360746.151124 6.53271484375
-360868.210387 -35.2680664062
-360990.26965 -71.900390625
-361112.328913 -100.427734375
-361234.388176 -118.637695312
-361356.447438 -125.217285156
-361478.506701 -119.849609375
-361600.565964 -103.222167969
-361722.625227 -76.9418945312
-361844.684489 -43.3759765625
-361966.743752 -5.43212890625
-362088.803015 33.7099609375
-362210.862278 70.8774414062
-362332.92154 103.174804688
-362454.980803 128.219726562
-362577.040066 144.325683594
-362699.099329 150.616699219
-362821.158592 147.062011719
-362943.217854 134.434570312
-363065.277117 114.201660156
-363187.33638 88.3520507812
-363309.395643 59.1943359375
-363431.454905 29.130859375
-363553.514168 0.43994140625
-363675.573431 -24.9184570312
-363797.632694 -45.44921875
-363919.691957 -60.21875
-364041.751219 -68.8833007812
-364163.810482 -71.6640625
-364285.869745 -69.2607421875
-364407.929008 -62.7241210938
-364529.98827 -53.306640625
-364652.047533 -42.2934570312
-364774.106796 -30.8544921875
-364896.166059 -19.9140625
-365018.225321 -10.0654296875
-365140.284584 -1.52392578125
-365262.343847 5.859375
-365384.40311 12.546875
-365506.462373 19.2138671875
-365628.521635 26.630859375
-365750.580898 35.5278320312
-365872.640161 46.4609375
-365994.699424 59.7099609375
-366116.758686 75.1889648438
-366238.817949 92.4228515625
-366360.877212 110.549804688
-366482.936475 128.386230469
-366604.995738 144.525878906
-366727.055 157.471679688
-366849.114263 165.788085938
-366971.173526 168.252929688
-367093.232789 164.0
-367215.292051 152.62890625
-367337.351314 134.278320312
-367459.410577 109.649902344
-367581.46984 79.978515625
-367703.529102 46.9555664062
-367825.588365 12.60546875
-367947.647628 -20.8696289062
-368069.706891 -51.2666015625
-368191.766154 -76.556640625
-368313.825416 -95.0522460938
-368435.884679 -105.55078125
-368557.943942 -107.426269531
-368680.003205 -100.686035156
-368802.062467 -85.9731445312
-368924.12173 -64.5078125
-369046.180993 -37.9965820312
-369168.240256 -8.494140625
-369290.299519 21.7553710938
-369412.358781 50.4907226562
-369534.418044 75.5991210938
-369656.477307 95.2666015625
-369778.53657 108.104492188
-369900.595832 113.229003906
-370022.655095 110.309082031
-370144.714358 99.5620117188
-370266.773621 81.7124023438
-370388.832883 57.9150390625
-370510.892146 29.6494140625
-370632.951409 -1.40087890625
-370755.010672 -33.4809570312
-370877.069935 -64.8842773438
-370999.129197 -94.0634765625
-371121.18846 -119.72265625
-371243.247723 -140.880371094
-371365.306986 -156.903808594
-371487.366248 -167.512695312
-371609.425511 -172.767089844
-371731.484774 -173.019042969
-371853.544037 -168.857421875
-371975.6033 -161.042480469
-372097.662562 -150.433105469
-372219.721825 -137.91796875
-372341.781088 -124.355957031
-372463.840351 -110.5234375
-372585.899613 -97.0776367188
-372707.958876 -84.5336914062
-372830.018139 -73.2514648438
-372952.077402 -63.44140625
-373074.136664 -55.1694335938
-373196.195927 -48.3837890625
-373318.25519 -42.9345703125
-373440.314453 -38.6020507812
-373562.373716 -35.1245117188
-373684.432978 -32.2221679688
-373806.492241 -29.625
-373928.551504 -27.08984375
-374050.610767 -24.416015625
-374172.670029 -21.4614257812
-374294.729292 -18.14453125
-374416.788555 -14.4516601562
-374538.847818 -10.4306640625
-374660.907081 -6.18896484375
-374782.966343 -1.87939453125
-374905.025606 2.3154296875
-375027.084869 6.19482421875
-375149.144132 9.5654296875
-375271.203394 12.2568359375
-375393.262657 14.1435546875
-375515.32192 15.1538085938
-375637.381183 15.2895507812
-375759.440445 14.6220703125
-375881.499708 13.294921875
-376003.558971 11.509765625
-376125.618234 9.51025390625
-376247.677497 7.55712890625
-376369.736759 5.8974609375
-376491.796022 4.7373046875
-376613.855285 4.20849609375
-376735.914548 4.34521484375
-376857.97381 5.0703125
-376980.033073 6.18408203125
-377102.092336 7.3720703125
-377224.151599 8.2265625
-377346.210862 8.279296875
-377468.270124 7.03662109375
-377590.329387 4.03955078125
-377712.38865 -1.08837890625
-377834.447913 -8.59033203125
-377956.507175 -18.5307617188
-378078.566438 -30.76171875
-378200.625701 -44.9116210938
-378322.684964 -60.3857421875
-378444.744226 -76.390625
-378566.803489 -91.9790039062
-378688.862752 -106.108886719
-378810.922015 -117.718261719
-378932.981278 -125.806640625
-379055.04054 -129.513671875
-379177.099803 -128.193359375
-379299.159066 -121.478027344
-379421.218329 -109.314453125
-379543.277591 -91.986328125
-379665.336854 -70.1040039062
-379787.396117 -44.5703125
-379909.45538 -16.525390625
-380031.514643 12.7280273438
-380153.573905 41.8193359375
-380275.633168 69.3940429688
-380397.692431 94.2133789062
-380519.751694 115.232910156
-380641.810956 131.667480469
-380763.870219 143.034667969
-380885.929482 149.173828125
-381007.988745 150.2421875
-381130.048007 146.6796875
-381252.10727 139.162597656
-381374.166533 128.538085938
-381496.225796 115.747558594
-381618.285059 101.756835938
-381740.344321 87.4809570312
-381862.403584 73.7294921875
-381984.462847 61.1616210938
-382106.52211 50.26171875
-382228.581372 41.3286132812
-382350.640635 34.490234375
-382472.699898 29.7255859375
-382594.759161 26.8974609375
-382716.818424 25.7895507812
-382838.877686 26.1450195312
-382960.936949 27.6977539062
-383082.996212 30.1953125
-383205.055475 33.4077148438
-383327.114737 37.1342773438
-383449.174 41.1889648438
-383571.233263 45.3896484375
-383693.292526 49.5322265625
-383815.351788 53.3798828125
-383937.411051 56.6459960938
-384059.470314 58.99609375
-384181.529577 60.0502929688
-384303.58884 59.4140625
-384425.648102 56.7036132812
-384547.707365 51.59765625
-384669.766628 43.8779296875
-384791.825891 33.4794921875
-384913.885153 20.5317382812
-385035.944416 5.3818359375
-385158.003679 -11.390625
-385280.062942 -28.9926757812
-385402.122205 -46.447265625
-385524.181467 -62.6547851562
-385646.24073 -76.4672851562
-385768.299993 -86.77734375
-385890.359256 -92.6157226562
-386012.418518 -93.23828125
-386134.477781 -88.2104492188
-386256.537044 -77.4624023438
-386378.596307 -61.3212890625
-386500.655569 -40.5122070312
-386622.714832 -16.1220703125
-386744.774095 10.4672851562
-386866.833358 37.6748046875
-386988.892621 63.8359375
-387110.951883 87.3291015625
-387233.011146 106.704101562
-387355.070409 120.798339844
-387477.129672 128.831542969
-387599.188934 130.467285156
-387721.248197 125.83984375
-387843.30746 115.540527344
-387965.366723 100.567871094
-388087.425986 82.232421875
-388209.485248 62.05078125
-388331.544511 41.6083984375
-388453.603774 22.4252929688
-388575.663037 5.83056640625
-388697.722299 -7.1484375
-388819.781562 -15.861328125
-388941.840825 -20.0771484375
-389063.900088 -19.9819335938
-389185.95935 -16.1401367188
-389308.018613 -9.41943359375
-389430.077876 -0.8828125
-389552.137139 8.32861328125
-389674.196402 17.1245117188
-389796.255664 24.5830078125
-389918.314927 30.0463867188
-390040.37419 33.19140625
-390162.433453 34.0551757812
-390284.492715 33.0278320312
-390406.551978 30.796875
-390528.611241 28.2646484375
-390650.670504 26.4331054688
-390772.729767 26.2788085938
-390894.789029 28.6235351562
-391016.848292 34.01953125
-391138.907555 42.6586914062
-391260.966818 54.3198242188
-391383.02608 68.35546875
-391505.085343 83.7270507812
-391627.144606 99.08203125
-391749.203869 112.871582031
-391871.263131 123.493652344
-391993.322394 129.450683594
-392115.381657 129.504882812
-392237.44092 122.822265625
-392359.500183 109.078613281
-392481.559445 88.5302734375
-392603.618708 62.0288085938
-392725.677971 30.9838867188
-392847.737234 -2.724609375
-392969.796496 -36.884765625
-393091.855759 -69.1215820312
-393213.915022 -97.0888671875
-393335.974285 -118.659667969
-393458.033548 -132.111328125
-393580.09281 -136.2734375
-393702.152073 -130.634277344
-393824.211336 -115.392089844
-393946.270599 -91.4497070312
-394068.329861 -60.3486328125
-394190.389124 -24.1459960938
-394312.448387 14.7416992188
-394434.50765 53.7368164062
-394556.566912 90.3002929688
-394678.626175 122.129394531
-394800.685438 147.333007812
-394922.744701 164.566894531
-395044.803964 173.123046875
-395166.863226 172.954101562
-395288.922489 164.653320312
-395410.981752 149.366699219
-395533.041015 128.671386719
-395655.100277 104.415039062
-395777.15954 78.5463867188
-395899.218803 52.9350585938
-396021.278066 29.2197265625
-396143.337329 8.68017578125
-396265.396591 -7.84375
-396387.455854 -19.9877929688
-396509.515117 -27.8486328125
-396631.57438 -31.9169921875
-396753.633642 -32.9848632812
-396875.692905 -32.0126953125
-396997.752168 -29.9951171875
-397119.811431 -27.8266601562
-397241.870693 -26.1870117188
-397363.929956 -25.4584960938
-397485.989219 -25.6850585938
-397608.048482 -26.57421875
-397730.107745 -27.5424804688
-397852.167007 -27.8056640625
-397974.22627 -26.4936523438
-398096.285533 -22.7817382812
-398218.344796 -16.025390625
-398340.404058 -5.87451171875
-398462.463321 7.63134765625
-398584.522584 24.025390625
-398706.581847 42.4028320312
-398828.64111 61.4814453125
-398950.700372 79.6938476562
-399072.759635 95.328125
-399194.818898 106.694335938
-399316.878161 112.294921875
-399438.937423 110.993164062
-399560.996686 102.157714844
-399683.055949 85.7568359375
-399805.115212 62.4091796875
-399927.174474 33.37109375
-400049.233737 0.455078125
-400171.293 -34.0991210938
