# Supplementary material for: Potential Multiaxial Molecular Ferroelectricity through Chiral Cation Replacement
Source: Cryst Growth Des. 2025 Jul 21;25(15):6237–47. doi: 10.1021/acs.cgd.5c00666 (PMC12332970; doi:10.1021/acs.cgd.5c00666)
Supplement: Supplementary file 2 [file cg5c00666_si_002.zip › NMR/Static 1H spectra/20.txt]

400171.293 -31.4786376953
400049.233737 -37.1108398438
399927.174474 -42.4333496094
399805.115212 -46.6147460938
399683.055949 -48.8731689453
399560.996686 -48.5653076172
399438.937423 -45.2646484375
399316.878161 -38.8210449219
399194.818898 -29.3948974609
399072.759635 -17.4605712891
398950.700372 -3.77783203125
398828.64111 10.6678466797
398706.581847 24.7489013672
398584.522584 37.2980957031
398462.463321 47.2189941406
398340.404058 53.5942382812
398218.344796 55.7810058594
398096.285533 53.4833984375
397974.22627 46.7945556641
397852.167007 36.2039794922
397730.107745 22.5678710938
397608.048482 7.04431152344
397485.989219 -8.99951171875
397363.929956 -24.1046142578
397241.870693 -36.8454589844
397119.811431 -45.9569091797
396997.752168 -50.4482421875
396875.692905 -49.6966552734
396753.633642 -43.5074462891
396631.57438 -32.1405029297
396509.515117 -16.2944335938
396387.455854 2.94470214844
396265.396591 24.1900634766
396143.337329 45.8648681641
396021.278066 66.33203125
395899.218803 84.0272216797
395777.15954 97.5858154297
395655.100277 105.95300293
395533.041015 108.467529297
395410.981752 104.912231445
395288.922489 95.5274658203
395166.863226 80.9871826172
395044.803964 62.3409423828
394922.744701 40.9267578125
394800.685438 18.2634277344
394678.626175 -4.06799316406
394556.566912 -24.5451660156
394434.50765 -41.8129882812
394312.448387 -54.7786865234
394190.389124 -62.6783447266
394068.329861 -65.1164550781
393946.270599 -62.0748291016
393824.211336 -53.8907470703
393702.152073 -41.2098388672
393580.09281 -24.9184570312
393458.033548 -6.06323242188
393335.974285 14.2351074219
393213.915022 34.8658447266
393091.855759 54.8026123047
392969.796496 73.1636962891
392847.737234 89.2536621094
392725.677971 102.584716797
392603.618708 112.880004883
392481.559445 120.057739258
392359.500183 124.203735352
392237.44092 125.534545898
392115.381657 124.357543945
391993.322394 121.031738281
391871.263131 115.934448242
391749.203869 109.4375
391627.144606 101.89074707
391505.085343 93.6193847656
391383.02608 84.9260253906
391260.966818 76.1004638672
391138.907555 67.4332275391
391016.848292 59.2254638672
390894.789029 51.7965087891
390772.729767 45.4836425781
390650.670504 40.6331787109
390528.611241 37.5822753906
390406.551978 36.6346435547
390284.492715 38.0277099609
390162.433453 41.9011230469
390040.37419 48.2661132812
389918.314927 56.9816894531
389796.255664 67.7415771484
389674.196402 80.0758056641
389552.137139 93.3664550781
389430.077876 106.881103516
389308.018613 119.818237305
389185.95935 131.366333008
389063.900088 140.766967773
388941.840825 147.37890625
388819.781562 150.737915039
388697.722299 150.602050781
388575.663037 146.981567383
388453.603774 140.147705078
388331.544511 130.616088867
388209.485248 119.110229492
388087.425986 106.501708984
387965.366723 93.7355957031
387843.30746 81.7452392578
387721.248197 71.3657226562
387599.188934 63.2528076172
387477.129672 57.8156738281
387355.070409 55.1712646484
387233.011146 55.1229248047
387110.951883 57.1711425781
386988.892621 60.5498046875
386866.833358 64.2921142578
386744.774095 67.3172607422
386622.714832 68.5306396484
386500.655569 66.9312744141
386378.596307 61.7135009766
386256.537044 52.3559570312
386134.477781 38.6876220703
386012.418518 20.9250488281
385890.359256 -0.323486328125
385768.299993 -24.0887451172
385646.24073 -49.1029052734
385524.181467 -73.8923339844
385402.122205 -96.8873291016
385280.062942 -116.545043945
385158.003679 -131.473754883
385035.944416 -140.543823242
384913.885153 -142.981933594
384791.825891 -138.434936523
384669.766628 -127.002563477
384547.707365 -109.230224609
384425.648102 -86.0698242188
384303.58884 -58.8062744141
384181.529577 -28.9594726562
384059.470314 1.83081054688
383937.411051 31.9271240234
383815.351788 59.8103027344
383693.292526 84.1860351562
383571.233263 104.065429688
383449.174 118.818725586
383327.114737 128.198974609
383205.055475 132.329711914
383082.996212 131.66784668
382960.936949 126.937744141
382838.877686 119.050170898
382716.818424 109.013549805
382594.759161 97.841796875
382472.699898 86.4737548828
382350.640635 75.7060546875
382228.581372 66.1479492188
382106.52211 58.1976318359
381984.462847 52.0428466797
381862.403584 47.6828613281
381740.344321 44.96484375
381618.285059 43.6328125
381496.225796 43.3793945312
381374.166533 43.8942871094
381252.10727 44.9039306641
381130.048007 46.1982421875
381007.988745 47.6411132812
380885.929482 49.1643066406
380763.870219 50.7482910156
380641.810956 52.3908691406
380519.751694 54.0725097656
380397.692431 55.7219238281
380275.633168 57.1877441406
380153.573905 58.2231445312
380031.514643 58.4874267578
379909.45538 57.5621337891
379787.396117 54.9888916016
379665.336854 50.3157958984
379543.277591 43.1590576172
379421.218329 33.2614746094
379299.159066 20.5511474609
379177.099803 5.18359375
379055.04054 -12.4313964844
378932.981278 -31.6303710938
378810.922015 -51.5205078125
378688.862752 -71.0321044922
378566.803489 -88.9938964844
378444.744226 -104.225463867
378322.684964 -115.64050293
378200.625701 -122.348144531
378078.566438 -123.745849609
377956.507175 -119.58996582
377834.447913 -110.040161133
377712.38865 -95.6691894531
377590.329387 -77.4343261719
377468.270124 -56.6154785156
377346.210862 -34.7200927734
377224.151599 -13.3648681641
377102.092336 5.85559082031
376980.033073 21.5024414062
376857.97381 32.4138183594
376735.914548 37.8050537109
376613.855285 37.3348388672
376491.796022 31.1337890625
376369.736759 19.7888183594
376247.677497 4.28747558594
376125.618234 -14.0747070312
376003.558971 -33.8157958984
375881.499708 -53.4030761719
375759.440445 -71.3939208984
375637.381183 -86.5660400391
375515.32192 -98.0234375
375393.262657 -105.270263672
375271.203394 -108.243164062
375149.144132 -107.299804688
375027.084869 -103.166137695
374905.025606 -96.8447265625
374782.966343 -89.4971923828
374660.907081 -82.3115234375
374538.847818 -76.3656005859
374416.788555 -72.5068359375
374294.729292 -71.2556152344
374172.670029 -72.7435302734
374050.610767 -76.6962890625
373928.551504 -82.4610595703
373806.492241 -89.0748291016
373684.432978 -95.3701171875
373562.373716 -100.104858398
373440.314453 -102.104736328
373318.25519 -100.400512695
373196.195927 -94.3491210938
373074.136664 -83.7230224609
372952.077402 -68.7585449219
372830.018139 -50.1550292969
372707.958876 -29.029296875
372585.899613 -6.82080078125
372463.840351 14.8367919922
372341.781088 34.2701416016
372219.721825 49.9282226562
372097.662562 60.5389404297
371975.6033 65.2427978516
371853.544037 63.6883544922
371731.484774 56.0816650391
371609.425511 43.1823730469
371487.366248 26.2448730469
371365.306986 6.91015625
371243.247723 -12.9410400391
371121.18846 -31.365234375
370999.129197 -46.5382080078
370877.069935 -56.9334716797
370755.010672 -61.4748535156
370632.951409 -59.6469726562
370510.892146 -51.5574951172
370388.832883 -37.9378662109
370266.773621 -20.0877685547
370144.714358 0.238403320312
370022.655095 20.9879150391
369900.595832 39.9990234375
369778.53657 55.2028808594
369656.477307 64.8210449219
369534.418044 67.5417480469
369412.358781 62.65234375
369290.299519 50.1239013672
369168.240256 30.6313476562
369046.180993 5.513671875
368924.12173 -23.3297119141
368802.062467 -53.5902099609
368680.003205 -82.7415771484
368557.943942 -108.252807617
368435.884679 -127.803344727
368313.825416 -139.481445312
368191.766154 -141.950073242
368069.706891 -134.564697266
367947.647628 -117.433349609
367825.588365 -91.4130859375
367703.529102 -58.0462646484
367581.46984 -19.4395751953
367459.410577 21.9016113281
367337.351314 63.2700195312
367215.292051 101.965332031
367093.232789 135.500732422
366971.173526 161.787841797
366849.114263 179.285522461
366727.055 187.102905273
366604.995738 185.045898438
366482.936475 173.610107422
366360.877212 153.918212891
366238.817949 127.609619141
366116.758686 96.6971435547
365994.699424 63.3974609375
365872.640161 29.9553222656
365750.580898 -1.52612304688
365628.521635 -29.2352294922
365506.462373 -51.7701416016
365384.40311 -68.2177734375
365262.343847 -78.1882324219
365140.284584 -81.8061523438
365018.225321 -79.6605224609
364896.166059 -72.71875
364774.106796 -62.2152099609
364652.047533 -49.5274658203
364529.98827 -36.0441894531
364407.929008 -23.0443115234
364285.869745 -11.5916748047
364163.810482 -2.45385742188
364041.751219 3.94580078125
363919.691957 7.54724121094
363797.632694 8.6357421875
363675.573431 7.79797363281
363553.514168 5.85095214844
363431.454905 3.75439453125
363309.395643 2.51293945312
363187.33638 3.07739257812
363065.277117 6.25256347656
362943.217854 12.619140625
362821.158592 22.4749755859
362699.099329 35.8023681641
362577.040066 52.2578125
362454.980803 71.1928710938
362332.92154 91.6947021484
362210.862278 112.651611328
362088.803015 132.83190918
361966.743752 150.973754883
361844.684489 165.877929688
361722.625227 176.496582031
361600.565964 182.013671875
361478.506701 181.906860352
361356.447438 175.991333008
361234.388176 164.438964844
361112.328913 147.772827148
360990.26965 126.835327148
360868.210387 102.736083984
360746.151124 76.7768554688
360624.091862 50.3658447266
360502.032599 24.9208984375
360379.973336 1.77209472656
360257.914073 -17.9288330078
360135.854811 -33.2880859375
360013.795548 -43.7299804688
359891.736285 -49.0338134766
359769.677022 -49.345703125
359647.617759 -45.1606445312
359525.558497 -37.2795410156
359403.499234 -26.7432861328
359281.439971 -14.7464599609
359159.380708 -2.54077148438
359037.321446 8.66674804688
358915.262183 17.810546875
358793.20292 24.0529785156
358671.143657 26.8502197266
358549.084395 25.9935302734
358427.025132 21.6235351562
358304.965869 14.2124023438
358182.906606 4.51989746094
358060.847343 -6.47705078125
357938.788081 -17.6734619141
357816.728818 -27.9356689453
357694.669555 -36.2042236328
357572.610292 -41.5893554688
357450.55103 -43.4519042969
357328.491767 -41.4619140625
357206.432504 -35.6281738281
357084.373241 -26.2993164062
356962.313978 -14.1325683594
356840.254716 -0.035400390625
356718.195453 14.9150390625
356596.13619 29.5681152344
356474.076927 42.8017578125
356352.017665 53.6202392578
356229.958402 61.2414550781
356107.899139 65.1619873047
355985.839876 65.1958007812
355863.780614 61.4832763672
355741.721351 54.4702148438
355619.662088 44.8552246094
355497.602825 33.5183105469
355375.543562 21.4281005859
355253.4843 9.54626464844
355131.425037 -1.26940917969
355009.365774 -10.3489990234
354887.306511 -17.2750244141
354765.247249 -21.9208984375
354643.187986 -24.4613037109
354521.128723 -25.3498535156
354399.06946 -25.2703857422
354277.010197 -25.0637207031
354154.950935 -25.638671875
354032.891672 -27.8745117188
353910.832409 -32.5260009766
353788.773146 -40.1381835938
353666.713884 -50.9819335938
353544.654621 -65.0118408203
353422.595358 -81.8565673828
353300.536095 -100.83605957
353178.476833 -121.010131836
353056.41757 -141.248046875
352934.358307 -160.317626953
352812.299044 -176.983764648
352690.239781 -190.104980469
352568.180519 -198.726074219
352446.121256 -202.151611328
352324.061993 -199.999145508
352202.00273 -192.227172852
352079.943468 -179.135009766
351957.884205 -161.337646484
351835.824942 -139.716552734
351713.765679 -115.353515625
351591.706417 -89.4525146484
351469.647154 -63.2579345703
351347.587891 -37.9736328125
351225.528628 -14.6931152344
351103.469365 5.65979003906
350981.410103 22.3704833984
350859.35084 34.9566650391
350737.291577 43.1730957031
350615.232314 46.9995117188
350493.173052 46.6163330078
350371.113789 42.3704833984
350249.054526 34.7376708984
350126.995263 24.2818603516
350004.936 11.6193847656
349882.876738 -2.61315917969
349760.817475 -17.7852783203
349638.758212 -33.2897949219
349516.698949 -48.5557861328
349394.639687 -63.0565185547
349272.580424 -76.3137207031
349150.521161 -87.9007568359
349028.461898 -97.4465332031
348906.402636 -104.640258789
348784.343373 -109.23815918
348662.28411 -111.071533203
348540.224847 -110.05480957
348418.165584 -106.193725586
348296.106322 -99.5888671875
348174.047059 -90.4361572266
348051.987796 -79.0213623047
347929.928533 -65.7087402344
347807.869271 -50.9230957031
347685.810008 -35.1279296875
347563.750745 -18.7998046875
347441.691482 -2.40222167969
347319.632219 13.6368408203
347197.572957 28.9460449219
347075.513694 43.2209472656
346953.454431 56.2291259766
346831.395168 67.8039550781
346709.335906 77.8333740234
346587.276643 86.2399902344
346465.21738 92.9597167969
346343.158117 97.9196777344
346221.098855 101.020996094
346099.039592 102.128662109
345976.980329 101.071411133
345854.921066 97.6539306641
345732.861803 91.6804199219
345610.802541 82.9884033203
345488.743278 71.4890136719
345366.684015 57.2105712891
345244.624752 40.3377685547
345122.56549 21.2429199219
345000.506227 0.502319335938
344878.446964 -21.1077880859
344756.387701 -42.6343994141
344634.328438 -62.9949951172
344512.269176 -81.0458984375
344390.209913 -95.6649169922
344268.15065 -105.845703125
344146.091387 -110.792724609
344024.032125 -110.008056641
343901.972862 -103.361206055
343779.913599 -91.1345214844
343657.854336 -74.0339355469
343535.795074 -53.1655273438
343413.735811 -29.9744873047
343291.676548 -6.14855957031
343169.617285 16.5041503906
343047.558022 36.1987304688
342925.49876 51.3209228516
342803.439497 60.5704345703
342681.380234 63.0841064453
342559.320971 58.5267333984
342437.261709 47.1424560547
342315.202446 29.7547607422
342193.143183 7.72082519531
342071.08392 -17.1662597656
341949.024657 -42.8140869141
341826.965395 -66.9974365234
341704.906132 -87.5447998047
341582.846869 -102.521972656
341460.787606 -110.402587891
341338.728344 -110.20703125
341216.669081 -101.598754883
341094.609818 -84.9251708984
340972.550555 -61.2045898438
340850.491293 -32.0516357422
340728.43203 0.445434570312
340606.372767 33.8918457031
340484.313504 65.7801513672
340362.254241 93.6942138672
340240.194979 115.509277344
340118.135716 129.56628418
339996.076453 134.807617188
339874.01719 130.864868164
339751.957928 118.08581543
339629.898665 97.5037841797
339507.839402 70.7496337891
339385.780139 39.9158935547
339263.720876 7.38317871094
339141.661614 -24.3734130859
339019.602351 -52.9836425781
338897.543088 -76.3671875
338775.483825 -92.892578125
338653.424563 -101.494750977
338531.3653 -101.744262695
338409.306037 -93.8609619141
338287.246774 -78.6756591797
338165.187512 -57.5444335938
338043.128249 -32.2218017578
337921.068986 -4.70825195312
337799.009723 22.9156494141
337676.95046 48.6540527344
337554.891198 70.7449951172
337432.831935 87.7844238281
337310.772672 98.8116455078
337188.713409 103.357543945
337066.654147 101.447875977
336944.594884 93.5673828125
336822.535621 80.5900878906
336700.476358 63.6823730469
336578.417095 44.1918945312
336456.357833 23.5272216797
336334.29857 3.04663085938
336212.239307 -16.0421142578
336090.180044 -32.7611083984
335968.120782 -46.4136962891
335846.061519 -56.6109619141
335724.002256 -63.2689208984
335601.942993 -66.58203125
335479.883731 -66.9777832031
335357.824468 -65.0557861328
335235.765205 -61.5209960938
335113.705942 -57.1156005859
334991.646679 -52.5544433594
334869.587417 -48.4715576172
334747.528154 -45.3773193359
334625.468891 -43.6306152344
334503.409628 -43.4267578125
334381.350366 -44.7956542969
334259.291103 -47.6160888672
334137.23184 -51.6363525391
334015.172577 -56.5028076172
333893.113314 -61.7921142578
333771.054052 -67.0467529297
333648.994789 -71.8073730469
333526.935526 -75.6459960938
333404.876263 -78.1938476562
333282.817001 -79.1665039062
333160.757738 -78.3829345703
333038.698475 -75.7791748047
332916.639212 -71.4163818359
332794.57995 -65.4803466797
332672.520687 -58.2746582031
332550.461424 -50.2056884766
332428.402161 -41.7584228516
332306.342898 -33.466796875
332184.283636 -25.8762207031
332062.224373 -19.5008544922
331940.16511 -14.78125
331818.105847 -12.0412597656
331696.046585 -11.4515380859
331573.987322 -13.0017089844
331451.928059 -16.4853515625
331329.868796 -21.5003662109
331207.809533 -27.4677734375
331085.750271 -33.6680908203
330963.691008 -39.2940673828
330841.631745 -43.5174560547
330719.572482 -45.564453125
330597.51322 -44.7932128906
330475.453957 -40.7678222656
330353.394694 -33.3178710938
330231.335431 -22.5825195312
330109.276169 -9.02722167969
329987.216906 6.56640625
329865.157643 23.1424560547
329743.09838 39.4377441406
329621.039117 54.0762939453
329498.979855 65.6793212891
329376.920592 72.9835205078
329254.861329 74.9575195312
329132.802066 70.9063720703
329010.742804 60.5504150391
328888.683541 44.0750732422
328766.624278 22.1419677734
328644.565015 -4.14184570312
328522.505752 -33.2921142578
328400.44649 -63.55078125
328278.387227 -93.0180664062
328156.327964 -119.797363281
328034.268701 -142.145263672
327912.209439 -158.609741211
327790.150176 -168.146484375
327668.090913 -170.19934082
327546.03165 -164.740600586
327423.972388 -152.263427734
327301.913125 -133.730957031
327179.853862 -110.481933594
327057.794599 -84.1065673828
326935.735336 -56.3001708984
326813.676074 -28.7116699219
326691.616811 -2.80029296875
326569.557548 20.2858886719
326447.498285 39.7978515625
326325.439023 55.4285888672
326203.37976 67.3135986328
326081.320497 75.9816894531
325959.261234 82.2677001953
325837.201971 87.1927490234
325715.142709 91.8265380859
325593.083446 97.1467285156
325471.024183 103.909667969
325348.96492 112.545288086
325226.905658 123.093017578
325104.846395 135.178833008
324982.787132 148.043579102
324860.727869 160.614868164
324738.668607 171.619873047
324616.609344 179.724731445
324494.550081 183.68762207
324372.490818 182.509155273
324250.431555 175.563354492
324128.372293 162.694458008
324006.31303 144.270019531
323884.253767 121.179077148
323762.194504 94.7796630859
323640.135242 66.7932128906
323518.075979 39.1594238281
323396.016716 13.8626708984
323273.957453 -7.25305175781
323151.89819 -22.6618652344
323029.838928 -31.3079833984
322907.779665 -32.7197265625
322785.720402 -27.0687255859
322663.661139 -15.1705322266
322541.601877 1.57580566406
322419.542614 21.3048095703
322297.483351 41.8469238281
322175.424088 60.9229736328
322053.364826 76.3504638672
321931.305563 86.2448730469
321809.2463 89.1939697266
321687.187037 84.3908691406
321565.127774 71.7105712891
321443.068512 51.7259521484
321321.009249 25.65625
321198.949986 -4.74047851562
321076.890723 -37.3276367188
320954.831461 -69.7805175781
320832.772198 -99.7963867188
320710.712935 -125.297973633
320588.653672 -144.614746094
320466.594409 -156.622924805
320344.535147 -160.834106445
320222.475884 -157.421630859
320100.416621 -147.184326172
319978.357358 -131.454711914
319856.298096 -111.956054688
319734.238833 -90.6295166016
319612.17957 -69.4425048828
319490.120307 -50.2026367188
319368.061045 -34.3918457031
319246.001782 -23.0382080078
319123.942519 -16.6372070312
319001.883256 -15.1284179688
318879.823993 -17.9283447266
318757.764731 -24.0174560547
318635.705468 -32.0668945312
318513.646205 -40.5943603516
318391.586942 -48.1307373047
318269.52768 -53.3819580078
318147.468417 -55.3654785156
318025.409154 -53.5118408203
317903.349891 -47.7186279297
317781.290628 -38.3524169922
317659.231366 -26.1990966797
317537.172103 -12.3698730469
317415.11284 1.82946777344
317293.053577 15.0487060547
317170.994315 26.0478515625
317048.935052 33.8406982422
316926.875789 37.8100585938
316804.816526 37.783203125
316682.757264 34.060546875
316560.698001 27.3917236328
316438.638738 18.9028320312
316316.579475 9.98388671875
316194.520212 2.1435546875
316072.46095 -3.14892578125
315950.401687 -4.623046875
315828.342424 -1.34655761719
315706.283161 7.1650390625
315584.223899 20.8846435547
315462.164636 39.2578125
315340.105373 61.2415771484
315218.04611 85.392578125
315095.986847 109.994506836
314973.927585 133.216552734
314851.868322 153.284912109
314729.809059 168.648681641
314607.749796 178.131347656
314485.690534 181.04284668
314363.631271 177.250610352
314241.572008 167.197021484
314119.512745 151.862182617
313997.453483 132.678710938
313875.39422 111.401611328
313753.334957 89.9505615234
313631.275694 70.2346191406
313509.216431 53.9805908203
313387.157169 42.5771484375
313265.097906 36.9506835938
313143.038643 37.4848632812
313020.97938 43.9888916016
312898.920118 55.7196044922
312776.860855 71.4512939453
312654.801592 89.5897216797
312532.742329 108.316894531
312410.683066 125.754150391
312288.623804 140.127075195
312166.564541 149.919799805
312044.505278 154.002319336
311922.446015 151.720947266
311800.386753 142.94543457
311678.32749 128.068969727
311556.268227 107.962036133
311434.208964 83.8848876953
311312.149702 57.3713378906
311190.090439 30.0899658203
311068.031176 3.69995117188
310945.971913 -20.2873535156
310823.91265 -40.6291503906
310701.853388 -56.4420166016
310579.794125 -67.2590332031
310457.734862 -73.0465087891
310335.675599 -74.1831054688
310213.616337 -71.4027099609
310091.557074 -65.7087402344
309969.497811 -58.2692871094
309847.438548 -50.3018798828
309725.379285 -42.9598388672
309603.320023 -37.2291259766
309481.26076 -33.8469238281
309359.201497 -33.2424316406
309237.142234 -35.5123291016
309115.082972 -40.4223632812
308993.023709 -47.4411621094
308870.964446 -55.7973632812
308748.905183 -64.5543212891
308626.845921 -72.6990966797
308504.786658 -79.2301025391
308382.727395 -83.2445068359
308260.668132 -84.0122070312
308138.608869 -81.0327148438
308016.549607 -74.0738525391
307894.490344 -63.1846923828
307772.431081 -48.6899414062
307650.371818 -31.1608886719
307528.312556 -11.3707275391
307406.253293 9.76245117188
307284.19403 31.2426757812
307162.134767 52.0640869141
307040.075504 71.2774658203
306918.016242 88.0502929688
306795.956979 101.717773438
306673.897716 111.818603516
306551.838453 118.119995117
306429.779191 120.624023438
306307.719928 119.561279297
306185.660665 115.368896484
306063.601402 108.657836914
305941.54214 100.16784668
305819.482877 90.7159423828
305697.423614 81.1401367188
305575.364351 72.2404785156
305453.305088 64.7237548828
305331.245826 59.1512451172
305209.186563 55.8962402344
305087.1273 55.1136474609
304965.068037 56.72265625
304843.008775 60.4060058594
304720.949512 65.6276855469
304598.890249 71.6668701172
304476.830986 77.6691894531
304354.771724 82.7104492188
304232.712461 85.8721923828
304110.653198 86.3210449219
303988.593935 83.3873291016
303866.534672 76.6369628906
303744.47541 65.9288330078
303622.416147 51.4525146484
303500.356884 33.7424316406
303378.297621 13.6618652344
303256.238359 -7.63952636719
303134.179096 -28.7985839844
303012.119833 -48.3322753906
302890.06057 -64.7521972656
302768.001307 -76.6859130859
302645.942045 -82.9991455078
302523.882782 -82.9060058594
302401.823519 -76.0577392578
302279.764256 -62.6015625
302157.704994 -43.1995849609
302035.645731 -19.0078125
301913.586468 8.39038085938
301791.527205 37.0889892578
301669.467943 64.9984130859
301547.40868 90.0080566406
301425.349417 110.157714844
301303.290154 123.807739258
301181.230891 129.787353516
301059.171629 127.511230469
300937.112366 117.052368164
300815.053103 99.1596679688
300692.99384 75.2209472656
300570.934578 47.1680908203
300448.875315 17.3319091797
300326.816052 -11.7401123047
300204.756789 -37.4945068359
300082.697526 -57.5861816406
299960.638264 -70.0843505859
299838.579001 -73.6472167969
299716.519738 -67.650390625
299594.460475 -52.2589111328
299472.401213 -28.4293212891
299350.34195 2.15344238281
299228.282687 37.2072753906
299106.223424 74.0350341797
298984.164162 109.749633789
298862.104899 141.517944336
298740.045636 166.805053711
298617.986373 183.595703125
298495.92711 190.574829102
298373.867848 187.247314453
298251.808585 173.989257812
298129.749322 152.022949219
298007.690059 123.316772461
297885.630797 90.4195556641
297763.571534 56.2419433594
297641.512271 23.8062744141
297519.453008 -4.01623535156
297397.393745 -24.7548828125
297275.334483 -36.5539550781
297153.27522 -38.3334960938
297031.215957 -29.8802490234
296909.156694 -11.86328125
296787.097432 14.2303466797
296665.038169 46.2313232422
296542.978906 81.4831542969
296420.919643 117.079223633
296298.860381 150.120361328
296176.801118 177.968017578
296054.741855 198.470092773
295932.682592 210.139770508
295810.623329 212.271728516
295688.564067 204.984130859
295566.504804 189.183837891
295444.445541 166.462524414
295322.386278 138.927734375
295200.327016 108.993896484
295078.267753 79.1479492188
294956.20849 51.7126464844
294834.149227 28.6358642578
294712.089964 11.3178710938
294590.030702 0.498413085938
294467.971439 -3.78918457031
294345.912176 -2.19299316406
294223.852913 4.05029296875
294101.793651 13.2642822266
293979.734388 23.5225830078
293857.675125 32.8597412109
293735.615862 39.4815673828
293613.5566 41.9544677734
293491.497337 39.3518066406
293369.438074 31.3477783203
293247.378811 18.2440185547
293125.319548 0.932739257812
293003.260286 -19.2037353516
292881.201023 -40.4447021484
292759.14176 -60.916015625
292637.082497 -78.7916259766
292515.023235 -92.4895019531
292392.963972 -100.840698242
292270.904709 -103.215332031
292148.845446 -99.5919189453
292026.786183 -90.5618896484
291904.726921 -77.2708740234
291782.667658 -61.2993164062
291660.608395 -44.4992675781
291538.549132 -28.7998046875
291416.48987 -16.0036621094
291294.430607 -7.59582519531
291172.371344 -4.58276367188
291050.312081 -7.38146972656
290928.252819 -15.7666015625
290806.193556 -28.8861083984
290684.134293 -45.3394775391
290562.07503 -63.3155517578
290440.015767 -80.7716064453
290317.956505 -95.6419677734
290195.897242 -106.047607422
290073.837979 -110.492919922
289951.778716 -108.024291992
289829.719454 -98.3369140625
289707.660191 -81.8177490234
289585.600928 -59.5216064453
289463.541665 -33.0786132812
289341.482402 -4.54663085938
289219.42314 23.7803955078
289097.363877 49.5893554688
288975.304614 70.765625
288853.245351 85.5935058594
288731.186089 92.9189453125
288609.126826 92.2572021484
288487.067563 83.8375244141
288365.0083 68.5767822266
288242.949038 47.9901123047
288120.889775 24.0433349609
287998.830512 -1.03588867188
287876.771249 -24.9705810547
287754.711986 -45.6479492188
287632.652724 -61.3151855469
287510.593461 -70.7370605469
287388.534198 -73.3009033203
287266.474935 -69.0596923828
287144.415673 -58.7092285156
287022.35641 -43.5037841797
286900.297147 -25.1185302734
286778.237884 -5.4736328125
286656.178621 13.4611816406
286534.119359 29.8620605469
286412.060096 42.2274169922
286290.000833 49.5184326172
286167.94157 51.2465820312
286045.882308 47.5069580078
285923.823045 38.9483642578
285801.763782 26.6892089844
285679.704519 12.1860351562
285557.645257 -2.92797851562
285435.585994 -17.0218505859
285313.526731 -28.6376953125
285191.467468 -36.6430664062
285069.408205 -40.3443603516
284947.348943 -39.5513916016
284825.28968 -34.5889892578
284703.230417 -26.2515869141
284581.171154 -15.7095947266
284459.111892 -4.37744140625
284337.052629 6.24572753906
284214.993366 14.7412109375
284092.934103 19.9268798828
283970.87484 20.9893798828
283848.815578 17.5748291016
283726.756315 9.83325195312
283604.697052 -1.58935546875
283482.637789 -15.6124267578
283360.578527 -30.8237304688
283238.519264 -45.6188964844
283116.460001 -58.3599853516
282994.400738 -67.5366210938
282872.341476 -71.9166259766
282750.282213 -70.6666259766
282628.22295 -63.4361572266
282506.163687 -50.3936767578
282384.104424 -32.212890625
282262.045162 -10.0108642578
282139.985899 14.7526855469
282017.926636 40.41015625
281895.867373 65.2335205078
281773.808111 87.5872802734
281651.748848 106.067260742
281529.689585 119.614501953
281407.630322 127.594116211
281285.571059 129.831787109
281163.511797 126.606323242
281041.452534 118.602294922
280919.393271 106.825683594
280797.334008 92.4951171875
280675.274746 76.9189453125
280553.215483 61.3719482422
280431.15622 46.98046875
280309.096957 34.6314697266
280187.037695 24.9090576172
280064.978432 18.0645751953
279942.919169 14.0223388672
279820.859906 12.4154052734
279698.800643 12.650390625
279576.741381 13.9876708984
279454.682118 15.6314697266
279332.622855 16.8211669922
279210.563592 16.9091796875
279088.50433 15.4246826172
278966.445067 12.1124267578
278844.385804 6.94958496094
278722.326541 0.135131835938
278600.267278 -7.94006347656
278478.208016 -16.7418212891
278356.148753 -25.6506347656
278234.08949 -34.0233154297
278112.030227 -41.2520751953
277989.970965 -46.8155517578
277867.911702 -50.3153076172
277745.852439 -51.4991455078
277623.793176 -50.2680664062
277501.733914 -46.6685791016
277379.674651 -40.8757324219
277257.615388 -33.1668701172
277135.556125 -23.8934326172
277013.496862 -13.4536132812
276891.4376 -2.26867675781
276769.378337 9.23498535156
276647.319074 20.6362304688
276525.259811 31.5249023438
276403.200549 41.5026855469
276281.141286 50.1822509766
276159.082023 57.1898193359
276037.02276 62.1691894531
275914.963497 64.7940673828
275792.904235 64.78515625
275670.844972 61.9350585938
275548.785709 56.1356201172
275426.726446 47.4067382812
275304.667184 35.9222412109
275182.607921 22.0250244141
275060.548658 6.23400878906
274938.489395 -10.7670898438
274816.430133 -28.1583251953
274694.37087 -45.0260009766
274572.311607 -60.4232177734
274450.252344 -73.4395751953
274328.193081 -83.2746582031
274206.133819 -89.3101806641
274084.074556 -91.1710205078
273962.015293 -88.7689208984
273839.95603 -82.3237304688
273717.896768 -72.3570556641
273595.837505 -59.6563720703
273473.778242 -45.2143554688
273351.718979 -30.1446533203
273229.659716 -15.5826416016
273107.600454 -2.58032226562
272985.541191 7.99475097656
272863.481928 15.544921875
272741.422665 19.8052978516
272619.363403 20.8737792969
272497.30414 19.2062988281
272375.244877 15.5750732422
272253.185614 10.9924316406
272131.126352 6.60791015625
272009.067089 3.58618164062
271887.007826 2.9794921875
271764.948563 5.60583496094
271642.8893 11.9465332031
271520.830038 22.0733642578
271398.770775 35.6138916016
271276.711512 51.7606201172
271154.652249 69.3233642578
271032.592987 86.8214111328
270910.533724 102.608642578
270788.474461 115.019042969
270666.415198 122.519775391
270544.355935 123.856445312
270422.296673 118.178833008
270300.23741 105.129638672
270178.178147 84.8937988281
270056.118884 58.1971435547
269934.059622 26.2572021484
269812.000359 -9.30993652344
269689.941096 -46.6212158203
269567.881833 -83.6793212891
269445.822571 -118.536499023
269323.763308 -149.453979492
269201.704045 -175.0390625
269079.644782 -194.349487305
268957.585519 -206.956542969
268835.526257 -212.957885742
268713.466994 -212.944946289
268591.407731 -207.922241211
268469.348468 -199.19519043
268347.289206 -188.229858398
268225.229943 -176.504882812
268103.17068 -165.367919922
267981.111417 -155.911010742
267859.052154 -148.875366211
267736.992892 -144.597167969
267614.933629 -142.99621582
267492.874366 -143.608520508
267370.815103 -145.658081055
267248.755841 -148.159423828
267126.696578 -150.03918457
267004.637315 -150.265625
266882.578052 -147.968383789
266760.51879 -142.539794922
266638.459527 -133.706665039
266516.400264 -121.562744141
266394.341001 -106.564086914
266272.281738 -89.4832763672
266150.222476 -71.3304443359
266028.163213 -53.2506103516
265906.10395 -36.4060058594
265784.044687 -21.8566894531
265661.985425 -10.4533691406
265539.926162 -2.75109863281
265417.866899 1.04675292969
265295.807636 1.10766601562
265173.748373 -2.04760742188
265051.689111 -7.59777832031
264929.629848 -14.5050048828
264807.570585 -21.6162109375
264685.511322 -27.7779541016
264563.45206 -31.94921875
264441.392797 -33.3012695312
264319.333534 -31.2966308594
264197.274271 -25.73828125
264075.215009 -16.7868652344
263953.155746 -4.94287109375
263831.096483 9.00207519531
263709.03722 24.0408935547
263586.977957 39.0424804688
263464.918695 52.85546875
263342.859432 64.4085693359
263220.800169 72.8017578125
263098.740906 77.3801269531
262976.681644 77.783203125
262854.622381 73.9681396484
262732.563118 66.2053222656
262610.503855 55.046875
262488.444592 41.2777099609
262366.38533 25.8474121094
262244.326067 9.79467773438
262122.266804 -5.82849121094
262000.207541 -20.0297851562
261878.148279 -31.9383544922
261756.089016 -40.8537597656
261634.029753 -46.27734375
261511.97049 -47.9289550781
261389.911228 -45.7470703125
261267.851965 -39.8779296875
261145.792702 -30.6517333984
261023.733439 -18.5549316406
260901.674176 -4.19702148438
260779.614914 11.7225341797
260657.555651 28.4494628906
260535.496388 45.2048339844
260413.437125 61.2175292969
260291.377863 75.7528076172
260169.3186 88.1422119141
260047.259337 97.8121337891
259925.200074 104.313110352
259803.140811 107.346313477
259681.081549 106.789672852
259559.022286 102.717529297
259436.963023 95.4129638672
259314.90376 85.3698730469
259192.844498 73.2802734375
259070.785235 60.0078125
258948.725972 46.5439453125
258826.666709 33.9493408203
258704.607447 23.2813720703
258582.548184 15.5147705078
258460.488921 11.4583740234
258338.429658 11.6771240234
258216.370395 16.4256591797
258094.311133 25.6010742188
257972.25187 38.7219238281
257850.192607 54.9365234375
257728.133344 73.0632324219
257606.074082 91.6618652344
257484.014819 109.132202148
257361.955556 123.833251953
257239.896293 134.211791992
257117.837031 138.934448242
256995.777768 137.005126953
256873.718505 127.862182617
256751.659242 111.443969727
256629.599979 88.2136230469
256507.540717 59.1429443359
256385.481454 25.6530761719
256263.422191 -10.4847412109
256141.362928 -47.2769775391
256019.303666 -82.6588134766
255897.244403 -114.650512695
255775.18514 -141.508300781
255653.125877 -161.857055664
255531.066614 -174.789672852
255409.007352 -179.928344727
255286.948089 -177.439941406
255164.888826 -168.004882812
255042.829563 -152.744750977
254920.770301 -133.11340332
254798.711038 -110.764526367
254676.651775 -87.4056396484
254554.592512 -64.6563720703
254432.53325 -43.9195556641
254310.473987 -26.2813720703
254188.414724 -12.4449462891
254066.355461 -2.70446777344
253944.296198 3.03857421875
253822.236936 5.22387695312
253700.177673 4.54833984375
253578.11841 1.86462402344
253456.059147 -1.93029785156
253333.999885 -6.00183105469
253211.940622 -9.66772460938
253089.881359 -12.4641113281
252967.822096 -14.1793212891
252845.762833 -14.8530273438
252723.703571 -14.7449951172
252601.644308 -14.2734375
252479.585045 -13.9360351562
252357.525782 -14.22265625
252235.46652 -15.5289306641
252113.407257 -18.0856933594
251991.347994 -21.9094238281
251869.288731 -26.7840576172
251747.229469 -32.2736816406
251625.170206 -37.7683105469
251503.110943 -42.5552978516
251381.05168 -45.9100341797
251258.992417 -47.1940917969
251136.933155 -45.9487304688
251014.873892 -41.9749755859
250892.814629 -35.3840332031
250770.755366 -26.6159667969
250648.696104 -16.419921875
250526.636841 -5.7958984375
250404.577578 4.09606933594
250282.518315 12.0522460938
250160.459052 16.9544677734
250038.39979 17.8985595703
249916.340527 14.3095703125
249794.281264 6.02758789062
249672.222001 -6.64208984375
249550.162739 -22.9272460938
249428.103476 -41.6314697266
249306.044213 -61.2249755859
249183.98495 -79.9705810547
249061.925688 -96.0783691406
248939.866425 -107.871337891
248817.807162 -113.946289062
248695.747899 -113.315429688
248573.688636 -105.51171875
248451.629374 -90.6486816406
248329.570111 -69.4271240234
248207.510848 -43.0859375
248085.451585 -13.3023681641
247963.392323 17.9497070312
247841.33306 48.5717773438
247719.273797 76.5239257812
247597.214534 100.005859375
247475.155271 117.612060547
247353.096009 128.453369141
247231.036746 132.22644043
247108.977483 129.229736328
246986.91822 120.320922852
246864.858958 106.822631836
246742.799695 90.3850097656
246620.740432 72.8184814453
246498.681169 55.9162597656
246376.621907 41.2800292969
246254.562644 30.171875
246132.503381 23.3995361328
246010.444118 21.2550048828
245888.384855 23.5043945312
245766.325593 29.4328613281
245644.26633 37.9406738281
245522.207067 47.6759033203
245400.147804 57.1918945312
245278.088542 65.1137695312
245156.029279 70.2923583984
245033.970016 71.9339599609
244911.910753 69.6878662109
244789.85149 63.6868896484
244667.792228 54.5311279297
244545.732965 43.2221679688
244423.673702 31.0510253906
244301.614439 19.4525146484
244179.555177 9.84167480469
244057.495914 3.45068359375
243935.436651 1.18005371094
243813.377388 3.48498535156
243691.318126 10.3051757812
243569.258863 21.0505371094
243447.1996 34.6397705078
243325.140337 49.5939941406
243203.081074 64.1752929688
243081.021812 76.5540771484
242958.962549 84.9929199219
242836.903286 88.0274658203
242714.844023 84.6236572266
242592.784761 74.2990722656
242470.725498 57.1937255859
242348.666235 34.08203125
242226.606972 6.32629394531
242104.547709 -24.2282714844
241982.488447 -55.4041748047
241860.429184 -84.8763427734
241738.369921 -110.374389648
241616.310658 -129.881835938
241494.251396 -141.814208984
241372.192133 -145.163085938
241250.13287 -139.585693359
241128.073607 -125.439941406
241006.014345 -103.756225586
240883.955082 -76.1505126953
240761.895819 -44.6883544922
240639.836556 -11.7102050781
240517.777293 20.3646240234
240395.718031 49.2386474609
240273.658768 72.9202880859
240151.599505 89.8823242188
240029.540242 99.1719970703
239907.48098 100.473266602
239785.421717 94.1092529297
239663.362454 80.9921875
239541.303191 62.5231933594
239419.243928 40.4537353516
239297.184666 16.7238769531
239175.125403 -6.71179199219
239053.06614 -28.0478515625
238931.006877 -45.7736816406
238808.947615 -58.7836914062
238686.888352 -66.4468994141
238564.829089 -68.6292724609
238442.769826 -65.6688232422
238320.710564 -58.310546875
238198.651301 -47.6062011719
238076.592038 -34.7907714844
237954.532775 -21.1495361328
237832.473512 -7.88818359375
237710.41425 3.98266601562
237588.354987 13.7358398438
237466.295724 20.9836425781
237344.236461 25.6953125
237222.177199 28.1774902344
237100.117936 29.0191650391
236978.058673 29.0090332031
236855.99941 29.0335693359
236733.940147 29.9669189453
236611.880885 32.5633544922
236489.821622 37.3629150391
236367.762359 44.6203613281
236245.703096 54.2633056641
236123.643834 65.8834228516
236001.584571 78.7626953125
235879.525308 91.9309082031
235757.466045 104.25
235635.406783 114.516723633
235513.34752 121.575073242
235391.288257 124.428344727
235269.228994 122.339355469
235147.169731 114.912109375
235025.110469 102.144897461
234903.051206 84.4519042969
234780.991943 62.6512451172
234658.93268 37.9167480469
234536.873418 11.7025146484
234414.814155 -14.3599853516
234292.754892 -38.5793457031
234170.695629 -59.3294677734
234048.636366 -75.1726074219
233926.577104 -84.9696044922
233804.517841 -87.9698486328
233682.458578 -83.873046875
233560.399315 -72.8580322266
233438.340053 -55.5756835938
233316.28079 -33.1085205078
233194.221527 -6.896484375
233072.162264 21.3625488281
232950.103002 49.8327636719
232828.043739 76.6684570312
232705.984476 100.145629883
232583.925213 118.781860352
232461.86595 131.439575195
232339.806688 137.401855469
232217.747425 136.418334961
232095.688162 128.714233398
231973.628899 114.965209961
231851.569637 96.2373046875
231729.510374 73.8988037109
231607.451111 49.5107421875
231485.391848 24.7021484375
231363.332585 1.04504394531
231241.273323 -20.0660400391
231119.21406 -37.5179443359
230997.154797 -50.5554199219
230875.095534 -58.8302001953
230753.036272 -62.4127197266
230630.977009 -61.7689208984
230508.917746 -57.7023925781
230386.858483 -51.2701416016
230264.799221 -43.6750488281
230142.739958 -36.1478271484
230020.680695 -29.8271484375
229898.621432 -25.6507568359
229776.562169 -24.2635498047
229654.502907 -25.9556884766
229532.443644 -30.6343994141
229410.384381 -37.8305664062
229288.325118 -46.7435302734
229166.265856 -56.3175048828
229044.206593 -65.3438720703
228922.14733 -72.5799560547
228800.088067 -76.8737792969
228678.028804 -77.2817382812
228555.969542 -73.1695556641
228433.910279 -64.2856445312
228311.851016 -50.8001708984
228189.791753 -33.3034667969
228067.732491 -12.7670898438
227945.673228 9.53454589844
227823.613965 32.1313476562
227701.554702 53.4851074219
227579.49544 72.1273193359
227457.436177 86.7911376953
227335.376914 96.5285644531
227213.317651 100.799316406
227091.258388 99.5206298828
226969.199126 93.0775146484
226847.139863 82.2878417969
226725.0806 68.3238525391
226603.021337 52.6026611328
226480.962075 36.6478271484
226358.902812 21.9418945312
226236.843549 9.77880859375
226114.784286 1.1328125
225992.725023 -3.4423828125
225870.665761 -3.87731933594
225748.606498 -0.602172851562
225626.547235 5.4853515625
225504.487972 13.0993652344
225382.42871 20.6853027344
225260.369447 26.568359375
225138.310184 29.1196289062
225016.250921 26.9215087891
224894.191659 18.9196777344
224772.132396 4.54455566406
224650.073133 -16.2077636719
224528.01387 -42.7458496094
224405.954607 -73.9052734375
224283.895345 -108.024780273
224161.836082 -143.07019043
224039.776819 -176.793823242
223917.717556 -206.917114258
223795.658294 -231.321533203
223673.599031 -248.228515625
223551.539768 -256.354003906
223429.480505 -255.024536133
223307.421242 -244.242675781
223185.36198 -224.697021484
223063.302717 -197.715576172
222941.243454 -165.16796875
222819.184191 -129.321289062
222697.124929 -92.6667480469
222575.065666 -57.7290039062
222453.006403 -26.8746337891
222330.94714 -2.13818359375
222208.887878 14.923828125
222086.828615 23.3358154297
221964.769352 22.7576904297
221842.710089 13.4874267578
221720.650826 -3.58605957031
221598.591564 -27.0758056641
221476.532301 -55.2211914062
221354.473038 -86.0391845703
221232.413775 -117.479980469
221110.354513 -147.579711914
220988.29525 -174.595703125
220866.235987 -197.112548828
220744.176724 -214.114624023
220622.117461 -225.018798828
220500.058199 -229.671020508
220377.998936 -228.307739258
220255.939673 -221.490356445
220133.88041 -210.021972656
220011.821148 -194.855957031
219889.761885 -177.007080078
219767.702622 -157.471557617
219645.643359 -137.166625977
219523.584097 -116.89074707
219401.524834 -97.3063964844
219279.465571 -78.9450683594
219157.406308 -62.2282714844
219035.347045 -47.5001220703
218913.287783 -35.0632324219
218791.22852 -25.2113037109
218669.169257 -18.2503662109
218547.109994 -14.5061035156
218425.050732 -14.3123779297
218302.991469 -17.9829101562
218180.932206 -25.7663574219
218058.872943 -37.7919921875
217936.81368 -54.0126953125
217814.754418 -74.1519775391
217692.695155 -97.6650390625
217570.635892 -123.718017578
217448.576629 -151.196044922
217326.517367 -178.738769531
217204.458104 -204.804199219
217082.398841 -227.760620117
216960.339578 -245.996459961
216838.280316 -258.04296875
216716.221053 -262.695556641
216594.16179 -259.127197266
216472.102527 -246.977783203
216350.043264 -226.413696289
216227.984002 -198.148193359
216105.924739 -163.420043945
215983.865476 -123.927856445
215861.806213 -81.7266845703
215739.746951 -39.0919189453
215617.687688 1.63940429688
215495.628425 38.2359619141
215373.569162 68.7349853516
215251.509899 91.5869140625
215129.450637 105.770507812
215007.391374 110.867675781
214885.332111 107.090332031
214763.272848 95.2586669922
214641.213586 76.7327880859
214519.154323 53.298828125
214397.09506 27.0262451172
214275.035797 0.102416992188
214152.976535 -25.3393554688
214030.917272 -47.3857421875
213908.858009 -64.4842529297
213786.798746 -75.5550537109
213664.739483 -80.0607910156
213542.680221 -78.0286865234
213420.620958 -70.0260009766
213298.561695 -57.0916748047
213176.502432 -40.6300048828
213054.44317 -22.2770996094
212932.383907 -3.75244140625
212810.324644 13.2918701172
212688.265381 27.4123535156
212566.206118 37.4901123047
212444.146856 42.8172607422
212322.087593 43.1444091797
212200.02833 38.6859130859
212077.969067 30.0865478516
211955.909805 18.3513183594
211833.850542 4.74670410156
211711.791279 -9.31628417969
211589.732016 -22.4083251953
211467.672754 -33.2025146484
211345.613491 -40.5826416016
211223.554228 -43.7291259766
211101.494965 -42.1735839844
210979.435702 -35.822265625
210857.37644 -24.9460449219
210735.317177 -10.1375732422
210613.257914 7.75366210938
210491.198651 27.7088623047
210369.139389 48.6320800781
210247.080126 69.4458007812
210125.020863 89.1773681641
210002.9616 107.02746582
209880.902338 122.418945312
209758.843075 135.017578125
209636.783812 144.729736328
209514.724549 151.672363281
209392.665286 156.126708984
209270.606024 158.474731445
209148.546761 159.131591797
209026.487498 158.478027344
208904.428235 156.801391602
208782.368973 154.252685547
208660.30971 150.823608398
208538.250447 146.344726562
208416.191184 140.508422852
208294.131921 132.910766602
208172.072659 123.110961914
208050.013396 110.700195312
207927.954133 95.3732910156
207805.89487 76.9958496094
207683.835608 55.658203125
207561.776345 31.7110595703
207439.717082 5.77697753906
207317.657819 -21.2647705078
207195.598557 -48.3206787109
207073.539294 -74.1477050781
206951.480031 -97.4404296875
206829.420768 -116.929443359
206707.361505 -131.485351562
206585.302243 -140.217651367
206463.24298 -142.561767578
206341.183717 -138.343994141
206219.124454 -127.818237305
206097.065192 -111.672119141
205975.005929 -90.9958496094
205852.946666 -67.2224121094
205730.887403 -42.0338134766
205608.82814 -17.2482910156
205486.768878 5.30908203125
205364.709615 23.9401855469
205242.650352 37.2004394531
205120.591089 44.0102539062
204998.531827 43.7408447266
204876.472564 36.2678222656
204754.413301 21.9862060547
204632.354038 1.78674316406
204510.294776 -23.00390625
204388.235513 -50.7205810547
204266.17625 -79.4787597656
204144.116987 -107.313842773
204022.057724 -132.325683594
203899.998462 -152.818115234
203777.939199 -167.422241211
203655.879936 -175.194091797
203533.820673 -175.678955078
203411.761411 -168.937011719
203289.702148 -155.529418945
203167.642885 -136.465576172
203045.583622 -113.115844727
202923.524359 -87.099609375
202801.465097 -60.154296875
202679.405834 -34.0017089844
202557.346571 -10.2155761719
202435.287308 9.88952636719
202313.228046 25.3488769531
202191.168783 35.6016845703
202069.10952 40.5114746094
201947.050257 40.3485107422
201824.990995 35.7374267578
201702.931732 27.5765380859
201580.872469 16.9357910156
201458.813206 4.94421386719
201336.753943 -7.32250976562
201214.694681 -18.9453125
201092.635418 -29.2425537109
200970.576155 -37.8243408203
200848.516892 -44.615234375
200726.45763 -49.8408203125
200604.398367 -53.9821777344
200482.339104 -57.7039794922
200360.279841 -61.759765625
200238.220578 -66.8890380859
200116.161316 -73.7125244141
199994.102053 -82.6397705078
199872.04279 -93.7965087891
199749.983527 -106.981079102
199627.924265 -121.655273438
199505.865002 -136.971191406
199383.805739 -151.831298828
199261.746476 -164.979980469
199139.687214 -175.115478516
199017.627951 -181.013305664
198895.568688 -181.650268555
198773.509425 -176.313476562
198651.450162 -164.690307617
198529.3909 -146.92199707
198407.331637 -123.620239258
198285.272374 -95.8424072266
198163.213111 -65.0257568359
198041.153849 -32.8848876953
197919.094586 -1.28393554688
197797.035323 27.9099121094
197674.97606 52.9750976562
197552.916797 72.4759521484
197430.857535 85.3795166016
197308.798272 91.1403808594
197186.739009 89.7443847656
197064.679746 81.7062988281
196942.620484 68.0224609375
196820.561221 50.0821533203
196698.501958 29.5440673828
196576.442695 8.19201660156
196454.383433 -12.2208251953
196332.32417 -30.1235351562
196210.264907 -44.2583007812
196088.205644 -53.7845458984
195966.146381 -58.3402099609
195844.087119 -58.0610351562
195722.027856 -53.5506591797
195599.968593 -45.8078613281
195477.90933 -36.1173095703
195355.850068 -25.9149169922
195233.790805 -16.6373291016
195111.731542 -9.57641601562
194989.672279 -5.74438476562
194867.613016 -5.77124023438
194745.553754 -9.83679199219
194623.494491 -17.6491699219
194501.435228 -28.4694824219
194379.375965 -41.1805419922
194257.316703 -54.3944091797
194135.25744 -66.5877685547
194013.198177 -76.251953125
193891.138914 -82.0437011719
193769.079652 -82.9239501953
193647.020389 -78.2678222656
193524.961126 -67.9377441406
193402.901863 -52.3134765625
193280.8426 -32.2718505859
193158.783338 -9.12377929688
193036.724075 15.4912109375
192914.664812 39.7419433594
192792.605549 61.7567138672
192670.546287 79.7829589844
192548.487024 92.3337402344
192426.427761 98.3122558594
192304.368498 97.1005859375
192182.309235 88.6077880859
192060.249973 73.26953125
191938.19071 52.0054931641
191816.131447 26.1334228516
191694.072184 -2.74536132812
191572.012922 -32.8850097656
191449.953659 -62.5374755859
191327.894396 -90.0914306641
191205.835133 -114.192749023
191083.775871 -133.834716797
190961.716608 -148.4140625
190839.657345 -157.745361328
190717.598082 -162.038452148
190595.538819 -161.839355469
190473.479557 -157.944091797
190351.420294 -151.296508789
190229.361031 -142.878662109
190107.301768 -133.607910156
189985.242506 -124.25012207
189863.183243 -115.357543945
189741.12398 -107.237304688
189619.064717 -99.9514160156
189497.005454 -93.3475341797
189374.946192 -87.1159667969
189252.886929 -80.8631591797
189130.827666 -74.1938476562
189008.768403 -66.7913818359
188886.709141 -58.4844970703
188764.649878 -49.2940673828
188642.590615 -39.4516601562
188520.531352 -29.3901367188
188398.47209 -19.7027587891
188276.412827 -11.0784912109
188154.353564 -4.21936035156
188032.294301 0.250732421875
187910.235038 1.87573242188
187788.175776 0.443237304688
187666.116513 -3.96350097656
187544.05725 -10.9423828125
187421.997987 -19.7835693359
187299.938725 -29.5189208984
187177.879462 -39.0003662109
187055.820199 -47.0064697266
186933.760936 -52.3609619141
186811.701673 -54.0595703125
186689.642411 -51.3820800781
186567.583148 -43.9865722656
186445.523885 -31.9688720703
186323.464622 -15.8824462891
186201.40536 3.28662109375
186079.346097 24.1876220703
185957.286834 45.2133789062
185835.227571 64.6373291016
185713.168309 80.7697753906
185591.109046 92.1153564453
185469.049783 97.5219726562
185346.99052 96.3001708984
185224.931257 88.3046875
185102.871995 73.9696044922
184980.812732 54.2889404297
184858.753469 30.7467041016
184736.694206 5.20043945312
184614.634944 -20.2738037109
184492.575681 -43.5578613281
184370.516418 -62.6761474609
184248.457155 -75.9693603516
184126.397892 -82.2435302734
184004.33863 -80.8778076172
183882.279367 -71.8815917969
183760.220104 -55.8966064453
183638.160841 -34.1392822266
183516.101579 -8.2939453125
183394.042316 19.6378173828
183271.983053 47.5172119141
183149.92379 73.2573242188
183027.864528 95.0096435547
182905.805265 111.325927734
182783.746002 121.281982422
182661.686739 124.552612305
182539.627476 121.429443359
182417.568214 112.781860352
182295.508951 99.9624023438
182173.449688 84.6695556641
182051.390425 68.7774658203
181929.331163 54.1512451172
181807.2719 42.4649658203
181685.212637 35.0373535156
181563.153374 32.7064208984
181441.094111 35.7470703125
181319.034849 43.8458251953
181196.975586 56.1307373047
181074.916323 71.2552490234
180952.85706 87.5268554688
180830.797798 103.068847656
180708.738535 115.998657227
180586.679272 124.606567383
180464.620009 127.518066406
180342.560747 123.823486328
180220.501484 113.165771484
180098.442221 95.7746582031
179976.382958 72.4486083984
179854.323695 44.4837646484
179732.264433 13.5601806641
179610.20517 -18.4068603516
179488.145907 -49.4329833984
179366.086644 -77.6345214844
179244.027382 -101.384765625
179121.968119 -119.444580078
178999.908856 -131.052856445
178877.849593 -135.973022461
178755.79033 -134.488891602
178633.731068 -127.355102539
178511.671805 -115.705566406
178389.612542 -100.931640625
178267.553279 -84.5421142578
178145.494017 -68.0190429688
178023.434754 -52.68359375
177901.375491 -39.5841064453
177779.316228 -29.4171142578
177657.256966 -22.4880371094
177535.197703 -18.7127685547
177413.13844 -17.6589355469
177291.079177 -18.6228027344
177169.019914 -20.7287597656
177046.960652 -23.0457763672
176924.901389 -24.7020263672
176802.842126 -24.9915771484
176680.782863 -23.4566650391
176558.723601 -19.9420166016
176436.664338 -14.6123046875
176314.605075 -7.93432617188
176192.545812 -0.623901367188
176070.486549 6.43518066406
175948.427287 12.2912597656
175826.368024 16.0336914062
175704.308761 16.8999023438
175582.249498 14.3669433594
175460.190236 8.22094726562
175338.130973 -1.40551757812
175216.07171 -14.0297851562
175094.012447 -28.8521728516
174971.953185 -44.8205566406
174849.893922 -60.7213134766
174727.834659 -75.2888183594
174605.775396 -87.3204345703
174483.716133 -95.7882080078
174361.656871 -99.9359130859
174239.597608 -99.3515625
174117.538345 -94.0098876953
173995.479082 -84.2783203125
173873.41982 -70.8894042969
173751.360557 -54.880859375
173629.301294 -37.5059814453
173507.242031 -20.1301269531
173385.182768 -4.11352539062
173263.123506 9.30065917969
173141.064243 19.0875244141
173019.00498 24.5219726562
172896.945717 25.2302246094
172774.886455 21.2131347656
172652.827192 12.8334960938
172530.767929 0.774536132812
172408.708666 -14.0284423828
172286.649404 -30.4754638672
172164.590141 -47.4011230469
172042.530878 -63.6727294922
171920.471615 -78.2863769531
171798.412352 -90.4411621094
171676.35309 -99.5977783203
171554.293827 -105.506958008
171432.234564 -108.214477539
171310.175301 -108.036987305
171188.116039 -105.516479492
171066.056776 -101.357055664
170943.997513 -96.3511962891
170821.93825 -91.3026123047
170699.878987 -86.9525146484
170577.819725 -83.9177246094
170455.760462 -82.6439208984
170333.701199 -83.3782958984
170211.641936 -86.1628417969
170089.582674 -90.8485107422
169967.523411 -97.1258544922
169845.464148 -104.569335938
169723.404885 -112.689208984
169601.345623 -120.985595703
169479.28636 -128.998291016
169357.227097 -136.348144531
169235.167834 -142.76550293
169113.108571 -148.101318359
168991.049309 -152.325683594
168868.990046 -155.507568359
168746.930783 -157.784790039
168624.87152 -159.324951172
168502.812258 -160.281860352
168380.752995 -160.755249023
168258.693732 -160.756713867
168136.634469 -160.187255859
168014.575206 -158.828613281
167892.515944 -156.351318359
167770.456681 -152.338989258
167648.397418 -146.327026367
167526.338155 -137.852294922
167404.278893 -126.510864258
167282.21963 -112.014526367
167160.160367 -94.2451171875
167038.101104 -73.2971191406
166916.041842 -49.5065917969
166793.982579 -23.4588623047
166671.923316 4.02197265625
166549.864053 31.9079589844
166427.80479 59.0201416016
166305.745528 84.0993652344
166183.686265 105.888549805
166061.627002 123.219848633
165939.567739 135.102539062
165817.508477 140.80078125
165695.449214 139.898071289
165573.389951 132.340454102
165451.330688 118.455688477
165329.271425 98.9450683594
165207.212163 74.8493652344
165085.1529 47.48828125
164963.093637 18.37890625
164841.034374 -10.8607177734
164718.975112 -38.6174316406
164596.915849 -63.3894042969
164474.856586 -83.8862304688
164352.797323 -99.1140136719
164230.738061 -108.439208984
164108.678798 -111.628295898
163986.619535 -108.857299805
163864.560272 -100.693603516
163742.501009 -88.0478515625
163620.441747 -72.1044921875
163498.382484 -54.2310791016
163376.323221 -35.8775634766
163254.263958 -18.4710693359
163132.204696 -3.314453125
163010.145433 8.50329589844
162888.08617 16.1806640625
162766.026907 19.2503662109
162643.967645 17.6041259766
162521.908382 11.4881591797
162399.849119 1.47375488281
162277.789856 -11.5947265625
162155.730593 -26.6715087891
162033.671331 -42.5897216797
161911.612068 -58.1508789062
161789.552805 -72.2082519531
161667.493542 -83.7463378906
161545.43428 -91.9442138672
161423.375017 -96.2220458984
161301.315754 -96.2690429688
161179.256491 -92.0485839844
161057.197228 -83.7874755859
160935.137966 -71.9444580078
160813.078703 -57.1696777344
160691.01944 -40.2531738281
160568.960177 -22.0704345703
160446.900915 -3.529296875
160324.841652 14.4803466797
160202.782389 31.1271972656
160080.723126 45.6711425781
159958.663864 57.4869384766
159836.604601 66.0767822266
159714.545338 71.0762939453
159592.486075 72.2554931641
159470.426812 69.5145263672
159348.36755 62.87890625
159226.308287 52.4963378906
159104.249024 38.6317138672
158982.189761 21.6656494141
158860.130499 2.09228515625
158738.071236 -19.4848632812
158616.011973 -42.3599853516
158493.95271 -65.7377929688
158371.893447 -88.7551269531
158249.834185 -110.509399414
158127.774922 -130.098876953
158005.715659 -146.669799805
157883.656396 -159.468261719
157761.597134 -167.896484375
157639.537871 -171.563842773
157517.478608 -170.332275391
157395.419345 -164.345947266
157273.360083 -154.044921875
157151.30082 -140.153808594
157029.241557 -123.650268555
156907.182294 -105.705566406
156785.123031 -87.6062011719
156663.063769 -70.6586914062
156541.004506 -56.083984375
156418.945243 -44.9119873047
156296.88598 -37.8836669922
156174.826718 -35.3718261719
156052.767455 -37.3288574219
155930.708192 -43.2680664062
155808.648929 -52.2822265625
155686.589666 -63.1005859375
155564.530404 -74.1833496094
155442.471141 -83.8447265625
155320.411878 -90.3963623047
155198.352615 -92.3001708984
155076.293353 -88.3154296875
154954.23409 -77.6280517578
154832.174827 -59.9483642578
154710.115564 -35.5670166016
154588.056302 -5.36242675781
154465.997039 29.2449951172
154343.937776 66.3870849609
154221.878513 103.88684082
154099.81925 139.430664062
153977.759988 170.759765625
153855.700725 195.862182617
153733.641462 213.151489258
153611.582199 221.613891602
153489.522937 220.906860352
153367.463674 211.404418945
153245.404411 194.177490234
153123.345148 170.913330078
153001.285885 143.77722168
152879.226623 115.228881836
152757.16736 87.8090820312
152635.108097 63.9124755859
152513.048834 45.5723876953
152390.989572 34.2718505859
152268.930309 30.8013916016
152146.871046 35.1784667969
152024.811783 46.6335449219
151902.752521 63.6700439453
151780.693258 84.1893310547
151658.633995 105.674316406
151536.574732 125.413208008
151414.515469 140.744873047
151292.456207 149.304443359
151170.396944 149.245239258
151048.337681 139.417480469
150926.278418 119.487426758
150804.219156 89.9855957031
150682.159893 52.2778320312
150560.10063 8.46264648438
150438.041367 -38.7962646484
150315.982104 -86.4895019531
150193.922842 -131.510375977
150071.863579 -170.914306641
149949.804316 -202.161865234
149827.745053 -223.326782227
149705.685791 -233.248901367
149583.626528 -231.619262695
149461.567265 -218.990234375
149339.508002 -196.711181641
149217.44874 -166.795654297
149095.389477 -131.73425293
148973.330214 -94.2701416016
148851.270951 -57.1602783203
148729.211688 -22.9412841797
148607.152426 6.27416992188
148485.093163 28.9571533203
148363.0339 44.2602539062
148240.974637 52.048828125
148118.915375 52.8651123047
147996.856112 47.8278808594
147874.796849 38.4836425781
147752.737586 26.6215820312
147630.678323 14.0745849609
147508.619061 2.52575683594
147386.559798 -6.65979003906
147264.500535 -12.5626220703
147142.441272 -14.7813720703
147020.38201 -13.4481201172
146898.322747 -9.18212890625
146776.263484 -2.99230957031
146654.204221 3.86352539062
146532.144959 10.0433349609
146410.085696 14.2926025391
146288.026433 15.6048583984
146165.96717 13.3516845703
146043.907907 7.369140625
145921.848645 -2.00952148438
145799.789382 -13.9782714844
145677.730119 -27.3375244141
145555.670856 -40.6212158203
145433.611594 -52.2552490234
145311.552331 -60.7352294922
145189.493068 -64.7990722656
145067.433805 -63.5805664062
144945.374542 -56.7232666016
144823.31528 -44.4443359375
144701.256017 -27.5396728516
144579.196754 -7.32678222656
144457.137491 14.4665527344
144335.078229 35.8626708984
144213.018966 54.8217773438
144090.959703 69.4439697266
143968.90044 78.1645507812
143846.841178 79.9187011719
143724.781915 74.2642822266
143602.722652 61.4461669922
143480.663389 42.3953857422
143358.604126 18.6627197266
143236.544864 -7.70788574219
143114.485601 -34.3558349609
142992.426338 -58.8122558594
142870.367075 -78.7215576172
142748.307813 -92.0557861328
142626.24855 -97.2998046875
142504.189287 -93.5906982422
142382.130024 -80.7993164062
142260.070761 -59.5433349609
142138.011499 -31.1330566406
142015.952236 2.54382324219
141893.892973 39.1905517578
141771.83371 76.3029785156
141649.774448 111.387695312
141527.715185 142.174926758
141405.655922 166.805664062
141283.596659 183.976806641
141161.537397 193.032592773
141039.478134 193.991577148
140917.418871 187.511230469
140795.359608 174.793945312
140673.300345 157.446289062
140551.241083 137.303955078
140429.18182 116.245361328
140307.122557 96.0068359375
140185.063294 78.0240478516
140063.004032 63.3089599609
139940.944769 52.3786621094
139818.885506 45.2384033203
139696.826243 41.4197998047
139574.76698 40.0687255859
139452.707718 40.0720214844
139330.648455 40.2083740234
139208.589192 39.3046875
139086.529929 36.3846435547
138964.470667 30.7880859375
138842.411404 22.2547607422
138720.352141 10.9566650391
138598.292878 -2.51672363281
138476.233616 -17.2248535156
138354.174353 -31.9805908203
138232.11509 -45.4855957031
138110.055827 -56.4786376953
137987.996564 -63.8804931641
137865.937302 -66.9212646484
137743.878039 -65.2333984375
137621.818776 -58.9012451172
137499.759513 -48.4622802734
137377.700251 -34.8566894531
137255.640988 -19.3334960938
137133.581725 -3.32153320312
137011.522462 11.7210693359
136889.463199 24.4617919922
136767.403937 33.8363037109
136645.344674 39.1641845703
136523.285411 40.2229003906
136401.226148 37.2723388672
136279.166886 31.0281982422
136157.107623 22.5819091797
136035.04836 13.2807617188
135912.989097 4.57385253906
135790.929835 -2.15124511719
135668.870572 -5.73486328125
135546.811309 -5.38488769531
135424.752046 -0.783325195312
135302.692783 7.85803222656
135180.633521 19.7976074219
135058.574258 33.8227539062
134936.514995 48.3605957031
134814.455732 61.6336669922
134692.39647 71.8415527344
134570.337207 77.3547363281
134448.277944 76.8962402344
134326.218681 69.6960449219
134204.159418 55.5983886719
134082.100156 35.1130371094
133960.040893 9.39831542969
133837.98163 -19.8168945312
133715.922367 -50.3741455078
133593.863105 -79.8703613281
133471.803842 -105.874145508
133349.744579 -126.151367188
133227.685316 -138.878417969
133105.626054 -142.821899414
132983.566791 -137.46875
132861.507528 -123.090942383
132739.448265 -100.739013672
132617.389002 -72.1635742188
132495.32974 -39.6727294922
132373.270477 -5.93481445312
132251.211214 26.2524414062
132129.151951 54.20703125
132007.092689 75.5963134766
131885.033426 88.6429443359
131762.974163 92.2790527344
131640.9149 86.2353515625
131518.855637 71.0611572266
131396.796375 48.0677490234
131274.737112 19.2061767578
131152.677849 -13.1112060547
131030.618586 -46.2280273438
130908.559324 -77.4781494141
130786.500061 -104.416503906
130664.440798 -125.024169922
130542.381535 -137.870117188
130420.322273 -142.214477539
130298.26301 -138.046142578
130176.203747 -126.052612305
130054.144484 -107.527832031
129932.085221 -84.2268066406
129810.025959 -58.1854248047
129687.966696 -31.5216064453
129565.907433 -6.23901367188
129443.84817 15.9476318359
129321.788908 33.7517089844
129199.729645 46.4000244141
129077.670382 53.6666259766
128955.611119 55.8466796875
128833.551856 53.6796875
128711.492594 48.23046875
128589.433331 40.7432861328
128467.374068 32.4860839844
128345.314805 24.5994873047
128223.255543 17.9702148438
128101.19628 13.1403808594
127979.137017 10.2596435547
127857.077754 9.08874511719
127735.018492 9.04772949219
127612.959229 9.30529785156
127490.899966 8.89807128906
127368.840703 6.86450195312
127246.78144 2.37854003906
127124.722178 -5.13171386719
127002.662915 -15.8955078125
126880.603652 -29.7479248047
126758.544389 -46.1260986328
126636.485127 -64.1082763672
126514.425864 -82.4967041016
126392.366601 -99.9312744141
126270.307338 -115.025512695
126148.248075 -126.506835938
126026.188813 -133.349121094
125904.12955 -134.881103516
125782.070287 -130.860595703
125660.011024 -121.506958008
125537.951762 -107.485717773
125415.892499 -89.8509521484
125293.833236 -69.9486083984
125171.773973 -49.2908935547
125049.714711 -29.4180908203
124927.655448 -11.7570800781
124805.596185 2.5048828125
124683.536922 12.5216064453
124561.477659 17.8522949219
124439.418397 18.4864501953
124317.359134 14.8240966797
124195.299871 7.61767578125
124073.240608 -2.11596679688
123951.181346 -13.2086181641
123829.122083 -24.4587402344
123707.06282 -34.7469482422
123585.003557 -43.1348876953
123462.944294 -48.9373779297
123340.885032 -51.7612304688
123218.825769 -51.5096435547
123096.766506 -48.3518066406
122974.707243 -42.6649169922
122852.647981 -34.9576416016
122730.588718 -25.7827148438
122608.529455 -15.65625
122486.470192 -4.98742675781
122364.41093 5.96533203125
122242.351667 17.1112060547
122120.292404 28.5118408203
121998.233141 40.3376464844
121876.173878 52.8015136719
121754.114616 66.0777587891
121632.055353 80.2202148438
121509.99609 95.0892333984
121387.936827 110.30065918
121265.877565 125.205444336
121143.818302 138.906005859
121021.759039 150.310302734
120899.699776 158.221557617
120777.640513 161.455566406
120655.581251 158.973510742
120533.521988 150.017333984
120411.462725 134.231567383
120289.403462 111.754882812
120167.3442 83.2728271484
120045.284937 50.0183105469
119923.225674 13.7169189453
119801.166411 -23.5181884766
119679.107149 -59.3410644531
119557.047886 -91.3579101562
119434.988623 -117.330566406
119312.92936 -135.377563477
119190.870097 -144.153198242
119068.810835 -142.984008789
118946.751572 -131.952026367
118824.692309 -111.910400391
118702.633046 -84.4295654297
118580.573784 -51.6761474609
118458.514521 -16.2344970703
118336.455258 19.1125488281
118214.395995 51.6268310547
118092.336732 78.8546142578
117970.27747 98.8431396484
117848.218207 110.312988281
117726.158944 112.765625
117604.099681 106.520385742
117482.040419 92.6716308594
117359.981156 72.9724121094
117237.921893 49.6563720703
117115.86263 25.2117919922
116993.803368 2.1328125
116871.744105 -17.3272705078
116749.684842 -31.3804931641
116627.625579 -38.8774414062
116505.566316 -39.4177246094
116383.507054 -33.3823242188
116261.447791 -21.8873291016
116139.388528 -6.66076660156
116017.329265 10.142578125
115895.270003 26.1722412109
115773.21074 39.1334228516
115651.151477 47.0349121094
115529.092214 48.4071044922
115407.032952 42.4683837891
115284.973689 29.2215576172
115162.914426 9.47204589844
115040.855163 -15.2376708984
114918.7959 -42.7690429688
114796.736638 -70.5909423828
114674.677375 -96.0258789062
114552.618112 -116.515136719
114430.558849 -129.875854492
114308.499587 -134.523071289
114186.440324 -129.638305664
114064.381061 -115.263061523
113942.321798 -92.3116455078
113820.262535 -62.4987792969
113698.203273 -28.1906738281
113576.14401 7.80676269531
113454.084747 42.5023193359
113332.025484 72.9907226562
113209.966222 96.7150878906
113087.906959 111.697143555
112965.847696 116.707885742
112843.788433 111.371459961
112721.729171 96.1824951172
112599.669908 72.4462890625
112477.610645 42.1413574219
112355.551382 7.72253417969
112233.492119 -28.1166992188
112111.432857 -62.6987304688
111989.373594 -93.607421875
111867.314331 -118.903076172
111745.255068 -137.284423828
111623.195806 -148.184326172
111501.136543 -151.791137695
111379.07728 -148.995605469
111257.018017 -141.269287109
111134.958754 -130.491455078
111012.899492 -118.73828125
110890.840229 -108.061157227
110768.780966 -100.272094727
110646.721703 -96.7619628906
110524.662441 -98.3640136719
110402.603178 -105.279663086
110280.543915 -117.068847656
110158.484652 -132.706542969
110036.42539 -150.697143555
109914.366127 -169.233032227
109792.306864 -186.382080078
109670.247601 -200.283813477
109548.188338 -209.334228516
109426.129076 -212.341918945
109304.069813 -208.641113281
109182.01055 -198.152709961
109059.951287 -181.385742188
108937.892025 -159.38659668
108815.832762 -133.638305664
108693.773499 -105.92199707
108571.714236 -78.1580810547
108449.654973 -52.2398681641
108327.595711 -29.8767089844
108205.536448 -12.4610595703
108083.477185 -0.971069335938
107961.417922 4.08801269531
107839.35866 2.69482421875
107717.299397 -4.71643066406
107595.240134 -17.3214111328
107473.180871 -33.9982910156
107351.121609 -53.4375
107229.062346 -74.2529296875
107107.003083 -95.0921630859
106984.94382 -114.727416992
106862.884557 -132.127807617
106740.825295 -146.50390625
106618.766032 -157.330322266
106496.706769 -164.341186523
106374.647506 -167.511108398
106252.588244 -167.020263672
106130.528981 -163.21472168
106008.469718 -156.565307617
105886.410455 -147.630493164
105764.351192 -137.025024414
105642.29193 -125.396484375
105520.232667 -113.407714844
105398.173404 -101.721923828
105276.114141 -90.9890136719
105154.054879 -81.8276367188
105031.995616 -74.8015136719
104909.936353 -70.3891601562
104787.87709 -68.9453125
104665.817828 -70.6584472656
104543.758565 -75.5100097656
104421.699302 -83.2373046875
104299.640039 -93.3114013672
104177.580776 -104.933105469
104055.521514 -117.054321289
103933.462251 -128.426025391
103811.402988 -137.676147461
103689.343725 -143.41003418
103567.284463 -144.330688477
103445.2252 -139.366699219
103323.165937 -127.797119141
103201.106674 -109.359375
103079.047411 -84.3270263672
102956.988149 -53.5478515625
102834.928886 -18.4311523438
102712.869623 19.1174316406
102590.81036 56.8134765625
102468.751098 92.1558837891
102346.691835 122.624145508
102224.632572 145.892456055
102102.573309 160.04309082
101980.514047 163.757446289
101858.454784 156.467651367
101736.395521 138.44909668
101614.336258 110.844360352
101492.276995 75.6103515625
101370.217733 35.3911132812
101248.15847 -6.67529296875
101126.099207 -47.2032470703
101004.039944 -82.8361816406
100881.980682 -110.531005859
100759.921419 -127.823242188
100637.862156 -133.048950195
100515.802893 -125.502807617
100393.74363 -105.513305664
100271.684368 -74.4288330078
100149.625105 -34.5145263672
100027.565842 11.2346191406
99905.5065794 59.3460693359
99783.4473166 106.167236328
99661.3880538 148.178955078
99539.3287911 182.298339844
99417.2695283 206.142700195
99295.2102655 218.228515625
99173.1510027 218.089111328
99051.09174 206.299316406
98929.0324772 184.404174805
98806.9732144 154.760864258
98684.9139517 120.306884766
98562.8546889 84.2797851562
98440.7954261 49.9111328125
98318.7361633 20.12890625
98196.6769006 -2.70776367188
98074.6176378 -17.0139160156
97952.558375 -22.1066894531
97830.4991122 -18.2432861328
97708.4398495 -6.56848144531
97586.3805867 11.0220947266
97464.3213239 32.0913085938
97342.2620612 53.9150390625
97220.2027984 73.7620849609
97098.1435356 89.1684570312
96976.0842728 98.1789550781
96854.0250101 99.5344238281
96731.9657473 92.7862548828
96609.9064845 78.3282470703
96487.8472217 57.3448486328
96365.787959 31.6826171875
96243.7286962 3.65612792969
96121.6694334 -24.1839599609
95999.6101707 -49.3067626953
95877.5509079 -69.4444580078
95755.4916451 -82.8077392578
95633.4323823 -88.2487792969
95511.3731196 -85.3562011719
95389.3138568 -74.4765625
95267.254594 -56.6611328125
95145.1953312 -33.5446777344
95023.1360685 -7.17260742188
94901.0768057 20.2076416016
94779.0175429 46.3665771484
94656.9582802 69.3023681641
94534.8990174 87.4188232422
94412.8397546 99.6573486328
94290.7804918 105.566894531
94168.7212291 105.311767578
94046.6619663 99.6147460938
93924.6027035 89.6478271484
93802.5434408 76.8814697266
93680.484178 62.91015625
93558.4249152 49.2761230469
93436.3656524 37.3060302734
93314.3063897 27.9812011719
93192.2471269 21.8509521484
93070.1878641 18.9991455078
92948.1286013 19.0638427734
92826.0693386 21.3062744141
92704.0100758 24.7193603516
92581.950813 28.1636962891
92459.8915503 30.5122070312
92337.8322875 30.7911376953
92215.7730247 28.2957763672
92093.7137619 22.6766357422
91971.6544992 13.9786376953
91849.5952364 2.63720703125
91727.5359736 -10.5709228516
91605.4767108 -24.6151123047
91483.4174481 -38.3248291016
91361.3581853 -50.5177001953
91239.2989225 -60.1274414062
91117.2396598 -66.3171386719
90995.180397 -68.5666503906
90873.1211342 -66.7233886719
90751.0618714 -61.0150146484
90629.0026087 -52.0213623047
90506.9433459 -40.6096191406
90384.8840831 -27.8441162109
90262.8248203 -14.8779296875
90140.7655576 -2.83947753906
90018.7062948 7.27209472656
89896.647032 14.6733398438
89774.5877693 18.8559570312
89652.5285065 19.61328125
89530.4692437 17.0340576172
89408.4099809 11.4669189453
89286.3507182 3.45703125
89164.2914554 -6.32946777344
89042.2321926 -17.1905517578
88920.1729298 -28.4647216797
88798.1136671 -39.5980224609
88676.0544043 -50.1862792969
88553.9951415 -59.9958496094
88431.9358788 -68.9562988281
88309.876616 -77.1295166016
88187.8173532 -84.6623535156
88065.7580904 -91.7276611328
87943.6988277 -98.4652099609
87821.6395649 -104.927978516
87699.5803021 -111.046386719
87577.5210393 -116.610717773
87455.4617766 -121.279541016
87333.4025138 -124.610107422
87211.343251 -126.109130859
87089.2839883 -125.29699707
86967.2247255 -121.77722168
86845.1654627 -115.30090332
86723.1061999 -105.820922852
86601.0469372 -93.5212402344
86478.9876744 -78.8237304688
86356.9284116 -62.3640136719
86234.8691488 -44.9429931641
86112.8098861 -27.4526367188
85990.7506233 -10.7901611328
85868.6913605 4.23486328125
85746.6320978 16.9873046875
85624.572835 27.0754394531
85502.5135722 34.3974609375
85380.4543094 39.1530761719
85258.3950467 41.8237304688
85136.3357839 43.1166992188
85014.2765211 43.8829345703
84892.2172583 45.0124511719
84770.1579956 47.3231201172
84648.0987328 51.4519042969
84526.03947 57.7624511719
84403.9802073 66.2807617188
84281.9209445 76.6669921875
84159.8616817 88.2275390625
84037.8024189 99.9692382812
83915.7431562 110.690917969
83793.6838934 119.102661133
83671.6246306 123.963989258
83549.5653679 124.221679688
83427.5061051 119.139526367
83305.4468423 108.397705078
83183.3875795 92.1572265625
83061.3283168 71.0759277344
82939.269054 46.2769775391
82817.2097912 19.2678222656
82695.1505284 -8.18029785156
82573.0912657 -34.1845703125
82451.0320029 -56.916015625
82328.9727401 -74.7661132812
82206.9134774 -86.4940185547
82084.8542146 -91.3413085938
81962.7949518 -89.1038818359
81840.735689 -80.1491699219
81718.6764263 -65.3811035156
81596.6171635 -46.1517333984
81474.5579007 -24.1331787109
81352.4986379 -1.15625
81230.4393752 20.9622802734
81108.3801124 40.5900878906
80986.3208496 56.4285888672
80864.2615869 67.6273193359
80742.2023241 73.8511962891
80620.1430613 75.2944335938
80498.0837985 72.6397705078
80376.0245358 66.9689941406
80253.965273 59.6320800781
80131.9060102 52.0903320312
80009.8467474 45.7503662109
79887.7874847 41.8045654297
79765.7282219 41.0955810547
79643.6689591 44.01953125
79521.6096964 50.4766845703
79399.5504336 59.8753662109
79277.4911708 71.1878662109
79155.431908 83.0539550781
79033.3726453 93.9205322266
78911.3133825 102.202270508
78789.2541197 106.448730469
78667.1948569 105.498291016
78545.1355942 98.6082763672
78423.0763314 85.5413818359
78301.0170686 66.6057128906
78178.9578059 42.6413574219
78056.8985431 14.9569091797
77934.8392803 -14.7799072266
77812.7800175 -44.6857910156
77690.7207548 -72.8225097656
77568.661492 -97.3663330078
77446.6022292 -116.762451172
77324.5429664 -129.855957031
77202.4837037 -135.984863281
77080.4244409 -135.028076172
76958.3651781 -127.405883789
76836.3059154 -114.033935547
76714.2466526 -96.2358398438
76592.1873898 -75.6253662109
76470.128127 -53.9676513672
76348.0688643 -33.0364990234
76226.0096015 -14.4763183594
76103.9503387 0.316162109375
75981.8910759 10.2830810547
75859.8318132 14.7613525391
75737.7725504 13.5035400391
75615.7132876 6.66357421875
75493.6540249 -5.24987792969
75371.5947621 -21.4418945312
75249.5354993 -40.9165039062
75127.4762365 -62.5666503906
75005.4169738 -85.2618408203
74883.357711 -107.926147461
74761.2984482 -129.596923828
74639.2391855 -149.467895508
74517.1799227 -166.909545898
74395.1206599 -181.470947266
74273.0613971 -192.867431641
74151.0021344 -200.955932617
74028.9428716 -205.706542969
73906.8836088 -207.171630859
73784.824346 -205.460693359
73662.7650833 -200.719970703
73540.7058205 -193.121337891
73418.6465577 -182.857910156
73296.587295 -170.147094727
73174.5280322 -155.236328125
73052.4687694 -138.410644531
72930.4095066 -119.99621582
72808.3502439 -100.361328125
72686.2909811 -79.91015625
72564.2317183 -59.0701904297
72442.1724555 -38.2742919922
72320.1131928 -17.9404296875
72198.05393 1.55004882812
72075.9946672 19.8707275391
71953.9354045 36.7626953125
71831.8761417 52.0386962891
71709.8168789 65.5791015625
71587.7576161 77.318359375
71465.6983534 87.2241210938
71343.6390906 95.2736816406
71221.5798278 101.429443359
71099.520565 105.619140625
70977.4613023 107.726318359
70855.4020395 107.591308594
70733.3427767 105.027709961
70611.283514 99.8524169922
70489.2242512 91.9283447266
70367.1649884 81.2139892578
70245.1057256 67.8150634766
70123.0464629 52.03125
70000.9872001 34.3897705078
69878.9279373 15.6583251953
69756.8686745 -3.16674804688
69634.8094118 -20.9000244141
69512.750149 -36.2359619141
69390.6908862 -47.8424072266
69268.6316235 -54.4721679688
69146.5723607 -55.0848388672
69024.5130979 -48.9652099609
68902.4538351 -35.8265380859
68780.3945724 -15.8873291016
68658.3353096 10.0903320312
68536.2760468 40.8092041016
68414.216784 74.4912109375
68292.1575213 108.984863281
68170.0982585 141.910644531
68048.0389957 170.842407227
67925.979733 193.503662109
67803.9204702 207.965576172
67681.8612074 212.827636719
67559.8019446 207.361572266
67437.7426819 191.606201172
67315.6834191 166.400268555
67193.6241563 133.345825195
67071.5648935 94.7072753906
66949.5056308 53.2448730469
66827.446368 12.0045166016
66705.3871052 -25.927734375
66583.3278425 -57.6794433594
66461.2685797 -80.8331298828
66339.2093169 -93.6345214844
66217.1500541 -95.146484375
66095.0907914 -85.3349609375
65973.0315286 -65.0778808594
65850.9722658 -36.0942382812
65728.9130031 -0.802124023438
65606.8537403 37.8875732422
65484.7944775 76.8176269531
65362.7352147 112.853393555
65240.675952 143.147827148
65118.6166892 165.379150391
64996.5574264 177.941162109
64874.4981636 180.065795898
64752.4389009 171.871826172
64630.3796381 154.332885742
64508.3203753 129.168945312
64386.2611126 98.6756591797
64264.2018498 65.5031738281
64142.142587 32.41015625
64020.0833242 2.01416015625
63898.0240615 -23.4372558594
63775.9647987 -42.2559814453
63653.9055359 -53.4415283203
63531.8462731 -56.7452392578
63409.7870104 -52.6573486328
63287.7277476 -42.3282470703
63165.6684848 -27.4282226562
63043.6092221 -9.96276855469
62921.5499593 7.93542480469
62799.4906965 24.2219238281
62677.4314337 37.1345214844
62555.372171 45.3563232422
62433.3129082 48.1263427734
62311.2536454 45.2907714844
62189.1943826 37.2943115234
62067.1351199 25.1108398438
61945.0758571 10.1257324219
61823.0165943 -6.01843261719
61700.9573316 -21.5938720703
61578.8980688 -34.9614257812
61456.838806 -44.7268066406
61334.7795432 -49.8665771484
61212.7202805 -49.8087158203
61090.6610177 -44.466796875
60968.6017549 -34.2224121094
60846.5424921 -19.8623046875
60724.4832294 -2.48046875
60602.4239666 16.6456298828
60480.3647038 36.1876220703
60358.3054411 54.8927001953
60236.2461783 71.693359375
60114.1869155 85.7866210938
59992.1276527 96.677734375
59870.06839 104.186523438
59748.0091272 108.416381836
59625.9498644 109.69519043
59503.8906016 108.49609375
59381.8313389 105.348876953
59259.7720761 100.757080078
59137.7128133 95.1286621094
59015.6535506 88.7318115234
58893.5942878 81.6785888672
58771.535025 73.9409179688
58649.4757622 65.3939208984
58527.4164995 55.8802490234
58405.3572367 45.2875976562
58283.2979739 33.6254882812
58161.2387111 21.0908203125
58039.1794484 8.111328125
57917.1201856 -4.64086914062
57795.0609228 -16.2741699219
57673.0016601 -25.7335205078
57550.9423973 -31.8936767578
57428.8831345 -33.6727294922
57306.8238717 -30.1591796875
57184.764609 -20.7359619141
57062.7053462 -5.18981933594
56940.6460834 16.2126464844
56818.5868206 42.6883544922
56696.5275579 72.9519042969
56574.4682951 105.280883789
56452.4090323 137.630493164
56330.3497696 167.7890625
56208.2905068 193.560424805
56086.231244 212.960327148
55964.1719812 224.402099609
55842.1127185 226.859375
55720.0534557 219.985351562
55597.9941929 204.176025391
55475.9349302 180.567626953
55353.8756674 150.969360352
55231.8164046 117.730834961
55109.7571418 83.5578613281
54987.6978791 51.2884521484
54865.6386163 23.6536865234
54743.5793535 3.0390625
54621.5200907 -8.7275390625
54499.460828 -10.5424804688
54377.4015652 -2.13269042969
54255.3423024 15.9102783203
54133.2830397 42.1728515625
54011.2237769 74.5340576172
53889.1645141 110.34362793
53767.1052513 146.650390625
53645.0459886 180.454589844
53522.9867258 208.969970703
53400.927463 229.864013672
53278.8682002 241.460327148
53156.8089375 242.883300781
53034.7496747 234.130981445
52912.6904119 216.071655273
52790.6311492 190.363891602
52668.5718864 159.307250977
52546.5126236 125.638427734
52424.4533608 92.2894287109
52302.3940981 62.1331787109
52180.3348353 37.7336425781
52058.2755725 21.1286621094
51936.2163097 13.6593017578
51814.157047 15.8636474609
51692.0977842 27.4406738281
51570.0385214 47.2877197266
51447.9792587 73.6081542969
51325.9199959 104.07409668
51203.8607331 136.035400391
51081.8014703 166.749267578
50959.7422076 193.614135742
50837.6829448 214.386474609
50715.623682 227.361450195
50593.5644192 231.503417969
50471.5051565 226.515014648
50349.4458937 212.845092773
50227.3866309 191.629638672
50105.3273682 164.579956055
49983.2681054 133.82409668
49861.2088426 101.721435547
49739.1495798 70.6622314453
49617.0903171 42.8741455078
49495.0310543 20.25
49372.9717915 4.20935058594
49250.9125287 -4.39367675781
49128.853266 -5.31213378906
49006.7940032 1.10424804688
48884.7347404 13.9681396484
48762.6754777 31.9541015625
48640.6162149 53.4278564453
48518.5569521 76.5964355469
48396.4976893 99.6580810547
48274.4384266 120.948608398
48152.3791638 139.062866211
48030.319901 152.951049805
47908.2606382 161.977661133
47786.2013755 165.943359375
47664.1421127 165.071899414
47542.0828499 159.960205078
47420.0235872 151.507568359
47297.9643244 140.821411133
47175.9050616 129.117919922
47053.8457988 117.620605469
46931.7865361 107.467407227
46809.7272733 99.6334228516
46687.6680105 94.8732910156
46565.6087478 93.6860351562
46443.549485 96.3040771484
46321.4902222 102.701293945
46199.4309594 112.622924805
46077.3716967 125.625854492
45955.3124339 141.129394531
45833.2531711 158.469116211
45711.1939083 176.948364258
45589.1346456 195.885864258
45467.0753828 214.652954102
45345.01612 232.702514648
45222.9568573 249.5859375
45100.8975945 264.962158203
44978.8383317 278.595703125
44856.7790689 290.350830078
44734.7198062 300.180664062
44612.6605434 308.113769531
44490.6012806 314.241943359
44368.5420178 318.708251953
44246.4827551 321.697143555
44124.4234923 323.424804688
44002.3642295 324.133789062
43880.3049668 324.083618164
43758.245704 323.544677734
43636.1864412 322.787475586
43514.1271784 322.070678711
43392.0679157 321.627685547
43270.0086529 321.650268555
43147.9493901 322.271606445
43025.8901273 323.551513672
42903.8308646 325.462768555
42781.7716018 327.884643555
42659.712339 330.600708008
42537.6530763 333.307006836
42415.5938135 335.628051758
42293.5345507 337.142089844
42171.4752879 337.41394043
42049.4160252 336.033081055
41927.3567624 332.655395508
41805.2974996 327.042480469
41683.2382368 319.09777832
41561.1789741 308.892211914
41439.1197113 296.679199219
41317.0604485 282.89465332
41195.0011858 268.140014648
41072.941923 253.151000977
40950.8826602 238.749389648
40828.8233974 225.786010742
40706.7641347 215.07409668
40584.7048719 207.322875977
40462.6456091 203.073364258
40340.5863463 202.645385742
40218.5270836 206.099609375
40096.4678208 213.21887207
39974.408558 223.512939453
39852.3492953 236.246337891
39730.2900325 250.488647461
39608.2307697 265.184204102
39486.1715069 279.237060547
39364.1122442 291.600952148
39242.0529814 301.371826172
39119.9937186 307.870849609
38997.9344558 310.71105957
38875.8751931 309.842285156
38753.8159303 305.567260742
38631.7566675 298.529296875
38509.6974048 289.666137695
38387.638142 280.139526367
38265.5788792 271.238647461
38143.5196164 264.271362305
38021.4603537 260.446411133
37899.4010909 260.760620117
37777.3418281 265.900756836
37655.2825653 276.16796875
37533.2233026 291.431884766
37411.1640398 311.122558594
37289.104777 334.259521484
37167.0455143 359.517578125
37044.9862515 385.324584961
36922.9269887 409.986328125
36800.8677259 431.823242188
36678.8084632 449.313720703
36556.7492004 461.226806641
36434.6899376 466.735717773
36312.6306749 465.499145508
36190.5714121 457.705444336
36068.5121493 444.072753906
35946.4528865 425.803833008
35824.3936238 404.5
35702.334361 382.03894043
35580.2750982 360.427734375
35458.2158354 341.640136719
35336.1565727 327.454956055
35214.0973099 319.307617188
35092.0380471 318.167724609
34969.9787844 324.452148438
34847.9195216 337.984985352
34725.8602588 358.00402832
34603.800996 383.216674805
34481.7417333 411.900634766
34359.6824705 442.039306641
34237.6232077 471.485595703
34115.5639449 498.134277344
33993.5046822 520.094726562
33871.4454194 535.847412109
33749.3861566 544.369018555
33627.3268939 545.221435547
33505.2676311 538.591308594
33383.2083683 525.281982422
33261.1491055 506.655883789
33139.0898428 484.533447266
33017.03058 461.055053711
32894.9713172 438.520996094
32772.9120544 419.217773438
32650.8527917 405.247192383
32528.7935289 398.37097168
32406.7342661 399.881835938
32284.6750034 410.510620117
32162.6157406 430.377075195
32040.5564778 458.983276367
31918.497215 495.25390625
31796.4379523 537.615600586
31674.3786895 584.108886719
31552.3194267 632.525512695
31430.2601639 680.557983398
31308.2009012 725.952392578
31186.1416384 766.652587891
31064.0823756 800.92578125
30942.0231129 827.46484375
30819.9638501 845.457641602
30697.9045873 854.623657227
30575.8453245 855.215332031
30453.7860618 847.98828125
30331.726799 834.140869141
30209.6675362 815.231323242
30087.6082734 793.076538086
29965.5490107 769.641479492
29843.4897479 746.923706055
29721.4304851 726.841186523
29599.3712224 711.129150391
29477.3119596 701.249145508
29355.2526968 698.31652832
29233.193434 703.048950195
29111.1341713 715.734863281
28989.0749085 736.22668457
28867.0156457 763.956787109
28744.9563829 797.974121094
28622.8971202 837.001464844
28500.8378574 879.509399414
28378.7785946 923.805419922
28256.7193319 968.129394531
28134.6600691 1010.7565918
28012.6008063 1050.0982666
27890.5415435 1084.79492188
27768.4822808 1113.79931641
27646.423018 1136.43981934
27524.3637552 1152.46142578
27402.3044925 1162.04260254
27280.2452297 1165.78112793
27158.1859669 1164.65380859
27036.1267041 1159.94848633
26914.0674414 1153.17333984
26792.0081786 1145.94946289
26669.9489158 1139.89233398
26547.889653 1136.49462891
26425.8303903 1137.01403809
26303.7711275 1142.38085938
26181.7118647 1153.12756348
26059.652602 1169.35229492
25937.5933392 1190.71520996
25815.5340764 1216.47070312
25693.4748136 1245.53588867
25571.4155509 1276.58569336
25449.3562881 1308.1697998
25327.2970253 1338.84216309
25205.2377625 1367.29003906
25083.1784998 1392.45263672
24961.119237 1413.61791992
24839.0599742 1430.48937988
24717.0007115 1443.21704102
24594.9414487 1452.38598633
24472.8821859 1458.96899414
24350.8229231 1464.24133301
24228.7636604 1469.67016602
24106.7043976 1476.78417969
23984.6451348 1487.0390625
23862.585872 1501.68835449
23740.5266093 1521.67272949
23618.4673465 1547.53894043
23496.4080837 1579.39282227
23374.348821 1616.89294434
23252.2895582 1659.28503418
23130.2302954 1705.47143555
23008.1710326 1754.1114502
22886.1117699 1803.73950195
22764.0525071 1852.89331055
22641.9932443 1900.2364502
22519.9339815 1944.66455078
22397.8747188 1985.38769531
22275.815456 2021.97802734
22153.7561932 2054.38269043
22031.6969305 2082.89916992
21909.6376677 2108.11901855
21787.5784049 2130.84606934
21665.5191421 2151.99914551
21543.4598794 2172.50927734
21421.4006166 2193.22314453
21299.3413538 2214.82446289
21177.282091 2237.77819824
21055.2228283 2262.30578613
20933.1635655 2288.390625
20811.1043027 2315.81335449
20689.04504 2344.21289062
20566.9857772 2373.16064453
20444.9265144 2402.24389648
20322.8672516 2431.14343262
20200.8079889 2459.69677734
20078.7487261 2487.94067383
19956.6894633 2516.12438965
19834.6302005 2544.69274902
19712.5709378 2574.24157715
19590.511675 2605.44812012
19468.4524122 2638.98669434
19346.3931495 2675.43786621
19224.3338867 2715.2043457
19102.2746239 2758.44018555
18980.2153611 2805.0098877
18858.1560984 2854.47473145
18736.0968356 2906.11804199
18614.0375728 2959.00244141
18491.9783101 3012.05822754
18369.9190473 3064.19177246
18247.8597845 3114.40368652
18125.8005217 3161.90563965
18003.741259 3206.22009277
17881.6819962 3247.25317383
17759.6227334 3285.33068848
17637.5634706 3321.19274902
17515.5042079 3355.94360352
17393.4449451 3390.9630127
17271.3856823 3427.78442383
17149.3264196 3467.95275879
17027.2671568 3512.87658691
16905.207894 3563.68725586
16783.1486312 3621.12219238
16661.0893685 3685.44445801
16539.0301057 3756.4074707
16416.9708429 3833.26879883
16294.9115801 3914.85534668
16172.8523174 3999.67175293
16050.7930546 4086.04309082
15928.7337918 4172.27819824
15806.6745291 4256.83691406
15684.6152663 4338.48400879
15562.5560035 4416.41418457
15440.4967407 4490.33520508
15318.437478 4560.50036621
15196.3782152 4627.68481445
15074.3189524 4693.10888672
14952.2596896 4758.31616211
14830.2004269 4825.01647949
14708.1411641 4894.91125488
14586.0819013 4969.51855469
14464.0226386 5050.015625
14341.9633758 5137.11560059
14219.904113 5230.99169922
14097.8448502 5331.25744629
13975.7855875 5437.00537109
13853.7263247 5546.89978027
13731.6670619 5659.31799316
13609.6077991 5772.52209473
13487.5485364 5884.84765625
13365.4892736 5994.88684082
13243.4300108 6101.65112305
13121.3707481 6204.69274902
12999.3114853 6304.17553711
12877.2522225 6400.88586426
12755.1929597 6496.18225098
12633.133697 6591.88781738
12511.0744342 6690.13659668
12389.0151714 6793.18835449
12266.9559086 6903.22937012
12144.8966459 7022.17980957
12022.8373831 7151.52526855
11900.7781203 7292.19006348
11778.7188576 7444.46264648
11656.6595948 7607.98339844
11534.600332 7781.79052734
11412.5410692 7964.42285156
11290.4818065 8154.06872559
11168.4225437 8348.74182129
11046.3632809 8546.47216797
10924.3040181 8745.48718262
10802.2447554 8944.37194824
10680.1854926 9142.18664551
10558.1262298 9338.53613281
10436.0669671 9533.58447266
10314.0077043 9728.01318359
10191.9484415 9922.93151855
10069.8891787 10119.7495117
9947.82991597 10320.0258789
9825.7706532 10525.3105469
9703.71139042 10736.9959717
9581.65212765 10956.1942139
9459.59286488 11183.6506348
9337.5336021 11419.7036133
9215.47433933 11664.2890625
9093.41507656 11916.9945068
8971.35581379 12177.1452637
8849.29655101 12443.9211426
8727.23728824 12716.4814453
8605.17802547 12994.0889893
8483.1187627 13276.2138672
8361.05949992 13562.6086426
8239.00023715 13853.3430176
8116.94097438 14148.7967529
7994.88171161 14449.6081543
7872.82244883 14756.5882568
7750.76318606 15070.6060791
7628.70392329 15392.4608154
7506.64466052 15722.7563477
7384.58539774 16061.7894287
7262.52613497 16409.4678955
7140.4668722 16765.2679443
7018.40760943 17128.2357178
6896.34834665 17497.0358887
6774.28908388 17870.0424805
6652.22982111 18245.4621582
6530.17055833 18621.4820557
6408.11129556 18996.4219971
6286.05203279 19368.880127
6163.99277002 19737.8546143
6041.93350724 20102.8305664
5919.87424447 20463.8212891
5797.8149817 20821.3613281
5675.75571893 21176.4503174
5553.69645615 21530.4536133
5431.63719338 21884.96875
5309.57793061 22241.6708984
5187.51866784 22602.1520996
5065.45940506 22967.7689209
4943.40014229 23339.5129395
4821.34087952 23717.914917
4699.28161675 24102.9916992
4577.22235397 24494.2384033
4455.1630912 24890.6639404
4333.10382843 25290.8669434
4211.04456566 25693.1416016
4088.98530288 26095.6011963
3966.92604011 26496.3084717
3844.86677734 26893.3988037
3722.80751456 27285.1850586
3600.74825179 27670.2365723
3478.68898902 28047.4257812
3356.62972625 28415.942749
3234.57046347 28775.2769775
3112.5112007 29125.1759033
2990.45193793 29465.5848389
2868.39267516 29796.5795898
2746.33341238 30118.3010254
2624.27414961 30430.8994141
2502.21488684 30734.4954834
2380.15562407 31029.1633301
2258.09636129 31314.9317627
2136.03709852 31591.8065186
2013.97783575 31859.8026123
1891.91857298 32118.9847412
1769.8593102 32369.4998779
1647.80004743 32611.6016846
1525.74078466 32845.6535645
1403.68152188 33072.107666
1281.62225911 33291.458374
1159.56299634 33504.1711426
1037.50373357 33710.5933838
915.444470795 33910.8522949
793.385208022 34104.7561035
671.325945249 34291.7039795
549.266682477 34470.62146
427.207419704 34639.928833
305.148156932 34797.5511475
183.088894159 34940.9731445
61.0296313863 35067.3397217
-61.0296313863 35173.5957031
-183.088894159 35256.6572266
-305.148156932 35313.6009521
-427.207419704 35341.8571777
-549.266682477 35339.3901367
-671.325945249 35304.8494873
-793.385208022 35237.6810303
-915.444470795 35138.1850586
-1037.50373357 35007.5166016
-1159.56299634 34847.6269531
-1281.62225911 34661.1508789
-1403.68152189 34451.2470703
-1525.74078466 34221.4064941
-1647.80004743 33975.2434082
-1769.8593102 33716.2835693
-1891.91857298 33447.7724609
-2013.97783575 33172.5097656
-2136.03709852 32892.7302246
-2258.09636129 32610.0317383
-2380.15562407 32325.3594971
-2502.21488684 32039.0386963
-2624.27414961 31750.8547363
-2746.33341238 31460.1671143
-2868.39267516 31166.0471191
-2990.45193793 30867.4229736
-3112.5112007 30563.2211914
-3234.57046347 30252.4897461
-3356.62972625 29934.4952393
-3478.68898902 29608.7850342
-3600.74825179 29275.2154541
-3722.80751456 28933.9433594
-3844.86677734 28585.3890381
-3966.92604011 28230.1755371
-4088.98530288 27869.0560303
-4211.04456566 27502.8364258
-4333.10382843 27132.3049316
-4455.1630912 26758.1757812
-4577.22235397 26381.0513916
-4699.28161675 26001.4080811
-4821.34087952 25619.6032715
-4943.40014229 25235.9006348
-5065.45940506 24850.5113525
-5187.51866784 24463.6394043
-5309.57793061 24075.5269775
-5431.63719338 23686.4918213
-5553.69645615 23296.9501953
-5675.75571893 22907.4208984
-5797.8149817 22518.5109863
-5919.87424447 22130.8813477
-6041.93350724 21745.197998
-6163.99277002 21362.0749512
-6286.05203279 20982.0141602
-6408.11129556 20605.3521729
-6530.17055833 20232.2193604
-6652.22982111 19862.5216064
-6774.28908388 19495.94104
-6896.34834665 19131.9672852
-7018.40760943 18769.9499512
-7140.4668722 18409.1722412
-7262.52613497 18048.9378662
-7384.58539774 17688.6638184
-7506.64466052 17327.9694824
-7628.70392329 16966.7515869
-7750.76318606 16605.2392578
-7872.82244883 16244.0192871
-7994.88171161 15884.0305176
-8116.94097438 15526.5263672
-8239.00023715 15173.0040283
-8361.05949992 14825.1120605
-8483.1187627 14484.5360107
-8605.17802547 14152.8797607
-8727.23728824 13831.546875
-8849.29655101 13521.6351318
-8971.35581379 13223.854248
-9093.41507656 12938.4702148
-9215.47433933 12665.2871094
-9337.5336021 12403.6627197
-9459.59286488 12152.5585938
-9581.65212765 11910.6221924
-9703.71139042 11676.2896729
-9825.7706532 11447.9046631
-9947.82991597 11223.8414307
-10069.8891787 11002.6210938
-10191.9484415 10783.0140381
-10314.0077043 10564.1187744
-10436.0669671 10345.4130859
-10558.1262298 10126.7717285
-10680.1854926 9908.45397949
-10802.2447554 9691.05993652
-10924.3040181 9475.46240234
-11046.3632809 9262.72094727
-11168.4225437 9053.98266602
-11290.4818065 8850.38366699
-11412.5410692 8652.95288086
-11534.600332 8462.53125
-11656.6595948 8279.7076416
-11778.7188576 8104.77770996
-11900.7781203 7937.72900391
-12022.8373831 7778.24768066
-12144.8966459 7625.75109863
-12266.9559086 7479.43774414
-12389.0151714 7338.35253906
-12511.0744342 7201.46044922
-12633.133697 7067.72387695
-12755.1929597 6936.17578125
-12877.2522225 6805.98657227
-12999.3114853 6676.5168457
-13121.3707481 6547.35437012
-13243.4300108 6418.33361816
-13365.4892736 6289.5357666
-13487.5485364 6161.27062988
-13609.6077991 6034.0423584
-13731.6670619 5908.50109863
-13853.7263247 5785.38439941
-13975.7855875 5665.45361328
-14097.8448502 5549.42932129
-14219.904113 5437.92919922
-14341.9633758 5331.41638184
-14464.0226386 5230.15783691
-14586.0819013 5134.20056152
-14708.1411641 5043.36315918
-14830.2004269 4957.24780273
-14952.2596896 4875.26965332
-15074.3189524 4796.70275879
-15196.3782152 4720.7388916
-15318.437478 4646.55505371
-15440.4967407 4573.38513184
-15562.5560035 4500.58679199
-15684.6152663 4427.70166016
-15806.6745291 4354.49902344
-15928.7337918 4281.00146484
-16050.7930546 4207.48608398
-16172.8523174 4134.46252441
-16294.9115801 4062.62536621
-16416.9708429 3992.78723145
-16539.0301057 3925.79370117
-16661.0893685 3862.42956543
-16783.1486312 3803.32312012
-16905.207894 3748.85949707
-17027.2671568 3699.10925293
-17149.3264196 3653.78173828
-17271.3856823 3612.21020508
-17393.4449451 3573.37036133
-17515.5042079 3535.93615723
-17637.5634706 3498.36669922
-17759.6227334 3459.02124023
-17881.6819962 3416.29431152
-18003.741259 3368.75537109
-18125.8005217 3315.28613281
-18247.8597845 3255.1986084
-18369.9190473 3188.32507324
-18491.9783101 3115.06616211
-18614.0375728 3036.39489746
-18736.0968356 2953.81054688
-18858.1560984 2869.24499512
-18980.2153611 2784.92663574
-19102.2746239 2703.2154541
-19224.3338867 2626.41625977
-19346.3931495 2556.59313965
-19468.4524122 2495.39550781
-19590.511675 2443.91650391
-19712.5709378 2402.59326172
-19834.6302005 2371.1628418
-19956.6894633 2348.67663574
-20078.7487261 2333.57421875
-20200.8079889 2323.81176758
-20322.8672516 2317.03405762
-20444.9265144 2310.77490234
-20566.9857772 2302.66870117
-20689.04504 2290.65393066
-20811.1043027 2273.14880371
-20933.1635655 2249.18371582
-21055.2228283 2218.47692871
-21177.282091 2181.4465332
-21299.3413538 2139.15539551
-21421.4006166 2093.19799805
-21543.4598794 2045.53234863
-21665.5191421 1998.28161621
-21787.5784049 1953.51647949
-21909.6376677 1913.04455566
-22031.6969305 1878.22436523
-22153.7561932 1849.82421875
-22275.815456 1827.9387207
-22397.8747188 1811.97229004
-22519.9339815 1800.69274902
-22641.9932443 1792.3482666
-22764.0525071 1784.83898926
-22886.1117699 1775.92529297
-23008.1710326 1763.45397949
-23130.2302954 1745.57788086
-23252.2895582 1720.94921875
-23374.348821 1688.86621094
-23496.4080837 1649.35778809
-23618.4673465 1603.19714355
-23740.5266093 1551.84240723
-23862.585872 1497.30786133
-23984.6451348 1441.98059082
-24106.7043976 1388.39538574
-24228.7636604 1338.99475098
-24350.8229231 1295.89245605
-24472.8821859 1260.66796875
-24594.9414487 1234.20898438
-24717.0007115 1216.62182617
-24839.0599742 1207.21435547
-24961.119237 1204.55859375
-25083.1784998 1206.62463379
-25205.2377625 1210.97473145
-25327.2970253 1214.99853516
-25449.3562881 1216.16833496
-25571.4155509 1212.28771973
-25693.4748136 1201.70996094
-25815.5340764 1183.50585938
-25937.5933392 1157.56274414
-26059.652602 1124.60559082
-26181.7118647 1086.13635254
-26303.7711275 1044.2980957
-26425.8303903 1001.67553711
-26547.889653 961.051147461
-26669.9489158 925.139892578
-26792.0081786 896.326660156
-26914.0674414 876.434448242
-27036.1267041 866.541015625
-27158.1859669 866.865966797
-27280.2452297 876.735717773
-27402.3044925 894.63269043
-27524.3637552 918.321044922
-27646.423018 945.039550781
-27768.4822808 971.743286133
-27890.5415435 995.369750977
-28012.6008063 1013.10742188
-28134.6600691 1022.6385498
-28256.7193319 1022.3380127
-28378.7785946 1011.40588379
-28500.8378574 989.92578125
-28622.8971202 958.844238281
-28744.9563829 919.871948242
-28867.0156457 875.319091797
-28989.0749085 827.882080078
-29111.1341713 780.399780273
-29233.193434 735.604370117
-29355.2526968 695.889648438
-29477.3119596 663.116943359
-29599.3712224 638.4765625
-29721.4304851 622.415039062
-29843.4897479 614.634521484
-29965.5490107 614.159423828
-30087.6082734 619.464233398
-30209.6675362 628.646484375
-30331.726799 639.628417969
-30453.7860618 650.363891602
-30575.8453245 659.033569336
-30697.9045873 664.208007812
-30819.9638501 664.963989258
-30942.0231129 660.944335938
-31064.0823756 652.357299805
-31186.1416384 639.918457031
-31308.2009012 624.741333008
-31430.2601639 608.19128418
-31552.3194267 591.717041016
-31674.3786895 576.678833008
-31796.4379523 564.19152832
-31918.497215 554.995239258
-32040.5564778 549.370849609
-32162.6157406 547.104248047
-32284.6750034 547.505004883
-32406.7342661 549.474365234
-32528.7935289 551.616699219
-32650.8527917 552.382324219
-32772.9120544 550.228271484
-32894.9713172 543.776367188
-33017.03058 531.960571289
-33139.0898428 514.141845703
-33261.1491055 490.185546875
-33383.2083683 460.490234375
-33505.2676311 425.968017578
-33627.3268939 387.977661133
-33749.3861566 348.217407227
-33871.4454194 308.588134766
-33993.5046822 271.03918457
-34115.5639449 237.409912109
-34237.6232077 209.284545898
-34359.6824705 187.868286133
-34481.7417333 173.897094727
-34603.800996 167.58972168
-34725.8602588 168.64074707
-34847.9195216 176.257080078
-34969.9787844 189.233520508
-35092.0380471 206.056762695
-35214.0973099 225.03125
-35336.1565727 244.4140625
-35458.2158354 262.547729492
-35580.2750982 277.98059082
-35702.334361 289.565551758
-35824.3936238 296.531616211
-35946.4528865 298.521118164
-36068.5121493 295.595336914
-36190.5714121 288.208618164
-36312.6306749 277.152709961
-36434.6899376 263.48059082
-36556.7492004 248.415405273
-36678.8084632 233.251098633
-36800.8677259 219.253173828
-36922.9269887 207.568481445
-37044.9862515 199.14453125
-37167.0455143 194.669311523
-37289.104777 194.530029297
-37411.1640398 198.79296875
-37533.2233026 207.207519531
-37655.2825653 219.225708008
-37777.3418281 234.046142578
-37899.4010909 250.666259766
-38021.4603537 267.950195312
-38143.5196164 284.701782227
-38265.5788792 299.740722656
-38387.638142 311.977905273
-38509.6974048 320.485351562
-38631.7566675 324.557006836
-38753.8159303 323.757202148
-38875.8751931 317.954345703
-38997.9344558 307.335449219
-39119.9937186 292.403320312
-39242.0529814 273.952026367
-39364.1122442 253.024780273
-39486.1715069 230.852172852
-39608.2307697 208.777832031
-39730.2900325 188.170532227
-39852.3492953 170.334838867
-39974.408558 156.418579102
-40096.4678208 147.330078125
-40218.5270836 143.667114258
-40340.5863463 145.666870117
-40462.6456091 153.178710938
-40584.7048719 165.664916992
-40706.7641347 182.23059082
-40828.8233974 201.6796875
-40950.8826602 222.597045898
-41072.941923 243.446655273
-41195.0011858 262.684936523
-41317.0604485 278.872192383
-41439.1197113 290.782592773
-41561.1789741 297.493652344
-41683.2382368 298.456787109
-41805.2974996 293.53503418
-41927.3567624 283.009765625
-42049.4160252 267.551879883
-42171.4752879 248.161621094
-42293.5345507 226.081298828
-42415.5938135 202.688232422
-42537.6530763 179.37878418
-42659.712339 157.452148438
-42781.7716018 138.00390625
-42903.8308646 121.84375
-43025.8901273 109.436767578
-43147.9493901 100.881469727
-43270.0086529 95.9202880859
-43392.0679157 93.9859619141
-43514.1271784 94.2746582031
-43636.1864412 95.8413085938
-43758.245704 97.7055664062
-43880.3049668 98.9598388672
-44002.3642295 98.8658447266
-44124.4234923 96.9322509766
-44246.4827551 92.9637451172
-44368.5420178 87.0791015625
-44490.6012806 79.693359375
-44612.6605434 71.4689941406
-44734.7198062 63.2396240234
-44856.7790689 55.9154052734
-44978.8383317 50.3797607422
-45100.8975945 47.3878173828
-45222.9568573 47.4779052734
-45345.01612 50.9069824219
-45467.0753828 57.6145019531
-45589.1346456 67.2199707031
-45711.1939083 79.0563964844
-45833.2531711 92.2331542969
-45955.3124339 105.724487305
-46077.3716967 118.473144531
-46199.4309594 129.50012207
-46321.4902222 138.005249023
-46443.549485 143.452758789
-46565.6087478 145.627685547
-46687.6680105 144.661376953
-46809.7272733 141.01940918
-46931.7865361 135.453735352
-47053.8457988 128.926147461
-47175.9050616 122.505615234
-47297.9643244 117.255371094
-47420.0235872 114.11730957
-47542.0828499 113.80847168
-47664.1421127 116.737915039
-47786.2013755 122.956054688
-47908.2606382 132.138061523
-48030.319901 143.607543945
-48152.3791638 156.395874023
-48274.4384266 169.330932617
-48396.4976893 181.149536133
-48518.5569521 190.619506836
-48640.6162149 196.658569336
-48762.6754777 198.442016602
-48884.7347404 195.482543945
-49006.7940032 187.680541992
-49128.853266 175.333007812
-49250.9125287 159.106201172
-49372.9717915 139.971801758
-49495.0310543 119.11340332
-49617.0903171 97.8155517578
-49739.1495798 77.3413085938
-49861.2088426 58.8192138672
-49983.2681054 43.1424560547
-50105.3273682 30.8963623047
-50227.3866309 22.3187255859
-50349.4458937 17.2976074219
-50471.5051565 15.4049072266
-50593.5644192 15.962890625
-50715.623682 18.1353759766
-50837.6829448 21.0321044922
-50959.7422076 23.8170166016
-51081.8014703 25.8070068359
-51203.8607331 26.5490722656
-51325.9199959 25.8704833984
-51447.9792587 23.8940429688
-51570.0385214 21.0164794922
-51692.0977842 17.8548583984
-51814.157047 15.1655273438
-51936.2163097 13.7427978516
-52058.2755725 14.3133544922
-52180.3348353 17.4339599609
-52302.3940981 23.4063720703
-52424.4533608 32.2191162109
-52546.5126236 43.5238037109
-52668.5718864 56.6478271484
-52790.6311492 70.6452636719
-52912.6904119 84.3801269531
-53034.7496747 96.6341552734
-53156.8089375 106.227661133
-53278.8682002 112.142333984
-53400.927463 113.632080078
-53522.9867258 110.308959961
-53645.0459886 102.197875977
-53767.1052513 89.7492675781
-53889.1645141 73.8118896484
-54011.2237769 55.5635986328
-54133.2830397 36.4097900391
-54255.3423024 17.8572998047
-54377.4015652 1.37487792969
-54499.460828 -11.7424316406
-54621.5200907 -20.4963378906
-54743.5793535 -24.2785644531
-54865.6386163 -22.9293212891
-54987.6978791 -16.7526855469
-55109.7571418 -6.48718261719
-55231.8164046 6.763671875
-55353.8756674 21.6379394531
-55475.9349302 36.6423339844
-55597.9941929 50.2944335938
-55720.0534557 61.259765625
-55842.1127185 68.4760742188
-55964.1719812 71.2479248047
-56086.231244 69.3057861328
-56208.2905068 62.8243408203
-56330.3497696 52.3961181641
-56452.4090323 38.9683837891
-56574.4682951 23.7451171875
-56696.5275579 8.06860351562
-56818.5868206 -6.7099609375
-56940.6460834 -19.357421875
-57062.7053462 -28.8686523438
-57184.764609 -34.5523681641
-57306.8238717 -36.0834960938
-57428.8831345 -33.5172119141
-57550.9423973 -27.2653808594
-57673.0016601 -18.0401611328
-57795.0609228 -6.76892089844
-57917.1201856 5.50622558594
-58039.1794484 17.7380371094
-58161.2387111 28.9749755859
-58283.2979739 38.4490966797
-58405.3572367 45.6401367188
-58527.4164995 50.3082275391
-58649.4757622 52.4962158203
-58771.535025 52.5020751953
-58893.5942878 50.8233642578
-59015.6535506 48.0850830078
-59137.7128133 44.9569091797
-59259.7720761 42.0708007812
-59381.8313389 39.9482421875
-59503.8906016 38.9448242188
-59625.9498644 39.2186279297
-59748.0091272 40.7242431641
-59870.06839 43.2346191406
-59992.1276527 46.3819580078
-60114.1869155 49.7196044922
-60236.2461783 52.7899169922
-60358.3054411 55.1932373047
-60480.3647038 56.6475830078
-60602.4239666 57.0346679688
-60724.4832294 56.4200439453
-60846.5424921 55.0532226562
-60968.6017549 53.3392333984
-61090.6610177 51.7907714844
-61212.7202805 50.9638671875
-61334.7795432 51.3859863281
-61456.838806 53.4826660156
-61578.8980688 57.5159912109
-61700.9573316 63.5389404297
-61823.0165943 71.3731689453
-61945.0758571 80.6147460938
-62067.1351199 90.6649169922
-62189.1943826 100.787597656
-62311.2536454 110.18371582
-62433.3129082 118.077392578
-62555.372171 123.802856445
-62677.4314337 126.883300781
-62799.4906965 127.091430664
-62921.5499593 124.485351562
-63043.6092221 119.41418457
-63165.6684848 112.493164062
-63287.7277476 104.546630859
-63409.7870104 96.5297851562
-63531.8462731 89.4299316406
-63653.9055359 84.1650390625
-63775.9647987 81.482421875
-63898.0240615 81.8759765625
-64020.0833242 85.5249023438
-64142.142587 92.2662353516
-64264.2018498 101.600585938
-64386.2611126 112.734130859
-64508.3203753 124.652587891
-64630.3796381 136.21875
-64752.4389009 146.286010742
-64874.4981636 153.814941406
-64996.5574264 157.980834961
-65118.6166892 158.261230469
-65240.675952 154.494262695
-65362.7352147 146.900146484
-65484.7944775 136.063842773
-65606.8537403 122.880371094
-65728.9130031 108.465454102
-65850.9722658 94.0434570312
-65973.0315286 80.8218994141
-66095.0907914 69.8638916016
-66217.1500541 61.9760742188
-66339.2093169 57.6169433594
-66461.2685797 56.8428955078
-66583.3278425 59.2922363281
-66705.3871052 64.2119140625
-66827.446368 70.5245361328
-66949.5056308 76.9311523438
-67071.5648935 82.0367431641
-67193.6241563 84.4897460938
-67315.6834191 83.12109375
-67437.7426819 77.0676269531
-67559.8019446 65.8709716797
-67681.8612074 49.5385742188
-67803.9204702 28.5635986328
-67925.979733 3.900390625
-68048.0389957 -23.1026611328
-68170.0982585 -50.8065185547
-68292.1575213 -77.4111328125
-68414.216784 -101.099609375
-68536.2760468 -120.183837891
-68658.3353096 -133.239501953
-68780.3945724 -139.216430664
-68902.4538351 -137.516845703
-69024.5130979 -128.034179688
-69146.5723607 -111.151611328
-69268.6316235 -87.7015380859
-69390.6908862 -58.8892822266
-69512.750149 -26.1920166016
-69634.8094118 8.75646972656
-69756.8686745 44.2886962891
-69878.9279373 78.8160400391
-70000.9872001 110.927490234
-70123.0464629 139.462646484
-70245.1057256 163.557006836
-70367.1649884 182.656616211
-70489.2242512 196.504638672
-70611.283514 205.105224609
-70733.3427767 208.668334961
-70855.4020395 207.548461914
-70977.4613023 202.179931641
-71099.520565 193.022094727
-71221.5798278 180.516479492
-71343.6390906 165.061523438
-71465.6983534 147.005859375
-71587.7576161 126.66027832
-71709.8168789 104.322143555
-71831.8761417 80.3084716797
-71953.9354045 54.9914550781
-72075.9946672 28.8286132812
-72198.05393 2.380859375
-72320.1131928 -23.6840820312
-72442.1724555 -48.6090087891
-72564.2317183 -71.5810546875
-72686.2909811 -91.7834472656
-72808.3502439 -108.458496094
-72930.4095066 -120.975585938
-73052.4687694 -128.895996094
-73174.5280322 -132.027587891
-73296.587295 -130.461303711
-73418.6465577 -124.583740234
-73540.7058205 -115.063232422
-73662.7650833 -102.809082031
-73784.824346 -88.9047851562
-73906.8836088 -74.5229492188
-74028.9428716 -60.8271484375
-74151.0021344 -48.8718261719
-74273.0613971 -39.5098876953
-74395.1206599 -33.3156738281
-74517.1799227 -30.5338134766
-74639.2391855 -31.0576171875
-74761.2984482 -34.4429931641
-74883.357711 -39.9521484375
-75005.4169738 -46.6287841797
-75127.4762365 -53.3942871094
-75249.5354993 -59.1567382812
-75371.5947621 -62.9230957031
-75493.6540249 -63.9005126953
-75615.7132876 -61.5799560547
-75737.7725504 -55.7911376953
-75859.8318132 -46.7247314453
-75981.8910759 -34.9177246094
-76103.9503387 -21.2039794922
-76226.0096015 -6.63635253906
-76348.0688643 7.61535644531
-76470.128127 20.3771972656
-76592.1873898 30.5848388672
-76714.2466526 37.3858642578
-76836.3059154 40.2222900391
-76958.3651781 38.8811035156
-77080.4244409 33.5123291016
-77202.4837037 24.6085205078
-77324.5429664 12.9516601562
-77446.6022292 -0.47021484375
-77568.661492 -14.5659179688
-77690.7207548 -28.2534179688
-77812.7800175 -40.5695800781
-77934.8392803 -50.7662353516
-78056.8985431 -58.3828125
-78178.9578059 -63.2863769531
-78301.0170686 -65.6752929688
-78423.0763314 -66.0480957031
-78545.1355942 -65.1368408203
-78667.1948569 -63.8146972656
-78789.2541197 -62.9871826172
-78911.3133825 -63.4765625
-79033.3726453 -65.9135742188
-79155.431908 -70.6489257812
-79277.4911708 -77.6921386719
-79399.5504336 -86.6854248047
-79521.6096964 -96.9191894531
-79643.6689591 -107.384033203
-79765.7282219 -116.859619141
-79887.7874847 -124.028320312
-80009.8467474 -127.606689453
-80131.9060102 -126.477661133
-80253.965273 -119.815429688
-80376.0245358 -107.185791016
-80498.0837985 -88.6143798828
-80620.1430613 -64.6147460938
-80742.2023241 -36.1711425781
-80864.2615869 -4.6787109375
-80986.3208496 28.15625
-81108.3801124 60.4465332031
-81230.4393752 90.2729492188
-81352.4986379 115.83972168
-81474.5579007 135.621948242
-81596.6171635 148.491699219
-81718.6764263 153.809448242
-81840.735689 151.477172852
-81962.7949518 141.943237305
-82084.8542146 126.160766602
-82206.9134774 105.504150391
-82328.9727401 81.6502685547
-82451.0320029 56.43359375
-82573.0912657 31.6922607422
-82695.1505284 9.11474609375
-82817.2097912 -9.89709472656
-82939.269054 -24.3381347656
-83061.3283168 -33.6696777344
-83183.3875795 -37.8508300781
-83305.4468423 -37.3215332031
-83427.5061051 -32.9437255859
-83549.5653679 -25.90625
-83671.6246306 -17.6024169922
-83793.6838934 -9.48864746094
-83915.7431562 -2.9443359375
-84037.8024189 0.86279296875
-84159.8616817 1.08801269531
-84281.9209445 -2.70922851562
-84403.9802073 -10.5239257812
-84526.03947 -21.9013671875
-84648.0987328 -35.9781494141
-84770.1579956 -51.5576171875
-84892.2172583 -67.2159423828
-85014.2765211 -81.4282226562
-85136.3357839 -92.7042236328
-85258.3950467 -99.7224121094
-85380.4543094 -101.448608398
-85502.5135722 -97.2321777344
-85624.572835 -86.8708496094
-85746.6320978 -70.6394042969
-85868.6913605 -49.2784423828
-85990.7506233 -23.9482421875
-86112.8098861 3.85192871094
-86234.8691488 32.3905029297
-86356.9284116 59.8278808594
-86478.9876744 84.3494873047
-86601.0469372 104.296264648
-86723.1061999 118.284301758
-86845.1654627 125.304321289
-86967.2247255 124.793945312
-87089.2839883 116.680664062
-87211.343251 101.387939453
-87333.4025138 79.8110351562
-87455.4617766 53.2598876953
-87577.5210393 23.3762207031
-87699.5803021 -7.96997070312
-87821.6395649 -38.7977294922
-87943.6988277 -67.1379394531
-88065.7580904 -91.1536865234
-88187.8173532 -109.252807617
-88309.876616 -120.182373047
-88431.9358788 -123.104492188
-88553.9951415 -117.64453125
-88676.0544043 -103.913696289
-88798.1136671 -82.5032958984
-88920.1729298 -54.4499511719
-89042.2321926 -21.1774902344
-89164.2914554 15.5834960938
-89286.3507182 53.8944091797
-89408.4099809 91.7149658203
-89530.4692437 127.020141602
-89652.5285065 157.911621094
-89774.5877693 182.725341797
-89896.647032 200.123657227
-90018.7062948 209.170043945
-90140.7655576 209.381835938
-90262.8248203 200.756225586
-90384.8840831 183.768798828
-90506.9433459 159.344482422
-90629.0026087 128.802978516
-90751.0618714 93.7797851562
-90873.1211342 56.1293945312
-90995.180397 17.8145751953
-91117.2396598 -19.2094726562
-91239.2989225 -53.111328125
-91361.3581853 -82.2904052734
-91483.4174481 -105.468994141
-91605.4767108 -121.762695312
-91727.5359736 -130.7265625
-91849.5952364 -132.370117188
-91971.6544992 -127.142211914
-92093.7137619 -115.889404297
-92215.7730247 -99.7847900391
-92337.8322875 -80.2386474609
-92459.8915503 -58.7928466797
-92581.950813 -37.0091552734
-92704.0100758 -16.3585205078
-92826.0693386 1.87927246094
-92948.1286013 16.7014160156
-93070.1878641 27.4418945312
-93192.2471269 33.8070068359
-93314.3063897 35.8793945312
-93436.3656524 34.0936279297
-93558.4249152 29.1860351562
-93680.484178 22.1201171875
-93802.5434408 13.9973144531
-93924.6027035 5.95910644531
-94046.6619663 -0.910766601562
-94168.7212291 -5.67797851562
-94290.7804918 -7.63232421875
-94412.8397546 -6.34252929688
-94534.8990174 -1.68603515625
-94656.9582802 6.14868164062
-94779.0175429 16.6862792969
-94901.0768057 29.2122802734
-95023.1360685 42.8408203125
-95145.1953312 56.5952148438
-95267.254594 69.4946289062
-95389.3138568 80.6380615234
-95511.3731196 89.2801513672
-95633.4323823 94.8900146484
-95755.4916451 97.1920166016
-95877.5509079 96.1790771484
-95999.6101707 92.1046142578
-96121.6694334 85.4501953125
-96243.7286962 76.8731689453
-96365.787959 67.1389160156
-96487.8472217 57.0471191406
-96609.9064845 47.3540039062
-96731.9657473 38.7028808594
-96854.0250101 31.5653076172
-96976.0842728 26.2009277344
-97098.1435356 22.6387939453
-97220.2027984 20.6809082031
-97342.2620612 19.9284667969
-97464.3213239 19.8288574219
-97586.3805867 19.7369384766
-97708.4398495 18.9874267578
-97830.4991122 16.9681396484
-97952.558375 13.1928710938
-98074.6176378 7.359375
-98196.6769006 -0.606323242188
-98318.7361633 -10.5266113281
-98440.7954261 -21.9738769531
-98562.8546889 -34.2932128906
-98684.9139517 -46.6491699219
-98806.9732144 -58.0905761719
-98929.0324772 -67.6263427734
-99051.09174 -74.3109130859
-99173.1510027 -77.3275146484
-99295.2102655 -76.0635986328
-99417.2695283 -70.1735839844
-99539.3287911 -59.6206054688
-99661.3880538 -44.6959228516
-99783.4473166 -26.0124511719
-99905.5065794 -4.47448730469
-100027.565842 18.7777099609
-100149.625105 42.4403076172
-100271.684368 65.1318359375
-100393.74363 85.4877929688
-100515.802893 102.252441406
-100637.862156 114.364379883
-100759.921419 121.030151367
-100881.980682 121.775756836
-101004.039944 116.477539062
-101126.099207 105.367919922
-101248.15847 89.0168457031
-101370.217733 68.2889404297
-101492.276995 44.2829589844
-101614.336258 18.2559814453
-101736.395521 -8.4609375
-101858.454784 -34.5506591797
-101980.514047 -58.7916259766
-102102.573309 -80.1307373047
-102224.632572 -97.7434082031
-102346.691835 -111.072387695
-102468.751098 -119.848510742
-102590.81036 -124.089355469
-102712.869623 -124.079711914
-102834.928886 -120.332519531
-102956.988149 -113.538330078
-103079.047411 -104.504150391
-103201.106674 -94.0891113281
-103323.165937 -83.1401367188
-103445.2252 -72.43359375
-103567.284463 -62.6254882812
-103689.343725 -54.2159423828
-103811.402988 -47.5257568359
-103933.462251 -42.6896972656
-104055.521514 -39.6641845703
-104177.580776 -38.2481689453
-104299.640039 -38.1146240234
-104421.699302 -38.8492431641
-104543.758565 -39.9946289062
-104665.817828 -41.0932617188
-104787.87709 -41.7287597656
-104909.936353 -41.5612792969
-105031.995616 -40.3529052734
-105154.054879 -37.9859619141
-105276.114141 -34.4671630859
-105398.173404 -29.923828125
-105520.232667 -24.5887451172
-105642.29193 -18.7777099609
-105764.351192 -12.8596191406
-105886.410455 -7.22436523438
-106008.469718 -2.24938964844
-106130.528981 1.73291015625
-106252.588244 4.46228027344
-106374.647506 5.7724609375
-106496.706769 5.60473632812
-106618.766032 4.01330566406
-106740.825295 1.16064453125
-106862.884557 -2.69494628906
-106984.94382 -7.21997070312
-107107.003083 -12.0319824219
-107229.062346 -16.7309570312
-107351.121609 -20.9322509766
-107473.180871 -24.2977294922
-107595.240134 -26.5662841797
-107717.299397 -27.5764160156
-107839.35866 -27.2841796875
-107961.417922 -25.7701416016
-108083.477185 -23.2386474609
-108205.536448 -20.0065917969
-108327.595711 -16.4822998047
-108449.654973 -13.1376953125
-108571.714236 -10.4741210938
-108693.773499 -8.9833984375
-108815.832762 -9.10888671875
-108937.892025 -11.2073974609
-109059.951287 -15.5174560547
-109182.01055 -22.1331787109
-109304.069813 -30.9897460938
-109426.129076 -41.8581542969
-109548.188338 -54.3536376953
-109670.247601 -67.9552001953
-109792.306864 -82.0366210938
-109914.366127 -95.9057617188
-110036.42539 -108.850830078
-110158.484652 -120.189208984
-110280.543915 -129.315673828
-110402.603178 -135.747070312
-110524.662441 -139.157592773
-110646.721703 -139.404541016
-110768.780966 -136.540283203
-110890.840229 -130.809570312
-111012.899492 -122.6328125
-111134.958754 -112.575195312
-111257.018017 -101.305053711
-111379.07728 -89.5426025391
-111501.136543 -78.0062255859
-111623.195806 -67.3566894531
-111745.255068 -58.1467285156
-111867.314331 -50.7791748047
-111989.373594 -45.4769287109
-112111.432857 -42.2677001953
-112233.492119 -40.9851074219
-112355.551382 -41.2867431641
-112477.610645 -42.6856689453
-112599.669908 -44.5964355469
-112721.729171 -46.3902587891
-112843.788433 -47.4519042969
-112965.847696 -47.2403564453
-113087.906959 -45.3410644531
-113209.966222 -41.5103759766
-113332.025484 -35.7038574219
-113454.084747 -28.0921630859
-113576.14401 -19.0534667969
-113698.203273 -9.15380859375
-113820.262535 0.893188476562
-113942.321798 10.2789306641
-114064.381061 18.1600341797
-114186.440324 23.7266845703
-114308.499587 26.2679443359
-114430.558849 25.2319335938
-114552.618112 20.2763671875
-114674.677375 11.3041992188
-114796.736638 -1.51879882812
-114918.7959 -17.7639160156
-115040.855163 -36.7589111328
-115162.914426 -57.6248779297
-115284.973689 -79.3278808594
-115407.032952 -100.741210938
-115529.092214 -120.715332031
-115651.151477 -138.14831543
-115773.21074 -152.053955078
-115895.270003 -161.621948242
-116017.329265 -166.266113281
-116139.388528 -165.659179688
-116261.447791 -159.74987793
-116383.507054 -148.764648438
-116505.566316 -133.19140625
-116627.625579 -113.748901367
-116749.684842 -91.3442382812
-116871.744105 -67.01953125
-116993.803368 -41.8942871094
-117115.86263 -17.1033935547
-117237.921893 6.26220703125
-117359.981156 27.2117919922
-117482.040419 44.9029541016
-117604.099681 58.6806640625
-117726.158944 68.1072998047
-117848.218207 72.9781494141
-117970.27747 73.3271484375
-118092.336732 69.4200439453
-118214.395995 61.7351074219
-118336.455258 50.9362792969
-118458.514521 37.8359375
-118580.573784 23.3500976562
-118702.633046 8.451171875
-118824.692309 -5.88525390625
-118946.751572 -18.7313232422
-119068.810835 -29.2580566406
-119190.870097 -36.7802734375
-119312.92936 -40.7965087891
-119434.988623 -41.0185546875
-119557.047886 -37.3895263672
-119679.107149 -30.0914306641
-119801.166411 -19.5363769531
-119923.225674 -6.34533691406
-120045.284937 8.68664550781
-120167.3442 24.6373291016
-120289.403462 40.5140380859
-120411.462725 55.3156738281
-120533.521988 68.0998535156
-120655.581251 78.0444335938
-120777.640513 84.5067138672
-120899.699776 87.0699462891
-121021.759039 85.5748291016
-121143.818302 80.1359863281
-121265.877565 71.1373291016
-121387.936827 59.2091064453
-121509.99609 45.1845703125
-121632.055353 30.0440673828
-121754.114616 14.8433837891
-121876.173878 0.636596679688
-121998.233141 -11.6007080078
-122120.292404 -21.0466308594
-122242.351667 -27.0949707031
-122364.41093 -29.4027099609
-122486.470192 -27.9161376953
-122608.529455 -22.8770751953
-122730.588718 -14.8034667969
-122852.647981 -4.44970703125
-122974.707243 7.25244140625
-123096.766506 19.267578125
-123218.825769 30.5378417969
-123340.885032 40.0662841797
-123462.944294 46.9953613281
-123585.003557 50.6737060547
-123707.06282 50.7052001953
-123829.122083 46.978515625
-123951.181346 39.6721191406
-124073.240608 29.2357177734
-124195.299871 16.3509521484
-124317.359134 1.87292480469
-124439.418397 -13.2404785156
-124561.477659 -28.0073242188
-124683.536922 -41.4973144531
-124805.596185 -52.9060058594
-124927.655448 -61.6109619141
-125049.714711 -67.2156982422
-125171.773973 -69.5698242188
-125293.833236 -68.7705078125
-125415.892499 -65.1422119141
-125537.951762 -59.1981201172
-125660.011024 -51.5897216797
-125782.070287 -43.0454101562
-125904.12955 -34.3076171875
-126026.188813 -26.0728759766
-126148.248075 -18.9400634766
-126270.307338 -13.3704833984
-126392.366601 -9.66369628906
-126514.425864 -7.94946289062
-126636.485127 -8.19580078125
-126758.544389 -10.2293701172
-126880.603652 -13.7685546875
-127002.662915 -18.4605712891
-127124.722178 -23.9212646484
-127246.78144 -29.771484375
-127368.840703 -35.6676025391
-127490.899966 -41.3217773438
-127612.959229 -46.51171875
-127735.018492 -51.0803222656
-127857.077754 -54.9241943359
-127979.137017 -57.9777832031
-128101.19628 -60.1916503906
-128223.255543 -61.5131835938
-128345.314805 -61.8702392578
-128467.374068 -61.1625976562
-128589.433331 -59.2630615234
-128711.492594 -56.0289306641
-128833.551856 -51.3226318359
-128955.611119 -45.0402832031
-129077.670382 -37.1448974609
-129199.729645 -27.6977539062
-129321.788908 -16.8865966797
-129443.84817 -5.04272460938
-129565.907433 7.35461425781
-129687.966696 19.6907958984
-129810.025959 31.2463378906
-129932.085221 41.2424316406
-130054.144484 48.9020996094
-130176.203747 53.5198974609
-130298.26301 54.5339355469
-130420.322273 51.5952148438
-130542.381535 44.6236572266
-130664.440798 33.8470458984
-130786.500061 19.8159179688
-130908.559324 3.38903808594
-131030.618586 -14.3076171875
-131152.677849 -31.953125
-131274.737112 -48.1239013672
-131396.796375 -61.4058837891
-131518.855637 -70.5135498047
-131640.9149 -74.4066162109
-131762.974163 -72.3951416016
-131885.033426 -64.2211914062
-132007.092689 -50.1086425781
-132129.151951 -30.7763671875
-132251.211214 -7.40979003906
-132373.270477 18.4094238281
-132495.32974 44.8088378906
-132617.389002 69.7613525391
-132739.448265 91.2401123047
-132861.507528 107.381225586
-132983.566791 116.637939453
-133105.626054 117.916992188
-133227.685316 110.681152344
-133349.744579 95.0093994141
-133471.803842 71.6101074219
-133593.863105 41.7817382812
-133715.922367 7.32495117188
-133837.98163 -29.5882568359
-133960.040893 -66.5782470703
-134082.100156 -101.240112305
-134204.159418 -131.333984375
-134326.218681 -154.960327148
-134448.277944 -170.711425781
-134570.337207 -177.784423828
-134692.39647 -176.042724609
-134814.455732 -166.025756836
-134936.514995 -148.901123047
-135058.574258 -126.364624023
-135180.633521 -100.498535156
-135302.692783 -73.5952148438
-135424.752046 -47.9671630859
-135546.811309 -25.7545166016
-135668.870572 -8.74938964844
-135790.929835 1.748046875
-135912.989097 5.0302734375
-136035.04836 1.03100585938
-136157.107623 -9.68225097656
-136279.166886 -25.9709472656
-136401.226148 -46.2360839844
-136523.285411 -68.5688476562
-136645.344674 -90.9252929688
-136767.403937 -111.309936523
-136889.463199 -127.953125
-137011.522462 -139.462890625
-137133.581725 -144.942016602
-137255.640988 -144.056152344
-137377.700251 -137.050292969
-137499.759513 -124.711425781
-137621.818776 -108.280273438
-137743.878039 -89.3239746094
-137865.937302 -69.578125
-137987.996564 -50.7772216797
-138110.055827 -34.4860839844
-138232.11509 -21.9512939453
-138354.174353 -13.9838867188
-138476.233616 -10.8864746094
-138598.292878 -12.4301757812
-138720.352141 -17.8840332031
-138842.411404 -26.0939941406
-138964.470667 -35.6030273438
-139086.529929 -44.8004150391
-139208.589192 -52.0888671875
-139330.648455 -56.0485839844
-139452.707718 -55.5853271484
-139574.76698 -50.0480957031
-139696.826243 -39.3035888672
-139818.885506 -23.7600097656
-139940.944769 -4.3388671875
-140063.004032 17.6042480469
-140185.063294 40.4025878906
-140307.122557 62.2330322266
-140429.18182 81.2879638672
-140551.241083 95.9498291016
-140673.300345 104.948242188
-140795.359608 107.488525391
-140917.418871 103.336181641
-141039.478134 92.8487548828
-141161.537397 76.9547119141
-141283.596659 57.0759277344
-141405.655922 35.0035400391
-141527.715185 12.7384033203
-141649.774448 -7.69201660156
-141771.83371 -24.4213867188
-141893.892973 -35.9180908203
-142015.952236 -41.1334228516
-142138.011499 -39.6044921875
-142260.070761 -31.5054931641
-142382.130024 -17.6407470703
-142504.189287 0.61962890625
-142626.24855 21.4583740234
-142748.307813 42.7708740234
-142870.367075 62.3526611328
-142992.426338 78.1015625
-143114.485601 88.2104492188
-143236.544864 91.3371582031
-143358.604126 86.7355957031
-143480.663389 74.3345947266
-143602.722652 54.7587890625
-143724.781915 29.2875976562
-143846.841178 -0.243286132812
-143968.90044 -31.58984375
-144090.959703 -62.2847900391
-144213.018966 -89.8425292969
-144335.078229 -111.969604492
-144457.137491 -126.758422852
-144579.196754 -132.849975586
-144701.256017 -129.551147461
-144823.31528 -116.899169922
-144945.374542 -95.6614990234
-145067.433805 -67.2810058594
-145189.493068 -33.7620849609
-145311.552331 2.48547363281
-145433.611594 38.8353271484
-145555.670856 72.6480712891
-145677.730119 101.473876953
-145799.789382 123.237915039
-145921.848645 136.391845703
-146043.907907 140.022460938
-146165.96717 133.909790039
-146288.026433 118.52734375
-146410.085696 94.9927978516
-146532.144959 64.9692382812
-146654.204221 30.5279541016
-146776.263484 -6.01245117188
-146898.322747 -42.26171875
-147020.38201 -75.9298095703
-147142.441272 -104.98449707
-147264.500535 -127.781982422
-147386.559798 -143.162353516
-147508.619061 -150.505249023
-147630.678323 -149.742431641
-147752.737586 -141.330444336
-147874.796849 -126.187255859
-147996.856112 -105.60144043
-148118.915375 -81.1209716797
-148240.974637 -54.4337158203
-148363.0339 -27.2471923828
-148485.093163 -1.17749023438
-148607.152426 22.3436279297
-148729.211688 42.1439208984
-148851.270951 57.3566894531
-148973.330214 67.4443359375
-149095.389477 72.1973876953
-149217.44874 71.7117919922
-149339.508002 66.3497314453
-149461.567265 56.6896972656
-149583.626528 43.4681396484
-149705.685791 27.5209960938
-149827.745053 9.72692871094
-149949.804316 -9.0439453125
-150071.863579 -27.9729003906
-150193.922842 -46.3270263672
-150315.982104 -63.4833984375
-150438.041367 -78.9458007812
-150560.10063 -92.3526611328
-150682.159893 -103.478149414
-150804.219156 -112.228393555
-150926.278418 -118.632080078
-151048.337681 -122.828857422
-151170.396944 -125.053100586
-151292.456207 -125.615600586
-151414.515469 -124.882202148
-151536.574732 -123.252441406
-151658.633995 -121.133422852
-151780.693258 -118.916503906
-151902.752521 -116.952758789
-152024.811783 -115.530639648
-152146.871046 -114.858886719
-152268.930309 -115.052978516
-152390.989572 -116.130493164
-152513.048834 -118.013671875
-152635.108097 -120.539550781
-152757.16736 -123.479858398
-152879.226623 -126.567626953
-153001.285885 -129.526489258
-153123.345148 -132.10559082
-153245.404411 -134.10949707
-153367.463674 -135.427124023
-153489.522937 -136.049316406
-153611.582199 -136.078125
-153733.641462 -135.722290039
-153855.700725 -135.280639648
-153977.759988 -135.112548828
-154099.81925 -135.59765625
-154221.878513 -137.090698242
-154343.937776 -139.871337891
-154465.997039 -144.099731445
-154588.056302 -149.777099609
-154710.115564 -156.721313477
-154832.174827 -164.557006836
-154954.23409 -172.725585938
-155076.293353 -180.514526367
-155198.352615 -187.104980469
-155320.411878 -191.633422852
-155442.471141 -193.26550293
-155564.530404 -191.270874023
-155686.589666 -185.098999023
-155808.648929 -174.440429688
-155930.708192 -159.275268555
-156052.767455 -139.898193359
-156174.826718 -116.91796875
-156296.88598 -91.2313232422
-156418.945243 -63.9714355469
-156541.004506 -36.4332275391
-156663.063769 -9.98364257812
-156785.123031 14.0364990234
-156907.182294 34.4138183594
-157029.241557 50.15234375
-157151.30082 60.5510253906
-157273.360083 65.2557373047
-157395.419345 64.2866210938
-157517.478608 58.0329589844
-157639.537871 47.2208251953
-157761.597134 32.8530273438
-157883.656396 16.1273193359
-158005.715659 -1.65856933594
-158127.774922 -19.2091064453
-158249.834185 -35.3282470703
-158371.893447 -49.0076904297
-158493.95271 -59.4953613281
-158616.011973 -66.3387451172
-158738.071236 -69.4041748047
-158860.130499 -68.8642578125
-158982.189761 -65.1629638672
-159104.249024 -58.9572753906
-159226.308287 -51.0432128906
-159348.36755 -42.275390625
-159470.426812 -33.4847412109
-159592.486075 -25.4046630859
-159714.545338 -18.6107177734
-159836.604601 -13.4791259766
-159958.663864 -10.1689453125
-160080.723126 -8.62426757812
-160202.782389 -8.60021972656
-160324.841652 -9.70446777344
-160446.900915 -11.4533691406
-160568.960177 -13.33203125
-160691.01944 -14.8562011719
-160813.078703 -15.6264648438
-160935.137966 -15.3706054688
-161057.197228 -13.9711914062
-161179.256491 -11.4738769531
-161301.315754 -8.07739257812
-161423.375017 -4.10913085938
-161545.43428 0.014892578125
-161667.493542 3.83850097656
-161789.552805 6.91577148438
-161911.612068 8.86120605469
-162033.671331 9.39282226562
-162155.730593 8.36218261719
-162277.789856 5.77331542969
-162399.849119 1.783203125
-162521.908382 -3.310546875
-162643.967645 -9.09777832031
-162766.026907 -15.0932617188
-162888.08617 -20.7811279297
-163010.145433 -25.6624755859
-163132.204696 -29.3009033203
-163254.263958 -31.3603515625
-163376.323221 -31.6364746094
-163498.382484 -30.0734863281
-163620.441747 -26.7706298828
-163742.501009 -21.9744873047
-163864.560272 -16.0592041016
-163986.619535 -9.49951171875
-164108.678798 -2.83374023438
-164230.738061 3.37377929688
-164352.797323 8.57434082031
-164474.856586 12.2712402344
-164596.915849 14.0529785156
-164718.975112 13.6212158203
-164841.034374 10.8083496094
-164963.093637 5.58874511719
-165085.1529 -1.91870117188
-165207.212163 -11.4577636719
-165329.271425 -22.6468505859
-165451.330688 -34.9992675781
-165573.389951 -47.9479980469
-165695.449214 -60.8768310547
-165817.508477 -73.1511230469
-165939.567739 -84.1545410156
-166061.627002 -93.3234863281
-166183.686265 -100.18347168
-166305.745528 -104.380249023
-166427.80479 -105.709228516
-166549.864053 -104.13671875
-166671.923316 -99.8126220703
-166793.982579 -93.0749511719
-166916.041842 -84.4389648438
-167038.101104 -74.5762939453
-167160.160367 -64.2790527344
-167282.21963 -54.4114990234
-167404.278893 -45.8536376953
-167526.338155 -39.4346923828
-167648.397418 -35.8665771484
-167770.456681 -35.6776123047
-167892.515944 -39.1553955078
-168014.575206 -46.3033447266
-168136.634469 -56.8149414062
-168258.693732 -70.0710449219
-168380.752995 -85.1633300781
-168502.812258 -100.941894531
-168624.87152 -116.087524414
-168746.930783 -129.204101562
-168868.990046 -138.923706055
-168991.049309 -144.019165039
-169113.108571 -143.511962891
-169235.167834 -136.769165039
-169357.227097 -123.577636719
-169479.28636 -104.188598633
-169601.345623 -79.3289794922
-169723.404885 -50.1735839844
-169845.464148 -18.2786865234
-169967.523411 14.5167236328
-170089.582674 46.2199707031
-170211.641936 74.8292236328
-170333.701199 98.4870605469
-170455.760462 115.628662109
-170577.819725 125.110961914
-170699.878987 126.313110352
-170821.93825 119.198730469
-170943.997513 104.333740234
-171066.056776 82.8564453125
-171188.116039 56.4019775391
-171310.175301 26.9875488281
-171432.234564 -3.134765625
-171554.293827 -31.6447753906
-171676.35309 -56.3266601562
-171798.412352 -75.2332763672
-171920.471615 -86.8306884766
-172042.530878 -90.1076660156
-172164.590141 -84.6457519531
-172286.649404 -70.6402587891
-172408.708666 -48.8757324219
-172530.767929 -20.6551513672
-172652.827192 12.3083496094
-172774.886455 48.0279541016
-172896.945717 84.3939208984
-173019.00498 119.329101562
-173141.064243 150.932739258
-173263.123506 177.602905273
-173385.182768 198.127685547
-173507.242031 211.740478516
-173629.301294 218.135009766
-173751.360557 217.443237305
-173873.41982 210.180786133
-173995.479082 197.166381836
-174117.538345 179.426513672
-174239.597608 158.094360352
-174361.656871 134.314575195
-174483.716133 109.161132812
-174605.775396 83.576171875
-174727.834659 58.3341064453
-174849.893922 34.0303955078
-174971.953185 11.0947265625
-175094.012447 -10.1772460938
-175216.07171 -29.5810546875
-175338.130973 -46.9555664062
-175460.190236 -62.1392822266
-175582.249498 -74.9384765625
-175704.308761 -85.111328125
-175826.368024 -92.3721923828
-175948.427287 -96.4158935547
-176070.486549 -96.9586181641
-176192.545812 -93.7918701172
-176314.605075 -86.8410644531
-176436.664338 -76.2210693359
-176558.723601 -62.2796630859
-176680.782863 -45.6219482422
-176802.842126 -27.1077880859
-176924.901389 -7.8232421875
-177046.960652 10.9783935547
-177169.019914 27.9614257812
-177291.079177 41.8101806641
-177413.13844 51.3427734375
-177535.197703 55.6234130859
-177657.256966 54.0628662109
-177779.316228 46.4964599609
-177901.375491 33.2270507812
-178023.434754 15.0307617188
-178145.494017 -6.8798828125
-178267.553279 -30.9371337891
-178389.612542 -55.3323974609
-178511.671805 -78.1614990234
-178633.731068 -97.5838623047
-178755.79033 -111.985229492
-178877.849593 -120.126708984
-178999.908856 -121.266723633
-179121.968119 -115.244140625
-179244.027382 -102.511474609
-179366.086644 -84.1185302734
-179488.145907 -61.6365966797
-179610.20517 -37.041015625
-179732.264433 -12.5483398438
-179854.323695 9.56726074219
-179976.382958 27.1724853516
-180098.442221 38.4610595703
-180220.501484 42.12109375
-180342.560747 37.4572753906
-180464.620009 24.4676513672
-180586.679272 3.85717773438
-180708.738535 -23.0086669922
-180830.797798 -54.2073974609
-180952.85706 -87.4143066406
-181074.916323 -120.093994141
-181196.975586 -149.712646484
-181319.034849 -173.952880859
-181441.094111 -190.912719727
-181563.153374 -199.270629883
-181685.212637 -198.40234375
-181807.2719 -188.438598633
-181929.331163 -170.259155273
-182051.390425 -145.421508789
-182173.449688 -116.033081055
-182295.508951 -84.5739746094
-182417.568214 -53.6889648438
-182539.627476 -25.9636230469
-182661.686739 -3.70642089844
-182783.746002 11.2469482422
-182905.805265 17.6878662109
-183027.864528 15.1368408203
-183149.92379 3.88269042969
-183271.983053 -15.0434570312
-183394.042316 -39.9556884766
-183516.101579 -68.6571044922
-183638.160841 -98.6240234375
-183760.220104 -127.21887207
-183882.279367 -151.908203125
-184004.33863 -170.471313477
-184126.397892 -181.180297852
-184248.457155 -182.936645508
-184370.516418 -175.35168457
-184492.575681 -158.769287109
-184614.634944 -134.223754883
-184736.694206 -103.343994141
-184858.753469 -68.2066650391
-184980.812732 -31.1572265625
-185102.871995 5.38647460938
-185224.931257 39.1337890625
-185346.99052 68.1003417969
-185469.049783 90.7591552734
-185591.109046 106.143676758
-185713.168309 113.900390625
-185835.227571 114.286010742
-185957.286834 108.109741211
-186079.346097 96.6287841797
-186201.40536 81.4090576172
-186323.464622 64.1627197266
-186445.523885 46.5798339844
-186567.583148 30.1706542969
-186689.642411 16.130859375
-186811.701673 5.24621582031
-186933.760936 -2.1591796875
-187055.820199 -6.22448730469
-187177.879462 -7.50451660156
-187299.938725 -6.88000488281
-187421.997987 -5.43481445312
-187544.05725 -4.31213378906
-187666.116513 -4.56640625
-187788.175776 -7.02661132812
-187910.235038 -12.1827392578
-188032.294301 -20.1123046875
-188154.353564 -30.4497070312
-188276.412827 -42.4078369141
-188398.47209 -54.84765625
-188520.531352 -66.3892822266
-188642.590615 -75.5571289062
-188764.649878 -80.9422607422
-188886.709141 -81.3669433594
-189008.768403 -76.0343017578
-189130.827666 -64.6475830078
-189252.886929 -47.4858398438
-189374.946192 -25.4248046875
-189497.005454 0.0992431640625
-189619.064717 27.1834716797
-189741.12398 53.6008300781
-189863.183243 76.9858398438
-189985.242506 95.0380859375
-190107.301768 105.735473633
-190229.361031 107.528808594
-190351.420294 99.5052490234
-190473.479557 81.5006103516
-190595.538819 54.1496582031
-190717.598082 18.8684082031
-190839.657345 -22.2341308594
-190961.716608 -66.5076904297
-191083.775871 -110.963500977
-191205.835133 -152.514282227
-191327.894396 -188.226928711
-191449.953659 -215.570068359
-191572.012922 -232.630371094
-191694.072184 -238.281738281
-191816.131447 -232.287963867
-191938.19071 -215.33190918
-192060.249973 -188.965820312
-192182.309235 -155.485229492
-192304.368498 -117.740112305
-192426.427761 -78.8959960938
-192548.487024 -42.1668701172
-192670.546287 -10.5439453125
-192792.605549 13.45703125
-192914.664812 28.0070800781
-193036.724075 32.1145019531
-193158.783338 25.7022705078
-193280.8426 9.60681152344
-193402.901863 -14.5057373047
-193524.961126 -44.2935791016
-193647.020389 -76.9494628906
-193769.079652 -109.453735352
-193891.138914 -138.837890625
-194013.198177 -162.445068359
-194135.25744 -178.155151367
-194257.316703 -184.562011719
-194379.375965 -181.08190918
-194501.435228 -167.98828125
-194623.494491 -146.369750977
-194745.553754 -118.014892578
-194867.613016 -85.2386474609
-194989.672279 -50.6656494141
-195111.731542 -16.9892578125
-195233.790805 13.2652587891
-195355.850068 37.9600830078
-195477.90933 55.5180664062
-195599.968593 65.0421142578
-195722.027856 66.369140625
-195844.087119 60.0523681641
-195966.146381 47.2807617188
-196088.205644 29.7421875
-196210.264907 9.44567871094
-196332.32417 -11.4787597656
-196454.383433 -30.9829101562
-196576.442695 -47.2858886719
-196698.501958 -59.0262451172
-196820.561221 -65.3670654297
-196942.620484 -66.0444335938
-197064.679746 -61.3581542969
-197186.739009 -52.1098632812
-197308.798272 -39.4907226562
-197430.857535 -24.9412841797
-197552.916797 -9.990234375
-197674.97606 3.90490722656
-197797.035323 15.5020751953
-197919.094586 23.8875732422
-198041.153849 28.5504150391
-198163.213111 29.4078369141
-198285.272374 26.7860107422
-198407.331637 21.357421875
-198529.3909 14.04296875
-198651.450162 5.89477539062
-198773.509425 -2.03088378906
-198895.568688 -8.79431152344
-199017.627951 -13.6715087891
-199139.687214 -16.2258300781
-199261.746476 -16.3402099609
-199383.805739 -14.2117919922
-199505.865002 -10.3068847656
-199627.924265 -5.28649902344
-199749.983527 0.0908203125
-199872.04279 5.07727050781
-199994.102053 9.03820800781
-200116.161316 11.5411376953
-200238.220578 12.4178466797
-200360.279841 11.7944335938
-200482.339104 10.0831298828
-200604.398367 7.93725585938
-200726.45763 6.17700195312
-200848.516892 5.68933105469
-200970.576155 7.31750488281
-201092.635418 11.7502441406
-201214.694681 19.4232177734
-201336.753943 30.4458007812
-201458.813206 44.55859375
-201580.872469 61.1302490234
-201702.931732 79.1932373047
-201824.990995 97.5148925781
-201947.050257 114.698730469
-202069.10952 129.305175781
-202191.168783 139.979614258
-202313.228046 145.576904297
-202435.287308 145.266845703
-202557.346571 138.614501953
-202679.405834 125.624267578
-202801.465097 106.746582031
-202923.524359 82.84375
-203045.583622 55.1231689453
-203167.642885 25.0400390625
-203289.702148 -5.81530761719
-203411.761411 -35.8410644531
-203533.820673 -63.5405273438
-203655.879936 -87.6260986328
-203777.939199 -107.099243164
-203899.998462 -121.302612305
-204022.057724 -129.939941406
-204144.116987 -133.064941406
-204266.17625 -131.043945312
-204388.235513 -124.495849609
-204510.294776 -114.221313477
-204632.354038 -101.124389648
-204754.413301 -86.1384277344
-204876.472564 -70.1629638672
-204998.531827 -54.0150146484
-205120.591089 -38.3974609375
-205242.650352 -23.8870849609
-205364.709615 -10.9367675781
-205486.768878 0.109985351562
-205608.82814 8.99780273438
-205730.887403 15.5380859375
-205852.946666 19.58984375
-205975.005929 21.0517578125
-206097.065192 19.8607177734
-206219.124454 16.00390625
-206341.183717 9.53662109375
-206463.24298 0.606689453125
-206585.302243 -10.5229492188
-206707.361505 -23.4576416016
-206829.420768 -37.6640625
-206951.480031 -52.4794921875
-207073.539294 -67.138671875
-207195.598557 -80.8171386719
-207317.657819 -92.6899414062
-207439.717082 -102.000488281
-207561.776345 -108.131469727
-207683.835608 -110.672851562
-207805.89487 -109.475219727
-207927.954133 -104.684204102
-208050.013396 -96.7470703125
-208172.072659 -86.3918457031
-208294.131921 -74.5754394531
-208416.191184 -62.4057617188
-208538.250447 -51.0438232422
-208660.30971 -41.5947265625
-208782.368973 -34.9976806641
-208904.428235 -31.9288330078
-209026.487498 -32.7232666016
-209148.546761 -37.3308105469
-209270.606024 -45.3071289062
-209392.665286 -55.8444824219
-209514.724549 -67.8426513672
-209636.783812 -80.0091552734
-209758.843075 -90.9851074219
-209880.902338 -99.4796142578
-210002.9616 -104.403076172
-210125.020863 -104.982421875
-210247.080126 -100.846435547
-210369.139389 -92.0737304688
-210491.198651 -79.1942138672
-210613.257914 -63.1433105469
-210735.317177 -45.1755371094
-210857.37644 -26.7409667969
-210979.435702 -9.34069824219
-211101.494965 5.6259765625
-211223.554228 17.0079345703
-211345.613491 24.0224609375
-211467.672754 26.3406982422
-211589.732016 24.1264648438
-211711.791279 18.0239257812
-211833.850542 9.09326171875
-211955.909805 -1.29699707031
-212077.969067 -11.6140136719
-212200.02833 -20.322265625
-212322.087593 -26.0498046875
-212444.146856 -27.7404785156
-212566.206118 -24.7735595703
-212688.265381 -17.0406494141
-212810.324644 -4.96948242188
-212932.383907 10.5081787109
-213054.44317 28.0439453125
-213176.502432 46.0041503906
-213298.561695 62.6336669922
-213420.620958 76.23828125
-213542.680221 85.3599853516
-213664.739483 88.9349365234
-213786.798746 86.4107666016
-213908.858009 77.8142089844
-214030.917272 63.7607421875
-214152.976535 45.4014892578
-214275.035797 24.3182373047
-214397.09506 2.36962890625
-214519.154323 -18.4907226562
-214641.213586 -36.4091796875
-214763.272848 -49.8176269531
-214885.332111 -57.5927734375
-215007.391374 -59.1721191406
-215129.450637 -54.6134033203
-215251.509899 -44.5919189453
-215373.569162 -30.3374023438
-215495.628425 -13.5113525391
-215617.687688 3.95532226562
-215739.746951 20.0567626953
-215861.806213 32.9100341797
-215983.865476 40.9454345703
-216105.924739 43.0642089844
-216227.984002 38.7495117188
-216350.043264 28.1206054688
-216472.102527 11.9254150391
-216594.16179 -8.53015136719
-216716.221053 -31.5040283203
-216838.280316 -54.9833984375
-216960.339578 -76.8739013672
-217082.398841 -95.1921386719
-217204.458104 -108.248779297
-217326.517367 -114.797607422
-217448.576629 -114.140136719
-217570.635892 -106.176635742
-217692.695155 -91.3992919922
-217814.754418 -70.8305664062
-217936.81368 -45.9128417969
-218058.872943 -18.3651123047
-218180.932206 9.9814453125
-218302.991469 37.3493652344
-218425.050732 62.1657714844
-218547.109994 83.1864013672
-218669.169257 99.5783691406
-218791.22852 110.958496094
-218913.287783 117.383422852
-219035.347045 119.298461914
-219157.406308 117.44934082
-219279.465571 112.774414062
-219401.524834 106.284423828
-219523.584097 98.9493408203
-219645.643359 91.6000976562
-219767.702622 84.8607177734
-219889.761885 79.1103515625
-220011.821148 74.4832763672
-220133.88041 70.8999023438
-220255.939673 68.1263427734
-220377.998936 65.8479003906
-220500.058199 63.7512207031
-220622.117461 61.5982666016
-220744.176724 59.2846679688
-220866.235987 56.8723144531
-220988.29525 54.5941162109
-221110.354513 52.8262939453
-221232.413775 52.0344238281
-221354.473038 52.7003173828
-221476.532301 55.236328125
-221598.591564 59.9027099609
-221720.650826 66.7369384766
-221842.710089 75.5052490234
-221964.769352 85.6876220703
-222086.828615 96.4951171875
-222208.887878 106.925170898
-222330.94714 115.846191406
-222453.006403 122.106933594
-222575.065666 124.65612793
-222697.124929 122.661376953
-222819.184191 115.613037109
-222941.243454 103.401123047
-223063.302717 86.3543701172
-223185.36198 65.2360839844
-223307.421242 41.1958007812
-223429.480505 15.6804199219
-223551.539768 -9.68994140625
-223673.599031 -33.2652587891
-223795.658294 -53.5172119141
-223917.717556 -69.1820068359
-224039.776819 -79.3801269531
-224161.836082 -83.6997070312
-224283.895345 -82.2357177734
-224405.954607 -75.5788574219
-224528.01387 -64.7567138672
-224650.073133 -51.1317138672
-224772.132396 -36.2669677734
-224894.191659 -21.7741699219
-225016.250921 -9.15734863281
-225138.310184 0.327392578125
-225260.369447 5.78771972656
-225382.42871 6.76770019531
-225504.487972 3.27587890625
-225626.547235 -4.23620605469
-225748.606498 -14.9418945312
-225870.665761 -27.7449951172
-225992.725023 -41.4104003906
-226114.784286 -54.7076416016
-226236.843549 -66.5482177734
-226358.902812 -76.1026611328
-226480.962075 -82.8869628906
-226603.021337 -86.8035888672
-226725.0806 -88.1394042969
-226847.139863 -87.5164794922
-226969.199126 -85.8032226562
-227091.258388 -83.9981689453
-227213.317651 -83.0960693359
-227335.376914 -83.9564208984
-227457.436177 -87.1865234375
-227579.49544 -93.0532226562
-227701.554702 -101.436401367
-227823.613965 -111.826293945
-227945.673228 -123.368164062
-228067.732491 -134.949462891
-228189.791753 -145.319580078
-228311.851016 -153.229248047
-228433.910279 -157.575073242
-228555.969542 -157.53112793
-228678.028804 -152.655273438
-228800.088067 -142.954833984
-228922.14733 -128.906860352
-229044.206593 -111.426269531
-229166.265856 -91.7878417969
-229288.325118 -71.5068359375
-229410.384381 -52.1921386719
-229532.443644 -35.3864746094
-229654.502907 -22.4099121094
-229776.562169 -14.2248535156
-229898.621432 -11.3348388672
-230020.680695 -13.7302246094
-230142.739958 -20.8848876953
-230264.799221 -31.806640625
-230386.858483 -45.1352539062
-230508.917746 -59.2769775391
-230630.977009 -72.5654296875
-230753.036272 -83.4291992188
-230875.095534 -90.5496826172
-230997.154797 -92.9932861328
-231119.21406 -90.3055419922
-231241.273323 -82.5551757812
-231363.332585 -70.3260498047
-231485.391848 -54.6572265625
-231607.451111 -36.9373779297
-231729.510374 -18.7650146484
-231851.569637 -1.7880859375
-231973.628899 12.4588623047
-232095.688162 22.7069091797
-232217.747425 28.0750732422
-232339.806688 28.1539306641
-232461.86595 23.0434570312
-232583.925213 13.3380126953
-232705.984476 0.0662841796875
-232828.043739 -15.4110107422
-232950.103002 -31.5327148438
-233072.162264 -46.6848144531
-233194.221527 -59.3483886719
-233316.28079 -68.2371826172
-233438.340053 -72.4053955078
-233560.399315 -71.3233642578
-233682.458578 -64.9105224609
-233804.517841 -53.5260009766
-233926.577104 -37.919921875
-234048.636366 -19.1518554688
-234170.695629 1.51428222656
-234292.754892 22.7275390625
-234414.814155 43.1663818359
-234536.873418 61.6450195312
-234658.93268 77.1998291016
-234780.991943 89.1481933594
-234903.051206 97.1181640625
-235025.110469 101.049194336
-235147.169731 101.164306641
-235269.228994 97.9227294922
-235391.288257 91.9577636719
-235513.34752 84.0081787109
-235635.406783 74.8515625
-235757.466045 65.2436523438
-235879.525308 55.8707275391
-236001.584571 47.3150634766
-236123.643834 40.0362548828
-236245.703096 34.3626708984
-236367.762359 30.4959716797
-236489.821622 28.5180664062
-236611.880885 28.4019775391
-236733.940147 30.0207519531
-236855.99941 33.154296875
-236978.058673 37.4912109375
-237100.117936 42.6301269531
-237222.177199 48.0810546875
-237344.236461 53.2700195312
-237466.295724 57.5524902344
-237588.354987 60.2353515625
-237710.41425 60.6148681641
-237832.473512 58.0245361328
-237954.532775 51.8940429688
-238076.592038 41.8150634766
-238198.651301 27.6066894531
-238320.710564 9.37243652344
-238442.769826 -12.458984375
-238564.829089 -37.1160888672
-238686.888352 -63.4970703125
-238808.947615 -90.2161865234
-238931.006877 -115.682983398
-239053.06614 -138.211914062
-239175.125403 -156.154296875
-239297.184666 -168.040893555
-239419.243928 -172.724487305
-239541.303191 -169.504882812
-239663.362454 -158.224853516
-239785.421717 -139.321777344
-239907.48098 -113.831542969
-240029.540242 -83.3319091797
-240151.599505 -49.8356933594
-240273.658768 -15.6346435547
-240395.718031 16.8929443359
-240517.777293 45.4918212891
-240639.836556 68.23828125
-240761.895819 83.7299804688
-240883.955082 91.2310791016
-241006.014345 90.7623291016
-241128.073607 83.1199951172
-241250.13287 69.8227539062
-241372.192133 52.9830322266
-241494.251396 35.1181640625
-241616.310658 18.9128417969
-241738.369921 6.95727539062
-241860.429184 1.484375
-241982.488447 4.13146972656
-242104.547709 15.75390625
-242226.606972 36.3051757812
-242348.666235 64.8040771484
-242470.725498 99.388671875
-242592.784761 137.458984375
-242714.844023 175.89453125
-242836.903286 211.328735352
-242958.962549 240.455566406
-243081.021812 260.336669922
-243203.081074 268.68371582
-243325.140337 264.084960938
-243447.1996 246.154174805
-243569.258863 215.587890625
-243691.318126 174.122192383
-243813.377388 124.392211914
-243935.436651 69.7093505859
-244057.495914 13.7736816406
-244179.555177 -39.6495361328
-244301.614439 -87.0583496094
-244423.673702 -125.517089844
-244545.732965 -152.904052734
-244667.792228 -168.081298828
-244789.85149 -170.969360352
-244911.910753 -162.522094727
-245033.970016 -144.603881836
-245156.029279 -119.784057617
-245278.088542 -91.0671386719
-245400.147804 -61.5895996094
-245522.207067 -34.3131103516
-245644.26633 -11.7419433594
-245766.325593 4.30151367188
-245888.384855 12.8291015625
-246010.444118 13.7448730469
-246132.503381 7.81213378906
-246254.562644 -3.47058105469
-246376.621907 -18.0667724609
-246498.681169 -33.6507568359
-246620.740432 -47.8817138672
-246742.799695 -58.6715087891
-246864.858958 -64.419921875
-246986.91822 -64.1893310547
-247108.977483 -57.8034667969
-247231.036746 -45.8596191406
-247353.096009 -29.65234375
-247475.155271 -11.0208740234
-247597.214534 7.86474609375
-247719.273797 24.7535400391
-247841.33306 37.572265625
-247963.392323 44.6633300781
-248085.451585 44.9771728516
-248207.510848 38.1948242188
-248329.570111 24.7707519531
-248451.629374 5.88806152344
-248573.688636 -16.66796875
-248695.747899 -40.7052001953
-248817.807162 -63.8651123047
-248939.866425 -83.8859863281
-249061.925688 -98.8559570312
-249183.98495 -107.430175781
-249306.044213 -108.986694336
-249428.103476 -103.703735352
-249550.162739 -92.5474853516
-249672.222001 -77.1729736328
-249794.281264 -59.7452392578
-249916.340527 -42.7012939453
-250038.39979 -28.4754638672
-250160.459052 -19.2216796875
-250282.518315 -16.5576171875
-250404.577578 -21.3646240234
-250526.636841 -33.6604003906
-250648.696104 -52.5657958984
-250770.755366 -76.3656005859
-250892.814629 -102.663208008
-251014.873892 -128.612670898
-251136.933155 -151.205566406
-251258.992417 -167.583984375
-251381.05168 -175.347900391
-251503.110943 -172.823730469
-251625.170206 -159.266357422
-251747.229469 -134.971801758
-251869.288731 -101.287109375
-251991.347994 -60.5144042969
-252113.407257 -15.7175292969
-252235.46652 29.5537109375
-252357.525782 71.5925292969
-252479.585045 106.887329102
-252601.644308 132.462646484
-252723.703571 146.174194336
-252845.762833 146.929077148
-252967.822096 134.809448242
-253089.881359 111.084350586
-253211.940622 78.1094970703
-253333.999885 39.1234130859
-253456.059147 -2.04345703125
-253578.11841 -41.3148193359
-253700.177673 -74.7436523438
-253822.236936 -98.8737792969
-253944.296198 -111.060302734
-254066.355461 -109.713989258
-254188.414724 -94.4488525391
-254310.473987 -66.1202392578
-254432.53325 -26.7478027344
-254554.592512 20.6654052734
-254676.651775 72.4036865234
-254798.711038 124.369018555
-254920.770301 172.444702148
-255042.829563 212.855224609
-255164.888826 242.489746094
-255286.948089 259.16027832
-255409.007352 261.775146484
-255531.066614 250.407836914
-255653.125877 226.263183594
-255775.18514 191.542114258
-255897.244403 149.223388672
-256019.303666 102.782714844
-256141.362928 55.8752441406
-256263.422191 12.0159912109
-256385.481454 -25.7177734375
-256507.540717 -54.9329833984
-256629.599979 -74.0947265625
-256751.659242 -82.6185302734
-256873.718505 -80.8723144531
-256995.777768 -70.0922851562
-257117.837031 -52.2264404297
-257239.896293 -29.720703125
-257361.955556 -5.27185058594
-257484.014819 18.4305419922
-257606.074082 38.9458007812
-257728.133344 54.2894287109
-257850.192607 63.0866699219
-257972.25187 64.6613769531
-258094.311133 59.0568847656
-258216.370395 46.9897460938
-258338.429658 29.7435302734
-258460.488921 9.02001953125
-258582.548184 -13.2421875
-258704.607447 -35.0562744141
-258826.666709 -54.5692138672
-258948.725972 -70.2204589844
-259070.785235 -80.8640136719
-259192.844498 -85.8438720703
-259314.90376 -85.0222167969
-259436.963023 -78.7578125
-259559.022286 -67.8439941406
-259681.081549 -53.4119873047
-259803.140811 -36.8122558594
-259925.200074 -19.4869384766
-260047.259337 -2.84399414062
-260169.3186 11.8555908203
-260291.377863 23.5872802734
-260413.437125 31.6274414062
-260535.496388 35.5850830078
-260657.555651 35.4072265625
-260779.614914 31.3547363281
-260901.674176 23.9594726562
-261023.733439 13.9644775391
-261145.792702 2.25830078125
-261267.851965 -10.1955566406
-261389.911228 -22.4233398438
-261511.97049 -33.4989013672
-261634.029753 -42.5903320312
-261756.089016 -48.9979248047
-261878.148279 -52.1776123047
-262000.207541 -51.7569580078
-262122.266804 -47.5426025391
-262244.326067 -39.5207519531
-262366.38533 -27.8542480469
-262488.444592 -12.8751220703
-262610.503855 4.92553710938
-262732.563118 24.9127197266
-262854.622381 46.3237304688
-262976.681644 68.2932128906
-263098.740906 89.8825683594
-263220.800169 110.115600586
-263342.859432 128.021850586
-263464.918695 142.683837891
-263586.977957 153.287597656
-263709.03722 159.171875
-263831.096483 159.875610352
-263953.155746 155.175048828
-264075.215009 145.10925293
-264197.274271 129.992431641
-264319.333534 110.405639648
-264441.392797 87.1733398438
-264563.45206 61.3204345703
-264685.511322 34.0150146484
-264807.570585 6.49975585938
-264929.629848 -19.9822998047
-265051.689111 -44.2641601562
-265173.748373 -65.3233642578
-265295.807636 -82.3419189453
-265417.866899 -94.7486572266
-265539.926162 -102.244262695
-265661.985425 -104.805175781
-265784.044687 -102.66809082
-265906.10395 -96.2958984375
-266028.163213 -86.3308105469
-266150.222476 -73.5352783203
-266272.281738 -58.7329101562
-266394.341001 -42.7474365234
-266516.400264 -26.3488769531
-266638.459527 -10.2122802734
-266760.51879 5.11206054688
-266882.578052 19.21484375
-267004.637315 31.8256835938
-267126.696578 42.8033447266
-267248.755841 52.1118164062
-267370.815103 59.7940673828
-267492.874366 65.9415283203
-267614.933629 70.6644287109
-267736.992892 74.0693359375
-267859.052154 76.2401123047
-267981.111417 77.2292480469
-268103.17068 77.0560302734
-268225.229943 75.7122802734
-268347.289206 73.1712646484
-268469.348468 69.4019775391
-268591.407731 64.3817138672
-268713.466994 58.1085205078
-268835.526257 50.6091308594
-268957.585519 41.9436035156
-269079.644782 32.2061767578
-269201.704045 21.5213623047
-269323.763308 10.0397949219
-269445.822571 -2.06750488281
-269567.881833 -14.61328125
-269689.941096 -27.3951416016
-269812.000359 -40.1943359375
-269934.059622 -52.7703857422
-270056.118884 -64.8533935547
-270178.178147 -76.1379394531
-270300.23741 -86.2752685547
-270422.296673 -94.8739013672
-270544.355935 -101.50402832
-270666.415198 -105.713012695
-270788.474461 -107.050292969
-270910.533724 -105.1015625
-271032.592987 -99.5305175781
-271154.652249 -90.1262207031
-271276.711512 -76.8503417969
-271398.770775 -59.8781738281
-271520.830038 -39.6307373047
-271642.8893 -16.7886962891
-271764.948563 7.71264648438
-271887.007826 32.7130126953
-272009.067089 56.8798828125
-272131.126352 78.7835693359
-272253.185614 96.9914550781
-272375.244877 110.172241211
-272497.30414 117.204101562
-272619.363403 117.276733398
-272741.422665 109.976928711
-272863.481928 95.3486328125
-272985.541191 73.9217529297
-273107.600454 46.7019042969
-273229.659716 15.1221923828
-273351.718979 -19.0417480469
-273473.778242 -53.7906494141
-273595.837505 -87.0419921875
-273717.896768 -116.782836914
-273839.95603 -141.222900391
-273962.015293 -158.932617188
-274084.074556 -168.955932617
-274206.133819 -170.885253906
-274328.193081 -164.892822266
-274450.252344 -151.713867188
-274572.311607 -132.582641602
-274694.37087 -109.126831055
-274816.430133 -83.2274169922
-274938.489395 -56.8590087891
-275060.548658 -31.9228515625
-275182.607921 -10.0867919922
-275304.667184 7.34985351562
-275426.726446 19.5576171875
-275548.785709 26.2349853516
-275670.844972 27.6151123047
-275792.904235 24.4248046875
-275914.963497 17.7958984375
-276037.02276 9.14306640625
-276159.082023 0.0113525390625
-276281.141286 -8.0810546875
-276403.200549 -13.8001708984
-276525.259811 -16.1304931641
-276647.319074 -14.4783935547
-276769.378337 -8.73303222656
-276891.4376 0.720947265625
-277013.496862 13.041015625
-277135.556125 27.0087890625
-277257.615388 41.1489257812
-277379.674651 53.8760986328
-277501.733914 63.6524658203
-277623.793176 69.1427001953
-277745.852439 69.3514404297
-277867.911702 63.7286376953
-277989.970965 52.2371826172
-278112.030227 35.3699951172
-278234.08949 14.1219482422
-278356.148753 -10.0855712891
-278478.208016 -35.5183105469
-278600.267278 -60.2701416016
-278722.326541 -82.4187011719
-278844.385804 -100.184692383
-278966.445067 -112.073974609
-279088.50433 -116.997680664
-279210.563592 -114.355224609
-279332.622855 -104.075317383
-279454.682118 -86.615234375
-279576.741381 -62.9132080078
-279698.800643 -34.3074951172
-279820.859906 -2.42443847656
-279942.919169 30.9521484375
-280064.978432 64.0158691406
-280187.037695 95.0692138672
-280309.096957 122.637573242
-280431.15622 145.558837891
-280553.215483 163.041503906
-280675.274746 174.689331055
-280797.334008 180.492675781
-280919.393271 180.78918457
-281041.452534 176.201171875
-281163.511797 167.555786133
-281285.571059 155.797729492
-281407.630322 141.903076172
-281529.689585 126.800048828
-281651.748848 111.306884766
-281773.808111 96.0869140625
-281895.867373 81.6257324219
-282017.926636 68.228515625
-282139.985899 56.0355224609
-282262.045162 45.0524902344
-282384.104424 35.1900634766
-282506.163687 26.3061523438
-282628.22295 18.2471923828
-282750.282213 10.8831787109
-282872.341476 4.13208007812
-282994.400738 -2.02587890625
-283116.460001 -7.54736328125
-283238.519264 -12.3355712891
-283360.578527 -16.2575683594
-283482.637789 -19.16796875
-283604.697052 -20.9339599609
-283726.756315 -21.458984375
-283848.815578 -20.7016601562
-283970.87484 -18.6873779297
-284092.934103 -15.5126953125
-284214.993366 -11.3405761719
-284337.052629 -6.38977050781
-284459.111892 -0.917358398438
-284581.171154 4.80053710938
-284703.230417 10.4888916016
-284825.28968 15.8929443359
-284947.348943 20.7918701172
-285069.408205 25.0090332031
-285191.467468 28.4145507812
-285313.526731 30.9246826172
-285435.585994 32.4949951172
-285557.645257 33.1119384766
-285679.704519 32.7829589844
-285801.763782 31.5281982422
-285923.823045 29.3740234375
-286045.882308 26.3515625
-286167.94157 22.4986572266
-286290.000833 17.8653564453
-286412.060096 12.5247802734
-286534.119359 6.58203125
-286656.178621 0.184448242188
-286778.237884 -6.46960449219
-286900.297147 -13.1302490234
-287022.35641 -19.4965820312
-287144.415673 -25.2286376953
-287266.474935 -29.9622802734
-287388.534198 -33.33203125
-287510.593461 -34.9979248047
-287632.652724 -34.6719970703
-287754.711986 -32.1466064453
-287876.771249 -27.3162841797
-287998.830512 -20.1964111328
-288120.889775 -10.9293212891
-288242.949038 0.215087890625
-288365.0083 12.8511962891
-288487.067563 26.4979248047
-288609.126826 40.6066894531
-288731.186089 54.5946044922
-288853.245351 67.8802490234
-288975.304614 79.9180908203
-289097.363877 90.2297363281
-289219.42314 98.4291992188
-289341.482402 104.238037109
-289463.541665 107.495117188
-289585.600928 108.153564453
-289707.660191 106.2734375
-289829.719454 102.005371094
-289951.778716 95.5726318359
-290073.837979 87.2515869141
-290195.897242 77.353515625
-290317.956505 66.2106933594
-290440.015767 54.1667480469
-290562.07503 41.5725097656
-290684.134293 28.7891845703
-290806.193556 16.1920166016
-290928.252819 4.17736816406
-291050.312081 -6.83142089844
-291172.371344 -16.3824462891
-291294.430607 -23.9991455078
-291416.48987 -29.1940917969
-291538.549132 -31.4897460938
-291660.608395 -30.4501953125
-291782.667658 -25.7178955078
-291904.726921 -17.0573730469
-292026.786183 -4.39624023438
-292148.845446 12.134765625
-292270.904709 32.1732177734
-292392.963972 55.1083984375
-292515.023235 80.0831298828
-292637.082497 106.014648438
-292759.14176 131.637817383
-292881.201023 155.56640625
-293003.260286 176.371582031
-293125.319548 192.674072266
-293247.378811 203.239746094
-293369.438074 207.073730469
-293491.497337 203.505737305
-293613.5566 192.256713867
-293735.615862 173.481201172
-293857.675125 147.782958984
-293979.734388 116.194335938
-294101.793651 80.1268310547
-294223.852913 41.2905273438
-294345.912176 1.58764648438
-294467.971439 -37.0109863281
-294590.030702 -72.5974121094
-294712.089964 -103.458251953
-294834.149227 -128.193725586
-294956.20849 -145.815185547
-295078.267753 -155.814331055
-295200.327016 -158.195922852
-295322.386278 -153.47253418
-295444.445541 -142.620483398
-295566.504804 -126.99987793
-295688.564067 -108.245239258
-295810.623329 -88.1352539062
-295932.682592 -68.4510498047
-296054.741855 -50.8354492188
-296176.801118 -36.6639404297
-296298.860381 -26.9367675781
-296420.919643 -22.2037353516
-296542.978906 -22.5242919922
-296665.038169 -27.4685058594
-296787.097432 -36.1571044922
-296909.156694 -47.3393554688
-297031.215957 -59.4992675781
-297153.27522 -70.9849853516
-297275.334483 -80.1473388672
-297397.393745 -85.4780273438
-297519.453008 -85.7368164062
-297641.512271 -80.0555419922
-297763.571534 -68.0130615234
-297885.630797 -49.6728515625
-298007.690059 -25.5834960938
-298129.749322 3.26062011719
-298251.808585 35.4915771484
-298373.867848 69.4696044922
-298495.92711 103.404296875
-298617.986373 135.48449707
-298740.045636 164.009765625
-298862.104899 187.508666992
-298984.164162 204.838256836
-299106.223424 215.257202148
-299228.282687 218.465087891
-299350.34195 214.610229492
-299472.401213 204.263916016
-299594.460475 188.364013672
-299716.519738 168.137084961
-299838.579001 145.001953125
-299960.638264 120.467041016
-300082.697526 96.0281982422
-300204.756789 73.0732421875
-300326.816052 52.8037109375
-300448.875315 36.1762695312
-300570.934578 23.8660888672
-300692.99384 16.2552490234
-300815.053103 13.4417724609
-300937.112366 15.2683105469
-301059.171629 21.3648681641
-301181.230891 31.1976318359
-301303.290154 44.1234130859
-301425.349417 59.4381103516
-301547.40868 76.4197998047
-301669.467943 94.3614501953
-301791.527205 112.591186523
-301913.586468 130.482421875
-302035.645731 147.453735352
-302157.704994 162.963500977
-302279.764256 176.501586914
-302401.823519 187.583984375
-302523.882782 195.750976562
-302645.942045 200.574707031
-302768.001307 201.676391602
-302890.06057 198.752929688
-303012.119833 191.609130859
-303134.179096 180.196655273
-303256.238359 164.649658203
-303378.297621 145.31640625
-303500.356884 122.777099609
-303622.416147 97.8469238281
-303744.47541 71.5565185547
-303866.534672 45.1137695312
-303988.593935 19.8394775391
-304110.653198 -2.91235351562
-304232.712461 -21.8508300781
-304354.771724 -35.8494873047
-304476.830986 -44.0469970703
-304598.890249 -45.9357910156
-304720.949512 -41.4310302734
-304843.008775 -30.9105224609
-304965.068037 -15.2194824219
-305087.1273 4.36193847656
-305209.186563 26.1907958984
-305331.245826 48.3680419922
-305453.305088 68.8734130859
-305575.364351 85.7209472656
-305697.423614 97.1187744141
-305819.482877 101.625610352
-305941.54214 98.2843017578
-306063.601402 86.7252197266
-306185.660665 67.2249755859
-306307.719928 40.716796875
-306429.779191 8.74694824219
-306551.838453 -26.6203613281
-306673.897716 -62.9444580078
-306795.956979 -97.5848388672
-306918.016242 -127.901855469
-307040.075504 -151.462768555
-307162.134767 -166.239868164
-307284.19403 -170.78125
-307406.253293 -164.340942383
-307528.312556 -146.957885742
-307650.371818 -119.473754883
-307772.431081 -83.4886474609
-307894.490344 -41.2583007812
-308016.549607 4.46313476562
-308138.608869 50.6186523438
-308260.668132 94.0705566406
-308382.727395 131.829956055
-308504.786658 161.275634766
-308626.845921 180.345947266
-308748.905183 187.687255859
-308870.964446 182.75012207
-308993.023709 165.822265625
-309115.082972 138.000732422
-309237.142234 101.103515625
-309359.201497 57.5297851562
-309481.26076 10.0802001953
-309603.320023 -38.2471923828
-309725.379285 -84.4705810547
-309847.438548 -125.827148438
-309969.497811 -159.955078125
-310091.557074 -185.036499023
-310213.616337 -199.895019531
-310335.675599 -204.041992188
-310457.734862 -197.669311523
-310579.794125 -181.59362793
-310701.853388 -157.16015625
-310823.91265 -126.112182617
-310945.971913 -90.4440917969
-311068.031176 -52.2474365234
-311190.090439 -13.5632324219
-311312.149702 23.7463378906
-311434.208964 58.1020507812
-311556.268227 88.2751464844
-311678.32749 113.423583984
-311800.386753 133.090454102
-311922.446015 147.175292969
-312044.505278 155.876953125
-312166.564541 159.624267578
-312288.623804 158.995483398
-312410.683066 154.640380859
-312532.742329 147.210693359
-312654.801592 137.304321289
-312776.860855 125.427978516
-312898.920118 111.980102539
-313020.97938 97.2524414062
-313143.038643 81.4482421875
-313265.097906 64.7119140625
-313387.157169 47.1661376953
-313509.216431 28.9481201172
-313631.275694 10.2434082031
-313753.334957 -8.69116210938
-313875.39422 -27.5173339844
-313997.453483 -45.8156738281
-314119.512745 -63.1049804688
-314241.572008 -78.8690185547
-314363.631271 -92.5948486328
-314485.690534 -103.814208984
-314607.749796 -112.145996094
-314729.809059 -117.333374023
-314851.868322 -119.273071289
-314973.927585 -118.031005859
-315095.986847 -113.845825195
-315218.04611 -107.116088867
-315340.105373 -98.3752441406
-315462.164636 -88.2536621094
-315584.223899 -77.4328613281
-315706.283161 -66.5939941406
-315828.342424 -56.3681640625
-315950.401687 -47.2885742188
-316072.46095 -39.7513427734
-316194.520212 -33.9868164062
-316316.579475 -30.0452880859
-316438.638738 -27.7947998047
-316560.698001 -26.9346923828
-316682.757264 -27.0217285156
-316804.816526 -27.5068359375
-316926.875789 -27.7803955078
-317048.935052 -27.2219238281
-317170.994315 -25.2503662109
-317293.053577 -21.3736572266
-317415.11284 -15.2299804688
-317537.172103 -6.62109375
-317659.231366 4.46496582031
-317781.290628 17.8459472656
-317903.349891 33.1491699219
-318025.409154 49.8315429688
-318147.468417 67.2105712891
-318269.52768 84.5073242188
-318391.586942 100.8984375
-318513.646205 115.572509766
-318635.705468 127.789672852
-318757.764731 136.936767578
-318879.823993 142.57800293
-319001.883256 144.494384766
-319123.942519 142.708618164
-319246.001782 137.494018555
-319368.061045 129.365112305
-319490.120307 119.048583984
-319612.17957 107.436889648
-319734.238833 95.5264892578
-319856.298096 84.3433837891
-319978.357358 74.8636474609
-320100.416621 67.9315185547
-320222.475884 64.1857910156
-320344.535147 63.99609375
-320466.594409 67.4196777344
-320588.653672 74.1809082031
-320710.712935 83.6767578125
-320832.772198 95.0102539062
-320954.831461 107.05090332
-321076.890723 118.516967773
-321198.949986 128.075317383
-321321.009249 134.450073242
-321443.068512 136.532348633
-321565.127774 133.48034668
-321687.187037 124.80090332
-321809.2463 110.405761719
-321931.305563 90.6345214844
-322053.364826 66.2424316406
-322175.424088 38.3521728516
-322297.483351 8.37365722656
-322419.542614 -22.1042480469
-322541.601877 -51.4399414062
-322663.661139 -78.0690917969
-322785.720402 -100.634643555
-322907.779665 -118.096557617
-323029.838928 -129.815551758
-323151.89819 -135.602172852
-323273.957453 -135.724365234
-323396.016716 -130.873291016
-323518.075979 -122.090820312
-323640.135242 -110.66394043
-323762.194504 -97.9952392578
-323884.253767 -85.4653320312
-324006.31303 -74.2961425781
-324128.372293 -65.4315185547
-324250.431555 -59.4478759766
-324372.490818 -56.5021972656
-324494.550081 -56.3233642578
-324616.609344 -58.2520751953
-324738.668607 -61.3195800781
-324860.727869 -64.3642578125
-324982.787132 -66.1701660156
-325104.846395 -65.6156005859
-325226.905658 -61.814453125
-325348.96492 -54.2377929688
-325471.024183 -42.7990722656
-325593.083446 -27.8946533203
-325715.142709 -10.3950195312
-325837.201971 8.41931152344
-325959.261234 26.9645996094
-326081.320497 43.5023193359
-326203.37976 56.3082275391
-326325.439023 63.8508300781
-326447.498285 64.9578857422
-326569.557548 58.9549560547
-326691.616811 45.7608642578
-326813.676074 25.9289550781
-326935.735336 0.626831054688
-327057.794599 -28.4426269531
-327179.853862 -59.1774902344
-327301.913125 -89.2542724609
-327423.972388 -116.332397461
-327546.03165 -138.268066406
-327668.090913 -153.313598633
-327790.150176 -160.284790039
-327912.209439 -158.678955078
-328034.268701 -148.73046875
-328156.327964 -131.398681641
-328278.387227 -108.28503418
-328400.44649 -81.4901123047
-328522.505752 -53.4210205078
-328644.565015 -26.5671386719
-328766.624278 -3.26635742188
-328888.683541 14.5169677734
-329010.742804 25.3782958984
-329132.802066 28.6079101562
-329254.861329 24.2592773438
-329376.920592 13.1435546875
-329498.979855 -3.24877929688
-329621.039117 -22.8944091797
-329743.09838 -43.4345703125
-329865.157643 -62.4080810547
-329987.216906 -77.4957275391
-330109.276169 -86.751953125
-330231.335431 -88.8033447266
-330353.394694 -82.9910888672
-330475.453957 -69.4475097656
-330597.51322 -49.0943603516
-330719.572482 -23.5661621094
-330841.631745 4.93481445312
-330963.691008 33.841796875
-331085.750271 60.4595947266
-331207.809533 82.2161865234
-331329.868796 96.9038085938
-331451.928059 102.886474609
-331573.987322 99.2545166016
-331696.046585 85.912109375
-331818.105847 63.5902099609
-331940.16511 33.7822265625
-332062.224373 -1.38671875
-332184.283636 -39.3503417969
-332306.342898 -77.3248291016
-332428.402161 -112.551757812
-332550.461424 -142.532592773
-332672.520687 -165.234375
-332794.57995 -179.248901367
-332916.639212 -183.889770508
-333038.698475 -179.222045898
-333160.757738 -166.021850586
-333282.817001 -145.673339844
-333404.876263 -120.015625
-333526.935526 -91.1525878906
-333648.994789 -61.2509765625
-333771.054052 -32.3414306641
-333893.113314 -6.14477539062
-334015.172577 16.0611572266
-334137.23184 33.5229492188
-334259.291103 46.0361328125
-334381.350366 53.9123535156
-334503.409628 57.8947753906
-334625.468891 59.0360107422
-334747.528154 58.5490722656
-334869.587417 57.65234375
-334991.646679 57.4217529297
-335113.705942 58.669921875
-335235.765205 61.8612060547
-335357.824468 67.0710449219
-335479.883731 73.9940185547
-335601.942993 81.9973144531
-335724.002256 90.2088623047
-335846.061519 97.6357421875
-335968.120782 103.291381836
-336090.180044 106.322631836
-336212.239307 106.117431641
-336334.29857 102.385986328
-336456.357833 95.2021484375
-336578.417095 85.0040283203
-336700.476358 72.5518798828
-336822.535621 58.8509521484
-336944.594884 45.0460205078
-337066.654147 32.3001708984
-337188.713409 21.671875
-337310.772672 14.0031738281
-337432.831935 9.83142089844
-337554.891198 9.33435058594
-337676.95046 12.3120117188
-337799.009723 18.2106933594
-337921.068986 26.1817626953
-338043.128249 35.1715087891
-338165.187512 44.03125
-338287.246774 51.6342773438
-338409.306037 56.9896240234
-338531.3653 59.3382568359
-338653.424563 58.2229003906
-338775.483825 53.5264892578
-338897.543088 45.4714355469
-339019.602351 34.5875244141
-339141.661614 21.6466064453
-339263.720876 7.57629394531
-339385.780139 -6.63916015625
-339507.839402 -20.05859375
-339629.898665 -31.8741455078
-339751.957928 -41.4808349609
-339874.01719 -48.5211181641
-339996.076453 -52.8989257812
-340118.135716 -54.7622070312
-340240.194979 -54.4592285156
-340362.254241 -52.474609375
-340484.313504 -49.3524169922
-340606.372767 -45.6176757812
-340728.43203 -41.7055664062
-340850.491293 -37.9071044922
-340972.550555 -34.3374023438
-341094.609818 -30.9312744141
-341216.669081 -27.4642333984
-341338.728344 -23.5983886719
-341460.787606 -18.9449462891
-341582.846869 -13.1361083984
-341704.906132 -5.89636230469
-341826.965395 2.896484375
-341949.024657 13.1694335938
-342071.08392 24.6357421875
-342193.143183 36.8074951172
-342315.202446 49.0345458984
-342437.261709 60.5694580078
-342559.320971 70.6501464844
-342681.380234 78.5916748047
-342803.439497 83.8757324219
-342925.49876 86.2277832031
-343047.558022 85.6719970703
-343169.617285 82.5546875
-343291.676548 77.5329589844
-343413.735811 71.5283203125
-343535.795074 65.6463623047
-343657.854336 61.0721435547
-343779.913599 58.9479980469
-343901.972862 60.2489013672
-344024.032125 65.6678466797
-344146.091387 75.5219726562
-344268.15065 89.6922607422
-344390.209913 107.604492188
-344512.269176 128.251708984
-344634.328438 150.263183594
-344756.387701 172.009765625
-344878.446964 191.737060547
-345000.506227 207.719116211
-345122.56549 218.409545898
-345244.624752 222.584472656
-345366.684015 219.456298828
-345488.743278 208.751464844
-345610.802541 190.74206543
-345732.861803 166.229370117
-345854.921066 136.479003906
-345976.980329 103.115722656
-346099.039592 67.9862060547
-346221.098855 33.0046386719
-346343.158117 -0.0064697265625
-346465.21738 -29.4616699219
-346587.276643 -54.1339111328
-346709.335906 -73.2377929688
-346831.395168 -86.4694824219
-346953.454431 -93.9991455078
-347075.513694 -96.4185791016
-347197.572957 -94.650390625
-347319.632219 -89.8271484375
-347441.691482 -83.1585693359
-347563.750745 -75.7932128906
-347685.810008 -68.6964111328
-347807.869271 -62.5524902344
-347929.928533 -57.7030029297
-348051.987796 -54.1245117188
-348174.047059 -51.4505615234
-348296.106322 -49.0328369141
-348418.165584 -46.0322265625
-348540.224847 -41.5347900391
-348662.28411 -34.6739501953
-348784.343373 -24.7486572266
-348906.402636 -11.3226318359
-349028.461898 5.7021484375
-349150.521161 26.0528564453
-349272.580424 49.08984375
-349394.639687 73.8527832031
-349516.698949 99.1417236328
-349638.758212 123.624389648
-349760.817475 145.959472656
-349882.876738 164.923217773
-350004.936 179.52355957
-350126.995263 189.094848633
-350249.054526 193.358154297
-350371.113789 192.444091797
-350493.173052 186.875366211
-350615.232314 177.51184082
-350737.291577 165.46081543
-350859.35084 151.966308594
-350981.410103 138.285644531
-351103.469365 125.567504883
-351225.528628 114.743408203
-351347.587891 106.444580078
-351469.647154 100.94934082
-351591.706417 98.1715087891
-351713.765679 97.6839599609
-351835.824942 98.7786865234
-351957.884205 100.556396484
-352079.943468 102.032592773
-352202.00273 102.252075195
-352324.061993 100.399291992
-352446.121256 95.8898925781
-352568.180519 88.4398193359
-352690.239781 78.0980224609
-352812.299044 65.2457275391
-352934.358307 50.5607910156
-353056.41757 34.9477539062
-353178.476833 19.4481201172
-353300.536095 5.134765625
-353422.595358 -6.99621582031
-353544.654621 -16.1242675781
-353666.713884 -21.6853027344
-353788.773146 -23.4245605469
-353910.832409 -21.4188232422
-354032.891672 -16.0649414062
-354154.950935 -8.03491210938
-354277.010197 1.79248046875
-354399.06946 12.4216308594
-354521.128723 22.837890625
-354643.187986 32.1025390625
-354765.247249 39.4390869141
-354887.306511 44.2974853516
-355009.365774 46.3927001953
-355131.425037 45.7150878906
-355253.4843 42.5093994141
-355375.543562 37.2298583984
-355497.602825 30.4741210938
-355619.662088 22.9061279297
-355741.721351 15.1762695312
-355863.780614 7.84838867188
-355985.839876 1.34167480469
-356107.899139 -4.10461425781
-356229.958402 -8.44458007812
-356352.017665 -11.8073730469
-356474.076927 -14.4616699219
-356596.13619 -16.7573242188
-356718.195453 -19.0583496094
-356840.254716 -21.6741943359
-356962.313978 -24.7961425781
-357084.373241 -28.4521484375
-357206.432504 -32.4813232422
-357328.491767 -36.5357666016
-357450.55103 -40.1102294922
-357572.610292 -42.5943603516
-357694.669555 -43.3465576172
-357816.728818 -41.7768554688
-357938.788081 -37.43359375
-358060.847343 -30.078125
-358182.906606 -19.7440185547
-358304.965869 -6.76623535156
-358427.025132 8.21960449219
-358549.084395 24.3153076172
-358671.143657 40.4278564453
-358793.20292 55.3675537109
-358915.262183 67.9622802734
-359037.321446 77.1794433594
-359159.380708 82.2435302734
-359281.439971 82.7331542969
-359403.499234 78.6478271484
-359525.558497 70.4366455078
-359647.617759 58.9814453125
-359769.677022 45.5329589844
-359891.736285 31.6077880859
-360013.795548 18.8487548828
-360135.854811 8.86572265625
-360257.914073 3.068359375
-360379.973336 2.51110839844
-360502.032599 7.76196289062
-360624.091862 18.8142089844
-360746.151124 35.0491943359
-360868.210387 55.2580566406
-360990.26965 77.7229003906
-361112.328913 100.353515625
-361234.388176 120.868408203
-361356.447438 137.005249023
-361478.506701 146.74230957
-361600.565964 148.511230469
-361722.625227 141.378051758
-361844.684489 125.17590332
-361966.743752 100.575317383
-362088.803015 69.0792236328
-362210.862278 32.9432373047
-362332.92154 -4.97692871094
-362454.980803 -41.4400634766
-362577.040066 -73.0788574219
-362699.099329 -96.6826171875
-362821.158592 -109.481323242
-362943.217854 -109.402832031
-363065.277117 -95.2816162109
-363187.33638 -66.9991455078
-363309.395643 -25.5419921875
-363431.454905 27.0310058594
-363553.514168 87.7119140625
-363675.573431 152.746459961
-363797.632694 217.905151367
-363919.691957 278.798217773
-364041.751219 331.209716797
-364163.810482 371.424194336
-364285.869745 396.516601562
-364407.929008 404.583129883
-364529.98827 394.892456055
-364652.047533 367.945678711
-364774.106796 325.437744141
-364896.166059 270.126220703
-365018.225321 205.6171875
-365140.284584 136.085205078
-365262.343847 65.9545898438
-365384.40311 -0.436279296875
-365506.462373 -59.1566162109
-365628.521635 -106.964599609
-365750.580898 -141.528808594
-365872.640161 -161.569824219
-365994.699424 -166.915527344
-366116.758686 -158.463623047
-366238.817949 -138.063232422
-366360.877212 -108.321655273
-366482.936475 -72.3612060547
-366604.995738 -33.5434570312
-366727.055 4.81005859375
-366849.114263 39.6811523438
-366971.173526 68.576171875
-367093.232789 89.69140625
-367215.292051 102.009521484
-367337.351314 105.323120117
-367459.410577 100.186035156
-367581.46984 87.8034667969
-367703.529102 69.8713378906
-367825.588365 48.3846435547
-367947.647628 25.4354248047
-368069.706891 3.01513671875
-368191.766154 -17.1529541016
-368313.825416 -33.7459716797
-368435.884679 -45.9201660156
-368557.943942 -53.3376464844
-368680.003205 -56.1400146484
-368802.062467 -54.8760986328
-368924.12173 -50.3944091797
-369046.180993 -43.7139892578
-369168.240256 -35.8901367188
-369290.299519 -27.8887939453
-369412.358781 -20.4831542969
-369534.418044 -14.1837158203
-369656.477307 -9.20629882812
-369778.53657 -5.47998046875
-369900.595832 -2.69311523438
-370022.655095 -0.367309570312
-370144.714358 2.04907226562
-370266.773621 5.07995605469
-370388.832883 9.1279296875
-370510.892146 14.3983154297
-370632.951409 20.8510742188
-370755.010672 28.1865234375
-370877.069935 35.8670654297
-370999.129197 43.1726074219
-371121.18846 49.2838134766
-371243.247723 53.3828125
-371365.306986 54.7613525391
-371487.366248 52.9202880859
-371609.425511 47.6517333984
-371731.484774 39.0927734375
-371853.544037 27.7403564453
-371975.6033 14.4285888672
-372097.662562 0.266357421875
-372219.721825 -13.4587402344
-372341.781088 -25.4017333984
-372463.840351 -34.2912597656
-372585.899613 -39.0625
-372707.958876 -38.9733886719
-372830.018139 -33.6922607422
-372952.077402 -23.3508300781
-373074.136664 -8.54858398438
-373196.195927 9.6845703125
-373318.25519 29.9718017578
-373440.314453 50.7071533203
-373562.373716 70.1979980469
-373684.432978 86.8192138672
-373806.492241 99.1632080078
-373928.551504 106.170043945
-374050.610767 107.225952148
-374172.670029 102.219848633
-374294.729292 91.5509033203
-374416.788555 76.0885009766
-374538.847818 57.0848388672
-374660.907081 36.0517578125
-374782.966343 14.61328125
-374905.025606 -5.65319824219
-375027.084869 -23.3702392578
-375149.144132 -37.4904785156
-375271.203394 -47.3956298828
-375393.262657 -52.9493408203
-375515.32192 -54.5026855469
-375637.381183 -52.8480224609
-375759.440445 -49.1296386719
-375881.499708 -44.7160644531
-376003.558971 -41.0511474609
-376125.618234 -39.4958496094
-376247.677497 -41.1778564453
-376369.736759 -46.8638916016
-376491.796022 -56.8682861328
-376613.855285 -71.0069580078
-376735.914548 -88.6005859375
-376857.97381 -108.528442383
-376980.033073 -129.327148438
-377102.092336 -149.325439453
-377224.151599 -166.799072266
-377346.210862 -180.13659668
-377468.270124 -187.993041992
-377590.329387 -189.422241211
-377712.38865 -183.971801758
-377834.447913 -171.731933594
-377956.507175 -153.33581543
-378078.566438 -129.908569336
-378200.625701 -102.970703125
-378322.684964 -74.3083496094
-378444.744226 -45.8161621094
-378566.803489 -19.3354492188
-378688.862752 3.50231933594
-378810.922015 21.4125976562
-378932.981278 33.5583496094
-379055.04054 39.6101074219
-379177.099803 39.7589111328
-379299.159066 34.6811523438
-379421.218329 25.4610595703
-379543.277591 13.4765625
-379665.336854 0.264770507812
-379787.396117 -12.6270751953
-379909.45538 -23.7845458984
-380031.514643 -32.0533447266
-380153.573905 -36.638671875
-380275.633168 -37.1688232422
-380397.692431 -33.7174072266
-380519.751694 -26.7841796875
-380641.810956 -17.2364501953
-380763.870219 -6.22045898438
-380885.929482 4.95251464844
-381007.988745 14.9315185547
-381130.048007 22.44921875
-381252.10727 26.4376220703
-381374.166533 26.1206054688
-381496.225796 21.0798339844
-381618.285059 11.2867431641
-381740.344321 -2.89733886719
-381862.403584 -20.7568359375
-381984.462847 -41.2817382812
-382106.52211 -63.2521972656
-382228.581372 -85.3336181641
-382350.640635 -106.178833008
-382472.699898 -124.524658203
-382594.759161 -139.278686523
-382716.818424 -149.587646484
-382838.877686 -154.883666992
-382960.936949 -154.910766602
-383082.996212 -149.723266602
-383205.055475 -139.666748047
-383327.114737 -125.339599609
-383449.174 -107.541625977
-383571.233263 -87.2142333984
-383693.292526 -65.3768310547
-383815.351788 -43.0646972656
-383937.411051 -21.2705078125
-384059.470314 -0.8955078125
-384181.529577 17.2932128906
-384303.58884 32.6925048828
-384425.648102 44.8826904297
-384547.707365 53.6391601562
-384669.766628 58.9324951172
-384791.825891 60.9207763672
-384913.885153 59.935546875
-385035.944416 56.4583740234
-385158.003679 51.0941162109
-385280.062942 44.5375976562
-385402.122205 37.5345458984
-385524.181467 30.8424072266
-385646.24073 25.1851806641
-385768.299993 21.2099609375
-385890.359256 19.4462890625
-386012.418518 20.2674560547
-386134.477781 23.8612060547
-386256.537044 30.2097167969
-386378.596307 39.08203125
-386500.655569 50.0406494141
-386622.714832 62.4633789062
-386744.774095 75.5793457031
-386866.833358 88.5191650391
-386988.892621 100.374023438
-387110.951883 110.262207031
-387233.011146 117.397094727
-387355.070409 121.149902344
-387477.129672 121.105224609
-387599.188934 117.099975586
-387721.248197 109.247070312
-387843.30746 97.9362792969
-387965.366723 83.814453125
-388087.425986 67.7451171875
-388209.485248 50.7501220703
-388331.544511 33.9399414062
-388453.603774 18.431640625
-388575.663037 5.27099609375
-388697.722299 -4.64489746094
-388819.781562 -10.6309814453
-388941.840825 -12.2623291016
-389063.900088 -9.40356445312
-389185.95935 -2.21484375
-389308.018613 8.86352539062
-389430.077876 23.1444091797
-389552.137139 39.7451171875
-389674.196402 57.6496582031
-389796.255664 75.7764892578
-389918.314927 93.0471191406
-390040.37419 108.44909668
-390162.433453 121.090576172
-390284.492715 130.241821289
-390406.551978 135.362426758
-390528.611241 136.115600586
-390650.670504 132.367431641
-390772.729767 124.177001953
-390894.789029 111.777587891
-391016.848292 95.5539550781
-391138.907555 76.017578125
-391260.966818 53.7830810547
-391383.02608 29.5462646484
-391505.085343 4.06567382812
-391627.144606 -21.8529052734
-391749.203869 -47.3737792969
-391871.263131 -71.6451416016
-391993.322394 -93.8193359375
-392115.381657 -113.075561523
-392237.44092 -128.648803711
-392359.500183 -139.86328125
-392481.559445 -146.170410156
-392603.618708 -147.188354492
-392725.677971 -142.73815918
-392847.737234 -132.875488281
-392969.796496 -117.909667969
-393091.855759 -98.4089355469
-393213.915022 -75.1868896484
-393335.974285 -49.2686767578
-393458.033548 -21.8388671875
-393580.09281 5.82885742188
-393702.152073 32.4561767578
-393824.211336 56.8481445312
-393946.270599 77.9840087891
-394068.329861 95.0960693359
-394190.389124 107.732177734
-394312.448387 115.794677734
-394434.50765 119.548950195
-394556.566912 119.600097656
-394678.626175 116.838745117
-394800.685438 112.356567383
-394922.744701 107.343505859
-395044.803964 102.969238281
-395166.863226 100.265991211
-395288.922489 100.018310547
-395410.981752 102.676269531
-395533.041015 108.298095703
-395655.100277 116.529907227
-395777.15954 126.628295898
-395899.218803 137.521484375
-396021.278066 147.908203125
-396143.337329 156.38269043
-396265.396591 161.578491211
-396387.455854 162.3125
-396509.515117 157.719970703
-396631.57438 147.362304688
-396753.633642 131.299804688
-396875.692905 110.118164062
-396997.752168 84.9049072266
-397119.811431 57.1776123047
-397241.870693 28.7662353516
-397363.929956 1.6630859375
-397485.989219 -22.1496582031
-397608.048482 -40.8784179688
-397730.107745 -53.0838623047
-397852.167007 -57.8206787109
-397974.22627 -54.7358398438
-398096.285533 -44.1165771484
-398218.344796 -26.8806152344
-398340.404058 -4.51098632812
-398462.463321 21.0617675781
-398584.522584 47.6179199219
-398706.581847 72.8350830078
-398828.64111 94.4851074219
-398950.700372 110.623413086
-399072.759635 119.754760742
-399194.818898 120.958007812
-399316.878161 113.961791992
-399438.937423 99.1617431641
-399560.996686 77.5798339844
-399683.055949 50.76953125
-399805.115212 20.6762695312
-399927.174474 -10.5329589844
-400049.233737 -40.6556396484
-400171.293 -67.6368408203
