# Supplementary material for: Potential Multiaxial Molecular Ferroelectricity through Chiral Cation Replacement
Source: Cryst Growth Des. 2025 Jul 21;25(15):6237–47. doi: 10.1021/acs.cgd.5c00666 (PMC12332970; doi:10.1021/acs.cgd.5c00666)
Supplement: Supplementary file 2 [file cg5c00666_si_002.zip › NMR/Static 1H spectra/-20.txt]

400171.293 -128.923461914
400049.233737 -101.002685547
399927.174474 -68.9644775391
399805.115212 -35.9014892578
399683.055949 -4.89953613281
399560.996686 21.2431640625
399438.937423 40.2623291016
399316.878161 50.6177978516
399194.818898 51.6124267578
399072.759635 43.427734375
398950.700372 27.0794677734
398828.64111 4.29638671875
398706.581847 -22.6616210938
398584.522584 -51.2296142578
398462.463321 -78.7786865234
398340.404058 -102.857910156
398218.344796 -121.407714844
398096.285533 -132.926757812
397974.22627 -136.583740234
397852.167007 -132.258666992
397730.107745 -120.520996094
397608.048482 -102.543823242
397485.989219 -79.9709472656
397363.929956 -54.7464599609
397241.870693 -28.931640625
397119.811431 -4.52026367188
396997.752168 16.7250976562
396875.692905 33.404296875
396753.633642 44.5679931641
396631.57438 49.7587890625
396509.515117 49.0046386719
396387.455854 42.7701416016
396265.396591 31.8725585938
396143.337329 17.3785400391
396021.278066 0.486694335938
395899.218803 -17.5827636719
395777.15954 -35.6890869141
395655.100277 -52.8465576172
395533.041015 -68.2762451172
395410.981752 -81.4279785156
395288.922489 -91.9760742188
395166.863226 -99.7939453125
395044.803964 -104.91394043
394922.744701 -107.478149414
394800.685438 -107.692382812
394678.626175 -105.784790039
394556.566912 -101.977172852
394434.50765 -96.4698486328
394312.448387 -89.4421386719
394190.389124 -81.0625
394068.329861 -71.5080566406
393946.270599 -60.9870605469
393824.211336 -49.7563476562
393702.152073 -38.1342773438
393580.09281 -26.4995117188
393458.033548 -15.2788085938
393335.974285 -4.92248535156
393213.915022 4.13195800781
393091.855759 11.5001220703
392969.796496 16.8918457031
392847.737234 20.1467285156
392725.677971 21.2581787109
392603.618708 20.3817138672
392481.559445 17.8264160156
392359.500183 14.0261230469
392237.44092 9.49475097656
392115.381657 4.77172851562
391993.322394 0.35888671875
391871.263131 -3.33850097656
391749.203869 -6.06481933594
391627.144606 -7.74670410156
391505.085343 -8.50866699219
391383.02608 -8.66381835938
391260.966818 -8.67883300781
391138.907555 -9.12048339844
391016.848292 -10.5843505859
390894.789029 -13.6168212891
390772.729767 -18.6374511719
390650.670504 -25.8720703125
390528.611241 -35.3044433594
390406.551978 -46.6530761719
390284.492715 -59.3792724609
390162.433453 -72.7232666016
390040.37419 -85.7703857422
389918.314927 -97.5385742188
389796.255664 -107.078613281
389674.196402 -113.577880859
389552.137139 -116.455566406
389430.077876 -115.437133789
389308.018613 -110.602661133
389185.95935 -102.398193359
389063.900088 -91.6097412109
388941.840825 -79.3006591797
388819.781562 -66.7177734375
388697.722299 -55.1729736328
388575.663037 -45.9162597656
388453.603774 -40.0054931641
388331.544511 -38.1943359375
388209.485248 -40.8454589844
388087.425986 -47.8782958984
387965.366723 -58.7614746094
387843.30746 -72.5471191406
387721.248197 -87.9477539062
387599.188934 -103.448486328
387477.129672 -117.44152832
387355.070409 -128.37512207
387233.011146 -134.896850586
387110.951883 -135.982177734
386988.892621 -131.032470703
386866.833358 -119.933959961
386744.774095 -103.073730469
386622.714832 -81.3072509766
386500.655569 -55.884765625
386378.596307 -28.3430175781
386256.537044 -0.370361328125
386134.477781 26.3381347656
386012.418518 50.2224121094
385890.359256 69.9842529297
385768.299993 84.6859130859
385646.24073 93.8125
385524.181467 97.2926025391
385402.122205 95.4788818359
385280.062942 89.08984375
385158.003679 79.1217041016
385035.944416 66.7403564453
384913.885153 53.1649169922
384791.825891 39.5556640625
384669.766628 26.9172363281
384547.707365 16.0269775391
384425.648102 7.39233398438
384303.58884 1.24365234375
384181.529577 -2.44311523438
384059.470314 -3.89697265625
383937.411051 -3.4814453125
383815.351788 -1.61730957031
383693.292526 1.29553222656
383571.233263 4.94494628906
383449.174 9.15417480469
383327.114737 13.9034423828
383205.055475 19.3258056641
383082.996212 25.6762695312
382960.936949 33.2767333984
382838.877686 42.4476318359
382716.818424 53.4311523438
382594.759161 66.3208007812
382472.699898 81.0
382350.640635 97.1060791016
382228.581372 114.018310547
382106.52211 130.878662109
381984.462847 146.64074707
381862.403584 160.144165039
381740.344321 170.210327148
381618.285059 175.745239258
381496.225796 175.843261719
381374.166533 169.880004883
381252.10727 157.582641602
381130.048007 139.074584961
381007.988745 114.884399414
380885.929482 85.9211425781
380763.870219 53.4163818359
380641.810956 18.8392333984
380519.751694 -16.2098388672
380397.692431 -50.1134033203
380275.633168 -81.3529052734
380153.573905 -108.612304688
380031.514643 -130.862915039
379909.45538 -147.420410156
379787.396117 -157.972412109
379665.336854 -162.572875977
379543.277591 -161.608398438
379421.218329 -155.739379883
379299.159066 -145.822753906
379177.099803 -132.827270508
379055.04054 -117.747314453
378932.981278 -101.525756836
378810.922015 -84.9899902344
378688.862752 -68.80859375
378566.803489 -53.4700927734
378444.744226 -39.2821044922
378322.684964 -26.3903808594
378200.625701 -14.8107910156
378078.566438 -4.47253417969
377956.507175 4.74047851562
377834.447913 12.9483642578
377712.38865 20.2454833984
377590.329387 26.6811523438
377468.270124 32.2564697266
377346.210862 36.9312744141
377224.151599 40.6459960938
377102.092336 43.3461914062
376980.033073 45.0130615234
376857.97381 45.6877441406
376735.914548 45.4904785156
376613.855285 44.6264648438
376491.796022 43.3800048828
376369.736759 42.0939941406
376247.677497 41.1374511719
376125.618234 40.8657226562
376003.558971 41.5764160156
375881.499708 43.4664306641
375759.440445 46.5970458984
375637.381183 50.8712158203
375515.32192 56.0267333984
375393.262657 61.6468505859
375271.203394 67.1888427734
375149.144132 72.0290527344
375027.084869 75.5179443359
374905.025606 77.0433349609
374782.966343 76.0921630859
374660.907081 72.306640625
374538.847818 65.52734375
374416.788555 55.8193359375
374294.729292 43.4790039062
374172.670029 29.0178222656
374050.610767 13.1291503906
373928.551504 -3.36450195312
373806.492241 -19.5734863281
373684.432978 -34.609375
373562.373716 -47.6522216797
373440.314453 -58.0108642578
373318.25519 -65.1693115234
373196.195927 -68.8176269531
373074.136664 -68.8641357422
372952.077402 -65.4273681641
372830.018139 -58.8133544922
372707.958876 -49.4774169922
372585.899613 -37.9791259766
372463.840351 -24.9329833984
372341.781088 -10.9609375
372219.721825 3.34826660156
372097.662562 17.4696044922
371975.6033 30.9615478516
371853.544037 43.4719238281
371731.484774 54.7349853516
371609.425511 64.5595703125
371487.366248 72.8123779297
371365.306986 79.4022216797
371243.247723 84.2651367188
371121.18846 87.3576660156
370999.129197 88.6564941406
370877.069935 88.1667480469
370755.010672 85.9359130859
370632.951409 82.0729980469
370510.892146 76.7674560547
370388.832883 70.3038330078
370266.773621 63.0684814453
370144.714358 55.5466308594
370022.655095 48.3034667969
369900.595832 41.9539794922
369778.53657 37.1179199219
369656.477307 34.3685302734
369534.418044 34.1743164062
369412.358781 36.8448486328
369290.299519 42.4833984375
369168.240256 50.9547119141
369046.180993 61.8724365234
368924.12173 74.607421875
368802.062467 88.3231201172
368680.003205 102.029663086
368557.943942 114.659179688
368435.884679 125.151367188
368313.825416 132.543457031
368191.766154 136.056762695
368069.706891 135.168457031
367947.647628 129.663330078
367825.588365 119.657836914
367703.529102 105.595336914
367581.46984 88.2103271484
367459.410577 68.4653320312
367337.351314 47.4666748047
367215.292051 26.3675537109
367093.232789 6.26672363281
366971.173526 -11.8850097656
366849.114263 -27.3619384766
366727.055 -39.7161865234
366604.995738 -48.7998046875
366482.936475 -54.7556152344
366360.877212 -57.9764404297
366238.817949 -59.0389404297
366116.758686 -58.6181640625
365994.699424 -57.3946533203
365872.640161 -55.9636230469
365750.580898 -54.7575683594
365628.521635 -53.9912109375
365506.462373 -53.6365966797
365384.40311 -53.4306640625
365262.343847 -52.916015625
365140.284584 -51.5101318359
365018.225321 -48.5939941406
364896.166059 -43.6140136719
364774.106796 -36.1784667969
364652.047533 -26.1429443359
364529.98827 -13.6680908203
364407.929008 0.755981445312
364285.869745 16.3233642578
364163.810482 31.9676513672
364041.751219 46.4527587891
363919.691957 58.4912109375
363797.632694 66.8800048828
363675.573431 70.6375732422
363553.514168 69.1275634766
363431.454905 62.1564941406
363309.395643 50.0296630859
363187.33638 33.5596923828
363065.277117 14.0231933594
362943.217854 -6.93395996094
362821.158592 -27.4332275391
362699.099329 -45.5321044922
362577.040066 -59.4080810547
362454.980803 -67.5389404297
362332.92154 -68.8629150391
362210.862278 -62.8986816406
362088.803015 -49.8140869141
361966.743752 -30.43359375
361844.684489 -6.18090820312
361722.625227 21.0395507812
361600.565964 49.0102539062
361478.506701 75.4055175781
361356.447438 98.0119628906
361234.388176 114.943969727
361112.328913 124.83215332
360990.26965 126.965698242
360868.210387 121.373168945
360746.151124 108.832519531
360624.091862 90.8078613281
360502.032599 69.3176269531
360379.973336 46.7457275391
360257.914073 25.6141357422
360135.854811 8.337890625
360013.795548 -3.01232910156
359891.736285 -6.91906738281
359769.677022 -2.57202148438
359647.617759 10.0415039062
359525.558497 30.1265869141
359403.499234 56.1474609375
359281.439971 85.9680175781
359159.380708 117.053833008
359037.321446 146.7109375
358915.262183 172.345214844
358793.20292 191.709350586
358671.143657 203.118530273
358549.084395 205.610961914
358427.025132 199.034667969
358304.965869 184.056274414
358182.906606 162.087036133
358060.847343 135.135131836
357938.788081 105.59777832
357816.728818 76.0161132812
357694.669555 48.8153076172
357572.610292 26.0587158203
357450.55103 9.23864746094
357328.491767 -0.871337890625
357206.432504 -4.29077148438
357084.373241 -1.82202148438
356962.313978 5.04125976562
356840.254716 14.2801513672
356718.195453 23.5732421875
356596.13619 30.5524902344
356474.076927 33.068359375
356352.017665 29.4354248047
356229.958402 18.6325683594
356107.899139 0.436401367188
355985.839876 -24.5258789062
355863.780614 -54.8111572266
355741.721351 -88.2816162109
355619.662088 -122.299804688
355497.602825 -153.979858398
355375.543562 -180.471069336
355253.4843 -199.243896484
355131.425037 -208.352539062
355009.365774 -206.643920898
354887.306511 -193.895385742
354765.247249 -170.863769531
354643.187986 -139.240112305
354521.128723 -101.514648438
354399.06946 -60.7619628906
354277.010197 -20.3671875
354154.950935 16.2795410156
354032.891672 46.0952148438
353910.832409 66.5869140625
353788.773146 76.083984375
353666.713884 73.8946533203
353544.654621 60.3699951172
353422.595358 36.8719482422
353300.536095 5.64770507812
353178.476833 -30.3802490234
353056.41757 -67.8848876953
352934.358307 -103.442749023
352812.299044 -133.848876953
352690.239781 -156.41003418
352568.180519 -169.186645508
352446.121256 -171.162475586
352324.061993 -162.325805664
352202.00273 -143.654418945
352079.943468 -117.008178711
351957.884205 -84.9388427734
351835.824942 -50.4359130859
351713.765679 -16.6357421875
351591.706417 13.4809570312
351469.647154 37.373046875
351347.587891 53.1752929688
351225.528628 59.8685302734
351103.469365 57.3662109375
350981.410103 46.5086669922
350859.35084 28.9698486328
350737.291577 7.08422851562
350615.232314 -16.3876953125
350493.173052 -38.5334472656
350371.113789 -56.5708007812
350249.054526 -68.1182861328
350126.995263 -71.4208984375
350004.936 -65.5151367188
349882.876738 -50.3150634766
349760.817475 -26.61328125
349638.758212 4.00061035156
349516.698949 39.2984619141
349394.639687 76.6286621094
349272.580424 113.170654297
349150.521161 146.200439453
349028.461898 173.342895508
348906.402636 192.787597656
348784.343373 203.446533203
348662.28411 205.041381836
348540.224847 198.111694336
348418.165584 183.944946289
348296.106322 164.43737793
348174.047059 141.899291992
348051.987796 118.824951172
347929.928533 97.6499023438
347807.869271 80.5190429688
347685.810008 69.0888671875
347563.750745 64.3787841797
347441.691482 66.6907958984
347319.632219 75.5982666016
347197.572957 90.0075683594
347075.513694 108.282470703
346953.454431 128.420898438
346831.395168 148.262939453
346709.335906 165.711303711
346587.276643 178.942871094
346465.21738 186.587646484
346343.158117 187.862792969
346221.098855 182.644897461
346099.039592 171.476928711
345976.980329 155.509887695
345854.921066 136.383911133
345732.861803 116.0625
345610.802541 96.6378173828
345488.743278 80.1220703125
345366.684015 68.2507324219
345244.624752 62.3126220703
345122.56549 63.0246582031
345000.506227 70.4624023438
344878.446964 84.0531005859
344756.387701 102.631835938
344634.328438 124.552978516
344512.269176 147.848754883
344390.209913 170.415649414
344268.15065 190.215576172
344146.091387 205.468261719
344024.032125 214.817749023
343901.972862 217.460693359
343779.913599 213.219238281
343657.854336 202.557128906
343535.795074 186.534790039
343413.735811 166.709472656
343291.676548 144.989868164
343169.617285 123.458618164
343047.558022 104.181518555
342925.49876 89.0179443359
342803.439497 79.4526367188
342681.380234 76.4625244141
342559.320971 80.4320068359
342437.261709 91.1203613281
342315.202446 107.689575195
342193.143183 128.781005859
342071.08392 152.641235352
341949.024657 177.278564453
341826.965395 200.639892578
341704.906132 220.787597656
341582.846869 236.063842773
341460.787606 245.224487305
341338.728344 247.534179688
341216.669081 242.812255859
341094.609818 231.427124023
340972.550555 214.243896484
340850.491293 192.525024414
340728.43203 167.803222656
340606.372767 141.729736328
340484.313504 115.921264648
340362.254241 91.8149414062
340240.194979 70.546875
340118.135716 52.8640136719
339996.076453 39.0787353516
339874.01719 29.0668945312
339751.957928 22.3100585938
339629.898665 17.9761962891
339507.839402 15.0289306641
339385.780139 12.3551025391
339263.720876 8.89611816406
339141.661614 3.77026367188
339019.602351 -3.62561035156
338897.543088 -13.5472412109
338775.483825 -25.8709716797
338653.424563 -40.1042480469
338531.3653 -55.4344482422
338409.306037 -70.8148193359
338287.246774 -85.0739746094
338165.187512 -97.0426025391
338043.128249 -105.680175781
337921.068986 -110.192016602
337799.009723 -110.122924805
337676.95046 -105.41809082
337554.891198 -96.4444580078
337432.831935 -83.9709472656
337310.772672 -69.1072998047
337188.713409 -53.2080078125
337066.654147 -37.7497558594
336944.594884 -24.1938476562
336822.535621 -13.8480224609
336700.476358 -7.73852539062
336578.417095 -6.5078125
336456.357833 -10.3460693359
336334.29857 -18.9642333984
336212.239307 -31.6129150391
336090.180044 -47.1439208984
335968.120782 -64.1114501953
335846.061519 -80.9018554688
335724.002256 -95.8826904297
335601.942993 -107.555175781
335479.883731 -114.696044922
335357.824468 -116.477294922
335235.765205 -112.551147461
335113.705942 -103.089477539
334991.646679 -88.7791748047
334869.587417 -70.7674560547
334747.528154 -50.5645751953
334625.468891 -29.9134521484
334503.409628 -10.6328125
334381.350366 5.54479980469
334259.291103 17.1334228516
334137.23184 23.0301513672
334015.172577 22.6228027344
333893.113314 15.8516845703
333771.054052 3.22485351562
333648.994789 -14.2180175781
333526.935526 -34.9887695312
333404.876263 -57.2736816406
333282.817001 -79.0870361328
333160.757738 -98.4410400391
333038.698475 -113.515625
332916.639212 -122.816772461
332794.57995 -125.305786133
332672.520687 -120.49206543
332550.461424 -108.477172852
332428.402161 -89.9506835938
332306.342898 -66.1354980469
332184.283636 -38.6899414062
332062.224373 -9.57153320312
331940.16511 19.1195068359
331818.105847 45.310546875
331696.046585 67.1203613281
331573.987322 83.0046386719
331451.928059 91.8746337891
331329.868796 93.1726074219
331207.809533 86.9052734375
331085.750271 73.6309814453
330963.691008 54.4012451172
330841.631745 30.6669921875
330719.572482 4.15417480469
330597.51322 -23.2751464844
330475.453957 -49.7692871094
330353.394694 -73.6224365234
330231.335431 -93.3937988281
330109.276169 -107.996582031
329987.216906 -116.754516602
329865.157643 -119.419677734
329743.09838 -116.155883789
329621.039117 -107.486938477
329498.979855 -94.2209472656
329376.920592 -77.3565673828
329254.861329 -57.9814453125
329132.802066 -37.1729736328
329010.742804 -15.9113769531
328888.683541 4.99133300781
328766.624278 24.9348144531
328644.565015 43.5500488281
328522.505752 60.6917724609
328400.44649 76.4077148438
328278.387227 90.8901367188
328156.327964 104.416259766
328034.268701 117.282592773
327912.209439 129.745605469
327790.150176 141.970214844
327668.090913 153.99597168
327546.03165 165.719726562
327423.972388 176.900146484
327301.913125 187.180908203
327179.853862 196.128295898
327057.794599 203.280639648
326935.735336 208.202148438
326813.676074 210.536254883
326691.616811 210.048461914
326569.557548 206.660888672
326447.498285 200.466186523
326325.439023 191.726196289
326203.37976 180.851318359
326081.320497 168.365478516
325959.261234 154.858764648
325837.201971 140.934692383
325715.142709 127.155639648
325593.083446 113.99621582
325471.024183 101.80456543
325348.96492 90.7818603516
325226.905658 80.9770507812
325104.846395 72.2999267578
324982.787132 64.5506591797
324860.727869 57.4625244141
324738.668607 50.7515869141
324616.609344 44.1695556641
324494.550081 37.5509033203
324372.490818 30.8505859375
324250.431555 24.1668701172
324128.372293 17.744140625
324006.31303 11.9571533203
323884.253767 7.27514648438
323762.194504 4.20983886719
323640.135242 3.2529296875
323518.075979 4.80651855469
323396.016716 9.11962890625
323273.957453 16.2301025391
323151.89819 25.9273681641
323029.838928 37.7340087891
322907.779665 50.9155273438
322785.720402 64.5152587891
322663.661139 77.4156494141
322541.601877 88.4195556641
322419.542614 96.3469238281
322297.483351 100.138061523
322175.424088 98.9528808594
322053.364826 92.2596435547
321931.305563 79.9008789062
321809.2463 62.1315917969
321687.187037 39.6252441406
321565.127774 13.4418945312
321443.068512 -15.0356445312
321321.009249 -44.1975097656
321198.949986 -72.3244628906
321076.890723 -97.7194824219
320954.831461 -118.842773438
320832.772198 -134.437011719
320710.712935 -143.63269043
320588.653672 -146.023681641
320466.594409 -141.705932617
320344.535147 -131.275268555
320222.475884 -115.781616211
320100.416621 -96.6463623047
319978.357358 -75.544921875
319856.298096 -54.2683105469
319734.238833 -34.5732421875
319612.17957 -18.0322265625
319490.120307 -5.90100097656
319368.061045 0.988647460938
319246.001782 2.29956054688
319123.942519 -1.78393554688
319001.883256 -10.5753173828
318879.823993 -22.9490966797
318757.764731 -37.4449462891
318635.705468 -52.4019775391
318513.646205 -66.1127929688
318391.586942 -76.9812011719
318269.52768 -83.673828125
318147.468417 -85.2456054688
318025.409154 -81.2337646484
317903.349891 -71.7062988281
317781.290628 -57.2622070312
317659.231366 -38.9836425781
317537.172103 -18.3409423828
317415.11284 2.93933105469
317293.053577 23.0322265625
317170.994315 40.1840820312
317048.935052 52.8792724609
316926.875789 59.9880371094
316804.816526 60.8802490234
316682.757264 55.4979248047
316560.698001 44.3742675781
316438.638738 28.5994873047
316316.579475 9.73571777344
316194.520212 -10.3148193359
316072.46095 -29.4737548828
315950.401687 -45.6707763672
315828.342424 -57.03125
315706.283161 -62.0491943359
315584.223899 -59.7321777344
315462.164636 -49.7009277344
315340.105373 -32.2377929688
315218.04611 -8.27612304688
315095.986847 20.6673583984
314973.927585 52.6146240234
314851.868322 85.2885742188
314729.809059 116.306274414
314607.749796 143.381713867
314485.690534 164.523681641
314363.631271 178.209228516
314241.572008 183.516845703
314119.512745 180.208984375
313997.453483 168.75378418
313875.39422 150.286010742
313753.334957 126.508911133
313631.275694 99.5458984375
313509.216431 71.7556152344
313387.157169 45.5269775391
313265.097906 23.0708007812
313143.038643 6.22937011719
313020.97938 -3.68078613281
312898.920118 -5.978515625
312776.860855 -0.67041015625
312654.801592 11.5603027344
312532.742329 29.4240722656
312410.683066 51.1496582031
312288.623804 74.6512451172
312166.564541 97.7237548828
312044.505278 118.243896484
311922.446015 134.364135742
311800.386753 144.676147461
311678.32749 148.334106445
311556.268227 145.121459961
311434.208964 135.459228516
311312.149702 120.353027344
311190.090439 101.285522461
311068.031176 80.064453125
310945.971913 58.6403808594
310823.91265 38.9122314453
310701.853388 22.5394287109
310579.794125 10.7770996094
310457.734862 4.35339355469
310335.675599 3.39575195312
310213.616337 7.41845703125
310091.557074 15.3687744141
309969.497811 25.7293701172
309847.438548 36.6678466797
309725.379285 46.2169189453
309603.320023 52.4708251953
309481.26076 53.7774658203
309359.201497 48.9102783203
309237.142234 37.2004394531
309115.082972 18.6185302734
308993.023709 -6.20104980469
308870.964446 -36.0
308748.905183 -68.9915771484
308626.845921 -103.00769043
308504.786658 -135.681762695
308382.727395 -164.652832031
308260.668132 -187.770019531
308138.608869 -203.282104492
308016.549607 -209.99230957
307894.490344 -207.366088867
307772.431081 -195.582275391
307650.371818 -175.522827148
307528.312556 -148.702880859
307406.253293 -117.147338867
307284.19403 -83.2247314453
307162.134767 -49.4545898438
307040.075504 -18.3046875
306918.016242 8.00500488281
306795.956979 27.6748046875
306673.897716 39.4565429688
306551.838453 42.740234375
306429.779191 37.5816650391
306307.719928 24.6778564453
306185.660665 5.287109375
306063.601402 -18.8896484375
305941.54214 -45.8646240234
305819.482877 -73.5306396484
305697.423614 -99.8333740234
305575.364351 -122.930541992
305453.305088 -141.323242188
305331.245826 -153.953613281
305209.186563 -160.2578125
305087.1273 -160.175292969
304965.068037 -154.115478516
304843.008775 -142.88684082
304720.949512 -127.59765625
304598.890249 -109.540405273
304476.830986 -90.068359375
304354.771724 -70.48046875
304232.712461 -51.919921875
304110.653198 -35.2985839844
303988.593935 -21.2486572266
303866.534672 -10.1062011719
303744.47541 -1.92358398438
303622.416147 3.49243164062
303500.356884 6.52563476562
303378.297621 7.68200683594
303256.238359 7.52087402344
303134.179096 6.58972167969
303012.119833 5.37255859375
302890.06057 4.25329589844
302768.001307 3.4990234375
302645.942045 3.26159667969
302523.882782 3.59460449219
302401.823519 4.48388671875
302279.764256 5.88269042969
302157.704994 7.74792480469
302035.645731 10.0697021484
301913.586468 12.8914794922
301791.527205 16.3148193359
301669.467943 20.4898681641
301547.40868 25.5909423828
301425.349417 31.7811279297
301303.290154 39.1694335938
301181.230891 47.7685546875
301059.171629 57.4552001953
300937.112366 67.9450683594
300815.053103 78.7813720703
300692.99384 89.3450927734
300570.934578 98.884765625
300448.875315 106.566040039
300326.816052 111.538208008
300204.756789 113.009277344
300082.697526 110.325805664
299960.638264 103.048339844
299838.579001 91.0120849609
299716.519738 74.3704833984
299594.460475 53.6109619141
299472.401213 29.5446777344
299350.34195 3.26428222656
299228.282687 -23.9227294922
299106.223424 -50.5848388672
298984.164162 -75.2698974609
298862.104899 -96.6173095703
298740.045636 -113.463134766
298617.986373 -124.936035156
298495.92711 -130.526611328
298373.867848 -130.131469727
298251.808585 -124.063720703
298129.749322 -113.026489258
298007.690059 -98.0573730469
297885.630797 -80.4432373047
297763.571534 -61.6140136719
297641.512271 -43.0261230469
297519.453008 -26.0447998047
297397.393745 -11.8343505859
297275.334483 -1.26940917969
297153.27522 5.13049316406
297031.215957 7.23168945312
296909.156694 5.28430175781
296787.097432 -0.112670898438
296665.038169 -8.07702636719
296542.978906 -17.5306396484
296420.919643 -27.3039550781
296298.860381 -36.2427978516
296176.801118 -43.3129882812
296054.741855 -47.6881103516
295932.682592 -48.8182373047
295810.623329 -46.4697265625
295688.564067 -40.7331542969
295566.504804 -32.0040283203
295444.445541 -20.9327392578
295322.386278 -8.35485839844
295200.327016 4.7958984375
295078.267753 17.5794677734
294956.20849 29.1379394531
294834.149227 38.7755126953
294712.089964 46.0174560547
294590.030702 50.6466064453
294467.971439 52.7126464844
294345.912176 52.5163574219
294223.852913 50.5661621094
294101.793651 47.5186767578
293979.734388 44.1029052734
293857.675125 41.041015625
293735.615862 38.9709472656
293613.5566 38.3782958984
293491.497337 39.5471191406
293369.438074 42.5299072266
293247.378811 47.1431884766
293125.319548 52.9868164062
293003.260286 59.4859619141
292881.201023 65.9495849609
292759.14176 71.6419677734
292637.082497 75.8576660156
292515.023235 77.9942626953
292392.963972 77.6149902344
292270.904709 74.4945068359
292148.845446 68.6462402344
292026.786183 60.3232421875
291904.726921 49.9997558594
291782.667658 38.3289794922
291660.608395 26.0850830078
291538.549132 14.0936279297
291416.48987 3.15734863281
291294.430607 -6.015625
291172.371344 -12.8748779297
291050.312081 -17.0748291016
290928.252819 -18.5028076172
290806.193556 -17.2861328125
290684.134293 -13.7761230469
290562.07503 -8.51147460938
290440.015767 -2.16589355469
290317.956505 4.51696777344
290195.897242 10.7937011719
290073.837979 15.9892578125
289951.778716 19.5587158203
289829.719454 21.1337890625
289707.660191 20.5544433594
289585.600928 17.8771972656
289463.541665 13.3646240234
289341.482402 7.45458984375
289219.42314 0.712768554688
289097.363877 -6.2255859375
288975.304614 -12.7214355469
288853.245351 -18.1951904297
288731.186089 -22.1853027344
288609.126826 -24.3947753906
288487.067563 -24.7198486328
288365.0083 -23.2619628906
288242.949038 -20.3172607422
288120.889775 -16.3491210938
287998.830512 -11.943359375
287876.771249 -7.7509765625
287754.711986 -4.42504882812
287632.652724 -2.55541992188
287510.593461 -2.61022949219
287388.534198 -4.88562011719
287266.474935 -9.47265625
287144.415673 -16.2410888672
287022.35641 -24.8436279297
286900.297147 -34.7385253906
286778.237884 -45.2299804688
286656.178621 -55.5225830078
286534.119359 -64.7841796875
286412.060096 -72.2127685547
286290.000833 -77.1008300781
286167.94157 -78.8930664062
286045.882308 -77.2305908203
285923.823045 -71.9801025391
285801.763782 -63.2453613281
285679.704519 -51.3592529297
285557.645257 -36.859375
285435.585994 -20.4482421875
285313.526731 -2.94201660156
285191.467468 14.7875976562
285069.408205 31.8739013672
284947.348943 47.5107421875
284825.28968 61.0030517578
284703.230417 71.8056640625
284581.171154 79.5487060547
284459.111892 84.0477294922
284337.052629 85.3017578125
284214.993366 83.4755859375
284092.934103 78.8732910156
283970.87484 71.9050292969
283848.815578 63.0480957031
283726.756315 52.810546875
283604.697052 41.6970214844
283482.637789 30.1801757812
283360.578527 18.6824951172
283238.519264 7.56457519531
283116.460001 -2.87646484375
282994.400738 -12.4014892578
282872.341476 -20.8178710938
282750.282213 -27.96484375
282628.22295 -33.6995849609
282506.163687 -37.8850097656
282384.104424 -40.3818359375
282262.045162 -41.0479736328
282139.985899 -39.7448730469
282017.926636 -36.3500976562
281895.867373 -30.7769775391
281773.808111 -22.9968261719
281651.748848 -13.0637207031
281529.689585 -1.13525390625
281407.630322 12.5086669922
281285.571059 27.4595947266
281163.511797 43.1787109375
281041.452534 59.0128173828
280919.393271 74.2176513672
280797.334008 87.9958496094
280675.274746 99.5421142578
280553.215483 108.096923828
280431.15622 113.000610352
280309.096957 113.748535156
280187.037695 110.036621094
280064.978432 101.799804688
279942.919169 89.234375
279820.859906 72.8026123047
279698.800643 53.2220458984
279576.741381 31.4322509766
279454.682118 8.54711914062
279332.622855 -14.2086181641
279210.563592 -35.5732421875
279088.50433 -54.3276367188
278966.445067 -69.3743896484
278844.385804 -79.8122558594
278722.326541 -84.9982910156
278600.267278 -84.595703125
278478.208016 -78.5998535156
278356.148753 -67.3450927734
278234.08949 -51.486328125
278112.030227 -31.9608154297
277989.970965 -9.92858886719
277867.911702 13.2995605469
277745.852439 36.3477783203
277623.793176 57.8626708984
277501.733914 76.5994873047
277379.674651 91.5018310547
277257.615388 101.766357422
277135.556125 106.890380859
277013.496862 106.697387695
276891.4376 101.340820312
276769.378337 91.2847900391
276647.319074 77.2631835938
276525.259811 60.2218017578
276403.200549 41.2465820312
276281.141286 21.4847412109
276159.082023 2.06323242188
276037.02276 -15.9877929688
275914.963497 -31.8021240234
275792.904235 -44.7292480469
275670.844972 -54.3688964844
275548.785709 -60.5847167969
275426.726446 -63.4967041016
275304.667184 -63.4553222656
275182.607921 -60.9974365234
275060.548658 -56.7899169922
274938.489395 -51.5651855469
274816.430133 -46.0545654297
274694.37087 -40.923828125
274572.311607 -36.7194824219
274450.252344 -33.8245849609
274328.193081 -32.4334716797
274206.133819 -32.5439453125
274084.074556 -33.9656982422
273962.015293 -36.3492431641
273839.95603 -39.2254638672
273717.896768 -42.0577392578
273595.837505 -44.2980957031
273473.778242 -45.4440917969
273351.718979 -45.0908203125
273229.659716 -42.9716796875
273107.600454 -38.9864501953
272985.541191 -33.2147216797
272863.481928 -25.9079589844
272741.422665 -17.4700927734
272619.363403 -8.41943359375
272497.30414 0.658203125
272375.244877 9.16333007812
272253.185614 16.5382080078
272131.126352 22.3186035156
272009.067089 26.1768798828
271887.007826 27.9517822266
271764.948563 27.6632080078
271642.8893 25.5096435547
271520.830038 21.8492431641
271398.770775 17.1646728516
271276.711512 12.0179443359
271154.652249 6.99670410156
271032.592987 2.65893554688
270910.533724 -0.519897460938
270788.474461 -2.19091796875
270666.415198 -2.16369628906
270544.355935 -0.423095703125
270422.296673 2.87243652344
270300.23741 7.40673828125
270178.178147 12.7395019531
270056.118884 18.3502197266
269934.059622 23.6899414062
269812.000359 28.2346191406
269689.941096 31.5361328125
269567.881833 33.2644042969
269445.822571 33.2364501953
269323.763308 31.431640625
269201.704045 27.9877929688
269079.644782 23.1833496094
268957.585519 17.4034423828
268835.526257 11.0961914062
268713.466994 4.72424316406
268591.407731 -1.2861328125
268469.348468 -6.58959960938
268347.289206 -10.9559326172
268225.229943 -14.2899169922
268103.17068 -16.63671875
267981.111417 -18.1676025391
267859.052154 -19.1512451172
267736.992892 -19.9123535156
267614.933629 -20.7825927734
267492.874366 -22.0472412109
267370.815103 -23.8980712891
267248.755841 -26.3935546875
267126.696578 -29.4361572266
267004.637315 -32.7661132812
266882.578052 -35.9748535156
266760.51879 -38.5415039062
266638.459527 -39.8812255859
266516.400264 -39.4111328125
266394.341001 -36.6176757812
266272.281738 -31.1259765625
266150.222476 -22.7584228516
266028.163213 -11.5788574219
265906.10395 2.08666992188
265784.044687 17.654296875
265661.985425 34.3111572266
265539.926162 51.0743408203
265417.866899 66.8675537109
265295.807636 80.6149902344
265173.748373 91.3415527344
265051.689111 98.26953125
264929.629848 100.904663086
264807.570585 99.0981445312
264685.511322 93.0826416016
264563.45206 83.4721679688
264441.392797 71.2276611328
264319.333534 57.5881347656
264197.274271 43.9714355469
264075.215009 31.8549804688
263953.155746 22.6437988281
263831.096483 17.5391845703
263709.03722 17.4189453125
263586.977957 22.7425537109
263464.918695 33.4885253906
263342.859432 49.1314697266
263220.800169 68.6643066406
263098.740906 90.6616210938
262976.681644 113.382080078
262854.622381 134.902832031
262732.563118 153.271484375
262610.503855 166.666748047
262488.444592 173.551147461
262366.38533 172.803955078
262244.326067 163.821777344
262122.266804 146.578979492
262000.207541 121.641113281
261878.148279 90.1304931641
261756.089016 53.6473388672
261634.029753 14.1513671875
261511.97049 -26.1831054688
261389.911228 -65.1292724609
261267.851965 -100.570800781
261145.792702 -130.654785156
261023.733439 -153.91809082
260901.674176 -169.381713867
260779.614914 -176.601074219
260657.555651 -175.674194336
260535.496388 -167.205200195
260413.437125 -152.228637695
260291.377863 -132.103393555
260169.3186 -108.387451172
260047.259337 -82.7030029297
259925.200074 -56.6065673828
259803.140811 -31.4759521484
259681.081549 -8.419921875
259559.022286 11.7783203125
259436.963023 28.6831054688
259314.90376 42.1936035156
259192.844498 52.5003662109
259070.785235 60.0155029297
258948.725972 65.2894287109
258826.666709 68.9190673828
258704.607447 71.4616699219
258582.548184 73.361328125
258460.488921 74.8953857422
258338.429658 76.1477050781
258216.370395 77.0072021484
258094.311133 77.1945800781
257972.25187 76.3103027344
257850.192607 73.8978271484
257728.133344 69.5170898438
257606.074082 62.8156738281
257484.014819 53.5911865234
257361.955556 41.8389892578
257239.896293 27.7775878906
257117.837031 11.8488769531
256995.777768 -5.30395507812
256873.718505 -22.8836669922
256751.659242 -40.0006103516
256629.599979 -55.7470703125
256507.540717 -69.2746582031
256385.481454 -79.8654785156
256263.422191 -86.9925537109
256141.362928 -90.3621826172
256019.303666 -89.9332275391
255897.244403 -85.9141845703
255775.18514 -78.7366943359
255653.125877 -69.0104980469
255531.066614 -57.4647216797
255409.007352 -44.8804931641
255286.948089 -32.0244140625
255164.888826 -19.5889892578
255042.829563 -8.14416503906
254920.770301 1.89245605469
254798.711038 10.2666015625
254676.651775 16.8792724609
254554.592512 21.7603759766
254432.53325 25.0308837891
254310.473987 26.8564453125
254188.414724 27.4005126953
254066.355461 26.7822265625
253944.296198 25.0457763672
253822.236936 22.1453857422
253700.177673 17.947265625
253578.11841 12.2490234375
253456.059147 4.81604003906
253333.999885 -4.57177734375
253211.940622 -16.0678710938
253089.881359 -29.7058105469
252967.822096 -45.3572998047
252845.762833 -62.7008056641
252723.703571 -81.2116699219
252601.644308 -100.174804688
252479.585045 -118.717285156
252357.525782 -135.865722656
252235.46652 -150.618286133
252113.407257 -162.026733398
251991.347994 -169.283081055
251869.288731 -171.798217773
251747.229469 -169.268920898
251625.170206 -161.720214844
251503.110943 -149.524536133
251381.05168 -133.388061523
251258.992417 -114.308837891
251136.933155 -93.505859375
251014.873892 -72.3276367188
250892.814629 -52.1455078125
250770.755366 -34.2414550781
250648.696104 -19.7021484375
250526.636841 -9.32604980469
250404.577578 -3.5546875
250282.518315 -2.43383789062
250160.459052 -5.6083984375
250038.39979 -12.3526611328
249916.340527 -21.6333007812
249794.281264 -32.1999511719
249672.222001 -42.6958007812
249550.162739 -51.779296875
249428.103476 -58.2442626953
249306.044213 -61.1307373047
249183.98495 -59.814453125
249061.925688 -54.0677490234
248939.866425 -44.0861816406
248817.807162 -30.4791259766
248695.747899 -14.2243652344
248573.688636 3.41064453125
248451.629374 20.9724121094
248329.570111 36.9418945312
248207.510848 49.8624267578
248085.451585 58.4642333984
247963.392323 61.7738037109
247841.33306 59.2008056641
247719.273797 50.5950927734
247597.214534 36.2672119141
247475.155271 16.9743652344
247353.096009 -6.130859375
247231.036746 -31.5815429688
247108.977483 -57.7043457031
246986.91822 -82.7412109375
246864.858958 -104.980224609
246742.799695 -122.882324219
246620.740432 -135.194824219
246498.681169 -141.045043945
246376.621907 -140.004638672
246254.562644 -132.12109375
246132.503381 -117.916259766
246010.444118 -98.3487548828
245888.384855 -74.7459716797
245766.325593 -48.7095947266
245644.26633 -22.0032958984
245522.207067 3.57250976562
245400.147804 26.3057861328
245278.088542 44.6918945312
245156.029279 57.5372314453
245033.970016 64.0402832031
244911.910753 63.8450927734
244789.85149 57.0620117188
244667.792228 44.2579345703
244545.732965 26.4128417969
244423.673702 4.84875488281
244301.614439 -18.8641357422
244179.555177 -43.0197753906
244057.495914 -65.8941650391
243935.436651 -85.8660888672
243813.377388 -101.528442383
243691.318126 -111.783081055
243569.258863 -115.912597656
243447.1996 -113.624755859
243325.140337 -105.064086914
243203.081074 -90.7945556641
243081.021812 -71.7469482422
242958.962549 -49.1457519531
242836.903286 -24.4100341797
242714.844023 0.953979492188
242592.784761 25.4689941406
242470.725498 47.7938232422
242348.666235 66.8195800781
242226.606972 81.7442626953
242104.547709 92.1206054688
241982.488447 97.8709716797
241860.429184 99.2733154297
241738.369921 96.9134521484
241616.310658 91.61328125
241494.251396 84.3383789062
241372.192133 76.0944824219
241250.13287 67.8214111328
241128.073607 60.2982177734
241006.014345 54.060546875
240883.955082 49.349609375
240761.895819 46.0866699219
240639.836556 43.8846435547
240517.777293 42.0905761719
240395.718031 39.8602294922
240273.658768 36.2542724609
240151.599505 30.3491210938
240029.540242 21.3510742188
239907.48098 8.70373535156
239785.421717 -7.82360839844
239663.362454 -28.0773925781
239541.303191 -51.4930419922
239419.243928 -77.1104736328
239297.184666 -103.628417969
239175.125403 -129.494140625
239053.06614 -153.022338867
238931.006877 -172.534912109
238808.947615 -186.505371094
238686.888352 -193.69909668
238564.829089 -193.292480469
238442.769826 -184.963012695
238320.710564 -168.937866211
238198.651301 -145.998046875
238076.592038 -117.434936523
237954.532775 -84.962890625
237832.473512 -50.5942382812
237710.41425 -16.4866943359
237588.354987 15.2210693359
237466.295724 42.5764160156
237344.236461 63.9611816406
237222.177199 78.2144775391
237100.117936 84.7147216797
236978.058673 83.4176025391
236855.99941 74.8414306641
236733.940147 60.0101318359
236611.880885 40.3508300781
236489.821622 17.5622558594
236367.762359 -6.53552246094
236245.703096 -30.1567382812
236123.643834 -51.6936035156
236001.584571 -69.8392333984
235879.525308 -83.6748046875
235757.466045 -92.7161865234
235635.406783 -96.9167480469
235513.34752 -96.6286621094
235391.288257 -92.5261230469
235269.228994 -85.5024414062
235147.169731 -76.5520019531
235025.110469 -66.650390625
234903.051206 -56.6444091797
234780.991943 -47.1656494141
234658.93268 -38.5765380859
234536.873418 -30.9506835938
234414.814155 -24.0938720703
234292.754892 -17.5966796875
234170.695629 -10.9158935547
234048.636366 -3.47351074219
233926.577104 5.23986816406
233804.517841 15.5714111328
233682.458578 27.6276855469
233560.399315 41.2307128906
233438.340053 55.9057617188
233316.28079 70.9099121094
233194.221527 85.2951660156
233072.162264 98.0020751953
232950.103002 107.97265625
232828.043739 114.270507812
232705.984476 116.194824219
232583.925213 113.374267578
232461.86595 105.829223633
232339.806688 93.9937744141
232217.747425 78.6944580078
232095.688162 61.0827636719
231973.628899 42.53125
231851.569637 24.5
231729.510374 8.38708496094
231607.451111 -4.62060546875
231485.391848 -13.6798095703
231363.332585 -18.3937988281
231241.273323 -18.8693847656
231119.21406 -15.7255859375
230997.154797 -10.0455322266
230875.095534 -3.27709960938
230753.036272 2.90832519531
230630.977009 6.79016113281
230508.917746 6.78454589844
230386.858483 1.62548828125
230264.799221 -9.4775390625
230142.739958 -26.7232666016
230020.680695 -49.6566162109
229898.621432 -77.1710205078
229776.562169 -107.575195312
229654.502907 -138.721191406
229532.443644 -168.18359375
229410.384381 -193.474121094
229288.325118 -212.270629883
229166.265856 -222.639648438
229044.206593 -223.230712891
228922.14733 -213.422119141
228800.088067 -193.403930664
228678.028804 -164.186523438
228555.969542 -127.534545898
228433.910279 -85.8288574219
228311.851016 -41.8687744141
228189.791753 1.36865234375
228067.732491 40.9886474609
227945.673228 74.4356689453
227823.613965 99.7232666016
227701.554702 115.612548828
227579.49544 121.725341797
227457.436177 118.577514648
227335.376914 107.531005859
227213.317651 90.6677246094
227091.258388 70.5949707031
226969.199126 50.2033691406
226847.139863 32.3966064453
226725.0806 19.8208007812
226603.021337 14.6153564453
226480.962075 18.2133789062
226358.902812 31.2052001953
226236.843549 53.2818603516
226114.784286 83.259765625
225992.725023 119.18762207
225870.665761 158.523071289
225748.606498 198.362670898
225626.547235 235.702880859
225504.487972 267.708618164
225382.42871 291.963256836
225260.369447 306.677856445
225138.310184 310.839355469
225016.250921 304.28527832
224894.191659 287.699829102
224772.132396 262.532348633
224650.073133 230.846069336
224528.01387 195.115722656
224405.954607 157.990478516
224283.895345 122.048339844
224161.836082 89.5653076172
224039.776819 62.3194580078
223917.717556 41.4495849609
223795.658294 27.3809814453
223673.599031 19.822265625
223551.539768 17.8352050781
223429.480505 19.9649658203
223307.421242 24.4196777344
223185.36198 29.2789306641
223063.302717 32.7099609375
222941.243454 33.1693115234
222819.184191 29.5709228516
222697.124929 21.4010009766
222575.065666 8.77392578125
222453.006403 -7.58178710938
222330.94714 -26.4019775391
222208.887878 -46.0201416016
222086.828615 -64.546875
221964.769352 -80.0703125
221842.710089 -90.8637695312
221720.650826 -95.5740966797
221598.591564 -93.3752441406
221476.532301 -84.0712890625
221354.473038 -68.1357421875
221232.413775 -46.6859130859
221110.354513 -21.3950195312
220988.29525 5.65478515625
220866.235987 32.1579589844
220744.176724 55.7962646484
220622.117461 74.4537353516
220500.058199 86.4152832031
220377.998936 90.5301513672
220255.939673 86.3248291016
220133.88041 74.0550537109
220011.821148 54.6920166016
219889.761885 29.8439941406
219767.702622 1.61926269531
219645.643359 -27.5535888672
219523.584097 -55.1369628906
219401.524834 -78.7030029297
219279.465571 -96.142578125
219157.406308 -105.847412109
219035.347045 -106.846801758
218913.287783 -98.8889160156
218791.22852 -82.4598388672
218669.169257 -58.740234375
218547.109994 -29.5029296875
218425.050732 3.03698730469
218302.991469 36.4088134766
218180.932206 68.0885009766
218058.872943 95.7030029297
217936.81368 117.217163086
217814.754418 131.089599609
217692.695155 136.381103516
217570.635892 132.815185547
217448.576629 120.778076172
217326.517367 101.267822266
217204.458104 75.7950439453
217082.398841 46.2442626953
216960.339578 14.7126464844
216838.280316 -16.6629638672
216716.221053 -45.8740234375
216594.16179 -71.1900634766
216472.102527 -91.2762451172
216350.043264 -105.276245117
216227.984002 -112.846069336
216105.924739 -114.14855957
215983.865476 -109.802001953
215861.806213 -100.796142578
215739.746951 -88.3806152344
215617.687688 -73.9392089844
215495.628425 -58.8601074219
215373.569162 -44.4144287109
215251.509899 -31.6535644531
215129.450637 -21.33203125
215007.391374 -13.8631591797
214885.332111 -9.30676269531
214763.272848 -7.39379882812
214641.213586 -7.57531738281
214519.154323 -9.09997558594
214397.09506 -11.1020507812
214275.035797 -12.69921875
214152.976535 -13.0841064453
214030.917272 -11.6075439453
213908.858009 -7.84008789062
213786.798746 -1.61096191406
213664.739483 6.98010253906
213542.680221 17.5775146484
213420.620958 29.6102294922
213298.561695 42.3510742188
213176.502432 54.9912109375
213054.44317 66.7210693359
212932.383907 76.80859375
212810.324644 84.6719970703
212688.265381 89.9320068359
212566.206118 92.44921875
212444.146856 92.3331298828
212322.087593 89.9288330078
212200.02833 85.7817382812
212077.969067 80.5793457031
211955.909805 75.0825195312
211833.850542 70.0479736328
211711.791279 66.150390625
211589.732016 63.9132080078
211467.672754 63.6536865234
211345.613491 65.4481201172
211223.554228 69.1193847656
211101.494965 74.2515869141
210979.435702 80.2281494141
210857.37644 86.2905273438
210735.317177 91.6129150391
210613.257914 95.3874511719
210491.198651 96.9074707031
210369.139389 95.6472167969
210247.080126 91.3243408203
210125.020863 83.9420166016
210002.9616 73.8051757812
209880.902338 61.5079345703
209758.843075 47.8929443359
209636.783812 33.9866943359
209514.724549 20.9123535156
209392.665286 9.79150390625
209270.606024 1.64208984375
209148.546761 -2.71911621094
209026.487498 -2.75939941406
208904.428235 1.70959472656
208782.368973 10.5018310547
208660.30971 23.0555419922
208538.250447 38.4698486328
208416.191184 55.5687255859
208294.131921 72.9935302734
208172.072659 89.3118896484
208050.013396 103.13659668
207927.954133 113.24230957
207805.89487 118.670776367
207683.835608 118.81262207
207561.776345 113.461547852
207439.717082 102.831298828
207317.657819 87.5385742188
207195.598557 68.5479736328
207073.539294 47.0881347656
206951.480031 24.5435791016
206829.420768 2.33386230469
206707.361505 -18.2097167969
206585.302243 -35.9572753906
206463.24298 -50.0736083984
206341.183717 -60.0828857422
206219.124454 -65.8974609375
206097.065192 -67.8100585938
205975.005929 -66.4466552734
205852.946666 -62.6899414062
205730.887403 -57.5754394531
205608.82814 -52.1744384766
205486.768878 -47.4730224609
205364.709615 -44.2618408203
205242.650352 -43.0446777344
205120.591089 -43.9786376953
204998.531827 -46.8497314453
204876.472564 -51.0887451172
204754.413301 -55.8245849609
204632.354038 -59.9727783203
204510.294776 -62.3483886719
204388.235513 -61.7941894531
204266.17625 -57.3104248047
204144.116987 -48.1748046875
204022.057724 -34.0380859375
203899.998462 -14.9870605469
203777.939199 8.431640625
203655.879936 35.2322998047
203533.820673 64.0526123047
203411.761411 93.25390625
203289.702148 121.049804688
203167.642885 145.653320312
203045.583622 165.426025391
202923.524359 179.019775391
202801.465097 185.494262695
202679.405834 184.400024414
202557.346571 175.823242188
202435.287308 160.381103516
202313.228046 139.174438477
202191.168783 113.698974609
202069.10952 85.7229003906
201947.050257 57.1441650391
201824.990995 29.8386230469
201702.931732 5.51245117188
201580.872469 -14.4265136719
201458.813206 -28.9683837891
201336.753943 -37.5646972656
201214.694681 -40.1491699219
201092.635418 -37.1171875
200970.576155 -29.2651367188
200848.516892 -17.7000732422
200726.45763 -3.72424316406
200604.398367 11.2879638672
200482.339104 26.0152587891
200360.279841 39.2976074219
200238.220578 50.2261962891
200116.161316 58.2015380859
199994.102053 62.9593505859
199872.04279 64.5611572266
199749.983527 63.3560791016
199627.924265 59.9163818359
199505.865002 54.9560546875
199383.805739 49.2443847656
199261.746476 43.5179443359
199139.687214 38.4074707031
199017.627951 34.3815917969
198895.568688 31.7125244141
198773.509425 30.4685058594
198651.450162 30.5295410156
198529.3909 31.6239013672
198407.331637 33.3792724609
198285.272374 35.380859375
198163.213111 37.2314453125
198041.153849 38.6015625
197919.094586 39.2678222656
197797.035323 39.1343994141
197674.97606 38.2333984375
197552.916797 36.7078857422
197430.857535 34.7789306641
197308.798272 32.7028808594
197186.739009 30.7229003906
197064.679746 29.0242919922
196942.620484 27.6988525391
196820.561221 26.7229003906
196698.501958 25.9532470703
196576.442695 25.1428222656
196454.383433 23.9719238281
196332.32417 22.0960693359
196210.264907 19.2000732422
196088.205644 15.0544433594
195966.146381 9.56616210938
195844.087119 2.81494140625
195722.027856 -4.92700195312
195599.968593 -13.2010498047
195477.90933 -21.388671875
195355.850068 -28.7630615234
195233.790805 -34.5579833984
195111.731542 -38.0487060547
194989.672279 -38.6357421875
194867.613016 -35.9241943359
194745.553754 -29.7867431641
194623.494491 -20.4061279297
194501.435228 -8.287109375
194379.375965 5.76049804688
194257.316703 20.673828125
194135.25744 35.2131347656
194013.198177 48.0634765625
193891.138914 57.9468994141
193769.079652 63.7388916016
193647.020389 64.5747070312
193524.961126 59.9389648438
193402.901863 49.7248535156
193280.8426 34.2591552734
193158.783338 14.2906494141
193036.724075 -9.06030273438
192914.664812 -34.3868408203
192792.605549 -60.1047363281
192670.546287 -84.5805664062
192548.487024 -106.264892578
192426.427761 -123.817138672
192304.368498 -136.215698242
192182.309235 -142.83581543
192060.249973 -143.496704102
191938.19071 -138.467285156
191816.131447 -128.434326172
191694.072184 -114.434570312
191572.012922 -97.7593994141
191449.953659 -79.8387451172
191327.894396 -62.1182861328
191205.835133 -45.9378662109
191083.775871 -32.4256591797
190961.716608 -22.4135742188
190839.657345 -16.3835449219
190717.598082 -14.4475097656
190595.538819 -16.3596191406
190473.479557 -21.560546875
190351.420294 -29.2476806641
190229.361031 -38.4608154297
190107.301768 -48.1774902344
189985.242506 -57.4071044922
189863.183243 -65.2752685547
189741.12398 -71.0904541016
189619.064717 -74.3896484375
189497.005454 -74.9587402344
189374.946192 -72.8286132812
189252.886929 -68.25
189130.827666 -61.6501464844
189008.768403 -53.5802001953
188886.709141 -44.6564941406
188764.649878 -35.5051269531
188642.590615 -26.7142333984
188520.531352 -18.7977294922
188398.47209 -12.1726074219
188276.412827 -7.15270996094
188154.353564 -3.95104980469
188032.294301 -2.69506835938
187910.235038 -3.44567871094
187788.175776 -6.21545410156
187666.116513 -10.9848632812
187544.05725 -17.7098388672
187421.997987 -26.3217773438
187299.938725 -36.7163085938
187177.879462 -48.7366943359
187055.820199 -62.1511230469
186933.760936 -76.6300048828
186811.701673 -91.7298583984
186689.642411 -106.883666992
186567.583148 -121.407836914
186445.523885 -134.522460938
186323.464622 -145.391235352
186201.40536 -153.173583984
186079.346097 -157.090942383
185957.286834 -156.496582031
185835.227571 -150.946655273
185713.168309 -140.260009766
185591.109046 -124.564819336
185469.049783 -104.3203125
185346.99052 -80.3125
185224.931257 -53.62109375
185102.871995 -25.5578613281
184980.812732 2.41918945312
184858.753469 28.8095703125
184736.694206 52.1834716797
184614.634944 71.2930908203
184492.575681 85.1743164062
184370.516418 93.2253417969
184248.457155 95.2572021484
184126.397892 91.5096435547
184004.33863 82.6281738281
183882.279367 69.6072998047
183760.220104 53.7016601562
183638.160841 36.3134765625
183516.101579 18.8692626953
183394.042316 2.69287109375
183271.983053 -11.1082763672
183149.92379 -21.7369384766
183027.864528 -28.7664794922
182905.805265 -32.1667480469
182783.746002 -32.2897949219
182661.686739 -29.8176269531
182539.627476 -25.6794433594
182417.568214 -20.9442138672
182295.508951 -16.7017822266
182173.449688 -13.9442138672
182051.390425 -13.4586181641
181929.331163 -15.7454833984
181807.2719 -20.9664306641
181685.212637 -28.9300537109
181563.153374 -39.1176757812
181441.094111 -50.7425537109
181319.034849 -62.8386230469
181196.975586 -74.3697509766
181074.916323 -84.3448486328
180952.85706 -91.9291992188
180830.797798 -96.5378417969
180708.738535 -97.9005126953
180586.679272 -96.0941162109
180464.620009 -91.5335693359
180342.560747 -84.9256591797
180220.501484 -77.1898193359
180098.442221 -69.3525390625
179976.382958 -62.4278564453
179854.323695 -57.2976074219
179732.264433 -54.6027832031
179610.20517 -54.6597900391
179488.145907 -57.4107666016
179366.086644 -62.4143066406
179244.027382 -68.8791503906
179121.968119 -75.7374267578
178999.908856 -81.7535400391
178877.849593 -85.6529541016
178755.79033 -86.2646484375
178633.731068 -82.6564941406
178511.671805 -74.2540283203
178389.612542 -60.9252929688
178267.553279 -43.0270996094
178145.494017 -21.4014892578
178023.434754 2.6748046875
177901.375491 27.5864257812
177779.316228 51.5122070312
177657.256966 72.5809326172
177535.197703 89.0397949219
177413.13844 99.4144287109
177291.079177 102.648071289
177169.019914 98.2054443359
177046.960652 86.1318359375
176924.901389 67.0584716797
176802.842126 42.1567382812
176680.782863 13.0426025391
176558.723601 -18.3591308594
176436.664338 -49.9776611328
176314.605075 -79.7718505859
176192.545812 -105.901367188
176070.486549 -126.877441406
175948.427287 -141.680908203
175826.368024 -149.832763672
175704.308761 -151.416137695
175582.249498 -147.043212891
175460.190236 -137.775756836
175338.130973 -125.00390625
175216.07171 -110.297363281
175094.012447 -95.2437744141
174971.953185 -81.2894287109
174849.893922 -69.599609375
174727.834659 -60.9497070312
174605.775396 -55.6602783203
174483.716133 -53.5782470703
174361.656871 -54.1108398438
174239.597608 -56.3017578125
174117.538345 -58.9475097656
173995.479082 -60.73828125
173873.41982 -60.4097900391
173751.360557 -56.8919677734
173629.301294 -49.4384765625
173507.242031 -37.7229003906
173385.182768 -21.8961181641
173263.123506 -2.59338378906
173141.064243 19.1040039062
173019.00498 41.7551269531
172896.945717 63.6784667969
172774.886455 83.1004638672
172652.827192 98.3128662109
172530.767929 107.828979492
172408.708666 110.521972656
172286.649404 105.733154297
172164.590141 93.3413085938
172042.530878 73.7867431641
171920.471615 48.0465087891
171798.412352 17.5675048828
171676.35309 -15.8413085938
171554.293827 -50.1436767578
171432.234564 -83.2275390625
171310.175301 -113.061401367
171188.116039 -137.839111328
171066.056776 -156.10559082
170943.997513 -166.850219727
170821.93825 -169.564086914
170699.878987 -164.256835938
170577.819725 -151.434448242
170455.760462 -132.040649414
170333.701199 -107.370361328
170211.641936 -78.9631347656
170089.582674 -48.4848632812
169967.523411 -17.6116943359
169845.464148 12.0793457031
169723.404885 39.2016601562
169601.345623 62.6278076172
169479.28636 81.5336914062
169357.227097 95.4154052734
169235.167834 104.08215332
169113.108571 107.628051758
168991.049309 106.388549805
168868.990046 100.885864258
168746.930783 91.7711181641
168624.87152 79.7683105469
168502.812258 65.6226806641
168380.752995 50.060546875
168258.693732 33.7573242188
168136.634469 17.3189697266
168014.575206 1.27172851562
167892.515944 -13.9379882812
167770.456681 -27.9417724609
167648.397418 -40.4404296875
167526.338155 -51.1970214844
167404.278893 -60.0321044922
167282.21963 -66.8203125
167160.160367 -71.4908447266
167038.101104 -74.0295410156
166916.041842 -74.4841308594
166793.982579 -72.966796875
166671.923316 -69.65625
166549.864053 -64.7956542969
166427.80479 -58.685546875
166305.745528 -51.6722412109
166183.686265 -44.12890625
166061.627002 -36.4359130859
165939.567739 -28.9559326172
165817.508477 -22.0101318359
165695.449214 -15.8564453125
165573.389951 -10.671875
165451.330688 -6.54113769531
165329.271425 -3.45373535156
165207.212163 -1.30810546875
165085.1529 0.075927734375
164963.093637 0.938842773438
164841.034374 1.55737304688
164718.975112 2.21899414062
164596.915849 3.19616699219
164474.856586 4.72534179688
164352.797323 6.98815917969
164230.738061 10.1011962891
164108.678798 14.1126708984
163986.619535 19.0050048828
163864.560272 24.705078125
163742.501009 31.0974121094
163620.441747 38.0393066406
163498.382484 45.3779296875
163376.323221 52.9614257812
163254.263958 60.6491699219
163132.204696 68.3145751953
163010.145433 75.8439941406
162888.08617 83.1284179688
162766.026907 90.0552978516
162643.967645 96.4945068359
162521.908382 102.290405273
162399.849119 107.253417969
162277.789856 111.16027832
162155.730593 113.759765625
162033.671331 114.788330078
161911.612068 113.991455078
161789.552805 111.15246582
161667.493542 106.123779297
161545.43428 98.8585205078
161423.375017 89.4372558594
161301.315754 78.0883789062
161179.256491 65.1947021484
161057.197228 51.2879638672
160935.137966 37.0266113281
160813.078703 23.158203125
160691.01944 10.4693603516
160568.960177 -0.275634765625
160446.900915 -8.40148925781
160324.841652 -13.3861083984
160202.782389 -14.9204101562
160080.723126 -12.9530029297
159958.663864 -7.71813964844
159836.604601 0.260986328125
159714.545338 10.19140625
159592.486075 21.0568847656
159470.426812 31.6849365234
159348.36755 40.8333740234
159226.308287 47.2885742188
159104.249024 49.9669189453
158982.189761 48.0130615234
158860.130499 40.8829345703
158738.071236 28.4078369141
158616.011973 10.8293457031
158493.95271 -11.1961669922
158371.893447 -36.6279296875
158249.834185 -64.1018066406
158127.774922 -92.0202636719
158005.715659 -118.664428711
157883.656396 -142.319335938
157761.597134 -161.401977539
157639.537871 -174.583740234
157517.478608 -180.89465332
157395.419345 -179.804443359
157273.360083 -171.268432617
157151.30082 -155.739501953
157029.241557 -134.143066406
156907.182294 -107.813842773
156785.123031 -78.4046630859
156663.063769 -47.7698974609
156541.004506 -17.8354492188
156418.945243 9.53601074219
156296.88598 32.673828125
156174.826718 50.2115478516
156052.767455 61.1760253906
155930.708192 65.0454101562
155808.648929 61.7731933594
155686.589666 51.7778320312
155564.530404 35.8995361328
155442.471141 15.3273925781
155320.411878 -8.49291992188
155198.352615 -33.9685058594
155076.293353 -59.4699707031
154954.23409 -83.4426269531
154832.174827 -104.50378418
154710.115564 -121.522949219
154588.056302 -133.680053711
154465.997039 -140.498168945
154343.937776 -141.8515625
154221.878513 -137.948974609
154099.81925 -129.298706055
153977.759988 -116.655883789
153855.700725 -100.961669922
153733.641462 -83.2766113281
153611.582199 -64.7160644531
153489.522937 -46.388671875
153367.463674 -29.3465576172
153245.404411 -14.5419921875
153123.345148 -2.7978515625
153001.285885 5.212890625
152879.226623 8.97998046875
152757.16736 8.15954589844
152635.108097 2.57702636719
152513.048834 -7.775390625
152390.989572 -22.7392578125
152268.930309 -41.9913330078
152146.871046 -65.0457763672
152024.811783 -91.2559814453
151902.752521 -119.821533203
151780.693258 -149.799438477
151658.633995 -180.123046875
151536.574732 -209.631591797
151414.515469 -237.110351562
151292.456207 -261.342163086
151170.396944 -281.167602539
151048.337681 -295.553588867
150926.278418 -303.66394043
150804.219156 -304.927368164
150682.159893 -299.096313477
150560.10063 -286.292724609
150438.041367 -267.029785156
150315.982104 -242.211914062
150193.922842 -213.104003906
150071.863579 -181.272705078
149949.804316 -148.49987793
149827.745053 -116.673583984
149705.685791 -87.6616210938
149583.626528 -63.1794433594
149461.567265 -44.6590576172
149339.508002 -33.1317138672
149217.44874 -29.1358642578
149095.389477 -32.6555175781
148973.330214 -43.1005859375
148851.270951 -59.3310546875
148729.211688 -79.724609375
148607.152426 -102.28527832
148485.093163 -124.788208008
148363.0339 -144.946166992
148240.974637 -160.589233398
148118.915375 -169.840454102
147996.856112 -171.275146484
147874.796849 -164.04699707
147752.737586 -147.973144531
147630.678323 -123.566650391
147508.619061 -92.0125732422
147386.559798 -55.0895996094
147264.500535 -15.0406494141
147142.441272 25.5993652344
147020.38201 64.201171875
146898.322747 98.2529296875
146776.263484 125.564208984
146654.204221 144.44921875
146532.144959 153.868164062
146410.085696 153.519165039
146288.026433 143.867553711
146165.96717 126.111206055
146043.907907 102.083862305
145921.848645 74.1021728516
145799.789382 44.7713623047
145677.730119 16.7639160156
145555.670856 -7.40979003906
145433.611594 -25.6184082031
145311.552331 -36.29296875
145189.493068 -38.5655517578
145067.433805 -32.3441162109
144945.374542 -18.3211669922
144823.31528 2.08813476562
144701.256017 26.8720703125
144579.196754 53.6022949219
144457.137491 79.6524658203
144335.078229 102.436279297
144213.018966 119.642944336
144090.959703 129.449462891
143968.90044 130.69140625
143846.841178 122.973876953
143724.781915 106.71496582
143602.722652 83.1157226562
143480.663389 54.0596923828
143358.604126 21.9495849609
143236.544864 -10.5029296875
143114.485601 -40.5167236328
142992.426338 -65.4879150391
142870.367075 -83.2214355469
142748.307813 -92.1254882812
142626.24855 -91.3540039062
142504.189287 -80.8804931641
142382.130024 -61.4982910156
142260.070761 -34.7490234375
142138.011499 -2.78161621094
142015.952236 31.8395996094
141893.892973 66.3649902344
141771.83371 98.1014404297
141649.774448 124.64831543
141527.715185 144.101806641
141405.655922 155.210571289
141283.596659 157.469116211
141161.537397 151.138549805
141039.478134 137.197265625
140917.418871 117.22253418
140795.359608 93.2181396484
140673.300345 67.4067382812
140551.241083 42.0025634766
140429.18182 18.9929199219
140307.122557 -0.053955078125
140185.063294 -14.1352539062
140063.004032 -22.896484375
139940.944769 -26.6489257812
139818.885506 -26.3129882812
139696.826243 -23.3015136719
139574.76698 -19.3475341797
139452.707718 -16.2989501953
139330.648455 -15.8999023438
139208.589192 -19.5814208984
139086.529929 -28.2825927734
138964.470667 -42.3232421875
138842.411404 -61.3387451172
138720.352141 -84.2883300781
138598.292878 -109.534790039
138476.233616 -134.989624023
138354.174353 -158.310668945
138232.11509 -177.1328125
138110.055827 -189.309204102
137987.996564 -193.139160156
137865.937302 -187.560180664
137743.878039 -172.283691406
137621.818776 -147.859863281
137499.759513 -115.664794922
137377.700251 -77.8072509766
137255.640988 -36.9645996094
137133.581725 3.83850097656
137011.522462 41.4901123047
136889.463199 73.0625
136767.403937 96.0747070312
136645.344674 108.715332031
136523.285411 110.01159668
136401.226148 99.921875
136279.166886 79.3461914062
136157.107623 50.0533447266
136035.04836 14.5297851562
135912.989097 -24.2353515625
135790.929835 -63.0093994141
135668.870572 -98.5955810547
135546.811309 -128.107055664
135424.752046 -149.211181641
135302.692783 -160.32043457
135180.633521 -160.716308594
135058.574258 -150.591430664
134936.514995 -131.01184082
134814.455732 -103.800415039
134692.39647 -71.357421875
134570.337207 -36.4328613281
134448.277944 -1.875
134326.218681 29.6223144531
134204.159418 55.7481689453
134082.100156 74.7612304688
133960.040893 85.6149902344
133837.98163 88.0145263672
133715.922367 82.4000244141
133593.863105 69.8636474609
133471.803842 52.0062255859
133349.744579 30.7557373047
133227.685316 8.16259765625
133105.626054 -13.8067626953
132983.566791 -33.4525146484
132861.507528 -49.4912109375
132739.448265 -61.1492919922
132617.389002 -68.2033691406
132495.32974 -70.9553222656
132373.270477 -70.1574707031
132251.211214 -66.8892822266
132129.151951 -62.4086914062
132007.092689 -57.9893798828
131885.033426 -54.7659912109
131762.974163 -53.6033935547
131640.9149 -55.0031738281
131518.855637 -59.0584716797
131396.796375 -65.4572753906
131274.737112 -73.5385742188
131152.677849 -82.3865966797
131030.618586 -90.9569091797
130908.559324 -98.2152099609
130786.500061 -103.274536133
130664.440798 -105.512695312
130542.381535 -104.656616211
130420.322273 -100.824951172
130298.26301 -94.5187988281
130176.203747 -86.5676269531
130054.144484 -78.0305175781
129932.085221 -70.0666503906
129810.025959 -63.7890625
129687.966696 -60.1188964844
129565.907433 -59.6571044922
129443.84817 -62.5870361328
129321.788908 -68.6270751953
129199.729645 -77.0297851562
129077.670382 -86.6411132812
128955.611119 -96.0072021484
128833.551856 -103.522338867
128711.492594 -107.602416992
128589.433331 -106.86730957
128467.374068 -100.311035156
128345.314805 -87.4420166016
128223.255543 -68.3779296875
128101.19628 -43.8798828125
127979.137017 -15.3270263672
127857.077754 15.3780517578
127735.018492 45.9566650391
127612.959229 73.9487304688
127490.899966 96.9312744141
127368.840703 112.744628906
127246.78144 119.702514648
127124.722178 116.764648438
127002.662915 103.654785156
126880.603652 80.9140625
126758.544389 49.8784179688
126636.485127 12.5858154297
126514.425864 -28.3828125
126392.366601 -70.1121826172
126270.307338 -109.594604492
126148.248075 -143.98034668
126026.188813 -170.817504883
125904.12955 -188.25402832
125782.070287 -195.188842773
125660.011024 -191.354370117
125537.951762 -177.327758789
125415.892499 -154.46472168
125293.833236 -124.769287109
125171.773973 -90.7078857422
125049.714711 -54.9885253906
124927.655448 -20.3236083984
124805.596185 10.7982177734
124683.536922 36.3148193359
124561.477659 54.744140625
124439.418397 65.2823486328
124317.359134 67.8337402344
124195.299871 62.9748535156
124073.240608 51.859375
123951.181346 36.0712890625
123829.122083 17.4483642578
123707.06282 -2.11145019531
123585.003557 -20.8374023438
123462.944294 -37.2502441406
123340.885032 -50.2888183594
123218.825769 -59.3854980469
123096.766506 -64.4898681641
122974.707243 -66.0363769531
122852.647981 -64.8623046875
122730.588718 -62.0904541016
122608.529455 -58.9847412109
122486.470192 -56.8009033203
122364.41093 -56.6419677734
122242.351667 -59.3389892578
122120.292404 -65.3647460938
121998.233141 -74.7904052734
121876.173878 -87.28515625
121754.114616 -102.161376953
121632.055353 -118.452880859
121509.99609 -135.021728516
121387.936827 -150.676757812
121265.877565 -164.292114258
121143.818302 -174.914550781
121021.759039 -181.844726562
120899.699776 -184.687133789
120777.640513 -183.365844727
120655.581251 -178.102905273
120533.521988 -169.367431641
120411.462725 -157.799926758
120289.403462 -144.125610352
120167.3442 -129.063598633
120045.284937 -113.248046875
119923.225674 -97.1662597656
119801.166411 -81.1251220703
119679.107149 -65.2454833984
119557.047886 -49.4881591797
119434.988623 -33.7036132812
119312.92936 -17.7010498047
119190.870097 -1.3271484375
119068.810835 15.458984375
118946.751572 32.5236816406
118824.692309 49.5166015625
118702.633046 65.8602294922
118580.573784 80.7716064453
118458.514521 93.3149414062
118336.455258 102.482910156
118214.395995 107.297851562
118092.336732 106.921875
117970.27747 100.762573242
117848.218207 88.5665283203
117726.158944 70.4821777344
117604.099681 47.0895996094
117482.040419 19.3887939453
117359.981156 -11.2541503906
117237.921893 -43.1986083984
117115.86263 -74.6528320312
116993.803368 -103.816162109
116871.744105 -129.028076172
116749.684842 -148.908325195
116627.625579 -162.475830078
116505.566316 -169.232666016
116383.507054 -169.203857422
116261.447791 -162.931396484
116139.388528 -151.418945312
116017.329265 -136.034423828
115895.270003 -118.379272461
115773.21074 -100.136474609
115651.151477 -82.9140625
115529.092214 -68.0968017578
115407.032952 -56.7229003906
115284.973689 -49.3978271484
115162.914426 -46.2512207031
115040.855163 -46.9453125
114918.7959 -50.7276611328
114796.736638 -56.5285644531
114674.677375 -63.0875244141
114552.618112 -69.0986328125
114430.558849 -73.3604736328
114308.499587 -74.9086914062
114186.440324 -73.1270751953
114064.381061 -67.8173828125
113942.321798 -59.2247314453
113820.262535 -48.0151367188
113698.203273 -35.2087402344
113576.14401 -22.0731201172
113454.084747 -9.99133300781
113332.025484 -0.315551757812
113209.966222 5.77575683594
113087.906959 7.40539550781
112965.847696 4.09265136719
112843.788433 -4.189453125
112721.729171 -17.0051269531
112599.669908 -33.4915771484
112477.610645 -52.4385986328
112355.551382 -72.4029541016
112233.492119 -91.8458251953
112111.432857 -109.278320312
111989.373594 -123.400390625
111867.314331 -133.220336914
111745.255068 -138.141235352
111623.195806 -138.00793457
111501.136543 -133.106323242
111379.07728 -124.122558594
111257.018017 -112.059570312
111134.958754 -98.1263427734
111012.899492 -83.6079101562
110890.840229 -69.7335205078
110768.780966 -57.5541992188
110646.721703 -47.8441162109
110524.662441 -41.0352783203
110402.603178 -37.1918945312
110280.543915 -36.0267333984
110158.484652 -36.9569091797
110036.42539 -39.1907958984
109914.366127 -41.8386230469
109792.306864 -44.0310058594
109670.247601 -45.0330810547
109548.188338 -44.341796875
109426.129076 -41.7528076172
109304.069813 -37.3933105469
109182.01055 -31.7103271484
109059.951287 -25.4228515625
108937.892025 -19.4357910156
108815.832762 -14.7309570312
108693.773499 -12.2414550781
108571.714236 -12.7282714844
108449.654973 -16.6708984375
108327.595711 -24.18359375
108205.536448 -34.9713134766
108083.477185 -48.3272705078
107961.417922 -63.1768798828
107839.35866 -78.1646728516
107717.299397 -91.7760009766
107595.240134 -102.481933594
107473.180871 -108.894165039
107351.121609 -109.913452148
107229.062346 -104.856689453
107107.003083 -93.5500488281
106984.94382 -76.3745117188
106862.884557 -54.2612304688
106740.825295 -28.6361083984
106618.766032 -1.31237792969
106496.706769 25.6536865234
106374.647506 50.1356201172
106252.588244 70.1197509766
106130.528981 83.8835449219
106008.469718 90.1516113281
105886.410455 88.2145996094
105764.351192 78.0006103516
105642.29193 60.0921630859
105520.232667 35.6854248047
105398.173404 6.49609375
105276.114141 -25.3778076172
105154.054879 -57.6286621094
105031.995616 -87.9265136719
104909.936353 -114.108398438
104787.87709 -134.352172852
104665.817828 -147.317993164
104543.758565 -152.247802734
104421.699302 -149.014160156
104299.640039 -138.114379883
104177.580776 -120.613891602
104055.521514 -98.0424804688
103933.462251 -72.2552490234
103811.402988 -45.2718505859
103689.343725 -19.1076660156
103567.284463 4.38818359375
103445.2252 23.6739501953
103323.165937 37.6235351562
103201.106674 45.5964355469
103079.047411 47.4616699219
102956.988149 43.5803222656
102834.928886 34.7459716797
102712.869623 22.0944824219
102590.81036 6.99060058594
102468.751098 -9.09692382812
102346.691835 -24.7200927734
102224.632572 -38.5650634766
102102.573309 -49.5456542969
101980.514047 -56.8720703125
101858.454784 -60.0877685547
101736.395521 -59.0773925781
101614.336258 -54.046875
101492.276995 -45.4787597656
101370.217733 -34.0720214844
101248.15847 -20.6715087891
101126.099207 -6.19482421875
101004.039944 8.43627929688
100881.980682 22.3564453125
100759.921419 34.8021240234
100637.862156 45.1436767578
100515.802893 52.9033203125
100393.74363 57.7589111328
100271.684368 59.5393066406
100149.625105 58.2119140625
100027.565842 53.8679199219
99905.5065794 46.7082519531
99783.4473166 37.0301513672
99661.3880538 25.2180175781
99539.3287911 11.7365722656
99417.2695283 -2.87365722656
99295.2102655 -18.00390625
99173.1510027 -32.984375
99051.09174 -47.1003417969
98929.0324772 -59.6147460938
98806.9732144 -69.7990722656
98684.9139517 -76.9714355469
98562.8546889 -80.5430908203
98440.7954261 -80.0643310547
98318.7361633 -75.2725830078
98196.6769006 -66.1297607422
98074.6176378 -52.8516845703
97952.558375 -35.9187011719
97830.4991122 -16.0672607422
97708.4398495 5.73937988281
97586.3805867 28.3627929688
97464.3213239 50.5583496094
97342.2620612 71.0594482422
97220.2027984 88.66796875
97098.1435356 102.346191406
96976.0842728 111.299316406
96854.0250101 115.041381836
96731.9657473 113.438964844
96609.9064845 106.725952148
96487.8472217 95.4876708984
96365.787959 80.6145019531
96243.7286962 63.2282714844
96121.6694334 44.5875244141
95999.6101707 25.9791259766
95877.5509079 8.60791015625
95755.4916451 -6.50854492188
95633.4323823 -18.6256103516
95511.3731196 -27.3344726562
95389.3138568 -32.5894775391
95267.254594 -34.7042236328
95145.1953312 -34.3088378906
95023.1360685 -32.2780761719
94901.0768057 -29.6326904297
94779.0175429 -27.4270019531
94656.9582802 -26.6302490234
94534.8990174 -28.0157470703
94412.8397546 -32.0701904297
94290.7804918 -38.9282226562
94168.7212291 -48.3455810547
94046.6619663 -59.7097167969
93924.6027035 -72.0895996094
93802.5434408 -84.3220214844
93680.484178 -95.1241455078
93558.4249152 -103.223876953
93436.3656524 -107.49621582
93314.3063897 -107.088989258
93192.2471269 -101.529663086
93070.1878641 -90.7984619141
92948.1286013 -75.3615722656
92826.0693386 -56.1600341797
92704.0100758 -34.5511474609
92581.950813 -12.2108154297
92459.8915503 8.99890136719
92337.8322875 27.1862792969
92215.7730247 40.5922851562
92093.7137619 47.7491455078
91971.6544992 47.619140625
91849.5952364 39.6986083984
91727.5359736 24.0816650391
91605.4767108 1.47229003906
91483.4174481 -26.8533935547
91361.3581853 -59.1336669922
91239.2989225 -93.2490234375
91117.2396598 -126.882080078
90995.180397 -157.693237305
90873.1211342 -183.500854492
90751.0618714 -202.447509766
90629.0026087 -213.140136719
90506.9433459 -214.752441406
90384.8840831 -207.080688477
90262.8248203 -190.549316406
90140.7655576 -166.166748047
90018.7062948 -135.436401367
89896.647032 -100.230834961
89774.5877693 -62.6407470703
89652.5285065 -24.8131103516
89530.4692437 11.2091064453
89408.4099809 43.6307373047
89286.3507182 71.0203857422
89164.2914554 92.3912353516
89042.2321926 107.240356445
88920.1729298 115.544677734
88798.1136671 117.718017578
88676.0544043 114.534545898
88553.9951415 107.026489258
88431.9358788 96.3708496094
88309.876616 83.76953125
88187.8173532 70.3430175781
88065.7580904 57.0399169922
87943.6988277 44.5733642578
87821.6395649 33.3883056641
87699.5803021 23.6600341797
87577.5210393 15.3220214844
87455.4617766 8.11791992188
87333.4025138 1.67114257812
87211.343251 -4.43774414062
87089.2839883 -10.5960693359
86967.2247255 -17.0926513672
86845.1654627 -24.0693359375
86723.1061999 -31.4956054688
86601.0469372 -39.1682128906
86478.9876744 -46.7351074219
86356.9284116 -53.7420654297
86234.8691488 -59.6936035156
86112.8098861 -64.1243896484
85990.7506233 -66.6688232422
85868.6913605 -67.1242675781
85746.6320978 -65.4970703125
85624.572835 -62.0268554688
85502.5135722 -57.1864013672
85380.4543094 -51.6536865234
85258.3950467 -46.2602539062
85136.3357839 -41.9191894531
85014.2765211 -39.5397949219
84892.2172583 -39.9372558594
84770.1579956 -43.7464599609
84648.0987328 -51.3479003906
84526.03947 -62.8148193359
84403.9802073 -77.8856201172
84281.9209445 -95.9675292969
84159.8616817 -116.169433594
84037.8024189 -137.362548828
83915.7431562 -158.265869141
83793.6838934 -177.545776367
83671.6246306 -193.923339844
83549.5653679 -206.280151367
83427.5061051 -213.750366211
83305.4468423 -215.794677734
83183.3875795 -212.245727539
83061.3283168 -203.32409668
82939.269054 -189.621459961
82817.2097912 -172.052001953
82695.1505284 -151.778808594
82573.0912657 -130.119384766
82451.0320029 -108.438964844
82328.9727401 -88.0418701172
82206.9134774 -70.0698242188
82084.8542146 -55.4141845703
81962.7949518 -44.6519775391
81840.735689 -38.0078125
81718.6764263 -35.3477783203
81596.6171635 -36.2014160156
81474.5579007 -39.8116455078
81352.4986379 -45.2081298828
81230.4393752 -51.2944335938
81108.3801124 -56.9455566406
80986.3208496 -61.1036376953
80864.2615869 -62.8666992188
80742.2023241 -61.5607910156
80620.1430613 -56.7950439453
80498.0837985 -48.48828125
80376.0245358 -36.8731689453
80253.965273 -22.4752197266
80131.9060102 -6.06823730469
80009.8467474 11.3864746094
79887.7874847 28.8155517578
79765.7282219 45.1130371094
79643.6689591 59.2204589844
79521.6096964 70.2033691406
79399.5504336 77.3134765625
79277.4911708 80.0379638672
79155.431908 78.1298828125
79033.3726453 71.6215820312
78911.3133825 60.8165283203
78789.2541197 46.2674560547
78667.1948569 28.7355957031
78545.1355942 9.14318847656
78423.0763314 -11.4862060547
78301.0170686 -32.0886230469
78178.9578059 -51.6212158203
78056.8985431 -69.12109375
77934.8392803 -83.7573242188
77812.7800175 -94.8731689453
77690.7207548 -102.018432617
77568.661492 -104.970214844
77446.6022292 -103.738891602
77324.5429664 -98.5628662109
77202.4837037 -89.8907470703
77080.4244409 -78.3513183594
76958.3651781 -64.7144775391
76836.3059154 -49.8436279297
76714.2466526 -34.6427001953
76592.1873898 -20.0004882812
76470.128127 -6.73522949219
76348.0688643 4.45715332031
76226.0096015 13.0495605469
76103.9503387 18.7169189453
75981.8910759 21.3608398438
75859.8318132 21.1173095703
75737.7725504 18.3494873047
75615.7132876 13.6235351562
75493.6540249 7.67016601562
75371.5947621 1.33337402344
75249.5354993 -4.4912109375
75127.4762365 -8.92443847656
75005.4169738 -11.1711425781
74883.357711 -10.583984375
74761.2984482 -6.71813964844
74639.2391855 0.627075195312
74517.1799227 11.3856201172
74395.1206599 25.2218017578
74273.0613971 41.5456542969
74151.0021344 59.5518798828
74028.9428716 78.2735595703
73906.8836088 96.6484375
73784.824346 113.595458984
73662.7650833 128.091186523
73540.7058205 139.243164062
73418.6465577 146.352294922
73296.587295 148.9609375
73174.5280322 146.881225586
73052.4687694 140.202758789
72930.4095066 129.281005859
72808.3502439 114.70324707
72686.2909811 97.2415771484
72564.2317183 77.7943115234
72442.1724555 57.3204345703
72320.1131928 36.7757568359
72198.05393 17.0549316406
72075.9946672 -1.05725097656
71953.9354045 -16.9190673828
71831.8761417 -30.0515136719
71709.8168789 -40.1407470703
71587.7576161 -47.0286865234
71465.6983534 -50.6921386719
71343.6390906 -51.2159423828
71221.5798278 -48.765625
71099.520565 -43.5606689453
70977.4613023 -35.8563232422
70855.4020395 -25.9329833984
70733.3427767 -14.0965576172
70611.283514 -0.68505859375
70489.2242512 13.9143066406
70367.1649884 29.2512207031
70245.1057256 44.7947998047
70123.0464629 59.9285888672
70000.9872001 73.9532470703
69878.9279373 86.1068115234
69756.8686745 95.6004638672
69634.8094118 101.669433594
69512.750149 103.638549805
69390.6908862 100.992553711
69268.6316235 93.4498291016
69146.5723607 81.0260009766
69024.5130979 64.08203125
68902.4538351 43.3487548828
68780.3945724 19.9182128906
68658.3353096 -4.79614257812
68536.2760468 -29.1375732422
68414.216784 -51.3128662109
68292.1575213 -69.5277099609
68170.0982585 -82.1350097656
68048.0389957 -87.7869873047
67925.979733 -85.5760498047
67803.9204702 -75.1489257812
67681.8612074 -56.7844238281
67559.8019446 -31.4205322266
67437.7426819 -0.627075195312
67315.6834191 33.4792480469
67193.6241563 68.373046875
67071.5648935 101.302734375
66949.5056308 129.505493164
66827.446368 150.434326172
66705.3871052 161.980712891
66583.3278425 162.671386719
66461.2685797 151.819091797
66339.2093169 129.615356445
66217.1500541 97.1497802734
66095.0907914 56.3557128906
65973.0315286 9.88171386719
65850.9722658 -39.1038818359
65728.9130031 -87.1551513672
65606.8537403 -130.823852539
65484.7944775 -166.937133789
65362.7352147 -192.862182617
65240.675952 -206.724487305
65118.6166892 -207.567138672
64996.5574264 -195.431518555
64874.4981636 -171.352783203
64752.4389009 -137.271118164
64630.3796381 -95.8616943359
64508.3203753 -50.3033447266
64386.2611126 -4.00329589844
64264.2018498 39.6967773438
64142.142587 77.8051757812
64020.0833242 107.9296875
63898.0240615 128.469970703
63775.9647987 138.734008789
63653.9055359 138.96862793
63531.8462731 130.302124023
63409.7870104 114.604980469
63287.7277476 94.2823486328
63165.6684848 72.0192871094
63043.6092221 50.5045166016
62921.5499593 32.1589355469
62799.4906965 18.896484375
62677.4314337 11.9406738281
62555.372171 11.7144775391
62433.3129082 17.8139648438
62311.2536454 29.0699462891
62189.1943826 43.6867675781
62067.1351199 59.4484863281
61945.0758571 73.9669189453
61823.0165943 84.9490966797
61700.9573316 90.4539794922
61578.8980688 89.1131591797
61456.838806 80.2911376953
61334.7795432 64.169921875
61212.7202805 41.7465820312
61090.6610177 14.7432861328
60968.6017549 -14.5584716797
60846.5424921 -43.5485839844
60724.4832294 -69.5543212891
60602.4239666 -90.1196289062
60480.3647038 -103.266479492
60358.3054411 -107.709716797
60236.2461783 -103.006347656
60114.1869155 -89.6180419922
59992.1276527 -68.8829345703
59870.06839 -42.8961181641
59748.0091272 -14.3101806641
59625.9498644 13.9252929688
59503.8906016 38.8591308594
59381.8313389 57.8400878906
59259.7720761 68.7933349609
59137.7128133 70.4438476562
59015.6535506 62.4626464844
58893.5942878 45.5211181641
58771.535025 21.2448730469
58649.4757622 -7.92834472656
58527.4164995 -38.9759521484
58405.3572367 -68.5783691406
58283.2979739 -93.4429931641
58161.2387111 -110.631103516
58039.1794484 -117.854614258
57917.1201856 -113.715942383
57795.0609228 -97.8621826172
57673.0016601 -71.0413818359
57550.9423973 -35.0532226562
57428.8831345 7.40344238281
57306.8238717 52.9709472656
57184.764609 97.9375
57062.7053462 138.580078125
56940.6460834 171.510131836
56818.5868206 193.988037109
56696.5275579 204.1796875
56574.4682951 201.325195312
56452.4090323 185.808837891
56330.3497696 159.118041992
56208.2905068 123.701782227
56086.231244 82.7351074219
55964.1719812 39.8201904297
55842.1127185 -1.35205078125
55720.0534557 -37.3461914062
55597.9941929 -65.2955322266
55475.9349302 -83.1596679688
55353.8756674 -89.8978271484
55231.8164046 -85.5451660156
55109.7571418 -71.1822509766
54987.6978791 -48.8068847656
54865.6386163 -21.1169433594
54743.5793535 8.76843261719
54621.5200907 37.6256103516
54499.460828 62.4443359375
54377.4015652 80.7199707031
54255.3423024 90.6898193359
54133.2830397 91.4887695312
54011.2237769 83.2144775391
53889.1645141 66.8934326172
53767.1052513 44.3551025391
53645.0459886 18.0272216797
53522.9867258 -9.32409667969
53400.927463 -34.8845214844
53278.8682002 -56.0799560547
53156.8089375 -70.8349609375
53034.7496747 -77.7747802734
52912.6904119 -76.3518066406
52790.6311492 -66.8845214844
52668.5718864 -50.5061035156
52546.5126236 -29.0289306641
52424.4533608 -4.74230957031
52302.3940981 19.8380126953
52180.3348353 42.2392578125
52058.2755725 60.2915039062
51936.2163097 72.3543701172
51814.157047 77.4838867188
51692.0977842 75.5238037109
51570.0385214 67.1135253906
51447.9792587 53.6114501953
51325.9199959 36.9436035156
51203.8607331 19.3924560547
51081.8014703 3.34985351562
50959.7422076 -8.94018554688
50837.6829448 -15.6234130859
50715.623682 -15.4339599609
50593.5644192 -7.83239746094
50471.5051565 6.93347167969
50349.4458937 27.8497314453
50227.3866309 53.2369384766
50105.3273682 80.9200439453
49983.2681054 108.450805664
49861.2088426 133.356445312
49739.1495798 153.393920898
49617.0903171 166.778076172
49495.0310543 172.365844727
49372.9717915 169.77331543
49250.9125287 159.416625977
49128.853266 142.47265625
49006.7940032 120.76184082
48884.7347404 96.5675048828
48762.6754777 72.408203125
48640.6162149 50.7884521484
48518.5569521 33.951171875
48396.4976893 23.6571044922
48274.4384266 21.0142822266
48152.3791638 26.3729248047
48030.319901 39.2967529297
47908.2606382 58.6121826172
47786.2013755 82.5323486328
47664.1421127 108.838623047
47542.0828499 135.106079102
47420.0235872 158.9453125
47297.9643244 178.240356445
47175.9050616 191.356689453
47053.8457988 197.298461914
46931.7865361 195.802368164
46809.7272733 187.355834961
46687.6680105 173.141479492
46565.6087478 154.912475586
46443.549485 134.811035156
46321.4902222 115.150512695
46199.4309594 98.1821289062
46077.3716967 85.8684082031
45955.3124339 79.6870117188
45833.2531711 80.4831542969
45711.1939083 88.3863525391
45589.1346456 102.795532227
45467.0753828 122.437744141
45345.01612 145.490722656
45222.9568573 169.758056641
45100.8975945 192.880493164
44978.8383317 212.560791016
44856.7790689 226.780883789
44734.7198062 233.993041992
44612.6605434 233.263183594
44490.6012806 224.357666016
44368.5420178 207.762084961
44246.4827551 184.635131836
44124.4234923 156.700073242
44002.3642295 126.087524414
43880.3049668 95.142578125
43758.245704 66.2180175781
43636.1864412 41.4699707031
43514.1271784 22.6773681641
43392.0679157 11.0999755859
43270.0086529 7.38671875
43147.9493901 11.5433349609
43025.8901273 22.9566650391
42903.8308646 40.4769287109
42781.7716018 62.5407714844
42659.712339 87.3309326172
42537.6530763 112.94909668
42415.5938135 137.588012695
42293.5345507 159.688720703
42171.4752879 178.063476562
42049.4160252 191.98046875
41927.3567624 201.197753906
41805.2974996 205.950317383
41683.2382368 206.890380859
41561.1789741 204.989868164
41439.1197113 201.414306641
41317.0604485 197.387084961
41195.0011858 194.049926758
41072.941923 192.33996582
40950.8826602 192.892700195
40828.8233974 195.980957031
40706.7641347 201.491943359
40584.7048719 208.94909668
40462.6456091 217.570678711
40340.5863463 226.361328125
40218.5270836 234.2265625
40096.4678208 240.09765625
39974.408558 243.055053711
39852.3492953 242.438842773
39730.2900325 237.93359375
39608.2307697 229.620483398
39486.1715069 217.991943359
39364.1122442 203.926147461
39242.0529814 188.622802734
39119.9937186 173.508666992
38997.9344558 160.117797852
38875.8751931 149.958862305
38753.8159303 144.380737305
38631.7566675 144.44921875
38509.6974048 150.843139648
38387.638142 163.784057617
38265.5788792 182.999145508
38143.5196164 207.727905273
38021.4603537 236.766723633
37899.4010909 268.552612305
37777.3418281 301.276367188
37655.2825653 333.018554688
37533.2233026 361.895019531
37411.1640398 386.20300293
37289.104777 404.555419922
37167.0455143 415.990722656
37044.9862515 420.05090332
36922.9269887 416.822998047
36800.8677259 406.9375
36678.8084632 391.524902344
36556.7492004 372.134887695
36434.6899376 350.622070312
36312.6306749 329.008666992
36190.5714121 309.333984375
36068.5121493 293.503295898
35946.4528865 283.145019531
35824.3936238 279.492553711
35702.334361 283.292724609
35580.2750982 294.754638672
35458.2158354 313.537963867
35336.1565727 338.784423828
35214.0973099 369.186767578
35092.0380471 403.092651367
34969.9787844 438.63269043
34847.9195216 473.862792969
34725.8602588 506.91003418
34603.800996 536.109863281
34481.7417333 560.123413086
34359.6824705 578.026489258
34237.6232077 589.36328125
34115.5639449 594.161376953
33993.5046822 592.906616211
33871.4454194 586.482177734
33749.3861566 576.078613281
33627.3268939 563.080200195
33505.2676311 548.940795898
33383.2083683 535.061157227
33261.1491055 522.674560547
33139.0898428 512.754394531
33017.03058 505.950683594
32894.9713172 502.55847168
32772.9120544 502.522094727
32650.8527917 505.47265625
32528.7935289 510.794433594
32406.7342661 517.713012695
32284.6750034 525.394165039
32162.6157406 533.045043945
32040.5564778 540.007080078
31918.497215 545.830078125
31796.4379523 550.319946289
31674.3786895 553.559204102
31552.3194267 555.891113281
31430.2601639 557.879272461
31308.2009012 560.237792969
31186.1416384 563.74609375
31064.0823756 569.156982422
30942.0231129 577.102783203
30819.9638501 588.018920898
30697.9045873 602.084716797
30575.8453245 619.193359375
30453.7860618 638.953857422
30331.726799 660.722290039
30209.6675362 683.664550781
30087.6082734 706.838745117
29965.5490107 729.29309082
29843.4897479 750.166137695
29721.4304851 768.779296875
29599.3712224 784.712768555
29477.3119596 797.853759766
29355.2526968 808.413208008
29233.193434 816.909301758
29111.1341713 824.114501953
28989.0749085 830.977539062
28867.0156457 838.522094727
28744.9563829 847.737182617
28622.8971202 859.466552734
28500.8378574 874.313476562
28378.7785946 892.567260742
28256.7193319 914.162963867
28134.6600691 938.677490234
28012.6008063 965.36340332
27890.5415435 993.219726562
27768.4822808 1021.08947754
27646.423018 1047.77819824
27524.3637552 1072.17858887
27402.3044925 1093.38891602
27280.2452297 1110.81323242
27158.1859669 1124.23278809
27036.1267041 1133.83825684
26914.0674414 1140.22167969
26792.0081786 1144.32653809
26669.9489158 1147.35974121
26547.889653 1150.67614746
26425.8303903 1155.64465332
26303.7711275 1163.51184082
26181.7118647 1175.2755127
26059.652602 1191.5826416
25937.5933392 1212.66149902
25815.5340764 1238.29699707
25693.4748136 1267.85107422
25571.4155509 1300.32666016
25449.3562881 1334.46936035
25327.2970253 1368.89697266
25205.2377625 1402.24121094
25083.1784998 1433.29101562
24961.119237 1461.11706543
24839.0599742 1485.16784668
24717.0007115 1505.32568359
24594.9414487 1521.91516113
24472.8821859 1535.66491699
24350.8229231 1547.62243652
24228.7636604 1559.03588867
24106.7043976 1571.2097168
23984.6451348 1585.35412598
23862.585872 1602.44104004
23740.5266093 1623.08544922
23618.4673465 1647.46398926
23496.4080837 1675.28161621
23374.348821 1705.78967285
23252.2895582 1737.85791016
23130.2302954 1770.09008789
23008.1710326 1800.97680664
22886.1117699 1829.06481934
22764.0525071 1853.13037109
22641.9932443 1872.33422852
22519.9339815 1886.3425293
22397.8747188 1895.39953613
22275.815456 1900.34387207
22153.7561932 1902.55981445
22031.6969305 1903.87268066
21909.6376677 1906.39147949
21787.5784049 1912.3157959
21665.5191421 1923.72485352
21543.4598794 1942.36730957
21421.4006166 1969.47790527
21299.3413538 2005.63244629
21177.282091 2050.66540527
21055.2228283 2103.65344238
20933.1635655 2162.97216797
20811.1043027 2226.42199707
20689.04504 2291.41271973
20566.9857772 2355.18994141
20444.9265144 2415.08520508
20322.8672516 2468.76293945
20200.8079889 2514.44433594
20078.7487261 2551.08337402
19956.6894633 2578.48010254
19834.6302005 2597.31677246
19712.5709378 2609.1151123
19590.511675 2616.11425781
19468.4524122 2621.08239746
19346.3931495 2627.07617188
19224.3338867 2637.17236328
19102.2746239 2654.19372559
18980.2153611 2680.45483398
18858.1560984 2717.55322266
18736.0968356 2766.22180176
18614.0375728 2826.26025391
18491.9783101 2896.54711914
18369.9190473 2975.13696289
18247.8597845 3059.42871094
18125.8005217 3146.39367676
18003.741259 3232.83959961
17881.6819962 3315.68859863
17759.6227334 3392.24267578
17637.5634706 3460.41394043
17515.5042079 3518.89733887
17393.4449451 3567.27416992
17271.3856823 3606.03381348
17149.3264196 3636.51721191
17027.2671568 3660.78527832
16905.207894 3681.42565918
16783.1486312 3701.32019043
16661.0893685 3723.38842773
16539.0301057 3750.33764648
16416.9708429 3784.43786621
16294.9115801 3827.34216309
16172.8523174 3879.97045898
16050.7930546 3942.4609375
15928.7337918 4014.19750977
15806.6745291 4093.9041748
15684.6152663 4179.79870605
15562.5560035 4269.78796387
15440.4967407 4361.68701172
15318.437478 4453.43969727
15196.3782152 4543.32116699
15074.3189524 4630.10253906
14952.2596896 4713.16381836
14830.2004269 4792.54650879
14708.1411641 4868.93786621
14586.0819013 4943.59753418
14464.0226386 5018.22631836
14341.9633758 5094.79516602
14219.904113 5175.35095215
14097.8448502 5261.81494141
13975.7855875 5355.7947998
13853.7263247 5458.42822266
13731.6670619 5570.27001953
13609.6077991 5691.23327637
13487.5485364 5820.59094238
13365.4892736 5957.03491211
13243.4300108 6098.78820801
13121.3707481 6243.76037598
12999.3114853 6389.72998047
12877.2522225 6534.54064941
12755.1929597 6676.29211426
12633.133697 6813.51025391
12511.0744342 6945.2824707
12389.0151714 7071.34802246
12266.9559086 7192.13427734
12144.8966459 7308.73950195
12022.8373831 7422.86193848
11900.7781203 7536.68371582
11778.7188576 7652.71875
11656.6595948 7773.63598633
11534.600332 7902.07458496
11412.5410692 8040.46435547
11290.4818065 8190.86486816
11168.4225437 8354.83508301
11046.3632809 8533.34265137
10924.3040181 8726.71740723
10802.2447554 8934.6529541
10680.1854926 9156.25256348
10558.1262298 9390.11523438
10436.0669671 9634.45422363
10314.0077043 9887.23632812
10191.9484415 10146.3347168
10069.8891787 10409.6779785
9947.82991597 10675.3903809
9825.7706532 10941.9095459
9703.71139042 11208.0759277
9581.65212765 11473.1894531
9459.59286488 11737.0296631
9337.5336021 11999.8400879
9215.47433933 12262.2822266
9093.41507656 12525.3607178
8971.35581379 12790.3303223
8849.29655101 13058.5911865
8727.23728824 13331.5797119
8605.17802547 13610.666748
8483.1187627 13897.067749
8361.05949992 14191.7711182
8239.00023715 14495.4893799
8116.94097438 14808.6368408
7994.88171161 15131.3286133
7872.82244883 15463.4053955
7750.76318606 15804.4746094
7628.70392329 16153.9648438
7506.64466052 16511.1876221
7384.58539774 16875.3999023
7262.52613497 17245.8598633
7140.4668722 17621.8731689
7018.40760943 18002.8232422
6896.34834665 18388.1866455
6774.28908388 18777.5292969
6652.22982111 19170.4893799
6530.17055833 19566.7454834
6408.11129556 19965.9803467
6286.05203279 20367.8399658
6163.99277002 20771.8963623
6041.93350724 21177.6220703
5919.87424447 21584.3739014
5797.8149817 21991.3968506
5675.75571893 22397.8432617
5553.69645615 22802.810791
5431.63719338 23205.3935547
5309.57793061 23604.7416992
5187.51866784 24000.1278076
5065.45940506 24391.0063477
4943.40014229 24777.0651855
4821.34087952 25158.2585449
4699.28161675 25534.8195801
4577.22235397 25907.2459717
4455.1630912 26276.2595215
4333.10382843 26642.7401123
4211.04456566 27007.638916
4088.98530288 27371.8776855
3966.92604011 27736.2399902
3844.86677734 28101.2641602
3722.80751456 28467.15271
3600.74825179 28833.6971436
3478.68898902 29200.2364502
3356.62972625 29565.645752
3234.57046347 29928.3640137
3112.5112007 30286.4556885
2990.45193793 30637.7054443
2868.39267516 30979.7381592
2746.33341238 31310.1540527
2624.27414961 31626.6702881
2502.21488684 31927.2579346
2380.15562407 32210.260376
2258.09636129 32474.4868164
2136.03709852 32719.2720947
2013.97783575 32944.4992676
1891.91857298 33150.581543
1769.8593102 33338.4094238
1647.80004743 33509.2648926
1525.74078466 33664.7121582
1403.68152188 33806.4759521
1281.62225911 33936.3139648
1159.56299634 34055.8994141
1037.50373357 34166.7185059
915.444470795 34269.9921875
793.385208022 34366.6271973
671.325945249 34457.1962891
549.266682477 34541.9494629
427.207419704 34620.8482666
305.148156932 34693.619873
183.088894159 34759.8226318
61.0296313863 34818.9122314
-61.0296313863 34870.3045654
-183.088894159 34913.4241943
-305.148156932 34947.7380371
-427.207419704 34972.7681885
-549.266682477 34988.0860596
-671.325945249 34993.2913818
-793.385208022 34987.9785156
-915.444470795 34971.7006836
-1037.50373357 34943.9353027
-1159.56299634 34904.0584717
-1281.62225911 34851.3378906
-1403.68152189 34784.9415283
-1525.74078466 34703.9707031
-1647.80004743 34607.5106201
-1769.8593102 34494.6993408
-1891.91857298 34364.8032227
-2013.97783575 34217.298584
-2136.03709852 34051.9423828
-2258.09636129 33868.8323975
-2380.15562407 33668.4398193
-2502.21488684 33451.6170654
-2624.27414961 33219.5732422
-2746.33341238 32973.8182373
-2868.39267516 32716.0802002
-2990.45193793 32448.2003174
-3112.5112007 32172.0172119
-3234.57046347 31889.2456055
-3356.62972625 31601.366333
-3478.68898902 31309.5333252
-3600.74825179 31014.5074463
-3722.80751456 30716.625
-3844.86677734 30415.8013916
-3966.92604011 30111.5705566
-4088.98530288 29803.1583252
-4211.04456566 29489.5794678
-4333.10382843 29169.7510986
-4455.1630912 28842.6135254
-4577.22235397 28507.2427979
-4699.28161675 28162.949707
-4821.34087952 27809.3540039
-4943.40014229 27446.4276123
-5065.45940506 27074.5065918
-5187.51866784 26694.2685547
-5309.57793061 26306.6817627
-5431.63719338 25912.9329834
-5553.69645615 25514.3391113
-5675.75571893 25112.2559814
-5797.8149817 24707.9886475
-5919.87424447 24302.7191162
-6041.93350724 23897.4492188
-6163.99277002 23492.9696045
-6286.05203279 23089.8525391
-6408.11129556 22688.4674072
-6530.17055833 22289.0169678
-6652.22982111 21891.5843506
-6774.28908388 21496.1876221
-6896.34834665 21102.8308105
-7018.40760943 20711.5489502
-7140.4668722 20322.4373779
-7262.52613497 19935.6660156
-7384.58539774 19551.4758301
-7506.64466052 19170.1599121
-7628.70392329 18792.0341797
-7750.76318606 18417.4012451
-7872.82244883 18046.5177002
-7994.88171161 17679.5661621
-8116.94097438 17316.6431885
-8239.00023715 16957.7611084
-8361.05949992 16602.8707275
-8483.1187627 16251.8990479
-8605.17802547 15904.7998047
-8727.23728824 15561.6121826
-8849.29655101 15222.5167236
-8971.35581379 14887.8815918
-9093.41507656 14558.2921143
-9215.47433933 14234.5549316
-9337.5336021 13917.673584
-9459.59286488 13608.7939453
-9581.65212765 13309.1226807
-9703.71139042 13019.8232422
-9825.7706532 12741.9000244
-9947.82991597 12476.0795898
-10069.8891787 12222.704834
-10191.9484415 11981.651123
-10314.0077043 11752.277832
-10436.0669671 11533.4223633
-10558.1262298 11323.4414062
-10680.1854926 11120.3000488
-10802.2447554 10921.7028809
-10924.3040181 10725.2581787
-11046.3632809 10528.6628418
-11168.4225437 10329.8895264
-11290.4818065 10127.3631592
-11412.5410692 9920.10424805
-11534.600332 9707.83068848
-11656.6595948 9491.00073242
-11778.7188576 9270.79541016
-11900.7781203 9049.03808594
-12022.8373831 8828.05554199
-12144.8966459 8610.49230957
-12266.9559086 8399.09436035
-12389.0151714 8196.47900391
-12511.0744342 8004.9128418
-12633.133697 7826.11682129
-12755.1929597 7661.11706543
-12877.2522225 7510.15429688
-12999.3114853 7372.66125488
-13121.3707481 7247.30981445
-13243.4300108 7132.12426758
-13365.4892736 7024.65087891
-13487.5485364 6922.16662598
-13609.6077991 6821.91113281
-13731.6670619 6721.31665039
-13853.7263247 6618.22106934
-13975.7855875 6511.03735352
-14097.8448502 6398.87207031
-14219.904113 6281.57714844
-14341.9633758 6159.73425293
-14464.0226386 6034.57434082
-14586.0819013 5907.83825684
-14708.1411641 5781.59716797
-14830.2004269 5658.04431152
-14952.2596896 5539.28369141
-15074.3189524 5427.13269043
-15196.3782152 5322.95446777
-15318.437478 5227.5411377
-15440.4967407 5141.04980469
-15562.5560035 5063.00256348
-15684.6152663 4992.34350586
-15806.6745291 4927.5489502
-15928.7337918 4866.77734375
-16050.7930546 4808.04333496
-16172.8523174 4749.3996582
-16294.9115801 4689.10839844
-16416.9708429 4625.78613281
-16539.0301057 4558.51123047
-16661.0893685 4486.88305664
-16783.1486312 4411.03015137
-16905.207894 4331.56933594
-17027.2671568 4249.52124023
-17149.3264196 4166.1932373
-17271.3856823 4083.0402832
-17393.4449451 4001.5213623
-17515.5042079 3922.96337891
-17637.5634706 3848.44580078
-17759.6227334 3778.7166748
-17881.6819962 3714.14404297
-18003.741259 3654.71044922
-18125.8005217 3600.04199219
-18247.8597845 3549.4720459
-18369.9190473 3502.12805176
-18491.9783101 3457.03308105
-18614.0375728 3413.20983887
-18736.0968356 3369.77685547
-18858.1560984 3326.02770996
-18980.2153611 3281.48583984
-19102.2746239 3235.93237305
-19224.3338867 3189.40539551
-19346.3931495 3142.17236328
-19468.4524122 3094.68164062
-19590.511675 3047.49914551
-19712.5709378 3001.23852539
-19834.6302005 2956.49255371
-19956.6894633 2913.77282715
-20078.7487261 2873.46289062
-20200.8079889 2835.78955078
-20322.8672516 2800.81274414
-20444.9265144 2768.43334961
-20566.9857772 2738.41711426
-20689.04504 2710.42614746
-20811.1043027 2684.06005859
-20933.1635655 2658.89331055
-21055.2228283 2634.51074219
-21177.282091 2610.53222656
-21299.3413538 2586.62866211
-21421.4006166 2562.52624512
-21543.4598794 2538.00012207
-21665.5191421 2512.8626709
-21787.5784049 2486.94677734
-21909.6376677 2460.08837891
-22031.6969305 2432.11682129
-22153.7561932 2402.84777832
-22275.815456 2372.08825684
-22397.8747188 2339.65002441
-22519.9339815 2305.3717041
-22641.9932443 2269.14562988
-22764.0525071 2230.94873047
-22886.1117699 2190.86901855
-23008.1710326 2149.12780762
-23130.2302954 2106.09069824
-23252.2895582 2062.26538086
-23374.348821 2018.28515625
-23496.4080837 1974.87878418
-23618.4673465 1932.82727051
-23740.5266093 1892.9119873
-23862.585872 1855.85998535
-23984.6451348 1822.2878418
-24106.7043976 1792.65539551
-24228.7636604 1767.22741699
-24350.8229231 1746.0526123
-24472.8821859 1728.95959473
-24594.9414487 1715.57006836
-24717.0007115 1705.32800293
-24839.0599742 1697.54406738
-24961.119237 1691.4465332
-25083.1784998 1686.23876953
-25205.2377625 1681.15307617
-25327.2970253 1675.49890137
-25449.3562881 1668.70031738
-25571.4155509 1660.32055664
-25693.4748136 1650.07092285
-25815.5340764 1637.80725098
-25937.5933392 1623.51220703
-26059.652602 1607.27148438
-26181.7118647 1589.24414062
-26303.7711275 1569.63183594
-26425.8303903 1548.65368652
-26547.889653 1526.52612305
-26669.9489158 1503.45202637
-26792.0081786 1479.6171875
-26914.0674414 1455.19787598
-27036.1267041 1430.36938477
-27158.1859669 1405.31994629
-27280.2452297 1380.26123047
-27402.3044925 1355.43481445
-27524.3637552 1331.10961914
-27646.423018 1307.57055664
-27768.4822808 1285.09777832
-27890.5415435 1263.93652344
-28012.6008063 1244.26477051
-28134.6600691 1226.15686035
-28256.7193319 1209.55541992
-28378.7785946 1194.24963379
-28500.8378574 1179.87121582
-28622.8971202 1165.90466309
-28744.9563829 1151.71887207
-28867.0156457 1136.61608887
-28989.0749085 1119.89501953
-29111.1341713 1100.92443848
-29233.193434 1079.21899414
-29355.2526968 1054.50878906
-29477.3119596 1026.79492188
-29599.3712224 996.384521484
-29721.4304851 963.896362305
-29843.4897479 930.237182617
-29965.5490107 896.546508789
-30087.6082734 864.112548828
-30209.6675362 834.267089844
-30331.726799 808.267700195
-30453.7860618 787.176025391
-30575.8453245 771.749145508
-30697.9045873 762.350097656
-30819.9638501 758.890625
-30942.0231129 760.813964844
-31064.0823756 767.119018555
-31186.1416384 776.42980957
-31308.2009012 787.099609375
-31430.2601639 797.347290039
-31552.3194267 805.41027832
-31674.3786895 809.701538086
-31796.4379523 808.953369141
-31918.497215 802.337890625
-32040.5564778 789.547485352
-32162.6157406 770.829711914
-32284.6750034 746.969970703
-32406.7342661 719.224121094
-32528.7935289 689.206420898
-32650.8527917 658.742431641
-32772.9120544 629.700805664
-32894.9713172 603.820800781
-33017.03058 582.551269531
-33139.0898428 566.919189453
-33261.1491055 557.437255859
-33383.2083683 554.063354492
-33505.2676311 556.21472168
-33627.3268939 562.835205078
-33749.3861566 572.508544922
-33871.4454194 583.608032227
-33993.5046822 594.464599609
-34115.5639449 603.53894043
-34237.6232077 609.576904297
-34359.6824705 611.735351562
-34481.7417333 609.661132812
-34603.800996 603.519287109
-34725.8602588 593.963867188
-34847.9195216 582.056518555
-34969.9787844 569.139526367
-35092.0380471 556.677612305
-35214.0973099 546.085449219
-35336.1565727 538.55847168
-35458.2158354 534.924804688
-35580.2750982 535.536132812
-35702.334361 540.209472656
-35824.3936238 548.223754883
-35946.4528865 558.377807617
-36068.5121493 569.10144043
-36190.5714121 578.609008789
-36312.6306749 585.081054688
-36434.6899376 586.856323242
-36556.7492004 582.612548828
-36678.8084632 571.518066406
-36800.8677259 553.339233398
-36922.9269887 528.489013672
-37044.9862515 498.013305664
-37167.0455143 463.514770508
-37289.104777 427.018188477
-37411.1640398 390.794555664
-37533.2233026 357.15612793
-37655.2825653 328.244995117
-37777.3418281 305.834716797
-37899.4010909 291.166015625
-38021.4603537 284.830932617
-38143.5196164 286.716796875
-38265.5788792 296.01940918
-38387.638142 311.318603516
-38509.6974048 330.712524414
-38631.7566675 351.997436523
-38753.8159303 372.873291016
-38875.8751931 391.157226562
-38997.9344558 404.982788086
-39119.9937186 412.967529297
-39242.0529814 414.329833984
-39364.1122442 408.948242188
-39486.1715069 397.356933594
-39608.2307697 380.676757812
-39730.2900325 360.491821289
-39852.3492953 338.686645508
-39974.408558 317.254638672
-40096.4678208 298.104125977
-40218.5270836 282.876953125
-40340.5863463 272.797729492
-40462.6456091 268.569946289
-40584.7048719 270.325683594
-40706.7641347 277.634033203
-40828.8233974 289.565917969
-40950.8826602 304.805053711
-41072.941923 321.796386719
-41195.0011858 338.911132812
-41317.0604485 354.615722656
-41439.1197113 367.622680664
-41561.1789741 377.013183594
-41683.2382368 382.314697266
-41805.2974996 383.530639648
-41927.3567624 381.117797852
-42049.4160252 375.917358398
-42171.4752879 369.046142578
-42293.5345507 361.762573242
-42415.5938135 355.319580078
-42537.6530763 350.823974609
-42659.712339 349.11315918
-42781.7716018 350.664794922
-42903.8308646 355.54675293
-43025.8901273 363.412597656
-43147.9493901 373.541259766
-43270.0086529 384.916381836
-43392.0679157 396.336669922
-43514.1271784 406.542602539
-43636.1864412 414.348388672
-43758.245704 418.764038086
-43880.3049668 419.094116211
-44002.3642295 415.004272461
-44124.4234923 406.548950195
-44246.4827551 394.157470703
-44368.5420178 378.583129883
-44490.6012806 360.818237305
-44612.6605434 341.986816406
-44734.7198062 323.228637695
-44856.7790689 305.582519531
-44978.8383317 289.885253906
-45100.8975945 276.694824219
-45222.9568573 266.245483398
-45345.01612 258.439086914
-45467.0753828 252.871948242
-45589.1346456 248.89453125
-45711.1939083 245.694824219
-45833.2531711 242.39831543
-45955.3124339 238.171264648
-46077.3716967 232.317016602
-46199.4309594 224.35559082
-46321.4902222 214.077392578
-46443.549485 201.56628418
-46565.6087478 187.191162109
-46687.6680105 171.566162109
-46809.7272733 155.485229492
-46931.7865361 139.83996582
-47053.8457988 125.526245117
-47175.9050616 113.354736328
-47297.9643244 103.970581055
-47420.0235872 97.7924804688
-47542.0828499 94.9760742188
-47664.1421127 95.40625
-47786.2013755 98.7165527344
-47908.2606382 104.333740234
-48030.319901 111.541259766
-48152.3791638 119.555419922
-48274.4384266 127.604125977
-48396.4976893 135.001342773
-48518.5569521 141.208618164
-48640.6162149 145.877563477
-48762.6754777 148.870605469
-48884.7347404 150.2578125
-49006.7940032 150.291381836
-49128.853266 149.362304688
-49250.9125287 147.944335938
-49372.9717915 146.531860352
-49495.0310543 145.579345703
-49617.0903171 145.448608398
-49739.1495798 146.369506836
-49861.2088426 148.418823242
-49983.2681054 151.516113281
-50105.3273682 155.439941406
-50227.3866309 159.858764648
-50349.4458937 164.373046875
-50471.5051565 168.564331055
-50593.5644192 172.043579102
-50715.623682 174.494995117
-50837.6829448 175.709350586
-50959.7422076 175.604003906
-51081.8014703 174.228271484
-51203.8607331 171.753540039
-51325.9199959 168.451171875
-51447.9792587 164.660766602
-51570.0385214 160.752685547
-51692.0977842 157.090942383
-51814.157047 153.999023438
-51936.2163097 151.733642578
-52058.2755725 150.468017578
-52180.3348353 150.286865234
-52302.3940981 151.19128418
-52424.4533608 153.112915039
-52546.5126236 155.932373047
-52668.5718864 159.502563477
-52790.6311492 163.668579102
-52912.6904119 168.283569336
-53034.7496747 173.216918945
-53156.8089375 178.35546875
-53278.8682002 183.594970703
-53400.927463 188.826171875
-53522.9867258 193.916748047
-53645.0459886 198.692749023
-53767.1052513 202.923583984
-53889.1645141 206.314575195
-54011.2237769 208.509887695
-54133.2830397 209.107299805
-54255.3423024 207.684326172
-54377.4015652 203.836181641
-54499.460828 197.220092773
-54621.5200907 187.602539062
-54743.5793535 174.904663086
-54865.6386163 159.237915039
-54987.6978791 140.927856445
-55109.7571418 120.518920898
-55231.8164046 98.7587890625
-55353.8756674 76.5616455078
-55475.9349302 54.9525146484
-55597.9941929 34.99609375
-55720.0534557 17.7137451172
-55842.1127185 4.00183105469
-55964.1719812 -5.44775390625
-56086.231244 -10.2126464844
-56208.2905068 -10.18359375
-56330.3497696 -5.58337402344
-56452.4090323 3.04260253906
-56574.4682951 14.8658447266
-56696.5275579 28.8397216797
-56818.5868206 43.7857666016
-56940.6460834 58.494140625
-57062.7053462 71.8273925781
-57184.764609 82.8203125
-57306.8238717 90.7644042969
-57428.8831345 95.2700195312
-57550.9423973 96.2976074219
-57673.0016601 94.1585693359
-57795.0609228 89.4815673828
-57917.1201856 83.1489257812
-58039.1794484 76.2081298828
-58161.2387111 69.7681884766
-58283.2979739 64.8874511719
-58405.3572367 62.4670410156
-58527.4164995 63.1588134766
-58649.4757622 67.2946777344
-58771.535025 74.8471679688
-58893.5942878 85.4249267578
-59015.6535506 98.3000488281
-59137.7128133 112.470214844
-59259.7720761 126.745605469
-59381.8313389 139.854736328
-59503.8906016 150.559570312
-59625.9498644 157.767333984
-59748.0091272 160.631958008
-59870.06839 158.631713867
-59992.1276527 151.621826172
-60114.1869155 139.851318359
-60236.2461783 123.947387695
-60358.3054411 104.866943359
-60480.3647038 83.8210449219
-60602.4239666 62.1774902344
-60724.4832294 41.3524169922
-60846.5424921 22.6984863281
-60968.6017549 7.40173339844
-61090.6610177 -3.60913085938
-61212.7202805 -9.72766113281
-61334.7795432 -10.7088623047
-61456.838806 -6.67919921875
-61578.8980688 1.88342285156
-61700.9573316 14.1961669922
-61823.0165943 29.2391357422
-61945.0758571 45.8369140625
-62067.1351199 62.7518310547
-62189.1943826 78.7742919922
-62311.2536454 92.8088378906
-62433.3129082 103.945678711
-62555.372171 111.518066406
-62677.4314337 115.13671875
-62799.4906965 114.705322266
-62921.5499593 110.413696289
-63043.6092221 102.713623047
-63165.6684848 92.2770996094
-63287.7277476 79.9449462891
-63409.7870104 66.6650390625
-63531.8462731 53.4298095703
-63653.9055359 41.2111816406
-63775.9647987 30.9017333984
-63898.0240615 23.2619628906
-64020.0833242 18.8751220703
-64142.142587 18.1151123047
-64264.2018498 21.1243896484
-64386.2611126 27.8041992188
-64508.3203753 37.8188476562
-64630.3796381 50.6104736328
-64752.4389009 65.4273681641
-64874.4981636 81.3625488281
-64996.5574264 97.40234375
-65118.6166892 112.483154297
-65240.675952 125.552612305
-65362.7352147 135.635253906
-65484.7944775 141.894897461
-65606.8537403 143.694213867
-65728.9130031 140.643310547
-65850.9722658 132.63684082
-65973.0315286 119.873535156
-66095.0907914 102.856567383
-66217.1500541 82.3741455078
-66339.2093169 59.4569091797
-66461.2685797 35.3189697266
-66583.3278425 11.2807617188
-66705.3871052 -11.3182373047
-66827.446368 -31.2119140625
-66949.5056308 -47.2969970703
-67071.5648935 -58.7142333984
-67193.6241563 -64.9123535156
-67315.6834191 -65.6896972656
-67437.7426819 -61.2092285156
-67559.8019446 -51.9862060547
-67681.8612074 -38.8448486328
-67803.9204702 -22.8520507812
-67925.979733 -5.22973632812
-68048.0389957 12.7445068359
-68170.0982585 29.8425292969
-68292.1575213 44.9838867188
-68414.216784 57.3208007812
-68536.2760468 66.3009033203
-68658.3353096 71.7022705078
-68780.3945724 73.6370849609
-68902.4538351 72.5228271484
-69024.5130979 69.0267333984
-69146.5723607 63.9844970703
-69268.6316235 58.3061523438
-69390.6908862 52.8734130859
-69512.750149 48.4447021484
-69634.8094118 45.5717773438
-69756.8686745 44.5417480469
-69878.9279373 45.3459472656
-70000.9872001 47.6840820312
-70123.0464629 50.9985351562
-70245.1057256 54.5400390625
-70367.1649884 57.4544677734
-70489.2242512 58.8845214844
-70611.283514 58.0744628906
-70733.3427767 54.4658203125
-70855.4020395 47.7775878906
-70977.4613023 38.0559082031
-71099.520565 25.6929931641
-71221.5798278 11.4083251953
-71343.6390906 -3.80310058594
-71465.6983534 -18.7561035156
-71587.7576161 -32.1804199219
-71709.8168789 -42.8406982422
-71831.8761417 -49.6563720703
-71953.9354045 -51.8100585938
-72075.9946672 -48.8347167969
-72198.05393 -40.6684570312
-72320.1131928 -27.6733398438
-72442.1724555 -10.6138916016
-72564.2317183 9.40161132812
-72686.2909811 31.0129394531
-72808.3502439 52.7222900391
-72930.4095066 73.0217285156
-73052.4687694 90.5208740234
-73174.5280322 104.06262207
-73296.587295 112.813964844
-73418.6465577 116.327514648
-73540.7058205 114.564208984
-73662.7650833 107.876220703
-73784.824346 96.9554443359
-73906.8836088 82.7506103516
-74028.9428716 66.3640136719
-74151.0021344 48.9372558594
-74273.0613971 31.5412597656
-74395.1206599 15.0789794922
-74517.1799227 0.212280273438
-74639.2391855 -12.6798095703
-74761.2984482 -23.5086669922
-74883.357711 -32.4471435547
-75005.4169738 -39.8728027344
-75127.4762365 -46.2873535156
-75249.5354993 -52.22265625
-75371.5947621 -58.146484375
-75493.6540249 -64.3784179688
-75615.7132876 -71.02734375
-75737.7725504 -77.9569091797
-75859.8318132 -84.7867431641
-75981.8910759 -90.9266357422
-76103.9503387 -95.6440429688
-76226.0096015 -98.1544189453
-76348.0688643 -97.7270507812
-76470.128127 -93.7935791016
-76592.1873898 -86.0439453125
-76714.2466526 -74.501953125
-76836.3059154 -59.5654296875
-76958.3651781 -42.0101318359
-77080.4244409 -22.9477539062
-77202.4837037 -3.74682617188
-77324.5429664 14.0827636719
-77446.6022292 29.0272216797
-77568.661492 39.7160644531
-77690.7207548 45.06640625
-77812.7800175 44.4060058594
-77934.8392803 37.5627441406
-78056.8985431 24.9099121094
-78178.9578059 7.36145019531
-78301.0170686 -13.6849365234
-78423.0763314 -36.4555664062
-78545.1355942 -58.9456787109
-78667.1948569 -79.0927734375
-78789.2541197 -94.9614257812
-78911.3133825 -104.920776367
-79033.3726453 -107.799072266
-79155.431908 -102.998046875
-79277.4911708 -90.5583496094
-79399.5504336 -71.1650390625
-79521.6096964 -46.0960693359
-79643.6689591 -17.1125488281
-79765.7282219 13.6925048828
-79887.7874847 44.0803222656
-80009.8467474 71.8630371094
-80131.9060102 95.0977783203
-80253.965273 112.255249023
-80376.0245358 122.350219727
-80498.0837985 125.018066406
-80620.1430613 120.532470703
-80742.2023241 109.762207031
-80864.2615869 94.0706787109
-80986.3208496 75.1701660156
-81108.3801124 54.9427490234
-81230.4393752 35.2490234375
-81352.4986379 17.7407226562
-81474.5579007 3.69909667969
-81596.6171635 -6.08752441406
-81718.6764263 -11.3933105469
-81840.735689 -12.5642089844
-81962.7949518 -10.4669189453
-82084.8542146 -6.38415527344
-82206.9134774 -1.86218261719
-82328.9727401 1.4677734375
-82451.0320029 2.08239746094
-82573.0912657 -1.25341796875
-82695.1505284 -9.33032226562
-82817.2097912 -22.3828125
-82939.269054 -40.0333251953
-83061.3283168 -61.2991943359
-83183.3875795 -84.6591796875
-83305.4468423 -108.17980957
-83427.5061051 -129.685913086
-83549.5653679 -146.959228516
-83671.6246306 -157.950439453
-83793.6838934 -160.978637695
-83915.7431562 -154.905395508
-84037.8024189 -139.260986328
-84159.8616817 -114.315551758
-84281.9209445 -81.0830078125
-84403.9802073 -41.2622070312
-84526.03947 2.88330078125
-84648.0987328 48.6956787109
-84770.1579956 93.3264160156
-84892.2172583 133.957519531
-85014.2765211 168.017578125
-85136.3357839 193.378051758
-85258.3950467 208.509521484
-85380.4543094 212.586303711
-85502.5135722 205.532592773
-85624.572835 188.006713867
-85746.6320978 161.327514648
-85868.6913605 127.349243164
-85990.7506233 88.3031005859
-86112.8098861 46.6114501953
-86234.8691488 4.70251464844
-86356.9284116 -35.1667480469
-86478.9876744 -71.0614013672
-86601.0469372 -101.479980469
-86723.1061999 -125.422851562
-86845.1654627 -142.413085938
-86967.2247255 -152.470947266
-87089.2839883 -156.048583984
-87211.343251 -153.937255859
-87333.4025138 -147.15222168
-87455.4617766 -136.816650391
-87577.5210393 -124.047729492
-87699.5803021 -109.864013672
-87821.6395649 -95.1145019531
-87943.6988277 -80.4392089844
-88065.7580904 -66.2591552734
-88187.8173532 -52.7956542969
-88309.876616 -40.1103515625
-88431.9358788 -28.1605224609
-88553.9951415 -16.8609619141
-88676.0544043 -6.14050292969
-88798.1136671 4.01086425781
-88920.1729298 13.5141601562
-89042.2321926 22.1923828125
-89164.2914554 29.7856445312
-89286.3507182 35.9840087891
-89408.4099809 40.4739990234
-89530.4692437 42.9957275391
-89652.5285065 43.3942871094
-89774.5877693 41.6684570312
-89896.647032 37.9990234375
-90018.7062948 32.7585449219
-90140.7655576 26.49609375
-90262.8248203 19.8996582031
-90384.8840831 13.7359619141
-90506.9433459 8.77551269531
-90629.0026087 5.71069335938
-90751.0618714 5.07543945312
-90873.1211342 7.17358398438
-90995.180397 12.0302734375
-91117.2396598 19.3651123047
-91239.2989225 28.5974121094
-91361.3581853 38.8852539062
-91483.4174481 49.1883544922
-91605.4767108 58.3599853516
-91727.5359736 65.2523193359
-91849.5952364 68.8282470703
-91971.6544992 68.2690429688
-92093.7137619 63.0654296875
-92215.7730247 53.0845947266
-92337.8322875 38.6040039062
-92459.8915503 20.3087158203
-92581.950813 -0.748413085938
-92704.0100758 -23.2229003906
-92826.0693386 -45.5808105469
-92948.1286013 -66.2238769531
-93070.1878641 -83.6207275391
-93192.2471269 -96.4362792969
-93314.3063897 -103.646362305
-93436.3656524 -104.625976562
-93558.4249152 -99.2039794922
-93680.484178 -87.6815185547
-93802.5434408 -70.8070068359
-93924.6027035 -49.7169189453
-94046.6619663 -25.8411865234
-94168.7212291 -0.787963867188
-94290.7804918 23.7874755859
-94412.8397546 46.3122558594
-94534.8990174 65.4171142578
-94656.9582802 80.0368652344
-94779.0175429 89.4807128906
-94901.0768057 93.4697265625
-95023.1360685 92.13671875
-95145.1953312 85.9910888672
-95267.254594 75.8540039062
-95389.3138568 62.7680664062
-95511.3731196 47.8947753906
-95633.4323823 32.4064941406
-95755.4916451 17.3846435547
-95877.5509079 3.73352050781
-95999.6101707 -7.88366699219
-96121.6694334 -17.0816650391
-96243.7286962 -23.7595214844
-96365.787959 -28.0795898438
-96487.8472217 -30.4215087891
-96609.9064845 -31.3161621094
-96731.9657473 -31.3706054688
-96854.0250101 -31.189453125
-96976.0842728 -31.3016357422
-97098.1435356 -32.1009521484
-97220.2027984 -33.8051757812
-97342.2620612 -36.4393310547
-97464.3213239 -39.8411865234
-97586.3805867 -43.6890869141
-97708.4398495 -47.5511474609
-97830.4991122 -50.9436035156
-97952.558375 -53.3984375
-98074.6176378 -54.5290527344
-98196.6769006 -54.0871582031
-98318.7361633 -52.0046386719
-98440.7954261 -48.4173583984
-98562.8546889 -43.6663818359
-98684.9139517 -38.2769775391
-98806.9732144 -32.9161376953
-98929.0324772 -28.3355712891
-99051.09174 -25.3017578125
-99173.1510027 -24.5224609375
-99295.2102655 -26.5753173828
-99417.2695283 -31.8453369141
-99539.3287911 -40.4787597656
-99661.3880538 -52.3546142578
-99783.4473166 -67.0789794922
-99905.5065794 -84.0029296875
-100027.565842 -102.259155273
-100149.625105 -120.820068359
-100271.684368 -138.566162109
-100393.74363 -154.364135742
-100515.802893 -167.144165039
-100637.862156 -175.975463867
-100759.921419 -180.12902832
-100881.980682 -179.126831055
-101004.039944 -172.77355957
-101126.099207 -161.167602539
-101248.15847 -144.69519043
-101370.217733 -124.003173828
-101492.276995 -99.9598388672
-101614.336258 -73.6019287109
-101736.395521 -46.0756835938
-101858.454784 -18.5721435547
-101980.514047 7.73315429688
-102102.573309 31.740234375
-102224.632572 52.4747314453
-102346.691835 69.1298828125
-102468.751098 81.0991210938
-102590.81036 87.9962158203
-102712.869623 89.6667480469
-102834.928886 86.1882324219
-102956.988149 77.8625488281
-103079.047411 65.2000732422
-103201.106674 48.8962402344
-103323.165937 29.8034667969
-103445.2252 8.89575195312
-103567.284463 -12.7701416016
-103689.343725 -34.0982666016
-103811.402988 -54.0006103516
-103933.462251 -71.4460449219
-104055.521514 -85.5113525391
-104177.580776 -95.4299316406
-104299.640039 -100.638427734
-104421.699302 -100.81652832
-104543.758565 -95.9174804688
-104665.817828 -86.1875
-104787.87709 -72.1688232422
-104909.936353 -54.6878662109
-105031.995616 -34.822265625
-105154.054879 -13.8530273438
-105276.114141 6.80297851562
-105398.173404 25.6737060547
-105520.232667 41.3215332031
-105642.29193 52.4387207031
-105764.351192 57.9411621094
-105886.410455 57.0523681641
-106008.469718 49.3721923828
-106130.528981 34.9250488281
-106252.588244 14.1801757812
-106374.647506 -11.9572753906
-106496.706769 -42.1876220703
-106618.766032 -74.8852539062
-106740.825295 -108.197021484
-106862.884557 -140.159301758
-106984.94382 -168.828613281
-107107.003083 -192.415893555
-107229.062346 -209.4140625
-107351.121609 -218.709594727
-107473.180871 -219.668823242
-107595.240134 -212.190307617
-107717.299397 -196.720581055
-107839.35866 -174.227539062
-107961.417922 -146.135742188
-108083.477185 -114.223632812
-108205.536448 -80.4945068359
-108327.595711 -47.0257568359
-108449.654973 -15.8126220703
-108571.714236 11.3864746094
-108693.773499 33.1854248047
-108815.832762 48.6781005859
-108937.892025 57.5098876953
-109059.951287 59.9034423828
-109182.01055 56.6384277344
-109304.069813 48.9844970703
-109426.129076 38.5925292969
-109548.188338 27.3519287109
-109670.247601 17.2268066406
-109792.306864 10.0811767578
-109914.366127 7.51062011719
-110036.42539 10.6923828125
-110158.484652 20.26953125
-110280.543915 36.2757568359
-110402.603178 58.111328125
-110524.662441 84.5726318359
-110646.721703 113.932861328
-110768.780966 144.068847656
-110890.840229 172.625366211
-111012.899492 197.20300293
-111134.958754 215.554199219
-111257.018017 225.772705078
-111379.07728 226.460327148
-111501.136543 216.854980469
-111623.195806 196.912719727
-111745.255068 167.331787109
-111867.314331 129.51940918
-111989.373594 85.501953125
-112111.432857 37.7838134766
-112233.492119 -10.8305664062
-112355.551382 -57.4432373047
-112477.610645 -99.2734375
-112599.669908 -133.864135742
-112721.729171 -159.261352539
-112843.788433 -174.154663086
-112965.847696 -177.967895508
-113087.906959 -170.892089844
-113209.966222 -153.857910156
-113332.025484 -128.452636719
-113454.084747 -96.7867431641
-113576.14401 -61.3212890625
-113698.203273 -24.6748046875
-113820.262535 10.5805664062
-113942.321798 42.111328125
-114064.381061 67.9914550781
-114186.440324 86.8312988281
-114308.499587 97.8612060547
-114430.558849 100.958740234
-114552.618112 96.6248779297
-114674.677375 85.9078369141
-114796.736638 70.2858886719
-114918.7959 51.51953125
-115040.855163 31.4859619141
-115162.914426 12.0133056641
-115284.973689 -5.27392578125
-115407.032952 -19.0830078125
-115529.092214 -28.5447998047
-115651.151477 -33.2646484375
-115773.21074 -33.3256835938
-115895.270003 -29.2509765625
-116017.329265 -21.9255371094
-116139.388528 -12.4915771484
-116261.447791 -2.22277832031
-116383.507054 7.60424804688
-116505.566316 15.8341064453
-116627.625579 21.5368652344
-116749.684842 24.0858154297
-116871.744105 23.2028808594
-116993.803368 18.9664306641
-117115.86263 11.7858886719
-117237.921893 2.34423828125
-117359.981156 -8.48156738281
-117482.040419 -19.7169189453
-117604.099681 -30.38671875
-117726.158944 -39.6091308594
-117848.218207 -46.673828125
-117970.27747 -51.0981445312
-118092.336732 -52.6555175781
-118214.395995 -51.3773193359
-118336.455258 -47.5277099609
-118458.514521 -41.5544433594
-118580.573784 -34.0267333984
-118702.633046 -25.5609130859
-118824.692309 -16.7517089844
-118946.751572 -8.10766601562
-119068.810835 -0.0047607421875
-119190.870097 7.34033203125
-119312.92936 13.8752441406
-119434.988623 19.69140625
-119557.047886 24.9869384766
-119679.107149 30.0140380859
-119801.166411 35.0172119141
-119923.225674 40.1744384766
-120045.284937 45.5432128906
-120167.3442 51.0239257812
-120289.403462 56.3415527344
-120411.462725 61.0509033203
-120533.521988 64.5659179688
-120655.581251 66.2087402344
-120777.640513 65.2781982422
-120899.699776 61.1252441406
-121021.759039 53.2318115234
-121143.818302 41.2839355469
-121265.877565 25.2298583984
-121387.936827 5.31579589844
-121509.99609 -17.9019775391
-121632.055353 -43.5753173828
-121754.114616 -70.6087646484
-121876.173878 -97.7294921875
-121998.233141 -123.575561523
-122120.292404 -146.796264648
-122242.351667 -166.153442383
-122364.41093 -180.617431641
-122486.470192 -189.446777344
-122608.529455 -192.245605469
-122730.588718 -188.992919922
-122852.647981 -180.042602539
-122974.707243 -166.091918945
-123096.766506 -148.122680664
-123218.825769 -127.322265625
-123340.885032 -104.987670898
-123462.944294 -82.4246826172
-123585.003557 -60.8497314453
-123707.06282 -41.3028564453
-123829.122083 -24.5778808594
-123951.181346 -11.1785888672
-124073.240608 -1.29956054688
-124195.299871 5.16369628906
-124317.359134 8.58142089844
-124439.418397 9.5322265625
-124561.477659 8.73205566406
-124683.536922 6.95336914062
-124805.596185 4.94543457031
-124927.655448 3.35852050781
-125049.714711 2.68322753906
-125171.773973 3.20629882812
-125293.833236 4.98815917969
-125415.892499 7.86193847656
-125537.951762 11.4556884766
-125660.011024 15.2321777344
-125782.070287 18.5428466797
-125904.12955 20.6927490234
-126026.188813 21.0083007812
-126148.248075 18.9031982422
-126270.307338 13.9357910156
-126392.366601 5.85632324219
-126514.425864 -5.36352539062
-126636.485127 -19.5168457031
-126758.544389 -36.1662597656
-126880.603652 -54.6663818359
-127002.662915 -74.2021484375
-127124.722178 -93.8382568359
-127246.78144 -112.579345703
-127368.840703 -129.434082031
-127490.899966 -143.479492188
-127612.959229 -153.923950195
-127735.018492 -160.160644531
-127857.077754 -161.812255859
-127979.137017 -158.760742188
-128101.19628 -151.162597656
-128223.255543 -139.448364258
-128345.314805 -124.302368164
-128467.374068 -106.628173828
-128589.433331 -87.4974365234
-128711.492594 -68.0869140625
-128833.551856 -49.6046142578
-128955.611119 -33.2115478516
-129077.670382 -19.9417724609
-129199.729645 -10.6281738281
-129321.788908 -5.83630371094
-129443.84817 -5.81628417969
-129565.907433 -10.4709472656
-129687.966696 -19.3500976562
-129810.025959 -31.6696777344
-129932.085221 -46.3564453125
-130054.144484 -62.1174316406
-130176.203747 -77.5296630859
-130298.26301 -91.1456298828
-130420.322273 -101.606201172
-130542.381535 -107.751953125
-130664.440798 -108.725341797
-130786.500061 -104.052856445
-130908.559324 -93.7001953125
-131030.618586 -78.0944824219
-131152.677849 -58.1079101562
-131274.737112 -35.0052490234
-131396.796375 -10.3543701172
-131518.855637 14.091796875
-131640.9149 36.5343017578
-131762.974163 55.2758789062
-131885.033426 68.8668212891
-132007.092689 76.2321777344
-132129.151951 76.7738037109
-132251.211214 70.4298095703
-132373.270477 57.6926269531
-132495.32974 39.5748291016
-132617.389002 17.5294189453
-132739.448265 -6.67126464844
-132861.507528 -31.0903320312
-132983.566791 -53.7974853516
-133105.626054 -73.0443115234
-133227.685316 -87.4270019531
-133349.744579 -96.0179443359
-133471.803842 -98.4584960938
-133593.863105 -94.9971923828
-133715.922367 -86.4714355469
-133837.98163 -74.2341308594
-133960.040893 -60.0267333984
-134082.100156 -45.8143310547
-134204.159418 -33.5930175781
-134326.218681 -25.1917724609
-134448.277944 -22.0841064453
-134570.337207 -25.2299804688
-134692.39647 -34.9630126953
-134814.455732 -50.935546875
-134936.514995 -72.1275634766
-135058.574258 -96.9194335938
-135180.633521 -123.225219727
-135302.692783 -148.67175293
-135424.752046 -170.810913086
-135546.811309 -187.341918945
-135668.870572 -196.325317383
-135790.929835 -196.368164062
-135912.989097 -186.760986328
-136035.04836 -167.555175781
-136157.107623 -139.571777344
-136279.166886 -104.340820312
-136401.226148 -63.9772949219
-136523.285411 -21.0045166016
-136645.344674 21.8579101562
-136767.403937 61.9223632812
-136889.463199 96.7531738281
-137011.522462 124.36328125
-137133.581725 143.363647461
-137255.640988 153.055419922
-137377.700251 153.456054688
-137499.759513 145.260009766
-137621.818776 129.737670898
-137743.878039 108.584472656
-137865.937302 83.7399902344
-137987.996564 57.1911621094
-138110.055827 30.7845458984
-138232.11509 6.06481933594
-138354.174353 -15.8442382812
-138476.233616 -34.3055419922
-138598.292878 -49.1748046875
-138720.352141 -60.7498779297
-138842.411404 -69.6717529297
-138964.470667 -76.7868652344
-139086.529929 -82.9927978516
-139208.589192 -89.0833740234
-139330.648455 -95.6110839844
-139452.707718 -102.788330078
-139574.76698 -110.434936523
-139696.826243 -117.981323242
-139818.885506 -124.528076172
-139940.944769 -128.955566406
-140063.004032 -130.069335938
-140185.063294 -126.768432617
-140307.122557 -118.212768555
-140429.18182 -103.97253418
-140551.241083 -84.1381835938
-140673.300345 -59.3778076172
-140795.359608 -30.9307861328
-140917.418871 -0.536376953125
-141039.478134 29.6995849609
-141161.537397 57.48828125
-141283.596659 80.5717773438
-141405.655922 96.9493408203
-141527.715185 105.090209961
-141649.774448 104.10925293
-141771.83371 93.8875732422
-141893.892973 75.1196289062
-142015.952236 49.2822265625
-142138.011499 18.5241699219
-142260.070761 -14.5163574219
-142382.130024 -46.9477539062
-142504.189287 -75.8946533203
-142626.24855 -98.7749023438
-142748.307813 -113.553466797
-142870.367075 -118.952270508
-142992.426338 -114.587890625
-143114.485601 -101.026000977
-143236.544864 -79.7436523438
-143358.604126 -53.0004882812
-143480.663389 -23.6307373047
-143602.722652 5.22399902344
-143724.781915 30.4211425781
-143846.841178 49.1226806641
-143968.90044 59.0825195312
-144090.959703 58.8757324219
-144213.018966 48.0546875
-144335.078229 27.2100830078
-144457.137491 -2.06689453125
-144579.196754 -37.3209228516
-144701.256017 -75.4523925781
-144823.31528 -113.002929688
-144945.374542 -146.478393555
-145067.433805 -172.677734375
-145189.493068 -188.99621582
-145311.552331 -193.674072266
-145433.611594 -185.966064453
-145555.670856 -166.216064453
-145677.730119 -135.829101562
-145799.789382 -97.1437988281
-145921.848645 -53.2180175781
-146043.907907 -7.54846191406
-146165.96717 36.248046875
-146288.026433 74.7619628906
-146410.085696 105.093994141
-146532.144959 125.107177734
-146654.204221 133.602416992
-146776.263484 130.404296875
-146898.322747 116.348144531
-147020.38201 93.173828125
-147142.441272 63.3364257812
-147264.500535 29.7553710938
-147386.559798 -4.47290039062
-147508.619061 -36.3706054688
-147630.678323 -63.3524169922
-147752.737586 -83.4519042969
-147874.796849 -95.4809570312
-147996.856112 -99.1068115234
-148118.915375 -94.8428955078
-148240.974637 -83.9584960938
-148363.0339 -68.3142089844
-148485.093163 -50.1499023438
-148607.152426 -31.8393554688
-148729.211688 -15.6440429688
-148851.270951 -3.48852539062
-148973.330214 3.22314453125
-149095.389477 3.72875976562
-149217.44874 -2.03918457031
-149339.508002 -13.4741210938
-149461.567265 -29.3825683594
-149583.626528 -48.1264648438
-149705.685791 -67.8048095703
-149827.745053 -86.4523925781
-149949.804316 -102.236206055
-150071.863579 -113.627563477
-150193.922842 -119.535522461
-150315.982104 -119.387695312
-150438.041367 -113.153808594
-150560.10063 -101.314208984
-150682.159893 -84.7767333984
-150804.219156 -64.7591552734
-150926.278418 -42.6452636719
-151048.337681 -19.8393554688
-151170.396944 2.36926269531
-151292.456207 22.9168701172
-151414.515469 41.0375976562
-151536.574732 56.2947998047
-151658.633995 68.5692138672
-151780.693258 78.0092773438
-151902.752521 84.9517822266
-152024.811783 89.8271484375
-152146.871046 93.0606689453
-152268.930309 94.9855957031
-152390.989572 95.7783203125
-152513.048834 95.4239501953
-152635.108097 93.7194824219
-152757.16736 90.3099365234
-152879.226623 84.7551269531
-153001.285885 76.6157226562
-153123.345148 65.5509033203
-153245.404411 51.4078369141
-153367.463674 34.2961425781
-153489.522937 14.6319580078
-153611.582199 -6.85229492188
-153733.641462 -29.1409912109
-153855.700725 -51.0026855469
-153977.759988 -71.0933837891
-154099.81925 -88.0794677734
-154221.878513 -100.769775391
-154343.937776 -108.242431641
-154465.997039 -109.950805664
-154588.056302 -105.795654297
-154710.115564 -96.1569824219
-154832.174827 -81.8773193359
-154954.23409 -64.2003173828
-155076.293353 -44.6651611328
-155198.352615 -24.9742431641
-155320.411878 -6.83911132812
-155442.471141 8.17333984375
-155564.530404 18.78125
-155686.589666 24.0998535156
-155808.648929 23.71484375
-155930.708192 17.7077636719
-156052.767455 6.63256835938
-156174.826718 -8.552734375
-156296.88598 -26.5935058594
-156418.945243 -46.0712890625
-156541.004506 -65.5476074219
-156663.063769 -83.7041015625
-156785.123031 -99.4638671875
-156907.182294 -112.080200195
-157029.241557 -121.186401367
-157151.30082 -126.802368164
-157273.360083 -129.29699707
-157395.419345 -129.314575195
-157517.478608 -127.675170898
-157639.537871 -125.260620117
-157761.597134 -122.901245117
-157883.656396 -121.27734375
-158005.715659 -120.844970703
-158127.774922 -121.799072266
-158249.834185 -124.071289062
-158371.893447 -127.367553711
-158493.95271 -131.235351562
-158616.011973 -135.153808594
-158738.071236 -138.631835938
-158860.130499 -141.303100586
-158982.189761 -143.001098633
-159104.249024 -143.807006836
-159226.308287 -144.060058594
-159348.36755 -144.326782227
-159470.426812 -145.335449219
-159592.486075 -147.876708984
-159714.545338 -152.68762207
-159836.604601 -160.32800293
-159958.663864 -171.069702148
-160080.723126 -184.809570312
-160202.782389 -201.021118164
-160324.841652 -218.754150391
-160446.900915 -236.683227539
-160568.960177 -253.205322266
-160691.01944 -266.578857422
-160813.078703 -275.086791992
-160935.137966 -277.213012695
-161057.197228 -271.80871582
-161179.256491 -258.231445312
-161301.315754 -236.440307617
-161423.375017 -207.036010742
-161545.43428 -171.236328125
-161667.493542 -130.789794922
-161789.552805 -87.8333740234
-161911.612068 -44.7056884766
-162033.671331 -3.73657226562
-162155.730593 32.9674072266
-162277.789856 63.7204589844
-162399.849119 87.4124755859
-162521.908382 103.611083984
-162643.967645 112.592773438
-162766.026907 115.304077148
-162888.08617 113.250854492
-163010.145433 108.33203125
-163132.204696 102.629150391
-163254.263958 98.1778564453
-163376.323221 96.7424316406
-163498.382484 99.6206054688
-163620.441747 107.49597168
-163742.501009 120.356689453
-163864.560272 137.490844727
-163986.619535 157.555786133
-164108.678798 178.718139648
-164230.738061 198.848510742
-164352.797323 215.75
-164474.856586 227.396728516
-164596.915849 232.15625
-164718.975112 228.971435547
-164841.034374 217.481811523
-164963.093637 198.0703125
-165085.1529 171.831176758
-165207.212163 140.460083008
-165329.271425 106.077880859
-165451.330688 71.0100097656
-165573.389951 37.5406494141
-165695.449214 7.671875
-165817.508477 -17.0860595703
-165939.567739 -35.8714599609
-166061.627002 -48.5548095703
-166183.686265 -55.7407226562
-166305.745528 -58.6861572266
-166427.80479 -59.1451416016
-166549.864053 -59.1525878906
-166671.923316 -60.7744140625
-166793.982579 -65.8487548828
-166916.041842 -75.7486572266
-167038.101104 -91.1926269531
-167160.160367 -112.12512207
-167282.21963 -137.682617188
-167404.278893 -166.251220703
-167526.338155 -195.609130859
-167648.397418 -223.145385742
-167770.456681 -246.127929688
-167892.515944 -261.997070312
-168014.575206 -268.649902344
-168136.634469 -264.688232422
-168258.693732 -249.599365234
-168380.752995 -223.850952148
-168502.812258 -188.887329102
-168624.87152 -147.024536133
-168746.930783 -101.25390625
-168868.990046 -54.9715576172
-168991.049309 -11.6623535156
-169113.108571 25.4333496094
-169235.167834 53.6315917969
-169357.227097 71.0666503906
-169479.28636 76.8748779297
-169601.345623 71.2791748047
-169723.404885 55.5648193359
-169845.464148 31.9508056641
-169967.523411 3.36560058594
-170089.582674 -26.8482666016
-170211.641936 -55.2717285156
-170333.701199 -78.7535400391
-170455.760462 -94.7276611328
-170577.819725 -101.470947266
-170699.878987 -98.2725830078
-170821.93825 -85.5002441406
-170943.997513 -64.5562744141
-171066.056776 -37.7257080078
-171188.116039 -7.93518066406
-171310.175301 21.5541992188
-171432.234564 47.4890136719
-171554.293827 66.9611816406
-171676.35309 77.7124023438
-171798.412352 78.3688964844
-171920.471615 68.5845947266
-172042.530878 49.0788574219
-172164.590141 21.5634765625
-172286.649404 -11.4326171875
-172408.708666 -46.8201904297
-172530.767929 -81.2646484375
-172652.827192 -111.523681641
-172774.886455 -134.774291992
-172896.945717 -148.893798828
-173019.00498 -152.667236328
-173141.064243 -145.901367188
-173263.123506 -129.432128906
-173385.182768 -105.025634766
-173507.242031 -75.1882324219
-173629.301294 -42.8989257812
-173751.360557 -11.2999267578
-173873.41982 16.6270751953
-173995.479082 38.3637695312
-174117.538345 52.1043701172
-174239.597608 56.9290771484
-174361.656871 52.8817138672
-174483.716133 40.9475097656
-174605.775396 22.9315185547
-174727.834659 1.25463867188
-174849.893922 -21.3116455078
-174971.953185 -41.9453125
-175094.012447 -58.0715332031
-175216.07171 -67.6340332031
-175338.130973 -69.3070068359
-175460.190236 -62.6279296875
-175582.249498 -48.0402832031
-175704.308761 -26.841796875
-175826.368024 -1.04370117188
-175948.427287 26.837890625
-176070.486549 54.0426025391
-176192.545812 77.8442382812
-176314.605075 95.8218994141
-176436.664338 106.093383789
-176558.723601 107.491455078
-176680.782863 99.662109375
-176802.842126 83.0799560547
-176924.901389 58.9809570312
-177046.960652 29.2211914062
-177169.019914 -3.9189453125
-177291.079177 -37.9664306641
-177413.13844 -70.4932861328
-177535.197703 -99.3386230469
-177657.256966 -122.791625977
-177779.316228 -139.716552734
-177901.375491 -149.612060547
-178023.434754 -152.599487305
-178145.494017 -149.347290039
-178267.553279 -140.942016602
-178389.612542 -128.725341797
-178511.671805 -114.116333008
-178633.731068 -98.4410400391
-178755.79033 -82.7897949219
-178877.849593 -67.9168701172
-178999.908856 -54.1940917969
-179121.968119 -41.6188964844
-179244.027382 -29.8771972656
-179366.086644 -18.4459228516
-179488.145907 -6.72485351562
-179610.20517 5.82531738281
-179732.264433 19.5539550781
-179854.323695 34.5207519531
-179976.382958 50.4383544922
-180098.442221 66.6652832031
-180220.501484 82.2532958984
-180342.560747 96.0419921875
-180464.620009 106.792602539
-180586.679272 113.340576172
-180708.738535 114.75390625
-180830.797798 110.473144531
-180952.85706 100.41418457
-181074.916323 85.0239257812
-181196.975586 65.2747802734
-181319.034849 42.59765625
-181441.094111 18.7604980469
-181563.153374 -4.298828125
-181685.212637 -24.6669921875
-181807.2719 -40.6547851562
-181929.331163 -50.9816894531
-182051.390425 -54.9210205078
-182173.449688 -52.3918457031
-182295.508951 -43.9821777344
-182417.568214 -30.9022216797
-182539.627476 -14.8670654297
-182661.686739 2.07678222656
-182783.746002 17.7658691406
-182905.805265 30.1511230469
-183027.864528 37.5230712891
-183149.92379 38.7049560547
-183271.983053 33.1922607422
-183394.042316 21.2229003906
-183516.101579 3.76770019531
-183638.160841 -17.5574951172
-183760.220104 -40.6524658203
-183882.279367 -63.1478271484
-184004.33863 -82.6561279297
-184126.397892 -97.0279541016
-184248.457155 -104.591430664
-184370.516418 -104.343261719
-184492.575681 -96.0756835938
-184614.634944 -80.4202880859
-184736.694206 -58.8061523438
-184858.753469 -33.3321533203
-184980.812732 -6.56701660156
-185102.871995 18.7021484375
-185224.931257 39.7498779297
-185346.99052 54.1907958984
-185469.049783 60.2281494141
-185591.109046 56.8453369141
-185713.168309 43.9233398438
-185835.227571 22.2679443359
-185957.286834 -6.45373535156
-186079.346097 -39.8648681641
-186201.40536 -75.0989990234
-186323.464622 -109.069824219
-186445.523885 -138.764038086
-186567.583148 -161.523193359
-186689.642411 -175.292724609
-186811.701673 -178.806762695
-186933.760936 -171.696289062
-187055.820199 -154.506591797
-187177.879462 -128.625610352
-187299.938725 -96.1302490234
-187421.997987 -59.5698242188
-187544.05725 -21.7075195312
-187666.116513 14.7513427734
-187788.175776 47.4169921875
-187910.235038 74.4300537109
-188032.294301 94.6156005859
-188154.353564 107.557983398
-188276.412827 113.593261719
-188398.47209 113.720336914
-188520.531352 109.443115234
-188642.590615 102.560668945
-188764.649878 94.9333496094
-188886.709141 88.2462158203
-189008.768403 83.80078125
-189130.827666 82.3552246094
-189252.886929 84.0316162109
-189374.946192 88.2996826172
-189497.005454 94.0389404297
-189619.064717 99.6734619141
-189741.12398 103.360107422
-189863.183243 103.213745117
-189985.242506 97.5427246094
-190107.301768 85.0665283203
-190229.361031 65.0954589844
-190351.420294 37.6474609375
-190473.479557 3.49304199219
-190595.538819 -35.8822021484
-190717.598082 -78.3885498047
-190839.657345 -121.512451172
-190961.716608 -162.541748047
-191083.775871 -198.818847656
-191205.835133 -227.988891602
-191327.894396 -248.223999023
-191449.953659 -258.397583008
-191572.012922 -258.190185547
-191694.072184 -248.118041992
-191816.131447 -229.480712891
-191938.19071 -204.234375
-192060.249973 -174.802368164
-192182.309235 -143.844238281
-192304.368498 -114.006103516
-192426.427761 -87.6767578125
-192548.487024 -66.7751464844
-192670.546287 -52.5888671875
-192792.605549 -45.6790771484
-192914.664812 -45.8588867188
-193036.724075 -52.2478027344
-193158.783338 -63.3924560547
-193280.8426 -77.4407958984
-193402.901863 -92.3502197266
-193524.961126 -106.106811523
-193647.020389 -116.935180664
-193769.079652 -123.474121094
-193891.138914 -124.903564453
-194013.198177 -121.011108398
-194135.25744 -112.191894531
-194257.316703 -99.3837890625
-194379.375965 -83.9504394531
-194501.435228 -67.5191650391
-194623.494491 -51.7996826172
-194745.553754 -38.3975830078
-194867.613016 -28.6457519531
-194989.672279 -23.4689941406
-195111.731542 -23.2960205078
-195233.790805 -28.025390625
-195355.850068 -37.0493164062
-195477.90933 -49.3266601562
-195599.968593 -63.5018310547
-195722.027856 -78.0483398438
-195844.087119 -91.4276123047
-195966.146381 -102.241088867
-196088.205644 -109.362670898
-196210.264907 -112.036987305
-196332.32417 -109.936035156
-196454.383433 -103.169677734
-196576.442695 -92.2507324219
-196698.501958 -78.0224609375
-196820.561221 -61.5561523438
-196942.620484 -44.0335693359
-197064.679746 -26.6257324219
-197186.739009 -10.3841552734
-197308.798272 3.84826660156
-197430.857535 15.4945068359
-197552.916797 24.2667236328
-197674.97606 30.1567382812
-197797.035323 33.3948974609
-197919.094586 34.3863525391
-198041.153849 33.6353759766
-198163.213111 31.6649169922
-198285.272374 28.9456787109
-198407.331637 25.8408203125
-198529.3909 22.5733642578
-198651.450162 19.2181396484
-198773.509425 15.7194824219
-198895.568688 11.9282226562
-199017.627951 7.65405273438
-199139.687214 2.72143554688
-199261.746476 -2.97631835938
-199383.805739 -9.43542480469
-199505.865002 -16.5181884766
-199627.924265 -23.9523925781
-199749.983527 -31.3530273438
-199872.04279 -38.2650146484
-199994.102053 -44.2209472656
-200116.161316 -48.8062744141
-200238.220578 -51.7213134766
-200360.279841 -52.8345947266
-200482.339104 -52.2152099609
-200604.398367 -50.1403808594
-200726.45763 -47.0778808594
-200848.516892 -43.6375732422
-200970.576155 -40.5048828125
-201092.635418 -38.3569335938
-201214.694681 -37.7757568359
-201336.753943 -39.1658935547
-201458.813206 -42.6920166016
-201580.872469 -48.2403564453
-201702.931732 -55.4166259766
-201824.990995 -63.5762939453
-201947.050257 -71.8930664062
-202069.10952 -79.4526367188
-202191.168783 -85.3670654297
-202313.228046 -88.8952636719
-202435.287308 -89.5534667969
-202557.346571 -87.2042236328
-202679.405834 -82.111328125
-202801.465097 -74.9479980469
-202923.524359 -66.7589111328
-203045.583622 -58.8714599609
-203167.642885 -52.767578125
-203289.702148 -49.9226074219
-203411.761411 -51.6309814453
-203533.820673 -58.8356933594
-203655.879936 -71.9782714844
-203777.939199 -90.8924560547
-203899.998462 -114.750732422
-204022.057724 -142.076782227
-204144.116987 -170.826293945
-204266.17625 -198.533203125
-204388.235513 -222.508911133
-204510.294776 -240.080078125
-204632.354038 -248.842529297
-204754.413301 -246.906860352
-204876.472564 -233.111694336
-204998.531827 -207.182006836
-205120.591089 -169.813598633
-205242.650352 -122.673461914
-205364.709615 -68.3106689453
-205486.768878 -9.98315429688
-205608.82814 48.5869140625
-205730.887403 103.509643555
-205852.946666 151.049194336
-205975.005929 187.943969727
-206097.065192 211.692138672
-206219.124454 220.780883789
-206341.183717 214.831665039
-206463.24298 194.650512695
-206585.302243 162.175415039
-206707.361505 120.323364258
-206829.420768 72.7509765625
-206951.480031 23.5478515625
-207073.539294 -23.1103515625
-207195.598557 -63.3179931641
-207317.657819 -93.7718505859
-207439.717082 -112.053222656
-207561.776345 -116.830078125
-207683.835608 -107.966308594
-207805.89487 -86.5239257812
-207927.954133 -54.6610107422
-208050.013396 -15.4344482422
-208172.072659 27.4727783203
-208294.131921 70.0794677734
-208416.191184 108.452270508
-208538.250447 139.045532227
-208660.30971 159.002685547
-208782.368973 166.390380859
-208904.428235 160.351318359
-209026.487498 141.158325195
-209148.546761 110.171264648
-209270.606024 69.7003173828
-209392.665286 22.7915039062
-209514.724549 -27.0460205078
-209636.783812 -76.1431884766
-209758.843075 -120.979003906
-209880.902338 -158.465209961
-210002.9616 -186.183227539
-210125.020863 -202.556518555
-210247.080126 -206.94128418
-210369.139389 -199.637329102
-210491.198651 -181.815551758
-210613.257914 -155.377807617
-210735.317177 -122.761108398
-210857.37644 -86.7083740234
-210979.435702 -50.0269775391
-211101.494965 -15.3582763672
-211223.554228 15.0236816406
-211345.613491 39.3682861328
-211467.672754 56.5456542969
-211589.732016 66.0843505859
-211711.791279 68.1499023438
-211833.850542 63.4674072266
-211955.909805 53.2054443359
-212077.969067 38.8294677734
-212200.02833 21.9464111328
-212322.087593 4.15087890625
-212444.146856 -13.109375
-212566.206118 -28.6392822266
-212688.265381 -41.5670166016
-212810.324644 -51.3751220703
-212932.383907 -57.8948974609
-213054.44317 -61.2681884766
-213176.502432 -61.8862304688
-213298.561695 -60.3118896484
-213420.620958 -57.1993408203
-213542.680221 -53.2180175781
-213664.739483 -48.9893798828
-213786.798746 -45.0411376953
-213908.858009 -41.7829589844
-214030.917272 -39.5009765625
-214152.976535 -38.3697509766
-214275.035797 -38.4750976562
-214397.09506 -39.8436279297
-214519.154323 -42.4699707031
-214641.213586 -46.3388671875
-214763.272848 -51.4357910156
-214885.332111 -57.7440185547
-215007.391374 -65.2308349609
-215129.450637 -73.8221435547
-215251.509899 -83.3713378906
-215373.569162 -93.62890625
-215495.628425 -104.217407227
-215617.687688 -114.618896484
-215739.746951 -124.178833008
-215861.806213 -132.129638672
-215983.865476 -137.634155273
-216105.924739 -139.846801758
-216227.984002 -137.987548828
-216350.043264 -131.421630859
-216472.102527 -119.737915039
-216594.16179 -102.814819336
-216716.221053 -80.8684082031
-216838.280316 -54.4741210938
-216960.339578 -24.5560302734
-217082.398841 7.654296875
-217204.458104 40.6909179688
-217326.517367 72.9516601562
-217448.576629 102.816650391
-217570.635892 128.772338867
-217692.695155 149.534545898
-217814.754418 164.156494141
-217936.81368 172.110961914
-218058.872943 173.340698242
-218180.932206 168.266845703
-218302.991469 157.759399414
-218425.050732 143.064819336
-218547.109994 125.702880859
-218669.169257 107.3359375
-218791.22852 89.6253662109
-218913.287783 74.0875244141
-219035.347045 61.9605712891
-219157.406308 54.0971679688
-219279.465571 50.8892822266
-219401.524834 52.2359619141
-219523.584097 57.5537109375
-219645.643359 65.8309326172
-219767.702622 75.720703125
-219889.761885 85.6629638672
-220011.821148 94.0257568359
-220133.88041 99.25390625
-220255.939673 100.007080078
-220377.998936 95.2824707031
-220500.058199 84.5036621094
-220622.117461 67.5729980469
-220744.176724 44.8818359375
-220866.235987 17.2770996094
-220988.29525 -14.0089111328
-221110.354513 -47.4638671875
-221232.413775 -81.4196777344
-221354.473038 -114.188598633
-221476.532301 -144.198852539
-221598.591564 -170.11328125
-221720.650826 -190.927001953
-221842.710089 -206.03112793
-221964.769352 -215.240600586
-222086.828615 -218.783447266
-222208.887878 -217.255371094
-222330.94714 -211.541381836
-222453.006403 -202.719238281
-222575.065666 -191.945678711
-222697.124929 -180.345458984
-222819.184191 -168.906616211
-222941.243454 -158.395141602
-223063.302717 -149.295654297
-223185.36198 -141.78125
-223307.421242 -135.719238281
-223429.480505 -130.703491211
-223551.539768 -126.117675781
-223673.599031 -121.216552734
-223795.658294 -115.220947266
-223917.717556 -107.415039062
-224039.776819 -97.2366943359
-224161.836082 -84.3531494141
-224283.895345 -68.7165527344
-224405.954607 -50.5889892578
-224528.01387 -30.5423583984
-224650.073133 -9.42663574219
-224772.132396 11.6862792969
-224894.191659 31.5811767578
-225016.250921 48.9904785156
-225138.310184 62.6931152344
-225260.369447 71.6105957031
-225382.42871 74.8942871094
-225504.487972 71.9951171875
-225626.547235 62.712890625
-225748.606498 47.2176513672
-225870.665761 26.0479736328
-225992.725023 0.080810546875
-226114.784286 -29.5205078125
-226236.843549 -61.3773193359
-226358.902812 -93.978515625
-226480.962075 -125.771118164
-226603.021337 -155.250488281
-226725.0806 -181.044433594
-226847.139863 -201.985839844
-226969.199126 -217.169921875
-227091.258388 -225.992431641
-227213.317651 -228.169799805
-227335.376914 -223.737670898
-227457.436177 -213.032592773
-227579.49544 -196.656982422
-227701.554702 -175.434692383
-227823.613965 -150.353881836
-227945.673228 -122.509521484
-228067.732491 -93.04296875
-228189.791753 -63.0854492188
-228311.851016 -33.7059326172
-228433.910279 -5.86987304688
-228555.969542 19.5968017578
-228678.028804 42.0311279297
-228800.088067 60.9471435547
-228922.14733 76.0412597656
-229044.206593 87.1882324219
-229166.265856 94.4313964844
-229288.325118 97.9654541016
-229410.384381 98.1148681641
-229532.443644 95.3115234375
-229654.502907 90.06640625
-229776.562169 82.9438476562
-229898.621432 74.533203125
-230020.680695 65.4232177734
-230142.739958 56.1756591797
-230264.799221 47.3037109375
-230386.858483 39.25
-230508.917746 32.3708496094
-230630.977009 26.921875
-230753.036272 23.0498046875
-230875.095534 20.7877197266
-230997.154797 20.056640625
-231119.21406 20.6711425781
-231241.273323 22.3508300781
-231363.332585 24.7369384766
-231485.391848 27.4119873047
-231607.451111 29.9245605469
-231729.510374 31.8145751953
-231851.569637 32.6411132812
-231973.628899 32.0085449219
-232095.688162 29.5916748047
-232217.747425 25.1574707031
-232339.806688 18.5810546875
-232461.86595 9.857421875
-232583.925213 -0.893920898438
-232705.984476 -13.4328613281
-232828.043739 -27.4061279297
-232950.103002 -42.3649902344
-233072.162264 -57.7867431641
-233194.221527 -73.1016845703
-233316.28079 -87.72265625
-233438.340053 -101.077148438
-233560.399315 -112.637939453
-233682.458578 -121.952148438
-233804.517841 -128.666625977
-233926.577104 -132.547485352
-234048.636366 -133.492553711
-234170.695629 -131.536254883
-234292.754892 -126.847045898
-234414.814155 -119.715820312
-234536.873418 -110.536987305
-234658.93268 -99.7828369141
-234780.991943 -87.9747314453
-234903.051206 -75.6479492188
-235025.110469 -63.3187255859
-235147.169731 -51.4515380859
-235269.228994 -40.4291992188
-235391.288257 -30.5307617188
-235513.34752 -21.916015625
-235635.406783 -14.6180419922
-235757.466045 -8.54821777344
-235879.525308 -3.50817871094
-236001.584571 0.787719726562
-236123.643834 4.68225097656
-236245.703096 8.54016113281
-236367.762359 12.7100830078
-236489.821622 17.486328125
-236611.880885 23.0740966797
-236733.940147 29.5620117188
-236855.99941 36.9022216797
-236978.058673 44.9040527344
-237100.117936 53.2390136719
-237222.177199 61.4591064453
-237344.236461 69.0280761719
-237466.295724 75.3636474609
-237588.354987 79.8858642578
-237710.41425 82.0715332031
-237832.473512 81.5069580078
-237954.532775 77.9362792969
-238076.592038 71.30078125
-238198.651301 61.7637939453
-238320.710564 49.7197265625
-238442.769826 35.7839355469
-238564.829089 20.7645263672
-238686.888352 5.61437988281
-238808.947615 -8.630859375
-238931.006877 -20.9283447266
-239053.06614 -30.3063964844
-239175.125403 -35.9461669922
-239297.184666 -37.2541503906
-239419.243928 -33.9243164062
-239541.303191 -25.9793701172
-239663.362454 -13.7899169922
-239785.421717 1.93127441406
-239907.48098 20.1639404297
-240029.540242 39.6380615234
-240151.599505 58.9140625
-240273.658768 76.4813232422
-240395.718031 90.8635253906
-240517.777293 100.728149414
-240639.836556 104.987304688
-240761.895819 102.885986328
-240883.955082 94.0651855469
-241006.014345 78.6008300781
-241128.073607 57.0083007812
-241250.13287 30.2171630859
-241372.192133 -0.486694335938
-241494.251396 -33.5467529297
-241616.310658 -67.2388916016
-241738.369921 -99.7915039062
-241860.429184 -129.507324219
-241982.488447 -154.879882812
-242104.547709 -174.695922852
-242226.606972 -188.115356445
-242348.666235 -194.722412109
-242470.725498 -194.543945312
-242592.784761 -188.036987305
-242714.844023 -176.040649414
-242836.903286 -159.703613281
-242958.962549 -140.389404297
-243081.021812 -119.567871094
-243203.081074 -98.7045898438
-243325.140337 -79.1529541016
-243447.1996 -62.0610351562
-243569.258863 -48.2999267578
-243691.318126 -38.4162597656
-243813.377388 -32.6149902344
-243935.436651 -30.7701416016
-244057.495914 -32.4632568359
-244179.555177 -37.0428466797
-244301.614439 -43.7003173828
-244423.673702 -51.5543212891
-244545.732965 -59.7347412109
-244667.792228 -67.4602050781
-244789.85149 -74.1002197266
-244911.910753 -79.2191162109
-245033.970016 -82.59765625
-245156.029279 -84.2307128906
-245278.088542 -84.3037109375
-245400.147804 -83.1512451172
-245522.207067 -81.2020263672
-245644.26633 -78.9166259766
-245766.325593 -76.7258300781
-245888.384855 -74.9753417969
-246010.444118 -73.8815917969
-246132.503381 -73.5037841797
-246254.562644 -73.7370605469
-246376.621907 -74.3205566406
-246498.681169 -74.8681640625
-246620.740432 -74.9105224609
-246742.799695 -73.9483642578
-246864.858958 -71.5093994141
-246986.91822 -67.205078125
-247108.977483 -60.7788085938
-247231.036746 -52.142578125
-247353.096009 -41.3975830078
-247475.155271 -28.8375244141
-247597.214534 -14.9329833984
-247719.273797 -0.300659179688
-247841.33306 14.3420410156
-247963.392323 28.2316894531
-248085.451585 40.6163330078
-248207.510848 50.8140869141
-248329.570111 58.2631835938
-248451.629374 62.5639648438
-248573.688636 63.5054931641
-248695.747899 61.0775146484
-248817.807162 55.4672851562
-248939.866425 47.0394287109
-249061.925688 36.3074951172
-249183.98495 23.8918457031
-249306.044213 10.4766845703
-249428.103476 -3.23608398438
-249550.162739 -16.5709228516
-249672.222001 -28.9130859375
-249794.281264 -39.7393798828
-249916.340527 -48.6357421875
-250038.39979 -55.3065185547
-250160.459052 -59.5744628906
-250282.518315 -61.3731689453
-250404.577578 -60.7351074219
-250526.636841 -57.7757568359
-250648.696104 -52.6778564453
-250770.755366 -45.6779785156
-250892.814629 -37.0544433594
-251014.873892 -27.1204833984
-251136.933155 -16.2193603516
-251258.992417 -4.72387695312
-251381.05168 6.96435546875
-251503.110943 18.4154052734
-251625.170206 29.1735839844
-251747.229469 38.7637939453
-251869.288731 46.7034912109
-251991.347994 52.5192871094
-252113.407257 55.7694091797
-252235.46652 56.0701904297
-252357.525782 53.1241455078
-252479.585045 46.7501220703
-252601.644308 36.9088134766
-252723.703571 23.7255859375
-252845.762833 7.50183105469
-252967.822096 -11.2786865234
-253089.881359 -31.9599609375
-253211.940622 -53.7310791016
-253333.999885 -75.6580810547
-253456.059147 -96.7258300781
-253578.11841 -115.886352539
-253700.177673 -132.113891602
-253822.236936 -144.462768555
-253944.296198 -152.123046875
-254066.355461 -154.471191406
-254188.414724 -151.114257812
-254310.473987 -141.922363281
-254432.53325 -127.048828125
-254554.592512 -106.935302734
-254676.651775 -82.3039550781
-254798.711038 -54.1323242188
-254920.770301 -23.6160888672
-255042.829563 7.88220214844
-255164.888826 38.8933105469
-255286.948089 67.9104003906
-255409.007352 93.4635009766
-255531.066614 114.193847656
-255653.125877 128.928466797
-255775.18514 136.747070312
-255897.244403 137.040527344
-256019.303666 129.557128906
-256141.362928 114.431518555
-256263.422191 92.1959228516
-256385.481454 63.7697753906
-256507.540717 30.4289550781
-256629.599979 -6.24792480469
-256751.659242 -44.4533691406
-256873.718505 -82.2401123047
-256995.777768 -117.626220703
-257117.837031 -148.705810547
-257239.896293 -173.76171875
-257361.955556 -191.372192383
-257484.014819 -200.502929688
-257606.074082 -200.581054688
-257728.133344 -191.539916992
-257850.192607 -173.834350586
-257972.25187 -148.421264648
-258094.311133 -116.706542969
-258216.370395 -80.4594726562
-258338.429658 -41.7023925781
-258460.488921 -2.57763671875
-258582.548184 34.7928466797
-258704.607447 68.4493408203
-258826.666709 96.7242431641
-258948.725972 118.351806641
-259070.785235 132.545898438
-259192.844498 139.042114258
-259314.90376 138.098632812
-259436.963023 130.454956055
-259559.022286 117.255004883
-259681.081549 99.9371337891
-259803.140811 80.1025390625
-259925.200074 59.3742675781
-260047.259337 39.2580566406
-260169.3186 21.0184326172
-260291.377863 5.58081054688
-260413.437125 -6.52941894531
-260535.496388 -15.2098388672
-260657.555651 -20.7579345703
-260779.614914 -23.8088378906
-260901.674176 -25.2406005859
-261023.733439 -26.0524902344
-261145.792702 -27.2331542969
-261267.851965 -29.6317138672
-261389.911228 -33.8425292969
-261511.97049 -40.1196289062
-261634.029753 -48.3294677734
-261756.089016 -57.9468994141
-261878.148279 -68.0975341797
-262000.207541 -77.6411132812
-262122.266804 -85.2918701172
-262244.326067 -89.7593994141
-262366.38533 -89.9001464844
-262488.444592 -84.8609619141
-262610.503855 -74.2003173828
-262732.563118 -57.9732666016
-262854.622381 -36.7690429688
-262976.681644 -11.6960449219
-263098.740906 15.6862792969
-263220.800169 43.4869384766
-263342.859432 69.6391601562
-263464.918695 92.0844726562
-263586.977957 108.962768555
-263709.03722 118.793579102
-263831.096483 120.627807617
-263953.155746 114.155029297
-264075.215009 99.7553710938
-264197.274271 78.4868164062
-264319.333534 52.0096435547
-264441.392797 22.4515380859
-264563.45206 -7.77380371094
-264685.511322 -36.1801757812
-264807.570585 -60.4313964844
-264929.629848 -78.5568847656
-265051.689111 -89.1342773438
-265173.748373 -91.4241943359
-265295.807636 -85.4442138672
-265417.866899 -71.9686279297
-265539.926162 -52.4606933594
-265661.985425 -28.9362792969
-265784.044687 -3.77551269531
-265906.10395 20.5029296875
-266028.163213 41.4832763672
-266150.222476 57.0834960938
-266272.281738 65.7576904297
-266394.341001 66.6480712891
-266516.400264 59.6708984375
-266638.459527 45.5283203125
-266760.51879 25.6448974609
-266882.578052 2.03234863281
-267004.637315 -22.9020996094
-267126.696578 -46.5892333984
-267248.755841 -66.5466308594
-267370.815103 -80.6220703125
-267492.874366 -87.2083740234
-267614.933629 -85.4056396484
-267736.992892 -75.1166992188
-267859.052154 -57.068359375
-267981.111417 -32.7512207031
-268103.17068 -4.28820800781
-268225.229943 25.7592773438
-268347.289206 54.6280517578
-268469.348468 79.6088867188
-268591.407731 98.3002929688
-268713.466994 108.834106445
-268835.526257 110.051635742
-268957.585519 101.61315918
-269079.644782 84.0345458984
-269201.704045 58.6414794922
-269323.763308 27.4506835938
-269445.822571 -7.01220703125
-269567.881833 -41.9407958984
-269689.941096 -74.5004882812
-269812.000359 -102.08203125
-269934.059622 -122.532348633
-270056.118884 -134.341552734
-270178.178147 -136.770629883
-270300.23741 -129.906860352
-270422.296673 -114.64465332
-270544.355935 -92.5946044922
-270666.415198 -65.9289550781
-270788.474461 -37.1817626953
-270910.533724 -9.01782226562
-271032.592987 16.0010986328
-271154.652249 35.6389160156
-271276.711512 48.1715087891
-271398.770775 52.5231933594
-271520.830038 48.3436279297
-271642.8893 36.0178222656
-271764.948563 16.6130371094
-271887.007826 -8.23168945312
-272009.067089 -36.4608154297
-272131.126352 -65.7867431641
-272253.185614 -93.8846435547
-272375.244877 -118.584106445
-272497.30414 -138.033935547
-272619.363403 -150.834838867
-272741.422665 -156.123657227
-272863.481928 -153.610473633
-272985.541191 -143.563110352
-273107.600454 -126.748779297
-273229.659716 -104.338623047
-273351.718979 -77.787109375
-273473.778242 -48.6990966797
-273595.837505 -18.6978759766
-273717.896768 10.6948242188
-273839.95603 38.1574707031
-273962.015293 62.6380615234
-274084.074556 83.3937988281
-274206.133819 99.9981689453
-274328.193081 112.321289062
-274450.252344 120.487915039
-274572.311607 124.820922852
-274694.37087 125.776855469
-274816.430133 123.884399414
-274938.489395 119.687133789
-275060.548658 113.699584961
-275182.607921 106.378662109
-275304.667184 98.1071777344
-275426.726446 89.1938476562
-275548.785709 79.8807373047
-275670.844972 70.3602294922
-275792.904235 60.7907714844
-275914.963497 51.3132324219
-276037.02276 42.0617675781
-276159.082023 33.1668701172
-276281.141286 24.7525634766
-276403.200549 16.9274902344
-276525.259811 9.7705078125
-276647.319074 3.3173828125
-276769.378337 -2.45129394531
-276891.4376 -7.61779785156
-277013.496862 -12.3247070312
-277135.556125 -16.7672119141
-277257.615388 -21.1740722656
-277379.674651 -25.7836914062
-277501.733914 -30.8146972656
-277623.793176 -36.4365234375
-277745.852439 -42.7438964844
-277867.911702 -49.7358398438
-277989.970965 -57.3083496094
-278112.030227 -65.2551269531
-278234.08949 -73.2824707031
-278356.148753 -81.0344238281
-278478.208016 -88.1267089844
-278600.267278 -94.1827392578
-278722.326541 -98.8725585938
-278844.385804 -101.943359375
-278966.445067 -103.242675781
-279088.50433 -102.728027344
-279210.563592 -100.462646484
-279332.622855 -96.5963134766
-279454.682118 -91.3358154297
-279576.741381 -84.9057617188
-279698.800643 -77.5062255859
-279820.859906 -69.275390625
-279942.919169 -60.2580566406
-280064.978432 -50.3911132812
-280187.037695 -39.5035400391
-280309.096957 -27.337890625
-280431.15622 -13.5893554688
-280553.215483 2.03979492188
-280675.274746 19.7774658203
-280797.334008 39.7141113281
-280919.393271 61.7429199219
-281041.452534 85.5130615234
-281163.511797 110.405395508
-281285.571059 135.534057617
-281407.630322 159.779418945
-281529.689585 181.850097656
-281651.748848 200.371948242
-281773.808111 213.99621582
-281895.867373 221.519165039
-282017.926636 222.0
-282139.985899 214.867553711
-282262.045162 200.001464844
-282384.104424 177.781616211
-282506.163687 149.096069336
-282628.22295 115.305908203
-282750.282213 78.1672363281
-282872.341476 39.7161865234
-282994.400738 2.12548828125
-283116.460001 -32.4567871094
-283238.519264 -62.0672607422
-283360.578527 -85.0793457031
-283482.637789 -100.324829102
-283604.697052 -107.180541992
-283726.756315 -105.606811523
-283848.815578 -96.1381835938
-283970.87484 -79.8225097656
-284092.934103 -58.1196289062
-284214.993366 -32.7641601562
-284337.052629 -5.60913085938
-284459.111892 21.5344238281
-284581.171154 47.0500488281
-284703.230417 69.6413574219
-284825.28968 88.4210205078
-284947.348943 102.956420898
-285069.408205 113.266113281
-285191.467468 119.769775391
-285313.526731 123.199707031
-285435.585994 124.480834961
-285557.645257 124.596191406
-285679.704519 124.452026367
-285801.763782 124.756835938
-285923.823045 125.926635742
-286045.882308 128.032226562
-286167.94157 130.786010742
-286290.000833 133.578979492
-286412.060096 135.55480957
-286534.119359 135.720581055
-286656.178621 133.077270508
-286778.237884 126.755859375
-286900.297147 116.144775391
-287022.35641 100.993774414
-287144.415673 81.4802246094
-287266.474935 58.2312011719
-287388.534198 32.2961425781
-287510.593461 5.0732421875
-287632.652724 -21.8078613281
-287754.711986 -46.6306152344
-287876.771249 -67.7525634766
-287998.830512 -83.7661132812
-288120.889775 -93.6405029297
-288242.949038 -96.8327636719
-288365.0083 -93.3519287109
-288487.067563 -83.7734375
-288609.126826 -69.1955566406
-288731.186089 -51.1483154297
-288853.245351 -31.4564208984
-288975.304614 -12.0731201172
-289097.363877 5.099609375
-289219.42314 18.3876953125
-289341.482402 26.5002441406
-289463.541665 28.6480712891
-289585.600928 24.615234375
-289707.660191 14.7739257812
-289829.719454 0.0428466796875
-289951.778716 -18.2064208984
-290073.837979 -38.2862548828
-290195.897242 -58.3607177734
-290317.956505 -76.6245117188
-290440.015767 -91.4782714844
-290562.07503 -101.681762695
-290684.134293 -106.469604492
-290806.193556 -105.620849609
-290928.252819 -99.4711914062
-291050.312081 -88.8741455078
-291172.371344 -75.1085205078
-291294.430607 -59.7473144531
-291416.48987 -44.4993896484
-291538.549132 -31.0391845703
-291660.608395 -20.8428955078
-291782.667658 -15.0462646484
-291904.726921 -14.3380126953
-292026.786183 -18.8988037109
-292148.845446 -28.388671875
-292270.904709 -41.9875488281
-292392.963972 -58.4777832031
-292515.023235 -76.3649902344
-292637.082497 -94.0213623047
-292759.14176 -109.836181641
-292881.201023 -122.361328125
-293003.260286 -130.435668945
-293125.319548 -133.277832031
-293247.378811 -130.538208008
-293369.438074 -122.310302734
-293491.497337 -109.09777832
-293613.5566 -91.7457275391
-293735.615862 -71.3446044922
-293857.675125 -49.1170654297
-293979.734388 -26.3002929688
-294101.793651 -4.03869628906
-294223.852913 16.7069091797
-294345.912176 35.2209472656
-294467.971439 51.0620117188
-294590.030702 64.0610351562
-294712.089964 74.287109375
-294834.149227 81.9891357422
-294956.20849 87.5240478516
-295078.267753 91.2758789062
-295200.327016 93.5845947266
-295322.386278 94.68359375
-295444.445541 94.6641845703
-295566.504804 93.4619140625
-295688.564067 90.8726806641
-295810.623329 86.5930175781
-295932.682592 80.2789306641
-296054.741855 71.6170654297
-296176.801118 60.3985595703
-296298.860381 46.5843505859
-296420.919643 30.3536376953
-296542.978906 12.1290283203
-296665.038169 -7.42687988281
-296787.097432 -27.4454345703
-296909.156694 -46.912109375
-297031.215957 -64.7502441406
-297153.27522 -79.9173583984
-297275.334483 -91.5067138672
-297397.393745 -98.8411865234
-297519.453008 -101.549560547
-297641.512271 -99.6171875
-297763.571534 -93.4039306641
-297885.630797 -83.6268310547
-298007.690059 -71.3057861328
-298129.749322 -57.6811523438
-298251.808585 -44.1047363281
-298373.867848 -31.9195556641
-298495.92711 -22.3355712891
-298617.986373 -16.3168945312
-298740.045636 -14.4881591797
-298862.104899 -17.072265625
-298984.164162 -23.8645019531
-299106.223424 -34.2449951172
-299228.282687 -47.2299804688
-299350.34195 -61.5573730469
-299472.401213 -75.7972412109
-299594.460475 -88.4786376953
-299716.519738 -98.2188720703
-299838.579001 -103.846801758
-299960.638264 -104.504882812
-300082.697526 -99.7235107422
-300204.756789 -89.4598388672
-300326.816052 -74.0992431641
-300448.875315 -54.4195556641
-300570.934578 -31.51953125
-300692.99384 -6.72424316406
-300815.053103 18.5294189453
-300937.112366 42.8133544922
-301059.171629 64.8229980469
-301181.230891 83.4788818359
-301303.290154 98.005859375
-301425.349417 107.980834961
-301547.40868 113.350708008
-301669.467943 114.416748047
-301791.527205 111.788208008
-301913.586468 106.315307617
-302035.645731 99.0025634766
-302157.704994 90.9147949219
-302279.764256 83.0855712891
-302401.823519 76.4318847656
-302523.882782 71.6878662109
-302645.942045 69.3577880859
-302768.001307 69.6928710938
-302890.06057 72.6943359375
-303012.119833 78.1359863281
-303134.179096 85.6064453125
-303256.238359 94.5660400391
-303378.297621 104.406616211
-303500.356884 114.51550293
-303622.416147 124.331176758
-303744.47541 133.390014648
-303866.534672 141.357788086
-303988.593935 148.045166016
-304110.653198 153.408325195
-304232.712461 157.532836914
-304354.771724 160.606567383
-304476.830986 162.885375977
-304598.890249 164.652587891
-304720.949512 166.180297852
-304843.008775 167.695922852
-304965.068037 169.353759766
-305087.1273 171.218261719
-305209.186563 173.257202148
-305331.245826 175.345825195
-305453.305088 177.280151367
-305575.364351 178.798217773
-305697.423614 179.60559082
-305819.482877 179.404296875
-305941.54214 177.920043945
-306063.601402 174.926391602
-306185.660665 170.265991211
-306307.719928 163.862182617
-306429.779191 155.726928711
-306551.838453 145.958618164
-306673.897716 134.736816406
-306795.956979 122.309570312
-306918.016242 108.976806641
-307040.075504 95.0736083984
-307162.134767 80.9499511719
-307284.19403 66.9533691406
-307406.253293 53.4108886719
-307528.312556 40.6177978516
-307650.371818 28.8247070312
-307772.431081 18.2316894531
-307894.490344 8.9853515625
-308016.549607 1.17895507812
-308138.608869 -5.14392089844
-308260.668132 -9.98376464844
-308382.727395 -13.3756103516
-308504.786658 -15.3797607422
-308626.845921 -16.0716552734
-308748.905183 -15.5295410156
-308870.964446 -13.8273925781
-308993.023709 -11.0241699219
-309115.082972 -7.16076660156
-309237.142234 -2.25573730469
-309359.201497 3.69274902344
-309481.26076 10.7016601562
-309603.320023 18.7943115234
-309725.379285 27.9881591797
-309847.438548 38.2801513672
-309969.497811 49.6301269531
-310091.557074 61.9448242188
-310213.616337 75.0646972656
-310335.675599 88.7523193359
-310457.734862 102.688232422
-310579.794125 116.472900391
-310701.853388 129.635620117
-310823.91265 141.653808594
-310945.971913 151.976806641
-311068.031176 160.059692383
-311190.090439 165.39831543
-311312.149702 167.569458008
-311434.208964 166.267211914
-311556.268227 161.337158203
-311678.32749 152.801391602
-311800.386753 140.874023438
-311922.446015 125.964355469
-312044.505278 108.665405273
-312166.564541 89.7298583984
-312288.623804 70.0308837891
-312410.683066 50.5145263672
-312532.742329 32.1427001953
-312654.801592 15.8337402344
-312776.860855 2.40258789062
-312898.920118 -7.49389648438
-313020.97938 -13.4011230469
-313143.038643 -15.0991210938
-313265.097906 -12.6192626953
-313387.157169 -6.24304199219
-313509.216431 3.51428222656
-313631.275694 15.9376220703
-313753.334957 30.1579589844
-313875.39422 45.2082519531
-313997.453483 60.0847167969
-314119.512745 73.8101806641
-314241.572008 85.4915771484
-314363.631271 94.3725585938
-314485.690534 99.8732910156
-314607.749796 101.618286133
-314729.809059 99.4487304688
-314851.868322 93.4221191406
-314973.927585 83.7973632812
-315095.986847 71.0090332031
-315218.04611 55.6328125
-315340.105373 38.3470458984
-315462.164636 19.8891601562
-315584.223899 1.01525878906
-315706.283161 -17.5375976562
-315828.342424 -35.0855712891
-315950.401687 -51.0234375
-316072.46095 -64.8453369141
-316194.520212 -76.1564941406
-316316.579475 -84.6815185547
-316438.638738 -90.2650146484
-316560.698001 -92.869140625
-316682.757264 -92.5676269531
-316804.816526 -89.5382080078
-316926.875789 -84.0524902344
-317048.935052 -76.4654541016
-317170.994315 -67.2016601562
-317293.053577 -56.7424316406
-317415.11284 -45.6083984375
-317537.172103 -34.3419189453
-317659.231366 -23.486328125
-317781.290628 -13.5633544922
-317903.349891 -5.04919433594
-318025.409154 1.64978027344
-318147.468417 6.22009277344
-318269.52768 8.46240234375
-318391.586942 8.30517578125
-318513.646205 5.81787109375
-318635.705468 1.21032714844
-318757.764731 -5.171875
-318879.823993 -12.8627929688
-319001.883256 -21.2998046875
-319123.942519 -29.8543701172
-319246.001782 -37.8699951172
-319368.061045 -44.7015380859
-319490.120307 -49.7568359375
-319612.17957 -52.5367431641
-319734.238833 -52.6696777344
-319856.298096 -49.9387207031
-319978.357358 -44.3016357422
-320100.416621 -35.8968505859
-320222.475884 -25.0427246094
-320344.535147 -12.2220458984
-320466.594409 1.93981933594
-320588.653672 16.7095947266
-320710.712935 31.2818603516
-320832.772198 44.8233642578
-320954.831461 56.5161132812
-321076.890723 65.6020507812
-321198.949986 71.4213867188
-321321.009249 73.4494628906
-321443.068512 71.3249511719
-321565.127774 64.8703613281
-321687.187037 54.1064453125
-321809.2463 39.2543945312
-321931.305563 20.7315673828
-322053.364826 -0.861572265625
-322175.424088 -24.7647705078
-322297.483351 -50.0865478516
-322419.542614 -75.8413085938
-322541.601877 -100.990600586
-322663.661139 -124.490722656
-322785.720402 -145.340209961
-322907.779665 -162.629882812
-323029.838928 -175.588867188
-323151.89819 -183.628051758
-323273.957453 -186.375
-323396.016716 -183.698120117
-323518.075979 -175.720947266
-323640.135242 -162.82043457
-323762.194504 -145.610229492
-323884.253767 -124.911621094
-324006.31303 -101.706787109
-324128.372293 -77.0841064453
-324250.431555 -52.1728515625
-324372.490818 -28.0749511719
-324494.550081 -5.79797363281
-324616.609344 13.8055419922
-324738.668607 30.0889892578
-324860.727869 42.6455078125
-324982.787132 51.3238525391
-325104.846395 56.224609375
-325226.905658 57.6762695312
-325348.96492 56.1918945312
-325471.024183 52.4136962891
-325593.083446 47.0461425781
-325715.142709 40.7875976562
-325837.201971 34.2641601562
-325959.261234 27.9763183594
-326081.320497 22.2574462891
-326203.37976 17.2564697266
-326325.439023 12.9399414062
-326447.498285 9.11743164062
-326569.557548 5.48608398438
-326691.616811 1.69091796875
-326813.676074 -2.60705566406
-326935.735336 -7.66235351562
-327057.794599 -13.5815429688
-327179.853862 -20.2790527344
-327301.913125 -27.4495849609
-327423.972388 -34.5712890625
-327546.03165 -40.9334716797
-327668.090913 -45.6925048828
-327790.150176 -47.9500732422
-327912.209439 -46.8474121094
-328034.268701 -41.6662597656
-328156.327964 -31.92578125
-328278.387227 -17.4658203125
-328400.44649 1.49340820312
-328522.505752 24.3234863281
-328644.565015 49.998046875
-328766.624278 77.140625
-328888.683541 104.10949707
-329010.742804 129.114257812
-329132.802066 150.353149414
-329254.861329 166.161621094
-329376.920592 175.15625
-329498.979855 176.364013672
-329621.039117 169.320922852
-329743.09838 154.130859375
-329865.157643 131.479736328
-329987.216906 102.599731445
-330109.276169 69.1865234375
-330231.335431 33.2751464844
-330353.394694 -2.9130859375
-330475.453957 -37.1440429688
-330597.51322 -67.3431396484
-330719.572482 -91.7569580078
-330841.631745 -109.086181641
-330963.691008 -118.579589844
-331085.750271 -120.078979492
-331207.809533 -114.013916016
-331329.868796 -101.345092773
-331451.928059 -83.4616699219
-331573.987322 -62.0469970703
-331696.046585 -38.9180908203
-331818.105847 -15.8626708984
-331940.16511 5.51635742188
-332062.224373 23.9339599609
-332184.283636 38.5187988281
-332306.342898 48.8654785156
-332428.402161 55.0408935547
-332550.461424 57.5421142578
-332672.520687 57.2149658203
-332794.57995 55.1390380859
-332916.639212 52.4967041016
-333038.698475 50.4348144531
-333160.757738 49.9373779297
-333282.817001 51.7197265625
-333404.876263 56.1557617188
-333526.935526 63.2445068359
-333648.994789 72.6171875
-333771.054052 83.5853271484
-333893.113314 95.2196044922
-334015.172577 106.453857422
-334137.23184 116.200561523
-334259.291103 123.463989258
-334381.350366 127.44152832
-334503.409628 127.599487305
-334625.468891 123.718505859
-334747.528154 115.904296875
-334869.587417 104.56262207
-334991.646679 90.3431396484
-335113.705942 74.0622558594
-335235.765205 56.609375
-335357.824468 38.8546142578
-335479.883731 21.5637207031
-335601.942993 5.33154296875
-335724.002256 -9.45690917969
-335846.061519 -22.6375732422
-335968.120782 -34.24609375
-336090.180044 -44.4724121094
-336212.239307 -53.5943603516
-336334.29857 -61.9030761719
-336456.357833 -69.6268310547
-336578.417095 -76.8681640625
-336700.476358 -83.5603027344
-336822.535621 -89.4510498047
-336944.594884 -94.1173095703
-337066.654147 -97.0091552734
-337188.713409 -97.5203857422
-337310.772672 -95.0740966797
-337432.831935 -89.2165527344
-337554.891198 -79.7058105469
-337676.95046 -66.5819091797
-337799.009723 -50.2102050781
-337921.068986 -31.2880859375
-338043.128249 -10.8139648438
-338165.187512 9.98376464844
-338287.246774 29.7504882812
-338409.306037 47.1319580078
-338531.3653 60.9127197266
-338653.424563 70.1505126953
-338775.483825 74.2904052734
-338897.543088 73.2467041016
-339019.602351 67.4387207031
-339141.661614 57.7791748047
-339263.720876 45.6065673828
-339385.780139 32.5709228516
-339507.839402 20.4816894531
-339629.898665 11.1296386719
-339751.957928 6.10363769531
-339874.01719 6.61694335938
-339996.076453 13.3671875
-340118.135716 26.4388427734
-340240.194979 45.2672119141
-340362.254241 68.6646728516
-340484.313504 94.9106445312
-340606.372767 121.899658203
-340728.43203 147.332275391
-340850.491293 168.931884766
-340972.550555 184.666259766
-341094.609818 192.951660156
-341216.669081 192.818603516
-341338.728344 184.020751953
-341460.787606 167.076538086
-341582.846869 143.236083984
-341704.906132 114.375976562
-341826.965395 82.8315429688
-341949.024657 51.1821289062
-342071.08392 22.0085449219
-342193.143183 -2.35070800781
-342315.202446 -20.0228271484
-342437.261709 -29.7794189453
-342559.320971 -31.1527099609
-342681.380234 -24.4783935547
-342803.439497 -10.8585205078
-342925.49876 7.95031738281
-343047.558022 29.7149658203
-343169.617285 51.9486083984
-343291.676548 72.1595458984
-343413.735811 88.0987548828
-343535.795074 97.9808349609
-343657.854336 100.657226562
-343779.913599 95.7227783203
-343901.972862 83.5451660156
-344024.032125 65.21484375
-344146.091387 42.4200439453
-344268.15065 17.2611083984
-344390.209913 -7.97741699219
-344512.269176 -31.0716552734
-344634.328438 -50.0959472656
-344756.387701 -63.6254882812
-344878.446964 -70.8859863281
-345000.506227 -71.8302001953
-345122.56549 -67.1364746094
-345244.624752 -58.126953125
-345366.684015 -46.6151123047
-345488.743278 -34.6970214844
-345610.802541 -24.5106201172
-345732.861803 -17.9869384766
-345854.921066 -16.6186523438
-345976.980329 -21.2761230469
-346099.039592 -32.0849609375
-346221.098855 -48.3830566406
-346343.158117 -68.7641601562
-346465.21738 -91.1998291016
-346587.276643 -113.234130859
-346709.335906 -132.228881836
-346831.395168 -145.635009766
-346953.454431 -151.264648438
-347075.513694 -147.532470703
-347197.572957 -133.645263672
-347319.632219 -109.715820312
-347441.691482 -76.7912597656
-347563.750745 -36.7890625
-347685.810008 7.65173339844
-347807.869271 53.3927001953
-347929.928533 97.0695800781
-348051.987796 135.390136719
-348174.047059 165.431884766
-348296.106322 184.904418945
-348418.165584 192.357666016
-348540.224847 187.311035156
-348662.28411 170.295898438
-348784.343373 142.803222656
-348906.402636 107.145996094
-349028.461898 66.2473144531
-349150.521161 23.3784179688
-349272.580424 -18.1330566406
-349394.639687 -55.1900634766
-349516.698949 -85.1875
-349638.758212 -106.218261719
-349760.817475 -117.211669922
-349882.876738 -117.987182617
-350004.936 -109.22644043
-350126.995263 -92.3642578125
-350249.054526 -69.4161376953
-350371.113789 -42.7576904297
-350493.173052 -14.8839111328
-350615.232314 11.8326416016
-350737.291577 35.3552246094
-350859.35084 54.1522216797
-350981.410103 67.3038330078
-351103.469365 74.5426025391
-351225.528628 76.2218017578
-351347.587891 73.2224121094
-351469.647154 66.8117675781
-351591.706417 58.4683837891
-351713.765679 49.6954345703
-351835.824942 41.8458251953
-351957.884205 35.9736328125
-352079.943468 32.7298583984
-352202.00273 32.3121337891
-352324.061993 34.4711914062
-352446.121256 38.5712890625
-352568.180519 43.6951904297
-352690.239781 48.7810058594
-352812.299044 52.7723388672
-352934.358307 54.7640380859
-353056.41757 54.1270751953
-353178.476833 50.5960693359
-353300.536095 44.3109130859
-353422.595358 35.8063964844
-353544.654621 25.9539794922
-353666.713884 15.8587646484
-353788.773146 6.72729492188
-353910.832409 -0.280883789062
-354032.891672 -4.19873046875
-354154.950935 -4.37768554688
-354277.010197 -0.580078125
-354399.06946 6.97351074219
-354521.128723 17.6094970703
-354643.187986 30.2575683594
-354765.247249 43.5534667969
-354887.306511 55.9787597656
-355009.365774 66.0205078125
-355131.425037 72.3364257812
-355253.4843 73.9064941406
-355375.543562 70.1546630859
-355497.602825 61.0268554688
-355619.662088 47.0197753906
-355741.721351 29.1502685547
-355863.780614 8.87573242188
-355985.839876 -12.0340576172
-356107.899139 -31.6557617188
-356229.958402 -48.0887451172
-356352.017665 -59.6320800781
-356474.076927 -64.9418945312
-356596.13619 -63.1577148438
-356718.195453 -53.9814453125
-356840.254716 -37.7065429688
-356962.313978 -15.1910400391
-357084.373241 12.2188720703
-357206.432504 42.8093261719
-357328.491767 74.6459960938
-357450.55103 105.739868164
-357572.610292 134.209716797
-357694.669555 158.429321289
-357816.728818 177.144897461
-357938.788081 189.553100586
-358060.847343 195.33605957
-358182.906606 194.649780273
-358304.965869 188.072875977
-358427.025132 176.522094727
-358549.084395 161.143554688
-358671.143657 143.197387695
-358793.20292 123.942138672
-358915.262183 104.533447266
-359037.321446 85.9473876953
-359159.380708 68.9304199219
-359281.439971 53.9813232422
-359403.499234 41.3624267578
-359525.558497 31.1341552734
-359647.617759 23.2077636719
-359769.677022 17.4049072266
-359891.736285 13.517578125
-360013.795548 11.3564453125
-360135.854811 10.7861328125
-360257.914073 11.7381591797
-360379.973336 14.2056884766
-360502.032599 18.2194824219
-360624.091862 23.8089599609
-360746.151124 30.9603271484
-360868.210387 39.5729980469
-360990.26965 49.4265136719
-361112.328913 60.1628417969
-361234.388176 71.2883300781
-361356.447438 82.1984863281
-361478.506701 92.2219238281
-361600.565964 100.681762695
-361722.625227 106.965087891
-361844.684489 110.595581055
-361966.743752 111.296630859
-362088.803015 109.037841797
-362210.862278 104.059448242
-362332.92154 96.8656005859
-362454.980803 88.19140625
-362577.040066 78.9382324219
-362699.099329 70.0904541016
-362821.158592 62.6153564453
-362943.217854 57.3607177734
-363065.277117 54.9603271484
-363187.33638 55.7568359375
-363309.395643 59.7528076172
-363431.454905 66.5968017578
-363553.514168 75.60546875
-363675.573431 85.8232421875
-363797.632694 96.1118164062
-363919.691957 105.263427734
-364041.751219 112.12487793
-364163.810482 115.718994141
-364285.869745 115.352661133
-364407.929008 110.697387695
-364529.98827 101.832641602
-364652.047533 89.2507324219
-364774.106796 73.8146972656
-364896.166059 56.6800537109
-365018.225321 39.1826171875
-365140.284584 22.705078125
-365262.343847 8.53759765625
-365384.40311 -2.25524902344
-365506.462373 -8.94787597656
-365628.521635 -11.2298583984
-365750.580898 -9.2451171875
-365872.640161 -3.58129882812
-365994.699424 4.78479003906
-366116.758686 14.5832519531
-366238.817949 24.3765869141
-366360.877212 32.7038574219
-366482.936475 38.2290039062
-366604.995738 39.8753662109
-366727.055 36.9344482422
-366849.114263 29.1376953125
-366971.173526 16.6828613281
-367093.232789 0.212890625
-367215.292051 -19.2498779297
-367337.351314 -40.4086914062
-367459.410577 -61.8233642578
-367581.46984 -82.0538330078
-367703.529102 -99.8022460938
-367825.588365 -114.037963867
-367947.647628 -124.089599609
-368069.706891 -129.701171875
-368191.766154 -131.037353516
-368313.825416 -128.648071289
-368435.884679 -123.387939453
-368557.943942 -116.305053711
-368680.003205 -108.509887695
-368802.062467 -101.039794922
-368924.12173 -94.7322998047
-369046.180993 -90.1247558594
-369168.240256 -87.3890380859
-369290.299519 -86.3093261719
-369412.358781 -86.3079833984
-369534.418044 -86.5125732422
-369656.477307 -85.8618164062
-369778.53657 -83.236328125
-369900.595832 -77.6000976562
-370022.655095 -68.1379394531
-370144.714358 -54.3729248047
-370266.773621 -36.2506103516
-370388.832883 -14.1804199219
-370510.892146 10.9720458984
-370632.951409 37.9417724609
-370755.010672 65.1645507812
-370877.069935 90.9123535156
-370999.129197 113.450439453
-371121.18846 131.199707031
-371243.247723 142.887695312
-371365.306986 147.674194336
-371487.366248 145.236938477
-371609.425511 135.809570312
-371731.484774 120.167358398
-371853.544037 99.5601806641
-371975.6033 75.6031494141
-372097.662562 50.1293945312
-372219.721825 25.0270996094
-372341.781088 2.06848144531
-372463.840351 -17.2458496094
-372585.899613 -31.8166503906
-372707.958876 -41.0346679688
-372830.018139 -44.8227539062
-372952.077402 -43.6259765625
-373074.136664 -38.3529052734
-373196.195927 -30.2738037109
-373318.25519 -20.8872070312
-373440.314453 -11.7687988281
-373562.373716 -4.41552734375
-373684.432978 -0.103515625
-373806.492241 0.22900390625
-373928.551504 -3.93664550781
-374050.610767 -12.6627197266
-374172.670029 -25.5607910156
-374294.729292 -41.8435058594
-374416.788555 -60.4094238281
-374538.847818 -79.9592285156
-374660.907081 -99.1214599609
-374782.966343 -116.583984375
-374905.025606 -131.212890625
-375027.084869 -142.148925781
-375149.144132 -148.874145508
-375271.203394 -151.244140625
-375393.262657 -149.482788086
-375515.32192 -144.144287109
-375637.381183 -136.045654297
-375759.440445 -126.181884766
-375881.499708 -115.628295898
-376003.558971 -105.443969727
-376125.618234 -96.5838623047
-376247.677497 -89.8265380859
-376369.736759 -85.724609375
-376491.796022 -84.5784912109
-376613.855285 -86.4329833984
-376735.914548 -91.0969238281
-376857.97381 -98.1779785156
-376980.033073 -107.127075195
-377102.092336 -117.289672852
-377224.151599 -127.952514648
-377346.210862 -138.387207031
-377468.270124 -147.883178711
-377590.329387 -155.771118164
-377712.38865 -161.439331055
-377834.447913 -164.339111328
-377956.507175 -163.991210938
-378078.566438 -159.989990234
-378200.625701 -152.012939453
-378322.684964 -139.835205078
-378444.744226 -123.350585938
-378566.803489 -102.600219727
-378688.862752 -77.8023681641
-378810.922015 -49.3823242188
-378932.981278 -17.9938964844
-379055.04054 15.4698486328
-379177.099803 49.8857421875
-379299.159066 83.9293212891
-379421.218329 116.129272461
-379543.277591 144.943969727
-379665.336854 168.856933594
-379787.396117 186.486083984
-379909.45538 196.696533203
-380031.514643 198.708251953
-380153.573905 192.185546875
-380275.633168 177.300170898
-380397.692431 154.758911133
-380519.751694 125.787841797
-380641.810956 92.0738525391
-380763.870219 55.6640625
-380885.929482 18.8282470703
-381007.988745 -16.1033935547
-381130.048007 -46.9177246094
-381252.10727 -71.6912841797
-381374.166533 -88.9486083984
-381496.225796 -97.7856445312
-381618.285059 -97.9509277344
-381740.344321 -89.8724365234
-381862.403584 -74.6274414062
-381984.462847 -53.8577880859
-382106.52211 -29.6348876953
-382228.581372 -4.28515625
-382350.640635 19.8043212891
-382472.699898 40.390625
-382594.759161 55.5642089844
-382716.818424 63.912109375
-382838.877686 64.6335449219
-382960.936949 57.6051025391
-383082.996212 43.3828125
-383205.055475 23.1446533203
-383327.114737 -1.42065429688
-383449.174 -28.271484375
-383571.233263 -55.1981201172
-383693.292526 -80.0205078125
-383815.351788 -100.78125
-383937.411051 -115.912597656
-384059.470314 -124.366333008
-384181.529577 -125.69140625
-384303.58884 -120.057617188
-384425.648102 -108.218505859
-384547.707365 -91.4230957031
-384669.766628 -71.2839355469
-384791.825891 -49.6135253906
-384913.885153 -28.2482910156
-385035.944416 -8.87463378906
-385158.003679 7.1259765625
-385280.062942 18.7973632812
-385402.122205 25.685546875
-385524.181467 27.8641357422
-385646.24073 25.9099121094
-385768.299993 20.8291015625
-385890.359256 13.9436035156
-386012.418518 6.75122070312
-386134.477781 0.772216796875
-386256.537044 -2.60522460938
-386378.596307 -2.26062011719
-386500.655569 2.55029296875
-386622.714832 12.1253662109
-386744.774095 26.2884521484
-386866.833358 44.4075927734
-386988.892621 65.4538574219
-387110.951883 88.0955810547
-387233.011146 110.818237305
-387355.070409 132.056884766
-387477.129672 150.329956055
-387599.188934 164.362304688
-387721.248197 173.186645508
-387843.30746 176.216064453
-387965.366723 173.281494141
-388087.425986 164.633178711
-388209.485248 150.908935547
-388331.544511 133.071411133
-388453.603774 112.322753906
-388575.663037 90.0046386719
-388697.722299 67.4931640625
-388819.781562 46.0958251953
-388941.840825 26.9605712891
-389063.900088 11.0012207031
-389185.95935 -1.15417480469
-389308.018613 -9.19384765625
-389430.077876 -13.1240234375
-389552.137139 -13.2531738281
-389674.196402 -10.1527099609
-389796.255664 -4.6044921875
-389918.314927 2.46374511719
-390040.37419 10.0495605469
-390162.433453 17.1468505859
-390284.492715 22.8171386719
-390406.551978 26.2523193359
-390528.611241 26.8309326172
-390650.670504 24.1608886719
-390772.729767 18.1105957031
-390894.789029 8.82434082031
-391016.848292 -3.27709960938
-391138.907555 -17.5148925781
-391260.966818 -32.9831542969
-391383.02608 -48.6003417969
-391505.085343 -63.1727294922
-391627.144606 -75.4708251953
-391749.203869 -84.31640625
-391871.263131 -88.6715087891
-391993.322394 -87.7268066406
-392115.381657 -80.9829101562
-392237.44092 -68.3156738281
-392359.500183 -50.0205078125
-392481.559445 -26.8284912109
-392603.618708 0.10791015625
-392725.677971 29.2648925781
-392847.737234 58.8302001953
-392969.796496 86.8159179688
-393091.855759 111.197143555
-393213.915022 130.062255859
-393335.974285 141.769897461
-393458.033548 145.09387207
-393580.09281 139.346191406
-393702.152073 124.466674805
-393824.211336 101.065063477
-393946.270599 70.4122314453
-394068.329861 34.3781738281
-394190.389124 -4.68518066406
-394312.448387 -44.1059570312
-394434.50765 -81.0889892578
-394556.566912 -112.932006836
-394678.626175 -137.244628906
-394800.685438 -152.150024414
-394922.744701 -156.451538086
-395044.803964 -149.749145508
-395166.863226 -132.492431641
-395288.922489 -105.966064453
-395410.981752 -72.2020263672
-395533.041015 -33.8302001953
-395655.100277 6.12646484375
-395777.15954 44.4935302734
-395899.218803 78.2023925781
-396021.278066 104.542236328
-396143.337329 121.385986328
-396265.396591 127.366699219
-396387.455854 121.992797852
-396509.515117 105.687866211
-396631.57438 79.7525634766
-396753.633642 46.2545166016
-396875.692905 7.85144042969
-396997.752168 -32.4339599609
-397119.811431 -71.4681396484
-397241.870693 -106.265014648
-397363.929956 -134.230957031
-397485.989219 -153.366699219
-397608.048482 -162.418579102
-397730.107745 -160.957885742
-397852.167007 -149.389892578
-397974.22627 -128.888061523
-398096.285533 -101.266357422
-398218.344796 -68.7991943359
-398340.404058 -34.0106201172
-398462.463321 0.549194335938
-398584.522584 32.5174560547
-398706.581847 59.9046630859
-398828.64111 81.2335205078
-398950.700372 95.6251220703
-399072.759635 102.822387695
-399194.818898 103.154296875
-399316.878161 97.4493408203
-399438.937423 86.9063720703
-399560.996686 72.9432373047
-399683.055949 57.0354003906
-399805.115212 40.56640625
-399927.174474 24.7038574219
-400049.233737 10.3094482422
-400171.293 -2.103515625
