# Supplementary material for: Potential Multiaxial Molecular Ferroelectricity through Chiral Cation Replacement
Source: Cryst Growth Des. 2025 Jul 21;25(15):6237–47. doi: 10.1021/acs.cgd.5c00666 (PMC12332970; doi:10.1021/acs.cgd.5c00666)
Supplement: Supplementary file 2 [file cg5c00666_si_002.zip › NMR/Static 1H spectra/20_2.txt]

400171.293 -6.56762695312
400049.233737 -3.67700195312
399927.174474 -0.80712890625
399805.115212 1.927734375
399683.055949 4.45068359375
399560.996686 6.71984863281
399438.937423 8.72021484375
399316.878161 10.4525146484
399194.818898 11.9205322266
399072.759635 13.1185302734
398950.700372 14.0186767578
398828.64111 14.5621337891
398706.581847 14.6555175781
398584.522584 14.1705322266
398462.463321 12.951171875
398340.404058 10.8259277344
398218.344796 7.62377929688
398096.285533 3.19567871094
397974.22627 -2.56323242188
397852.167007 -9.69323730469
397730.107745 -18.1483154297
397608.048482 -27.7845458984
397485.989219 -38.3515625
397363.929956 -49.4940185547
397241.870693 -60.7631835938
397119.811431 -71.6369628906
396997.752168 -81.5496826172
396875.692905 -89.9289550781
396753.633642 -96.2364501953
396631.57438 -100.01159668
396509.515117 -100.913452148
396387.455854 -98.7556152344
396265.396591 -93.5340576172
396143.337329 -85.4426269531
396021.278066 -74.8728027344
395899.218803 -62.4014892578
395777.15954 -48.759765625
395655.100277 -34.7913818359
395533.041015 -21.3972167969
395410.981752 -9.47399902344
395288.922489 0.151489257812
395166.863226 6.78515625
395044.803964 9.92199707031
394922.744701 9.2900390625
394800.685438 4.87927246094
394678.626175 -3.04858398438
394556.566912 -13.9713134766
394434.50765 -27.1359863281
394312.448387 -41.6081542969
394190.389124 -56.3356933594
394068.329861 -70.2231445312
393946.270599 -82.2098388672
393824.211336 -91.3481445312
393702.152073 -96.8720703125
393580.09281 -98.2546386719
393458.033548 -95.2467041016
393335.974285 -87.8935546875
393213.915022 -76.5318603516
393091.855759 -61.7620849609
392969.796496 -44.4027099609
392847.737234 -25.4279785156
392725.677971 -5.89453125
392603.618708 13.1348876953
392481.559445 30.6687011719
392359.500183 45.8530273438
392237.44092 58.0270996094
392115.381657 66.7602539062
391993.322394 71.8702392578
391871.263131 73.4191894531
391749.203869 71.6931152344
391627.144606 67.1613769531
391505.085343 60.427734375
391383.02608 52.1712646484
391260.966818 43.0872802734
391138.907555 33.83203125
391016.848292 24.9769287109
390894.789029 16.9735107422
390772.729767 10.1358642578
390650.670504 4.63635253906
390528.611241 0.517456054688
390406.551978 -2.28466796875
390284.492715 -3.90954589844
390162.433453 -4.53588867188
390040.37419 -4.3466796875
389918.314927 -3.50073242188
389796.255664 -2.10998535156
389674.196402 -0.231079101562
389552.137139 2.13342285156
389430.077876 5.02124023438
389308.018613 8.48742675781
389185.95935 12.5766601562
389063.900088 17.2917480469
388941.840825 22.5684814453
388819.781562 28.25390625
388697.722299 34.099609375
388575.663037 39.7644042969
388453.603774 44.8353271484
388331.544511 48.8579101562
388209.485248 51.3800048828
388087.425986 52.0004882812
387965.366723 50.4191894531
387843.30746 46.4826660156
387721.248197 40.2183837891
387599.188934 31.8541259766
387477.129672 21.818359375
387355.070409 10.7177734375
387233.011146 -0.703247070312
387110.951883 -11.6242675781
386988.892621 -21.2200927734
386866.833358 -28.7424316406
386744.774095 -33.5966796875
386622.714832 -35.4136962891
386500.655569 -34.1010742188
386378.596307 -29.8719482422
386256.537044 -23.2469482422
386134.477781 -15.0246582031
386012.418518 -6.22326660156
385890.359256 2.0029296875
385768.299993 8.46557617188
385646.24073 12.0541992188
385524.181467 11.8489990234
385402.122205 7.22058105469
385280.062942 -2.08947753906
385158.003679 -15.9202880859
385035.944416 -33.6760253906
384913.885153 -54.3524169922
384791.825891 -76.5999755859
384669.766628 -98.8217773438
384547.707365 -119.297973633
384425.648102 -136.326293945
384303.58884 -148.366210938
384181.529577 -154.175415039
384059.470314 -152.922363281
383937.411051 -144.26953125
383815.351788 -128.413452148
383693.292526 -106.081787109
383571.233263 -78.4840087891
383449.174 -47.2200927734
383327.114737 -14.15625
383205.055475 18.7243652344
383082.996212 49.4792480469
382960.936949 76.3620605469
382838.877686 97.9586181641
382716.818424 113.294311523
382594.759161 121.901855469
382472.699898 123.842529297
382350.640635 119.682128906
382228.581372 110.422851562
382106.52211 97.3974609375
381984.462847 82.1378173828
381862.403584 66.2297363281
381740.344321 51.1687011719
381618.285059 38.2287597656
381496.225796 28.3596191406
381374.166533 22.1177978516
381252.10727 19.6411132812
381130.048007 20.6652832031
381007.988745 24.580078125
380885.929482 30.5203857422
380763.870219 37.478515625
380641.810956 44.4274902344
380519.751694 50.4412841797
380397.692431 54.7999267578
380275.633168 57.0653076172
380153.573905 57.1237792969
380031.514643 55.1888427734
379909.45538 51.7635498047
379787.396117 47.5694580078
379665.336854 43.4470214844
379543.277591 40.2414550781
379421.218329 38.6859130859
379299.159066 39.294921875
379177.099803 42.2817382812
379055.04054 47.5090332031
378932.981278 54.4780273438
378810.922015 62.3624267578
378688.862752 70.0795898438
378566.803489 76.3973388672
378444.744226 80.0620117188
378322.684964 79.9367675781
378200.625701 75.1358642578
378078.566438 65.1387939453
377956.507175 49.8724365234
377834.447913 29.7520751953
377712.38865 5.67395019531
377590.329387 -21.0389404297
377468.270124 -48.7384033203
377346.210862 -75.5845947266
377224.151599 -99.7062988281
377102.092336 -119.366210938
376980.033073 -133.120727539
376857.97381 -139.953369141
376735.914548 -139.372192383
376613.855285 -131.458618164
376491.796022 -116.864135742
376369.736759 -96.7525634766
376247.677497 -72.6939697266
376125.618234 -46.5222167969
376003.558971 -20.1658935547
375881.499708 4.52868652344
375759.440445 25.9632568359
375637.381183 42.9295654297
375515.32192 54.7109375
375393.262657 61.1341552734
375271.203394 62.5662841797
375149.144132 59.857421875
375027.084869 54.2357177734
374905.025606 47.1638183594
374782.966343 40.1722412109
374660.907081 34.6890869141
374538.847818 31.8795166016
374416.788555 32.5147705078
374294.729292 36.8830566406
374172.670029 44.7523193359
374050.610767 55.3876953125
373928.551504 67.6253662109
373806.492241 79.9898681641
373684.432978 90.8503417969
373562.373716 98.5947265625
373440.314453 101.804931641
373318.25519 99.41796875
373196.195927 90.8536376953
373074.136664 76.0965576172
372952.077402 55.7239990234
372830.018139 30.8763427734
372707.958876 3.17114257812
372585.899613 -25.4285888672
372463.840351 -52.783203125
372341.781088 -76.7604980469
372219.721825 -95.4252929688
372097.662562 -107.208129883
371975.6033 -111.044189453
371853.544037 -106.463989258
371731.484774 -93.6326904297
371609.425511 -73.3305664062
371487.366248 -46.8819580078
371365.306986 -16.0344238281
371243.247723 17.1912841797
371121.18846 50.6751708984
370999.129197 82.3696289062
370877.069935 110.4609375
370755.010672 133.50012207
370632.951409 150.494873047
370510.892146 160.955322266
370388.832883 164.893432617
370266.773621 162.773681641
370144.714358 155.430175781
370022.655095 143.955078125
369900.595832 129.573608398
369778.53657 113.520507812
369656.477307 96.9279785156
369534.418044 80.7393798828
369412.358781 65.6539306641
369290.299519 52.1051025391
369168.240256 40.2757568359
369046.180993 30.1389160156
368924.12173 21.5236816406
368802.062467 14.1890869141
368680.003205 7.89965820312
368557.943942 2.4892578125
368435.884679 -2.09460449219
368313.825416 -5.77221679688
368191.766154 -8.33984375
368069.706891 -9.50708007812
367947.647628 -8.95275878906
367825.588365 -6.39587402344
367703.529102 -1.66833496094
367581.46984 5.21984863281
367459.410577 14.0340576172
367337.351314 24.2950439453
367215.292051 35.2906494141
367093.232789 46.1212158203
366971.173526 55.775390625
366849.114263 63.2287597656
366727.055 67.5557861328
366604.995738 68.0427246094
366482.936475 64.2879638672
366360.877212 56.2752685547
366238.817949 44.4124755859
366116.758686 29.5269775391
365994.699424 12.8135986328
365872.640161 -4.25866699219
365750.580898 -20.0759277344
365628.521635 -33.0343017578
365506.462373 -41.7008056641
365384.40311 -44.96875
365262.343847 -42.1867675781
365140.284584 -33.2491455078
365018.225321 -18.6334228516
364896.166059 0.617309570312
364774.106796 22.9721679688
364652.047533 46.5411376953
364529.98827 69.2475585938
364407.929008 89.0235595703
364285.869745 104.013305664
364163.810482 112.762817383
364041.751219 114.374389648
363919.691957 108.611572266
363797.632694 95.9418945312
363675.573431 77.5100097656
363553.514168 55.0428466797
363431.454905 30.6964111328
363309.395643 6.85424804688
363187.33638 -14.0989990234
363065.277117 -30.0109863281
362943.217854 -39.1744384766
362821.158592 -40.5012207031
362699.099329 -33.6383056641
362577.040066 -19.0120849609
362454.980803 2.20178222656
362332.92154 28.1845703125
362210.862278 56.6433105469
362088.803015 85.0296630859
361966.743752 110.783935547
361844.684489 131.583007812
361722.625227 145.566894531
361600.565964 151.518310547
361478.506701 148.982421875
361356.447438 138.308349609
361234.388176 120.61328125
361112.328913 97.66796875
360990.26965 71.7202148438
360868.210387 45.2679443359
360746.151124 20.8098144531
360624.091862 0.596313476562
360502.032599 -13.5935058594
360379.973336 -20.6273193359
360257.914073 -20.1260986328
360135.854811 -12.49609375
360013.795548 1.12072753906
359891.736285 18.9704589844
359769.677022 38.8743896484
359647.617759 58.4565429688
359525.558497 75.3928222656
359403.499234 87.6510009766
359281.439971 93.701171875
359159.380708 92.6717529297
359037.321446 84.4375
358915.262183 69.6280517578
358793.20292 49.5590820312
358671.143657 26.0911865234
358549.084395 1.43273925781
358427.025132 -22.0926513672
358304.965869 -42.2916259766
358182.906606 -57.3287353516
358060.847343 -65.9210205078
357938.788081 -67.4694824219
357816.728818 -62.1224365234
357694.669555 -50.7572021484
357572.610292 -34.8883056641
357450.55103 -16.5064697266
357328.491767 2.13037109375
357206.432504 18.7351074219
357084.373241 31.2314453125
356962.313978 37.9736328125
356840.254716 37.9185791016
356718.195453 30.7391357422
356596.13619 16.859375
356474.076927 -2.58508300781
356352.017665 -25.8615722656
356229.958402 -50.8154296875
356107.899139 -75.0874023438
355985.839876 -96.3520507812
355863.780614 -112.551147461
355741.721351 -122.097900391
355619.662088 -124.031982422
355497.602825 -118.109863281
355375.543562 -104.82019043
355253.4843 -85.3259277344
355131.425037 -61.337890625
355009.365774 -34.9345703125
354887.306511 -8.3486328125
354765.247249 16.2592773438
354643.187986 37.0147705078
354521.128723 52.5069580078
354399.06946 61.9167480469
354277.010197 65.0783691406
354154.950935 62.4697265625
354032.891672 55.1372070312
353910.832409 44.5598144531
353788.773146 32.4718017578
353666.713884 20.6611328125
353544.654621 10.7694091797
353422.595358 4.11096191406
353300.536095 1.53491210938
353178.476833 3.34094238281
353056.41757 9.259765625
352934.358307 18.5
352812.299044 29.8507080078
352690.239781 41.8360595703
352568.180519 52.8944091797
352446.121256 61.5690917969
352324.061993 66.6853027344
352202.00273 67.4932861328
352079.943468 63.7640380859
351957.884205 55.8238525391
351835.824942 44.5238037109
351713.765679 31.1512451172
351591.706417 17.2872314453
351469.647154 4.62951660156
351347.587891 -5.19946289062
351225.528628 -10.8409423828
351103.469365 -11.3599853516
350981.410103 -6.36083984375
350859.35084 3.953125
350737.291577 18.7888183594
350615.232314 36.8328857422
350493.173052 56.3829345703
350371.113789 75.5211181641
350249.054526 92.3127441406
350126.995263 105.010986328
350004.936 112.241577148
349882.876738 113.151855469
349760.817475 107.503173828
349638.758212 95.6995849609
349516.698949 78.7489013672
349394.639687 58.1575927734
349272.580424 35.7729492188
349150.521161 13.5886230469
349028.461898 -6.46618652344
348906.402636 -22.7326660156
348784.343373 -33.9965820312
348662.28411 -39.6180419922
348540.224847 -39.5974121094
348418.165584 -34.5715332031
348296.106322 -25.7427978516
348174.047059 -14.7431640625
348051.987796 -3.45239257812
347929.928533 6.21362304688
347807.869271 12.5208740234
347685.810008 14.1163330078
347563.750745 10.1892089844
347441.691482 0.574829101562
347319.632219 -14.2097167969
347197.572957 -33.0048828125
347075.513694 -54.1169433594
346953.454431 -75.4860839844
346831.395168 -94.8983154297
346709.335906 -110.217163086
346587.276643 -119.61328125
346465.21738 -121.765991211
346343.158117 -116.016967773
346221.098855 -102.457885742
346099.039592 -81.943359375
345976.980329 -56.0261230469
345854.921066 -26.8203125
345732.861803 3.19482421875
345610.802541 31.4108886719
345488.743278 55.3414306641
345366.684015 72.8671875
345244.624752 82.4459228516
345122.56549 83.2694091797
345000.506227 75.3504638672
344878.446964 59.5306396484
344756.387701 37.4095458984
344634.328438 11.1988525391
344512.269176 -16.4799804688
344390.209913 -42.8392333984
344268.15065 -65.1832275391
344146.091387 -81.1572265625
344024.032125 -88.9637451172
343901.972862 -87.52734375
343779.913599 -76.5872802734
343657.854336 -56.7188720703
343535.795074 -29.2735595703
343413.735811 3.74792480469
343291.676548 39.8815917969
343169.617285 76.4226074219
343047.558022 110.665039062
342925.49876 140.13659668
342803.439497 162.803588867
342681.380234 177.231079102
342559.320971 182.683837891
342437.261709 179.160888672
342315.202446 167.36315918
342193.143183 148.599975586
342071.08392 124.647094727
341949.024657 97.5694580078
341826.965395 69.5299072266
341704.906132 42.6002197266
341582.846869 18.5932617188
341460.787606 -1.06958007812
341338.728344 -15.4470214844
341216.669081 -24.1137695312
341094.609818 -27.1483154297
340972.550555 -25.0753173828
340850.491293 -18.771484375
340728.43203 -9.35070800781
340606.372767 1.96362304688
340484.313504 13.9594726562
340362.254241 25.5426025391
340240.194979 35.8162841797
340118.135716 44.1323242188
339996.076453 50.1063232422
339874.01719 53.6048583984
339751.957928 54.7069091797
339629.898665 53.6468505859
339507.839402 50.7507324219
339385.780139 46.3740234375
339263.720876 40.8485107422
339141.661614 34.4450683594
339019.602351 27.3569335938
338897.543088 19.7026367188
338775.483825 11.5466308594
338653.424563 2.93359375
338531.3653 -6.0712890625
338409.306037 -15.3432617188
338287.246774 -24.6652832031
338165.187512 -33.7133789062
338043.128249 -42.0557861328
337921.068986 -49.17578125
337799.009723 -54.509765625
337676.95046 -57.5024414062
337554.891198 -57.6687011719
337432.831935 -54.6569824219
337310.772672 -48.3052978516
337188.713409 -38.6826171875
337066.654147 -26.1091308594
336944.594884 -11.1520996094
336822.535621 5.40502929688
336700.476358 22.6163330078
336578.417095 39.4473876953
336456.357833 54.8612060547
336334.29857 67.9088134766
336212.239307 77.8137207031
336090.180044 84.0418701172
335968.120782 86.3516845703
335846.061519 84.8155517578
335724.002256 79.8134765625
335601.942993 71.9970703125
335479.883731 62.2297363281
335357.824468 51.5075683594
335235.765205 40.8698730469
335113.705942 31.3081054688
334991.646679 23.6823730469
334869.587417 18.6538085938
334747.528154 16.6381835938
334625.468891 17.7845458984
334503.409628 21.9821777344
334381.350366 28.8876953125
334259.291103 37.9755859375
334137.23184 48.5985107422
334015.172577 60.0559082031
333893.113314 71.6566162109
333771.054052 82.7760009766
333648.994789 92.8957519531
333526.935526 101.625
333404.876263 108.705810547
333282.817001 113.998046875
333160.757738 117.453369141
333038.698475 119.081665039
332916.639212 118.91418457
332794.57995 116.976318359
332672.520687 113.265625
332550.461424 107.749389648
332428.402161 100.373657227
332306.342898 91.0910644531
332184.283636 79.8967285156
332062.224373 66.8713378906
331940.16511 52.2238769531
331818.105847 36.3243408203
331696.046585 19.7227783203
331573.987322 3.14636230469
331451.928059 -12.5262451172
331329.868796 -26.3154296875
331207.809533 -37.2121582031
331085.750271 -44.2647705078
330963.691008 -46.6733398438
330841.631745 -43.8824462891
330719.572482 -35.6596679688
330597.51322 -22.1522216797
330475.453957 -3.9130859375
330353.394694 18.1097412109
330231.335431 42.6219482422
330109.276169 68.0661621094
329987.216906 92.7362060547
329865.157643 114.910766602
329743.09838 132.99609375
329621.039117 145.662353516
329498.979855 151.962402344
329376.920592 151.418945312
329254.861329 144.071777344
329132.802066 130.480224609
329010.742804 111.677368164
328888.683541 89.0823974609
328766.624278 64.3760986328
328644.565015 39.3551025391
328522.505752 15.7741699219
328400.44649 -4.80407714844
328278.387227 -21.1395263672
328156.327964 -32.4108886719
328034.268701 -38.2702636719
327912.209439 -38.8502197266
327790.150176 -34.7219238281
327668.090913 -26.8123779297
327546.03165 -16.2885742188
327423.972388 -4.41931152344
327301.913125 7.56494140625
327179.853862 18.6040039062
327057.794599 27.9144287109
326935.735336 35.0598144531
326813.676074 39.9766845703
326691.616811 42.9554443359
326569.557548 44.5766601562
326447.498285 45.611328125
326325.439023 46.8967285156
326203.37976 49.2030029297
326081.320497 53.1057128906
325959.261234 58.8803710938
325837.201971 66.4320068359
325715.142709 75.2694091797
325593.083446 84.5294189453
325471.024183 93.0498046875
325348.96492 99.4830322266
325226.905658 102.445068359
325104.846395 100.675415039
324982.787132 93.2003173828
324860.727869 79.4725341797
324738.668607 59.4787597656
324616.609344 33.7956542969
324494.550081 3.58959960938
324372.490818 -29.4454345703
324250.431555 -63.2055664062
324128.372293 -95.3422851562
324006.31303 -123.461425781
323884.253767 -145.336669922
323762.194504 -159.115722656
323640.135242 -163.501220703
323518.075979 -157.887084961
323396.016716 -142.435913086
323273.957453 -118.087524414
323151.89819 -86.4985351562
323029.838928 -49.9154052734
322907.779665 -10.9932861328
322785.720402 27.4265136719
322663.661139 62.5548095703
322541.601877 91.8923339844
322419.542614 113.440917969
322297.483351 125.872314453
322175.424088 128.633911133
322053.364826 121.98828125
321931.305563 106.977416992
321809.2463 85.3182373047
321687.187037 59.240234375
321565.127774 31.27734375
321443.068512 4.03674316406
321321.009249 -20.0334472656
321198.949986 -38.8621826172
321076.890723 -50.9294433594
320954.831461 -55.3909912109
320832.772198 -52.1372070312
320710.712935 -41.7844238281
320588.653672 -25.5988769531
320466.594409 -5.36547851562
320344.535147 16.7896728516
320222.475884 38.6033935547
320100.416621 57.8850097656
319978.357358 72.7185058594
319856.298096 81.6303710938
319734.238833 83.7164306641
319612.17957 78.7135009766
319490.120307 67.0109863281
319368.061045 49.6044921875
319246.001782 27.9974365234
319123.942519 4.05859375
319001.883256 -20.1474609375
318879.823993 -42.5430908203
318757.764731 -61.2171630859
318635.705468 -74.5836181641
318513.646205 -81.5114746094
318391.586942 -81.4100341797
318269.52768 -74.267578125
318147.468417 -60.6422119141
318025.409154 -41.6051025391
317903.349891 -18.6450195312
317781.290628 6.45812988281
317659.231366 31.7789306641
317537.172103 55.3984375
317415.11284 75.5516357422
317293.053577 90.7587890625
317170.994315 99.9318847656
317048.935052 102.449707031
316926.875789 98.1960449219
316804.816526 87.5623779297
316682.757264 71.4139404297
316560.698001 51.0247802734
316438.638738 27.9852294922
316316.579475 4.09008789062
316194.520212 -18.7847900391
316072.46095 -38.8111572266
315950.401687 -54.3328857422
315828.342424 -63.9788818359
315706.283161 -66.7593994141
315584.223899 -62.1381835938
315462.164636 -50.0773925781
315340.105373 -31.05078125
315218.04611 -6.02661132812
315095.986847 23.583984375
314973.927585 56.0068359375
314851.868322 89.2110595703
314729.809059 121.036743164
314607.749796 149.335571289
314485.690534 172.115600586
314363.631271 187.682983398
314241.572008 194.767333984
314119.512745 192.623168945
313997.453483 181.100341797
313875.39422 160.671142578
313753.334957 132.41784668
313631.275694 97.9714355469
313509.216431 59.4096679688
313387.157169 19.1166992188
313265.097906 -20.3829345703
313143.038643 -56.6096191406
313020.97938 -87.3118896484
312898.920118 -110.639038086
312776.860855 -125.28503418
312654.801592 -130.591918945
312532.742329 -126.603759766
312410.683066 -114.061767578
312288.623804 -94.3447265625
312166.564541 -69.3546142578
312044.505278 -41.3564453125
311922.446015 -12.7888183594
311800.386753 13.9429931641
311678.32749 36.6693115234
311556.268227 53.6383056641
311434.208964 63.6586914062
311312.149702 66.1931152344
311190.090439 61.3891601562
311068.031176 50.0479736328
310945.971913 33.5328369141
310823.91265 13.625
310701.853388 -7.65759277344
310579.794125 -28.2629394531
310457.734862 -46.3048095703
310335.675599 -60.2454833984
310213.616337 -69.0386962891
310091.557074 -72.2199707031
309969.497811 -69.935546875
309847.438548 -62.9055175781
309725.379285 -52.3267822266
309603.320023 -39.7252197266
309481.26076 -26.7719726562
309359.201497 -15.0861816406
309237.142234 -6.0419921875
309115.082972 -0.603393554688
308993.023709 0.795288085938
308870.964446 -1.69079589844
308748.905183 -7.32385253906
308626.845921 -14.8579101562
308504.786658 -22.6744384766
308382.727395 -28.9647216797
308260.668132 -31.9405517578
308138.608869 -30.0520019531
308016.549607 -22.1844482422
307894.490344 -7.81823730469
307772.431081 12.8723144531
307650.371818 38.9907226562
307528.312556 68.9675292969
307406.253293 100.684448242
307284.19403 131.660888672
307162.134767 159.288208008
307040.075504 181.085693359
306918.016242 194.954467773
306795.956979 199.401489258
306673.897716 193.708862305
306551.838453 178.032836914
306429.779191 153.415527344
306307.719928 121.710693359
306185.660665 85.4250488281
306063.601402 47.4931640625
305941.54214 11.0037841797
305819.482877 -21.0924072266
305697.423614 -46.2669677734
305575.364351 -62.658203125
305453.305088 -69.2536621094
305331.245826 -65.9874267578
305209.186563 -53.7458496094
305087.1273 -34.2750244141
304965.068037 -10.0024414062
304843.008775 16.2122802734
304720.949512 41.3731689453
304598.890249 62.6577148438
304476.830986 77.7124023438
304354.771724 84.9029541016
304232.712461 83.490234375
304110.653198 73.7171630859
303988.593935 56.7950439453
303866.534672 34.7883300781
303744.47541 10.4113769531
303622.416147 -13.2443847656
303500.356884 -33.0270996094
303378.297621 -46.0484619141
303256.238359 -49.9877929688
303134.179096 -43.3420410156
303012.119833 -25.5952148438
302890.06057 2.70788574219
302768.001307 39.9936523438
302645.942045 83.7932128906
302523.882782 130.966064453
302401.823519 177.991210938
302279.764256 221.295410156
302157.704994 257.588256836
302035.645731 284.167602539
301913.586468 299.168579102
301791.527205 301.728881836
301669.467943 292.053588867
301547.40868 271.379394531
301425.349417 241.833984375
301303.290154 206.213867188
301181.230891 167.69909668
301059.171629 129.536132812
300937.112366 94.7216796875
300815.053103 65.7181396484
300692.99384 44.2312011719
300570.934578 31.0694580078
300448.875315 26.1005859375
300326.816052 28.3063964844
300204.756789 35.9284667969
300082.697526 46.6895751953
299960.638264 58.0640869141
299838.579001 67.5701904297
299716.519738 73.0505371094
299594.460475 72.9125976562
299472.401213 66.3031005859
299350.34195 53.2006835938
299228.282687 34.4125976562
299106.223424 11.4835205078
298984.164162 -13.4799804688
298862.104899 -38.0434570312
298740.045636 -59.7163085938
298617.986373 -76.2293701172
298495.92711 -85.7889404297
298373.867848 -87.2805175781
298251.808585 -80.3997802734
298129.749322 -65.6984863281
298007.690059 -44.5382080078
297885.630797 -18.9603271484
297763.571534 8.51806640625
297641.512271 35.1555175781
297519.453008 58.2623291016
297397.393745 75.4703369141
297275.334483 84.9688720703
297153.27522 85.6820068359
297031.215957 77.3684082031
296909.156694 60.6358642578
296787.097432 36.869140625
296665.038169 8.07641601562
296542.978906 -23.322265625
296420.919643 -54.7484130859
296298.860381 -83.7275390625
296176.801118 -108.137695312
296054.741855 -126.414428711
295932.682592 -137.692993164
295810.623329 -141.873657227
295688.564067 -139.602905273
295566.504804 -132.176147461
295444.445541 -121.370483398
295322.386278 -109.23046875
295200.327016 -97.8266601562
295078.267753 -89.0155029297
294956.20849 -84.2279052734
294834.149227 -84.3059082031
294712.089964 -89.4078369141
294590.030702 -98.9891357422
294467.971439 -111.864257812
294345.912176 -126.337768555
294223.852913 -140.393432617
294101.793651 -151.918945312
293979.734388 -158.943969727
293857.675125 -159.861572266
293735.615862 -153.615112305
293613.5566 -139.825317383
293491.497337 -118.847290039
293369.438074 -91.75
293247.378811 -60.2220458984
293125.319548 -26.4116210938
293003.260286 7.28039550781
292881.201023 38.4339599609
292759.14176 64.8439941406
292637.082497 84.7329101562
292515.023235 96.9201660156
292392.963972 100.927490234
292270.904709 97.0167236328
292148.845446 86.1520996094
292026.786183 69.8944091797
291904.726921 50.2381591797
291782.667658 29.4096679688
291660.608395 9.64807128906
291538.549132 -7.00842285156
291416.48987 -18.9107666016
291294.430607 -24.9407958984
291172.371344 -24.5942382812
291050.312081 -18.0013427734
290928.252819 -5.87963867188
290806.193556 10.5688476562
290684.134293 29.8062744141
290562.07503 50.1331787109
290440.015767 69.8719482422
290317.956505 87.5372314453
290195.897242 101.97668457
290073.837979 112.467041016
289951.778716 118.758544922
289829.719454 121.0625
289707.660191 119.989135742
289585.600928 116.441772461
289463.541665 111.483642578
289341.482402 106.191040039
289219.42314 101.514282227
289097.363877 98.1588134766
288975.304614 96.5018310547
288853.245351 96.5541992188
288731.186089 97.9680175781
288609.126826 100.092895508
288487.067563 102.069213867
288365.0083 102.947998047
288242.949038 101.823730469
288120.889775 97.9638671875
287998.830512 90.9172363281
287876.771249 80.5924072266
287754.711986 67.2923583984
287632.652724 51.7044677734
287510.593461 34.8447265625
287388.534198 17.9621582031
287266.474935 2.4150390625
287144.415673 -10.4674072266
287022.35641 -19.5255126953
286900.297147 -23.8900146484
286778.237884 -23.0775146484
286656.178621 -17.0433349609
286534.119359 -6.19177246094
286412.060096 8.66394042969
286290.000833 26.3803710938
286167.94157 45.5972900391
286045.882308 64.8734130859
285923.823045 82.8260498047
285801.763782 98.2646484375
285679.704519 110.299194336
285557.645257 118.416748047
285435.585994 122.514404297
285313.526731 122.887695312
285191.467468 120.178344727
285069.408205 115.283447266
284947.348943 109.241577148
284825.28968 103.104248047
284703.230417 97.8123779297
284581.171154 94.0853271484
284459.111892 92.3402099609
284337.052629 92.6467285156
284214.993366 94.7229003906
284092.934103 97.9724121094
283970.87484 101.557006836
283848.815578 104.497680664
283726.756315 105.792602539
283604.697052 104.535888672
283482.637789 100.028564453
283360.578527 91.8660888672
283238.519264 79.9932861328
283116.460001 64.7236328125
282994.400738 46.7180175781
282872.341476 26.9260253906
282750.282213 6.49865722656
282628.22295 -13.3205566406
282506.163687 -31.3133544922
282384.104424 -46.4002685547
282262.045162 -57.7390136719
282139.985899 -64.7984619141
282017.926636 -67.3996582031
281895.867373 -65.7211914062
281773.808111 -60.2706298828
281651.748848 -51.8243408203
281529.689585 -41.3442382812
281407.630322 -29.8807373047
281285.571059 -18.4721679688
281163.511797 -8.05261230469
281041.452534 0.625854492188
280919.393271 7.04577636719
280797.334008 10.9494628906
280675.274746 12.3367919922
280553.215483 11.4368896484
280431.15622 8.65869140625
280309.096957 4.52807617188
280187.037695 -0.379272460938
280064.978432 -5.50390625
279942.919169 -10.3563232422
279820.859906 -14.5554199219
279698.800643 -17.8483886719
279576.741381 -20.1104736328
279454.682118 -21.3278808594
279332.622855 -21.5668945312
279210.563592 -20.9373779297
279088.50433 -19.5543212891
278966.445067 -17.5053710938
278844.385804 -14.8317871094
278722.326541 -11.5209960938
278600.267278 -7.51696777344
278478.208016 -2.74401855469
278356.148753 2.85864257812
278234.08949 9.29638671875
278112.030227 16.4815673828
277989.970965 24.2027587891
277867.911702 32.1102294922
277745.852439 39.7182617188
277623.793176 46.4306640625
277501.733914 51.5856933594
277379.674651 54.5185546875
277257.615388 54.6356201172
277135.556125 51.4910888672
277013.496862 44.8583984375
276891.4376 34.7878417969
276769.378337 21.6395263672
276647.319074 6.087890625
276525.259811 -10.9034423828
276403.200549 -28.1433105469
276281.141286 -44.2971191406
276159.082023 -57.9964599609
276037.02276 -67.9565429688
275914.963497 -73.0959472656
275792.904235 -72.6412353516
275670.844972 -66.2116699219
275548.785709 -53.8670654297
275426.726446 -36.1209716797
275304.667184 -13.9097900391
275182.607921 11.4755859375
275060.548658 38.4926757812
274938.489395 65.47265625
274816.430133 90.7603759766
274694.37087 112.849731445
274572.311607 130.507324219
274450.252344 142.868408203
274328.193081 149.496459961
274206.133819 150.403930664
274084.074556 146.02722168
273962.015293 137.165893555
273839.95603 124.885742188
273717.896768 110.403808594
273595.837505 94.9614257812
273473.778242 79.7030029297
273351.718979 65.5701904297
273229.659716 53.2264404297
273107.600454 43.0123291016
272985.541191 34.9440917969
272863.481928 28.7464599609
272741.422665 23.9202880859
272619.363403 19.8323974609
272497.30414 15.8200683594
272375.244877 11.2934570312
272253.185614 5.82788085938
272131.126352 -0.769775390625
272009.067089 -8.42553710938
271887.007826 -16.7977294922
271764.948563 -25.3159179688
271642.8893 -33.248046875
271520.830038 -39.7965087891
271398.770775 -44.2032470703
271276.711512 -45.8583984375
271154.652249 -44.3953857422
271032.592987 -39.7614746094
270910.533724 -32.2550048828
270788.474461 -22.5223388672
270666.415198 -11.5150146484
270544.355935 -0.4091796875
270422.296673 9.50744628906
270300.23741 16.9630126953
270178.178147 20.8391113281
270056.118884 20.2967529297
269934.059622 14.8801269531
269812.000359 4.58642578125
269689.941096 -10.1077880859
269567.881833 -28.2672119141
269445.822571 -48.5629882812
269323.763308 -69.3793945312
269201.704045 -88.9519042969
269079.644782 -105.51953125
268957.585519 -117.482177734
268835.526257 -123.544311523
268713.466994 -122.830688477
268591.407731 -114.964599609
268469.348468 -100.100341797
268347.289206 -78.9071044922
268225.229943 -52.5064697266
268103.17068 -22.3714599609
267981.111417 9.80541992188
267859.052154 42.2563476562
267736.992892 73.2854003906
267614.933629 101.401000977
267492.874366 125.421630859
267370.815103 144.547485352
267248.755841 158.389282227
267126.696578 166.954833984
267004.637315 170.599487305
266882.578052 169.943481445
266760.51879 165.770874023
266638.459527 158.919433594
266516.400264 150.179321289
266394.341001 140.205078125
266272.281738 129.458129883
266150.222476 118.179199219
266028.163213 106.396850586
265906.10395 93.9681396484
265784.044687 80.6450195312
265661.985425 66.1555175781
265539.926162 50.2937011719
265417.866899 32.9990234375
265295.807636 14.4193115234
265173.748373 -5.0537109375
265051.689111 -24.7829589844
264929.629848 -43.9183349609
264807.570585 -61.4617919922
264685.511322 -76.3602294922
264563.45206 -87.6131591797
264441.392797 -94.3862304688
264319.333534 -96.1157226562
264197.274271 -92.5913085938
264075.215009 -84.0102539062
263953.155746 -70.9891357422
263831.096483 -54.5355224609
263709.03722 -35.9792480469
263586.977957 -16.8666992188
263464.918695 1.17102050781
263342.859432 16.5606689453
263220.800169 27.9318847656
263098.740906 34.2446289062
262976.681644 34.8887939453
262854.622381 29.7459716797
262732.563118 19.2044677734
262610.503855 4.12744140625
262488.444592 -14.2231445312
262366.38533 -34.3011474609
262244.326067 -54.4158935547
262122.266804 -72.8869628906
262000.207541 -88.1939697266
261878.148279 -99.1120605469
261756.089016 -104.816162109
261634.029753 -104.947143555
261511.97049 -99.6315917969
261389.911228 -89.4561767578
261267.851965 -75.3985595703
261145.792702 -58.7231445312
261023.733439 -40.8526611328
260901.674176 -23.2297363281
260779.614914 -7.17944335938
260657.555651 6.20959472656
260535.496388 16.1774902344
260413.437125 22.3474121094
260291.377863 24.7424316406
260169.3186 23.7593994141
260047.259337 20.1059570312
259925.200074 14.7110595703
259803.140811 8.61511230469
259681.081549 2.853515625
259559.022286 -1.65368652344
259436.963023 -4.19519042969
259314.90376 -4.33520507812
259192.844498 -1.95129394531
259070.785235 2.76721191406
258948.725972 9.349609375
258826.666709 17.1048583984
258704.607447 25.2047119141
258582.548184 32.7767333984
258460.488921 39.0007324219
258338.429658 43.1955566406
258216.370395 44.8898925781
258094.311133 43.8680419922
257972.25187 40.1887207031
257850.192607 34.1762695312
257728.133344 26.3828125
257606.074082 17.5319824219
257484.014819 8.44567871094
257361.955556 -0.035400390625
257239.896293 -7.13146972656
257117.837031 -12.1911621094
256995.777768 -14.7481689453
256873.718505 -14.5551757812
256751.659242 -11.5989990234
256629.599979 -6.09167480469
256507.540717 1.55529785156
256385.481454 10.7734375
256263.422191 20.8881835938
256141.362928 31.1766357422
256019.303666 40.9219970703
255897.244403 49.4645996094
255775.18514 56.2431640625
255653.125877 60.8247070312
255531.066614 62.9233398438
255409.007352 62.4084472656
255286.948089 59.3009033203
255164.888826 53.7648925781
255042.829563 46.0914306641
254920.770301 36.6813964844
254798.711038 26.0239257812
254676.651775 14.6756591797
254554.592512 3.23901367188
254432.53325 -7.66223144531
254310.473987 -17.4088134766
254188.414724 -25.4135742188
254066.355461 -31.1549072266
253944.296198 -34.2095947266
253822.236936 -34.2899169922
253700.177673 -31.2766113281
253578.11841 -25.2492675781
253456.059147 -16.5074462891
253333.999885 -5.57739257812
253211.940622 6.79504394531
253089.881359 19.6728515625
252967.822096 31.9763183594
252845.762833 42.5496826172
252723.703571 50.2459716797
252601.644308 54.021484375
252479.585045 53.0336914062
252357.525782 46.7341308594
252235.46652 34.9465332031
252113.407257 17.9210205078
251991.347994 -3.64343261719
251869.288731 -28.6140136719
251747.229469 -55.4771728516
251625.170206 -82.4310302734
251503.110943 -107.510375977
251381.05168 -128.735595703
251258.992417 -144.274414062
251136.933155 -152.602294922
251014.873892 -152.645751953
250892.814629 -143.897583008
250770.755366 -126.488525391
250648.696104 -101.207763672
250526.636841 -69.4691162109
250404.577578 -33.2221679688
250282.518315 5.18566894531
250160.459052 43.1872558594
250038.39979 78.1947021484
249916.340527 107.80871582
249794.281264 130.014282227
249672.222001 143.34765625
249550.162739 147.019775391
249428.103476 140.981201172
249306.044213 125.92590332
249183.98495 103.229980469
249061.925688 74.8323974609
248939.866425 43.0666503906
248817.807162 10.4595947266
248695.747899 -20.4837646484
248573.688636 -47.4930419922
248451.629374 -68.7176513672
248329.570111 -82.8758544922
248207.510848 -89.3461914062
248085.451585 -88.1993408203
247963.392323 -80.1684570312
247841.33306 -66.5584716797
247719.273797 -49.1082763672
247597.214534 -29.8178710938
247475.155271 -10.7584228516
247353.096009 6.11584472656
247231.036746 19.1379394531
247108.977483 27.0607910156
246986.91822 29.1468505859
246864.858958 25.2023925781
246742.799695 15.5593261719
246620.740432 1.00756835938
246498.681169 -17.3128662109
246376.621907 -38.0460205078
246254.562644 -59.7648925781
246132.503381 -81.1134033203
246010.444118 -100.926513672
245888.384855 -118.321655273
245766.325593 -132.748291016
245644.26633 -143.997558594
245522.207067 -152.170043945
245400.147804 -157.609008789
245278.088542 -160.811523438
245156.029279 -162.325683594
245033.970016 -162.653076172
244911.910753 -162.164672852
244789.85149 -161.042602539
244667.792228 -159.256958008
244545.732965 -156.576416016
244423.673702 -152.614624023
244301.614439 -146.904052734
244179.555177 -138.988037109
244057.495914 -128.518676758
243935.436651 -115.346923828
243813.377388 -99.5926513672
243691.318126 -81.6834716797
243569.258863 -62.3555908203
243447.1996 -42.6140136719
243325.140337 -23.6550292969
243203.081074 -6.75671386719
243081.021812 6.84948730469
242958.962549 16.1143798828
242836.903286 20.2951660156
242714.844023 19.0579833984
242592.784761 12.5405273438
242470.725498 1.3701171875
242348.666235 -13.3698730469
242226.606972 -30.2227783203
242104.547709 -47.4841308594
241982.488447 -63.3587646484
241860.429184 -76.1341552734
241738.369921 -84.3504638672
241616.310658 -86.9527587891
241494.251396 -83.4058837891
241372.192133 -73.7596435547
241250.13287 -58.6578369141
241128.073607 -39.2873535156
241006.014345 -17.2702636719
240883.955082 5.48791503906
240761.895819 26.9825439453
240639.836556 45.3051757812
240517.777293 58.8326416016
240395.718031 66.388671875
240273.658768 67.3614501953
240151.599505 61.7647705078
240029.540242 50.2369384766
239907.48098 33.9743652344
239785.421717 14.6103515625
239663.362454 -5.95129394531
239541.303191 -25.7307128906
239419.243928 -42.8717041016
239297.184666 -55.8294677734
239175.125403 -63.5224609375
239053.06614 -65.4353027344
238931.006877 -61.6623535156
238808.947615 -52.8836669922
238686.888352 -40.2800292969
238564.829089 -25.3941650391
238442.769826 -9.95166015625
238320.710564 4.3330078125
238198.651301 15.9536132812
238076.592038 23.7805175781
237954.532775 27.1907958984
237832.473512 26.1387939453
237710.41425 21.1623535156
237588.354987 13.3225097656
237466.295724 4.08178710938
237344.236461 -4.865234375
237222.177199 -11.7921142578
237100.117936 -15.1485595703
236978.058673 -13.7563476562
236855.99941 -6.96789550781
236733.940147 5.22814941406
236611.880885 22.1672363281
236489.821622 42.5423583984
236367.762359 64.5074462891
236245.703096 85.8427734375
236123.643834 104.165161133
236001.584571 117.1640625
235879.525308 122.837646484
235757.466045 119.706787109
235635.406783 106.982788086
235513.34752 84.6728515625
235391.288257 53.6103515625
235269.228994 15.40625
235147.169731 -27.6746826172
235025.110469 -72.9025878906
234903.051206 -117.314575195
234780.991943 -157.973999023
234658.93268 -192.226074219
234536.873418 -217.928100586
234414.814155 -233.631713867
234292.754892 -238.69921875
234170.695629 -233.344482422
234048.636366 -218.593139648
233926.577104 -196.169067383
233804.517841 -168.317993164
233682.458578 -137.58581543
233560.399315 -106.576782227
233438.340053 -77.7119140625
233316.28079 -53.0135498047
233194.221527 -33.9373779297
233072.162264 -21.2641601562
232950.103002 -15.0646972656
232828.043739 -14.7352294922
232705.984476 -19.1015625
232583.925213 -26.5747070312
232461.86595 -35.3463134766
232339.806688 -43.5968017578
232217.747425 -49.6978759766
232095.688162 -52.3879394531
231973.628899 -50.9005126953
231851.569637 -45.0358886719
231729.510374 -35.1689453125
231607.451111 -22.1938476562
231485.391848 -7.412109375
231363.332585 7.61987304688
231241.273323 21.2707519531
231119.21406 32.0173339844
230997.154797 38.6143798828
230875.095534 40.2316894531
230753.036272 36.5450439453
230630.977009 27.7697753906
230508.917746 14.6395263672
230386.858483 -1.67297363281
230264.799221 -19.6791992188
230142.739958 -37.7286376953
230020.680695 -54.177734375
229898.621432 -67.5559082031
229776.562169 -76.7076416016
229654.502907 -80.9002685547
229532.443644 -79.8839111328
229410.384381 -73.8992919922
229288.325118 -63.6335449219
229166.265856 -50.1300048828
229044.206593 -34.6646728516
228922.14733 -18.5981445312
228800.088067 -3.22875976562
228678.028804 10.3464355469
228555.969542 21.3406982422
228433.910279 29.3494873047
228311.851016 34.3756103516
228189.791753 36.8082275391
228067.732491 37.35546875
227945.673228 36.9447021484
227823.613965 36.5965576172
227701.554702 37.2921142578
227579.49544 39.8450927734
227457.436177 44.796875
227335.376914 52.3435058594
227213.317651 62.3038330078
227091.258388 74.1326904297
226969.199126 86.9764404297
226847.139863 99.7647705078
226725.0806 111.328491211
226603.021337 120.529663086
226480.962075 126.389526367
226358.902812 128.19909668
226236.843549 125.602050781
226114.784286 118.638549805
225992.725023 107.744995117
225870.665761 93.7139892578
225748.606498 77.6108398438
225626.547235 60.6658935547
225504.487972 44.1453857422
225382.42871 29.2220458984
225260.369447 16.8541259766
225138.310184 7.69006347656
225016.250921 2.00793457031
224894.191659 -0.306884765625
224772.132396 0.260986328125
224650.073133 2.91796875
224528.01387 6.65551757812
224405.954607 10.3660888672
224283.895345 12.9669189453
224161.836082 13.5189208984
224039.776819 11.3288574219
223917.717556 6.01892089844
223795.658294 -2.43798828125
223673.599031 -13.724609375
223551.539768 -27.2236328125
223429.480505 -42.0971679688
223307.421242 -57.3878173828
223185.36198 -72.1334228516
223063.302717 -85.4783935547
222941.243454 -96.7706298828
222819.184191 -105.631958008
222697.124929 -111.993164062
222575.065666 -116.090087891
222453.006403 -118.420288086
222330.94714 -119.665771484
222208.887878 -120.591430664
222086.828615 -121.928222656
221964.769352 -124.260375977
221842.710089 -127.925292969
221720.650826 -132.941894531
221598.591564 -138.977172852
221476.532301 -145.35534668
221354.473038 -151.111816406
221232.413775 -155.086303711
221110.354513 -156.048706055
220988.29525 -152.842407227
220866.235987 -144.531005859
220744.176724 -130.531738281
220622.117461 -110.721313477
220500.058199 -85.4987792969
220377.998936 -55.7983398438
220255.939673 -23.0474853516
220133.88041 10.9272460938
220011.821148 44.0419921875
219889.761885 74.1285400391
219767.702622 99.1258544922
219645.643359 117.270385742
219523.584097 127.265991211
219401.524834 128.416015625
219279.465571 120.704101562
219157.406308 104.813720703
219035.347045 82.0832519531
218913.287783 54.3995361328
218791.22852 24.0373535156
218669.169257 -6.53759765625
218547.109994 -34.8874511719
218425.050732 -58.8199462891
218302.991469 -76.5843505859
218180.932206 -87.0286865234
218058.872943 -89.69921875
217936.81368 -84.8770751953
217814.754418 -73.5422363281
217692.695155 -57.2745361328
217570.635892 -38.0950927734
217448.576629 -18.2669677734
217326.517367 -0.0743408203125
217204.458104 14.4029541016
217082.398841 23.4904785156
216960.339578 26.0841064453
216838.280316 21.755859375
216716.221053 10.7952880859
216594.16179 -5.81921386719
216472.102527 -26.5173339844
216350.043264 -49.291015625
216227.984002 -71.8914794922
216105.924739 -92.0502929688
215983.865476 -107.702026367
215861.806213 -117.1875
215739.746951 -119.41809082
215617.687688 -113.983886719
215495.628425 -101.197875977
215373.569162 -82.0687255859
215251.509899 -58.2078857422
215129.450637 -31.6774902344
215007.391374 -4.79748535156
214885.332111 20.0739746094
214763.272848 40.7619628906
214641.213586 55.4765625
214519.154323 62.9801025391
214397.09506 62.6971435547
214275.035797 54.7644042969
214152.976535 40.0090332031
214030.917272 19.8629150391
213908.858009 -3.779296875
213786.798746 -28.7475585938
213664.739483 -52.8065185547
213542.680221 -73.8706054688
213420.620958 -90.2021484375
213298.561695 -100.575439453
213176.502432 -104.389038086
213054.44317 -101.716552734
212932.383907 -93.2921142578
212810.324644 -80.4326171875
212688.265381 -64.9034423828
212566.206118 -48.7412109375
212444.146856 -34.0526123047
212322.087593 -22.8065185547
212200.02833 -16.6407470703
212077.969067 -16.7005615234
211955.909805 -23.5264892578
211833.850542 -36.9985351562
211711.791279 -56.3453369141
211589.732016 -80.2135009766
211467.672754 -106.792724609
211345.613491 -133.983398438
211223.554228 -159.591308594
211101.494965 -181.528808594
210979.435702 -198.00793457
210857.37644 -207.701782227
210735.317177 -209.864990234
210613.257914 -204.397949219
210491.198651 -191.852416992
210369.139389 -173.377441406
210247.080126 -150.610717773
210125.020863 -125.527954102
210002.9616 -100.261230469
209880.902338 -76.9088134766
209758.843075 -57.3469238281
209636.783812 -43.068359375
209514.724549 -35.0546875
209392.665286 -33.7004394531
209270.606024 -38.7877197266
209148.546761 -49.5197753906
209026.487498 -64.6037597656
208904.428235 -82.3767089844
208782.368973 -100.961669922
208660.30971 -118.439575195
208538.250447 -133.019287109
208416.191184 -143.192871094
208294.131921 -147.85949707
208172.072659 -146.409790039
208050.013396 -138.763671875
207927.954133 -125.358764648
207805.89487 -107.092773438
207683.835608 -85.2270507812
207561.776345 -61.2603759766
207439.717082 -36.7878417969
207317.657819 -13.35546875
207195.598557 7.67260742188
207073.539294 25.2247314453
206951.480031 38.5970458984
206829.420768 47.4945068359
206707.361505 52.0266113281
206585.302243 52.6665039062
206463.24298 50.1756591797
206341.183717 45.5052490234
206219.124454 39.6817626953
206097.065192 33.6917724609
205975.005929 28.3773193359
205852.946666 24.349609375
205730.887403 21.9331054688
205608.82814 21.1411132812
205486.768878 21.6883544922
205364.709615 23.0356445312
205242.650352 24.4616699219
205120.591089 25.1556396484
204998.531827 24.3200683594
204876.472564 21.2708740234
204754.413301 15.52734375
204632.354038 6.88134765625
204510.294776 -4.56311035156
204388.235513 -18.3814697266
204266.17625 -33.8527832031
204144.116987 -50.0169677734
204022.057724 -65.7572021484
203899.998462 -79.8994140625
203777.939199 -91.3204345703
203655.879936 -99.0543212891
203533.820673 -102.385620117
203411.761411 -100.921264648
203289.702148 -94.6329345703
203167.642885 -83.8687744141
203045.583622 -69.3284912109
202923.524359 -52.0090332031
202801.465097 -33.1212158203
202679.405834 -13.9890136719
202557.346571 4.0615234375
202435.287308 19.8137207031
202313.228046 32.2589111328
202191.168783 40.6779785156
202069.10952 44.6939697266
201947.050257 44.2945556641
201824.990995 39.8201904297
201702.931732 31.9222412109
201580.872469 21.4914550781
201458.813206 9.5693359375
201336.753943 -2.75476074219
201214.694681 -14.4475097656
201092.635418 -24.6260986328
200970.576155 -32.6375732422
200848.516892 -38.1134033203
200726.45763 -40.994140625
200604.398367 -41.5244140625
200482.339104 -40.2161865234
200360.279841 -37.7868652344
200238.220578 -35.0755615234
200116.161316 -32.9493408203
199994.102053 -32.2047119141
199872.04279 -33.4771728516
199749.983527 -37.1655273438
199627.924265 -43.3804931641
199505.865002 -51.9196777344
199383.805739 -62.2750244141
199261.746476 -73.6702880859
199139.687214 -85.1262207031
199017.627951 -95.5463867188
198895.568688 -103.82019043
198773.509425 -108.92590332
198651.450162 -110.03515625
198529.3909 -106.597900391
198407.331637 -98.4089355469
198285.272374 -85.6456298828
198163.213111 -68.8720703125
198041.153849 -49.0125732422
197919.094586 -27.2908935547
197797.035323 -5.14587402344
197674.97606 15.8752441406
197552.916797 34.2344970703
197430.857535 48.5218505859
197308.798272 57.5677490234
197186.739009 60.5358886719
197064.679746 56.9957275391
196942.620484 46.9602050781
196820.561221 30.8923339844
196698.501958 9.67700195312
196576.442695 -15.4399414062
196454.383433 -42.9399414062
196332.32417 -71.1395263672
196210.264907 -98.3116455078
196088.205644 -122.809692383
195966.146381 -143.184326172
195844.087119 -158.285888672
195722.027856 -167.343017578
195599.968593 -170.012817383
195477.90933 -166.398681641
195355.850068 -157.034790039
195233.790805 -142.839477539
195111.731542 -125.038818359
194989.672279 -105.071044922
194867.613016 -84.4738769531
194745.553754 -64.7678222656
194623.494491 -47.3419189453
194501.435228 -33.3502197266
194379.375965 -23.6292724609
194257.316703 -18.6389160156
194135.25744 -18.4329833984
194013.198177 -22.6618652344
193891.138914 -30.60546875
193769.079652 -41.2330322266
193647.020389 -53.2891845703
193524.961126 -65.3930664062
193402.901863 -76.1500244141
193280.8426 -84.2611083984
193158.783338 -88.6271972656
193036.724075 -88.4364013672
192914.664812 -83.2297363281
192792.605549 -72.9401855469
192670.546287 -57.9012451172
192548.487024 -38.8253173828
192426.427761 -16.7523193359
192304.368498 7.02551269531
192182.309235 31.0612792969
192060.249973 53.8594970703
191938.19071 73.9901123047
191816.131447 90.1961669922
191694.072184 101.488647461
191572.012922 107.223022461
191449.953659 107.147094727
191327.894396 101.422119141
191205.835133 90.6088867188
191083.775871 75.625
190961.716608 57.6737060547
190839.657345 38.1496582031
190717.598082 18.5302734375
190595.538819 0.257446289062
190473.479557 -15.3742675781
190351.420294 -27.3239746094
190229.361031 -34.8857421875
190107.301768 -37.7489013672
189985.242506 -36.0228271484
189863.183243 -30.2319335938
189741.12398 -21.2741699219
189619.064717 -10.3507080078
189497.005454 1.13049316406
189374.946192 11.6694335938
189252.886929 19.7977294922
189130.827666 24.2020263672
189008.768403 23.8372802734
188886.709141 18.0212402344
188764.649878 6.50085449219
188642.590615 -10.5115966797
188520.531352 -32.341796875
188398.47209 -57.8876953125
188276.412827 -85.6920166016
188154.353564 -114.039428711
188032.294301 -141.078491211
187910.235038 -164.952514648
187788.175776 -183.934204102
187666.116513 -196.552856445
187544.05725 -201.702514648
187421.997987 -198.72644043
187299.938725 -187.467895508
187177.879462 -168.287719727
187055.820199 -142.04284668
186933.760936 -110.032348633
186811.701673 -73.9112548828
186689.642411 -35.5816650391
186567.583148 2.93188476562
186445.523885 39.6146240234
186323.464622 72.5895996094
186201.40536 100.233276367
186079.346097 121.273071289
185957.286834 134.856445312
185835.227571 140.590332031
185713.168309 138.549438477
185591.109046 129.252563477
185469.049783 113.608642578
185346.99052 92.8433837891
185224.931257 68.4040527344
185102.871995 41.8579101562
184980.812732 14.7867431641
184858.753469 -11.3123779297
184736.694206 -35.1156005859
184614.634944 -55.5412597656
184492.575681 -71.8004150391
184370.516418 -83.4212646484
184248.457155 -90.2536621094
184126.397892 -92.4482421875
184004.33863 -90.4194335938
183882.279367 -84.7933349609
183760.220104 -76.3450927734
183638.160841 -65.9333496094
183516.101579 -54.4351806641
183394.042316 -42.6864013672
183271.983053 -31.4323730469
183149.92379 -21.2897949219
183027.864528 -12.7244873047
182905.805265 -6.04089355469
182783.746002 -1.38720703125
182661.686739 1.22827148438
182539.627476 1.91320800781
182417.568214 0.85986328125
182295.508951 -1.68762207031
182173.449688 -5.46520996094
182051.390425 -10.2172851562
181929.331163 -15.7183837891
181807.2719 -21.7862548828
181685.212637 -28.2879638672
181563.153374 -35.1368408203
181441.094111 -42.2806396484
181319.034849 -49.6864013672
181196.975586 -57.3200683594
181074.916323 -65.1268310547
180952.85706 -73.0125732422
180830.797798 -80.830078125
180708.738535 -88.3725585938
180586.679272 -95.3741455078
180464.620009 -101.520629883
180342.560747 -106.467773438
180220.501484 -109.866210938
180098.442221 -111.39440918
179976.382958 -110.791137695
179854.323695 -107.889038086
179732.264433 -102.643676758
179610.20517 -95.1558837891
179488.145907 -85.6824951172
179366.086644 -74.6359863281
179244.027382 -62.5698242188
179121.968119 -50.1500244141
178999.908856 -38.1142578125
178877.849593 -27.2221679688
178755.79033 -18.1975097656
178633.731068 -11.6700439453
178511.671805 -8.11901855469
178389.612542 -7.82666015625
178267.553279 -10.841796875
178145.494017 -16.9639892578
178023.434754 -25.7435302734
177901.375491 -36.50390625
177779.316228 -48.3842773438
177657.256966 -60.3978271484
177535.197703 -71.5062255859
177413.13844 -80.69921875
177291.079177 -87.0766601562
177169.019914 -89.9256591797
177046.960652 -88.7827148438
176924.901389 -83.48046875
176802.842126 -74.16796875
176680.782863 -61.3072509766
176558.723601 -45.6416015625
176436.664338 -28.1403808594
176314.605075 -9.92224121094
176192.545812 7.83544921875
176070.486549 23.9945068359
175948.427287 37.5512695312
175826.368024 47.7220458984
175704.308761 54.0093994141
175582.249498 56.2443847656
175460.190236 54.5981445312
175338.130973 49.5633544922
175216.07171 41.9053955078
175094.012447 32.5883789062
174971.953185 22.6807861328
174849.893922 13.2520751953
174727.834659 5.26733398438
174605.775396 -0.508544921875
174483.716133 -3.58642578125
174361.656871 -3.80297851562
174239.597608 -1.33776855469
174117.538345 3.30407714844
173995.479082 9.34399414062
173873.41982 15.8090820312
173751.360557 21.6365966797
173629.301294 25.7889404297
173507.242031 27.3688964844
173385.182768 25.7258300781
173263.123506 20.5407714844
173141.064243 11.8775634766
173019.00498 0.199340820312
172896.945717 -13.6551513672
172774.886455 -28.5377197266
172652.827192 -43.0865478516
172530.767929 -55.8531494141
172408.708666 -65.4405517578
172286.649404 -70.6455078125
172164.590141 -70.587890625
172042.530878 -64.8167724609
171920.471615 -53.3790283203
171798.412352 -36.8466796875
171676.35309 -16.2955322266
171554.293827 6.76257324219
171432.234564 30.4896240234
171310.175301 52.8646240234
171188.116039 71.8466796875
171066.056776 85.546875
170943.997513 92.3890380859
170821.93825 91.2485351562
170699.878987 81.5551757812
170577.819725 63.3505859375
170455.760462 37.2933349609
170333.701199 4.61389160156
170211.641936 -32.9786376953
170089.582674 -73.4302978516
169967.523411 -114.502807617
169845.464148 -153.947021484
169723.404885 -189.676879883
169601.345623 -219.922241211
169479.28636 -243.354858398
169357.227097 -259.17175293
169235.167834 -267.131591797
169113.108571 -267.542236328
168991.049309 -261.202148438
168868.990046 -249.302368164
168746.930783 -233.299682617
168624.87152 -214.774536133
168502.812258 -195.285888672
168380.752995 -176.239746094
168258.693732 -158.779785156
168136.634469 -143.713012695
168014.575206 -131.472045898
167892.515944 -122.119628906
167770.456681 -115.389038086
167648.397418 -110.756103516
167526.338155 -107.532836914
167404.278893 -104.970581055
167282.21963 -102.361450195
167160.160367 -99.1281738281
167038.101104 -94.8878173828
166916.041842 -89.4907226562
166793.982579 -83.0231933594
166671.923316 -75.78125
166549.864053 -68.2159423828
166427.80479 -60.8588867188
166305.745528 -54.2392578125
166183.686265 -48.7974853516
166061.627002 -44.8156738281
165939.567739 -42.36328125
165817.508477 -41.2735595703
165695.449214 -41.1488037109
165573.389951 -41.3984375
165451.330688 -41.3024902344
165329.271425 -40.0974121094
165207.212163 -37.0711669922
165085.1529 -31.6597900391
164963.093637 -23.5314941406
164841.034374 -12.6508789062
164718.975112 0.687866210938
164596.915849 15.8618164062
164474.856586 31.9553222656
164352.797323 47.8306884766
164230.738061 62.2258300781
164108.678798 73.8692626953
163986.619535 81.6026611328
163864.560272 84.4958496094
163742.501009 81.9462890625
163620.441747 73.7471923828
163498.382484 60.1228027344
163376.323221 41.7210693359
163254.263958 19.5677490234
163132.204696 -5.01574707031
163010.145433 -30.5239257812
162888.08617 -55.3928222656
162766.026907 -78.1340332031
162643.967645 -97.4583740234
162521.908382 -112.379272461
162399.849119 -122.286376953
162277.789856 -126.98046875
162155.730593 -126.669433594
162033.671331 -121.922973633
161911.612068 -113.595947266
161789.552805 -102.724609375
161667.493542 -90.4099121094
161545.43428 -77.7004394531
161423.375017 -65.4854736328
161301.315754 -54.4133300781
161179.256491 -44.8391113281
161057.197228 -36.810546875
160935.137966 -30.0904541016
160813.078703 -24.2147216797
160691.01944 -18.5765380859
160568.960177 -12.5288085938
160446.900915 -5.48986816406
160324.841652 2.95703125
160202.782389 12.9851074219
160080.723126 24.4758300781
159958.663864 37.0050048828
159836.604601 49.8703613281
159714.545338 62.1541748047
159592.486075 72.8181152344
159470.426812 80.8187255859
159348.36755 85.2305908203
159226.308287 85.3664550781
159104.249024 80.8753662109
158982.189761 71.8125
158860.130499 58.6673583984
158738.071236 42.3461914062
158616.011973 24.1107177734
158493.95271 5.47448730469
158371.893447 -11.9326171875
158249.834185 -26.5187988281
158127.774922 -36.8885498047
158005.715659 -41.9892578125
157883.656396 -41.2310791016
157761.597134 -34.5640869141
157639.537871 -22.5092773438
157517.478608 -6.1318359375
157395.419345 13.0367431641
157273.360083 33.1252441406
157151.30082 52.0827636719
157029.241557 67.8649902344
156907.182294 78.6197509766
156785.123031 82.8621826172
156663.063769 79.6169433594
156541.004506 68.5178222656
156418.945243 49.8508300781
156296.88598 24.5380859375
156174.826718 -5.93542480469
156052.767455 -39.6497802734
155930.708192 -74.4149169922
155808.648929 -107.962768555
155686.589666 -138.144165039
155564.530404 -163.114379883
155442.471141 -181.487915039
155320.411878 -192.450073242
155198.352615 -195.812866211
155076.293353 -192.011108398
154954.23409 -182.040527344
154832.174827 -167.343383789
154710.115564 -149.652832031
154588.056302 -130.814208984
154465.997039 -112.59777832
154343.937776 -96.5239257812
154221.878513 -83.7170410156
154099.81925 -74.8021240234
153977.759988 -69.8551025391
153855.700725 -68.4096679688
153733.641462 -69.5213623047
153611.582199 -71.8798828125
153489.522937 -73.9594726562
153367.463674 -74.1928710938
153245.404411 -71.1473388672
153123.345148 -63.6895751953
153001.285885 -51.1202392578
152879.226623 -33.2640380859
152757.16736 -10.5083007812
152635.108097 16.21484375
152513.048834 45.5024414062
152390.989572 75.6005859375
152268.930309 104.561401367
152146.871046 130.421020508
152024.811783 151.379272461
151902.752521 165.967651367
151780.693258 173.184570312
151658.633995 172.590087891
151536.574732 164.346923828
151414.515469 149.205810547
151292.456207 128.438598633
151170.396944 103.721679688
151048.337681 76.986328125
150926.278418 50.2452392578
150804.219156 25.4161376953
150682.159893 4.15612792969
150560.10063 -12.2763671875
150438.041367 -23.1209716797
150315.982104 -28.1656494141
150193.922842 -27.7452392578
150071.863579 -22.6911621094
149949.804316 -14.2346191406
149827.745053 -3.87634277344
149705.685791 6.76477050781
149583.626528 16.1105957031
149461.567265 22.7724609375
149339.508002 25.6791992188
149217.44874 24.1694335938
149095.389477 18.044921875
148973.330214 7.57666015625
148851.270951 -6.53259277344
148729.211688 -23.2253417969
148607.152426 -41.1955566406
148485.093163 -59.0169677734
148363.0339 -75.2762451172
148240.974637 -88.7004394531
148118.915375 -98.2678222656
147996.856112 -103.290161133
147874.796849 -103.461669922
147752.737586 -98.8715820312
147630.678323 -89.9797363281
147508.619061 -77.5604248047
147386.559798 -62.6229248047
147264.500535 -46.3133544922
147142.441272 -29.8127441406
147020.38201 -14.2403564453
146898.322747 -0.567749023438
146776.263484 10.4440917969
146654.204221 18.2836914062
146532.144959 22.7001953125
146410.085696 23.6901855469
146288.026433 21.4621582031
146165.96717 16.3846435547
146043.907907 8.92712402344
145921.848645 -0.400756835938
145799.789382 -11.1040039062
145677.730119 -22.7435302734
145555.670856 -34.9610595703
145433.611594 -47.48828125
145311.552331 -60.1335449219
145189.493068 -72.7595214844
145067.433805 -85.2462158203
144945.374542 -97.453125
144823.31528 -109.182128906
144701.256017 -120.150146484
144579.196754 -129.975585938
144457.137491 -138.181396484
144335.078229 -144.217285156
144213.018966 -147.499633789
144090.959703 -147.464599609
143968.90044 -143.631225586
143846.841178 -135.665893555
143724.781915 -123.44152832
143602.722652 -107.084838867
143480.663389 -87.0037841797
143358.604126 -63.8929443359
143236.544864 -38.7109375
143114.485601 -12.6336669922
142992.426338 13.0162353516
142870.367075 36.8581542969
142748.307813 57.5516357422
142626.24855 73.8997802734
142504.189287 84.9412841797
142382.130024 90.0313720703
142260.070761 88.8966064453
142138.011499 81.6628417969
142015.952236 68.8499755859
141893.892973 51.3370361328
141771.83371 30.2960205078
141649.774448 7.1025390625
141527.715185 -16.7680664062
141405.655922 -39.8549804688
141283.596659 -60.8199462891
141161.537397 -78.5465087891
141039.478134 -92.216796875
140917.418871 -101.362792969
140795.359608 -105.886352539
140673.300345 -106.047363281
140551.241083 -102.422119141
140429.18182 -95.8358154297
140307.122557 -87.2762451172
140185.063294 -77.7973632812
140063.004032 -68.4194335938
139940.944769 -60.0404052734
139818.885506 -53.3582763672
139696.826243 -48.8195800781
139574.76698 -46.5922851562
139452.707718 -46.5666503906
139330.648455 -48.3831787109
139208.589192 -51.4855957031
139086.529929 -55.1887207031
138964.470667 -58.7587890625
138842.411404 -61.4962158203
138720.352141 -62.8112792969
138598.292878 -62.2879638672
138476.233616 -59.728515625
138354.174353 -55.1739501953
138232.11509 -48.9018554688
138110.055827 -41.3975830078
137987.996564 -33.3068847656
137865.937302 -25.3704833984
137743.878039 -18.3507080078
137621.818776 -12.9541015625
137499.759513 -9.76049804688
137377.700251 -9.162109375
137255.640988 -11.3210449219
137133.581725 -16.1473388672
137011.522462 -23.2990722656
136889.463199 -32.2075195312
136767.403937 -42.1180419922
136645.344674 -52.1522216797
136523.285411 -61.3768310547
136401.226148 -68.8787841797
136279.166886 -73.8377685547
136157.107623 -75.5903320312
136035.04836 -73.6818847656
135912.989097 -67.8989257812
135790.929835 -58.2845458984
135668.870572 -45.1320800781
135546.811309 -28.9611816406
135424.752046 -10.4766845703
135302.692783 9.48413085938
135180.633521 30.0113525391
135058.574258 50.1851806641
134936.514995 69.1369628906
134814.455732 86.1014404297
134692.39647 100.461181641
134570.337207 111.775390625
134448.277944 119.797729492
134326.218681 124.477172852
134204.159418 125.947998047
134082.100156 124.506713867
133960.040893 120.58190918
133837.98163 114.697143555
133715.922367 107.430908203
133593.863105 99.3767089844
133471.803842 91.1058349609
133349.744579 83.1334228516
133227.685316 75.8908691406
133105.626054 69.7045898438
132983.566791 64.7828369141
132861.507528 61.2075195312
132739.448265 58.9361572266
132617.389002 57.80859375
132495.32974 57.5604248047
132373.270477 57.8426513672
132251.211214 58.2459716797
132129.151951 58.3292236328
132007.092689 57.6511230469
131885.033426 55.8026123047
131762.974163 52.4417724609
131640.9149 47.3236083984
131518.855637 40.3283691406
131396.796375 31.4821777344
131274.737112 20.9703369141
131152.677849 9.13830566406
131030.618586 -3.51696777344
130908.559324 -16.3703613281
130786.500061 -28.7033691406
130664.440798 -39.7498779297
130542.381535 -48.7507324219
130420.322273 -55.0147705078
130298.26301 -57.9781494141
130176.203747 -57.2625732422
130054.144484 -52.7208251953
129932.085221 -44.4713134766
129810.025959 -32.9111328125
129687.966696 -18.7095947266
129565.907433 -2.77856445312
129443.84817 13.7800292969
129321.788908 29.7464599609
129199.729645 43.8697509766
129077.670382 54.9631347656
128955.611119 62.0025634766
128833.551856 64.216796875
128711.492594 61.1630859375
128589.433331 52.7805175781
128467.374068 39.4162597656
128345.314805 21.8178710938
128223.255543 1.0947265625
128101.19628 -21.3533935547
127979.137017 -43.9338378906
127857.077754 -64.9783935547
127735.018492 -82.8724365234
127612.959229 -96.1834716797
127490.899966 -103.779052734
127368.840703 -104.92565918
127246.78144 -99.3568115234
127124.722178 -87.3055419922
127002.662915 -69.4984130859
126880.603652 -47.1085205078
126758.544389 -21.6733398438
126636.485127 5.01818847656
126514.425864 31.0588378906
126392.366601 54.5665283203
126270.307338 73.8262939453
126148.248075 87.4168701172
126026.188813 94.3146972656
125904.12955 93.96484375
125782.070287 86.3123779297
125660.011024 71.7956542969
125537.951762 51.298828125
125415.892499 26.0720214844
125293.833236 -2.375
125171.773973 -32.3955078125
125049.714711 -62.3326416016
124927.655448 -90.6392822266
124805.596185 -115.983032227
124683.536922 -137.323974609
124561.477659 -153.963134766
124439.418397 -165.556030273
124317.359134 -172.096069336
124195.299871 -173.866821289
124073.240608 -171.375976562
123951.181346 -165.272949219
123829.122083 -156.264404297
123707.06282 -145.036865234
123585.003557 -132.190673828
123462.944294 -118.198364258
123340.885032 -103.38293457
123218.825769 -87.9254150391
123096.766506 -71.8931884766
122974.707243 -55.2864990234
122852.647981 -38.0958251953
122730.588718 -20.3616943359
122608.529455 -2.22912597656
122486.470192 16.0134277344
122364.41093 33.9149169922
122242.351667 50.8659667969
122120.292404 66.130859375
121998.233141 78.9001464844
121876.173878 88.3629150391
121754.114616 93.7901611328
121632.055353 94.619140625
121509.99609 90.5300292969
121387.936827 81.5053710938
121265.877565 67.8646240234
121143.818302 50.2681884766
121021.759039 29.6889648438
120899.699776 7.35021972656
120777.640513 -15.3618164062
120655.581251 -37.0064697266
120533.521988 -56.2075195312
120411.462725 -71.7701416016
120289.403462 -82.7857666016
120167.3442 -88.7150878906
120045.284937 -89.4365234375
119923.225674 -85.2609863281
119801.166411 -76.9044189453
119679.107149 -65.4252929688
119557.047886 -52.1291503906
119434.988623 -38.4503173828
119312.92936 -25.8226318359
119190.870097 -15.5490722656
119068.810835 -8.68542480469
118946.751572 -5.94799804688
118824.692309 -7.6533203125
118702.633046 -13.6953125
118580.573784 -23.5645751953
118458.514521 -36.4031982422
118336.455258 -51.091796875
118214.395995 -66.3582763672
118092.336732 -80.8986816406
117970.27747 -93.4970703125
117848.218207 -103.130859375
117726.158944 -109.0546875
117604.099681 -110.852539062
117482.040419 -108.454956055
117359.981156 -102.120483398
117237.921893 -92.3837890625
117115.86263 -79.9805908203
116993.803368 -65.7536621094
116871.744105 -50.5556640625
116749.684842 -35.1568603516
116627.625579 -20.169921875
116505.566316 -5.99951171875
116383.507054 7.17785644531
116261.447791 19.4031982422
116139.388528 30.8920898438
116017.329265 41.9700927734
115895.270003 52.9909667969
115773.21074 64.2512207031
115651.151477 75.9089355469
115529.092214 87.921875
115407.032952 100.009033203
115284.973689 111.647094727
115162.914426 122.099731445
115040.855163 130.479125977
114918.7959 135.837402344
114796.736638 137.273803711
114674.677375 134.050048828
114552.618112 125.698852539
114430.558849 112.11328125
114308.499587 93.6065673828
114186.440324 70.9312744141
114064.381061 45.2551269531
113942.321798 18.0925292969
113820.262535 -8.80261230469
113698.203273 -33.5778808594
113576.14401 -54.4390869141
113454.084747 -69.8122558594
113332.025484 -78.4937744141
113209.966222 -79.7719726562
113087.906959 -73.5090332031
112965.847696 -60.1733398438
112843.788433 -40.81640625
112721.729171 -16.9956054688
112599.669908 9.35083007812
112477.610645 36.0682373047
112355.551382 60.9715576172
112233.492119 82.0382080078
112111.432857 97.5892333984
111989.373594 106.44140625
111867.314331 108.014526367
111745.255068 102.385009766
111623.195806 90.2790527344
111501.136543 73.005859375
111379.07728 52.3365478516
111257.018017 30.3406982422
111134.958754 9.19311523438
111012.899492 -9.02685546875
110890.840229 -22.5289306641
110768.780966 -29.9776611328
110646.721703 -30.6163330078
110524.662441 -24.3356933594
110402.603178 -11.6842041016
110280.543915 6.18334960938
110158.484652 27.6141357422
110036.42539 50.6075439453
109914.366127 72.9989013672
109792.306864 92.6546630859
109670.247601 107.663696289
109548.188338 116.504638672
109426.129076 118.176513672
109304.069813 112.279174805
109182.01055 99.0380859375
109059.951287 79.2730712891
108937.892025 54.3135986328
108815.832762 25.8706054688
108693.773499 -4.12145996094
108571.714236 -33.6773681641
108449.654973 -60.9333496094
108327.595711 -84.2996826172
108205.536448 -102.584106445
108083.477185 -115.072631836
107961.417922 -121.562133789
107839.35866 -122.345947266
107717.299397 -118.153564453
107595.240134 -110.051879883
107473.180871 -99.322265625
107351.121609 -87.3223876953
107229.062346 -75.3502197266
107107.003083 -64.5213623047
106984.94382 -55.6715087891
106862.884557 -49.2928466797
106740.825295 -45.5074462891
106618.766032 -44.0816650391
106496.706769 -44.4725341797
106374.647506 -45.9073486328
106252.588244 -47.4788818359
106130.528981 -48.2532958984
106008.469718 -47.3734130859
105886.410455 -44.1520996094
105764.351192 -38.1440429688
105642.29193 -29.1909179688
105520.232667 -17.4372558594
105398.173404 -3.3173828125
105276.114141 12.4852294922
105154.054879 29.0992431641
105031.995616 45.5396728516
104909.936353 60.7899169922
104787.87709 73.8811035156
104665.817828 83.9621582031
104543.758565 90.3566894531
104421.699302 92.5989990234
104299.640039 90.4544677734
104177.580776 83.9178466797
104055.521514 73.1967773438
103933.462251 58.6818847656
103811.402988 40.9104003906
103689.343725 20.5252685547
103567.284463 -1.76391601562
103445.2252 -25.2159423828
103323.165937 -49.0850830078
103201.106674 -72.6433105469
103079.047411 -95.1931152344
102956.988149 -116.078125
102834.928886 -134.688476562
102712.869623 -150.468505859
102590.81036 -162.924682617
102468.751098 -171.637817383
102346.691835 -176.279907227
102224.632572 -176.633544922
102102.573309 -172.61328125
101980.514047 -164.285644531
101858.454784 -151.884643555
101736.395521 -135.818969727
101614.336258 -116.668945312
101492.276995 -95.1694335938
101370.217733 -72.1798095703
101248.15847 -48.6412353516
101126.099207 -25.5217285156
101004.039944 -3.75695800781
100881.980682 15.8114013672
100759.921419 32.4932861328
100637.862156 45.7967529297
100515.802893 55.4598388672
100393.74363 61.4633789062
100271.684368 64.0230712891
100149.625105 63.5596923828
100027.565842 60.6510009766
99905.5065794 55.9700927734
99783.4473166 50.2152099609
99661.3880538 44.0372314453
99539.3287911 37.9760742188
99417.2695283 32.4088134766
99295.2102655 27.517578125
99173.1510027 23.2807617188
99051.09174 19.4886474609
98929.0324772 15.7821044922
98806.9732144 11.7105712891
98684.9139517 6.80310058594
98562.8546889 0.644287109375
98440.7954261 -7.05249023438
98318.7361633 -16.3861083984
98196.6769006 -27.2260742188
98074.6176378 -39.1987304688
97952.558375 -51.7008056641
97830.4991122 -63.9426269531
97708.4398495 -75.0167236328
97586.3805867 -83.9849853516
97464.3213239 -89.9788818359
97342.2620612 -92.2969970703
97220.2027984 -90.4971923828
97098.1435356 -84.4643554688
96976.0842728 -74.4516601562
96854.0250101 -61.0872802734
96731.9657473 -45.3428955078
96609.9064845 -28.4655761719
96487.8472217 -11.8803710938
96365.787959 2.9326171875
96243.7286962 14.5716552734
96121.6694334 21.8479003906
95999.6101707 23.9046630859
95877.5509079 20.3135986328
95755.4916451 11.1324462891
95633.4323823 -3.07788085938
95511.3731196 -21.2841796875
95389.3138568 -42.0539550781
95267.254594 -63.6706542969
95145.1953312 -84.2767333984
95023.1360685 -102.03527832
94901.0768057 -115.294311523
94779.0175429 -122.739257812
94656.9582802 -123.519165039
94534.8990174 -117.334960938
94412.8397546 -104.481445312
94290.7804918 -85.8364257812
94168.7212291 -62.7983398438
94046.6619663 -37.1784667969
93924.6027035 -11.0544433594
93802.5434408 13.4019775391
93680.484178 34.107421875
93558.4249152 49.2425537109
93436.3656524 57.4091796875
93314.3063897 57.7507324219
93192.2471269 50.0288085938
93070.1878641 34.6475830078
92948.1286013 12.6235351562
92826.0693386 -14.4938964844
92704.0100758 -44.7485351562
92581.950813 -75.9342041016
92459.8915503 -105.772949219
92337.8322875 -132.096313477
92215.7730247 -153.01550293
92093.7137619 -167.068115234
91971.6544992 -173.324584961
91849.5952364 -171.451782227
91727.5359736 -161.725952148
91605.4767108 -144.994873047
91483.4174481 -122.595581055
91361.3581853 -96.2336425781
91239.2989225 -67.8355712891
91117.2396598 -39.3883056641
90995.180397 -12.7778320312
90873.1211342 10.3588867188
90751.0618714 28.7557373047
90629.0026087 41.6064453125
90506.9433459 48.6107177734
90384.8840831 49.9799804688
90262.8248203 46.3977050781
90140.7655576 38.9453125
90018.7062948 28.9954833984
89896.647032 18.0874023438
89774.5877693 7.78991699219
89652.5285065 -0.429443359375
89530.4692437 -5.32678222656
89408.4099809 -5.97827148438
89286.3507182 -1.85034179688
89164.2914554 7.16491699219
89042.2321926 20.7504882812
88920.1729298 38.1967773438
88798.1136671 58.4658203125
88676.0544043 80.2783203125
88553.9951415 102.215820312
88431.9358788 122.83203125
88309.876616 140.760498047
88187.8173532 154.813110352
88065.7580904 164.062011719
87943.6988277 167.898193359
87821.6395649 166.063964844
87699.5803021 158.658935547
87577.5210393 146.118896484
87455.4617766 129.17199707
87333.4025138 108.775146484
87211.343251 86.0382080078
87089.2839883 62.1408691406
86967.2247255 38.2508544922
86845.1654627 15.4477539062
86723.1061999 -5.34228515625
86601.0469372 -23.3931884766
86478.9876744 -38.2091064453
86356.9284116 -49.5339355469
86234.8691488 -57.3416748047
86112.8098861 -61.8101806641
85990.7506233 -63.2818603516
85868.6913605 -62.2153320312
85746.6320978 -59.1322021484
85624.572835 -54.5673828125
85502.5135722 -49.0216064453
85380.4543094 -42.9267578125
85258.3950467 -36.6212158203
85136.3357839 -30.3397216797
85014.2765211 -24.2161865234
84892.2172583 -18.2983398438
84770.1579956 -12.5716552734
84648.0987328 -6.9892578125
84526.03947 -1.50231933594
84403.9802073 3.91162109375
84281.9209445 9.22705078125
84159.8616817 14.3582763672
84037.8024189 19.1596679688
83915.7431562 23.4360351562
83793.6838934 26.9652099609
83671.6246306 29.529296875
83549.5653679 30.9489746094
83427.5061051 31.1197509766
83305.4468423 30.0428466797
83183.3875795 27.8475341797
83061.3283168 24.7996826172
82939.269054 21.2951660156
82817.2097912 17.8363037109
82695.1505284 14.9926757812
82573.0912657 13.3494873047
82451.0320029 13.4447021484
82328.9727401 15.7080078125
82206.9134774 20.3986816406
82084.8542146 27.5583496094
81962.7949518 36.9798583984
81840.735689 48.1970214844
81718.6764263 60.501953125
81596.6171635 72.9873046875
81474.5579007 84.6135253906
81352.4986379 94.2934570312
81230.4393752 100.993286133
81108.3801124 103.832763672
80986.3208496 102.181640625
80864.2615869 95.7395019531
80742.2023241 84.5891113281
80620.1430613 69.2174072266
80498.0837985 50.5002441406
80376.0245358 29.6474609375
80253.965273 8.11364746094
80131.9060102 -12.5200195312
80009.8467474 -30.6853027344
79887.7874847 -44.9702148438
79765.7282219 -54.2598876953
79643.6689591 -57.8546142578
79521.6096964 -55.5572509766
79399.5504336 -47.7150878906
79277.4911708 -35.2169189453
79155.431908 -19.4340820312
79033.3726453 -2.11572265625
78911.3133825 14.7568359375
78789.2541197 29.1458740234
78667.1948569 39.1461181641
78545.1355942 43.1697998047
78423.0763314 40.1116943359
78301.0170686 29.4757080078
78178.9578059 11.4503173828
78056.8985431 -13.0759277344
77934.8392803 -42.5629882812
77812.7800175 -74.9295654297
77690.7207548 -107.718139648
77568.661492 -138.299438477
77446.6022292 -164.10144043
77324.5429664 -182.839355469
77202.4837037 -192.727294922
77080.4244409 -192.65234375
76958.3651781 -182.291503906
76836.3059154 -162.161376953
76714.2466526 -133.594604492
76592.1873898 -98.6413574219
76470.128127 -59.9067382812
76348.0688643 -20.3336181641
76226.0096015 17.0450439453
76103.9503387 49.3677978516
75981.8910759 74.1910400391
75859.8318132 89.7027587891
75737.7725504 94.8798828125
75615.7132876 89.5764160156
75493.6540249 74.5338134766
75371.5947621 51.3109130859
75249.5354993 22.1434326172
75127.4762365 -10.259765625
75005.4169738 -42.9595947266
74883.357711 -73.0484619141
74761.2984482 -97.9078369141
74639.2391855 -115.435302734
74517.1799227 -124.222412109
74395.1206599 -123.665649414
74273.0613971 -114.003417969
74151.0021344 -96.2723388672
74028.9428716 -72.1931152344
73906.8836088 -43.9930419922
73784.824346 -14.1870117188
73662.7650833 14.6638183594
73540.7058205 40.1922607422
73418.6465577 60.4392089844
73296.587295 74.0230712891
73174.5280322 80.2493896484
73052.4687694 79.1491699219
72930.4095066 71.4467773438
72808.3502439 58.4587402344
72686.2909811 41.9370117188
72564.2317183 23.8756103516
72442.1724555 6.29479980469
72320.1131928 -8.96606445312
72198.05393 -20.4360351562
72075.9946672 -27.1506347656
71953.9354045 -28.7387695312
71831.8761417 -25.4406738281
71709.8168789 -18.0617675781
71587.7576161 -7.86791992188
71465.6983534 3.56823730469
71343.6390906 14.5509033203
71221.5798278 23.4547119141
71099.520565 28.9093017578
70977.4613023 29.9533691406
70855.4020395 26.1429443359
70733.3427767 17.6024169922
70611.283514 5.01281738281
70489.2242512 -10.4600830078
70367.1649884 -27.29296875
70245.1057256 -43.7681884766
70123.0464629 -58.1633300781
70000.9872001 -68.9398193359
69878.9279373 -74.9145507812
69756.8686745 -75.3950195312
69634.8094118 -70.2635498047
69512.750149 -60.0012207031
69390.6908862 -45.6486816406
69268.6316235 -28.7075195312
69146.5723607 -10.9915771484
69024.5130979 5.55737304688
68902.4538351 19.0681152344
68780.3945724 27.9359130859
68658.3353096 30.9942626953
68536.2760468 27.6441650391
68414.216784 17.9283447266
68292.1575213 2.54235839844
68170.0982585 -17.2196044922
68048.0389957 -39.5780029297
67925.979733 -62.4309082031
67803.9204702 -83.5485839844
67681.8612074 -100.784790039
67559.8019446 -112.277954102
67437.7426819 -116.628662109
67315.6834191 -113.033935547
67193.6241563 -101.361938477
67071.5648935 -82.1685791016
66949.5056308 -56.6447753906
66827.446368 -26.5092773438
66705.3871052 6.150390625
66583.3278425 39.0650634766
66461.2685797 69.9875488281
66339.2093169 96.8885498047
66217.1500541 118.129150391
66095.0907914 132.590942383
65973.0315286 139.755249023
65850.9722658 139.723022461
65728.9130031 133.17590332
65606.8537403 121.282958984
65484.7944775 105.566162109
65362.7352147 87.7354736328
65240.675952 69.5146484375
65118.6166892 52.4725341797
64996.5574264 37.8771972656
64874.4981636 26.5892333984
64752.4389009 19.0002441406
64630.3796381 15.0236816406
64508.3203753 14.1364746094
64386.2611126 15.4664306641
64264.2018498 17.9130859375
64142.142587 20.2900390625
64020.0833242 21.4722900391
63898.0240615 20.5323486328
63775.9647987 16.8510742188
63653.9055359 10.19140625
63531.8462731 0.727416992188
63409.7870104 -10.9738769531
63287.7277476 -24.0153808594
63165.6684848 -37.2718505859
63043.6092221 -49.5177001953
62921.5499593 -59.5681152344
62799.4906965 -66.4196777344
62677.4314337 -69.3723144531
62555.372171 -68.1219482422
62433.3129082 -62.8132324219
62311.2536454 -54.0447998047
62189.1943826 -42.8291015625
62067.1351199 -30.5047607422
61945.0758571 -18.6159667969
61823.0165943 -8.7646484375
61700.9573316 -2.45385742188
61578.8980688 -0.934204101562
61456.838806 -5.07214355469
61334.7795432 -15.2484130859
61212.7202805 -31.3017578125
61090.6610177 -52.5202636719
60968.6017549 -77.6826171875
60846.5424921 -105.14855957
60724.4832294 -132.987060547
60602.4239666 -159.133789062
60480.3647038 -181.562866211
60358.3054411 -198.457763672
60236.2461783 -208.366821289
60114.1869155 -210.327880859
59992.1276527 -203.955322266
59870.06839 -189.475463867
59748.0091272 -167.714355469
59625.9498644 -140.032470703
59503.8906016 -108.219238281
59381.8313389 -74.3486328125
59259.7720761 -40.6154785156
59137.7128133 -9.16040039062
59015.6535506 18.0963134766
58893.5942878 39.6044921875
58771.535025 54.2994384766
58649.4757622 61.6784667969
58527.4164995 61.8298339844
58405.3572367 55.4149169922
58283.2979739 43.6032714844
58161.2387111 27.970703125
58039.1794484 10.3641357422
57917.1201856 -7.25109863281
57795.0609228 -22.9506835938
57673.0016601 -35.0037841797
57550.9423973 -42.0075683594
57428.8831345 -42.9935302734
57306.8238717 -37.4964599609
57184.764609 -25.5825195312
57062.7053462 -7.83532714844
56940.6460834 14.6971435547
56818.5868206 40.5930175781
56696.5275579 68.1705322266
56574.4682951 95.6226806641
56452.4090323 121.155273438
56330.3497696 143.123535156
56208.2905068 160.151123047
56086.231244 171.227172852
55964.1719812 175.772094727
55842.1127185 173.668457031
55720.0534557 165.256958008
55597.9941929 151.296386719
55475.9349302 132.894165039
55353.8756674 111.412231445
55231.8164046 88.3580322266
55109.7571418 65.267578125
54987.6978791 43.5903320312
54865.6386163 24.5883789062
54743.5793535 9.25134277344
54621.5200907 -1.76147460938
54499.460828 -8.15258789062
54377.4015652 -9.98486328125
54255.3423024 -7.65417480469
54133.2830397 -1.83508300781
54011.2237769 6.59191894531
53889.1645141 16.6270751953
53767.1052513 27.2414550781
53645.0459886 37.4659423828
53522.9867258 46.4682617188
53400.927463 53.6141357422
53278.8682002 58.5078125
53156.8089375 61.0069580078
53034.7496747 61.2169189453
52912.6904119 59.4595947266
52790.6311492 56.2271728516
52668.5718864 52.1207275391
52546.5126236 47.7836914062
52424.4533608 43.8369140625
52302.3940981 40.8182373047
52180.3348353 39.13671875
52058.2755725 39.0428466797
51936.2163097 40.6181640625
51814.157047 43.7825927734
51692.0977842 48.3214111328
51570.0385214 53.9243164062
51447.9792587 60.2332763672
51325.9199959 66.8941650391
51203.8607331 73.6038818359
51081.8014703 80.1491699219
50959.7422076 86.4306640625
50837.6829448 92.4714355469
50715.623682 98.4055175781
50593.5644192 104.452514648
50471.5051565 110.87487793
50349.4458937 117.929077148
50227.3866309 125.810546875
50105.3273682 134.604858398
49983.2681054 144.247070312
49861.2088426 154.497314453
49739.1495798 164.935302734
49617.0903171 174.978515625
49495.0310543 183.918701172
49372.9717915 190.981323242
49250.9125287 195.395629883
49128.853266 196.473632812
49006.7940032 193.688720703
48884.7347404 186.744262695
48762.6754777 175.626831055
48640.6162149 160.634765625
48518.5569521 142.380859375
48396.4976893 121.763671875
48274.4384266 99.9110107422
48152.3791638 78.0991210938
48030.319901 57.6534423828
47908.2606382 39.8385009766
47786.2013755 25.7507324219
47664.1421127 16.2199707031
47542.0828499 11.7316894531
47420.0235872 12.3775634766
47297.9643244 17.8393554688
47175.9050616 27.4100341797
47053.8457988 40.0484619141
46931.7865361 54.4677734375
46809.7272733 69.2432861328
46687.6680105 82.9389648438
46565.6087478 94.2337646484
46443.549485 102.03918457
46321.4902222 105.598632812
46199.4309594 104.555786133
46077.3716967 98.9884033203
45955.3124339 89.4020996094
45833.2531711 76.6862792969
45711.1939083 62.0347900391
45589.1346456 46.8385009766
45467.0753828 32.5609130859
45345.01612 20.6071777344
45222.9568573 12.1988525391
45100.8975945 8.26586914062
44978.8383317 9.36584472656
44856.7790689 15.6369628906
44734.7198062 26.7907714844
44612.6605434 42.1409912109
44490.6012806 60.6697998047
44368.5420178 81.1218261719
44246.4827551 102.117431641
44124.4234923 122.275390625
44002.3642295 140.331787109
43880.3049668 155.24597168
43758.245704 166.283203125
43636.1864412 173.066040039
43514.1271784 175.593017578
43392.0679157 174.221557617
43270.0086529 169.618408203
43147.9493901 162.684570312
43025.8901273 154.46081543
42903.8308646 146.025268555
42781.7716018 138.390869141
42659.712339 132.415283203
42537.6530763 128.728271484
42415.5938135 127.686035156
42293.5345507 129.352050781
42171.4752879 133.508666992
42049.4160252 139.695068359
41927.3567624 147.266357422
41805.2974996 155.469482422
41683.2382368 163.524414062
41561.1789741 170.705078125
41439.1197113 176.412841797
41317.0604485 180.231445312
41195.0011858 181.964355469
41072.941923 181.64855957
40950.8826602 179.544433594
40828.8233974 176.107055664
40706.7641347 171.937866211
40584.7048719 167.727050781
40462.6456091 164.190551758
40340.5863463 162.005615234
40218.5270836 161.756103516
40096.4678208 163.886962891
39974.408558 168.674194336
39852.3492953 176.210449219
39730.2900325 186.407348633
39608.2307697 199.010742188
39486.1715069 213.628540039
39364.1122442 229.76574707
39242.0529814 246.86315918
39119.9937186 264.336547852
38997.9344558 281.612670898
38875.8751931 298.157836914
38753.8159303 313.501586914
38631.7566675 327.251464844
38509.6974048 339.100219727
38387.638142 348.828613281
38265.5788792 356.302246094
38143.5196164 361.466674805
38021.4603537 364.341186523
37899.4010909 365.012573242
37777.3418281 363.629272461
37655.2825653 360.396240234
37533.2233026 355.568969727
37411.1640398 349.448364258
37289.104777 342.370849609
37167.0455143 334.697509766
37044.9862515 326.800170898
36922.9269887 319.042602539
36800.8677259 311.760375977
36678.8084632 305.239501953
36556.7492004 299.697387695
36434.6899376 295.264648438
36312.6306749 291.976074219
36190.5714121 289.767578125
36068.5121493 288.482910156
35946.4528865 287.892456055
35824.3936238 287.717163086
35702.334361 287.664916992
35580.2750982 287.466796875
35458.2158354 286.91796875
35336.1565727 285.911010742
35214.0973099 284.464599609
35092.0380471 282.737792969
34969.9787844 281.029907227
34847.9195216 279.76550293
34725.8602588 279.46081543
34603.800996 280.678710938
34481.7417333 283.971557617
34359.6824705 289.82043457
34237.6232077 298.574462891
34115.5639449 310.39831543
33993.5046822 325.234863281
33871.4454194 342.784301758
33749.3861566 362.508178711
33627.3268939 383.65612793
33505.2676311 405.314575195
33383.2083683 426.476806641
33261.1491055 446.123901367
33139.0898428 463.313476562
33017.03058 477.265136719
32894.9713172 487.436401367
32772.9120544 493.578613281
32650.8527917 495.768554688
32528.7935289 494.411376953
32406.7342661 490.213378906
32284.6750034 484.125854492
32162.6157406 477.266967773
32040.5564778 470.824707031
31918.497215 465.953979492
31796.4379523 463.674804688
31674.3786895 464.782470703
31552.3194267 469.779907227
31430.2601639 478.835083008
31308.2009012 491.772094727
31186.1416384 508.094848633
31064.0823756 527.039428711
30942.0231129 547.652587891
30819.9638501 568.887451172
30697.9045873 589.706176758
30575.8453245 609.1796875
30453.7860618 626.57409668
30331.726799 641.415161133
30209.6675362 653.525634766
30087.6082734 663.030761719
29965.5490107 670.330322266
29843.4897479 676.046386719
29721.4304851 680.944946289
29599.3712224 685.847900391
29477.3119596 691.538208008
29355.2526968 698.674804688
29233.193434 707.723022461
29111.1341713 718.907836914
28989.0749085 732.197143555
28867.0156457 747.315795898
28744.9563829 763.786743164
28622.8971202 780.998413086
28500.8378574 798.285644531
28378.7785946 815.018554688
28256.7193319 830.688110352
28134.6600691 844.976196289
28012.6008063 857.805297852
27890.5415435 869.358764648
27768.4822808 880.070678711
27646.423018 890.583862305
27524.3637552 901.683837891
27402.3044925 914.210693359
27280.2452297 928.963378906
27158.1859669 946.603027344
27036.1267041 967.569702148
26914.0674414 992.01940918
26792.0081786 1019.79077148
26669.9489158 1050.40454102
26547.889653 1083.09899902
26425.8303903 1116.89501953
26303.7711275 1150.68762207
26181.7118647 1183.35229492
26059.652602 1213.85778809
25937.5933392 1241.36975098
25815.5340764 1265.33728027
25693.4748136 1285.5513916
25571.4155509 1302.16931152
25449.3562881 1315.69995117
25327.2970253 1326.95495605
25205.2377625 1336.9654541
25083.1784998 1346.87866211
24961.119237 1357.83874512
24839.0599742 1370.86950684
24717.0007115 1386.76867676
24594.9414487 1406.02575684
24472.8821859 1428.77026367
24350.8229231 1454.76098633
24228.7636604 1483.41064453
24106.7043976 1513.84838867
23984.6451348 1545.01123047
23862.585872 1575.75671387
23740.5266093 1604.98046875
23618.4673465 1631.73156738
23496.4080837 1655.31030273
23374.348821 1675.3371582
23252.2895582 1691.7878418
23130.2302954 1704.99169922
23008.1710326 1715.58886719
22886.1117699 1724.45776367
22764.0525071 1732.61694336
22641.9932443 1741.1126709
22519.9339815 1750.90795898
22397.8747188 1762.78051758
22275.815456 1777.24621582
22153.7561932 1794.51318359
22031.6969305 1814.47302246
21909.6376677 1836.73095703
21787.5784049 1860.66906738
21665.5191421 1885.53869629
21543.4598794 1910.5682373
21421.4006166 1935.07568359
21299.3413538 1958.57275391
21177.282091 1980.84558105
21055.2228283 2002.00646973
20933.1635655 2022.50378418
20811.1043027 2043.09375
20689.04504 2064.77001953
20566.9857772 2088.66259766
20444.9265144 2115.91308594
20322.8672516 2147.54101562
20200.8079889 2184.31518555
20078.7487261 2226.6451416
19956.6894633 2274.50500488
19834.6302005 2327.39868164
19712.5709378 2384.37414551
19590.511675 2444.0847168
19468.4524122 2504.89416504
19346.3931495 2565.01635742
19224.3338867 2622.67614746
19102.2746239 2676.27539062
18980.2153611 2724.54846191
18858.1560984 2766.6907959
18736.0968356 2802.44555664
18614.0375728 2832.14318848
18491.9783101 2856.68200684
18369.9190473 2877.45874023
18247.8597845 2896.24584961
18125.8005217 2915.03674316
18003.741259 2935.86425781
17881.6819962 2960.61560059
17759.6227334 2990.86022949
17637.5634706 3027.70568848
17515.5042079 3071.69824219
17393.4449451 3122.77636719
17271.3856823 3180.28063965
17149.3264196 3243.02355957
17027.2671568 3309.40710449
16905.207894 3377.57995605
16783.1486312 3445.6192627
16661.0893685 3511.71765137
16539.0301057 3574.35852051
16416.9708429 3632.46398926
16294.9115801 3685.49951172
16172.8523174 3733.52648926
16050.7930546 3777.19909668
15928.7337918 3817.7052002
15806.6745291 3856.65893555
15684.6152663 3895.95324707
15562.5560035 3937.59106445
15440.4967407 3983.50695801
15318.437478 4035.39941406
15196.3782152 4094.58862305
15074.3189524 4161.91015625
14952.2596896 4237.65686035
14830.2004269 4321.57092285
14708.1411641 4412.88549805
14586.0819013 4510.41125488
14464.0226386 4612.65686035
14341.9633758 4717.9720459
14219.904113 4824.69812012
14097.8448502 4931.3137207
13975.7855875 5036.55859375
13853.7263247 5139.5300293
13731.6670619 5239.73974609
13609.6077991 5337.1328125
13487.5485364 5432.0657959
13365.4892736 5525.25012207
13243.4300108 5617.67028809
13121.3707481 5710.48278809
12999.3114853 5804.9107666
12877.2522225 5902.14294434
12755.1929597 6003.24511719
12633.133697 6109.09533691
12511.0744342 6220.34155273
12389.0151714 6337.38781738
12266.9559086 6460.40527344
12144.8966459 6589.36242676
12022.8373831 6724.07067871
11900.7781203 6864.23815918
11778.7188576 7009.5213623
11656.6595948 7159.5723877
11534.600332 7314.07470703
11412.5410692 7472.76367188
11290.4818065 7635.4342041
11168.4225437 7801.93603516
11046.3632809 7972.15649414
10924.3040181 8146.00292969
10802.2447554 8323.38244629
10680.1854926 8504.18847656
10558.1262298 8688.296875
10436.0669671 8875.57226562
10314.0077043 9065.88793945
10191.9484415 9259.15490723
10069.8891787 9455.35644531
9947.82991597 9654.58557129
9825.7706532 9857.07617188
9703.71139042 10063.2247314
9581.65212765 10273.5958252
9459.59286488 10488.9078369
9337.5336021 10709.9990234
9215.47433933 10937.7740479
9093.41507656 11173.1343994
8971.35581379 11416.899292
8849.29655101 11669.7242432
8727.23728824 11932.0272217
8605.17802547 12203.9285889
8483.1187627 12485.2144775
8361.05949992 12775.3288574
8239.00023715 13073.3956299
8116.94097438 13378.2735596
7994.88171161 13688.6368408
7872.82244883 14003.0784912
7750.76318606 14320.2242432
7628.70392329 14638.8485107
7506.64466052 14957.979126
7384.58539774 15276.980835
7262.52613497 15595.6102295
7140.4668722 15914.0316162
7018.40760943 16232.795166
6896.34834665 16552.776001
6774.28908388 16875.0805664
6652.22982111 17200.9261475
6530.17055833 17531.5095215
6408.11129556 17867.8720703
6286.05203279 18210.7783203
6163.99277002 18560.6202393
6041.93350724 18917.3529053
5919.87424447 19280.4750977
5797.8149817 19649.0515137
5675.75571893 20021.7783203
5553.69645615 20397.0839844
5431.63719338 20773.2585449
5309.57793061 21148.5941162
5187.51866784 21521.527832
5065.45940506 21890.769043
4943.40014229 22255.3995361
4821.34087952 22614.935791
4699.28161675 22969.3474121
4577.22235397 23319.0281982
4455.1630912 23664.723999
4333.10382843 24007.421875
4211.04456566 24348.2154541
4088.98530288 24688.1552734
3966.92604011 25028.102417
3844.86677734 25368.6010742
3722.80751456 25709.7801514
3600.74825179 26051.2988281
3478.68898902 26392.3397217
3356.62972625 26731.6518555
3234.57046347 27067.6430664
3112.5112007 27398.5102539
2990.45193793 27722.3973389
2868.39267516 28037.5673828
2746.33341238 28342.569458
2624.27414961 28636.3862305
2502.21488684 28918.5462646
2380.15562407 29189.1896973
2258.09636129 29449.0783691
2136.03709852 29699.5491943
2013.97783575 29942.4110107
1891.91857298 30179.7938232
1769.8593102 30413.9615479
1647.80004743 30647.1031494
1525.74078466 30881.1204834
1403.68152188 31117.4266357
1281.62225911 31356.777832
1159.56299634 31599.1469727
1037.50373357 31843.652832
915.444470795 32088.5496826
793.385208022 32331.2796631
671.325945249 32568.5809326
549.266682477 32796.6499023
427.207419704 33011.3355713
305.148156932 33208.3626709
183.088894159 33383.5571289
61.0296313863 33533.065918
-61.0296313863 33653.5509033
-183.088894159 33742.3480225
-305.148156932 33797.5800781
-427.207419704 33818.2193604
-549.266682477 33804.0986328
-671.325945249 33755.8726807
-793.385208022 33674.9350586
-915.444470795 33563.3029785
-1037.50373357 33423.4741211
-1159.56299634 33258.2741699
-1281.62225911 33070.6999512
-1403.68152189 32863.770752
-1525.74078466 32640.3995361
-1647.80004743 32403.2843018
-1769.8593102 32154.8278809
-1891.91857298 31897.0869141
-2013.97783575 31631.7484131
-2136.03709852 31360.1329346
-2258.09636129 31083.2167969
-2380.15562407 30801.6721191
-2502.21488684 30515.918335
-2624.27414961 30226.1774902
-2746.33341238 29932.5317383
-2868.39267516 29634.9769287
-2990.45193793 29333.4697266
-3112.5112007 29027.9676514
-3234.57046347 28718.4577637
-3356.62972625 28404.9775391
-3478.68898902 28087.625
-3600.74825179 27766.5618896
-3722.80751456 27442.0083008
-3844.86677734 27114.2325439
-3966.92604011 26783.5354004
-4088.98530288 26450.2321777
-4211.04456566 26114.6330566
-4333.10382843 25777.0213623
-4455.1630912 25437.635498
-4577.22235397 25096.6500244
-4699.28161675 24754.1634521
-4821.34087952 24410.1887207
-4943.40014229 24064.6513672
-5065.45940506 23717.3944092
-5187.51866784 23368.19104
-5309.57793061 23016.7657471
-5431.63719338 22662.8223877
-5553.69645615 22306.0788574
-5675.75571893 21946.3057861
-5797.8149817 21583.3670654
-5919.87424447 21217.2579346
-6041.93350724 20848.1394043
-6163.99277002 20476.3634033
-6286.05203279 20102.4854736
-6408.11129556 19727.2650146
-6530.17055833 19351.6486816
-6652.22982111 18976.737793
-6774.28908388 18603.7409668
-6896.34834665 18233.9146729
-7018.40760943 17868.4934082
-7140.4668722 17508.6184082
-7262.52613497 17155.2652588
-7384.58539774 16809.1802979
-7506.64466052 16470.8303223
-7628.70392329 16140.3696289
-7750.76318606 15817.6278076
-7872.82244883 15502.123291
-7994.88171161 15193.0985107
-8116.94097438 14889.5789795
-8239.00023715 14590.4493408
-8361.05949992 14294.543457
-8483.1187627 14000.7401123
-8605.17802547 13708.0577393
-8727.23728824 13415.7407227
-8849.29655101 13123.3289795
-8971.35581379 12830.7071533
-9093.41507656 12538.1254883
-9215.47433933 12246.1940918
-9337.5336021 11955.8469238
-9459.59286488 11668.2817383
-9581.65212765 11384.8757324
-9703.71139042 11107.0876465
-9825.7706532 10836.3530273
-9947.82991597 10573.9776611
-10069.8891787 10321.0429688
-10191.9484415 10078.3271484
-10314.0077043 9846.24963379
-10436.0669671 9624.84411621
-10558.1262298 9413.7598877
-10680.1854926 9212.29467773
-10802.2447554 9019.45336914
-10924.3040181 8834.02844238
-11046.3632809 8654.69580078
-11168.4225437 8480.11877441
-11290.4818065 8309.04858398
-11412.5410692 8140.41760254
-11534.600332 7973.41503906
-11656.6595948 7807.5378418
-11778.7188576 7642.6171875
-11900.7781203 7478.81542969
-12022.8373831 7316.59558105
-12144.8966459 7156.66589355
-12266.9559086 6999.90551758
-12389.0151714 6847.27783203
-12511.0744342 6699.73815918
-12633.133697 6558.14526367
-12755.1929597 6423.18286133
-12877.2522225 6295.29846191
-12999.3114853 6174.66564941
-13121.3707481 6061.16796875
-13243.4300108 5954.41186523
-13365.4892736 5853.76098633
-13487.5485364 5758.39147949
-13609.6077991 5667.36071777
-13731.6670619 5579.68481445
-13853.7263247 5494.4152832
-13975.7855875 5410.71044922
-14097.8448502 5327.89099121
-14219.904113 5245.48046875
-14341.9633758 5163.22033691
-14464.0226386 5081.0657959
-14586.0819013 4999.1574707
-14708.1411641 4917.77612305
-14830.2004269 4837.28344727
-14952.2596896 4758.05517578
-15074.3189524 4680.41601562
-15196.3782152 4604.58007812
-15318.437478 4530.60510254
-15440.4967407 4458.36608887
-15562.5560035 4387.55090332
-15684.6152663 4317.67700195
-15806.6745291 4248.13330078
-15928.7337918 4178.23718262
-16050.7930546 4107.30700684
-16172.8523174 4034.73840332
-16294.9115801 3960.08081055
-16416.9708429 3883.10351562
-16539.0301057 3803.84472656
-16661.0893685 3722.63928223
-16783.1486312 3640.11865234
-16905.207894 3557.1854248
-17027.2671568 3474.95812988
-17149.3264196 3394.69702148
-17271.3856823 3317.71081543
-17393.4449451 3245.25537109
-17515.5042079 3178.43188477
-17637.5634706 3118.0958252
-17759.6227334 3064.78149414
-17881.6819962 3018.65197754
-18003.741259 2979.47924805
-18125.8005217 2946.65588379
-18247.8597845 2919.23693848
-18369.9190473 2896.01269531
-18491.9783101 2875.59960938
-18614.0375728 2856.54748535
-18736.0968356 2837.45043945
-18858.1560984 2817.05126953
-18980.2153611 2794.33288574
-19102.2746239 2768.58422852
-19224.3338867 2739.44018555
-19346.3931495 2706.88806152
-19468.4524122 2671.24230957
-19590.511675 2633.09204102
-19712.5709378 2593.22241211
-19834.6302005 2552.52575684
-19956.6894633 2511.90197754
-20078.7487261 2472.16650391
-20200.8079889 2433.97070312
-20322.8672516 2397.74255371
-20444.9265144 2363.65600586
-20566.9857772 2331.62805176
-20689.04504 2301.34509277
-20811.1043027 2272.31677246
-20933.1635655 2243.94580078
-21055.2228283 2215.61206055
-21177.282091 2186.75646973
-21299.3413538 2156.95690918
-21421.4006166 2125.98828125
-21543.4598794 2093.85717773
-21665.5191421 2060.80969238
-21787.5784049 2027.30847168
-21909.6376677 1993.98339844
-22031.6969305 1961.55871582
-22153.7561932 1930.76696777
-22275.815456 1902.25598145
-22397.8747188 1876.50439453
-22519.9339815 1853.74938965
-22641.9932443 1833.9420166
-22764.0525071 1816.73181152
-22886.1117699 1801.48510742
-23008.1710326 1787.33679199
-23130.2302954 1773.27209473
-23252.2895582 1758.22888184
-23374.348821 1741.21118164
-23496.4080837 1721.40270996
-23618.4673465 1698.26611328
-23740.5266093 1671.6192627
-23862.585872 1641.67590332
-23984.6451348 1609.0480957
-24106.7043976 1574.7052002
-24228.7636604 1539.89367676
-24350.8229231 1506.0234375
-24472.8821859 1474.53027344
-24594.9414487 1446.73034668
-24717.0007115 1423.67651367
-24839.0599742 1406.03723145
-24961.119237 1394.00585938
-25083.1784998 1387.25439453
-25205.2377625 1384.93786621
-25327.2970253 1385.74975586
-25449.3562881 1388.0246582
-25571.4155509 1389.88330078
-25693.4748136 1389.40197754
-25815.5340764 1384.79541016
-25937.5933392 1374.59265137
-26059.652602 1357.78857422
-26181.7118647 1333.95776367
-26303.7711275 1303.3157959
-26425.8303903 1266.72192383
-26547.889653 1225.62109375
-26669.9489158 1181.92907715
-26792.0081786 1137.86938477
-26914.0674414 1095.77905273
-27036.1267041 1057.89758301
-27158.1859669 1026.16149902
-27280.2452297 1002.02368164
-27402.3044925 986.3125
-27524.3637552 979.149780273
-27646.423018 979.930297852
-27768.4822808 987.369506836
-27890.5415435 999.614624023
-28012.6008063 1014.40722656
-28134.6600691 1029.28613281
-28256.7193319 1041.80639648
-28378.7785946 1049.75952148
-28500.8378574 1051.36914062
-28622.8971202 1045.44567871
-28744.9563829 1031.48693848
-28867.0156457 1009.71118164
-28989.0749085 981.023803711
-29111.1341713 946.920654297
-29233.193434 909.334838867
-29355.2526968 870.445556641
-29477.3119596 832.468994141
-29599.3712224 797.445556641
-29721.4304851 767.053955078
-29843.4897479 742.459350586
-29965.5490107 724.221069336
-30087.6082734 712.258300781
-30209.6675362 705.883056641
-30331.726799 703.893310547
-30453.7860618 704.716308594
-30575.8453245 706.5859375
-30697.9045873 707.736694336
-30819.9638501 706.593383789
-30942.0231129 701.935180664
-31064.0823756 693.020874023
-31186.1416384 679.657348633
-31308.2009012 662.210571289
-31430.2601639 641.551757812
-31552.3194267 618.951904297
-31674.3786895 595.929321289
-31796.4379523 574.073120117
-31918.497215 554.856201172
-32040.5564778 539.462036133
-32162.6157406 528.643188477
-32284.6750034 522.62487793
-32406.7342661 521.067626953
-32528.7935289 523.092163086
-32650.8527917 527.364013672
-32772.9120544 532.231201172
-32894.9713172 535.899902344
-33017.03058 536.630737305
-33139.0898428 532.934082031
-33261.1491055 523.745117188
-33383.2083683 508.559448242
-33505.2676311 487.513183594
-33627.3268939 461.399780273
-33749.3861566 431.619262695
-33871.4454194 400.063720703
-33993.5046822 368.951049805
-34115.5639449 340.620483398
-34237.6232077 317.310302734
-34359.6824705 300.94140625
-34481.7417333 292.924560547
-34603.800996 294.01550293
-34725.8602588 304.226928711
-34847.9195216 322.810668945
-34969.9787844 348.3125
-35092.0380471 378.690307617
-35214.0973099 411.490478516
-35336.1565727 444.060058594
-35458.2158354 473.779541016
-35580.2750982 498.290283203
-35702.334361 515.695678711
-35824.3936238 524.719116211
-35946.4528865 524.802246094
-36068.5121493 516.133911133
-36190.5714121 499.611083984
-36312.6306749 476.734619141
-36434.6899376 449.450073242
-36556.7492004 419.953491211
-36678.8084632 390.477172852
-36800.8677259 363.081787109
-36922.9269887 339.469970703
-37044.9862515 320.844604492
-37167.0455143 307.818237305
-37289.104777 300.389770508
-37411.1640398 297.978515625
-37533.2233026 299.521362305
-37655.2825653 303.611816406
-37777.3418281 308.672119141
-37899.4010909 313.136962891
-38021.4603537 315.627441406
-38143.5196164 315.102416992
-38265.5788792 310.964599609
-38387.638142 303.117797852
-38509.6974048 291.965576172
-38631.7566675 278.353393555
-38753.8159303 263.463989258
-38875.8751931 248.672607422
-38997.9344558 235.383911133
-39119.9937186 224.865478516
-39242.0529814 218.095947266
-39364.1122442 215.645141602
-39486.1715069 217.598632812
-39608.2307697 223.537231445
-39730.2900325 232.568969727
-39852.3492953 243.416259766
-39974.408558 254.543457031
-40096.4678208 264.317749023
-40218.5270836 271.179931641
-40340.5863463 273.81262207
-40462.6456091 271.285888672
-40584.7048719 263.1640625
-40706.7641347 249.565551758
-40828.8233974 231.164672852
-40950.8826602 209.139160156
-41072.941923 185.064941406
-41195.0011858 160.771118164
-41317.0604485 138.166870117
-41439.1197113 119.059936523
-41561.1789741 104.981933594
-41683.2382368 97.0415039062
-41805.2974996 95.8156738281
-41927.3567624 101.292724609
-42049.4160252 112.871704102
-42171.4752879 129.417236328
-42293.5345507 149.365600586
-42415.5938135 170.869873047
-42537.6530763 191.971679688
-42659.712339 210.779907227
-42781.7716018 225.642700195
-42903.8308646 235.291870117
-43025.8901273 238.950561523
-43147.9493901 236.390136719
-43270.0086529 227.936523438
-43392.0679157 214.419555664
-43514.1271784 197.079345703
-43636.1864412 177.432739258
-43758.245704 157.117553711
-43880.3049668 137.729248047
-44002.3642295 120.666870117
-44124.4234923 107.001098633
-44246.4827551 97.3807373047
-44368.5420178 91.9819335938
-44490.6012806 90.5072021484
-44612.6605434 92.2327880859
-44734.7198062 96.0982666016
-44856.7790689 100.82824707
-44978.8383317 105.074707031
-45100.8975945 107.565307617
-45222.9568573 107.241333008
-45345.01612 103.375488281
-45467.0753828 95.6518554688
-45589.1346456 84.2083740234
-45711.1939083 69.6307373047
-45833.2531711 52.9051513672
-45955.3124339 35.3287353516
-46077.3716967 18.3918457031
-46199.4309594 3.63952636719
-46321.4902222 -7.47192382812
-46443.549485 -13.7127685547
-46565.6087478 -14.1965332031
-46687.6680105 -8.46850585938
-46809.7272733 3.44384765625
-46931.7865361 21.0213623047
-47053.8457988 43.2839355469
-47175.9050616 68.8605957031
-47297.9643244 96.0888671875
-47420.0235872 123.138549805
-47542.0828499 148.145019531
-47664.1421127 169.344726562
-47786.2013755 185.200561523
-47908.2606382 194.507080078
-48030.319901 196.471435547
-48152.3791638 190.761230469
-48274.4384266 177.520019531
-48396.4976893 157.3515625
-48518.5569521 131.272705078
-48640.6162149 100.642822266
-48762.6754777 67.0744628906
-48884.7347404 32.3336181641
-49006.7940032 -1.76574707031
-49128.853266 -33.4645996094
-49250.9125287 -61.1517333984
-49372.9717915 -83.4467773438
-49495.0310543 -99.2655029297
-49617.0903171 -107.86706543
-49739.1495798 -108.883178711
-49861.2088426 -102.326904297
-49983.2681054 -88.5850830078
-50105.3273682 -68.3922119141
-50227.3866309 -42.7897949219
-50349.4458937 -13.0736083984
-50471.5051565 19.2717285156
-50593.5644192 52.6461181641
-50715.623682 85.4130859375
-50837.6829448 115.982788086
-50959.7422076 142.893432617
-51081.8014703 164.891601562
-51203.8607331 181.001098633
-51325.9199959 190.582519531
-51447.9792587 193.376342773
-51570.0385214 189.524780273
-51692.0977842 179.573120117
-51814.157047 164.445068359
-51936.2163097 145.394165039
-52058.2755725 123.932373047
-52180.3348353 101.737670898
-52302.3940981 80.5473632812
-52424.4533608 62.04296875
-52546.5126236 47.7341308594
-52668.5718864 38.8508300781
-52790.6311492 36.2502441406
-52912.6904119 40.3498535156
-53034.7496747 51.0869140625
-53156.8089375 67.9144287109
-53278.8682002 89.8312988281
-53400.927463 115.446411133
-53522.9867258 143.073608398
-53645.0459886 170.848754883
-53767.1052513 196.86328125
-53889.1645141 219.299926758
-54011.2237769 236.564819336
-54133.2830397 247.400512695
-54255.3423024 250.974853516
-54377.4015652 246.936645508
-54499.460828 235.434936523
-54621.5200907 217.09777832
-54743.5793535 192.978515625
-54865.6386163 164.466918945
-54987.6978791 133.180297852
-55109.7571418 100.839233398
-55231.8164046 69.1400146484
-55353.8756674 39.6359863281
-55475.9349302 13.6356201172
-55597.9941929 -7.8740234375
-55720.0534557 -24.2736816406
-55842.1127185 -35.3226318359
-55964.1719812 -41.1392822266
-56086.231244 -42.1522216797
-56208.2905068 -39.0272216797
-56330.3497696 -32.5817871094
-56452.4090323 -23.6928710938
-56574.4682951 -13.2099609375
-56696.5275579 -1.87951660156
-56818.5868206 9.70910644531
-56940.6460834 21.1552734375
-57062.7053462 32.2514648438
-57184.764609 42.9642333984
-57306.8238717 53.3909912109
-57428.8831345 63.7044677734
-57550.9423973 74.087890625
-57673.0016601 84.6711425781
-57795.0609228 95.4747314453
-57917.1201856 106.370849609
-58039.1794484 117.064819336
-58161.2387111 127.099487305
-58283.2979739 135.885986328
-58405.3572367 142.754150391
-58527.4164995 147.01965332
-58649.4757622 148.06262207
-58771.535025 145.404052734
-58893.5942878 138.777587891
-59015.6535506 128.183959961
-59137.7128133 113.923583984
-59259.7720761 96.6008300781
-59381.8313389 77.1002197266
-59503.8906016 56.5329589844
-59625.9498644 36.1594238281
-59748.0091272 17.2922363281
-59870.06839 1.19018554688
-59992.1276527 -11.0483398438
-60114.1869155 -18.5844726562
-60236.2461783 -20.9157714844
-60358.3054411 -17.9301757812
-60480.3647038 -9.92663574219
-60602.4239666 2.400390625
-60724.4832294 18.0084228516
-60846.5424921 35.5856933594
-60968.6017549 53.6549072266
-61090.6610177 70.69140625
-61212.7202805 85.2476806641
-61334.7795432 96.0723876953
-61456.838806 102.212890625
-61578.8980688 103.094360352
-61700.9573316 98.5667724609
-61823.0165943 88.9156494141
-61945.0758571 74.8377685547
-62067.1351199 57.3803710938
-62189.1943826 37.8536376953
-62311.2536454 17.7189941406
-62433.3129082 -1.53234863281
-62555.372171 -18.5041503906
-62677.4314337 -32.0087890625
-62799.4906965 -41.1632080078
-62921.5499593 -45.4586181641
-63043.6092221 -44.7962646484
-63165.6684848 -39.4880371094
-63287.7277476 -30.2235107422
-63409.7870104 -18.0037841797
-63531.8462731 -4.05090332031
-63653.9055359 10.3015136719
-63775.9647987 23.7254638672
-63898.0240615 35.0129394531
-64020.0833242 43.1783447266
-64142.142587 47.5419921875
-64264.2018498 47.7847900391
-64386.2611126 43.9713134766
-64508.3203753 36.5397949219
-64630.3796381 26.2598876953
-64752.4389009 14.1610107422
-64874.4981636 1.44104003906
-64996.5574264 -10.6416015625
-65118.6166892 -20.8793945312
-65240.675952 -28.2211914062
-65362.7352147 -31.8657226562
-65484.7944775 -31.33203125
-65606.8537403 -26.5032958984
-65728.9130031 -17.6380615234
-65850.9722658 -5.34973144531
-65973.0315286 9.44262695312
-66095.0907914 25.5930175781
-66217.1500541 41.8232421875
-66339.2093169 56.8309326172
-66461.2685797 69.3992919922
-66583.3278425 78.4997558594
-66705.3871052 83.3785400391
-66827.446368 83.6199951172
-66949.5056308 79.1817626953
-67071.5648935 70.3974609375
-67193.6241563 57.947265625
-67315.6834191 42.798828125
-67437.7426819 26.1236572266
-67559.8019446 9.19580078125
-67681.8612074 -6.71984863281
-67803.9204702 -20.4775390625
-67925.979733 -31.1501464844
-68048.0389957 -38.1108398438
-68170.0982585 -41.0882568359
-68292.1575213 -40.1890869141
-68414.216784 -35.8881835938
-68536.2760468 -28.9842529297
-68658.3353096 -20.5252685547
-68780.3945724 -11.7109375
-68902.4538351 -3.77795410156
-69024.5130979 2.11840820312
-69146.5723607 5.02014160156
-69268.6316235 4.26489257812
-69390.6908862 -0.440307617188
-69512.750149 -8.97619628906
-69634.8094118 -20.8055419922
-69756.8686745 -35.0079345703
-69878.9279373 -50.3481445312
-70000.9872001 -65.3774414062
-70123.0464629 -78.5582275391
-70245.1057256 -88.4002685547
-70367.1649884 -93.5986328125
-70489.2242512 -93.1590576172
-70611.283514 -86.5018310547
-70733.3427767 -73.5296630859
-70855.4020395 -54.6584472656
-70977.4613023 -30.8017578125
-71099.520565 -3.31201171875
-71221.5798278 26.1182861328
-71343.6390906 55.5886230469
-71465.6983534 83.1422119141
-71587.7576161 106.928100586
-71709.8168789 125.356689453
-71831.8761417 137.235839844
-71953.9354045 141.876342773
-72075.9946672 139.153076172
-72198.05393 129.520507812
-72320.1131928 113.97668457
-72442.1724555 93.9796142578
-72564.2317183 71.3232421875
-72686.2909811 47.9812011719
-72808.3502439 25.9367675781
-72930.4095066 7.0078125
-73052.4687694 -7.3125
-73174.5280322 -15.9857177734
-73296.587295 -18.5196533203
-73418.6465577 -15.0083007812
-73540.7058205 -6.11962890625
-73662.7650833 6.96960449219
-73784.824346 22.6864013672
-73906.8836088 39.2109375
-74028.9428716 54.6495361328
-74151.0021344 67.2147216797
-74273.0613971 75.3975830078
-74395.1206599 78.1131591797
-74517.1799227 74.8088378906
-74639.2391855 65.5209960938
-74761.2984482 50.8796386719
-74883.357711 32.0548095703
-75005.4169738 10.6533203125
-75127.4762365 -11.42578125
-75249.5354993 -32.1661376953
-75371.5947621 -49.6184082031
-75493.6540249 -62.0816650391
-75615.7132876 -68.2613525391
-75737.7725504 -67.3914794922
-75859.8318132 -59.3078613281
-75981.8910759 -44.4658203125
-76103.9503387 -23.9022216797
-76226.0096015 0.857421875
-76348.0688643 27.9351806641
-76470.128127 55.2680664062
-76592.1873898 80.7922363281
-76714.2466526 102.625244141
-76836.3059154 119.228515625
-76958.3651781 129.537597656
-77080.4244409 133.044921875
-77202.4837037 129.830444336
-77324.5429664 120.536743164
-77446.6022292 106.291137695
-77568.661492 88.5849609375
-77690.7207548 69.1207275391
-77812.7800175 49.6420898438
-77934.8392803 31.7661132812
-78056.8985431 16.8308105469
-78178.9578059 5.77612304688
-78301.0170686 -0.933715820312
-78423.0763314 -3.33642578125
-78545.1355942 -1.94689941406
-78667.1948569 2.31689453125
-78789.2541197 8.24768066406
-78911.3133825 14.4898681641
-79033.3726453 19.6958007812
-79155.431908 22.6762695312
-79277.4911708 22.5335693359
-79399.5504336 18.7619628906
-79521.6096964 11.3045654297
-79643.6689591 0.562866210938
-79765.7282219 -12.6447753906
-79887.7874847 -27.1682128906
-80009.8467474 -41.6466064453
-80131.9060102 -54.6531982422
-80253.965273 -64.8470458984
-80376.0245358 -71.1188964844
-80498.0837985 -72.7117919922
-80620.1430613 -69.306640625
-80742.2023241 -61.0635986328
-80864.2615869 -48.6135253906
-80986.3208496 -33.0010986328
-81108.3801124 -15.5842285156
-81230.4393752 2.09692382812
-81352.4986379 18.4742431641
-81474.5579007 32.1048583984
-81596.6171635 41.8157958984
-81718.6764263 46.8194580078
-81840.735689 46.7916259766
-81962.7949518 41.9008789062
-82084.8542146 32.7888183594
-82206.9134774 20.5025634766
-82328.9727401 6.384765625
-82451.0320029 -8.06481933594
-82573.0912657 -21.3455810547
-82695.1505284 -32.1087646484
-82817.2097912 -39.296875
-82939.269054 -42.2510986328
-83061.3283168 -40.7758789062
-83183.3875795 -35.1577148438
-83305.4468423 -26.1302490234
-83427.5061051 -14.7939453125
-83549.5653679 -2.49609375
-83671.6246306 9.31457519531
-83793.6838934 19.2471923828
-83915.7431562 26.1187744141
-84037.8024189 29.0876464844
-84159.8616817 27.7491455078
-84281.9209445 22.1861572266
-84403.9802073 12.9682617188
-84526.03947 1.09997558594
-84648.0987328 -12.0794677734
-84770.1579956 -25.033203125
-84892.2172583 -36.1875
-85014.2765211 -44.1005859375
-85136.3357839 -47.6218261719
-85258.3950467 -46.0242919922
-85380.4543094 -39.0982666016
-85502.5135722 -27.1939697266
-85624.572835 -11.2091064453
-85746.6320978 7.47924804688
-85868.6913605 27.1325683594
-85990.7506233 45.8055419922
-86112.8098861 61.5277099609
-86234.8691488 72.4912109375
-86356.9284116 77.2276611328
-86478.9876744 74.7562255859
-86601.0469372 64.6912841797
-86723.1061999 47.2950439453
-86845.1654627 23.4725341797
-86967.2247255 -5.2919921875
-87089.2839883 -37.0520019531
-87211.343251 -69.5590820312
-87333.4025138 -100.448608398
-87455.4617766 -127.440551758
-87577.5210393 -148.529785156
-87699.5803021 -162.154296875
-87821.6395649 -167.323486328
-87943.6988277 -163.695922852
-88065.7580904 -151.602050781
-88187.8173532 -132.006958008
-88309.876616 -106.422363281
-88431.9358788 -76.7716064453
-88553.9951415 -45.2249755859
-88676.0544043 -14.0180664062
-88798.1136671 14.73046875
-88920.1729298 39.1832275391
-89042.2321926 57.9195556641
-89164.2914554 70.0301513672
-89286.3507182 75.1638183594
-89408.4099809 73.5249023438
-89530.4692437 65.8248291016
-89652.5285065 53.1931152344
-89774.5877693 37.05859375
-89896.647032 19.0135498047
-90018.7062948 0.674682617188
-90140.7655576 -16.4483642578
-90262.8248203 -31.0634765625
-90384.8840831 -42.1765136719
-90506.9433459 -49.1408691406
-90629.0026087 -51.6685791016
-90751.0618714 -49.8090820312
-90873.1211342 -43.9006347656
-90995.180397 -34.5008544922
-91117.2396598 -22.3063964844
-91239.2989225 -8.07202148438
-91361.3581853 7.46264648438
-91483.4174481 23.6312255859
-91605.4767108 39.8778076172
-91727.5359736 55.7719726562
-91849.5952364 71.0017089844
-91971.6544992 85.3487548828
-92093.7137619 98.6485595703
-92215.7730247 110.748046875
-92337.8322875 121.461547852
-92459.8915503 130.538452148
-92581.950813 137.644165039
-92704.0100758 142.360351562
-92826.0693386 144.205688477
-92948.1286013 142.675292969
-93070.1878641 137.295776367
-93192.2471269 127.689575195
-93314.3063897 113.641601562
-93436.3656524 95.1600341797
-93558.4249152 72.5230712891
-93680.484178 46.3050537109
-93802.5434408 17.3774414062
-93924.6027035 -13.1175537109
-94046.6619663 -43.8226318359
-94168.7212291 -73.2426757812
-94290.7804918 -99.8426513672
-94412.8397546 -122.155639648
-94534.8990174 -138.892089844
-94656.9582802 -149.041992188
-94779.0175429 -151.960083008
-94901.0768057 -147.424682617
-95023.1360685 -135.668334961
-95145.1953312 -117.373535156
-95267.254594 -93.6354980469
-95389.3138568 -65.8917236328
-95511.3731196 -35.8288574219
-95633.4323823 -5.26818847656
-95755.4916451 23.9571533203
-95877.5509079 50.1243896484
-95999.6101707 71.7358398438
-96121.6694334 87.6142578125
-96243.7286962 96.9747314453
-96365.787959 99.4663085938
-96487.8472217 95.1850585938
-96609.9064845 84.6527099609
-96731.9657473 68.7692871094
-96854.0250101 48.7435302734
-96976.0842728 26.0017089844
-97098.1435356 2.09118652344
-97220.2027984 -21.4224853516
-97342.2620612 -43.0531005859
-97464.3213239 -61.4803466797
-97586.3805867 -75.6226806641
-97708.4398495 -84.6904296875
-97830.4991122 -88.2193603516
-97952.558375 -86.0817871094
-98074.6176378 -78.4802246094
-98196.6769006 -65.9211425781
-98318.7361633 -49.1751708984
-98440.7954261 -29.2252197266
-98562.8546889 -7.20703125
-98684.9139517 15.6551513672
-98806.9732144 38.1151123047
-98929.0324772 58.966796875
-99051.09174 77.1064453125
-99173.1510027 91.5856933594
-99295.2102655 101.657348633
-99417.2695283 106.813110352
-99539.3287911 106.808227539
-99661.3880538 101.676147461
-99783.4473166 91.7282714844
-99905.5065794 77.5426025391
-100027.565842 59.9366455078
-100149.625105 39.9281005859
-100271.684368 18.6842041016
-100393.74363 -2.54077148438
-100515.802893 -22.4738769531
-100637.862156 -39.8955078125
-100759.921419 -53.7121582031
-100881.980682 -63.0240478516
-101004.039944 -67.1834716797
-101126.099207 -65.8387451172
-101248.15847 -58.9621582031
-101370.217733 -46.8566894531
-101492.276995 -30.1431884766
-101614.336258 -9.72412109375
-101736.395521 13.2697753906
-101858.454784 37.5502929688
-101980.514047 61.7524414062
-102102.573309 84.5224609375
-102224.632572 104.604125977
-102346.691835 120.91784668
-102468.751098 132.628662109
-102590.81036 139.194702148
-102712.869623 140.395874023
-102834.928886 136.339599609
-102956.988149 127.443359375
-103079.047411 114.395874023
-103201.106674 98.1027832031
-103323.165937 79.6169433594
-103445.2252 60.0643310547
-103567.284463 40.5662841797
-103689.343725 22.1685791016
-103811.402988 5.77844238281
-103933.462251 -7.88244628906
-104055.521514 -18.3123779297
-104177.580776 -25.2427978516
-104299.640039 -28.6375732422
-104421.699302 -28.6766357422
-104543.758565 -25.7264404297
-104665.817828 -20.3037109375
-104787.87709 -13.0334472656
-104909.936353 -4.60522460938
-105031.995616 4.26733398438
-105154.054879 12.8837890625
-105276.114141 20.5885009766
-105398.173404 26.7952880859
-105520.232667 31.0083007812
-105642.29193 32.8360595703
-105764.351192 32.00390625
-105886.410455 28.3621826172
-106008.469718 21.8946533203
-106130.528981 12.7241210938
-106252.588244 1.11767578125
-106374.647506 -12.5125732422
-106496.706769 -27.6120605469
-106618.766032 -43.4931640625
-106740.825295 -59.3541259766
-106862.884557 -74.3074951172
-106984.94382 -87.4188232422
-107107.003083 -97.7579345703
-107229.062346 -104.456176758
-107351.121609 -106.771850586
-107473.180871 -104.155395508
-107595.240134 -96.3100585938
-107717.299397 -83.2435302734
-107839.35866 -65.3010253906
-107961.417922 -43.1791992188
-108083.477185 -17.9119873047
-108205.536448 9.16955566406
-108327.595711 36.5063476562
-108449.654973 62.4028320312
-108571.714236 85.1402587891
-108693.773499 103.098388672
-108815.832762 114.882324219
-108937.892025 119.437866211
-109059.951287 116.149169922
-109182.01055 104.908447266
-109304.069813 86.1484375
-109426.129076 60.8341064453
-109548.188338 30.412109375
-109670.247601 -3.28015136719
-109792.306864 -38.1417236328
-109914.366127 -71.9583740234
-110036.42539 -102.567382812
-110158.484652 -128.024291992
-110280.543915 -146.75402832
-110402.603178 -157.675415039
-110524.662441 -160.288452148
-110646.721703 -154.714233398
-110768.780966 -141.686523438
-110890.840229 -122.489746094
-111012.899492 -98.8544921875
-111134.958754 -72.8135986328
-111257.018017 -46.5355224609
-111379.07728 -22.1441650391
-111501.136543 -1.54772949219
-111623.195806 13.7155761719
-111745.255068 22.59765625
-111867.314331 24.6148681641
-111989.373594 19.8739013672
-112111.432857 9.04577636719
-112233.492119 -6.71044921875
-112355.551382 -25.8662109375
-112477.610645 -46.6693115234
-112599.669908 -67.3104248047
-112721.729171 -86.0885009766
-112843.788433 -101.56237793
-112965.847696 -112.674682617
-113087.906959 -118.837158203
-113209.966222 -119.96887207
-113332.025484 -116.486816406
-113454.084747 -109.247802734
-113576.14401 -99.4506835938
-113698.203273 -88.5080566406
-113820.262535 -77.8985595703
-113942.321798 -69.0183105469
-114064.381061 -63.0416259766
-114186.440324 -60.8055419922
-114308.499587 -62.7315673828
-114430.558849 -68.787109375
-114552.618112 -78.4929199219
-114674.677375 -90.9724121094
-114796.736638 -105.040771484
-114918.7959 -119.319702148
-115040.855163 -132.370605469
-115162.914426 -142.830322266
-115284.973689 -149.537231445
-115407.032952 -151.635253906
-115529.092214 -148.646484375
-115651.151477 -140.506958008
-115773.21074 -127.561767578
-115895.270003 -110.522094727
-116017.329265 -90.3905029297
-116139.388528 -68.3594970703
-116261.447791 -45.6983642578
-116383.507054 -23.6372070312
-116505.566316 -3.26086425781
-116627.625579 14.5778808594
-116749.684842 29.318359375
-116871.744105 40.7163085938
-116993.803368 48.8387451172
-117115.86263 54.0233154297
-117237.921893 56.8148193359
-117359.981156 57.8809814453
-117482.040419 57.9202880859
-117604.099681 57.5726318359
-117726.158944 57.3395996094
-117848.218207 57.5260009766
-117970.27747 58.2062988281
-118092.336732 59.2202148438
-118214.395995 60.1961669922
-118336.455258 60.6018066406
-118458.514521 59.8127441406
-118580.573784 57.1920166016
-118702.633046 52.1767578125
-118824.692309 44.3520507812
-118946.751572 33.5150146484
-119068.810835 19.7139892578
-119190.870097 3.26440429688
-119312.92936 -15.2646484375
-119434.988623 -35.0895996094
-119557.047886 -55.2734375
-119679.107149 -74.8016357422
-119801.166411 -92.6688232422
-119923.225674 -107.961914062
-120045.284937 -119.936401367
-120167.3442 -128.076049805
-120289.403462 -132.131347656
-120411.462725 -132.133300781
-120533.521988 -128.3828125
-120655.581251 -121.414428711
-120777.640513 -111.944580078
-120899.699776 -100.8046875
-121021.759039 -88.8680419922
-121143.818302 -76.9791259766
-121265.877565 -65.8911132812
-121387.936827 -56.2158203125
-121509.99609 -48.3931884766
-121632.055353 -42.6787109375
-121754.114616 -39.1512451172
-121876.173878 -37.7365722656
-121998.233141 -38.2436523438
-122120.292404 -40.4084472656
-122242.351667 -43.9390869141
-122364.41093 -48.5562744141
-122486.470192 -54.0262451172
-122608.529455 -60.1790771484
-122730.588718 -66.9150390625
-122852.647981 -74.197265625
-122974.707243 -82.0301513672
-123096.766506 -90.4318847656
-123218.825769 -99.4030761719
-123340.885032 -108.893432617
-123462.944294 -118.778930664
-123585.003557 -128.845336914
-123707.06282 -138.785644531
-123829.122083 -148.211914062
-123951.181346 -156.67956543
-124073.240608 -163.722900391
-124195.299871 -168.89831543
-124317.359134 -171.828369141
-124439.418397 -172.243041992
-124561.477659 -170.015380859
-124683.536922 -165.17956543
-124805.596185 -157.938476562
-124927.655448 -148.651123047
-125049.714711 -137.804199219
-125171.773973 -125.970092773
-125293.833236 -113.755981445
-125415.892499 -101.744873047
-125537.951762 -90.4422607422
-125660.011024 -80.2274169922
-125782.070287 -71.3186035156
-125904.12955 -63.7550048828
-126026.188813 -57.3973388672
-126148.248075 -51.9494628906
-126270.307338 -46.9957275391
-126392.366601 -42.0541992188
-126514.425864 -36.6375732422
-126636.485127 -30.3177490234
-126758.544389 -22.7828369141
-126880.603652 -13.8878173828
-127002.662915 -3.68481445312
-127124.722178 7.56408691406
-127246.78144 19.3980712891
-127368.840703 31.1875
-127490.899966 42.1851806641
-127612.959229 51.5904541016
-127735.018492 58.62109375
-127857.077754 62.5864257812
-127979.137017 62.9536132812
-128101.19628 59.4013671875
-128223.255543 51.8543701172
-128345.314805 40.4970703125
-128467.374068 25.7626953125
-128589.433331 8.30017089844
-128711.492594 -11.0769042969
-128833.551856 -31.4577636719
-128955.611119 -51.9077148438
-129077.670382 -71.5419921875
-129199.729645 -89.5950927734
-129321.788908 -105.473632812
-129443.84817 -118.794311523
-129565.907433 -129.399047852
-129687.966696 -137.348510742
-129810.025959 -142.89440918
-129932.085221 -146.435302734
-130054.144484 -148.459228516
-130176.203747 -149.481079102
-130298.26301 -149.981201172
-130420.322273 -150.350097656
-130542.381535 -150.847290039
-130664.440798 -151.577392578
-130786.500061 -152.483886719
-130908.559324 -153.365234375
-131030.618586 -153.906005859
-131152.677849 -153.723266602
-131274.737112 -152.420654297
-131396.796375 -149.645874023
-131518.855637 -145.141967773
-131640.9149 -138.791748047
-131762.974163 -130.645263672
-131885.033426 -120.931030273
-132007.092689 -110.045898438
-132129.151951 -98.5301513672
-132251.211214 -87.0227050781
-132373.270477 -76.2084960938
-132495.32974 -66.7572021484
-132617.389002 -59.2635498047
-132739.448265 -54.1929931641
-132861.507528 -51.83984375
-132983.566791 -52.2993164062
-133105.626054 -55.4594726562
-133227.685316 -61.0113525391
-133349.744579 -68.4764404297
-133471.803842 -77.2501220703
-133593.863105 -86.6540527344
-133715.922367 -95.9947509766
-133837.98163 -104.62121582
-133960.040893 -111.9765625
-134082.100156 -117.638549805
-134204.159418 -121.346191406
-134326.218681 -123.009643555
-134448.277944 -122.704101562
-134570.337207 -120.647216797
-134692.39647 -117.165283203
-134814.455732 -112.650512695
-134936.514995 -107.515136719
-135058.574258 -102.145751953
-135180.633521 -96.8653564453
-135302.692783 -91.9033203125
-135424.752046 -87.3786621094
-135546.811309 -83.2963867188
-135668.870572 -79.5583496094
-135790.929835 -75.9841308594
-135912.989097 -72.3413085938
-136035.04836 -68.3825683594
-136157.107623 -63.8813476562
-136279.166886 -58.6666259766
-136401.226148 -52.6495361328
-136523.285411 -45.8420410156
-136645.344674 -38.3637695312
-136767.403937 -30.4373779297
-136889.463199 -22.3718261719
-137011.522462 -14.5402832031
-137133.581725 -7.34704589844
-137255.640988 -1.19543457031
-137377.700251 3.54626464844
-137499.759513 6.57397460938
-137621.818776 7.67041015625
-137743.878039 6.71997070312
-137865.937302 3.71313476562
-137987.996564 -1.2568359375
-138110.055827 -8.00793457031
-138232.11509 -16.2879638672
-138354.174353 -25.7972412109
-138476.233616 -36.2144775391
-138598.292878 -47.2191162109
-138720.352141 -58.5122070312
-138842.411404 -69.8305664062
-138964.470667 -80.9547119141
-139086.529929 -91.7114257812
-139208.589192 -101.969360352
-139330.648455 -111.629272461
-139452.707718 -120.613769531
-139574.76698 -128.853393555
-139696.826243 -136.276000977
-139818.885506 -142.797485352
-139940.944769 -148.317382812
-140063.004032 -152.720214844
-140185.063294 -155.879516602
-140307.122557 -157.668823242
-140429.18182 -157.974365234
-140551.241083 -156.709594727
-140673.300345 -153.829467773
-140795.359608 -149.342529297
-140917.418871 -143.319335938
-141039.478134 -135.896118164
-141161.537397 -127.272094727
-141283.596659 -117.701782227
-141405.655922 -107.481933594
-141527.715185 -96.9340820312
-141649.774448 -86.3853759766
-141771.83371 -76.1485595703
-141893.892973 -66.5015869141
-142015.952236 -57.6724853516
-142138.011499 -49.8275146484
-142260.070761 -43.0632324219
-142382.130024 -37.4068603516
-142504.189287 -32.8195800781
-142626.24855 -29.2066650391
-142748.307813 -26.4290771484
-142870.367075 -24.3201904297
-142992.426338 -22.7015380859
-143114.485601 -21.3974609375
-143236.544864 -20.2492675781
-143358.604126 -19.1258544922
-143480.663389 -17.9288330078
-143602.722652 -16.5964355469
-143724.781915 -15.1021728516
-143846.841178 -13.4498291016
-143968.90044 -11.6661376953
-144090.959703 -9.79260253906
-144213.018966 -7.87573242188
-144335.078229 -5.95825195312
-144457.137491 -4.07153320312
-144579.196754 -2.22827148438
-144701.256017 -0.4208984375
-144823.31528 1.38110351562
-144945.374542 3.23083496094
-145067.433805 5.19799804688
-145189.493068 7.36499023438
-145311.552331 9.81945800781
-145433.611594 12.6452636719
-145555.670856 15.9134521484
-145677.730119 19.6719970703
-145799.789382 23.9367675781
-145921.848645 28.6822509766
-146043.907907 33.8350830078
-146165.96717 39.2679443359
-146288.026433 44.7977294922
-146410.085696 50.1877441406
-146532.144959 55.1528320312
-146654.204221 59.3702392578
-146776.263484 62.4962158203
-146898.322747 64.1851806641
-147020.38201 64.1169433594
-147142.441272 62.0223388672
-147264.500535 57.7141113281
-147386.559798 51.1140136719
-147508.619061 42.2779541016
-147630.678323 31.4139404297
-147752.737586 18.8908691406
-147874.796849 5.23681640625
-147996.856112 -8.87707519531
-148118.915375 -22.6654052734
-148240.974637 -35.2702636719
-148363.0339 -45.8168945312
-148485.093163 -53.4752197266
-148607.152426 -57.5280761719
-148729.211688 -57.4372558594
-148851.270951 -52.904296875
-148973.330214 -43.9191894531
-149095.389477 -30.7904052734
-149217.44874 -14.1551513672
-149339.508002 5.03662109375
-149461.567265 25.5640869141
-149583.626528 46.0007324219
-149705.685791 64.8020019531
-149827.745053 80.4096679688
-149949.804316 91.3630371094
-150071.863579 96.4128417969
-150193.922842 94.6243896484
-150315.982104 85.4650878906
-150438.041367 68.8653564453
-150560.10063 45.2484130859
-150682.159893 15.5247802734
-150804.219156 -18.9495849609
-150926.278418 -56.4515380859
-151048.337681 -94.9951171875
-151170.396944 -132.460449219
-151292.456207 -166.735107422
-151414.515469 -195.855224609
-151536.574732 -218.139526367
-151658.633995 -232.30065918
-151780.693258 -237.528686523
-151902.752521 -233.538818359
-152024.811783 -220.579833984
-152146.871046 -199.403198242
-152268.930309 -171.1953125
-152390.989572 -137.481689453
-152513.048834 -100.008056641
-152635.108097 -60.6129150391
-152757.16736 -21.0999755859
-152879.226623 16.8780517578
-153001.285885 51.9136962891
-153123.345148 82.9111328125
-153245.404411 109.120727539
-153367.463674 130.138549805
-153489.522937 145.877075195
-153611.582199 156.509399414
-153733.641462 162.394775391
-153855.700725 163.998413086
-153977.759988 161.810546875
-154099.81925 156.278198242
-154221.878513 147.755859375
-154343.937776 136.479003906
-154465.997039 122.565795898
-154588.056302 106.043945312
-154710.115564 86.8994140625
-154832.174827 65.138671875
-154954.23409 40.8592529297
-155076.293353 14.3135986328
-155198.352615 -14.0383300781
-155320.411878 -43.5003662109
-155442.471141 -73.1381835938
-155564.530404 -101.809204102
-155686.589666 -128.224365234
-155808.648929 -151.03527832
-155930.708192 -168.94152832
-156052.767455 -180.805908203
-156174.826718 -185.769287109
-156296.88598 -183.348022461
-156418.945243 -173.505859375
-156541.004506 -156.689575195
-156663.063769 -133.823730469
-156785.123031 -106.258178711
-156907.182294 -75.6761474609
-157029.241557 -43.9661865234
-157151.30082 -13.0682373047
-157273.360083 15.1903076172
-157395.419345 39.255859375
-157517.478608 57.9879150391
-157639.537871 70.7670898438
-157761.597134 77.5540771484
-157883.656396 78.8988037109
-158005.715659 75.8898925781
-158127.774922 70.0535888672
-158249.834185 63.2044677734
-158371.893447 57.2666015625
-158493.95271 54.0743408203
-158616.011973 55.1784667969
-158738.071236 61.6691894531
-158860.130499 74.0416259766
-158982.189761 92.1090087891
-159104.249024 114.982543945
-159226.308287 141.113891602
-159348.36755 168.405639648
-159470.426812 194.376098633
-159592.486075 216.367553711
-159714.545338 231.780639648
-159836.604601 238.31237793
-159958.663864 234.177368164
-160080.723126 218.292236328
-160202.782389 190.403686523
-160324.841652 151.151367188
-160446.900915 102.054077148
-160568.960177 45.4216308594
-160691.01944 -15.8000488281
-160813.078703 -78.2427978516
-160935.137966 -138.365356445
-161057.197228 -192.721191406
-161179.256491 -238.220947266
-161301.315754 -272.366210938
-161423.375017 -293.436645508
-161545.43428 -300.612426758
-161667.493542 -294.025146484
-161789.552805 -274.73034668
-161911.612068 -244.607055664
-162033.671331 -206.192993164
-162155.730593 -162.470825195
-162277.789856 -116.622802734
-162399.849119 -71.7791748047
-162521.908382 -30.7763671875
-162643.967645 4.0498046875
-162766.026907 31.0238037109
-162888.08617 49.2254638672
-163010.145433 58.5212402344
-163132.204696 59.5257568359
-163254.263958 53.5020751953
-163376.323221 42.2121582031
-163498.382484 27.7314453125
-163620.441747 12.2463378906
-163742.501009 -2.14721679688
-163864.560272 -13.6258544922
-163986.619535 -20.7874755859
-164108.678798 -22.7526855469
-164230.738061 -19.2150878906
-164352.797323 -10.4357910156
-164474.856586 2.8125
-164596.915849 19.3447265625
-164718.975112 37.6960449219
-164841.034374 56.2700195312
-164963.093637 73.4927978516
-165085.1529 87.9553222656
-165207.212163 98.5325927734
-165329.271425 104.468994141
-165451.330688 105.426269531
-165573.389951 101.489868164
-165695.449214 93.1361083984
-165817.508477 81.1666259766
-165939.567739 66.6165771484
-166061.627002 50.6500244141
-166183.686265 34.4493408203
-166305.745528 19.1135253906
-166427.80479 5.57067871094
-166549.864053 -5.48522949219
-166671.923316 -13.630859375
-166793.982579 -18.7211914062
-166916.041842 -20.8686523438
-167038.101104 -20.4030761719
-167160.160367 -17.8107910156
-167282.21963 -13.6668701172
-167404.278893 -8.56530761719
-167526.338155 -3.05432128906
-167648.397418 2.41442871094
-167770.456681 7.5234375
-167892.515944 12.1042480469
-168014.575206 16.1359863281
-168136.634469 19.724609375
-168258.693732 23.0710449219
-168380.752995 26.4259033203
-168502.812258 30.0447998047
-168624.87152 34.1424560547
-168746.930783 38.8547363281
-168868.990046 44.2097167969
-168991.049309 50.1141357422
-169113.108571 56.3516845703
-169235.167834 62.5963134766
-169357.227097 68.4362792969
-169479.28636 73.4084472656
-169601.345623 77.0373535156
-169723.404885 78.8762207031
-169845.464148 78.5451660156
-169967.523411 75.7657470703
-170089.582674 70.3854980469
-170211.641936 62.3951416016
-170333.701199 51.9339599609
-170455.760462 39.2860107422
-170577.819725 24.8670654297
-170699.878987 9.20385742188
-170821.93825 -7.09338378906
-170943.997513 -23.3614501953
-171066.056776 -38.9166259766
-171188.116039 -53.0895996094
-171310.175301 -65.2570800781
-171432.234564 -74.873046875
-171554.293827 -81.4969482422
-171676.35309 -84.8167724609
-171798.412352 -84.6678466797
-171920.471615 -81.0461425781
-172042.530878 -74.1151123047
-172164.590141 -64.2043457031
-172286.649404 -51.7996826172
-172408.708666 -37.5255126953
-172530.767929 -22.1169433594
-172652.827192 -6.38342285156
-172774.886455 8.83544921875
-172896.945717 22.7194824219
-173019.00498 34.5209960938
-173141.064243 43.6170654297
-173263.123506 49.5578613281
-173385.182768 52.1060791016
-173507.242031 51.2641601562
-173629.301294 47.28515625
-173751.360557 40.6646728516
-173873.41982 32.1143798828
-173995.479082 22.5150146484
-174117.538345 12.8530273438
-174239.597608 4.14331054688
-174361.656871 -2.65295410156
-174483.716133 -6.71459960938
-174605.775396 -7.43713378906
-174727.834659 -4.49829101562
-174849.893922 2.09826660156
-174971.953185 12.0052490234
-175094.012447 24.5404052734
-175216.07171 38.7265625
-175338.130973 53.3587646484
-175460.190236 67.0942382812
-175582.249498 78.5595703125
-175704.308761 86.4647216797
-175826.368024 89.7169189453
-175948.427287 87.5222167969
-176070.486549 79.4655761719
-176192.545812 65.5642089844
-176314.605075 46.2854003906
-176436.664338 22.5283203125
-176558.723601 -4.43041992188
-176680.782863 -33.0235595703
-176802.842126 -61.5063476562
-176924.901389 -88.0855712891
-177046.960652 -111.057006836
-177169.019914 -128.934326172
-177291.079177 -140.56628418
-177413.13844 -145.225341797
-177535.197703 -142.664306641
-177657.256966 -133.137329102
-177779.316228 -117.377807617
-177901.375491 -96.5433349609
-178023.434754 -72.1280517578
-178145.494017 -45.8487548828
-178267.553279 -19.5192871094
-178389.612542 5.08093261719
-178511.671805 26.3303222656
-178633.731068 42.873046875
-178755.79033 53.7028808594
-178877.849593 58.2161865234
-178999.908856 56.234375
-179121.968119 47.9931640625
-179244.027382 34.1026611328
-179366.086644 15.4851074219
-179488.145907 -6.70568847656
-179610.20517 -31.1734619141
-179732.264433 -56.5681152344
-179854.323695 -81.5697021484
-179976.382958 -104.959838867
-180098.442221 -125.676635742
-180220.501484 -142.851196289
-180342.560747 -155.827026367
-180464.620009 -164.161499023
-180586.679272 -167.616821289
-180708.738535 -166.139038086
-180830.797798 -159.83605957
-180952.85706 -148.953491211
-181074.916323 -133.852416992
-181196.975586 -114.994506836
-181319.034849 -92.9294433594
-181441.094111 -68.2883300781
-181563.153374 -41.7783203125
-181685.212637 -14.1768798828
-181807.2719 13.6787109375
-181929.331163 40.9078369141
-182051.390425 66.6112060547
-182173.449688 89.9063720703
-182295.508951 109.969482422
-182417.568214 126.085327148
-182539.627476 137.697387695
-182661.686739 144.455322266
-182783.746002 146.254516602
-182905.805265 143.26159668
-183027.864528 135.919921875
-183149.92379 124.936645508
-183271.983053 111.2421875
-183394.042316 95.9338378906
-183516.101579 80.197265625
-183638.160841 65.2166748047
-183760.220104 52.0816650391
-183882.279367 41.6970214844
-184004.33863 34.7039794922
-184126.397892 31.423828125
-184248.457155 31.8272705078
-184370.516418 35.5356445312
-184492.575681 41.853515625
-184614.634944 49.8323974609
-184736.694206 58.3590087891
-184858.753469 66.2608642578
-184980.812732 72.4201660156
-185102.871995 75.8822021484
-185224.931257 75.9523925781
-185346.99052 72.2661132812
-185469.049783 64.8287353516
-185591.109046 54.0177001953
-185713.168309 40.5479736328
-185835.227571 25.4019775391
-185957.286834 9.73083496094
-186079.346097 -5.26281738281
-186201.40536 -18.4505615234
-186323.464622 -28.8973388672
-186445.523885 -35.9635009766
-186567.583148 -39.3795166016
-186689.642411 -39.2807617188
-186811.701673 -36.2033691406
-186933.760936 -31.0355224609
-187055.820199 -24.9315185547
-187177.879462 -19.1940917969
-187299.938725 -15.1373291016
-187421.997987 -13.9432373047
-187544.05725 -16.5266113281
-187666.116513 -23.4216308594
-187788.175776 -34.7028808594
-187910.235038 -49.9504394531
-188032.294301 -68.2620849609
-188154.353564 -88.3151855469
-188276.412827 -108.471435547
-188398.47209 -126.918823242
-188520.531352 -141.833374023
-188642.590615 -151.55065918
-188764.649878 -154.727539062
-188886.709141 -150.48034668
-189008.768403 -138.484741211
-189130.827666 -119.02746582
-189252.886929 -93.005859375
-189374.946192 -61.8713378906
-189497.005454 -27.5225830078
-189619.064717 7.84033203125
-189741.12398 41.8924560547
-189863.183243 72.3709716797
-189985.242506 97.2592773438
-190107.301768 114.94921875
-190229.361031 124.368896484
-190351.420294 125.063842773
-190473.479557 117.223266602
-190595.538819 101.655029297
-190717.598082 79.7036132812
-190839.657345 53.1282958984
-190961.716608 23.9460449219
-191083.775871 -5.74096679688
-191205.835133 -33.9213867188
-191327.894396 -58.8349609375
-191449.953659 -79.1065673828
-191572.012922 -93.83984375
-191694.072184 -102.665405273
-191816.131447 -105.739624023
-191938.19071 -103.697143555
-192060.249973 -97.5626220703
-192182.309235 -88.6325683594
-192304.368498 -78.3375244141
-192426.427761 -68.1022949219
-192548.487024 -59.2131347656
-192670.546287 -52.7062988281
-192792.605549 -49.2877197266
-192914.664812 -49.2882080078
-193036.724075 -52.6588134766
-193158.783338 -59.0009765625
-193280.8426 -67.6303710938
-193402.901863 -77.6628417969
-193524.961126 -88.1146240234
-193647.020389 -98.0048828125
-193769.079652 -106.450561523
-193891.138914 -112.743041992
-194013.198177 -116.403564453
-194135.25744 -117.208007812
-194257.316703 -115.185302734
-194379.375965 -110.589111328
-194501.435228 -103.847900391
-194623.494491 -95.501953125
-194745.553754 -86.1331787109
-194867.613016 -76.2989501953
-194989.672279 -66.4731445312
-195111.731542 -57.0059814453
-195233.790805 -48.1010742188
-195355.850068 -39.8149414062
-195477.90933 -32.0751953125
-195599.968593 -24.71484375
-195722.027856 -17.5181884766
-195844.087119 -10.2694091797
-195966.146381 -2.79992675781
-196088.205644 4.97338867188
-196210.264907 13.0246582031
-196332.32417 21.2106933594
-196454.383433 29.2814941406
-196576.442695 36.9072265625
-196698.501958 43.7178955078
-196820.561221 49.3514404297
-196942.620484 53.5030517578
-197064.679746 55.9713134766
-197186.739009 56.6927490234
-197308.798272 55.7619628906
-197430.857535 53.4333496094
-197552.916797 50.1047363281
-197674.97606 46.2822265625
-197797.035323 42.5327148438
-197919.094586 39.4249267578
-198041.153849 37.4711914062
-198163.213111 37.0710449219
-198285.272374 38.4658203125
-198407.331637 41.7099609375
-198529.3909 46.6612548828
-198651.450162 52.9918212891
-198773.509425 60.2197265625
-198895.568688 67.7574462891
-199017.627951 74.9729003906
-199139.687214 81.2550048828
-199261.746476 86.0798339844
-199383.805739 89.0661621094
-199505.865002 90.0180664062
-199627.924265 88.9478759766
-199749.983527 86.078125
-199872.04279 81.8194580078
-199994.102053 76.7307128906
-200116.161316 71.4625244141
-200238.220578 66.6909179688
-200360.279841 63.0483398438
-200482.339104 61.0595703125
-200604.398367 61.0872802734
-200726.45763 63.2966308594
-200848.516892 67.6374511719
-200970.576155 73.8515625
-201092.635418 81.4970703125
-201214.694681 89.9937744141
-201336.753943 98.6801757812
-201458.813206 106.875732422
-201580.872469 113.944335938
-201702.931732 119.349121094
-201824.990995 122.694702148
-201947.050257 123.752075195
-202069.10952 122.463134766
-202191.168783 118.926757812
-202313.228046 113.3671875
-202435.287308 106.090454102
-202557.346571 97.4334716797
-202679.405834 87.7133789062
-202801.465097 77.1838378906
-202923.524359 66.0043945312
-203045.583622 54.2255859375
-203167.642885 41.7952880859
-203289.702148 28.5831298828
-203411.761411 14.4222412109
-203533.820673 -0.837646484375
-203655.879936 -17.2696533203
-203777.939199 -34.8137207031
-203899.998462 -53.2283935547
-204022.057724 -72.0617675781
-204144.116987 -90.6430664062
-204266.17625 -108.1015625
-204388.235513 -123.412597656
-204510.294776 -135.466918945
-204632.354038 -143.160644531
-204754.413301 -145.49597168
-204876.472564 -141.685302734
-204998.531827 -131.246582031
-205120.591089 -114.080810547
-205242.650352 -90.5227050781
-205364.709615 -61.3571777344
-205486.768878 -27.7983398438
-205608.82814 8.57067871094
-205730.887403 45.8920898438
-205852.946666 82.1568603516
-205975.005929 115.347045898
-206097.065192 143.58581543
-206219.124454 165.28112793
-206341.183717 179.251464844
-206463.24298 184.822143555
-206585.302243 181.881591797
-206707.361505 170.893920898
-206829.420768 152.864746094
-206951.480031 129.260498047
-207073.539294 101.891967773
-207195.598557 72.7677001953
-207317.657819 43.9311523438
-207439.717082 17.2966308594
-207561.776345 -5.50390625
-207683.835608 -23.2487792969
-207805.89487 -35.2154541016
-207927.954133 -41.2288818359
-208050.013396 -41.6580810547
-208172.072659 -37.3660888672
-208294.131921 -29.6166992188
-208416.191184 -19.9454345703
-208538.250447 -10.0078125
-208660.30971 -1.41906738281
-208782.368973 4.40283203125
-208904.428235 6.37231445312
-209026.487498 3.84228515625
-209148.546761 -3.3330078125
-209270.606024 -14.78125
-209392.665286 -29.642578125
-209514.724549 -46.6478271484
-209636.783812 -64.2329101562
-209758.843075 -80.6823730469
-209880.902338 -94.2884521484
-210002.9616 -103.509277344
-210125.020863 -107.115722656
-210247.080126 -104.310058594
-210369.139389 -94.8074951172
-210491.198651 -78.8741455078
-210613.257914 -57.3157958984
-210735.317177 -31.4200439453
-210857.37644 -2.85705566406
-210979.435702 26.4544677734
-211101.494965 54.5020751953
-211223.554228 79.3414306641
-211345.613491 99.2551269531
-211467.672754 112.888793945
-211589.732016 119.359619141
-211711.791279 118.320922852
-211833.850542 109.984619141
-211955.909805 95.095703125
-212077.969067 74.8620605469
-212200.02833 50.8481445312
-212322.087593 24.8400878906
-212444.146856 -1.30383300781
-212566.206118 -25.8077392578
-212688.265381 -47.1184082031
-212810.324644 -64.0247802734
-212932.383907 -75.7449951172
-213054.44317 -81.9718017578
-213176.502432 -82.876953125
-213298.561695 -79.0727539062
-213420.620958 -71.5349121094
-213542.680221 -61.4954833984
-213664.739483 -50.3173828125
-213786.798746 -39.3588867188
-213908.858009 -29.8444824219
-214030.917272 -22.7513427734
-214152.976535 -18.7225341797
-214275.035797 -18.0155029297
-214397.09506 -20.4891357422
-214519.154323 -25.62890625
-214641.213586 -32.6109619141
-214763.272848 -40.3944091797
-214885.332111 -47.8350830078
-215007.391374 -53.8084716797
-215129.450637 -57.3322753906
-215251.509899 -57.6706542969
-215373.569162 -54.4188232422
-215495.628425 -47.5509033203
-215617.687688 -37.4311523438
-215739.746951 -24.7868652344
-215861.806213 -10.6434326172
-215983.865476 3.77172851562
-216105.924739 17.1463623047
-216227.984002 28.2116699219
-216350.043264 35.8684082031
-216472.102527 39.2993164062
-216594.16179 38.0557861328
-216716.221053 32.1102294922
-216838.280316 21.8685302734
-216960.339578 8.13854980469
-217082.398841 -7.93835449219
-217204.458104 -24.9931640625
-217326.517367 -41.5577392578
-217448.576629 -56.2075195312
-217570.635892 -67.7014160156
-217692.695155 -75.1092529297
-217814.754418 -77.9105224609
-217936.81368 -76.0549316406
-218058.872943 -69.9786376953
-218180.932206 -60.5726318359
-218302.991469 -49.1049804688
-218425.050732 -37.103515625
-218547.109994 -26.2071533203
-218669.169257 -18.0035400391
-218791.22852 -13.8635253906
-218913.287783 -14.7915039062
-219035.347045 -21.3073730469
-219157.406308 -33.369140625
-219279.465571 -50.34765625
-219401.524834 -71.0604248047
-219523.584097 -93.8566894531
-219645.643359 -116.754272461
-219767.702622 -137.614257812
-219889.761885 -154.338012695
-220011.821148 -165.069946289
-220133.88041 -168.386962891
-220255.939673 -163.455932617
-220377.998936 -150.142700195
-220500.058199 -129.062744141
-220622.117461 -101.564086914
-220744.176724 -69.6416015625
-220866.235987 -35.7913818359
-220988.29525 -2.81140136719
-221110.354513 26.4326171875
-221232.413775 49.2565917969
-221354.473038 63.4005126953
-221476.532301 67.2434082031
-221598.591564 59.9703369141
-221720.650826 41.673828125
-221842.710089 13.3817138672
-221964.769352 -22.9968261719
-222086.828615 -64.7990722656
-222208.887878 -108.807128906
-222330.94714 -151.49621582
-222453.006403 -189.316162109
-222575.065666 -218.978759766
-222697.124929 -237.730957031
-222819.184191 -243.5859375
-222941.243454 -235.495605469
-223063.302717 -213.447143555
-223185.36198 -178.474487305
-223307.421242 -132.585693359
-223429.480505 -78.6102294922
-223551.539768 -19.9792480469
-223673.599031 39.5421142578
-223795.658294 96.1481933594
-223917.717556 146.28527832
-224039.776819 186.920654297
-224161.836082 215.765869141
-224283.895345 231.432739258
-224405.954607 233.513916016
-224528.01387 222.579956055
-224650.073133 200.096435547
-224772.132396 168.269287109
-224894.191659 129.833251953
-225016.250921 87.8065185547
-225138.310184 45.2282714844
-225260.369447 4.90942382812
-225382.42871 -30.7862548828
-225504.487972 -60.111328125
-225626.547235 -82.0380859375
-225748.606498 -96.29296875
-225870.665761 -103.318481445
-225992.725023 -104.170776367
-226114.784286 -100.365112305
-226236.843549 -93.6834716797
-226358.902812 -85.9686279297
-226480.962075 -78.9213867188
-226603.021337 -73.9232177734
-226725.0806 -71.8994140625
-226847.139863 -73.2373046875
-226969.199126 -77.7628173828
-227091.258388 -84.7811279297
-227213.317651 -93.1691894531
-227335.376914 -101.516601562
-227457.436177 -108.293212891
-227579.49544 -112.029541016
-227701.554702 -111.490600586
-227823.613965 -105.823974609
-227945.673228 -94.6683349609
-228067.732491 -78.212890625
-228189.791753 -57.1970214844
-228311.851016 -32.8579101562
-228433.910279 -6.82373046875
-228555.969542 19.0303955078
-228678.028804 42.7550048828
-228800.088067 62.5056152344
-228922.14733 76.7141113281
-229044.206593 84.2359619141
-229166.265856 84.4580078125
-229288.325118 77.3565673828
-229410.384381 63.5026855469
-229532.443644 44.0134277344
-229654.502907 20.4527587891
-229776.562169 -5.30261230469
-229898.621432 -31.2275390625
-230020.680695 -55.3190917969
-230142.739958 -75.7622070312
-230264.799221 -91.0745849609
-230386.858483 -100.217285156
-230508.917746 -102.662231445
-230630.977009 -98.4114990234
-230753.036272 -87.9699707031
-230875.095534 -72.2730712891
-230997.154797 -52.5814208984
-231119.21406 -30.3522949219
-231241.273323 -7.09899902344
-231363.332585 15.7407226562
-231485.391848 36.9250488281
-231607.451111 55.4954833984
-231729.510374 70.8331298828
-231851.569637 82.6737060547
-231973.628899 91.0866699219
-232095.688162 96.4190673828
-232217.747425 99.2145996094
-232339.806688 100.117431641
-232461.86595 99.7701416016
-232583.925213 98.7209472656
-232705.984476 97.3483886719
-232828.043739 95.8098144531
-232950.103002 94.0224609375
-233072.162264 91.6766357422
-233194.221527 88.2789306641
-233316.28079 83.2204589844
-233438.340053 75.8623046875
-233560.399315 65.6285400391
-233682.458578 52.0968017578
-233804.517841 35.07421875
-233926.577104 14.6536865234
-234048.636366 -8.75891113281
-234170.695629 -34.4489746094
-234292.754892 -61.427734375
-234414.814155 -88.4953613281
-234536.873418 -114.327636719
-234658.93268 -137.573974609
-234780.991943 -156.963256836
-234903.051206 -171.401855469
-235025.110469 -180.05871582
-235147.169731 -182.427368164
-235269.228994 -178.361083984
-235391.288257 -168.078491211
-235513.34752 -152.137573242
-235635.406783 -131.386474609
-235757.466045 -106.890014648
-235879.525308 -79.8449707031
-236001.584571 -51.4897460938
-236123.643834 -23.0174560547
-236245.703096 4.5
-236367.762359 30.1708984375
-236489.821622 53.3205566406
-236611.880885 73.5056152344
-236733.940147 90.5067138672
-236855.99941 104.30078125
-236978.058673 115.020263672
-237100.117936 122.903564453
-237222.177199 128.244140625
-237344.236461 131.344116211
-237466.295724 132.478027344
-237588.354987 131.870117188
-237710.41425 129.686401367
-237832.473512 126.04284668
-237954.532775 121.025878906
-238076.592038 114.721679688
-238198.651301 107.248901367
-238320.710564 98.7894287109
-238442.769826 89.6143798828
-238564.829089 80.0948486328
-238686.888352 70.6999511719
-238808.947615 61.9786376953
-238931.006877 54.5258789062
-239053.06614 48.9357910156
-239175.125403 45.7479248047
-239297.184666 45.3889160156
-239419.243928 48.1199951172
-239541.303191 53.9924316406
-239663.362454 62.8200683594
-239785.421717 74.1700439453
-239907.48098 87.3762207031
-240029.540242 101.573364258
-240151.599505 115.751708984
-240273.658768 128.827148438
-240395.718031 139.720336914
-240517.777293 147.438476562
-240639.836556 151.152954102
-240761.895819 150.265136719
-240883.955082 144.45324707
-241006.014345 133.698364258
-241128.073607 118.286010742
-241250.13287 98.7825927734
-241372.192133 75.9892578125
-241494.251396 50.8813476562
-241616.310658 24.5308837891
-241738.369921 -1.97009277344
-241860.429184 -27.5865478516
-241982.488447 -51.4085693359
-242104.547709 -72.7004394531
-242226.606972 -90.9357910156
-242348.666235 -105.806274414
-242470.725498 -117.213867188
-242592.784761 -125.241577148
-242714.844023 -130.112915039
-242836.903286 -132.14074707
-242958.962549 -131.67590332
-243081.021812 -129.060058594
-243203.081074 -124.588256836
-243325.140337 -118.486572266
-243447.1996 -110.90637207
-243569.258863 -101.936523438
-243691.318126 -91.6295166016
-243813.377388 -80.0400390625
-243935.436651 -67.2696533203
-244057.495914 -53.5104980469
-244179.555177 -39.0811767578
-244301.614439 -24.4510498047
-244423.673702 -10.244140625
-244545.732965 2.77709960938
-244667.792228 13.7504882812
-244789.85149 21.7720947266
-244911.910753 25.9720458984
-245033.970016 25.5982666016
-245156.029279 20.1024169922
-245278.088542 9.21838378906
-245400.147804 -6.97521972656
-245522.207067 -28.0168457031
-245644.26633 -53.0524902344
-245766.325593 -80.8620605469
-245888.384855 -109.916137695
-246010.444118 -138.468139648
-246132.503381 -164.668579102
-246254.562644 -186.697509766
-246376.621907 -202.904907227
-246498.681169 -211.942504883
-246620.740432 -212.881713867
-246742.799695 -205.301757812
-246864.858958 -189.341308594
-246986.91822 -165.707641602
-247108.977483 -135.64050293
-247231.036746 -100.831542969
-247353.096009 -63.3059082031
-247475.155271 -25.2742919922
-247597.214534 11.0338134766
-247719.273797 43.5422363281
-247841.33306 70.4876708984
-247963.392323 90.5589599609
-248085.451585 103.00012207
-248207.510848 107.666625977
-248329.570111 105.035766602
-248451.629374 96.1606445312
-248573.688636 82.5797119141
-248695.747899 66.1826171875
-248817.807162 49.0476074219
-248939.866425 33.2606201172
-249061.925688 20.7340087891
-249183.98495 13.0406494141
-249306.044213 11.2731933594
-249428.103476 15.9481201172
-249550.162739 26.9560546875
-249672.222001 43.5675048828
-249794.281264 64.4921875
-249916.340527 87.9871826172
-250038.39979 112.005126953
-250160.459052 134.369384766
-250282.518315 152.963378906
-250404.577578 165.914306641
-250526.636841 171.759033203
-250648.696104 169.575317383
-250770.755366 159.068725586
-250892.814629 140.606079102
-251014.873892 115.193847656
-251136.933155 84.4030761719
-251258.992417 50.2453613281
-251381.05168 15.0128173828
-251503.110943 -18.9057617188
-251625.170206 -49.2174072266
-251747.229469 -73.9085693359
-251869.288731 -91.4044189453
-251991.347994 -100.693603516
-252113.407257 -101.402587891
-252235.46652 -93.8197021484
-252357.525782 -78.8626708984
-252479.585045 -57.9957275391
-252601.644308 -33.1029052734
-252723.703571 -6.32775878906
-252845.762833 20.1043701172
-252967.822096 44.0687255859
-253089.881359 63.7106933594
-253211.940622 77.5897216797
-253333.999885 84.7860107422
-253456.059147 84.9606933594
-253578.11841 78.3666992188
-253700.177673 65.8088378906
-253822.236936 48.5615234375
-253944.296198 28.2456054688
-254066.355461 6.68273925781
-254188.414724 -14.2634277344
-254310.473987 -32.8441162109
-254432.53325 -47.5672607422
-254554.592512 -57.3131103516
-254676.651775 -61.4123535156
-254798.711038 -59.6845703125
-254920.770301 -52.4307861328
-255042.829563 -40.3876953125
-255164.888826 -24.6436767578
-255286.948089 -6.52978515625
-255409.007352 12.5069580078
-255531.066614 31.0336914062
-255653.125877 47.7553710938
-255775.18514 61.6190185547
-255897.244403 71.8930664062
-256019.303666 78.2131347656
-256141.362928 80.5931396484
-256263.422191 79.4012451172
-256385.481454 75.3065185547
-256507.540717 69.2000732422
-256629.599979 62.1005859375
-256751.659242 55.0529785156
-256873.718505 49.0317382812
-256995.777768 44.8541259766
-257117.837031 43.1138916016
-257239.896293 44.138671875
-257361.955556 47.9737548828
-257484.014819 54.3930664062
-257606.074082 62.9328613281
-257728.133344 72.9453125
-257850.192607 83.6634521484
-257972.25187 94.2720947266
-258094.311133 103.976806641
-258216.370395 112.063476562
-258338.429658 117.946166992
-258460.488921 121.195922852
-258582.548184 121.552612305
-258704.607447 118.919311523
-258826.666709 113.341064453
-258948.725972 104.974609375
-259070.785235 94.0506591797
-259192.844498 80.8385009766
-259314.90376 65.6126708984
-259436.963023 48.6309814453
-259559.022286 30.1234130859
-259681.081549 10.2921142578
-259803.140811 -10.6744384766
-259925.200074 -32.5802001953
-260047.259337 -55.1934814453
-260169.3186 -78.2189941406
-260291.377863 -101.274169922
-260413.437125 -123.874267578
-260535.496388 -145.430297852
-260657.555651 -165.261962891
-260779.614914 -182.625610352
-260901.674176 -196.757324219
-261023.733439 -206.926879883
-261145.792702 -212.497680664
-261267.851965 -212.987670898
-261389.911228 -208.12512207
-261511.97049 -197.892089844
-261634.029753 -182.551757812
-261756.089016 -162.654785156
-261878.148279 -139.022338867
-262000.207541 -112.707519531
-262122.266804 -84.9366455078
-262244.326067 -57.0330810547
-262366.38533 -30.3328857422
-262488.444592 -6.09594726562
-262610.503855 14.5770263672
-262732.563118 30.8176269531
-262854.622381 42.04296875
-262976.681644 47.9884033203
-263098.740906 48.7147216797
-263220.800169 44.5899658203
-263342.859432 36.2482910156
-263464.918695 24.5303955078
-263586.977957 10.4088134766
-263709.03722 -5.09069824219
-263831.096483 -20.9697265625
-263953.155746 -36.3276367188
-264075.215009 -50.4205322266
-264197.274271 -62.7001953125
-264319.333534 -72.833984375
-264441.392797 -80.7027587891
-264563.45206 -86.3790283203
-264685.511322 -90.0903320312
-264807.570585 -92.1702880859
-264929.629848 -93.0056152344
-265051.689111 -92.9830322266
-265173.748373 -92.443359375
-265295.807636 -91.6456298828
-265417.866899 -90.7471923828
-265539.926162 -89.7972412109
-265661.985425 -88.7473144531
-265784.044687 -87.4748535156
-265906.10395 -85.8146972656
-266028.163213 -83.5975341797
-266150.222476 -80.6870117188
-266272.281738 -77.0128173828
-266394.341001 -72.5931396484
-266516.400264 -67.5469970703
-266638.459527 -62.0922851562
-266760.51879 -56.5289306641
-266882.578052 -51.2130126953
-267004.637315 -46.5205078125
-267126.696578 -42.8079833984
-267248.755841 -40.3729248047
-267370.815103 -39.419921875
-267492.874366 -40.0357666016
-267614.933629 -42.1771240234
-267736.992892 -45.6715087891
-267859.052154 -50.2337646484
-267981.111417 -55.4921875
-268103.17068 -61.0268554688
-268225.229943 -66.4093017578
-268347.289206 -71.2464599609
-268469.348468 -75.2165527344
-268591.407731 -78.0968017578
-268713.466994 -79.7801513672
-268835.526257 -80.2760009766
-268957.585519 -79.6968994141
-269079.644782 -78.2326660156
-269201.704045 -76.1146240234
-269323.763308 -73.5739746094
-269445.822571 -70.7995605469
-269567.881833 -67.9028320312
-269689.941096 -64.8891601562
-269812.000359 -61.6462402344
-269934.059622 -57.9483642578
-270056.118884 -53.4753417969
-270178.178147 -47.8502197266
-270300.23741 -40.6873779297
-270422.296673 -31.6479492188
-270544.355935 -20.4970703125
-270666.415198 -7.15698242188
-270788.474461 8.25256347656
-270910.533724 25.3913574219
-271032.592987 43.6945800781
-271154.652249 62.3935546875
-271276.711512 80.556640625
-271398.770775 97.1534423828
-271520.830038 111.130004883
-271642.8893 121.495727539
-271764.948563 127.409301758
-271887.007826 128.257324219
-272009.067089 123.718994141
-272131.126352 113.808105469
-272253.185614 98.8884277344
-272375.244877 79.6610107422
-272497.30414 57.1231689453
-272619.363403 32.5
-272741.422665 7.15734863281
-272863.481928 -17.4998779297
-272985.541191 -40.1331787109
-273107.600454 -59.5718994141
-273229.659716 -74.9029541016
-273351.718979 -85.5369873047
-273473.778242 -91.2509765625
-273595.837505 -92.2004394531
-273717.896768 -88.9001464844
-273839.95603 -82.1770019531
-273962.015293 -73.0993652344
-274084.074556 -62.8878173828
-274206.133819 -52.8170166016
-274328.193081 -44.1153564453
-274450.252344 -37.8719482422
-274572.311607 -34.9591064453
-274694.37087 -35.9730224609
-274816.430133 -41.2017822266
-274938.489395 -50.6151123047
-275060.548658 -63.8830566406
-275182.607921 -80.4129638672
-275304.667184 -99.4073486328
-275426.726446 -119.929443359
-275548.785709 -140.976074219
-275670.844972 -161.547607422
-275792.904235 -180.711547852
-275914.963497 -197.651733398
-276037.02276 -211.706420898
-276159.082023 -222.387207031
-276281.141286 -229.383422852
-276403.200549 -232.552734375
-276525.259811 -231.90234375
-276647.319074 -227.561889648
-276769.378337 -219.755249023
-276891.4376 -208.772949219
-277013.496862 -194.949829102
-277135.556125 -178.647460938
-277257.615388 -160.245605469
-277379.674651 -140.138549805
-277501.733914 -118.738525391
-277623.793176 -96.4805908203
-277745.852439 -73.8286132812
-277867.911702 -51.2781982422
-277989.970965 -29.35546875
-278112.030227 -8.60803222656
-278234.08949 10.4095458984
-278356.148753 27.1590576172
-278478.208016 41.1452636719
-278600.267278 51.9473876953
-278722.326541 59.2487792969
-278844.385804 62.8642578125
-278966.445067 62.7600097656
-279088.50433 59.0648193359
-279210.563592 52.0695800781
-279332.622855 42.2153320312
-279454.682118 30.068359375
-279576.741381 16.2883300781
-279698.800643 1.58544921875
-279820.859906 -13.3226318359
-279942.919169 -27.7563476562
-280064.978432 -41.1138916016
-280187.037695 -52.9052734375
-280309.096957 -62.775390625
-280431.15622 -70.5155029297
-280553.215483 -76.0631103516
-280675.274746 -79.4908447266
-280797.334008 -80.9841308594
-280919.393271 -80.8143310547
-281041.452534 -79.3072509766
-281163.511797 -76.8104248047
-281285.571059 -73.6646728516
-281407.630322 -70.1794433594
-281529.689585 -66.6163330078
-281651.748848 -63.1788330078
-281773.808111 -60.0106201172
-281895.867373 -57.1990966797
-282017.926636 -54.7841796875
-282139.985899 -52.7689208984
-282262.045162 -51.1303710938
-282384.104424 -49.8287353516
-282506.163687 -48.8138427734
-282628.22295 -48.0277099609
-282750.282213 -47.4035644531
-282872.341476 -46.8629150391
-282994.400738 -46.3123779297
-283116.460001 -45.6400146484
-283238.519264 -44.7169189453
-283360.578527 -43.4016113281
-283482.637789 -41.5513916016
-283604.697052 -39.0372314453
-283726.756315 -35.7655029297
-283848.815578 -31.6997070312
-283970.87484 -26.8835449219
-284092.934103 -21.4580078125
-284214.993366 -15.6729736328
-284337.052629 -9.88647460938
-284459.111892 -4.55224609375
-284581.171154 -0.1923828125
-284703.230417 2.64282226562
-284825.28968 3.42663574219
-284947.348943 1.712890625
-285069.408205 -2.80224609375
-285191.467468 -10.2253417969
-285313.526731 -20.4219970703
-285435.585994 -32.9881591797
-285557.645257 -47.2473144531
-285679.704519 -62.2706298828
-285801.763782 -76.9252929688
-285923.823045 -89.9465332031
-286045.882308 -100.03137207
-286167.94157 -105.9453125
-286290.000833 -106.63293457
-286412.060096 -101.32434082
-286534.119359 -89.625
-286656.178621 -71.5797119141
-286778.237884 -47.7052001953
-286900.297147 -18.9812011719
-287022.35641 13.1943359375
-287144.415673 47.0931396484
-287266.474935 80.7718505859
-287388.534198 112.214355469
-287510.593461 139.484008789
-287632.652724 160.87487793
-287754.711986 175.047119141
-287876.771249 181.134521484
-287998.830512 178.814208984
-288120.889775 168.329589844
-288242.949038 150.465454102
-288365.0083 126.4765625
-288487.067563 97.9733886719
-288609.126826 66.7803955078
-288731.186089 34.7730712891
-288853.245351 3.71643066406
-288975.304614 -24.8845214844
-289097.363877 -49.9064941406
-289219.42314 -70.6889648438
-289341.482402 -87.0665283203
-289463.541665 -99.3514404297
-289585.600928 -108.264892578
-289707.660191 -114.826538086
-289829.719454 -120.212768555
-289951.778716 -125.598144531
-290073.837979 -131.998535156
-290195.897242 -140.129760742
-290317.956505 -150.30065918
-290440.015767 -162.350585938
-290562.07503 -175.64050293
-290684.134293 -189.099609375
-290806.193556 -201.323608398
-290928.252819 -210.716918945
-291050.312081 -215.664672852
-291172.371344 -214.716064453
-291294.430607 -206.762695312
-291416.48987 -191.189941406
-291538.549132 -167.986694336
-291660.608395 -137.799194336
-291782.667658 -101.921630859
-291904.726921 -62.2219238281
-292026.786183 -21.0078125
-292148.845446 19.1574707031
-292270.904709 55.6715087891
-292392.963972 86.1207275391
-292515.023235 108.501220703
-292637.082497 121.408203125
-292759.14176 124.175415039
-292881.201023 116.951293945
-293003.260286 100.701538086
-293125.319548 77.1374511719
-293247.378811 48.5739746094
-293369.438074 17.7319335938
-293491.497337 -12.5004882812
-293613.5566 -39.3228759766
-293735.615862 -60.271484375
-293857.675125 -73.4392089844
-293979.734388 -77.6427001953
-294101.793651 -72.5258789062
-294223.852913 -58.5830078125
-294345.912176 -37.1052246094
-294467.971439 -10.0517578125
-294590.030702 20.1416015625
-294712.089964 50.7971191406
-294834.149227 79.2518310547
-294956.20849 103.110717773
-295078.267753 120.473266602
-295200.327016 130.111816406
-295322.386278 131.582641602
-295444.445541 125.262329102
-295566.504804 112.304199219
-295688.564067 94.5205078125
-295810.623329 74.2010498047
-295932.682592 53.8868408203
-296054.741855 36.1213378906
-296176.801118 23.2014160156
-296298.860381 16.9541015625
-296420.919643 18.5584716797
-296542.978906 28.4321289062
-296665.038169 46.1884765625
-296787.097432 70.6732177734
-296909.156694 100.071411133
-297031.215957 132.075927734
-297153.27522 164.101928711
-297275.334483 193.523071289
-297397.393745 217.909667969
-297519.453008 235.244995117
-297641.512271 244.098999023
-297763.571534 243.745239258
-297885.630797 234.209838867
-298007.690059 216.251220703
-298129.749322 191.271240234
-298251.808585 161.172119141
-298373.867848 128.171142578
-298495.92711 94.5925292969
-298617.986373 62.6596679688
-298740.045636 34.3039550781
-298862.104899 11.0113525391
-298984.164162 -6.28308105469
-299106.223424 -17.2407226562
-299228.282687 -22.1065673828
-299350.34195 -21.6398925781
-299472.401213 -16.9989013672
-299594.460475 -9.5908203125
-299716.519738 -0.909301757812
-299838.579001 7.62902832031
-299960.638264 14.8312988281
-300082.697526 19.8369140625
-300204.756789 22.1892089844
-300326.816052 21.8552246094
-300448.875315 19.1982421875
-300570.934578 14.9069824219
-300692.99384 9.890625
-300815.053103 5.15368652344
-300937.112366 1.66369628906
-301059.171629 0.228271484375
-301181.230891 1.39392089844
-301303.290154 5.37780761719
-301425.349417 12.0395507812
-301547.40868 20.8940429688
-301669.467943 31.1643066406
-301791.527205 41.8674316406
-301913.586468 51.9213867188
-302035.645731 60.2646484375
-302157.704994 65.9694824219
-302279.764256 68.3419189453
-302401.823519 66.9930419922
-302523.882782 61.8770751953
-302645.942045 53.2919921875
-302768.001307 41.8408203125
-302890.06057 28.3626708984
-303012.119833 13.8380126953
-303134.179096 -0.719482421875
-303256.238359 -14.3723144531
-303378.297621 -26.3575439453
-303500.356884 -36.1640625
-303622.416147 -43.5791015625
-303744.47541 -48.7015380859
-303866.534672 -51.9171142578
-303988.593935 -53.8421630859
-304110.653198 -55.2403564453
-304232.712461 -56.9233398438
-304354.771724 -59.6431884766
-304476.830986 -63.9936523438
-304598.890249 -70.3259277344
-304720.949512 -78.6921386719
-304843.008775 -88.8211669922
-304965.068037 -100.12878418
-305087.1273 -111.763549805
-305209.186563 -122.681640625
-305331.245826 -131.744750977
-305453.305088 -137.829101562
-305575.364351 -139.936645508
-305697.423614 -137.295898438
-305819.482877 -129.442871094
-305941.54214 -116.273803711
-306063.601402 -98.0668945312
-306185.660665 -75.4669189453
-306307.719928 -49.4407958984
-306429.779191 -21.2041015625
-306551.838453 7.87194824219
-306673.897716 36.3643798828
-306795.956979 62.900390625
-306918.016242 86.2542724609
-307040.075504 105.424072266
-307162.134767 119.686767578
-307284.19403 128.627319336
-307406.253293 132.139526367
-307528.312556 130.403686523
-307650.371818 123.844116211
-307772.431081 113.071411133
-307894.490344 98.8211669922
-308016.549607 81.8897705078
-308138.608869 63.0799560547
-308260.668132 43.1557617188
-308382.727395 22.8143310547
-308504.786658 2.66979980469
-308626.845921 -16.7459716797
-308748.905183 -34.9753417969
-308870.964446 -51.6179199219
-308993.023709 -66.3160400391
-309115.082972 -78.7404785156
-309237.142234 -88.5877685547
-309359.201497 -95.583984375
-309481.26076 -99.5020751953
-309603.320023 -100.186523438
-309725.379285 -97.5848388672
-309847.438548 -91.7795410156
-309969.497811 -83.0177001953
-310091.557074 -71.7280273438
-310213.616337 -58.5247802734
-310335.675599 -44.1945800781
-310457.734862 -29.6605224609
-310579.794125 -15.9306640625
-310701.853388 -4.02819824219
-310823.91265 5.08654785156
-310945.971913 10.5993652344
-311068.031176 11.9182128906
-311190.090439 8.73901367188
-311312.149702 1.08813476562
-311434.208964 -10.6597900391
-311556.268227 -25.7945556641
-311678.32749 -43.3120117188
-311800.386753 -61.9862060547
-311922.446015 -80.4616699219
-312044.505278 -97.361328125
-312166.564541 -111.400634766
-312288.623804 -121.494140625
-312410.683066 -126.849853516
-312532.742329 -127.037353516
-312654.801592 -122.025268555
-312776.860855 -112.186035156
-312898.920118 -98.2628173828
-313020.97938 -81.3073730469
-313143.038643 -62.5889892578
-313265.097906 -43.4877929688
-313387.157169 -25.3792724609
-313509.216431 -9.52233886719
-313631.275694 3.03845214844
-313753.334957 11.5504150391
-313875.39422 15.5988769531
-313997.453483 15.1239013672
-314119.512745 10.4036865234
-314241.572008 2.00927734375
-314363.631271 -9.263671875
-314485.690534 -22.4783935547
-314607.749796 -36.6450195312
-314729.809059 -50.8067626953
-314851.868322 -64.1116943359
-314973.927585 -75.8681640625
-315095.986847 -85.5738525391
-315218.04611 -92.9221191406
-315340.105373 -97.7861328125
-315462.164636 -100.181030273
-315584.223899 -100.217895508
-315706.283161 -98.0493164062
-315828.342424 -93.8225097656
-315950.401687 -87.6397705078
-316072.46095 -79.5377197266
-316194.520212 -69.4866943359
-316316.579475 -57.4099121094
-316438.638738 -43.2218017578
-316560.698001 -26.8793945312
-316682.757264 -8.4404296875
-316804.816526 11.8822021484
-316926.875789 33.6761474609
-317048.935052 56.3046875
-317170.994315 78.9074707031
-317293.053577 100.430908203
-317415.11284 119.686767578
-317537.172103 135.437744141
-317659.231366 146.502075195
-317781.290628 151.868041992
-317903.349891 150.807861328
-318025.409154 142.977050781
-318147.468417 128.490844727
-318269.52768 107.962646484
-318391.586942 82.5034179688
-318513.646205 53.6745605469
-318635.705468 23.3969726562
-318757.764731 -6.17907714844
-318879.823993 -32.8326416016
-319001.883256 -54.4453125
-319123.942519 -69.1793212891
-319246.001782 -75.6372070312
-319368.061045 -72.9946289062
-319490.120307 -61.0888671875
-319612.17957 -40.4558105469
-319734.238833 -12.3111572266
-319856.298096 21.5268554688
-319978.357358 58.7662353516
-320100.416621 96.8090820312
-320222.475884 132.950683594
-320344.535147 164.587158203
-320466.594409 189.417114258
-320588.653672 205.620605469
-320710.712935 211.997070312
-320832.772198 208.052978516
-320954.831461 194.032348633
-321076.890723 170.883544922
-321198.949986 140.172729492
-321321.009249 103.944213867
-321443.068512 64.5472412109
-321565.127774 24.4396972656
-321687.187037 -14.0109863281
-321809.2463 -48.7150878906
-321931.305563 -78.015625
-322053.364826 -100.8046875
-322175.424088 -116.5859375
-322297.483351 -125.483642578
-322419.542614 -128.195800781
-322541.601877 -125.900268555
-322663.661139 -120.119873047
-322785.720402 -112.563842773
-322907.779665 -104.956787109
-323029.838928 -98.8735351562
-323151.89819 -95.5928955078
-323273.957453 -95.9844970703
-323396.016716 -100.435546875
-323518.075979 -108.825561523
-323640.135242 -120.547607422
-323762.194504 -134.574951172
-323884.253767 -149.564331055
-324006.31303 -163.985717773
-324128.372293 -176.268066406
-324250.431555 -184.945068359
-324372.490818 -188.790649414
-324494.550081 -186.930297852
-324616.609344 -178.921630859
-324738.668607 -164.796386719
-324860.727869 -145.061157227
-324982.787132 -120.658325195
-325104.846395 -92.8934326172
-325226.905658 -63.3309326172
-325348.96492 -33.673828125
-325471.024183 -5.63171386719
-325593.083446 19.2058105469
-325715.142709 39.4876708984
-325837.201971 54.1945800781
-325959.261234 62.7081298828
-326081.320497 64.8453369141
-326203.37976 60.8610839844
-326325.439023 51.4161376953
-326447.498285 37.5170898438
-326569.557548 20.4327392578
-326691.616811 1.59252929688
-326813.676074 -17.5227050781
-326935.735336 -35.4904785156
-327057.794599 -51.0483398438
-327179.853862 -63.1815185547
-327301.913125 -71.1884765625
-327423.972388 -74.7236328125
-327546.03165 -73.8095703125
-327668.090913 -68.8250732422
-327790.150176 -60.4656982422
-327912.209439 -49.6809082031
-328034.268701 -37.5953369141
-328156.327964 -25.4172363281
-328278.387227 -14.341796875
-328400.44649 -5.45654296875
-328522.505752 0.343505859375
-328644.565015 2.42846679688
-328766.624278 0.482177734375
-328888.683541 -5.46911621094
-329010.742804 -15.056640625
-329132.802066 -27.5933837891
-329254.861329 -42.1240234375
-329376.920592 -57.4958496094
-329498.979855 -72.4448242188
-329621.039117 -85.6926269531
-329743.09838 -96.0451660156
-329865.157643 -102.487670898
-329987.216906 -104.265258789
-330109.276169 -100.946777344
-330231.335431 -92.4639892578
-330353.394694 -79.1236572266
-330475.453957 -61.5891113281
-330597.51322 -40.8371582031
-330719.572482 -18.0877685547
-330841.631745 5.28442382812
-330963.691008 27.8522949219
-331085.750271 48.2412109375
-331207.809533 65.2314453125
-331329.868796 77.8475341797
-331451.928059 85.4291992188
-331573.987322 87.6759033203
-331696.046585 84.6635742188
-331818.105847 76.830078125
-331940.16511 64.9345703125
-332062.224373 49.9899902344
-332184.283636 33.1782226562
-332306.342898 15.7542724609
-332428.402161 -1.05236816406
-332550.461424 -16.1306152344
-332672.520687 -28.5662841797
-332794.57995 -37.7005615234
-332916.639212 -43.1641845703
-333038.698475 -44.8851318359
-333160.757738 -43.0699462891
-333282.817001 -38.1627197266
-333404.876263 -30.7864990234
-333526.935526 -21.6715087891
-333648.994789 -11.5831298828
-333771.054052 -1.25109863281
-333893.113314 8.68957519531
-334015.172577 17.7426757812
-334137.23184 25.5743408203
-334259.291103 32.0173339844
-334381.350366 37.0563964844
-334503.409628 40.7971191406
-334625.468891 43.4250488281
-334747.528154 45.1605224609
-334869.587417 46.2147216797
-334991.646679 46.7540283203
-335113.705942 46.8778076172
-335235.765205 46.6104736328
-335357.824468 45.9105224609
-335479.883731 44.6951904297
-335601.942993 42.875
-335724.002256 40.3950195312
-335846.061519 37.2762451172
-335968.120782 33.6494140625
-336090.180044 29.775390625
-336212.239307 26.0494384766
-336334.29857 22.9829101562
-336456.357833 21.1677246094
-336578.417095 21.2186279297
-336700.476358 23.7073974609
-336822.535621 29.0863037109
-336944.594884 37.6175537109
-337066.654147 49.3121337891
-337188.713409 63.8891601562
-337310.772672 80.7602539062
-337432.831935 99.0455322266
-337554.891198 117.620727539
-337676.95046 135.194458008
-337799.009723 150.407348633
-337921.068986 161.950683594
-338043.128249 168.685180664
-338165.187512 169.757080078
-338287.246774 164.692138672
-338409.306037 153.461914062
-338531.3653 136.512573242
-338653.424563 114.749755859
-338775.483825 89.4826660156
-338897.543088 62.3262939453
-339019.602351 35.0731201172
-339141.661614 9.54418945312
-339263.720876 -12.5677490234
-339385.780139 -29.8471679688
-339507.839402 -41.2824707031
-339629.898665 -46.3585205078
-339751.957928 -45.1037597656
-339874.01719 -38.0881347656
-339996.076453 -26.3706054688
-340118.135716 -11.3990478516
-340240.194979 5.12573242188
-340362.254241 21.4125976562
-340484.313504 35.7506103516
-340606.372767 46.671875
-340728.43203 53.0932617188
-340850.491293 54.4183349609
-340972.550555 50.5935058594
-341094.609818 42.1083984375
-341216.669081 29.9444580078
-341338.728344 15.4727783203
-341460.787606 0.312255859375
-341582.846869 -13.8360595703
-341704.906132 -25.3665771484
-341826.965395 -32.9362792969
-341949.024657 -35.6060791016
-342071.08392 -32.9451904297
-342193.143183 -25.0826416016
-342315.202446 -12.7042236328
-342437.261709 3.00610351562
-342559.320971 20.4766845703
-342681.380234 37.8962402344
-342803.439497 53.388671875
-342925.49876 65.1960449219
-343047.558022 71.8508300781
-343169.617285 72.3221435547
-343291.676548 66.1215820312
-343413.735811 53.3560791016
-343535.795074 34.7261962891
-343657.854336 11.4678955078
-343779.913599 -14.7559814453
-343901.972862 -42.0040283203
-344024.032125 -68.2274169922
-344146.091387 -91.4512939453
-344268.15065 -109.945922852
-344390.209913 -122.372314453
-344512.269176 -127.889648438
-344634.328438 -126.214111328
-344756.387701 -117.627197266
-344878.446964 -102.929077148
-345000.506227 -83.3503417969
-345122.56549 -60.4267578125
-345244.624752 -35.8519287109
-345366.684015 -11.3243408203
-345488.743278 11.5971679688
-345610.802541 31.6164550781
-345732.861803 47.7869873047
-345854.921066 59.5625
-345976.980329 66.8011474609
-346099.039592 69.7313232422
-346221.098855 68.8820800781
-346343.158117 64.9908447266
-346465.21738 58.896484375
-346587.276643 51.4354248047
-346709.335906 43.3488769531
-346831.395168 35.2132568359
-346953.454431 27.4012451172
-347075.513694 20.0738525391
-347197.572957 13.2061767578
-347319.632219 6.63891601562
-347441.691482 0.149169921875
-347563.750745 -6.47058105469
-347685.810008 -13.3381347656
-347807.869271 -20.4187011719
-347929.928533 -27.4874267578
-348051.987796 -34.1201171875
-348174.047059 -39.7171630859
-348296.106322 -43.5570068359
-348418.165584 -44.8753662109
-348540.224847 -42.9597167969
-348662.28411 -37.2504882812
-348784.343373 -27.4339599609
-348906.402636 -13.5161132812
-349028.461898 4.13244628906
-349150.521161 24.7689208984
-349272.580424 47.3098144531
-349394.639687 70.40234375
-349516.698949 92.5302734375
-349638.758212 112.141113281
-349760.817475 127.788696289
-349882.876738 138.270507812
-350004.936 142.749633789
-350126.995263 140.846435547
-350249.054526 132.688598633
-350371.113789 118.916015625
-350493.173052 100.634765625
-350615.232314 79.3278808594
-350737.291577 56.7254638672
-350859.35084 34.6524658203
-350981.410103 14.8631591797
-351103.469365 -1.11767578125
-351225.528628 -12.1339111328
-351347.587891 -17.4996337891
-351469.647154 -17.0578613281
-351591.706417 -11.1876220703
-351713.765679 -0.757690429688
-351835.824942 12.9655761719
-351957.884205 28.4479980469
-352079.943468 44.0426025391
-352202.00273 58.1529541016
-352324.061993 69.3887939453
-352446.121256 76.6962890625
-352568.180519 79.4545898438
-352690.239781 77.5218505859
-352812.299044 71.2341308594
-352934.358307 61.3526611328
-353056.41757 48.9674072266
-353178.476833 35.3686523438
-353300.536095 21.8996582031
-353422.595358 9.80615234375
-353544.654621 0.100219726562
-353666.713884 -6.54736328125
-353788.773146 -9.87536621094
-353910.832409 -10.0518798828
-354032.891672 -7.64538574219
-354154.950935 -3.55041503906
-354277.010197 1.12622070312
-354399.06946 5.20288085938
-354521.128723 7.56994628906
-354643.187986 7.33093261719
-354765.247249 3.92077636719
-354887.306511 -2.81335449219
-355009.365774 -12.5767822266
-355131.425037 -24.6427001953
-355253.4843 -37.9190673828
-355375.543562 -51.0574951172
-355497.602825 -62.5969238281
-355619.662088 -71.1256103516
-355741.721351 -75.44140625
-355863.780614 -74.6983642578
-355985.839876 -68.5179443359
-356107.899139 -57.0560302734
-356229.958402 -41.013671875
-356352.017665 -21.5916748047
-356474.076927 -0.390258789062
-356596.13619 20.7377929688
-356718.195453 39.8643798828
-356840.254716 55.1791992188
-356962.313978 65.1782226562
-357084.373241 68.8277587891
-357206.432504 65.6885986328
-357328.491767 55.9844970703
-357450.55103 40.6092529297
-357572.610292 21.0671386719
-357694.669555 -0.645751953125
-357816.728818 -22.2127685547
-357938.788081 -41.2008056641
-358060.847343 -55.2850341797
-358182.906606 -62.4639892578
-358304.965869 -61.2556152344
-358427.025132 -50.8448486328
-358549.084395 -31.1768798828
-358671.143657 -2.98156738281
-358793.20292 32.2711181641
-358915.262183 72.4832763672
-359037.321446 115.095581055
-359159.380708 157.29675293
-359281.439971 196.255493164
-359403.499234 229.353149414
-359525.558497 254.397827148
-359647.617759 269.799804688
-359769.677022 274.693847656
-359891.736285 268.997314453
-360013.795548 253.401489258
-360135.854811 229.295166016
-360257.914073 198.63293457
-360379.973336 163.757324219
-360502.032599 127.194335938
-360624.091862 91.4393310547
-360746.151124 58.7554931641
-360868.210387 31.0004882812
-360990.26965 9.49462890625
-361112.328913 -5.05358886719
-361234.388176 -12.5678710938
-361356.447438 -13.5634765625
-361478.506701 -9.05651855469
-361600.565964 -0.432983398438
-361722.625227 10.7099609375
-361844.684489 22.7332763672
-361966.743752 34.1179199219
-362088.803015 43.6072998047
-362210.862278 50.314453125
-362332.92154 53.7875976562
-362454.980803 54.0285644531
-362577.040066 51.4638671875
-362699.099329 46.8757324219
-362821.158592 41.2984619141
-362943.217854 35.8955078125
-363065.277117 31.8273925781
-363187.33638 30.1257324219
-363309.395643 31.5848388672
-363431.454905 36.6815185547
-363553.514168 45.5299072266
-363675.573431 57.8725585938
-363797.632694 73.1114501953
-363919.691957 90.3684082031
-364041.751219 108.572631836
-364163.810482 126.562133789
-364285.869745 143.191040039
-364407.929008 157.428833008
-364529.98827 168.444091797
-364652.047533 175.665161133
-364774.106796 178.811767578
-364896.166059 177.896728516
-365018.225321 173.198730469
-365140.284584 165.211425781
-365262.343847 154.575073242
-365384.40311 141.999023438
-365506.462373 128.184570312
-365628.521635 113.755493164
-365750.580898 99.2054443359
-365872.640161 84.8646240234
-365994.699424 70.8928222656
-366116.758686 57.29296875
-366238.817949 43.9488525391
-366360.877212 30.6766357422
-366482.936475 17.2864990234
-366604.995738 3.64624023438
-366727.055 -10.2623291016
-366849.114263 -24.3013916016
-366971.173526 -38.1510009766
-367093.232789 -51.3110351562
-367215.292051 -63.1218261719
-367337.351314 -72.8125
-367459.410577 -79.5634765625
-367581.46984 -82.5855712891
-367703.529102 -81.2006835938
-367825.588365 -74.9230957031
-367947.647628 -63.5270996094
-368069.706891 -47.0965576172
-368191.766154 -26.0515136719
-368313.825416 -1.14660644531
-368435.884679 26.5594482422
-368557.943942 55.7615966797
-368680.003205 84.9873046875
-368802.062467 112.694702148
-368924.12173 137.377929688
-369046.180993 157.673583984
-369168.240256 172.458984375
-369290.299519 180.93347168
-369412.358781 182.677612305
-369534.418044 177.684448242
-369656.477307 166.359985352
-369778.53657 149.495361328
-369900.595832 128.209350586
-370022.655095 103.870605469
-370144.714358 78.0020751953
-370266.773621 52.1767578125
-370388.832883 27.9133300781
-370510.892146 6.57885742188
-370632.951409 -10.6950683594
-370755.010672 -23.0751953125
-370877.069935 -30.0671386719
-370999.129197 -31.5297851562
-371121.18846 -27.6652832031
-371243.247723 -18.9852294922
-371365.306986 -6.25915527344
-371487.366248 9.55163574219
-371609.425511 27.3690185547
-371731.484774 46.0721435547
-371853.544037 64.5715332031
-371975.6033 81.8724365234
-372097.662562 97.1254882812
-372219.721825 109.663818359
-372341.781088 119.023681641
-372463.840351 124.949829102
-372585.899613 127.386474609
-372707.958876 126.457397461
-372830.018139 122.437744141
-372952.077402 115.720825195
-373074.136664 106.783081055
-373196.195927 96.1510009766
-373318.25519 84.3692626953
-373440.314453 71.9752197266
-373562.373716 59.4796142578
-373684.432978 47.3481445312
-373806.492241 35.9912109375
-373928.551504 25.755859375
-374050.610767 16.9184570312
-374172.670029 9.67944335938
-374294.729292 4.15747070312
-374416.788555 0.384765625
-374538.847818 -1.69897460938
-374660.907081 -2.25024414062
-374782.966343 -1.52319335938
-374905.025606 0.132568359375
-375027.084869 2.28039550781
-375149.144132 4.41101074219
-375271.203394 5.96472167969
-375393.262657 6.36169433594
-375515.32192 5.03833007812
-375637.381183 1.48791503906
-375759.440445 -4.69482421875
-375881.499708 -13.7736816406
-376003.558971 -25.8325195312
-376125.618234 -40.7482910156
-376247.677497 -58.1761474609
-376369.736759 -77.5499267578
-376491.796022 -98.0998535156
-376613.855285 -118.887695312
-376735.914548 -138.858154297
-376857.97381 -156.905517578
-376980.033073 -171.946533203
-377102.092336 -183.000976562
-377224.151599 -189.267456055
-377346.210862 -190.19140625
-377468.270124 -185.518432617
-377590.329387 -175.328979492
-377712.38865 -160.047119141
-377834.447913 -140.424926758
-377956.507175 -117.501342773
-378078.566438 -92.5369873047
-378200.625701 -66.9305419922
-378322.684964 -42.1215820312
-378444.744226 -19.4885253906
-378566.803489 -0.248901367188
-378688.862752 14.6298828125
-378810.922015 24.5021972656
-378932.981278 29.0894775391
-379055.04054 28.5001220703
-379177.099803 23.2166748047
-379299.159066 14.0557861328
-379421.218329 2.10083007812
-379543.277591 -11.3865966797
-379665.336854 -25.0678710938
-379787.396117 -37.6335449219
-379909.45538 -47.90625
-380031.514643 -54.9312744141
-380153.573905 -58.0478515625
-380275.633168 -56.9331054688
-380397.692431 -51.6202392578
-380519.751694 -42.4841308594
-380641.810956 -30.1997070312
-380763.870219 -15.6767578125
-380885.929482 0.0240478515625
-381007.988745 15.7862548828
-381130.048007 30.5335693359
-381252.10727 43.3205566406
-381374.166533 53.4104003906
-381496.225796 60.3305664062
-381618.285059 63.9073486328
-381740.344321 64.2703857422
-381862.403584 61.8337402344
-381984.462847 57.2523193359
-382106.52211 51.3583984375
-382228.581372 45.0853271484
-382350.640635 39.3856201172
-382472.699898 35.1473388672
-382594.759161 33.1213378906
-382716.818424 33.8577880859
-382838.877686 37.6645507812
-382960.936949 44.5830078125
-383082.996212 54.3856201172
-383205.055475 66.5964355469
-383327.114737 80.5255126953
-383449.174 95.3214111328
-383571.233263 110.030151367
-383693.292526 123.660766602
-383815.351788 135.249755859
-383937.411051 143.920654297
-384059.470314 148.936279297
-384181.529577 149.739501953
-384303.58884 145.981811523
-384425.648102 137.539550781
-384547.707365 124.518554688
-384669.766628 107.245605469
-384791.825891 86.2528076172
-384913.885153 62.2521972656
-385035.944416 36.1048583984
-385158.003679 8.78576660156
-385280.062942 -18.6556396484
-385402.122205 -45.138671875
-385524.181467 -69.5924072266
-385646.24073 -91.0024414062
-385768.299993 -108.45300293
-385890.359256 -121.171630859
-386012.418518 -128.568237305
-386134.477781 -130.26965332
-386256.537044 -126.14831543
-386378.596307 -116.33984375
-386500.655569 -101.248535156
-386622.714832 -81.5402832031
-386744.774095 -58.1171875
-386866.833358 -32.0799560547
-386988.892621 -4.67248535156
-387110.951883 22.7844238281
-387233.011146 48.9711914062
-387355.070409 72.6467285156
-387477.129672 92.7314453125
-387599.188934 108.376831055
-387721.248197 119.025756836
-387843.30746 124.451416016
-387965.366723 124.775390625
-388087.425986 120.458251953
-388209.485248 112.266601562
-388331.544511 101.213745117
-388453.603774 88.4815673828
-388575.663037 75.3277587891
-388697.722299 62.9866943359
-388819.781562 52.5710449219
-388941.840825 44.9835205078
-389063.900088 40.8471679688
-389185.95935 40.4580078125
-389308.018613 43.7679443359
-389430.077876 50.3952636719
-389552.137139 59.6666259766
-389674.196402 70.6820068359
-389796.255664 82.4013671875
-389918.314927 93.740234375
-390040.37419 103.669067383
-390162.433453 111.305053711
-390284.492715 115.989501953
-390406.551978 117.340454102
-390528.611241 115.280883789
-390650.670504 110.034912109
-390772.729767 102.098022461
-390894.789029 92.1794433594
-391016.848292 81.1287841797
-391138.907555 69.8499755859
-391260.966818 59.2137451172
-391383.02608 49.9772949219
-391505.085343 42.7185058594
-391627.144606 37.7924804688
-391749.203869 35.3117675781
-391871.263131 35.1552734375
-391993.322394 36.9997558594
-392115.381657 40.3731689453
-392237.44092 44.7204589844
-392359.500183 49.4766845703
-392481.559445 54.1356201172
-392603.618708 58.3088378906
-392725.677971 61.7659912109
-392847.737234 64.4534912109
-392969.796496 66.4885253906
-393091.855759 68.1301269531
-393213.915022 69.7298583984
-393335.974285 71.6694335938
-393458.033548 74.2923583984
-393580.09281 77.8385009766
-393702.152073 82.3902587891
-393824.211336 87.8369140625
-393946.270599 93.8637695312
-394068.329861 99.9669189453
-394190.389124 105.494750977
-394312.448387 109.711669922
-394434.50765 111.877807617
-394556.566912 111.336669922
-394678.626175 107.599365234
-394800.685438 100.418457031
-394922.744701 89.8387451172
-395044.803964 76.2219238281
-395166.863226 60.2366943359
-395288.922489 42.8178710938
-395410.981752 25.0942382812
-395533.041015 8.29174804688
-395655.100277 -6.37646484375
-395777.15954 -17.8259277344
-395899.218803 -25.2076416016
-396021.278066 -27.9963378906
-396143.337329 -26.048828125
-396265.396591 -19.6284179688
-396387.455854 -9.38720703125
-396509.515117 3.68774414062
-396631.57438 18.3651123047
-396753.633642 33.2830810547
-396875.692905 47.0809326172
-396997.752168 58.5303955078
-397119.811431 66.6568603516
-397241.870693 70.8371582031
-397363.929956 70.8618164062
-397485.989219 66.9577636719
-397608.048482 59.7685546875
-397730.107745 50.2894287109
-397852.167007 39.7702636719
-397974.22627 29.5886230469
-398096.285533 21.1124267578
-398218.344796 15.5596923828
-398340.404058 13.8745117188
-398462.463321 16.6284179688
-398584.522584 23.9602050781
-398706.581847 35.5579833984
-398828.64111 50.6854248047
-398950.700372 68.2521972656
-399072.759635 86.91796875
-399194.818898 105.221435547
-399316.878161 121.721313477
-399438.937423 135.133544922
-399560.996686 144.452392578
-399683.055949 149.040771484
-399805.115212 148.685913086
-399927.174474 143.607910156
-400049.233737 134.427734375
-400171.293 122.093017578
