# Supplementary material for: Potential Multiaxial Molecular Ferroelectricity through Chiral Cation Replacement
Source: Cryst Growth Des. 2025 Jul 21;25(15):6237–47. doi: 10.1021/acs.cgd.5c00666 (PMC12332970; doi:10.1021/acs.cgd.5c00666)
Supplement: Supplementary file 2 [file cg5c00666_si_002.zip › NMR/Static 1H spectra/30.txt]

400171.293 62.5556640625
400049.233737 68.7543945312
399927.174474 72.3226318359
399805.115212 72.7612304688
399683.055949 69.7581787109
399560.996686 63.2330322266
399438.937423 53.3608398438
399316.878161 40.5751953125
399194.818898 25.5506591797
399072.759635 9.1611328125
398950.700372 -7.57702636719
398828.64111 -23.5772705078
398706.581847 -37.7614746094
398584.522584 -49.1408691406
398462.463321 -56.8916015625
398340.404058 -60.41796875
398218.344796 -59.4000244141
398096.285533 -53.8211669922
397974.22627 -43.9722900391
397852.167007 -30.4345703125
397730.107745 -14.0412597656
397608.048482 4.17810058594
397485.989219 23.0681152344
397363.929956 41.4239501953
397241.870693 58.0716552734
397119.811431 71.9448242188
396997.752168 82.15234375
396875.692905 88.0345458984
396753.633642 89.201171875
396631.57438 85.5541992188
396509.515117 77.2896728516
396387.455854 64.8815917969
396265.396591 49.05078125
396143.337329 30.7197265625
396021.278066 10.9548339844
395899.218803 -9.095703125
395777.15954 -28.2684326172
395655.100277 -45.4497070312
395533.041015 -59.6380615234
395410.981752 -69.9982910156
395288.922489 -75.9067382812
395166.863226 -76.9849853516
395044.803964 -73.1212158203
394922.744701 -64.4765625
394800.685438 -51.4797363281
394678.626175 -34.8068847656
394556.566912 -15.3486328125
394434.50765 5.83361816406
394312.448387 27.5616455078
394190.389124 48.6016845703
394068.329861 67.7294921875
393946.270599 83.7976074219
393824.211336 95.8001708984
393702.152073 102.932250977
393580.09281 104.639770508
393458.033548 100.655639648
393335.974285 91.0220947266
393213.915022 76.0927734375
393091.855759 56.5180664062
392969.796496 33.2083740234
392847.737234 7.28283691406
392725.677971 -19.9996337891
392603.618708 -47.3201904297
392481.559445 -73.3845214844
392359.500183 -97.0095214844
392237.44092 -117.203125
392115.381657 -133.231933594
391993.322394 -144.67175293
391871.263131 -151.434204102
391749.203869 -153.770263672
391627.144606 -152.24609375
391505.085343 -147.692993164
391383.02608 -141.135742188
391260.966818 -133.703735352
391138.907555 -126.532104492
391016.848292 -120.658081055
390894.789029 -116.926269531
390772.729767 -115.907958984
390650.670504 -117.839477539
390528.611241 -122.592773438
390406.551978 -129.673583984
390284.492715 -138.255371094
390162.433453 -147.242431641
390040.37419 -155.360717773
389918.314927 -161.267822266
389796.255664 -163.673706055
389674.196402 -161.463500977
389552.137139 -153.807495117
389430.077876 -140.253295898
389308.018613 -120.788696289
389185.95935 -95.8685302734
389063.900088 -66.4020996094
388941.840825 -33.7028808594
388819.781562 0.599975585938
388697.722299 34.6784667969
388575.663037 66.6452636719
388453.603774 94.7005615234
388331.544511 117.277954102
388209.485248 133.174926758
388087.425986 141.655029297
387965.366723 142.516723633
387843.30746 136.116699219
387721.248197 123.350219727
387599.188934 105.584716797
387477.129672 84.5544433594
387355.070409 62.2233886719
387233.011146 40.6275634766
387110.951883 21.7094726562
386988.892621 7.16003417969
386866.833358 -1.72119140625
386744.774095 -4.13293457031
386622.714832 0.161865234375
386500.655569 10.8170166016
386378.596307 26.9321289062
386256.537044 47.1285400391
386134.477781 69.6647949219
386012.418518 92.5828857422
385890.359256 113.871337891
385768.299993 131.63269043
385646.24073 144.240234375
385524.181467 150.471923828
385402.122205 149.607177734
385280.062942 141.484863281
385158.003679 126.510253906
385035.944416 105.618041992
384913.885153 80.1911621094
384791.825891 51.9447021484
384669.766628 22.7845458984
384547.707365 -5.34301757812
384425.648102 -30.6044921875
384303.58884 -51.4135742188
384181.529577 -66.5415039062
384059.470314 -75.1931152344
383937.411051 -77.0424804688
383815.351788 -72.2270507812
383693.292526 -61.3028564453
383571.233263 -45.1674804688
383449.174 -24.9578857422
383327.114737 -1.93566894531
383205.055475 22.6287841797
383082.996212 47.5637207031
382960.936949 71.8811035156
382838.877686 94.8359375
382716.818424 115.951782227
382594.759161 135.015136719
382472.699898 152.036621094
382350.640635 167.188964844
382228.581372 180.728637695
382106.52211 192.91027832
381984.462847 203.906738281
381862.403584 213.742431641
381740.344321 222.252441406
381618.285059 229.067626953
381496.225796 233.635375977
381374.166533 235.268310547
381252.10727 233.222045898
381130.048007 226.791625977
381007.988745 215.414428711
380885.929482 198.775512695
380763.870219 176.892333984
380641.810956 150.178955078
380519.751694 119.473022461
380397.692431 86.0238037109
380275.633168 51.4376220703
380153.573905 17.583984375
380031.514643 -13.5316162109
379909.45538 -39.9204101562
379787.396117 -59.7707519531
379665.336854 -71.6080322266
379543.277591 -74.4334716797
379421.218329 -67.8333740234
379299.159066 -52.0424804688
379177.099803 -27.9567871094
379055.04054 2.90661621094
378932.981278 38.5081787109
378810.922015 76.4262695312
378688.862752 114.037719727
378566.803489 148.719604492
378444.744226 178.057495117
378322.684964 200.040527344
378200.625701 213.228149414
378078.566438 216.872314453
377956.507175 210.985473633
377834.447913 196.34375
377712.38865 174.428588867
377590.329387 147.307495117
377468.270124 117.463500977
377346.210862 87.5885009766
377224.151599 60.3568115234
377102.092336 38.1967773438
376980.033073 23.083984375
376857.97381 16.369140625
376735.914548 18.6579589844
376613.855285 29.7557373047
376491.796022 48.6782226562
376369.736759 73.7314453125
376247.677497 102.651977539
376125.618234 132.798706055
376003.558971 161.377441406
375881.499708 185.680664062
375759.440445 203.322387695
375637.381183 212.44519043
375515.32192 211.887451172
375393.262657 201.288208008
375271.203394 181.128417969
375149.144132 152.697509766
375027.084869 117.993408203
374905.025606 79.5611572266
374782.966343 40.2840576172
374660.907081 3.14538574219
374538.847818 -29.0192871094
374416.788555 -53.7586669922
374294.729292 -69.2104492188
374172.670029 -74.2579345703
374050.610767 -68.623046875
373928.551504 -52.8919677734
373806.492241 -28.4652099609
373684.432978 2.55700683594
373562.373716 37.55078125
373440.314453 73.5849609375
373318.25519 107.664550781
373196.195927 136.978393555
373074.136664 159.130493164
372952.077402 172.335327148
372830.018139 175.561645508
372707.958876 168.612182617
372585.899613 152.133789062
372463.840351 127.556274414
372341.781088 96.9664306641
372219.721825 62.9279785156
372097.662562 28.2624511719
371975.6033 -4.18933105469
371853.544037 -31.8052978516
371731.484774 -52.4014892578
371609.425511 -64.4097900391
371487.366248 -67.0061035156
371365.306986 -60.1721191406
371243.247723 -44.6899414062
371121.18846 -22.0694580078
370999.129197 5.58422851562
370877.069935 35.7537841797
370755.010672 65.7230224609
370632.951409 92.8071289062
370510.892146 114.576416016
370388.832883 129.058349609
370266.773621 134.896972656
370144.714358 131.461425781
370022.655095 118.892578125
369900.595832 98.0845947266
369778.53657 70.6055908203
369656.477307 38.5626220703
369534.418044 4.42602539062
369412.358781 -29.1741943359
369290.299519 -59.6624755859
369168.240256 -84.7204589844
369046.180993 -102.469116211
368924.12173 -111.607788086
368802.062467 -111.505737305
368680.003205 -102.236938477
368557.943942 -84.5574951172
368435.884679 -59.828125
368313.825416 -29.892578125
368191.766154 3.07922363281
368069.706891 36.7696533203
367947.647628 68.8947753906
367825.588365 97.3775634766
367703.529102 120.495117188
367581.46984 136.993408203
367459.410577 146.156860352
367337.351314 147.833496094
367215.292051 142.411376953
367093.232789 130.755004883
366971.173526 114.107299805
366849.114263 93.9660644531
366727.055 71.9493408203
366604.995738 49.6602783203
366482.936475 28.5626220703
366360.877212 9.87805175781
366238.817949 -5.48913574219
366116.758686 -16.9946289062
365994.699424 -24.4626464844
365872.640161 -28.0631103516
365750.580898 -28.2619628906
365628.521635 -25.7518310547
365506.462373 -21.3690185547
365384.40311 -16.0087890625
365262.343847 -10.5438232422
365140.284584 -5.75366210938
365018.225321 -2.27258300781
364896.166059 -0.554443359375
364774.106796 -0.859741210938
364652.047533 -3.26013183594
364529.98827 -7.65966796875
364407.929008 -13.826171875
364285.869745 -21.4305419922
364163.810482 -30.0853271484
364041.751219 -39.3815917969
363919.691957 -48.9166259766
363797.632694 -58.3159179688
363675.573431 -67.2430419922
363553.514168 -75.4019775391
363431.454905 -82.5336914062
363309.395643 -88.4079589844
363187.33638 -92.8168945312
363065.277117 -95.5692138672
362943.217854 -96.4919433594
362821.158592 -95.4377441406
362699.099329 -92.2982177734
362577.040066 -87.0241699219
362454.980803 -79.6479492188
362332.92154 -70.3046875
362210.862278 -59.2491455078
362088.803015 -46.865234375
361966.743752 -33.662109375
361844.684489 -20.2584228516
361722.625227 -7.35095214844
361600.565964 4.32885742188
361478.506701 14.0698242188
361356.447438 21.2393798828
361234.388176 25.3436279297
361112.328913 26.0809326172
360990.26965 23.3831787109
360868.210387 17.4370117188
360746.151124 8.68774414062
360624.091862 -2.18493652344
360502.032599 -14.3115234375
360379.973336 -26.6994628906
360257.914073 -38.3135986328
360135.854811 -48.1663818359
360013.795548 -55.4069824219
359891.736285 -59.4016113281
359769.677022 -59.7983398438
359647.617759 -56.5648193359
359525.558497 -50.0001220703
359403.499234 -40.7127685547
359281.439971 -29.5700683594
359159.380708 -17.6197509766
359037.321446 -5.99291992188
358915.262183 4.20568847656
358793.20292 12.0059814453
358671.143657 16.6727294922
358549.084395 17.7833251953
358427.025132 15.2789306641
358304.965869 9.48010253906
358182.906606 1.06481933594
358060.847343 -8.98742675781
357938.788081 -19.4860839844
357816.728818 -29.1411132812
357694.669555 -36.6889648438
357572.610292 -41.0202636719
357450.55103 -41.2962646484
357328.491767 -37.0421142578
357206.432504 -28.2093505859
357084.373241 -15.1978759766
356962.313978 1.16174316406
356840.254716 19.6711425781
356718.195453 38.8581542969
356596.13619 57.1048583984
356474.076927 72.7866210938
356352.017665 84.419921875
356229.958402 90.7984619141
356107.899139 91.1072998047
355985.839876 85.0046386719
355863.780614 72.6628417969
355741.721351 54.7651367188
355619.662088 32.4562988281
355497.602825 7.25537109375
355375.543562 -19.0666503906
355253.4843 -44.6292724609
355131.425037 -67.5946044922
355009.365774 -86.3146972656
354887.306511 -99.4624023438
354765.247249 -106.133666992
354643.187986 -105.912231445
354521.128723 -98.8946533203
354399.06946 -85.6710205078
354277.010197 -67.267578125
354154.950935 -45.0539550781
354032.891672 -20.6281738281
353910.832409 4.31286621094
353788.773146 28.1052246094
353666.713884 49.2392578125
353544.654621 66.4609375
353422.595358 78.8487548828
353300.536095 85.8560791016
353178.476833 87.3220214844
353056.41757 83.4505615234
352934.358307 74.7622070312
352812.299044 62.0245361328
352690.239781 46.1723632812
352568.180519 28.2210693359
352446.121256 9.18676757812
352324.061993 -9.98425292969
352202.00273 -28.4704589844
352079.943468 -45.6083984375
351957.884205 -60.9094238281
351835.824942 -74.0567626953
351713.765679 -84.8883056641
351591.706417 -93.3698730469
351469.647154 -99.5622558594
351347.587891 -103.58972168
351225.528628 -105.612915039
351103.469365 -105.806884766
350981.410103 -104.35168457
350859.35084 -101.427490234
350737.291577 -97.2209472656
350615.232314 -91.9324951172
350493.173052 -85.7875976562
350371.113789 -79.0432128906
350249.054526 -71.9895019531
350126.995263 -64.9451904297
350004.936 -58.2423095703
349882.876738 -52.2049560547
349760.817475 -47.1209716797
349638.758212 -43.2125244141
349516.698949 -40.6081542969
349394.639687 -39.3198242188
349272.580424 -39.2312011719
349150.521161 -40.0997314453
349028.461898 -41.5714111328
348906.402636 -43.2126464844
348784.343373 -44.5528564453
348662.28411 -45.1369628906
348540.224847 -44.5823974609
348418.165584 -42.6313476562
348296.106322 -39.1965332031
348174.047059 -34.3914794922
348051.987796 -28.5411376953
347929.928533 -22.1713867188
347807.869271 -15.9748535156
347685.810008 -10.7568359375
347563.750745 -7.36450195312
347441.691482 -6.60595703125
347319.632219 -9.16650390625
347197.572957 -15.5322265625
347075.513694 -25.9250488281
346953.454431 -40.2622070312
346831.395168 -58.1392822266
346709.335906 -78.8441162109
346587.276643 -101.398925781
346465.21738 -124.627441406
346343.158117 -147.243530273
346221.098855 -167.950317383
346099.039592 -185.54309082
345976.980329 -199.005249023
345854.921066 -207.587402344
345732.861803 -210.864379883
345610.802541 -208.762084961
345488.743278 -201.5546875
345366.684015 -189.829956055
345244.624752 -174.4296875
345122.56549 -156.369140625
345000.506227 -136.744995117
344878.446964 -116.641845703
344756.387701 -97.0441894531
344634.328438 -78.7662353516
344512.269176 -62.40234375
344390.209913 -48.3038330078
344268.15065 -36.5831298828
344146.091387 -27.1433105469
344024.032125 -19.7259521484
343901.972862 -13.9744873047
343779.913599 -9.5
343657.854336 -5.94482421875
343535.795074 -3.03405761719
343413.735811 -0.607299804688
343291.676548 1.36840820312
343169.617285 2.81286621094
343047.558022 3.5625
342925.49876 3.42175292969
342803.439497 2.21948242188
342681.380234 -0.132202148438
342559.320971 -3.58813476562
342437.261709 -7.93493652344
342315.202446 -12.7799072266
342193.143183 -17.5648193359
342071.08392 -21.6059570312
341949.024657 -24.1575927734
341826.965395 -24.4929199219
341704.906132 -21.9927978516
341582.846869 -16.2314453125
341460.787606 -7.05236816406
341338.728344 5.38159179688
341216.669081 20.5679931641
341094.609818 37.6800537109
340972.550555 55.619140625
340850.491293 73.1009521484
340728.43203 88.7696533203
340606.372767 101.326293945
340484.313504 109.662231445
340362.254241 112.981445312
340240.194979 110.897583008
340118.135716 103.495483398
339996.076453 91.3465576172
339874.01719 75.4763183594
339751.957928 57.2816162109
339629.898665 38.4073486328
339507.839402 20.5904541016
339385.780139 5.48657226562
339263.720876 -5.501953125
339141.661614 -11.3815917969
339019.602351 -11.6876220703
338897.543088 -6.55456542969
338775.483825 3.26904296875
338653.424563 16.4704589844
338531.3653 31.2801513672
338409.306037 45.6315917969
338287.246774 57.357421875
338165.187512 64.4050292969
338043.128249 65.0489501953
337921.068986 58.0808105469
337799.009723 42.9559326172
337676.95046 19.8801269531
337554.891198 -10.1722412109
337432.831935 -45.5148925781
337310.772672 -83.8753662109
337188.713409 -122.582275391
337066.654147 -158.795166016
336944.594884 -189.757446289
336822.535621 -213.046386719
336700.476358 -226.799438477
336578.417095 -229.891235352
336456.357833 -222.044799805
336334.29857 -203.866821289
336212.239307 -176.797973633
336090.180044 -142.988037109
335968.120782 -105.101928711
335846.061519 -66.0769042969
335724.002256 -28.8544921875
335601.942993 3.89001464844
335479.883731 29.9912109375
335357.824468 47.9881591797
335235.765205 57.2515869141
335113.705942 58.0307617188
334991.646679 51.4134521484
334869.587417 39.2061767578
334747.528154 23.7436523438
334625.468891 7.64782714844
334503.409628 -6.44250488281
334381.350366 -16.1401367188
334259.291103 -19.5548095703
334137.23184 -15.4881591797
334015.172577 -3.55871582031
333893.113314 15.7528076172
333771.054052 41.146484375
333648.994789 70.6252441406
333526.935526 101.688720703
333404.876263 131.577636719
333282.817001 157.54309082
333160.757738 177.118774414
333038.698475 188.364013672
332916.639212 190.057373047
332794.57995 181.8203125
332672.520687 164.159423828
332550.461424 138.423217773
332428.402161 106.67565918
332306.342898 71.5036621094
332184.283636 35.7711181641
332062.224373 2.34997558594
331940.16511 -26.1494140625
331818.105847 -47.6232910156
331696.046585 -60.6658935547
331573.987322 -64.6960449219
331451.928059 -60.0002441406
331329.868796 -47.6949462891
331207.809533 -29.6063232422
331085.750271 -8.0849609375
330963.691008 14.2296142578
330841.631745 34.6705322266
330719.572482 50.8035888672
330597.51322 60.6641845703
330475.453957 62.9461669922
330353.394694 57.1254882812
330231.335431 43.5075683594
330109.276169 23.1940917969
329987.216906 -2.02514648438
329865.157643 -29.8460693359
329743.09838 -57.6708984375
329621.039117 -82.8549804688
329498.979855 -102.954467773
329376.920592 -115.954101562
329254.861329 -120.450317383
329132.802066 -115.776733398
329010.742804 -102.058227539
328888.683541 -80.1922607422
328766.624278 -51.7591552734
328644.565015 -18.8720703125
328522.505752 16.0177001953
328400.44649 50.3433837891
328278.387227 81.646484375
328156.327964 107.788208008
328034.268701 127.121337891
327912.209439 138.616210938
327790.150176 141.922851562
327668.090913 137.372192383
327546.03165 125.913574219
327423.972388 109.000854492
327301.913125 88.4371337891
327179.853862 66.1955566406
327057.794599 44.2346191406
326935.735336 24.3240966797
326813.676074 7.89733886719
326691.616811 -4.0537109375
326569.557548 -11.0386962891
326447.498285 -13.0754394531
326325.439023 -10.6490478516
326203.37976 -4.62719726562
326081.320497 3.85498046875
325959.261234 13.5310058594
325837.201971 23.1419677734
325715.142709 31.5666503906
325593.083446 37.9299316406
325471.024183 41.6795654297
325348.96492 42.6245117188
325226.905658 40.9353027344
325104.846395 37.10546875
324982.787132 31.8815917969
324860.727869 26.1713867188
324738.668607 20.9373779297
324616.609344 17.0911865234
324494.550081 15.3962402344
324372.490818 16.3900146484
324250.431555 20.3326416016
324128.372293 27.1848144531
324006.31303 36.6174316406
323884.253767 48.0493164062
323762.194504 60.7087402344
323640.135242 73.7114257812
323518.075979 86.1455078125
323396.016716 97.1566162109
323273.957453 106.022827148
323151.89819 112.213745117
323029.838928 115.428710938
322907.779665 115.610229492
322785.720402 112.934204102
322663.661139 107.778564453
322541.601877 100.674682617
322419.542614 92.2471923828
322297.483351 83.1484375
322175.424088 73.9962158203
322053.364826 65.3184814453
321931.305563 57.5102539062
321809.2463 50.8088378906
321687.187037 45.2860107422
321565.127774 40.8560791016
321443.068512 37.302734375
321321.009249 34.3150634766
321198.949986 31.5323486328
321076.890723 28.5905761719
320954.831461 25.1682128906
320832.772198 21.0222167969
320710.712935 16.0169677734
320588.653672 10.1387939453
320466.594409 3.49780273438
320344.535147 -3.68371582031
320222.475884 -11.09375
320100.416621 -18.3610839844
319978.357358 -25.0916748047
319856.298096 -30.9056396484
319734.238833 -35.4737548828
319612.17957 -38.546875
319490.120307 -39.9781494141
319368.061045 -39.7358398438
319246.001782 -37.9053955078
319123.942519 -34.6824951172
319001.883256 -30.3552246094
318879.823993 -25.2802734375
318757.764731 -19.8537597656
318635.705468 -14.4796142578
318513.646205 -9.53796386719
318391.586942 -5.35607910156
318269.52768 -2.18444824219
318147.468417 -0.178588867188
318025.409154 0.610473632812
317903.349891 0.23876953125
317781.290628 -1.13671875
317659.231366 -3.27233886719
317537.172103 -5.85668945312
317415.11284 -8.53625488281
317293.053577 -10.9429931641
317170.994315 -12.7238769531
317048.935052 -13.5693359375
316926.875789 -13.2387695312
316804.816526 -11.5817871094
316682.757264 -8.55310058594
316560.698001 -4.22009277344
316438.638738 1.23706054688
316316.579475 7.5361328125
316194.520212 14.3070068359
316072.46095 21.1181640625
315950.401687 27.5057373047
315828.342424 33.0075683594
315706.283161 37.1988525391
315584.223899 39.7271728516
315462.164636 40.3438720703
315340.105373 38.9296875
315218.04611 35.5126953125
315095.986847 30.2757568359
314973.927585 23.5545654297
314851.868322 15.8223876953
314729.809059 7.66735839844
314607.749796 -0.24267578125
314485.690534 -7.20007324219
314363.631271 -12.5024414062
314241.572008 -15.4995117188
314119.512745 -15.6379394531
313997.453483 -12.5002441406
313875.39422 -5.83679199219
313753.334957 4.4130859375
313631.275694 18.1118164062
313509.216431 34.9265136719
313387.157169 54.3436279297
313265.097906 75.6961669922
313143.038643 98.1986083984
313020.97938 120.988891602
312898.920118 143.175292969
312776.860855 163.881469727
312654.801592 182.291870117
312532.742329 197.690917969
312410.683066 209.495361328
312288.623804 217.277709961
312166.564541 220.780761719
312044.505278 219.923339844
311922.446015 214.795410156
311800.386753 205.646362305
311678.32749 192.86730957
311556.268227 176.966430664
311434.208964 158.542480469
311312.149702 138.256591797
311190.090439 116.801757812
311068.031176 94.8748779297
310945.971913 73.1499023438
310823.91265 52.251953125
310701.853388 32.7359619141
310579.794125 15.0672607422
310457.734862 -0.392211914062
310335.675599 -13.3967285156
310213.616337 -23.8214111328
310091.557074 -31.6632080078
309969.497811 -37.0369873047
309847.438548 -40.1647949219
309725.379285 -41.3583984375
309603.320023 -40.9990234375
309481.26076 -39.5093994141
309359.201497 -37.3240966797
309237.142234 -34.8585205078
309115.082972 -32.4769287109
308993.023709 -30.4656982422
308870.964446 -29.0100097656
308748.905183 -28.1791992188
308626.845921 -27.9221191406
308504.786658 -28.0731201172
308382.727395 -28.3685302734
308260.668132 -28.4739990234
308138.608869 -28.0213623047
308016.549607 -26.6485595703
307894.490344 -24.044921875
307772.431081 -19.9926757812
307650.371818 -14.4027099609
307528.312556 -7.34069824219
307406.253293 0.9599609375
307284.19403 10.1016845703
307162.134767 19.5423583984
307040.075504 28.6295166016
306918.016242 36.6492919922
306795.956979 42.8853759766
306673.897716 46.6815185547
306551.838453 47.5050048828
306429.779191 45.0018310547
306307.719928 39.0412597656
306185.660665 29.7429199219
306063.601402 17.4830322266
305941.54214 2.88073730469
305819.482877 -13.2392578125
305697.423614 -29.9019775391
305575.364351 -46.0509033203
305453.305088 -60.6282958984
305331.245826 -72.6566162109
305209.186563 -81.3155517578
305087.1273 -86.0067138672
304965.068037 -86.4020996094
304843.008775 -82.4708251953
304720.949512 -74.4808349609
304598.890249 -62.9774169922
304476.830986 -48.7381591797
304354.771724 -32.7114257812
304232.712461 -15.9403076172
304110.653198 0.5185546875
303988.593935 15.6746826172
303866.534672 28.6748046875
303744.47541 38.8612060547
303622.416147 45.8099365234
303500.356884 49.3482666016
303378.297621 49.5505371094
303256.238359 46.7133789062
303134.179096 41.3145751953
303012.119833 33.9603271484
302890.06057 25.326171875
302768.001307 16.0981445312
302645.942045 6.91979980469
302523.882782 -1.64965820312
302401.823519 -9.1650390625
302279.764256 -15.3070068359
302157.704994 -19.8819580078
302035.645731 -22.8081054688
301913.586468 -24.0902099609
301791.527205 -23.7926025391
301669.467943 -22.0095214844
301547.40868 -18.8406982422
301425.349417 -14.3740234375
301303.290154 -8.67858886719
301181.230891 -1.80822753906
301059.171629 6.18518066406
300937.112366 15.2310791016
300815.053103 25.2164306641
300692.99384 35.9615478516
300570.934578 47.2034912109
300448.875315 58.5871582031
300326.816052 69.6693115234
300204.756789 79.9385986328
300082.697526 88.8463134766
299960.638264 95.8511962891
299838.579001 100.471069336
299716.519738 102.336669922
299594.460475 101.241577148
299472.401213 97.1828613281
299350.34195 90.3843994141
299228.282687 81.302734375
299106.223424 70.6069335938
298984.164162 59.1397705078
298862.104899 47.8566894531
298740.045636 37.7491455078
298617.986373 29.7613525391
298495.92711 24.7048339844
298373.867848 23.1811523438
298251.808585 25.521484375
298129.749322 31.7492675781
298007.690059 41.5689697266
297885.630797 54.3875732422
297763.571534 69.3626708984
297641.512271 85.4765625
297519.453008 101.628540039
297397.393745 116.737670898
297275.334483 129.842895508
297153.27522 140.194335938
297031.215957 147.323364258
296909.156694 151.085205078
296787.097432 151.66796875
296665.038169 149.568481445
296542.978906 145.533935547
296420.919643 140.478515625
296298.860381 135.379272461
296176.801118 131.166381836
296054.741855 128.614501953
295932.682592 128.250610352
295810.623329 130.286621094
295688.564067 134.585205078
295566.504804 140.663208008
295444.445541 147.732421875
295322.386278 154.776611328
295200.327016 160.653808594
295078.267753 164.217895508
294956.20849 164.444824219
294834.149227 160.548828125
294712.089964 152.080810547
294590.030702 138.993164062
294467.971439 121.665283203
294345.912176 100.88684082
294223.852913 77.7984619141
294101.793651 53.7937011719
293979.734388 30.3933105469
293857.675125 9.1025390625
293735.615862 -8.73425292969
293613.5566 -22.06640625
293491.497337 -30.2446289062
293369.438074 -33.0895996094
293247.378811 -30.9189453125
293125.319548 -24.5217285156
293003.260286 -15.0881347656
292881.201023 -4.09790039062
292759.14176 6.82189941406
292637.082497 16.0576171875
292515.023235 22.1689453125
292392.963972 24.0357666016
292270.904709 20.9766845703
292148.845446 12.8258056641
292026.786183 -0.0394287109375
291904.726921 -16.7219238281
291782.667658 -35.8800048828
291660.608395 -55.8449707031
291538.549132 -74.7729492188
291416.48987 -90.8133544922
291294.430607 -102.28125
291172.371344 -107.814575195
291050.312081 -106.502319336
290928.252819 -97.9731445312
290806.193556 -82.4326171875
290684.134293 -60.6490478516
290562.07503 -33.8885498047
290440.015767 -3.80505371094
290317.956505 27.7012939453
290195.897242 58.6483154297
290073.837979 87.1353759766
289951.778716 111.499633789
289829.719454 130.443115234
289707.660191 143.124633789
289585.600928 149.204833984
289463.541665 148.844970703
289341.482402 142.658691406
289219.42314 131.624633789
289097.363877 116.970092773
288975.304614 100.036132812
288853.245351 82.1423339844
288731.186089 64.4609375
288609.126826 47.9144287109
288487.067563 33.1079101562
288365.0083 20.2977294922
288242.949038 9.40234375
288120.889775 0.049560546875
287998.830512 -8.34448242188
287876.771249 -16.4763183594
287754.711986 -25.0439453125
287632.652724 -34.6416015625
287510.593461 -45.6663818359
287388.534198 -58.2521972656
287266.474935 -72.2325439453
287144.415673 -87.1411132812
287022.35641 -102.245849609
286900.297147 -116.614501953
286778.237884 -129.204345703
286656.178621 -138.96496582
286534.119359 -144.944458008
286412.060096 -146.388427734
286290.000833 -142.819213867
286167.94157 -134.08972168
286045.882308 -120.406982422
285923.823045 -102.319580078
285801.763782 -80.6773681641
285679.704519 -56.5626220703
285557.645257 -31.2012939453
285435.585994 -5.8671875
285313.526731 18.2164306641
285191.467468 39.96484375
285069.408205 58.5015869141
284947.348943 73.2062988281
284825.28968 83.7347412109
284703.230417 90.0130615234
284581.171154 92.2076416016
284459.111892 90.6768798828
284337.052629 85.9108886719
284214.993366 78.4677734375
284092.934103 68.9136962891
283970.87484 57.7740478516
283848.815578 45.5007324219
283726.756315 32.4580078125
283604.697052 18.9262695312
283482.637789 5.12414550781
283360.578527 -8.75939941406
283238.519264 -22.5257568359
283116.460001 -35.9304199219
282994.400738 -48.6516113281
282872.341476 -60.2772216797
282750.282213 -70.3052978516
282628.22295 -78.1667480469
282506.163687 -83.265625
282384.104424 -85.0343017578
282262.045162 -82.9995117188
282139.985899 -76.84765625
282017.926636 -66.4860839844
281895.867373 -52.0889892578
281773.808111 -34.1217041016
281651.748848 -13.3395996094
281529.689585 9.24279785156
281407.630322 32.4111328125
281285.571059 54.8328857422
281163.511797 75.1584472656
281041.452534 92.1314697266
280919.393271 104.695678711
280797.334008 112.092163086
280675.274746 113.932739258
280553.215483 110.245483398
280431.15622 101.481811523
280309.096957 88.4897460938
280187.037695 72.4477539062
280064.978432 54.76953125
279942.919169 36.9855957031
279820.859906 20.6120605469
279698.800643 7.01916503906
279576.741381 -2.68859863281
279454.682118 -7.76770019531
279332.622855 -7.90173339844
279210.563592 -3.22534179688
279088.50433 5.68811035156
278966.445067 17.8846435547
278844.385804 32.1154785156
278722.326541 46.955078125
278600.267278 60.9310302734
278478.208016 72.6589355469
278356.148753 80.9674072266
278234.08949 85.0026855469
278112.030227 84.3017578125
277989.970965 78.8308105469
277867.911702 68.9820556641
277745.852439 55.5313720703
277623.793176 39.5628662109
277501.733914 22.3649902344
277379.674651 5.30993652344
277257.615388 -10.271484375
277135.556125 -23.2103271484
277013.496862 -32.6007080078
276891.4376 -37.876953125
276769.378337 -38.8560791016
276647.319074 -35.7453613281
276525.259811 -29.1145019531
276403.200549 -19.8342285156
276281.141286 -8.99182128906
276159.082023 2.21337890625
276037.02276 12.5791015625
275914.963497 21.0073242188
275792.904235 26.5982666016
275670.844972 28.7242431641
275548.785709 27.0765380859
275426.726446 21.6839599609
275304.667184 12.8995361328
275182.607921 1.3623046875
275060.548658 -12.0637207031
274938.489395 -26.3674316406
274816.430133 -40.4739990234
274694.37087 -53.3302001953
274572.311607 -63.9822998047
274450.252344 -71.6398925781
274328.193081 -75.7218017578
274206.133819 -75.8833007812
274084.074556 -72.0217285156
273962.015293 -64.2639160156
273839.95603 -52.9388427734
273717.896768 -38.5386962891
273595.837505 -21.6746826172
273473.778242 -3.0302734375
273351.718979 16.6795654297
273229.659716 36.7463378906
273107.600454 56.4946289062
272985.541191 75.3015136719
272863.481928 92.6065673828
272741.422665 107.917114258
272619.363403 120.807128906
272497.30414 130.917236328
272375.244877 137.953857422
272253.185614 141.693359375
272131.126352 141.989257812
272009.067089 138.783447266
271887.007826 132.121826172
271764.948563 122.169189453
271642.8893 109.223022461
271520.830038 93.7220458984
271398.770775 76.2469482422
271276.711512 57.5091552734
271154.652249 38.3298339844
271032.592987 19.603515625
270910.533724 2.25280761719
270788.474461 -12.8269042969
270666.415198 -24.8275146484
270544.355935 -33.0869140625
270422.296673 -37.1456298828
270300.23741 -36.7891845703
270178.178147 -32.0780029297
270056.118884 -23.3575439453
269934.059622 -11.2468261719
269812.000359 3.39392089844
269689.941096 19.5155029297
269567.881833 35.9487304688
269445.822571 51.4853515625
269323.763308 64.9639892578
269201.704045 75.3549804688
269079.644782 81.8366699219
268957.585519 83.8577880859
268835.526257 81.1783447266
268713.466994 73.890625
268591.407731 62.4102783203
268469.348468 47.4473876953
268347.289206 29.9517822266
268225.229943 11.0428466797
268103.17068 -8.07446289062
267981.111417 -26.1975097656
267859.052154 -42.2133789062
267736.992892 -55.177734375
267614.933629 -64.3784179688
267492.874366 -69.3801269531
267370.815103 -70.0483398438
267248.755841 -66.5482177734
267126.696578 -59.3217773438
267004.637315 -49.0457763672
266882.578052 -36.5731201172
266760.51879 -22.8645019531
266638.459527 -8.91479492188
266516.400264 4.31762695312
266394.341001 15.9776611328
266272.281738 25.3656005859
266150.222476 31.9759521484
266028.163213 35.5181884766
265906.10395 35.9211425781
265784.044687 33.3192138672
265661.985425 28.0252685547
265539.926162 20.4916992188
265417.866899 11.2647705078
265295.807636 0.935668945312
265173.748373 -9.90661621094
265051.689111 -20.7177734375
264929.629848 -31.0318603516
264807.570585 -40.4853515625
264685.511322 -48.8292236328
264563.45206 -55.9300537109
264441.392797 -61.7604980469
264319.333534 -66.3812255859
264197.274271 -69.9162597656
264075.215009 -72.5272216797
263953.155746 -74.3830566406
263831.096483 -75.6373291016
263709.03722 -76.4058837891
263586.977957 -76.7543945312
263464.918695 -76.6910400391
263342.859432 -76.1695556641
263220.800169 -75.0981445312
263098.740906 -73.3562011719
262976.681644 -70.8146972656
262854.622381 -67.3597412109
262732.563118 -62.9165039062
262610.503855 -57.4705810547
262488.444592 -51.0852050781
262366.38533 -43.9122314453
262244.326067 -36.1947021484
262122.266804 -28.26171875
262000.207541 -20.5146484375
261878.148279 -13.4057617188
261756.089016 -7.40942382812
261634.029753 -2.99047851562
261511.97049 -0.569458007812
261389.911228 -0.489135742188
261267.851965 -2.98449707031
261145.792702 -8.15954589844
261023.733439 -15.9719238281
260901.674176 -26.228515625
260779.614914 -38.5926513672
260657.555651 -52.6005859375
260535.496388 -67.6915283203
260413.437125 -83.2435302734
260291.377863 -98.6163330078
260169.3186 -113.197265625
260047.259337 -126.445068359
259925.200074 -137.929077148
259803.140811 -147.360717773
259681.081549 -154.611938477
259559.022286 -159.721923828
259436.963023 -162.887329102
259314.90376 -164.438720703
259192.844498 -164.805664062
259070.785235 -164.469360352
258948.725972 -163.910888672
258826.666709 -163.557861328
258704.607447 -163.735351562
258582.548184 -164.623901367
258460.488921 -166.233764648
258338.429658 -168.392822266
258216.370395 -170.755737305
258094.311133 -172.831176758
257972.25187 -174.026611328
257850.192607 -173.708374023
257728.133344 -171.269897461
257606.074082 -166.204711914
257484.014819 -158.174804688
257361.955556 -147.069091797
257239.896293 -133.044555664
257117.837031 -116.544189453
256995.777768 -98.2918701172
256873.718505 -79.2556152344
256751.659242 -60.5887451172
256629.599979 -43.5461425781
256507.540717 -29.3858642578
256385.481454 -19.2596435547
256263.422191 -14.1070556641
256141.362928 -14.5570068359
256019.303666 -20.8502197266
255897.244403 -32.7886962891
255775.18514 -49.7196044922
255653.125877 -70.5549316406
255531.066614 -93.8291015625
255409.007352 -117.791381836
255286.948089 -140.525390625
255164.888826 -160.088989258
255042.829563 -174.662231445
254920.770301 -182.692016602
254798.711038 -183.020629883
254676.651775 -174.988037109
254554.592512 -158.497192383
254432.53325 -134.038085938
254310.473987 -102.664916992
254188.414724 -65.9295654297
254066.355461 -25.7755126953
253944.296198 15.6011962891
253822.236936 55.9096679688
253700.177673 92.9310302734
253578.11841 124.678710938
253456.059147 149.538696289
253333.999885 166.380981445
253211.940622 174.628051758
253089.881359 174.280273438
252967.822096 165.893432617
252845.762833 150.51159668
252723.703571 129.562866211
252601.644308 104.726318359
252479.585045 77.7836914062
252357.525782 50.4682617188
252235.46652 24.3253173828
252113.407257 0.595581054688
251991.347994 -19.8666992188
251869.288731 -36.6374511719
251747.229469 -49.7216796875
251625.170206 -59.5115966797
251503.110943 -66.7078857422
251381.05168 -72.2139892578
251258.992417 -77.0130615234
251136.933155 -82.041015625
251014.873892 -88.0690917969
250892.814629 -95.6065673828
250770.755366 -104.834716797
250648.696104 -115.576660156
250526.636841 -127.307373047
250404.577578 -139.202026367
250282.518315 -150.217163086
250160.459052 -159.196655273
250038.39979 -164.9921875
249916.340527 -166.582641602
249794.281264 -163.186157227
249672.222001 -154.346435547
249550.162739 -139.989257812
249428.103476 -120.442871094
249306.044213 -96.4161376953
249183.98495 -68.9428710938
249061.925688 -39.2923583984
248939.866425 -8.85827636719
248817.807162 20.9632568359
248695.747899 48.8952636719
248573.688636 73.8873291016
248451.629374 95.1977539062
248329.570111 112.444458008
248207.510848 125.615722656
248085.451585 135.044311523
247963.392323 141.342529297
247841.33306 145.311523438
247719.273797 147.827880859
247597.214534 149.726074219
247475.155271 151.684692383
247353.096009 154.13269043
247231.036746 157.18359375
247108.977483 160.608886719
246986.91822 163.850097656
246864.858958 166.07421875
246742.799695 166.265258789
246620.740432 163.342041016
246498.681169 156.294799805
246376.621907 144.321899414
246254.562644 126.955200195
246132.503381 104.159301758
246010.444118 76.3930664062
245888.384855 44.6241455078
245766.325593 10.2945556641
245644.26633 -24.7631835938
245522.207067 -58.4548339844
245400.147804 -88.5838623047
245278.088542 -113.032226562
245156.029279 -129.94519043
245033.970016 -137.901000977
244911.910753 -136.052124023
244789.85149 -124.223876953
244667.792228 -102.958007812
244545.732965 -73.4981689453
244423.673702 -37.7166748047
244301.614439 2.01452636719
244179.555177 42.9949951172
244057.495914 82.3975830078
243935.436651 117.484985352
243813.377388 145.817626953
243691.318126 165.442260742
243569.258863 175.03894043
243447.1996 174.018188477
243325.140337 162.559082031
243203.081074 141.584472656
243081.021812 112.677856445
242958.962549 77.9493408203
242836.903286 39.8618164062
242714.844023 1.03430175781
242592.784761 -35.9622802734
242470.725498 -68.7983398438
242348.666235 -95.5506591797
242226.606972 -114.831420898
242104.547709 -125.865112305
241982.488447 -128.514526367
241860.429184 -123.252807617
241738.369921 -111.089233398
241616.310658 -93.4538574219
241494.251396 -72.0584716797
241372.192133 -48.7416992188
241250.13287 -25.3184814453
241128.073607 -3.44067382812
241006.014345 15.5129394531
240883.955082 30.5184326172
240761.895819 40.9453125
240639.836556 46.5620117188
240517.777293 47.5048828125
240395.718031 44.2192382812
240273.658768 37.3820800781
240151.599505 27.8149414062
240029.540242 16.3970947266
239907.48098 3.98791503906
239785.421717 -8.63342285156
239663.362454 -20.8101806641
239541.303191 -32.0262451172
239419.243928 -41.9058837891
239297.184666 -50.1949462891
239175.125403 -56.734375
239053.06614 -61.4254150391
238931.006877 -64.2020263672
238808.947615 -65.0068359375
238686.888352 -63.7841796875
238564.829089 -60.4835205078
238442.769826 -55.0778808594
238320.710564 -47.5943603516
238198.651301 -38.1478271484
238076.592038 -26.9757080078
237954.532775 -14.4637451172
237832.473512 -1.15942382812
237710.41425 12.2353515625
237588.354987 24.8924560547
237466.295724 35.9080810547
237344.236461 44.3728027344
237222.177199 49.4561767578
237100.117936 50.4953613281
236978.058673 47.0816650391
236855.99941 39.1320800781
236733.940147 26.9389648438
236611.880885 11.1860351562
236489.821622 -7.06958007812
236367.762359 -26.4560546875
236245.703096 -45.3773193359
236123.643834 -62.1381835938
236001.584571 -75.0842285156
235879.525308 -82.7526855469
235757.466045 -84.0144042969
235635.406783 -78.1954345703
235513.34752 -65.1645507812
235391.288257 -45.3764648438
235269.228994 -19.8637695312
235147.169731 9.82238769531
235025.110469 41.7236328125
234903.051206 73.6239013672
234780.991943 103.229492188
234658.93268 128.361938477
234536.873418 147.145507812
234414.814155 158.172241211
234292.754892 160.629638672
234170.695629 154.376342773
234048.636366 139.958129883
233926.577104 118.561401367
233804.517841 91.9094238281
233682.458578 62.1065673828
233560.399315 31.4466552734
233438.340053 2.20483398438
233316.28079 -23.5714111328
233194.221527 -44.2489013672
233072.162264 -58.755859375
232950.103002 -66.6749267578
232828.043739 -68.2728271484
232705.984476 -64.4632568359
232583.925213 -56.705078125
232461.86595 -46.8466796875
232339.806688 -36.9307861328
232217.747425 -28.9774169922
232095.688162 -24.7686767578
231973.628899 -25.6551513672
231851.569637 -32.4016113281
231729.510374 -45.0928955078
231607.451111 -63.1038818359
231485.391848 -85.1424560547
231363.332585 -109.35949707
231241.273323 -133.517211914
231119.21406 -155.199462891
230997.154797 -172.044555664
230875.095534 -181.979248047
230753.036272 -183.429199219
230630.977009 -175.487304688
230508.917746 -158.021484375
230386.858483 -131.713378906
230264.799221 -98.0198974609
230142.739958 -59.0634765625
230020.680695 -17.4609375
229898.621432 23.8978271484
229776.562169 62.0944824219
229654.502907 94.4329833984
229532.443644 118.670776367
229410.384381 133.209106445
229288.325118 137.225463867
229166.265856 130.736206055
229044.206593 114.583862305
228922.14733 90.3514404297
228800.088067 60.2108154297
228678.028804 26.7221679688
228555.969542 -7.39831542969
228433.910279 -39.5189208984
228311.851016 -67.3195800781
228189.791753 -88.9852294922
228067.732491 -103.346313477
227945.673228 -109.956665039
227823.613965 -109.101318359
227701.554702 -101.735351562
227579.49544 -89.3627929688
227457.436177 -73.8656005859
227335.376914 -57.3045654297
227213.317651 -41.7076416016
227091.258388 -28.8699951172
226969.199126 -20.1832275391
226847.139863 -16.5093994141
226725.0806 -18.1115722656
226603.021337 -24.6470947266
226480.962075 -35.2194824219
226358.902812 -48.4879150391
226236.843549 -62.8151855469
226114.784286 -76.4443359375
225992.725023 -87.6829833984
225870.665761 -95.0769042969
225748.606498 -97.5571289062
225626.547235 -94.5452880859
225504.487972 -86.0086669922
225382.42871 -72.4580078125
225260.369447 -54.8944091797
225138.310184 -34.7056884766
225016.250921 -13.5280761719
224894.191659 6.91625976562
224772.132396 24.986328125
224650.073133 39.279296875
224528.01387 48.7628173828
224405.954607 52.8696289062
224283.895345 51.5456542969
224161.836082 45.2489013672
224039.776819 34.9006347656
223917.717556 21.7940673828
223795.658294 7.46923828125
223673.599031 -6.43029785156
223551.539768 -18.3093261719
223429.480505 -26.7618408203
223307.421242 -30.6932373047
223185.36198 -29.4090576172
223063.302717 -22.6678466797
222941.243454 -10.6892089844
222819.184191 5.87634277344
222697.124929 26.0152587891
222575.065666 48.4450683594
222453.006403 71.7296142578
222330.94714 94.3983154297
222208.887878 115.06237793
222086.828615 132.517578125
221964.769352 145.823364258
221842.710089 154.354003906
221720.650826 157.820556641
221598.591564 156.262451172
221476.532301 150.013793945
221354.473038 139.647827148
221232.413775 125.909667969
221110.354513 109.642211914
220988.29525 91.7142333984
220866.235987 72.9580078125
220744.176724 54.1181640625
220622.117461 35.8192138672
220500.058199 18.5478515625
220377.998936 2.65393066406
220255.939673 -11.6378173828
220133.88041 -24.2053222656
220011.821148 -35.0026855469
219889.761885 -44.0329589844
219767.702622 -51.3249511719
219645.643359 -56.9171142578
219523.584097 -60.84765625
219401.524834 -63.1552734375
219279.465571 -63.8835449219
219157.406308 -63.0932617188
219035.347045 -60.8729248047
218913.287783 -57.3502197266
218791.22852 -52.6978759766
218669.169257 -47.1329345703
218547.109994 -40.9085693359
218425.050732 -34.2995605469
218302.991469 -27.5806884766
218180.932206 -21.001953125
218058.872943 -14.7642822266
217936.81368 -8.99890136719
217814.754418 -3.75122070312
217692.695155 1.02319335938
217570.635892 5.45288085938
217448.576629 9.73352050781
217326.517367 14.1005859375
217204.458104 18.7943115234
217082.398841 24.0200195312
216960.339578 29.9111328125
216838.280316 36.4938964844
216716.221053 43.6657714844
216594.16179 51.1839599609
216472.102527 58.6717529297
216350.043264 65.6408691406
216227.984002 71.5280761719
216105.924739 75.7464599609
215983.865476 77.7434082031
215861.806213 77.0616455078
215739.746951 73.3972167969
215617.687688 66.6484375
215495.628425 56.9488525391
215373.569162 44.6811523438
215251.509899 30.4709472656
215129.450637 15.1567382812
215007.391374 -0.259765625
214885.332111 -14.6807861328
214763.272848 -26.9897460938
214641.213586 -36.1361083984
214519.154323 -41.2158203125
214397.09506 -41.5445556641
214275.035797 -36.7144775391
214152.976535 -26.6320800781
214030.917272 -11.5318603516
213908.858009 8.03430175781
213786.798746 31.2302246094
213664.739483 56.9897460938
213542.680221 84.0867919922
213420.620958 111.214233398
213298.561695 137.067749023
213176.502432 160.425415039
213054.44317 180.219482422
212932.383907 195.593017578
212810.324644 205.941772461
212688.265381 210.935668945
212566.206118 210.521606445
212444.146856 204.910766602
212322.087593 194.549316406
212200.02833 180.079956055
212077.969067 162.294799805
211955.909805 142.087524414
211833.850542 120.404174805
211711.791279 98.1982421875
211589.732016 76.3911132812
211467.672754 55.8386230469
211345.613491 37.3037109375
211223.554228 21.4351806641
211101.494965 8.75244140625
210979.435702 -0.369140625
210857.37644 -5.70568847656
210735.317177 -7.19274902344
210613.257914 -4.93005371094
210491.198651 0.818359375
210369.139389 9.62683105469
210247.080126 20.9180908203
210125.020863 33.9796142578
210002.9616 47.9901123047
209880.902338 62.0531005859
209758.843075 75.2424316406
209636.783812 86.6511230469
209514.724549 95.4489746094
209392.665286 100.938110352
209270.606024 102.607543945
209148.546761 100.177612305
209026.487498 93.6331787109
208904.428235 83.2379150391
208782.368973 69.5301513672
208660.30971 53.2947998047
208538.250447 35.5164794922
208416.191184 17.3107910156
208294.131921 -0.157592773438
208172.072659 -15.7650146484
208050.013396 -28.521484375
207927.954133 -37.6560058594
207805.89487 -42.6873779297
207683.835608 -43.4731445312
207561.776345 -40.2318115234
207439.717082 -33.5350341797
207317.657819 -24.2678222656
207195.598557 -13.5603027344
207073.539294 -2.69555664062
206951.480031 6.99987792969
206829.420768 14.2736816406
206707.361505 18.0621337891
206585.302243 17.5931396484
206463.24298 12.4669189453
206341.183717 2.70690917969
206219.124454 -11.2241210938
206097.065192 -28.4453125
205975.005929 -47.7158203125
205852.946666 -67.5256347656
205730.887403 -86.2106933594
205608.82814 -102.08581543
205486.768878 -113.580688477
205364.709615 -119.371459961
205242.650352 -118.493652344
205120.591089 -110.428466797
204998.531827 -95.1546630859
204876.472564 -73.1616210938
204754.413301 -45.4215087891
204632.354038 -13.3251953125
204510.294776 21.4155273438
204388.235513 56.8900146484
204266.17625 91.1236572266
204144.116987 122.219360352
204022.057724 148.487182617
203899.998462 168.559082031
203777.939199 181.475341797
203655.879936 186.739501953
203533.820673 184.336791992
203411.761411 174.716796875
203289.702148 158.743164062
203167.642885 137.614746094
203045.583622 112.767456055
202923.524359 85.7635498047
202801.465097 58.1783447266
202679.405834 31.4940185547
202557.346571 7.00671386719
202435.287308 -14.24609375
202313.228046 -31.5334472656
202191.168783 -44.4530029297
202069.10952 -52.9272460938
201947.050257 -57.1779785156
201824.990995 -57.6802978516
201702.931732 -55.1041259766
201580.872469 -50.2475585938
201458.813206 -43.9702148438
201336.753943 -37.1276855469
201214.694681 -30.5161132812
201092.635418 -24.8273925781
200970.576155 -20.6173095703
200848.516892 -18.287109375
200726.45763 -18.0780029297
200604.398367 -20.0759277344
200482.339104 -24.2258300781
200360.279841 -30.3507080078
200238.220578 -38.1750488281
200116.161316 -47.3477783203
199994.102053 -57.4663085938
199872.04279 -68.09765625
199749.983527 -78.7973632812
199627.924265 -89.126953125
199505.865002 -98.6694335938
199383.805739 -107.042602539
199261.746476 -113.912719727
199139.687214 -119.007568359
199017.627951 -122.12902832
198895.568688 -123.16418457
198773.509425 -122.094360352
198651.450162 -119.002807617
198529.3909 -114.074584961
198407.331637 -107.593505859
198285.272374 -99.9311523438
198163.213111 -91.5288085938
198041.153849 -82.8721923828
197919.094586 -74.4608154297
197797.035323 -66.7730712891
197674.97606 -60.2303466797
197552.916797 -55.1608886719
197430.857535 -51.7707519531
197308.798272 -50.1208496094
197186.739009 -50.1146240234
197064.679746 -51.4990234375
196942.620484 -53.8775634766
196820.561221 -56.7381591797
196698.501958 -59.490234375
196576.442695 -61.5131835938
196454.383433 -62.2091064453
196332.32417 -61.0561523438
196210.264907 -57.6586914062
196088.205644 -51.7897949219
195966.146381 -43.4202880859
195844.087119 -32.7340087891
195722.027856 -20.1243896484
195599.968593 -6.17407226562
195477.90933 8.38146972656
195355.850068 22.7053222656
195233.790805 35.9190673828
195111.731542 47.169921875
194989.672279 55.6958007812
194867.613016 60.8857421875
194745.553754 62.3295898438
194623.494491 59.8533935547
194501.435228 53.5349121094
194379.375965 43.7025146484
194257.316703 30.9127197266
194135.25744 15.9112548828
194013.198177 -0.4208984375
193891.138914 -17.1309814453
193769.079652 -33.2631835938
193647.020389 -47.9263916016
193524.961126 -60.3566894531
193402.901863 -69.9685058594
193280.8426 -76.3914794922
193158.783338 -79.4896240234
193036.724075 -79.3631591797
192914.664812 -76.3315429688
192792.605549 -70.9007568359
192670.546287 -63.7182617188
192548.487024 -55.5172119141
192426.427761 -47.0592041016
192304.368498 -39.0738525391
192182.309235 -32.2075195312
192060.249973 -26.9775390625
191938.19071 -23.7409667969
191816.131447 -22.6761474609
191694.072184 -23.7799072266
191572.012922 -26.8785400391
191449.953659 -31.6514892578
191327.894396 -37.6658935547
191205.835133 -44.4161376953
191083.775871 -51.369140625
190961.716608 -58.0057373047
190839.657345 -63.8610839844
190717.598082 -68.5551757812
190595.538819 -71.8166503906
190473.479557 -73.4942626953
190351.420294 -73.5582275391
190229.361031 -72.0913085938
190107.301768 -69.271484375
189985.242506 -65.3469238281
189863.183243 -60.6081542969
189741.12398 -55.3582763672
189619.064717 -49.8839111328
189497.005454 -44.4309082031
189374.946192 -39.1861572266
189252.886929 -34.2648925781
189130.827666 -29.7071533203
189008.768403 -25.4816894531
188886.709141 -21.49609375
188764.649878 -17.6130371094
188642.590615 -13.6700439453
188520.531352 -9.50134277344
188398.47209 -4.95825195312
188276.412827 0.0718994140625
188154.353564 5.65100097656
188032.294301 11.7811279297
187910.235038 18.4012451172
187788.175776 25.3898925781
187666.116513 32.5736083984
187544.05725 39.7399902344
187421.997987 46.6534423828
187299.938725 53.0739746094
187177.879462 58.7731933594
187055.820199 63.5511474609
186933.760936 67.2479248047
186811.701673 69.7532958984
186689.642411 71.0084228516
186567.583148 71.0054931641
186445.523885 69.7823486328
186323.464622 67.4123535156
186201.40536 63.9951171875
186079.346097 59.6436767578
185957.286834 54.4737548828
185835.227571 48.5971679688
185713.168309 42.1165771484
185591.109046 35.1246337891
185469.049783 27.7082519531
185346.99052 19.9567871094
185224.931257 11.9710693359
185102.871995 3.87622070312
184980.812732 -4.16772460938
184858.753469 -11.9578857422
184736.694206 -19.2431640625
184614.634944 -25.7266845703
184492.575681 -31.0740966797
184370.516418 -34.9294433594
184248.457155 -36.9371337891
184126.397892 -36.7713623047
184004.33863 -34.1661376953
183882.279367 -28.9493408203
183760.220104 -21.0731201172
183638.160841 -10.6384277344
183516.101579 2.08703613281
183394.042316 16.6628417969
183271.983053 32.4827880859
183149.92379 48.7941894531
183027.864528 64.7330322266
182905.805265 79.3681640625
182783.746002 91.7575683594
182661.686739 101.009033203
182539.627476 106.342773438
182417.568214 107.151855469
182295.508951 103.052978516
182173.449688 93.9263916016
182051.390425 79.9403076172
181929.331163 61.5551757812
181807.2719 39.5100097656
181685.212637 14.7878417969
181563.153374 -11.435546875
181441.094111 -37.8576660156
181319.034849 -63.1258544922
181196.975586 -85.9187011719
181074.916323 -105.026733398
180952.85706 -119.427734375
180830.797798 -128.349487305
180708.738535 -131.317749023
180586.679272 -128.185913086
180464.620009 -119.141113281
180342.560747 -104.694091797
180220.501484 -85.6442871094
180098.442221 -63.0321044922
179976.382958 -38.07421875
179854.323695 -12.0924072266
179732.264433 13.5627441406
179610.20517 37.5876464844
179488.145907 58.7954101562
179366.086644 76.1756591797
179244.027382 88.9429931641
179121.968119 96.5700683594
178999.908856 98.8061523438
178877.849593 95.6781005859
178755.79033 87.4794921875
178633.731068 74.7459716797
178511.671805 58.2193603516
178389.612542 38.8055419922
178267.553279 17.5258789062
178145.494017 -4.53381347656
178023.434754 -26.2746582031
177901.375491 -46.6354980469
177779.316228 -64.6392822266
177657.256966 -79.4359130859
177535.197703 -90.33984375
177413.13844 -96.8601074219
177291.079177 -98.7237548828
177169.019914 -95.8902587891
177046.960652 -88.5567626953
176924.901389 -77.1530761719
176802.842126 -62.3271484375
176680.782863 -44.9163818359
176558.723601 -25.9134521484
176436.664338 -6.41625976562
176314.605075 12.42578125
176192.545812 29.4753417969
176070.486549 43.6704101562
175948.427287 54.0906982422
175826.368024 60.0164794922
175704.308761 60.9799804688
175582.249498 56.8045654297
175460.190236 47.6247558594
175338.130973 33.8900146484
175216.07171 16.3459472656
175094.012447 -4.0048828125
174971.953185 -25.9608154297
174849.893922 -48.1944580078
174727.834659 -69.3375244141
174605.775396 -88.0717773438
174483.716133 -103.216674805
174361.656871 -113.811157227
174239.597608 -119.178466797
174117.538345 -118.973754883
173995.479082 -113.206176758
173873.41982 -102.234619141
173751.360557 -86.7385253906
173629.301294 -67.6640625
173507.242031 -46.1501464844
173385.182768 -23.4421386719
173263.123506 -0.797241210938
173141.064243 20.6075439453
173019.00498 39.7607421875
172896.945717 55.8826904297
172774.886455 68.4721679688
172652.827192 77.3293457031
172530.767929 82.548828125
172408.708666 84.4899902344
172286.649404 83.7235107422
172164.590141 80.9619140625
172042.530878 76.9787597656
171920.471615 72.5272216797
171798.412352 68.26171875
171676.35309 64.6732177734
171554.293827 62.0444335938
171432.234564 60.4250488281
171310.175301 59.6326904297
171188.116039 59.279296875
171066.056776 58.8153076172
170943.997513 57.5942382812
170821.93825 54.9448242188
170699.878987 50.2458496094
170577.819725 42.9981689453
170455.760462 32.8843994141
170333.701199 19.8095703125
170211.641936 3.92456054688
170089.582674 -14.3771972656
169967.523411 -34.4833984375
169845.464148 -55.6079101562
169723.404885 -76.849609375
169601.345623 -97.2622070312
169479.28636 -115.928344727
169357.227097 -132.026733398
169235.167834 -144.892456055
169113.108571 -154.061157227
168991.049309 -159.295166016
168868.990046 -160.588989258
168746.930783 -158.157348633
168624.87152 -152.403198242
168502.812258 -143.875610352
168380.752995 -133.216918945
168258.693732 -121.108520508
168136.634469 -108.218505859
168014.575206 -95.1561279297
167892.515944 -82.4390869141
167770.456681 -70.4711914062
167648.397418 -59.5358886719
167526.338155 -49.8012695312
167404.278893 -41.3356933594
167282.21963 -34.1295166016
167160.160367 -28.1209716797
167038.101104 -23.2199707031
166916.041842 -19.328125
166793.982579 -16.3502197266
166671.923316 -14.1993408203
166549.864053 -12.79296875
166427.80479 -12.0412597656
166305.745528 -11.8323974609
166183.686265 -12.0174560547
166061.627002 -12.3967285156
165939.567739 -12.7142333984
165817.508477 -12.6600341797
165695.449214 -11.8850097656
165573.389951 -10.0261230469
165451.330688 -6.74072265625
165329.271425 -1.74926757812
165207.212163 5.12060546875
165085.1529 13.8930664062
164963.093637 24.4095458984
164841.034374 36.3094482422
164718.975112 49.0269775391
164596.915849 61.8095703125
164474.856586 73.7561035156
164352.797323 83.8754882812
164230.738061 91.1607666016
164108.678798 94.6739501953
163986.619535 93.6324462891
163864.560272 87.4924316406
163742.501009 76.0173339844
163620.441747 59.3258056641
163498.382484 37.9128417969
163376.323221 12.6408691406
163254.263958 -15.3020019531
163132.204696 -44.4733886719
163010.145433 -73.2729492188
162888.08617 -100.056640625
162766.026907 -123.260864258
162643.967645 -141.523681641
162521.908382 -153.793945312
162399.849119 -159.419067383
162277.789856 -158.200317383
162155.730593 -150.414794922
162033.671331 -136.795776367
161911.612068 -118.477539062
161789.552805 -96.9053955078
161667.493542 -73.7194824219
161545.43428 -50.6231689453
161423.375017 -29.2451171875
161301.315754 -11.0089111328
161179.256491 2.97912597656
161057.197228 12.0140380859
160935.137966 15.8424072266
160813.078703 14.6704101562
160691.01944 9.1357421875
160568.960177 0.239135742188
160446.900915 -10.7520751953
160324.841652 -22.423828125
160202.782389 -33.3442382812
160080.723126 -42.1925048828
159958.663864 -47.8759765625
159836.604601 -49.6224365234
159714.545338 -47.0445556641
159592.486075 -40.1672363281
159470.426812 -29.4180908203
159348.36755 -15.5828857422
159226.308287 0.269653320312
159104.249024 16.8862304688
158982.189761 32.9405517578
158860.130499 47.1481933594
158738.071236 58.3740234375
158616.011973 65.7233886719
158493.95271 68.6094970703
158371.893447 66.7904052734
158249.834185 60.376953125
158127.774922 49.8089599609
158005.715659 35.8050537109
157883.656396 19.2933349609
157761.597134 1.32580566406
157639.537871 -17.0078125
157517.478608 -34.6666259766
157395.419345 -50.7308349609
157273.360083 -64.4582519531
157151.30082 -75.3204345703
157029.241557 -83.0148925781
156907.182294 -87.45703125
156785.123031 -88.7526855469
156663.063769 -87.1572265625
156541.004506 -83.0267333984
156418.945243 -76.7672119141
156296.88598 -68.7884521484
156174.826718 -59.466796875
156052.767455 -49.1206054688
155930.708192 -38.0013427734
155808.648929 -26.2978515625
155686.589666 -14.1533203125
155564.530404 -1.69079589844
155442.471141 10.9560546875
155320.411878 23.6158447266
155198.352615 36.0550537109
155076.293353 47.9665527344
154954.23409 58.9691162109
154832.174827 68.623046875
154710.115564 76.4573974609
154588.056302 82.0102539062
154465.997039 84.8739013672
154343.937776 84.7447509766
154221.878513 81.4670410156
154099.81925 75.0693359375
153977.759988 65.78515625
153855.700725 54.0567626953
153733.641462 40.5191650391
153611.582199 25.9637451172
153489.522937 11.28515625
153367.463674 -2.58569335938
153245.404411 -14.7572021484
153123.345148 -24.4520263672
153001.285885 -31.0782470703
152879.226623 -34.2869873047
152757.16736 -34.0119628906
152635.108097 -30.4860839844
152513.048834 -24.2337646484
152390.989572 -16.0369873047
152268.930309 -6.88122558594
152146.871046 2.11987304688
152024.811783 9.8115234375
151902.752521 15.0880126953
151780.693258 16.9832763672
151658.633995 14.75
151536.574732 7.92199707031
151414.515469 -3.64331054688
151292.456207 -19.7498779297
151170.396944 -39.8719482422
151048.337681 -63.1896972656
150926.278418 -88.6446533203
150804.219156 -115.013427734
150682.159893 -140.991821289
150560.10063 -165.282348633
150438.041367 -186.678466797
150315.982104 -204.139404297
150193.922842 -216.851074219
150071.863579 -224.266479492
149949.804316 -226.127807617
149827.745053 -222.465698242
149705.685791 -213.580444336
149583.626528 -200.007080078
149461.567265 -182.466308594
149339.508002 -161.811035156
149217.44874 -138.966796875
149095.389477 -114.876831055
148973.330214 -90.4514160156
148851.270951 -66.5267333984
148729.211688 -43.8328857422
148607.152426 -22.9732666016
148485.093163 -4.41662597656
148363.0339 11.5065917969
148240.974637 24.5972900391
148118.915375 34.7762451172
147996.856112 42.0728759766
147874.796849 46.6098632812
147752.737586 48.5916748047
147630.678323 48.2912597656
147508.619061 46.0417480469
147386.559798 42.2249755859
147264.500535 37.2622070312
147142.441272 31.6030273438
147020.38201 25.7104492188
146898.322747 20.0438232422
146776.263484 15.0383300781
146654.204221 11.0798339844
146532.144959 8.48034667969
146410.085696 7.45166015625
146288.026433 8.08374023438
146165.96717 10.3258056641
146043.907907 13.9782714844
145921.848645 18.6937255859
145799.789382 23.9891357422
145677.730119 29.2718505859
145555.670856 33.8763427734
145433.611594 37.1124267578
145311.552331 38.3178710938
145189.493068 36.9171142578
145067.433805 32.4759521484
144945.374542 24.7503662109
144823.31528 13.7244873047
144701.256017 -0.368408203125
144579.196754 -17.0416259766
144457.137491 -35.5725097656
144335.078229 -55.0393066406
144213.018966 -74.3758544922
144090.959703 -92.4427490234
143968.90044 -108.106323242
143846.841178 -120.322387695
143724.781915 -128.217407227
143602.722652 -131.159790039
143480.663389 -128.815185547
143358.604126 -121.182006836
143236.544864 -108.602661133
143114.485601 -91.7481689453
142992.426338 -71.5786132812
142870.367075 -49.2803955078
142748.307813 -26.1865234375
142626.24855 -3.68212890625
142504.189287 16.8919677734
142382.130024 34.3356933594
142260.070761 47.6743164062
142138.011499 56.2280273438
142015.952236 59.658203125
141893.892973 57.9886474609
141771.83371 51.5997314453
141649.774448 41.1947021484
141527.715185 27.7435302734
141405.655922 12.4060058594
141283.596659 -3.55822753906
141161.537397 -18.8852539062
141039.478134 -32.4024658203
140917.418871 -43.1148681641
140795.359608 -50.2772216797
140673.300345 -53.4445800781
140551.241083 -52.5004882812
140429.18182 -47.6588134766
140307.122557 -39.4411621094
140185.063294 -28.6298828125
140063.004032 -16.2039794922
139940.944769 -3.26000976562
139818.885506 9.07360839844
139696.826243 19.7236328125
139574.76698 27.7530517578
139452.707718 32.4304199219
139330.648455 33.2824707031
139208.589192 30.1279296875
139086.529929 23.0881347656
138964.470667 12.5765380859
138842.411404 -0.733276367188
138720.352141 -15.9575195312
138598.292878 -32.0640869141
138476.233616 -47.9461669922
138354.174353 -62.498046875
138232.11509 -74.6893310547
138110.055827 -83.6329345703
137987.996564 -88.6408691406
137865.937302 -89.2674560547
137743.878039 -85.3331298828
137621.818776 -76.9324951172
137499.759513 -64.4230957031
137377.700251 -48.3983154297
137255.640988 -29.6458740234
137133.581725 -9.09509277344
137011.522462 12.2426757812
136889.463199 33.3367919922
136767.403937 53.2001953125
136645.344674 70.9451904297
136523.285411 85.8341064453
136401.226148 97.3160400391
136279.166886 105.052734375
136157.107623 108.928833008
136035.04836 109.049194336
135912.989097 105.721923828
135790.929835 99.4291992188
135668.870572 90.7896728516
135546.811309 80.5126953125
135424.752046 69.3488769531
135302.692783 58.0417480469
135180.633521 47.2807617188
135058.574258 37.6605224609
134936.514995 29.6491699219
134814.455732 23.5650634766
134692.39647 19.5673828125
134570.337207 17.6558837891
134448.277944 17.6829833984
134326.218681 19.3751220703
134204.159418 22.3618164062
134082.100156 26.2094726562
133960.040893 30.4581298828
133837.98163 34.6564941406
133715.922367 38.3942871094
133593.863105 41.3275146484
133471.803842 43.197265625
133349.744579 43.8381347656
133227.685316 43.1772460938
133105.626054 41.2257080078
132983.566791 38.0617675781
132861.507528 33.8082275391
132739.448265 28.6082763672
132617.389002 22.5998535156
132495.32974 15.8941650391
132373.270477 8.55871582031
132251.211214 0.608276367188
132129.151951 -7.99597167969
132007.092689 -17.3386230469
131885.033426 -27.5321044922
131762.974163 -38.6944580078
131640.9149 -50.9215087891
131518.855637 -64.2565917969
131396.796375 -78.6641845703
131274.737112 -94.0069580078
131152.677849 -110.032592773
131030.618586 -126.368774414
130908.559324 -142.532226562
130786.500061 -157.949462891
130664.440798 -171.987792969
130542.381535 -183.995849609
130420.322273 -193.351196289
130298.26301 -199.509887695
130176.203747 -202.052001953
130054.144484 -200.723876953
129932.085221 -195.466796875
129810.025959 -186.432983398
129687.966696 -173.986328125
129565.907433 -158.684814453
129443.84817 -141.247314453
129321.788908 -122.506591797
129199.729645 -103.350585938
129077.670382 -84.66015625
128955.611119 -67.2425537109
128833.551856 -51.7736816406
128711.492594 -38.7468261719
128589.433331 -28.4392089844
128467.374068 -20.8941650391
128345.314805 -15.923828125
128223.255543 -13.1326904297
128101.19628 -11.9578857422
127979.137017 -11.7243652344
127857.077754 -11.7119140625
127735.018492 -11.2235107422
127612.959229 -9.65515136719
127490.899966 -6.55444335938
127368.840703 -1.66821289062
127246.78144 5.02966308594
127124.722178 13.3297119141
127002.662915 22.8012695312
126880.603652 32.8260498047
126758.544389 42.6520996094
126636.485127 51.4582519531
126514.425864 58.4285888672
126392.366601 62.8264160156
126270.307338 64.0639648438
126148.248075 61.7598876953
126026.188813 55.7797851562
125904.12955 46.2567138672
125782.070287 33.5881347656
125660.011024 18.4117431641
125537.951762 1.55969238281
125415.892499 -16.0032958984
125293.833236 -33.2531738281
125171.773973 -49.1850585938
125049.714711 -62.8895263672
124927.655448 -73.6225585938
124805.596185 -80.8596191406
124683.536922 -84.3327636719
124561.477659 -84.046875
124439.418397 -80.2733154297
124317.359134 -73.5217285156
124195.299871 -64.4958496094
124073.240608 -54.0319824219
123951.181346 -43.0310058594
123829.122083 -32.3862304688
123707.06282 -22.9139404297
123585.003557 -15.2939453125
123462.944294 -10.0218505859
123340.885032 -7.37817382812
123218.825769 -7.41625976562
123096.766506 -9.96813964844
122974.707243 -14.6676025391
122852.647981 -20.9873046875
122730.588718 -28.2875976562
122608.529455 -35.8685302734
122486.470192 -43.02734375
122364.41093 -49.1092529297
122242.351667 -53.5528564453
122120.292404 -55.9255371094
121998.233141 -55.9470214844
121876.173878 -53.4997558594
121754.114616 -48.6279296875
121632.055353 -41.5246582031
121509.99609 -32.5118408203
121387.936827 -22.0128173828
121265.877565 -10.5228271484
121143.818302 1.42297363281
121021.759039 13.2780761719
120899.699776 24.5104980469
120777.640513 34.6248779297
120655.581251 43.1801757812
120533.521988 49.8011474609
120411.462725 54.1888427734
120289.403462 56.126953125
120167.3442 55.4851074219
120045.284937 52.2236328125
119923.225674 46.3956298828
119801.166411 38.1501464844
119679.107149 27.7326660156
119557.047886 15.4851074219
119434.988623 1.84252929688
119312.92936 -12.6748046875
119190.870097 -27.4738769531
119068.810835 -41.9078369141
118946.751572 -55.3015136719
118824.692309 -66.9813232422
118702.633046 -76.3122558594
118580.573784 -82.7359619141
118458.514521 -85.8090820312
118336.455258 -85.240234375
118214.395995 -80.9195556641
118092.336732 -72.9399414062
117970.27747 -61.6071777344
117848.218207 -47.4351806641
117726.158944 -31.1278076172
117604.099681 -13.5465087891
117482.040419 4.33581542969
117359.981156 21.4918212891
117237.921893 36.9000244141
117115.86263 49.6119384766
116993.803368 58.8138427734
116871.744105 63.8829345703
116749.684842 64.4299316406
116627.625579 60.3294677734
116505.566316 51.7305908203
116383.507054 39.0495605469
116261.447791 22.9447021484
116139.388528 4.2734375
116017.329265 -15.9614257812
115895.270003 -36.6779785156
115773.21074 -56.7821044922
115651.151477 -75.2362060547
115529.092214 -91.1207275391
115407.032952 -103.684692383
115284.973689 -112.384521484
115162.914426 -116.902954102
115040.855163 -117.155761719
114918.7959 -113.27734375
114796.736638 -105.594726562
114674.677375 -94.5893554688
114552.618112 -80.8507080078
114430.558849 -65.0270996094
114308.499587 -47.7783203125
114186.440324 -29.7319335938
114064.381061 -11.4495849609
113942.321798 6.5966796875
113820.262535 24.0364990234
113698.203273 40.5994873047
113576.14401 56.1053466797
113454.084747 70.4438476562
113332.025484 83.5500488281
113209.966222 95.3779296875
113087.906959 105.875366211
112965.847696 114.963623047
112843.788433 122.525390625
112721.729171 128.400512695
112599.669908 132.393676758
112477.610645 134.288330078
112355.551382 133.872436523
112233.492119 130.965576172
112111.432857 125.451416016
111989.373594 117.307250977
111867.314331 106.628417969
111745.255068 93.6462402344
111623.195806 78.7338867188
111501.136543 62.4001464844
111379.07728 45.2709960938
111257.018017 28.0584716797
111134.958754 11.5194091797
111012.899492 -3.59350585938
110890.840229 -16.5844726562
110768.780966 -26.8666992188
110646.721703 -34.009765625
110524.662441 -37.7779541016
110402.603178 -38.1572265625
110280.543915 -35.3651123047
110158.484652 -29.8455810547
110036.42539 -22.24609375
109914.366127 -13.3791503906
109792.306864 -4.17053222656
109670.247601 4.40087890625
109548.188338 11.3721923828
109426.129076 15.8605957031
109304.069813 17.1279296875
109182.01055 14.6312255859
109059.951287 8.06298828125
108937.892025 -2.62622070312
108815.832762 -17.2255859375
108693.773499 -35.2766113281
108571.714236 -56.1071777344
108449.654973 -78.8779296875
108327.595711 -102.640136719
108205.536448 -126.400634766
108083.477185 -149.18737793
107961.417922 -170.111083984
107839.35866 -188.417358398
107717.299397 -203.525268555
107595.240134 -215.052734375
107473.180871 -222.820556641
107351.121609 -226.842895508
107229.062346 -227.300048828
107107.003083 -224.499755859
106984.94382 -218.830810547
106862.884557 -210.713867188
106740.825295 -200.553466797
106618.766032 -188.699584961
106496.706769 -175.418823242
106374.647506 -160.881225586
106252.588244 -145.164428711
106130.528981 -128.271240234
106008.469718 -110.1640625
105886.410455 -90.8073730469
105764.351192 -70.2166748047
105642.29193 -48.5068359375
105520.232667 -25.9322509766
105398.173404 -2.91687011719
105276.114141 19.9350585938
105154.054879 41.8489990234
105031.995616 61.9112548828
104909.936353 79.1212158203
104787.87709 92.4635009766
104665.817828 100.989746094
104543.758565 103.909423828
104421.699302 100.674804688
104299.640039 91.0573730469
104177.580776 75.2032470703
104055.521514 53.6622314453
103933.462251 27.3868408203
103811.402988 -2.30419921875
103689.343725 -33.7947998047
103567.284463 -65.2689208984
103445.2252 -94.8332519531
103323.165937 -120.650756836
103201.106674 -141.079101562
103079.047411 -154.799316406
102956.988149 -160.923950195
102834.928886 -159.074829102
102712.869623 -149.422729492
102590.81036 -132.682495117
102468.751098 -110.064941406
102346.691835 -83.1860351562
102224.632572 -53.9415283203
102102.573309 -24.357421875
101980.514047 3.57360839844
101858.454784 28.0540771484
101736.395521 47.6264648438
101614.336258 61.2897949219
101492.276995 68.5784912109
101370.217733 69.5916748047
101248.15847 64.9733886719
101126.099207 55.8453369141
101004.039944 43.6942138672
100881.980682 30.2288818359
100759.921419 17.2147216797
100637.862156 6.30529785156
100515.802893 -1.11486816406
100393.74363 -4.06420898438
100271.684368 -2.0556640625
100149.625105 4.85546875
100027.565842 16.0787353516
99905.5065794 30.5450439453
99783.4473166 46.8117675781
99661.3880538 63.2034912109
99539.3287911 77.9758300781
99417.2695283 89.4877929688
99295.2102655 96.3640136719
99173.1510027 97.6326904297
99051.09174 92.8240966797
98929.0324772 82.0211181641
98806.9732144 65.8571777344
98684.9139517 45.4583740234
98562.8546889 22.3383789062
98440.7954261 -1.74365234375
98318.7361633 -24.9530029297
98196.6769006 -45.5537109375
98074.6176378 -62.0748291016
97952.558375 -73.453125
97830.4991122 -79.1309814453
97708.4398495 -79.1103515625
97586.3805867 -73.9456787109
97464.3213239 -64.6870117188
97342.2620612 -52.7697753906
97220.2027984 -39.8688964844
97098.1435356 -27.7271728516
96976.0842728 -17.9776611328
96854.0250101 -11.9776611328
96731.9657473 -10.6683349609
96609.9064845 -14.4788818359
96487.8472217 -23.28125
96365.787959 -36.4012451172
96243.7286962 -52.6860351562
96121.6694334 -70.6217041016
95999.6101707 -88.4866943359
95877.5509079 -104.528198242
95755.4916451 -117.144165039
95633.4323823 -125.049682617
95511.3731196 -127.413574219
95389.3138568 -123.949707031
95267.254594 -114.953369141
95145.1953312 -101.280273438
95023.1360685 -84.2673339844
94901.0768057 -65.6047363281
94779.0175429 -47.1712646484
94656.9582802 -30.8486328125
94534.8990174 -18.3338623047
94412.8397546 -10.9680175781
94290.7804918 -9.59838867188
94168.7212291 -14.4884033203
94046.6619663 -25.2844238281
93924.6027035 -41.0407714844
93802.5434408 -60.3044433594
93680.484178 -81.2486572266
93558.4249152 -101.841308594
93436.3656524 -120.035766602
93314.3063897 -133.961914062
93192.2471269 -142.098876953
93070.1878641 -143.416748047
92948.1286013 -137.469238281
92826.0693386 -124.432006836
92704.0100758 -105.082397461
92581.950813 -80.7253417969
92459.8915503 -53.0694580078
92337.8322875 -24.0715332031
92215.7730247 4.23791503906
92093.7137619 29.9311523438
91971.6544992 51.3427734375
91849.5952364 67.1981201172
91727.5359736 76.7005615234
91605.4767108 79.5688476562
91483.4174481 76.0246582031
91361.3581853 66.7326660156
91239.2989225 52.7042236328
91117.2396598 35.1730957031
90995.180397 15.4604492188
90873.1211342 -5.15539550781
90751.0618714 -25.5537109375
90629.0026087 -44.8544921875
90506.9433459 -62.4666748047
90384.8840831 -78.0944824219
90262.8248203 -91.7064208984
90140.7655576 -103.471069336
90018.7062948 -113.670898438
89896.647032 -122.606079102
89774.5877693 -130.500732422
89652.5285065 -137.427734375
89530.4692437 -143.259033203
89408.4099809 -147.651000977
89286.3507182 -150.067871094
89164.2914554 -149.841552734
89042.2321926 -146.260253906
88920.1729298 -138.676513672
88798.1136671 -126.622924805
88676.0544043 -109.917358398
88553.9951415 -88.7484130859
88431.9358788 -63.7237548828
88309.876616 -35.8771972656
88187.8173532 -6.62670898438
88065.7580904 22.3125
87943.6988277 49.0567626953
87821.6395649 71.7098388672
87699.5803021 88.5335693359
87577.5210393 98.1165771484
87455.4617766 99.5203857422
87333.4025138 92.3914794922
87211.343251 77.0205078125
87089.2839883 54.3482666016
86967.2247255 25.9058837891
86845.1654627 -6.29675292969
86723.1061999 -39.9349365234
86601.0469372 -72.5617675781
86478.9876744 -101.819702148
86356.9284116 -125.644897461
86234.8691488 -142.447387695
86112.8098861 -151.250366211
85990.7506233 -151.770141602
85868.6913605 -144.434936523
85746.6320978 -130.334716797
85624.572835 -111.110717773
85502.5135722 -88.7932128906
85380.4543094 -65.6043701172
85258.3950467 -43.7447509766
85136.3357839 -25.1867675781
85014.2765211 -11.4914550781
84892.2172583 -3.67138671875
84770.1579956 -2.10852050781
84648.0987328 -6.53771972656
84526.03947 -16.0946044922
84403.9802073 -29.4237060547
84281.9209445 -44.8338623047
84159.8616817 -60.4847412109
84037.8024189 -74.5850830078
83915.7431562 -85.5812988281
83793.6838934 -92.3172607422
83671.6246306 -94.1495361328
83549.5653679 -91.0053710938
83427.5061051 -83.3786621094
83305.4468423 -72.2651367188
83183.3875795 -59.0460205078
83061.3283168 -45.3287353516
82939.269054 -32.7680664062
82817.2097912 -22.8833007812
82695.1505284 -16.8914794922
82573.0912657 -15.5776367188
82451.0320029 -19.2120361328
82328.9727401 -27.5255126953
82206.9134774 -39.7454833984
82084.8542146 -54.685546875
81962.7949518 -70.8833007812
81840.735689 -86.7645263672
81718.6764263 -100.823486328
81596.6171635 -111.790649414
81474.5579007 -118.776123047
81352.4986379 -121.370117188
81230.4393752 -119.685791016
81108.3801124 -114.346801758
80986.3208496 -106.412841797
80864.2615869 -97.255859375
80742.2023241 -88.3989257812
80620.1430613 -81.3341064453
80498.0837985 -77.341796875
80376.0245358 -77.3306884766
80253.965273 -81.7145996094
80131.9060102 -90.3453369141
80009.8467474 -102.505004883
79887.7874847 -116.963745117
79765.7282219 -132.095703125
79643.6689591 -146.044799805
79521.6096964 -156.919311523
79399.5504336 -162.99987793
79277.4911708 -162.934814453
79155.431908 -155.904541016
79033.3726453 -141.73449707
78911.3133825 -120.946044922
78789.2541197 -94.7353515625
78667.1948569 -64.8834228516
78545.1355942 -33.6031494141
78423.0763314 -3.33923339844
78301.0170686 23.4619140625
78178.9578059 44.5866699219
78056.8985431 58.2717285156
77934.8392803 63.3817138672
77812.7800175 59.5268554688
77690.7207548 47.1123046875
77568.661492 27.3076171875
77446.6022292 1.943359375
77324.5429664 -26.6583251953
77202.4837037 -55.9024658203
77080.4244409 -83.1665039062
76958.3651781 -106.051513672
76836.3059154 -122.610229492
76714.2466526 -131.532348633
76592.1873898 -132.267700195
76470.128127 -125.07434082
76348.0688643 -110.98840332
76226.0096015 -91.7150878906
76103.9503387 -69.4564208984
75981.8910759 -46.6884765625
75859.8318132 -25.9127197266
75737.7725504 -9.40380859375
75615.7132876 1.01867675781
75493.6540249 4.17419433594
75371.5947621 -0.359619140625
75249.5354993 -12.2006835938
75127.4762365 -30.1976318359
75005.4169738 -52.5404052734
74883.357711 -76.9351806641
74761.2984482 -100.828613281
74639.2391855 -121.658447266
74517.1799227 -137.103393555
74395.1206599 -145.312988281
74273.0613971 -145.092041016
74151.0021344 -136.021850586
74028.9428716 -118.509643555
73906.8836088 -93.7581787109
73784.824346 -63.6616210938
73662.7650833 -30.6363525391
73540.7058205 2.59509277344
73418.6465577 33.2495117188
73296.587295 58.7313232422
73174.5280322 76.8626708984
73052.4687694 86.0745849609
72930.4095066 85.5401611328
72808.3502439 75.2423095703
72686.2909811 55.9669189453
72564.2317183 29.2260742188
72442.1724555 -2.8798828125
72320.1131928 -37.8497314453
72198.05393 -72.9975585938
72075.9946672 -105.679199219
71953.9354045 -133.509765625
71831.8761417 -154.550170898
71709.8168789 -167.449951172
71587.7576161 -171.536132812
71465.6983534 -166.83972168
71343.6390906 -154.064453125
71221.5798278 -134.499755859
71099.520565 -109.890258789
70977.4613023 -82.2763671875
70855.4020395 -53.8178710938
70733.3427767 -26.6204833984
70611.283514 -2.578125
70489.2242512 16.7583007812
70367.1649884 30.2730712891
70245.1057256 37.3380126953
70123.0464629 37.8204345703
70000.9872001 32.0550537109
69878.9279373 20.7796630859
69756.8686745 5.0478515625
69634.8094118 -13.87109375
69512.750149 -34.5992431641
69390.6908862 -55.7502441406
69268.6316235 -76.0180664062
69146.5723607 -94.248046875
69024.5130979 -109.487182617
68902.4538351 -121.014526367
68780.3945724 -128.351074219
68658.3353096 -131.255004883
68536.2760468 -129.704589844
68414.216784 -123.87512207
68292.1575213 -114.110717773
68170.0982585 -100.896850586
68048.0389957 -84.8359375
67925.979733 -66.6234130859
67803.9204702 -47.0267333984
67681.8612074 -26.8640136719
67559.8019446 -6.98205566406
67437.7426819 11.7696533203
67315.6834191 28.5698242188
67193.6241563 42.66015625
67071.5648935 53.3853759766
66949.5056308 60.2341308594
66827.446368 62.8786621094
66705.3871052 61.2099609375
66583.3278425 55.3608398438
66461.2685797 45.7175292969
66339.2093169 32.9110107422
66217.1500541 17.791015625
66095.0907914 1.38037109375
65973.0315286 -15.1892089844
65850.9722658 -30.7547607422
65728.9130031 -44.2062988281
65606.8537403 -54.5733642578
65484.7944775 -61.1040039062
65362.7352147 -63.3304443359
65240.675952 -61.1112060547
65118.6166892 -54.6516113281
64996.5574264 -44.4906005859
64874.4981636 -31.4622802734
64752.4389009 -16.6296386719
64630.3796381 -1.19689941406
64508.3203753 13.5906982422
64386.2611126 26.5545654297
64264.2018498 36.6826171875
64142.142587 43.2182617188
64020.0833242 45.7259521484
63898.0240615 44.1293945312
63775.9647987 38.7176513672
63653.9055359 30.1195068359
63531.8462731 19.2469482422
63409.7870104 7.21459960938
63287.7277476 -4.75891113281
63165.6684848 -15.4586181641
63043.6092221 -23.7790527344
62921.5499593 -28.8198242188
62799.4906965 -29.9635009766
62677.4314337 -26.9274902344
62555.372171 -19.7864990234
62433.3129082 -8.96618652344
62311.2536454 4.79455566406
62189.1943826 20.5042724609
62067.1351199 36.9982910156
61945.0758571 53.0310058594
61823.0165943 67.3701171875
61700.9573316 78.8864746094
61578.8980688 86.6319580078
61456.838806 89.9007568359
61334.7795432 88.2696533203
61212.7202805 81.6153564453
61090.6610177 70.1112060547
60968.6017549 54.2039794922
60846.5424921 34.5756835938
60724.4832294 12.09375
60602.4239666 -12.2436523438
60480.3647038 -37.3637695312
60358.3054411 -62.1729736328
60236.2461783 -85.6055908203
60114.1869155 -106.663330078
59992.1276527 -124.450683594
59870.06839 -138.199829102
59748.0091272 -147.292480469
59625.9498644 -151.275268555
59503.8906016 -149.874145508
59381.8313389 -143.005737305
59259.7720761 -130.787231445
59137.7128133 -113.542724609
59015.6535506 -91.8071289062
58893.5942878 -66.3216552734
58771.535025 -38.0222167969
58649.4757622 -8.01525878906
58527.4164995 22.4586181641
58405.3572367 52.0743408203
58283.2979739 79.4847412109
58161.2387111 103.393066406
58039.1794484 122.631713867
57917.1201856 136.240966797
57795.0609228 143.542114258
57673.0016601 144.197631836
57550.9423973 138.251953125
57428.8831345 126.146606445
57306.8238717 108.708007812
57184.764609 87.1036376953
57062.7053462 62.7689208984
56940.6460834 37.3103027344
56818.5868206 12.3887939453
56696.5275579 -10.4063720703
56574.4682951 -29.6828613281
56452.4090323 -44.3588867188
56330.3497696 -53.7553710938
56208.2905068 -57.6571044922
56086.231244 -56.3363037109
55964.1719812 -50.5344238281
55842.1127185 -41.4047851562
55720.0534557 -30.4161376953
55597.9941929 -19.2272949219
55475.9349302 -9.54333496094
55353.8756674 -2.96166992188
55231.8164046 -0.828002929688
55109.7571418 -4.10803222656
54987.6978791 -13.2928466797
54865.6386163 -28.3420410156
54743.5793535 -48.6730957031
54621.5200907 -73.1977539062
54499.460828 -100.403442383
54377.4015652 -128.471069336
54255.3423024 -155.420898438
54133.2830397 -179.274169922
54011.2237769 -198.214355469
53889.1645141 -210.736450195
53767.1052513 -215.769042969
53645.0459886 -212.760986328
53522.9867258 -201.722167969
53400.927463 -183.220825195
53278.8682002 -158.330322266
53156.8089375 -128.53918457
53034.7496747 -95.6256103516
52912.6904119 -61.5139160156
52790.6311492 -28.1217041016
52668.5718864 2.78820800781
52546.5126236 29.7357177734
52424.4533608 51.6235351562
52302.3940981 67.8012695312
52180.3348353 78.0889892578
52058.2755725 82.7591552734
51936.2163097 82.482421875
51814.157047 78.2419433594
51692.0977842 71.2269287109
51570.0385214 62.7147216797
51447.9792587 53.9544677734
51325.9199959 46.0616455078
51203.8607331 39.9321289062
51081.8014703 36.1840820312
50959.7422076 35.1304931641
50837.6829448 36.7816162109
50715.623682 40.8774414062
50593.5644192 46.9421386719
50471.5051565 54.3557128906
50349.4458937 62.4331054688
50227.3866309 70.5028076172
50105.3273682 77.9761962891
49983.2681054 84.4018554688
49861.2088426 89.4998779297
49739.1495798 93.1743164062
49617.0903171 95.5024414062
49495.0310543 96.7066650391
49372.9717915 97.1103515625
49250.9125287 97.0848388672
49128.853266 96.9949951172
49006.7940032 97.1491699219
48884.7347404 97.7574462891
48762.6754777 98.9064941406
48640.6162149 100.549194336
48518.5569521 102.514160156
48396.4976893 104.528198242
48274.4384266 106.254150391
48152.3791638 107.335327148
48030.319901 107.443603516
47908.2606382 106.32421875
47786.2013755 103.833129883
47664.1421127 99.9621582031
47542.0828499 94.8485107422
47420.0235872 88.7696533203
47297.9643244 82.1208496094
47175.9050616 75.3822021484
47053.8457988 69.0721435547
46931.7865361 63.6998291016
46809.7272733 59.71484375
46687.6680105 57.4632568359
46565.6087478 57.1516113281
46443.549485 58.8254394531
46321.4902222 62.3607177734
46199.4309594 67.4716796875
46077.3716967 73.7333984375
45955.3124339 80.6156005859
45833.2531711 87.5260009766
45711.1939083 93.8581542969
45589.1346456 99.041015625
45467.0753828 102.582397461
45345.01612 104.106567383
45222.9568573 103.381469727
45100.8975945 100.333129883
44978.8383317 95.0471191406
44856.7790689 87.7578125
44734.7198062 78.8284912109
44612.6605434 68.7185058594
44490.6012806 57.9509277344
44368.5420178 47.0726318359
44246.4827551 36.6179199219
44124.4234923 27.0748291016
44002.3642295 18.8575439453
43880.3049668 12.2852783203
43758.245704 7.57043457031
43636.1864412 4.814453125
43514.1271784 4.01147460938
43392.0679157 5.05883789062
43270.0086529 7.77319335938
43147.9493901 11.9097900391
43025.8901273 17.1843261719
42903.8308646 23.2941894531
42781.7716018 29.9406738281
42659.712339 36.8468017578
42537.6530763 43.7733154297
42415.5938135 50.5306396484
42293.5345507 56.9852294922
42171.4752879 63.0638427734
42049.4160252 68.7510986328
41927.3567624 74.0828857422
41805.2974996 79.1359863281
41683.2382368 84.0152587891
41561.1789741 88.8359375
41439.1197113 93.7053222656
41317.0604485 98.7038574219
41195.0011858 103.867553711
41072.941923 109.171264648
40950.8826602 114.518188477
40828.8233974 119.732543945
40706.7641347 124.561157227
40584.7048719 128.681030273
40462.6456091 131.715942383
40340.5863463 133.260131836
40218.5270836 132.908203125
40096.4678208 130.291748047
39974.408558 125.114990234
39852.3492953 117.192382812
39730.2900325 106.481079102
39608.2307697 93.1055908203
39486.1715069 77.3728027344
39364.1122442 59.7731933594
39242.0529814 40.9685058594
39119.9937186 21.7630615234
38997.9344558 3.06188964844
38875.8751931 -14.1817626953
38753.8159303 -29.0307617188
38631.7566675 -40.6281738281
38509.6974048 -48.2631835938
38387.638142 -51.4293212891
38265.5788792 -49.8701171875
38143.5196164 -43.6101074219
38021.4603537 -32.9636230469
37899.4010909 -18.5238037109
37777.3418281 -1.12878417969
37655.2825653 18.1918945312
37533.2233026 38.2875976562
37411.1640398 57.9696044922
37289.104777 76.0963134766
37167.0455143 91.6608886719
37044.9862515 103.866821289
36922.9269887 112.190917969
36800.8677259 116.424072266
36678.8084632 116.688476562
36556.7492004 113.42956543
36434.6899376 107.380981445
36312.6306749 99.5076904297
36190.5714121 90.9300537109
36068.5121493 82.8354492188
35946.4528865 76.384765625
35824.3936238 72.6217041016
35702.334361 72.3916015625
35580.2750982 76.2768554688
35458.2158354 84.5545654297
35336.1565727 97.1788330078
35214.0973099 113.78894043
35092.0380471 133.743896484
34969.9787844 156.178100586
34847.9195216 180.073852539
34725.8602588 204.345092773
34603.800996 227.924926758
34481.7417333 249.84765625
34359.6824705 269.322753906
34237.6232077 285.789550781
34115.5639449 298.954589844
33993.5046822 308.802246094
33871.4454194 315.586914062
33749.3861566 319.798706055
33627.3268939 322.114990234
33505.2676311 323.337768555
33383.2083683 324.322143555
33261.1491055 325.906860352
33139.0898428 328.847045898
33017.03058 333.759521484
32894.9713172 341.081298828
32772.9120544 351.045776367
32650.8527917 363.678222656
32528.7935289 378.807617188
32406.7342661 396.094116211
32284.6750034 415.070800781
32162.6157406 435.189697266
32040.5564778 455.873168945
31918.497215 476.563598633
31796.4379523 496.764160156
31674.3786895 516.072998047
31552.3194267 534.203735352
31430.2601639 550.991821289
31308.2009012 566.390014648
31186.1416384 580.450439453
31064.0823756 593.298583984
30942.0231129 605.102050781
30819.9638501 616.036010742
30697.9045873 626.252685547
30575.8453245 635.854980469
30453.7860618 644.877319336
30331.726799 653.279907227
30209.6675362 660.949951172
30087.6082734 667.716186523
29965.5490107 673.371582031
29843.4897479 677.703491211
29721.4304851 680.526977539
29599.3712224 681.718505859
29477.3119596 681.248168945
29355.2526968 679.202758789
29233.193434 675.802124023
29111.1341713 671.403198242
28989.0749085 666.49206543
28867.0156457 661.664550781
28744.9563829 657.594848633
28622.8971202 654.996704102
28500.8378574 654.577514648
28378.7785946 656.991333008
28256.7193319 662.792114258
28134.6600691 672.391723633
28012.6008063 686.029052734
27890.5415435 703.746704102
27768.4822808 725.383056641
27646.423018 750.578979492
27524.3637552 778.795654297
27402.3044925 809.348022461
27280.2452297 841.446289062
27158.1859669 874.246459961
27036.1267041 906.903320312
26914.0674414 938.622558594
26792.0081786 968.710083008
26669.9489158 996.61328125
26547.889653 1021.94934082
26425.8303903 1044.52331543
26303.7711275 1064.3314209
26181.7118647 1081.54858398
26059.652602 1096.50598145
25937.5933392 1109.65625
25815.5340764 1121.53137207
25693.4748136 1132.69677734
25571.4155509 1143.70629883
25449.3562881 1155.05822754
25327.2970253 1167.1619873
25205.2377625 1180.31140137
25083.1784998 1194.67224121
24961.119237 1210.28051758
24839.0599742 1227.05456543
24717.0007115 1244.8157959
24594.9414487 1263.31970215
24472.8821859 1282.29125977
24350.8229231 1301.46118164
24228.7636604 1320.60192871
24106.7043976 1339.55664062
23984.6451348 1358.2611084
23862.585872 1376.75439453
23740.5266093 1395.17871094
23618.4673465 1413.76965332
23496.4080837 1432.83300781
23374.348821 1452.7175293
23252.2895582 1473.78161621
23130.2302954 1496.35681152
23008.1710326 1520.71655273
22886.1117699 1547.04748535
22764.0525071 1575.43078613
22641.9932443 1605.83129883
22519.9339815 1638.09973145
22397.8747188 1671.9831543
22275.815456 1707.14538574
22153.7561932 1743.19543457
22031.6969305 1779.71801758
21909.6376677 1816.3067627
21787.5784049 1852.59350586
21665.5191421 1888.27392578
21543.4598794 1923.12316895
21421.4006166 1957.0057373
21299.3413538 1989.87268066
21177.282091 2021.75292969
21055.2228283 2052.73474121
20933.1635655 2082.94543457
20811.1043027 2112.52697754
20689.04504 2141.61486816
20566.9857772 2170.3182373
20444.9265144 2198.71008301
20322.8672516 2226.82226562
20200.8079889 2254.64978027
20078.7487261 2282.16418457
19956.6894633 2309.33032227
19834.6302005 2336.13061523
19712.5709378 2362.58532715
19590.511675 2388.77453613
19468.4524122 2414.8527832
19346.3931495 2441.05505371
19224.3338867 2467.69519043
19102.2746239 2495.15197754
18980.2153611 2523.84753418
18858.1560984 2554.21740723
18736.0968356 2586.67590332
18614.0375728 2621.58093262
18491.9783101 2659.20117188
18369.9190473 2699.69018555
18247.8597845 2743.06970215
18125.8005217 2789.22644043
18003.741259 2837.92041016
17881.6819962 2888.8079834
17759.6227334 2941.47363281
17637.5634706 2995.47167969
17515.5042079 3050.37011719
17393.4449451 3105.79394531
17271.3856823 3161.46362305
17149.3264196 3217.22070312
17027.2671568 3273.04321289
16905.207894 3329.04296875
16783.1486312 3385.4473877
16661.0893685 3442.56774902
16539.0301057 3500.75524902
16416.9708429 3560.34960938
16294.9115801 3621.62792969
16172.8523174 3684.75646973
16050.7930546 3749.7532959
15928.7337918 3816.46691895
15806.6745291 3884.57263184
15684.6152663 3953.58911133
15562.5560035 4022.91638184
15440.4967407 4091.88928223
15318.437478 4159.84521484
15196.3782152 4226.19763184
15074.3189524 4290.50964355
14952.2596896 4352.55944824
14830.2004269 4412.39025879
14708.1411641 4470.3404541
14586.0819013 4527.0480957
14464.0226386 4583.42907715
14341.9633758 4640.62902832
14219.904113 4699.953125
14097.8448502 4762.77844238
13975.7855875 4830.45581055
13853.7263247 4904.21252441
13731.6670619 4985.05944824
13609.6077991 5073.71643066
13487.5485364 5170.55859375
13365.4892736 5275.59143066
13243.4300108 5388.45544434
13121.3707481 5508.45959473
12999.3114853 5634.64331055
12877.2522225 5765.85876465
12755.1929597 5900.86645508
12633.133697 6038.43786621
12511.0744342 6177.45275879
12389.0151714 6316.98522949
12266.9559086 6456.37084961
12144.8966459 6595.2487793
12022.8373831 6733.57543945
11900.7781203 6871.61328125
11778.7188576 7009.89099121
11656.6595948 7149.14562988
11534.600332 7290.24902344
11412.5410692 7434.12890625
11290.4818065 7581.68933105
11168.4225437 7733.74133301
11046.3632809 7890.94763184
10924.3040181 8053.78637695
10802.2447554 8222.53588867
10680.1854926 8397.28137207
10558.1262298 8577.94006348
10436.0669671 8764.30249023
10314.0077043 8956.08093262
10191.9484415 9152.9642334
10069.8891787 9354.66833496
9947.82991597 9560.97839355
9825.7706532 9771.78015137
9703.71139042 9987.07434082
9581.65212765 10206.9763184
9459.59286488 10431.7012939
9337.5336021 10661.5362549
9215.47433933 10896.8045654
9093.41507656 11137.8269043
8971.35581379 11384.883667
8849.29655101 11638.182373
8727.23728824 11897.836792
8605.17802547 12163.8538818
8483.1187627 12436.1369629
8361.05949992 12714.4981689
8239.00023715 12998.6810303
8116.94097438 13288.388916
7994.88171161 13583.3167725
7872.82244883 13883.1798096
7750.76318606 14187.7386475
7628.70392329 14496.8146973
7506.64466052 14810.2977295
7384.58539774 15128.142334
7262.52613497 15450.3560791
7140.4668722 15776.9813232
7018.40760943 16108.0718994
6896.34834665 16443.6716309
6774.28908388 16783.7941895
6652.22982111 17128.4094238
6530.17055833 17477.4378662
6408.11129556 17830.7520752
6286.05203279 18188.1881104
6163.99277002 18549.5604248
6041.93350724 18914.6816406
5919.87424447 19283.3809814
5797.8149817 19655.5180664
5675.75571893 20030.9912109
5553.69645615 20409.7337646
5431.63719338 20791.7009277
5309.57793061 21176.8458252
5187.51866784 21565.0863037
5065.45940506 21956.2675781
4943.40014229 22350.123291
4821.34087952 22746.2419434
4699.28161675 23144.0412598
4577.22235397 23542.7585449
4455.1630912 23941.4562988
4333.10382843 24339.048584
4211.04456566 24734.3447266
4088.98530288 25126.1080322
3966.92604011 25513.1282959
3844.86677734 25894.2963867
3722.80751456 26268.6789551
3600.74825179 26635.583252
3478.68898902 26994.6055908
3356.62972625 27345.6584473
3234.57046347 27688.9727783
3112.5112007 28025.0732422
2990.45193793 28354.7298584
2868.39267516 28678.8879395
2746.33341238 28998.5854492
2624.27414961 29314.8620605
2502.21488684 29628.6708984
2380.15562407 29940.800293
2258.09636129 30251.8140869
2136.03709852 30562.012207
2013.97783575 30871.4180908
1891.91857298 31179.7897949
1769.8593102 31486.6524658
1647.80004743 31791.3475342
1525.74078466 32093.0871582
1403.68152188 32391.0087891
1281.62225911 32684.2200928
1159.56299634 32971.8256836
1037.50373357 33252.9295654
915.444470795 33526.6147461
793.385208022 33791.8963623
671.325945249 34047.6564941
549.266682477 34292.5672607
427.207419704 34525.0130615
305.148156932 34743.0247803
183.088894159 34944.2374268
61.0296313863 35125.8841553
-61.0296313863 35284.8320312
-183.088894159 35417.6679688
-305.148156932 35520.8325195
-427.207419704 35590.7954102
-549.266682477 35624.2659912
-671.325945249 35618.4196777
-793.385208022 35571.1253662
-915.444470795 35481.1529541
-1037.50373357 35348.340332
-1159.56299634 35173.7038574
-1281.62225911 34959.4760742
-1403.68152189 34709.0653076
-1525.74078466 34426.930542
-1647.80004743 34118.3804932
-1769.8593102 33789.3063965
-1891.91857298 33445.8662109
-2013.97783575 33094.1450195
-2136.03709852 32739.8137207
-2258.09636129 32387.8151855
-2380.15562407 32042.1009521
-2502.21488684 31705.4399414
-2624.27414961 31379.3133545
-2746.33341238 31063.9046631
-2868.39267516 30758.1842041
-2990.45193793 30460.0803223
-3112.5112007 30166.7230225
-3234.57046347 29874.7373047
-3356.62972625 29580.5621338
-3478.68898902 29280.7681885
-3600.74825179 28972.3470459
-3722.80751456 28652.9508057
-3844.86677734 28321.0605469
-3966.92604011 27976.0761719
-4088.98530288 27618.3179932
-4211.04456566 27248.9517822
-4333.10382843 26869.8376465
-4455.1630912 26483.3303223
-4577.22235397 26092.0435791
-4699.28161675 25698.6070557
-4821.34087952 25305.4362793
-4943.40014229 24914.5383301
-5065.45940506 24527.3681641
-5187.51866784 24144.7486572
-5309.57793061 23766.8563232
-5431.63719338 23393.2738037
-5553.69645615 23023.0974121
-5675.75571893 22655.0875244
-5797.8149817 22287.8461914
-5919.87424447 21919.9997559
-6041.93350724 21550.3685303
-6163.99277002 21178.1113281
-6286.05203279 20802.8237305
-6408.11129556 20424.5895996
-6530.17055833 20043.9776611
-6652.22982111 19661.9916992
-6774.28908388 19279.9752197
-6896.34834665 18899.4892578
-7018.40760943 18522.1721191
-7140.4668722 18149.6010742
-7262.52613497 17783.1658936
-7384.58539774 17423.9700928
-7506.64466052 17072.7651367
-7628.70392329 16729.927002
-7750.76318606 16395.4681396
-7872.82244883 16069.0870361
-7994.88171161 15750.2440186
-8116.94097438 15438.2524414
-8239.00023715 15132.3760986
-8361.05949992 14831.9180908
-8483.1187627 14536.2956543
-8605.17802547 14245.0881348
-8727.23728824 13958.0584717
-8849.29655101 13675.145874
-8971.35581379 13396.43396
-9093.41507656 13122.0991211
-9215.47433933 12852.3494873
-9337.5336021 12587.3634033
-9459.59286488 12327.2349854
-9581.65212765 12071.9377441
-9703.71139042 11821.3098145
-9825.7706532 11575.0617676
-9947.82991597 11332.8118896
-10069.8891787 11094.1362305
-10191.9484415 10858.6352539
-10314.0077043 10626.0010986
-10436.0669671 10396.0820312
-10558.1262298 10168.9298096
-10680.1854926 9944.82666016
-10802.2447554 9724.28430176
-10924.3040181 9508.01489258
-11046.3632809 9296.87475586
-11168.4225437 9091.7878418
-11290.4818065 8893.65429688
-11412.5410692 8703.25646973
-11534.600332 8521.17285156
-11656.6595948 8347.70922852
-11778.7188576 8182.85644531
-11900.7781203 8026.27966309
-12022.8373831 7877.34277344
-12144.8966459 7735.16430664
-12266.9559086 7598.69970703
-12389.0151714 7466.84326172
-12511.0744342 7338.53405762
-12633.133697 7212.85888672
-12755.1929597 7089.13513184
-12877.2522225 6966.96716309
-12999.3114853 6846.26831055
-13121.3707481 6727.24206543
-13243.4300108 6610.3293457
-13365.4892736 6496.12145996
-13487.5485364 6385.25256348
-13609.6077991 6278.28198242
-13731.6670619 6175.58081055
-13853.7263247 6077.23742676
-13975.7855875 5982.99475098
-14097.8448502 5892.22570801
-14219.904113 5803.95788574
-14341.9633758 5716.94128418
-14464.0226386 5629.75720215
-14586.0819013 5540.95898438
-14708.1411641 5449.22814941
-14830.2004269 5353.53015137
-14952.2596896 5253.25390625
-15074.3189524 5148.31481934
-15196.3782152 5039.21252441
-15318.437478 4927.03039551
-15440.4967407 4813.37475586
-15562.5560035 4700.25744629
-15684.6152663 4589.92883301
-15806.6745291 4484.67858887
-15928.7337918 4386.62023926
-16050.7930546 4297.48168945
-16172.8523174 4218.4239502
-16294.9115801 4149.90649414
-16416.9708429 4091.61437988
-16539.0301057 4042.45861816
-16661.0893685 4000.64953613
-16783.1486312 3963.84143066
-16905.207894 3929.33557129
-17027.2671568 3894.32177734
-17149.3264196 3856.13989258
-17271.3856823 3812.53173828
-17393.4449451 3761.86291504
-17515.5042079 3703.28869629
-17637.5634706 3636.84838867
-17759.6227334 3563.47766113
-17881.6819962 3484.93371582
-18003.741259 3403.64135742
-18125.8005217 3322.47143555
-18247.8597845 3244.47216797
-18369.9190473 3172.57922363
-18491.9783101 3109.32946777
-18614.0375728 3056.60986328
-18736.0968356 3015.46252441
-18858.1560984 2985.96459961
-18980.2153611 2967.20166016
-19102.2746239 2957.32885742
-19224.3338867 2953.7220459
-19346.3931495 2953.20275879
-19468.4524122 2952.31640625
-19590.511675 2947.63769531
-19712.5709378 2936.07580566
-19834.6302005 2915.15002441
-19956.6894633 2883.20910645
-20078.7487261 2839.57763672
-20200.8079889 2784.60961914
-20322.8672516 2719.65332031
-20444.9265144 2646.92138672
-20566.9857772 2569.28796387
-20689.04504 2490.0255127
-20811.1043027 2412.51208496
-20933.1635655 2339.93066406
-21055.2228283 2274.99511719
-21177.282091 2219.72290039
-21299.3413538 2175.27722168
-21421.4006166 2141.89099121
-21543.4598794 2118.88122559
-21665.5191421 2104.74450684
-21787.5784049 2097.32910156
-21909.6376677 2094.06201172
-22031.6969305 2092.20715332
-22153.7561932 2089.13293457
-22275.815456 2082.56005859
-22397.8747188 2070.76672363
-22519.9339815 2052.73352051
-22641.9932443 2028.21484375
-22764.0525071 1997.73205566
-22886.1117699 1962.49072266
-23008.1710326 1924.23376465
-23130.2302954 1885.04333496
-23252.2895582 1847.11621094
-23374.348821 1812.53210449
-23496.4080837 1783.04089355
-23618.4673465 1759.88720703
-23740.5266093 1743.6895752
-23862.585872 1734.38513184
-23984.6451348 1731.24145508
-24106.7043976 1732.93725586
-24228.7636604 1737.69567871
-24350.8229231 1743.46142578
-24472.8821859 1748.10083008
-24594.9414487 1749.60131836
-24717.0007115 1746.25769043
-24839.0599742 1736.81994629
-24961.119237 1720.59423828
-25083.1784998 1697.48571777
-25205.2377625 1667.98217773
-25327.2970253 1633.08300781
-25449.3562881 1594.18041992
-25571.4155509 1552.90783691
-25693.4748136 1510.9732666
-25815.5340764 1469.99182129
-25937.5933392 1431.33813477
-26059.652602 1396.03076172
-26181.7118647 1364.65844727
-26303.7711275 1337.35742188
-26425.8303903 1313.83679199
-26547.889653 1293.44824219
-26669.9489158 1275.29162598
-26792.0081786 1258.34277344
-26914.0674414 1241.58898926
-27036.1267041 1224.15649414
-27158.1859669 1205.41601562
-27280.2452297 1185.05664062
-27402.3044925 1163.11572266
-27524.3637552 1139.9699707
-27646.423018 1116.27929688
-27768.4822808 1092.89880371
-27890.5415435 1070.765625
-28012.6008063 1050.77111816
-28134.6600691 1033.63757324
-28256.7193319 1019.81005859
-28378.7785946 1009.37768555
-28500.8378574 1002.03222656
-28622.8971202 997.0703125
-28744.9563829 993.440185547
-28867.0156457 989.829956055
-28989.0749085 984.786010742
-29111.1341713 976.854980469
-29233.193434 964.730957031
-29355.2526968 947.395385742
-29477.3119596 924.235961914
-29599.3712224 895.129638672
-29721.4304851 860.482666016
-29843.4897479 821.22253418
-29965.5490107 778.741210938
-30087.6082734 734.792724609
-30209.6675362 691.356811523
-30331.726799 650.475952148
-30453.7860618 614.087158203
-30575.8453245 583.85559082
-30697.9045873 561.032348633
-30819.9638501 546.345947266
-30942.0231129 539.937988281
-31064.0823756 541.348999023
-31186.1416384 549.557373047
-31308.2009012 563.065673828
-31430.2601639 580.029907227
-31552.3194267 598.416137695
-31674.3786895 616.174926758
-31796.4379523 631.414794922
-31918.497215 642.560791016
-32040.5564778 648.484008789
-32162.6157406 648.590698242
-32284.6750034 642.862670898
-32406.7342661 631.846679688
-32528.7935289 616.592407227
-32650.8527917 598.546508789
-32772.9120544 579.411865234
-32894.9713172 560.983520508
-33017.03058 544.977050781
-33139.0898428 532.866455078
-33261.1491055 525.741699219
-33383.2083683 524.20300293
-33505.2676311 528.298950195
-33627.3268939 537.514526367
-33749.3861566 550.811035156
-33871.4454194 566.712524414
-33993.5046822 583.434326172
-34115.5639449 599.039428711
-34237.6232077 611.611328125
-34359.6824705 619.426635742
-34481.7417333 621.114135742
-34603.800996 615.784423828
-34725.8602588 603.118896484
-34847.9195216 583.411621094
-34969.9787844 557.558105469
-35092.0380471 526.991821289
-35214.0973099 493.573974609
-35336.1565727 459.44519043
-35458.2158354 426.8515625
-35580.2750982 397.957885742
-35702.334361 374.66809082
-35824.3936238 358.462158203
-35946.4528865 350.268920898
-36068.5121493 350.381713867
-36190.5714121 358.427368164
-36312.6306749 373.389282227
-36434.6899376 393.684326172
-36556.7492004 417.286376953
-36678.8084632 441.888916016
-36800.8677259 465.08984375
-36922.9269887 484.586303711
-37044.9862515 498.361694336
-37167.0455143 504.849853516
-37289.104777 503.063598633
-37411.1640398 492.675292969
-37533.2233026 474.044067383
-37655.2825653 448.187011719
-37777.3418281 416.697998047
-37899.4010909 381.618652344
-38021.4603537 345.275146484
-38143.5196164 310.092895508
-38265.5788792 278.404907227
-38387.638142 252.26953125
-38509.6974048 233.314453125
-38631.7566675 222.616577148
-38753.8159303 220.628417969
-38875.8751931 227.158447266
-38997.9344558 241.401855469
-39119.9937186 262.021606445
-39242.0529814 287.269775391
-39364.1122442 315.138549805
-39486.1715069 343.527709961
-39608.2307697 370.412597656
-39730.2900325 393.998291016
-39852.3492953 412.848388672
-39974.408558 425.977661133
-40096.4678208 432.899902344
-40218.5270836 433.632202148
-40340.5863463 428.653808594
-40462.6456091 418.82824707
-40584.7048719 405.294799805
-40706.7641347 389.345458984
-40828.8233974 372.293701172
-40950.8826602 355.354125977
-41072.941923 339.540039062
-41195.0011858 325.591796875
-41317.0604485 313.935791016
-41439.1197113 304.685302734
-41561.1789741 297.671264648
-41683.2382368 292.506103516
-41805.2974996 288.666748047
-41927.3567624 285.588256836
-42049.4160252 282.757080078
-42171.4752879 279.792724609
-42293.5345507 276.506225586
-42415.5938135 272.931274414
-42537.6530763 269.322143555
-42659.712339 266.118774414
-42781.7716018 263.883666992
-42903.8308646 263.216308594
-43025.8901273 264.654907227
-43147.9493901 268.579956055
-43270.0086529 275.126464844
-43392.0679157 284.118896484
-43514.1271784 295.040405273
-43636.1864412 307.034545898
-43758.245704 318.950439453
-43880.3049668 329.422973633
-44002.3642295 336.985717773
-44124.4234923 340.203735352
-44246.4827551 337.81628418
-44368.5420178 328.875610352
-44490.6012806 312.865112305
-44612.6605434 289.787353516
-44734.7198062 260.209228516
-44856.7790689 225.259277344
-44978.8383317 186.574462891
-45100.8975945 146.197998047
-45222.9568573 106.437988281
-45345.01612 69.6956787109
-45467.0753828 38.2788085938
-45589.1346456 14.2166748047
-45711.1939083 -0.906494140625
-45833.2531711 -6.087890625
-45955.3124339 -0.99365234375
-46077.3716967 14.0057373047
-46199.4309594 37.8576660156
-46321.4902222 68.9066162109
-46443.549485 105.02331543
-46565.6087478 143.771728516
-46687.6680105 182.602416992
-46809.7272733 219.051757812
-46931.7865361 250.931884766
-47053.8457988 276.494506836
-47175.9050616 294.55456543
-47297.9643244 304.562866211
-47420.0235872 306.623535156
-47542.0828499 301.453979492
-47664.1421127 290.293579102
-47786.2013755 274.770385742
-47908.2606382 256.73840332
-48030.319901 238.100952148
-48152.3791638 220.638305664
-48274.4384266 205.852661133
-48396.4976893 194.848022461
-48518.5569521 188.251708984
-48640.6162149 186.186401367
-48762.6754777 188.292358398
-48884.7347404 193.796875
-49006.7940032 201.622558594
-49128.853266 210.522705078
-49250.9125287 219.228881836
-49372.9717915 226.59777832
-49495.0310543 231.737792969
-49617.0903171 234.10949707
-49739.1495798 233.583251953
-49861.2088426 230.453125
-49983.2681054 225.404052734
-50105.3273682 219.436035156
-50227.3866309 213.754272461
-50349.4458937 209.634643555
-50471.5051565 208.280029297
-50593.5644192 210.681030273
-50715.623682 217.494995117
-50837.6829448 228.956665039
-50959.7422076 244.828125
-51081.8014703 264.395385742
-51203.8607331 286.510620117
-51325.9199959 309.678833008
-51447.9792587 332.178466797
-51570.0385214 352.20690918
-51692.0977842 368.038696289
-51814.157047 378.177978516
-51936.2163097 381.496459961
-52058.2755725 377.339111328
-52180.3348353 365.592163086
-52302.3940981 346.704345703
-52424.4533608 321.661010742
-52546.5126236 291.912719727
-52668.5718864 259.264892578
-52790.6311492 225.737792969
-52912.6904119 193.409545898
-53034.7496747 164.255493164
-53156.8089375 139.998046875
-53278.8682002 121.976928711
-53400.927463 111.054931641
-53522.9867258 107.561523438
-53645.0459886 111.281005859
-53767.1052513 121.483764648
-53889.1645141 136.99621582
-54011.2237769 156.305419922
-54133.2830397 177.682617188
-54255.3423024 199.322753906
-54377.4015652 219.480102539
-54499.460828 236.595214844
-54621.5200907 249.399291992
-54743.5793535 256.991577148
-54865.6386163 258.883300781
-54987.6978791 255.007446289
-55109.7571418 245.695800781
-55231.8164046 231.627197266
-55353.8756674 213.753051758
-55475.9349302 193.209472656
-55597.9941929 171.222167969
-55720.0534557 149.013793945
-55842.1127185 127.720825195
-55964.1719812 108.325927734
-56086.231244 91.609375
-56208.2905068 78.1217041016
-56330.3497696 68.1761474609
-56452.4090323 61.8614501953
-56574.4682951 59.0679931641
-56696.5275579 59.5250244141
-56818.5868206 62.8433837891
-56940.6460834 68.5582275391
-57062.7053462 76.1691894531
-57184.764609 85.1732177734
-57306.8238717 95.0889892578
-57428.8831345 105.473754883
-57550.9423973 115.930175781
-57673.0016601 126.108276367
-57795.0609228 135.703125
-57917.1201856 144.449951172
-58039.1794484 152.121582031
-58161.2387111 158.526855469
-58283.2979739 163.513549805
-58405.3572367 166.975097656
-58527.4164995 168.858398438
-58649.4757622 169.174316406
-58771.535025 168.005371094
-58893.5942878 165.509765625
-59015.6535506 161.920288086
-59137.7128133 157.534179688
-59259.7720761 152.694335938
-59381.8313389 147.764404297
-59503.8906016 143.094604492
-59625.9498644 138.985839844
-59748.0091272 135.653808594
-59870.06839 133.194702148
-59992.1276527 131.563964844
-60114.1869155 130.562744141
-60236.2461783 129.842651367
-60358.3054411 128.926391602
-60480.3647038 127.244873047
-60602.4239666 124.188964844
-60724.4832294 119.173095703
-60846.5424921 111.701660156
-60968.6017549 101.4375
-61090.6610177 88.2596435547
-61212.7202805 72.3076171875
-61334.7795432 54.00390625
-61456.838806 34.0522460938
-61578.8980688 13.4072265625
-61700.9573316 -6.7822265625
-61823.0165943 -25.2528076172
-61945.0758571 -40.7261962891
-62067.1351199 -52.0174560547
-62189.1943826 -58.1447753906
-62311.2536454 -58.4306640625
-62433.3129082 -52.5827636719
-62555.372171 -40.7468261719
-62677.4314337 -23.5257568359
-62799.4906965 -1.95910644531
-62921.5499593 22.5360107422
-63043.6092221 48.2603759766
-63165.6684848 73.3568115234
-63287.7277476 95.9549560547
-63409.7870104 114.323852539
-63531.8462731 127.018554688
-63653.9055359 133.011230469
-63775.9647987 131.787719727
-63898.0240615 123.408081055
-64020.0833242 108.518432617
-64142.142587 88.3145751953
-64264.2018498 64.45703125
-64386.2611126 38.9466552734
-64508.3203753 13.9671630859
-64630.3796381 -8.28991699219
-64752.4389009 -25.8051757812
-64874.4981636 -36.8985595703
-64996.5574264 -40.3703613281
-65118.6166892 -35.6055908203
-65240.675952 -22.6271972656
-65362.7352147 -2.09899902344
-65484.7944775 24.7249755859
-65606.8537403 56.1021728516
-65728.9130031 89.9405517578
-65850.9722658 123.966674805
-65973.0315286 155.907714844
-66095.0907914 183.669433594
-66217.1500541 205.496704102
-66339.2093169 220.102416992
-66461.2685797 226.753173828
-66583.3278425 225.306640625
-66705.3871052 216.197753906
-66827.446368 200.376586914
-66949.5056308 179.205078125
-67071.5648935 154.323486328
-67193.6241563 127.49987793
-67315.6834191 100.477172852
-67437.7426819 74.8308105469
-67559.8019446 51.8536376953
-67681.8612074 32.4720458984
-67803.9204702 17.2045898438
-67925.979733 6.16186523438
-68048.0389957 -0.912353515625
-68170.0982585 -4.56921386719
-68292.1575213 -5.55688476562
-68414.216784 -4.71154785156
-68536.2760468 -2.85034179688
-68658.3353096 -0.674926757812
-68780.3945724 1.30029296875
-68902.4538351 2.79052734375
-69024.5130979 3.74890136719
-69146.5723607 4.3427734375
-69268.6316235 4.89916992188
-69390.6908862 5.83129882812
-69512.750149 7.55285644531
-69634.8094118 10.3928222656
-69756.8686745 14.5230712891
-69878.9279373 19.9061279297
-70000.9872001 26.2728271484
-70123.0464629 33.1331787109
-70245.1057256 39.8181152344
-70367.1649884 45.5518798828
-70489.2242512 49.54296875
-70611.283514 51.0867919922
-70733.3427767 49.6647949219
-70855.4020395 45.0295410156
-70977.4613023 37.2630615234
-71099.520565 26.8026123047
-71221.5798278 14.4237060547
-71343.6390906 1.18505859375
-71465.6983534 -11.6638183594
-71587.7576161 -22.8035888672
-71709.8168789 -30.982421875
-71831.8761417 -35.1531982422
-71953.9354045 -34.6020507812
-72075.9946672 -29.044921875
-72198.05393 -18.6862792969
-72320.1131928 -4.22924804688
-72442.1724555 13.1663818359
-72564.2317183 31.9755859375
-72686.2909811 50.4444580078
-72808.3502439 66.7546386719
-72930.4095066 79.2054443359
-73052.4687694 86.3914794922
-73174.5280322 87.3590087891
-73296.587295 81.7243652344
-73418.6465577 69.7396240234
-73540.7058205 52.2979736328
-73662.7650833 30.8742675781
-73784.824346 7.40649414062
-73906.8836088 -15.8729248047
-74028.9428716 -36.6435546875
-74151.0021344 -52.7153320312
-74273.0613971 -62.2437744141
-74395.1206599 -63.9191894531
-74517.1799227 -57.10546875
-74639.2391855 -41.9213867188
-74761.2984482 -19.2484130859
-74883.357711 9.33447265625
-75005.4169738 41.6850585938
-75127.4762365 75.2883300781
-75249.5354993 107.487915039
-75371.5947621 135.733642578
-75493.6540249 157.823120117
-75615.7132876 172.114257812
-75737.7725504 177.683959961
-75859.8318132 174.420043945
-75981.8910759 163.036010742
-76103.9503387 145.005371094
-76226.0096015 122.419677734
-76348.0688643 97.7882080078
-76470.128127 73.7926025391
-76592.1873898 53.0252685547
-76714.2466526 37.7330322266
-76836.3059154 29.5944824219
-76958.3651781 29.5515136719
-77080.4244409 37.7126464844
-77202.4837037 53.3369140625
-77324.5429664 74.9025878906
-77446.6022292 100.251342773
-77568.661492 126.797607422
-77690.7207548 151.777832031
-77812.7800175 172.520996094
-77934.8392803 186.707885742
-78056.8985431 192.599731445
-78178.9578059 189.20715332
-78301.0170686 176.389282227
-78423.0763314 154.869018555
-78545.1355942 126.164672852
-78667.1948569 92.4453125
-78789.2541197 56.3256835938
-78911.3133825 20.6166992188
-79033.3726453 -11.9371337891
-79155.431908 -38.9129638672
-79277.4911708 -58.4291992188
-79399.5504336 -69.3092041016
-79521.6096964 -71.1744384766
-79643.6689591 -64.4565429688
-79765.7282219 -50.3310546875
-79887.7874847 -30.5794677734
-80009.8467474 -7.39306640625
-80131.9060102 16.8563232422
-80253.965273 39.8599853516
-80376.0245358 59.6009521484
-80498.0837985 74.5466308594
-80620.1430613 83.7864990234
-80742.2023241 87.0993652344
-80864.2615869 84.9473876953
-80986.3208496 78.396484375
-81108.3801124 68.9736328125
-81230.4393752 58.4770507812
-81352.4986379 48.7603759766
-81474.5579007 41.5137939453
-81596.6171635 38.0650634766
-81718.6764263 39.2247314453
-81840.735689 45.1864013672
-81962.7949518 55.4990234375
-82084.8542146 69.1077880859
-82206.9134774 84.4650878906
-82328.9727401 99.693359375
-82451.0320029 112.789794922
-82573.0912657 121.842773438
-82695.1505284 125.245727539
-82817.2097912 121.878173828
-82939.269054 111.240844727
-83061.3283168 93.5264892578
-83183.3875795 69.6198730469
-83305.4468423 41.0281982422
-83427.5061051 9.74621582031
-83549.5653679 -21.9285888672
-83671.6246306 -51.6121826172
-83793.6838934 -77.0603027344
-83915.7431562 -96.3804931641
-84037.8024189 -108.212036133
-84159.8616817 -111.849853516
-84281.9209445 -107.306884766
-84403.9802073 -95.3038330078
-84526.03947 -77.1895751953
-84648.0987328 -54.8037109375
-84770.1579956 -30.2889404297
-84892.2172583 -5.87963867188
-85014.2765211 16.3157958984
-85136.3357839 34.517578125
-85258.3950467 47.4378662109
-85380.4543094 54.3942871094
-85502.5135722 55.3572998047
-85624.572835 50.9344482422
-85746.6320978 42.2857666016
-85868.6913605 30.98828125
-85990.7506233 18.8572998047
-86112.8098861 7.74914550781
-86234.8691488 -0.638916015625
-86356.9284116 -4.94946289062
-86478.9876744 -4.30554199219
-86601.0469372 1.59680175781
-86723.1061999 12.4600830078
-86845.1654627 27.4147949219
-86967.2247255 45.1125488281
-87089.2839883 63.8630371094
-87211.343251 81.8089599609
-87333.4025138 97.1143798828
-87455.4617766 108.151611328
-87577.5210393 113.665649414
-87699.5803021 112.901611328
-87821.6395649 105.681518555
-87943.6988277 92.4244384766
-88065.7580904 74.1091308594
-88187.8173532 52.181640625
-88309.876616 28.4201660156
-88431.9358788 4.76916503906
-88553.9951415 -16.8406982422
-88676.0544043 -34.6693115234
-88798.1136671 -47.3215332031
-88920.1729298 -53.8707275391
-89042.2321926 -53.9324951172
-89164.2914554 -47.6922607422
-89286.3507182 -35.8753662109
-89408.4099809 -19.6722412109
-89530.4692437 -0.62060546875
-89652.5285065 19.5380859375
-89774.5877693 39.0192871094
-89896.647032 56.1535644531
-90018.7062948 69.5318603516
-90140.7655576 78.1215820312
-90262.8248203 81.3480224609
-90384.8840831 79.1326904297
-90506.9433459 71.8864746094
-90629.0026087 60.4630126953
-90751.0618714 46.0736083984
-90873.1211342 30.1761474609
-90995.180397 14.3461914062
-91117.2396598 0.142822265625
-91239.2989225 -11.0201416016
-91361.3581853 -17.9875488281
-91483.4174481 -19.9520263672
-91605.4767108 -16.5125732422
-91727.5359736 -7.7021484375
-91849.5952364 6.01989746094
-91971.6544992 23.8056640625
-92093.7137619 44.482421875
-92215.7730247 66.6397705078
-92337.8322875 88.7283935547
-92459.8915503 109.16809082
-92581.950813 126.452758789
-92704.0100758 139.250366211
-92826.0693386 146.490112305
-92948.1286013 147.430541992
-93070.1878641 141.707763672
-93192.2471269 129.361206055
-93314.3063897 110.833496094
-93436.3656524 86.9479980469
-93558.4249152 58.8629150391
-93680.484178 28.0057373047
-93802.5434408 -4.00891113281
-93924.6027035 -35.4738769531
-94046.6619663 -64.6918945312
-94168.7212291 -90.0782470703
-94290.7804918 -110.259399414
-94412.8397546 -124.160888672
-94534.8990174 -131.076904297
-94656.9582802 -130.719238281
-94779.0175429 -123.236572266
-94901.0768057 -109.207519531
-95023.1360685 -89.5998535156
-95145.1953312 -65.7043457031
-95267.254594 -39.041015625
-95389.3138568 -11.2481689453
-95511.3731196 16.0405273438
-95633.4323823 41.3190917969
-95755.4916451 63.3233642578
-95877.5509079 81.1262207031
-95999.6101707 94.205078125
-96121.6694334 102.474243164
-96243.7286962 106.277099609
-96365.787959 106.340698242
-96487.8472217 103.691650391
-96609.9064845 99.54296875
-96731.9657473 95.16015625
-96854.0250101 91.720703125
-96976.0842728 90.1776123047
-97098.1435356 91.1435546875
-97220.2027984 94.8078613281
-97342.2620612 100.893188477
-97464.3213239 108.662597656
-97586.3805867 116.975341797
-97708.4398495 124.388061523
-97830.4991122 129.296508789
-97952.558375 130.101196289
-98074.6176378 125.382568359
-98196.6769006 114.071533203
-98318.7361633 95.5928955078
-98440.7954261 69.9685058594
-98562.8546889 37.8686523438
-98684.9139517 0.600219726562
-98806.9732144 -39.9660644531
-98929.0324772 -81.5290527344
-99051.09174 -121.537475586
-99173.1510027 -157.40612793
-99295.2102655 -186.744018555
-99417.2695283 -207.576171875
-99539.3287911 -218.537353516
-99661.3880538 -219.01574707
-99783.4473166 -209.23425293
-99905.5065794 -190.257080078
-100027.565842 -163.920288086
-100149.625105 -132.687988281
-100271.684368 -99.4493408203
-100393.74363 -67.2700195312
-100515.802893 -39.1220703125
-100637.862156 -17.6170654297
-100759.921419 -4.76696777344
-100881.980682 -1.79406738281
-101004.039944 -9.01318359375
-101126.099207 -25.7904052734
-101248.15847 -50.5921630859
-101370.217733 -81.1136474609
-101492.276995 -114.480712891
-101614.336258 -147.503295898
-101736.395521 -176.960571289
-101858.454784 -199.889404297
-101980.514047 -213.850097656
-102102.573309 -217.146240234
-102224.632572 -208.974975586
-102346.691835 -189.498413086
-102468.751098 -159.826904297
-102590.81036 -121.915771484
-102712.869623 -78.3890380859
-102834.928886 -32.3039550781
-102956.988149 13.1212158203
-103079.047411 54.787109375
-103201.106674 89.9791259766
-103323.165937 116.592041016
-103445.2252 133.293945312
-103567.284463 139.616455078
-103689.343725 135.962402344
-103811.402988 123.534179688
-103933.462251 104.190429688
-104055.521514 80.2474365234
-104177.580776 54.2438964844
-104299.640039 28.6943359375
-104421.699302 5.85522460938
-104543.758565 -12.4766845703
-104665.817828 -25.1120605469
-104787.87709 -31.5524902344
-104909.936353 -32.0036621094
-105031.995616 -27.3170166016
-105154.054879 -18.8707275391
-105276.114141 -8.40417480469
-105398.173404 2.18005371094
-105520.232667 11.0225830078
-105642.29193 16.5010986328
-105764.351192 17.39453125
-105886.410455 13.0025634766
-106008.469718 3.20837402344
-106130.528981 -11.5189208984
-106252.588244 -30.1804199219
-106374.647506 -51.3538818359
-106496.706769 -73.3383789062
-106618.766032 -94.3232421875
-106740.825295 -112.561645508
-106862.884557 -126.533081055
-106984.94382 -135.078491211
-107107.003083 -137.497314453
-107229.062346 -133.597412109
-107351.121609 -123.6953125
-107473.180871 -108.572143555
-107595.240134 -89.3861083984
-107717.299397 -67.5581054688
-107839.35866 -44.6379394531
-107961.417922 -22.1694335938
-108083.477185 -1.56335449219
-108205.536448 16.0080566406
-108327.595711 29.6883544922
-108449.654973 38.9786376953
-108571.714236 43.7451171875
-108693.773499 44.1944580078
-108815.832762 40.8217773438
-108937.892025 34.3392333984
-109059.951287 25.5942382812
-109182.01055 15.4877929688
-109304.069813 4.89770507812
-109426.129076 -5.38366699219
-109548.188338 -14.6936035156
-109670.247601 -22.5255126953
-109792.306864 -28.5366210938
-109914.366127 -32.5391845703
-110036.42539 -34.482421875
-110158.484652 -34.42578125
-110280.543915 -32.5142822266
-110402.603178 -28.9537353516
-110524.662441 -23.9940185547
-110646.721703 -17.9182128906
-110768.780966 -11.0384521484
-110890.840229 -3.69750976562
-111012.899492 3.72875976562
-111134.958754 10.83203125
-111257.018017 17.1739501953
-111379.07728 22.3004150391
-111501.136543 25.7620849609
-111623.195806 27.1451416016
-111745.255068 26.1082763672
-111867.314331 22.4224853516
-111989.373594 16.0098876953
-112111.432857 6.97485351562
-112233.492119 -4.37780761719
-112355.551382 -17.5401611328
-112477.610645 -31.818359375
-112599.669908 -46.3704833984
-112721.729171 -60.2619628906
-112843.788433 -72.5367431641
-112965.847696 -82.2946777344
-113087.906959 -88.7718505859
-113209.966222 -91.4117431641
-113332.025484 -89.9223632812
-113454.084747 -84.3096923828
-113576.14401 -74.8850097656
-113698.203273 -62.2434082031
-113820.262535 -47.2142333984
-113942.321798 -30.7867431641
-114064.381061 -14.0200195312
-114186.440324 2.05480957031
-114308.499587 16.533203125
-114430.558849 28.7191162109
-114552.618112 38.1883544922
-114674.677375 44.8223876953
-114796.736638 48.8089599609
-114918.7959 50.6101074219
-115040.855163 50.8985595703
-115162.914426 50.4711914062
-115284.973689 50.1481933594
-115407.032952 50.6671142578
-115529.092214 52.5870361328
-115651.151477 56.2114257812
-115773.21074 61.5396728516
-115895.270003 68.2536621094
-116017.329265 75.7416992188
-116139.388528 83.1590576172
-116261.447791 89.5170898438
-116383.507054 93.7947998047
-116505.566316 95.0587158203
-116627.625579 92.5786132812
-116749.684842 85.9262695312
-116871.744105 75.0458984375
-116993.803368 60.2854003906
-117115.86263 42.3872070312
-117237.921893 22.4353027344
-117359.981156 1.76147460938
-117482.040419 -18.1751708984
-117604.099681 -35.9304199219
-117726.158944 -50.2194824219
-117848.218207 -60.0513916016
-117970.27747 -64.8381347656
-118092.336732 -64.466796875
-118214.395995 -59.3255615234
-118336.455258 -50.2808837891
-118458.514521 -38.6063232422
-118580.573784 -25.8680419922
-118702.633046 -13.7806396484
-118824.692309 -4.04272460938
-118946.751572 1.82763671875
-119068.810835 2.64404296875
-119190.870097 -2.32666015625
-119312.92936 -13.2841796875
-119434.988623 -29.8635253906
-119557.047886 -51.1580810547
-119679.107149 -75.7915039062
-119801.166411 -102.035400391
-119923.225674 -127.958496094
-120045.284937 -151.595214844
-120167.3442 -171.115966797
-120289.403462 -184.98449707
-120411.462725 -192.087280273
-120533.521988 -191.822875977
-120655.581251 -184.145629883
-120777.640513 -169.559204102
-120899.699776 -149.062011719
-121021.759039 -124.053588867
-121143.818302 -96.2084960938
-121265.877565 -67.3342285156
-121387.936827 -39.2232666016
-121509.99609 -13.5179443359
-121632.055353 8.40539550781
-121754.114616 25.5207519531
-121876.173878 37.1988525391
-121998.233141 43.2175292969
-122120.292404 43.7362060547
-122242.351667 39.2395019531
-122364.41093 30.4609375
-122486.470192 18.2952880859
-122608.529455 3.70922851562
-122730.588718 -12.3395996094
-122852.647981 -28.9680175781
-122974.707243 -45.412109375
-123096.766506 -61.0506591797
-123218.825769 -75.4072265625
-123340.885032 -88.1354980469
-123462.944294 -98.994140625
-123585.003557 -107.81652832
-123707.06282 -114.482177734
-123829.122083 -118.897949219
-123951.181346 -120.990600586
-124073.240608 -120.711791992
-124195.299871 -118.056762695
-124317.359134 -113.092163086
-124439.418397 -105.987792969
-124561.477659 -97.0440673828
-124683.536922 -86.7117919922
-124805.596185 -75.5949707031
-124927.655448 -64.4332275391
-125049.714711 -54.0646972656
-125171.773973 -45.3649902344
-125293.833236 -39.1724853516
-125415.892499 -36.2023925781
-125537.951762 -36.9603271484
-125660.011024 -41.6661376953
-125782.070287 -50.1956787109
-125904.12955 -62.0529785156
-126026.188813 -76.3748779297
-126148.248075 -91.9749755859
-126270.307338 -107.422607422
-126392.366601 -121.155273438
-126514.425864 -131.611694336
-126636.485127 -137.378417969
-126758.544389 -137.330322266
-126880.603652 -130.757080078
-127002.662915 -117.456542969
-127124.722178 -97.7863769531
-127246.78144 -72.6684570312
-127368.840703 -43.5389404297
-127490.899966 -12.2504882812
-127612.959229 19.0695800781
-127735.018492 48.1900634766
-127857.077754 72.9635009766
-127979.137017 91.5115966797
-128101.19628 102.392700195
-128223.255543 104.73449707
-128345.314805 98.3181152344
-128467.374068 83.6077880859
-128589.433331 61.7208251953
-128711.492594 34.3402099609
-128833.551856 3.57751464844
-128955.611119 -28.1984863281
-129077.670382 -58.55859375
-129199.729645 -85.208984375
-129321.788908 -106.175292969
-129443.84817 -119.955322266
-129565.907433 -125.627929688
-129687.966696 -122.909423828
-129810.025959 -112.153808594
-129932.085221 -94.2999267578
-130054.144484 -70.7684326172
-130176.203747 -43.3256835938
-130298.26301 -13.923828125
-130420.322273 15.4663085938
-130542.381535 43.0122070312
-130664.440798 67.1545410156
-130786.500061 86.7080078125
-130908.559324 100.923095703
-131030.618586 109.502319336
-131152.677849 112.57800293
-131274.737112 110.652954102
-131396.796375 104.516357422
-131518.855637 95.1435546875
-131640.9149 83.5933837891
-131762.974163 70.9134521484
-131885.033426 58.0589599609
-132007.092689 45.8383789062
-132129.151951 34.8820800781
-132251.211214 25.6372070312
-132373.270477 18.3831787109
-132495.32974 13.2637939453
-132617.389002 10.3265380859
-132739.448265 9.56237792969
-132861.507528 10.9377441406
-132983.566791 14.4144287109
-133105.626054 19.9544677734
-133227.685316 27.5069580078
-133349.744579 36.9840087891
-133471.803842 48.2274169922
-133593.863105 60.9724121094
-133715.922367 74.8193359375
-133837.98163 89.2155761719
-133960.040893 103.458496094
-134082.100156 116.718139648
-134204.159418 128.083374023
-134326.218681 136.627197266
-134448.277944 141.487060547
-134570.337207 141.949829102
-134692.39647 137.535644531
-134814.455732 128.065551758
-134936.514995 113.708374023
-135058.574258 94.9970703125
-135180.633521 72.8112792969
-135302.692783 48.3233642578
-135424.752046 22.9156494141
-135546.811309 -1.93017578125
-135668.870572 -24.7553710938
-135790.929835 -44.2503662109
-135912.989097 -59.3699951172
-136035.04836 -69.4262695312
-136157.107623 -74.1470947266
-136279.166886 -73.6953125
-136401.226148 -68.6459960938
-136523.285411 -59.9202880859
-136645.344674 -48.6873779297
-136767.403937 -36.2397460938
-136889.463199 -23.8582763672
-137011.522462 -12.6802978516
-137133.581725 -3.58520507812
-137255.640988 2.88928222656
-137377.700251 6.59106445312
-137499.759513 7.75244140625
-137621.818776 6.94458007812
-137743.878039 4.98986816406
-137865.937302 2.84655761719
-137987.996564 1.47448730469
-138110.055827 1.69897460938
-138232.11509 4.0908203125
-138354.174353 8.87365722656
-138476.233616 15.8729248047
-138598.292878 24.513671875
-138720.352141 33.8656005859
-138842.411404 42.7368164062
-138964.470667 49.802734375
-139086.529929 53.7587890625
-139208.589192 53.4781494141
-139330.648455 48.1593017578
-139452.707718 37.4425048828
-139574.76698 21.4841308594
-139696.826243 0.97607421875
-139818.885506 -22.8923339844
-139940.944769 -48.5290527344
-140063.004032 -74.0822753906
-140185.063294 -97.6165771484
-140307.122557 -117.306884766
-140429.18182 -131.627563477
-140551.241083 -139.515625
-140673.300345 -140.492919922
-140795.359608 -134.729248047
-140917.418871 -123.040405273
-141039.478134 -106.818725586
-141161.537397 -87.8999023438
-141283.596659 -68.3837890625
-141405.655922 -50.4189453125
-141527.715185 -35.9808349609
-141649.774448 -26.6619873047
-141771.83371 -23.4976806641
-141893.892973 -26.8469238281
-142015.952236 -36.3426513672
-142138.011499 -50.9155273438
-142260.070761 -68.89453125
-142382.130024 -88.1706542969
-142504.189287 -106.410888672
-142626.24855 -121.302001953
-142748.307813 -130.793945312
-142870.367075 -133.325317383
-142992.426338 -128.000610352
-143114.485601 -114.703735352
-143236.544864 -94.1342773438
-143358.604126 -67.7609863281
-143480.663389 -37.6970214844
-143602.722652 -6.50805664062
-143724.781915 23.0281982422
-143846.841178 48.1862792969
-143968.90044 66.5559082031
-144090.959703 76.275390625
-144213.018966 76.2139892578
-144335.078229 66.0827636719
-144457.137491 46.4644775391
-144579.196754 18.7570800781
-144701.256017 -14.9597167969
-144823.31528 -52.125
-144945.374542 -89.9403076172
-145067.433805 -125.634765625
-145189.493068 -156.721191406
-145311.552331 -181.220947266
-145433.611594 -197.83215332
-145555.670856 -206.026611328
-145677.730119 -206.065063477
-145799.789382 -198.932250977
-145921.848645 -186.198120117
-146043.907907 -169.821777344
-146165.96717 -151.919677734
-146288.026433 -134.523193359
-146410.085696 -119.35144043
-146532.144959 -107.624511719
-146654.204221 -99.9346923828
-146776.263484 -96.1940917969
-146898.322747 -95.65625
-147020.38201 -97.0186767578
-147142.441272 -98.5849609375
-147264.500535 -98.4782714844
-147386.559798 -94.8754882812
-147508.619061 -86.2414550781
-147630.678323 -71.5352783203
-147752.737586 -50.3677978516
-147874.796849 -23.0904541016
-147996.856112 9.1904296875
-148118.915375 44.6846923828
-148240.974637 81.0581054688
-148363.0339 115.63684082
-148485.093163 145.651000977
-148607.152426 168.496582031
-148729.211688 181.987915039
-148851.270951 184.575683594
-148973.330214 175.510864258
-149095.389477 154.93762207
-149217.44874 123.902709961
-149339.508002 84.2878417969
-149461.567265 38.6624755859
-149583.626528 -9.91955566406
-149705.685791 -58.1708984375
-149827.745053 -102.833984375
-149949.804316 -140.941650391
-150071.863579 -170.048583984
-150193.922842 -188.412475586
-150315.982104 -195.110839844
-150438.041367 -190.087036133
-150560.10063 -174.12097168
-150682.159893 -148.733154297
-150804.219156 -116.030395508
-150926.278418 -78.5142822266
-151048.337681 -38.865234375
-151170.396944 0.271118164062
-151292.456207 36.4830322266
-151414.515469 67.7545166016
-151536.574732 92.5833740234
-151658.633995 110.04675293
-151780.693258 119.813598633
-151902.752521 122.106323242
-152024.811783 117.623291016
-152146.871046 107.430664062
-152268.930309 92.837890625
-152390.989572 75.2709960938
-152513.048834 56.1533203125
-152635.108097 36.8061523438
-152757.16736 18.3736572266
-152879.226623 1.77648925781
-153001.285885 -12.3087158203
-153123.345148 -23.4450683594
-153245.404411 -31.4134521484
-153367.463674 -36.1789550781
-153489.522937 -37.8548583984
-153611.582199 -36.6668701172
-153733.641462 -32.9243164062
-153855.700725 -27.0007324219
-153977.759988 -19.3216552734
-154099.81925 -10.3609619141
-154221.878513 -0.639038085938
-154343.937776 9.27905273438
-154465.997039 18.7928466797
-154588.056302 27.2811279297
-154710.115564 34.1301269531
-154832.174827 38.7697753906
-154954.23409 40.7198486328
-155076.293353 39.6365966797
-155198.352615 35.3587646484
-155320.411878 27.9439697266
-155442.471141 17.6884765625
-155564.530404 5.12731933594
-155686.589666 -8.99133300781
-155808.648929 -23.7553710938
-155930.708192 -38.1606445312
-156052.767455 -51.1978759766
-156174.826718 -61.9517822266
-156296.88598 -69.6938476562
-156418.945243 -73.9669189453
-156541.004506 -74.6448974609
-156663.063769 -71.9630126953
-156785.123031 -66.5114746094
-156907.182294 -59.1899414062
-157029.241557 -51.1284179688
-157151.30082 -43.5751953125
-157273.360083 -37.7700195312
-157395.419345 -34.8062744141
-157517.478608 -35.5050048828
-157639.537871 -40.30859375
-157761.597134 -49.2100830078
-157883.656396 -61.7269287109
-158005.715659 -76.9235839844
-158127.774922 -93.4832763672
-158249.834185 -109.823608398
-158371.893447 -124.24621582
-158493.95271 -135.105102539
-158616.011973 -140.978271484
-158738.071236 -140.822631836
-158860.130499 -134.098144531
-158982.189761 -120.844238281
-159104.249024 -101.700683594
-159226.308287 -77.8693847656
-159348.36755 -51.015625
-159470.426812 -23.1226806641
-159592.486075 3.69177246094
-159714.545338 27.3765869141
-159836.604601 46.1462402344
-159958.663864 58.6580810547
-160080.723126 64.1477050781
-160202.782389 62.5090332031
-160324.841652 54.3099365234
-160446.900915 40.7387695312
-160568.960177 23.4888916016
-160691.01944 4.58959960938
-160813.078703 -13.7985839844
-160935.137966 -29.6046142578
-161057.197228 -41.0599365234
-161179.256491 -46.8833007812
-161301.315754 -46.4172363281
-161423.375017 -39.7014160156
-161545.43428 -27.4754638672
-161667.493542 -11.1079101562
-161789.552805 7.53784179688
-161911.612068 26.2939453125
-162033.671331 42.9085693359
-162155.730593 55.2795410156
-162277.789856 61.6770019531
-162399.849119 60.9282226562
-162521.908382 52.5494384766
-162643.967645 36.8098144531
-162766.026907 14.7188720703
-162888.08617 -12.0596923828
-163010.145433 -41.3609619141
-163132.204696 -70.7230224609
-163254.263958 -97.6220703125
-163376.323221 -119.715942383
-163498.382484 -135.069824219
-163620.441747 -142.344360352
-163742.501009 -140.924194336
-163864.560272 -130.977783203
-163986.619535 -113.439941406
-164108.678798 -89.9216308594
-164230.738061 -62.5534667969
-164352.797323 -33.783203125
-164474.856586 -6.14306640625
-164596.915849 17.9860839844
-164718.975112 36.5930175781
-164841.034374 48.2136230469
-164963.093637 52.0512695312
-165085.1529 48.0308837891
-165207.212163 36.7791748047
-165329.271425 19.5389404297
-165451.330688 -1.97607421875
-165573.389951 -25.7681884766
-165695.449214 -49.7642822266
-165817.508477 -72.0240478516
-165939.567739 -90.927734375
-166061.627002 -105.324462891
-166183.686265 -114.625
-166305.745528 -118.833251953
-166427.80479 -118.514038086
-166549.864053 -114.700805664
-166671.923316 -108.757324219
-166793.982579 -102.20690918
-166916.041842 -96.5476074219
-167038.101104 -93.0772705078
-167160.160367 -92.7415771484
-167282.21963 -96.025390625
-167404.278893 -102.896240234
-167526.338155 -112.803833008
-167648.397418 -124.740112305
-167770.456681 -137.343994141
-167892.515944 -149.049682617
-168014.575206 -158.251831055
-168136.634469 -163.477905273
-168258.693732 -163.545654297
-168380.752995 -157.691040039
-168502.812258 -145.651123047
-168624.87152 -127.697875977
-168746.930783 -104.61706543
-168868.990046 -77.6346435547
-168991.049309 -48.3021240234
-169113.108571 -18.3493652344
-169235.167834 10.4781494141
-169357.227097 36.5798339844
-169479.28636 58.6457519531
-169601.345623 75.7689208984
-169723.404885 87.5180664062
-169845.464148 93.9615478516
-169967.523411 95.6429443359
-170089.582674 93.5107421875
-170211.641936 88.8110351562
-170333.701199 82.9547119141
-170455.760462 77.3725585938
-170577.819725 73.3731689453
-170699.878987 72.0153808594
-170821.93825 74.0104980469
-170943.997513 79.6600341797
-171066.056776 88.8337402344
-171188.116039 100.990356445
-171310.175301 115.235229492
-171432.234564 130.41027832
-171554.293827 145.203735352
-171676.35309 158.272827148
-171798.412352 168.363647461
-171920.471615 174.419067383
-172042.530878 175.667236328
-172164.590141 171.680908203
-172286.649404 162.407470703
-172408.708666 148.164428711
-172530.767929 129.608520508
-172652.827192 107.677246094
-172774.886455 83.5123291016
-172896.945717 58.3740234375
-173019.00498 33.5482177734
-173141.064243 10.2612304688
-173263.123506 -10.3988037109
-173385.182768 -27.5445556641
-173507.242031 -40.5340576172
-173629.301294 -48.9982910156
-173751.360557 -52.8487548828
-173873.41982 -52.2690429688
-173995.479082 -47.6907958984
-174117.538345 -39.7572021484
-174239.597608 -29.279296875
-174361.656871 -17.1837158203
-174483.716133 -4.45812988281
-174605.775396 7.90539550781
-174727.834659 18.9663085938
-174849.893922 27.8883056641
-174971.953185 33.9888916016
-175094.012447 36.7803955078
-175216.07171 36.0046386719
-175338.130973 31.6533203125
-175460.190236 23.9793701172
-175582.249498 13.4877929688
-175704.308761 0.915649414062
-175826.368024 -12.8109130859
-175948.427287 -26.6312255859
-176070.486549 -39.4202880859
-176192.545812 -50.0695800781
-176314.605075 -57.5729980469
-176436.664338 -61.109375
-176558.723601 -60.1193847656
-176680.782863 -54.3645019531
-176802.842126 -43.96484375
-176924.901389 -29.4106445312
-177046.960652 -11.5416259766
-177169.019914 8.50231933594
-177291.079177 29.3619384766
-177413.13844 49.55859375
-177535.197703 67.6141357422
-177657.256966 82.1727294922
-177779.316228 92.1212158203
-177901.375491 96.6893310547
-178023.434754 95.5260009766
-178145.494017 88.740234375
-178267.553279 76.900390625
-178389.612542 60.9938964844
-178511.671805 42.3464355469
-178633.731068 22.5068359375
-178755.79033 3.11108398438
-178877.849593 -14.2673339844
-178999.908856 -28.2631835938
-179121.968119 -37.8477783203
-179244.027382 -42.4283447266
-179366.086644 -41.9080810547
-179488.145907 -36.6965332031
-179610.20517 -27.6750488281
-179732.264433 -16.1125488281
-179854.323695 -3.54370117188
-179976.382958 8.380859375
-180098.442221 18.0590820312
-180220.501484 24.0975341797
-180342.560747 25.4564208984
-180464.620009 21.5599365234
-180586.679272 12.3620605469
-180708.738535 -1.63623046875
-180830.797798 -19.4251708984
-180952.85706 -39.5745849609
-181074.916323 -60.3635253906
-181196.975586 -79.9399414062
-181319.034849 -96.4959716797
-181441.094111 -108.439086914
-181563.153374 -114.545410156
-181685.212637 -114.077514648
-181807.2719 -106.856567383
-181929.331163 -93.2825927734
-182051.390425 -74.2982177734
-182173.449688 -51.3029785156
-182295.508951 -26.0235595703
-182417.568214 -0.355834960938
-182539.627476 23.8087158203
-182661.686739 44.7524414062
-182783.746002 61.0811767578
-182905.805265 71.8419189453
-183027.864528 76.5941162109
-183149.92379 75.4311523438
-183271.983053 68.9495849609
-183394.042316 58.1708984375
-183516.101579 44.4251708984
-183638.160841 29.2078857422
-183760.220104 14.0266113281
-183882.279367 0.251342773438
-184004.33863 -11.013671875
-184126.397892 -19.0283203125
-184248.457155 -23.4715576172
-184370.516418 -24.453125
-184492.575681 -22.4790039062
-184614.634944 -18.3784179688
-184736.694206 -13.1990966797
-184858.753469 -8.08520507812
-184980.812732 -4.15075683594
-185102.871995 -2.36022949219
-185224.931257 -3.43359375
-185346.99052 -7.77905273438
-185469.049783 -15.4642333984
-185591.109046 -26.2257080078
-185713.168309 -39.5133056641
-185835.227571 -54.5639648438
-185957.286834 -70.4947509766
-186079.346097 -86.4039306641
-186201.40536 -101.468017578
-186323.464622 -115.02331543
-186445.523885 -126.622802734
-186567.583148 -136.064208984
-186689.642411 -143.384155273
-186811.701673 -148.822265625
-186933.760936 -152.761352539
-187055.820199 -155.648925781
-187177.879462 -157.914428711
-187299.938725 -159.890869141
-187421.997987 -161.750488281
-187544.05725 -163.466918945
-187666.116513 -164.803588867
-187788.175776 -165.337402344
-187910.235038 -164.507324219
-188032.294301 -161.69140625
-188154.353564 -156.295898438
-188276.412827 -147.850463867
-188398.47209 -136.094848633
-188520.531352 -121.047363281
-188642.590615 -103.045654297
-188764.649878 -82.7523193359
-188886.709141 -61.1231689453
-189008.768403 -39.3395996094
-189130.827666 -18.7104492188
-189252.886929 -0.552368164062
-189374.946192 13.9390869141
-189497.005454 23.8155517578
-189619.064717 28.4833984375
-189741.12398 27.7828369141
-189863.183243 22.0278320312
-189985.242506 12.0023193359
-190107.301768 -1.08959960938
-190229.361031 -15.7172851562
-190351.420294 -30.1483154297
-190473.479557 -42.6018066406
-190595.538819 -51.4067382812
-190717.598082 -55.1586914062
-190839.657345 -52.8541259766
-190961.716608 -43.9929199219
-191083.775871 -28.6379394531
-191205.835133 -7.42626953125
-191327.894396 18.4710693359
-191449.953659 47.4349365234
-191572.012922 77.5224609375
-191694.072184 106.621948242
-191816.131447 132.619018555
-191938.19071 153.564819336
-192060.249973 167.828491211
-192182.309235 174.221557617
-192304.368498 172.08605957
-192426.427761 161.337158203
-192548.487024 142.461181641
-192670.546287 116.468505859
-192792.605549 84.8073730469
-192914.664812 49.2496337891
-193036.724075 11.755859375
-193158.783338 -25.6656494141
-193280.8426 -61.0950927734
-193402.901863 -92.8221435547
-193524.961126 -119.442626953
-193647.020389 -139.926879883
-193769.079652 -153.655029297
-193891.138914 -160.420532227
-194013.198177 -160.405761719
-194135.25744 -154.134277344
-194257.316703 -142.403808594
-194379.375965 -126.212890625
-194501.435228 -106.682373047
-194623.494491 -84.9807128906
-194745.553754 -62.2572021484
-194867.613016 -39.5870361328
-194989.672279 -17.9291992188
-195111.731542 1.90405273438
-195233.790805 19.2658691406
-195355.850068 33.6817626953
-195477.90933 44.8525390625
-195599.968593 52.6483154297
-195722.027856 57.1019287109
-195844.087119 58.3966064453
-195966.146381 56.8531494141
-196088.205644 52.9108886719
-196210.264907 47.1080322266
-196332.32417 40.0539550781
-196454.383433 32.3981933594
-196576.442695 24.7935791016
-196698.501958 17.8549804688
-196820.561221 12.1173095703
-196942.620484 7.99426269531
-197064.679746 5.74279785156
-197186.739009 5.4365234375
-197308.798272 6.95166015625
-197430.857535 9.97143554688
-197552.916797 14.0050048828
-197674.97606 18.4270019531
-197797.035323 22.5322265625
-197919.094586 25.6026611328
-198041.153849 26.9801025391
-198163.213111 26.1397705078
-198285.272374 22.7553710938
-198407.331637 16.7487792969
-198529.3909 8.31848144531
-198651.450162 -2.05847167969
-198773.509425 -13.6518554688
-198895.568688 -25.5330810547
-199017.627951 -36.6519775391
-199139.687214 -45.9318847656
-199261.746476 -52.3752441406
-199383.805739 -55.1636962891
-199505.865002 -53.7524414062
-199627.924265 -47.9372558594
-199749.983527 -37.8948974609
-199872.04279 -24.1871337891
-199994.102053 -7.72790527344
-200116.161316 10.2862548828
-200238.220578 28.4760742188
-200360.279841 45.4000244141
-200482.339104 59.6864013672
-200604.398367 70.1629638672
-200726.45763 75.9703369141
-200848.516892 76.6492919922
-200970.576155 72.1911621094
-201092.635418 63.0452880859
-201214.694681 50.0826416016
-201336.753943 34.5174560547
-201458.813206 17.7935791016
-201580.872469 1.44812011719
-201702.931732 -13.0378417969
-201824.990995 -24.3843994141
-201947.050257 -31.6376953125
-202069.10952 -34.2678222656
-202191.168783 -32.2214355469
-202313.228046 -25.9311523438
-202435.287308 -16.2745361328
-202557.346571 -4.48986816406
-202679.405834 7.94506835938
-202801.465097 19.4582519531
-202923.524359 28.5379638672
-203045.583622 33.8831787109
-203167.642885 34.5318603516
-203289.702148 29.95703125
-203411.761411 20.1182861328
-203533.820673 5.46765136719
-203655.879936 -13.0960693359
-203777.939199 -34.314453125
-203899.998462 -56.6904296875
-204022.057724 -78.6335449219
-204144.116987 -98.6091308594
-204266.17625 -115.281005859
-204388.235513 -127.630126953
-204510.294776 -135.039428711
-204632.354038 -137.334594727
-204754.413301 -134.780029297
-204876.472564 -128.029174805
-204998.531827 -118.036865234
-205120.591089 -105.943115234
-205242.650352 -92.9429931641
-205364.709615 -80.1547851562
-205486.768878 -68.5041503906
-205608.82814 -58.6323242188
-205730.887403 -50.8454589844
-205852.946666 -45.1008300781
-205975.005929 -41.0399169922
-206097.065192 -38.0570068359
-206219.124454 -35.3996582031
-206341.183717 -32.2860107422
-206463.24298 -28.0256347656
-206585.302243 -22.1306152344
-206707.361505 -14.4017333984
-206829.420768 -4.97900390625
-206951.480031 5.64929199219
-207073.539294 16.6823730469
-207195.598557 27.0841064453
-207317.657819 35.6947021484
-207439.717082 41.3648681641
-207561.776345 43.0965576172
-207683.835608 40.1783447266
-207805.89487 32.2950439453
-207927.954133 19.6018066406
-208050.013396 2.75170898438
-208172.072659 -17.1279296875
-208294.131921 -38.5115966797
-208416.191184 -59.5965576172
-208538.250447 -78.4583740234
-208660.30971 -93.2292480469
-208782.368973 -102.276245117
-208904.428235 -104.368774414
-209026.487498 -98.8127441406
-209148.546761 -85.5393066406
-209270.606024 -65.1398925781
-209392.665286 -38.8387451172
-209514.724549 -8.40930175781
-209636.783812 23.9636230469
-209758.843075 55.8612060547
-209880.902338 84.8308105469
-210002.9616 108.595458984
-210125.020863 125.245849609
-210247.080126 133.40625
-210369.139389 132.350708008
-210491.198651 122.065429688
-210613.257914 103.248779297
-210735.317177 77.2502441406
-210857.37644 45.9553222656
-210979.435702 11.6243896484
-211101.494965 -23.2939453125
-211223.554228 -56.3649902344
-211345.613491 -85.3596191406
-211467.672754 -108.425537109
-211589.732016 -124.219360352
-211711.791279 -131.99230957
-211833.850542 -131.620605469
-211955.909805 -123.582763672
-212077.969067 -108.888427734
-212200.02833 -88.9645996094
-212322.087593 -65.5159912109
-212444.146856 -40.3706054688
-212566.206118 -15.3255615234
-212688.265381 7.99133300781
-212810.324644 28.2338867188
-212932.383907 44.4151611328
-213054.44317 55.9466552734
-213176.502432 62.6372070312
-213298.561695 64.6569824219
-213420.620958 62.4720458984
-213542.680221 56.7592773438
-213664.739483 48.3138427734
-213786.798746 37.9554443359
-213908.858009 26.4483642578
-214030.917272 14.4384765625
-214152.976535 2.41418457031
-214275.035797 -9.30688476562
-214397.09506 -20.5703125
-214519.154323 -31.3529052734
-214641.213586 -41.7210693359
-214763.272848 -51.7795410156
-214885.332111 -61.6240234375
-215007.391374 -71.2977294922
-215129.450637 -80.7652587891
-215251.509899 -89.8994140625
-215373.569162 -98.4875488281
-215495.628425 -106.254150391
-215617.687688 -112.89440918
-215739.746951 -118.11706543
-215861.806213 -121.688232422
-215983.865476 -123.469970703
-216105.924739 -123.449462891
-216227.984002 -121.753662109
-216350.043264 -118.645874023
-216472.102527 -114.507324219
-216594.16179 -109.801025391
-216716.221053 -105.026611328
-216838.280316 -100.666748047
-216960.339578 -97.1348876953
-217082.398841 -94.7277832031
-217204.458104 -93.5905761719
-217326.517367 -93.6971435547
-217448.576629 -94.8488769531
-217570.635892 -96.6909179688
-217692.695155 -98.7484130859
-217814.754418 -100.47253418
-217936.81368 -101.298095703
-218058.872943 -100.702026367
-218180.932206 -98.2578125
-218302.991469 -93.6813964844
-218425.050732 -86.8625488281
-218547.109994 -77.8785400391
-218669.169257 -66.9898681641
-218791.22852 -54.6176757812
-218913.287783 -41.3067626953
-219035.347045 -27.6784667969
-219157.406308 -14.3762207031
-219279.465571 -2.01245117188
-219401.524834 8.87805175781
-219523.584097 17.8774414062
-219645.643359 24.7072753906
-219767.702622 29.2390136719
-219889.761885 31.4879150391
-220011.821148 31.5944824219
-220133.88041 29.7960205078
-220255.939673 26.3922119141
-220377.998936 21.7103271484
-220500.058199 16.0728759766
-220622.117461 9.77160644531
-220744.176724 3.05297851562
-220866.235987 -3.88854980469
-220988.29525 -10.9050292969
-221110.354513 -17.8829345703
-221232.413775 -24.7250976562
-221354.473038 -31.3310546875
-221476.532301 -37.5805664062
-221598.591564 -43.322265625
-221720.650826 -48.3723144531
-221842.710089 -52.5207519531
-221964.769352 -55.5498046875
-222086.828615 -57.2604980469
-222208.887878 -57.5023193359
-222330.94714 -56.2065429688
-222453.006403 -53.4147949219
-222575.065666 -49.2995605469
-222697.124929 -44.1724853516
-222819.184191 -38.4781494141
-222941.243454 -32.7706298828
-223063.302717 -27.6761474609
-223185.36198 -23.8414306641
-223307.421242 -21.8734130859
-223429.480505 -22.2770996094
-223551.539768 -25.3966064453
-223673.599031 -31.3657226562
-223795.658294 -40.0753173828
-223917.717556 -51.1619873047
-224039.776819 -64.0189208984
-224161.836082 -77.8314208984
-224283.895345 -91.6352539062
-224405.954607 -104.391357422
-224528.01387 -115.072265625
-224650.073133 -122.751953125
-224772.132396 -126.691772461
-224894.191659 -126.41027832
-225016.250921 -121.735839844
-225138.310184 -112.831420898
-225260.369447 -100.189453125
-225382.42871 -84.5989990234
-225504.487972 -67.0838623047
-225626.547235 -48.8199462891
-225748.606498 -31.0369873047
-225870.665761 -14.9147949219
-225992.725023 -1.48254394531
-226114.784286 8.46789550781
-226236.843549 14.4495849609
-226358.902812 16.3192138672
-226480.962075 14.2861328125
-226603.021337 8.88903808594
-226725.0806 0.9443359375
-226847.139863 -8.53051757812
-226969.199126 -18.4114990234
-227091.258388 -27.5689697266
-227213.317651 -34.9697265625
-227335.376914 -39.7681884766
-227457.436177 -41.3786621094
-227579.49544 -39.5236816406
-227701.554702 -34.2548828125
-227823.613965 -25.9425048828
-227945.673228 -15.2381591797
-228067.732491 -3.01452636719
-228189.791753 9.71374511719
-228311.851016 21.8784179688
-228433.910279 32.4455566406
-228555.969542 40.5014648438
-228678.028804 45.3189697266
-228800.088067 46.4104003906
-228922.14733 43.5537109375
-229044.206593 36.7971191406
-229166.265856 26.4406738281
-229288.325118 12.9985351562
-229410.384381 -2.853515625
-229532.443644 -20.3387451172
-229654.502907 -38.6412353516
-229776.562169 -56.9663085938
-229898.621432 -74.5902099609
-230020.680695 -90.8969726562
-230142.739958 -105.402099609
-230264.799221 -117.758789062
-230386.858483 -127.752563477
-230508.917746 -135.282470703
-230630.977009 -140.336303711
-230753.036272 -142.962768555
-230875.095534 -143.242797852
-230997.154797 -141.268188477
-231119.21406 -137.125
-231241.273323 -130.888061523
-231363.332585 -122.623168945
-231485.391848 -112.398803711
-231607.451111 -100.302612305
-231729.510374 -86.4620361328
-231851.569637 -71.0629882812
-231973.628899 -54.3670654297
-232095.688162 -36.7197265625
-232217.747425 -18.5520019531
-232339.806688 -0.370483398438
-232461.86595 17.2602539062
-232583.925213 33.7451171875
-232705.984476 48.4914550781
-232828.043739 60.9440917969
-232950.103002 70.6218261719
-233072.162264 77.1491699219
-233194.221527 80.2808837891
-233316.28079 79.9200439453
-233438.340053 76.1231689453
-233560.399315 69.0969238281
-233682.458578 59.1840820312
-233804.517841 46.8421630859
-233926.577104 32.6164550781
-234048.636366 17.109375
-234170.695629 0.9501953125
-234292.754892 -15.2325439453
-234414.814155 -30.8356933594
-234536.873418 -45.2987060547
-234658.93268 -58.1175537109
-234780.991943 -68.8514404297
-234903.051206 -77.1256103516
-235025.110469 -82.6323242188
-235147.169731 -85.1307373047
-235269.228994 -84.4467773438
-235391.288257 -80.4759521484
-235513.34752 -73.1888427734
-235635.406783 -62.6391601562
-235757.466045 -48.9737548828
-235879.525308 -32.4432373047
-236001.584571 -13.4102783203
-236123.643834 7.64477539062
-236245.703096 30.1262207031
-236367.762359 53.3308105469
-236489.821622 76.4674072266
-236611.880885 98.6833496094
-236733.940147 119.1015625
-236855.99941 136.862304688
-236978.058673 151.170288086
-237100.117936 161.340942383
-237222.177199 166.843383789
-237344.236461 167.33605957
-237466.295724 162.691040039
-237588.354987 153.004638672
-237710.41425 138.594360352
-237832.473512 119.978149414
-237954.532775 97.8430175781
-238076.592038 72.9995117188
-238198.651301 46.3304443359
-238320.710564 18.7358398438
-238442.769826 -8.91967773438
-238564.829089 -35.8541259766
-238686.888352 -61.4045410156
-238808.947615 -85.05078125
-238931.006877 -106.424194336
-239053.06614 -125.302124023
-239175.125403 -141.589477539
-239297.184666 -155.290283203
-239419.243928 -166.473144531
-239541.303191 -175.235961914
-239663.362454 -181.672241211
-239785.421717 -185.84777832
-239907.48098 -187.784057617
-240029.540242 -187.459838867
-240151.599505 -184.820068359
-240273.658768 -179.801635742
-240395.718031 -172.364379883
-240517.777293 -162.529541016
-240639.836556 -150.416625977
-240761.895819 -136.275146484
-240883.955082 -120.504638672
-241006.014345 -103.661865234
-241128.073607 -86.4490966797
-241250.13287 -69.6834716797
-241372.192133 -54.2502441406
-241494.251396 -41.0397949219
-241616.310658 -30.8765869141
-241738.369921 -24.4437255859
-241860.429184 -22.2113037109
-241982.488447 -24.3771972656
-242104.547709 -30.8232421875
-242226.606972 -41.0964355469
-242348.666235 -54.4171142578
-242470.725498 -69.7137451172
-242592.784761 -85.6866455078
-242714.844023 -100.893432617
-242836.903286 -113.852783203
-242958.962549 -123.156738281
-243081.021812 -127.583984375
-243203.081074 -126.203735352
-243325.140337 -118.4609375
-243447.1996 -104.237182617
-243569.258863 -83.8778076172
-243691.318126 -58.1853027344
-243813.377388 -28.3771972656
-243935.436651 3.98852539062
-244057.495914 37.1185302734
-244179.555177 69.1049804688
-244301.614439 98.0609130859
-244423.673702 122.254272461
-244545.732965 140.233520508
-244667.792228 150.932128906
-244789.85149 153.746948242
-244911.910753 148.583374023
-245033.970016 135.862792969
-245156.029279 116.494506836
-245278.088542 91.8126220703
-245400.147804 63.4829101562
-245522.207067 33.388671875
-245644.26633 3.50390625
-245766.325593 -24.240234375
-245888.384855 -48.080078125
-246010.444118 -66.5327148438
-246132.503381 -78.4846191406
-246254.562644 -83.2551269531
-246376.621907 -80.6297607422
-246498.681169 -70.8602294922
-246620.740432 -54.6359863281
-246742.799695 -33.0285644531
-246864.858958 -7.41455078125
-246986.91822 20.6176757812
-247108.977483 49.3695068359
-247231.036746 77.1346435547
-247353.096009 102.299072266
-247475.155271 123.428833008
-247597.214534 139.344726562
-247719.273797 149.178710938
-247841.33306 152.409912109
-247963.392323 148.882568359
-248085.451585 138.802124023
-248207.510848 122.71472168
-248329.570111 101.471557617
-248451.629374 76.1787109375
-248573.688636 48.1380615234
-248695.747899 18.7817382812
-248817.807162 -10.3994140625
-248939.866425 -37.9263916016
-249061.925688 -62.4028320312
-249183.98495 -82.580078125
-249306.044213 -97.4183349609
-249428.103476 -106.136230469
-249550.162739 -108.251464844
-249672.222001 -103.607910156
-249794.281264 -92.388671875
-249916.340527 -75.1114501953
-250038.39979 -52.6103515625
-250160.459052 -25.9973144531
-250282.518315 3.38830566406
-250404.577578 34.0485839844
-250526.636841 64.4024658203
-250648.696104 92.8726806641
-250770.755366 117.97253418
-250892.814629 138.392211914
-251014.873892 153.075073242
-251136.933155 161.282714844
-251258.992417 162.641235352
-251381.05168 157.16418457
-251503.110943 145.25378418
-251625.170206 127.673828125
-251747.229469 105.501586914
-251869.288731 80.0550537109
-251991.347994 52.8062744141
-252113.407257 25.2821044922
-252235.46652 -1.0380859375
-252357.525782 -24.8210449219
-252479.585045 -44.9666748047
-252601.644308 -60.677734375
-252723.703571 -71.5056152344
-252845.762833 -77.3704833984
-252967.822096 -78.5513916016
-253089.881359 -75.6507568359
-253211.940622 -69.5336914062
-253333.999885 -61.2475585938
-253456.059147 -51.9307861328
-253578.11841 -42.7150878906
-253700.177673 -34.6324462891
-253822.236936 -28.5322265625
-253944.296198 -25.0167236328
-254066.355461 -24.3997802734
-254188.414724 -26.6907958984
-254310.473987 -31.6058349609
-254432.53325 -38.6043701172
-254554.592512 -46.9462890625
-254676.651775 -55.7650146484
-254798.711038 -64.1494140625
-254920.770301 -71.2263183594
-255042.829563 -76.2365722656
-255164.888826 -78.5982666016
-255286.948089 -77.9510498047
-255409.007352 -74.1776123047
-255531.066614 -67.4034423828
-255653.125877 -57.97265625
-255775.18514 -46.4051513672
-255897.244403 -33.33984375
-256019.303666 -19.4686279297
-256141.362928 -5.47009277344
-256263.422191 8.05212402344
-256385.481454 20.6197509766
-256507.540717 31.9123535156
-256629.599979 41.7829589844
-256751.659242 50.251953125
-256873.718505 57.4827880859
-256995.777768 63.7415771484
-257117.837031 69.3466796875
-257239.896293 74.6123046875
-257361.955556 79.7944335938
-257484.014819 85.0443115234
-257606.074082 90.3747558594
-257728.133344 95.6453857422
-257850.192607 100.563232422
-257972.25187 104.707641602
-258094.311133 107.569213867
-258216.370395 108.603149414
-258338.429658 107.291015625
-258460.488921 103.203125
-258582.548184 96.0583496094
-258704.607447 85.7694091797
-258826.666709 72.4744873047
-258948.725972 56.5463867188
-259070.785235 38.5817871094
-259192.844498 19.3665771484
-259314.90376 -0.175048828125
-259436.963023 -19.0493164062
-259559.022286 -36.2672119141
-259681.081549 -50.9221191406
-259803.140811 -62.2618408203
-259925.200074 -69.7487792969
-260047.259337 -73.1021728516
-260169.3186 -72.3193359375
-260291.377863 -67.6734619141
-260413.437125 -59.6884765625
-260535.496388 -49.0930175781
-260657.555651 -36.7585449219
-260779.614914 -23.6265869141
-260901.674176 -10.6334228516
-261023.733439 1.36474609375
-261145.792702 11.654296875
-261267.851965 19.7139892578
-261389.911228 25.2437744141
-261511.97049 28.17578125
-261634.029753 28.6617431641
-261756.089016 27.0439453125
-261878.148279 23.8095703125
-262000.207541 19.5366210938
-262122.266804 14.8345947266
-262244.326067 10.2863769531
-262366.38533 6.3984375
-262488.444592 3.5615234375
-262610.503855 2.02575683594
-262732.563118 1.8916015625
-262854.622381 3.11682128906
-262976.681644 5.53674316406
-263098.740906 8.89379882812
-263220.800169 12.8753662109
-263342.859432 17.1512451172
-263464.918695 21.4097900391
-263586.977957 25.38671875
-263709.03722 28.8856201172
-263831.096483 31.7858886719
-263953.155746 34.0417480469
-264075.215009 35.6701660156
-264197.274271 36.7325439453
-264319.333534 37.3112792969
-264441.392797 37.4868164062
-264563.45206 37.3167724609
-264685.511322 36.822265625
-264807.570585 35.9809570312
-264929.629848 34.73046875
-265051.689111 32.9787597656
-265173.748373 30.6234130859
-265295.807636 27.5740966797
-265417.866899 23.7762451172
-265539.926162 19.2327880859
-265661.985425 14.0197753906
-265784.044687 8.29284667969
-265906.10395 2.28405761719
-266028.163213 -3.71276855469
-266150.222476 -9.36633300781
-266272.281738 -14.3411865234
-266394.341001 -18.3321533203
-266516.400264 -21.1032714844
-266638.459527 -22.5191650391
-266760.51879 -22.5690917969
-266882.578052 -21.3790283203
-267004.637315 -19.2094726562
-267126.696578 -16.4371337891
-267248.755841 -13.5234375
-267370.815103 -10.9710693359
-267492.874366 -9.27197265625
-267614.933629 -8.85339355469
-267736.992892 -10.0269775391
-267859.052154 -12.9467773438
-267981.111417 -17.5792236328
-268103.17068 -23.693359375
-268225.229943 -30.8677978516
-268347.289206 -38.5194091797
-268469.348468 -45.9476318359
-268591.407731 -52.3955078125
-268713.466994 -57.1157226562
-268835.526257 -59.4412841797
-268957.585519 -58.8500976562
-269079.644782 -55.0174560547
-269201.704045 -47.8527832031
-269323.763308 -37.5140380859
-269445.822571 -24.3999023438
-269567.881833 -9.11853027344
-269689.941096 7.5625
-269812.000359 24.7835693359
-269934.059622 41.6658935547
-270056.118884 57.3891601562
-270178.178147 71.2608642578
-270300.23741 82.7731933594
-270422.296673 91.6420898438
-270544.355935 97.8215332031
-270666.415198 101.495117188
-270788.474461 103.044799805
-270910.533724 102.999389648
-271032.592987 101.967895508
-271154.652249 100.568603516
-271276.711512 99.3557128906
-271398.770775 98.7561035156
-271520.830038 99.0209960938
-271642.8893 100.198242188
-271764.948563 102.127685547
-271887.007826 104.460571289
-272009.067089 106.701904297
-272131.126352 108.269287109
-272253.185614 108.56237793
-272375.244877 107.037597656
-272497.30414 103.276000977
-272619.363403 97.0397949219
-272741.422665 88.3101806641
-272863.481928 77.3015136719
-272985.541191 64.4497070312
-273107.600454 50.3781738281
-273229.659716 35.8414306641
-273351.718979 21.6533203125
-273473.778242 8.60998535156
-273595.837505 -2.58923339844
-273717.896768 -11.4088134766
-273839.95603 -17.5281982422
-273962.015293 -20.8701171875
-274084.074556 -21.6029052734
-274206.133819 -20.1162109375
-274328.193081 -16.9713134766
-274450.252344 -12.8341064453
-274572.311607 -8.39526367188
-274694.37087 -4.28747558594
-274816.430133 -1.009765625
-274938.489395 1.1337890625
-275060.548658 2.07214355469
-275182.607921 1.97802734375
-275304.667184 1.24755859375
-275426.726446 0.453979492188
-275548.785709 0.275390625
-275670.844972 1.40466308594
-275792.904235 4.45336914062
-275914.963497 9.85827636719
-276037.02276 17.80078125
-276159.082023 28.1495361328
-276281.141286 40.4361572266
-276403.200549 53.8626708984
-276525.259811 67.349609375
-276647.319074 79.6162109375
-276769.378337 89.2883300781
-276891.4376 95.0244140625
-277013.496862 95.6507568359
-277135.556125 90.2867431641
-277257.615388 78.4538574219
-277379.674651 60.1533203125
-277501.733914 35.9045410156
-277623.793176 6.73852539062
-277745.852439 -25.8541259766
-277867.911702 -60.0192871094
-277989.970965 -93.6708984375
-278112.030227 -124.647827148
-278234.08949 -150.883911133
-278356.148753 -170.573730469
-278478.208016 -182.323242188
-278600.267278 -185.268066406
-278722.326541 -179.150756836
-278844.385804 -164.349731445
-278966.445067 -141.856323242
-279088.50433 -113.201293945
-279210.563592 -80.3380126953
-279332.622855 -45.4908447266
-279454.682118 -10.9836425781
-279576.741381 20.9395751953
-279698.800643 48.283203125
-279820.859906 69.4478759766
-279942.919169 83.3406982422
-280064.978432 89.4431152344
-280187.037695 87.8309326172
-280309.096957 79.142578125
-280431.15622 64.5056152344
-280553.215483 45.423828125
-280675.274746 23.638671875
-280797.334008 0.977416992188
-280919.393271 -20.7991943359
-281041.452534 -40.1361083984
-281163.511797 -55.7974853516
-281285.571059 -66.9488525391
-281407.630322 -73.19921875
-281529.689585 -74.6026611328
-281651.748848 -71.6226806641
-281773.808111 -65.0629882812
-281895.867373 -55.9730224609
-282017.926636 -45.5394287109
-282139.985899 -34.9722900391
-282262.045162 -25.3990478516
-282384.104424 -17.7719726562
-282506.163687 -12.7993164062
-282628.22295 -10.9035644531
-282750.282213 -12.2083740234
-282872.341476 -16.5520019531
-282994.400738 -23.5269775391
-283116.460001 -32.5345458984
-283238.519264 -42.8541259766
-283360.578527 -53.7121582031
-283482.637789 -64.3497314453
-283604.697052 -74.0802001953
-283726.756315 -82.3314208984
-283848.815578 -88.6716308594
-283970.87484 -92.8177490234
-284092.934103 -94.6278076172
-284214.993366 -94.0804443359
-284337.052629 -91.2474365234
-284459.111892 -86.2602539062
-284581.171154 -79.2816162109
-284703.230417 -70.4794921875
-284825.28968 -60.0112304688
-284947.348943 -48.0200195312
-285069.408205 -34.6378173828
-285191.467468 -20.0007324219
-285313.526731 -4.267578125
-285435.585994 12.3575439453
-285557.645257 29.6059570312
-285679.704519 47.1302490234
-285801.763782 64.5002441406
-285923.823045 81.2100830078
-286045.882308 96.6975097656
-286167.94157 110.375610352
-286290.000833 121.671508789
-286412.060096 130.072509766
-286534.119359 135.172485352
-286656.178621 136.713623047
-286778.237884 134.619506836
-286900.297147 129.015625
-287022.35641 120.233520508
-287144.415673 108.797241211
-287266.474935 95.3937988281
-287388.534198 80.8275146484
-287510.593461 65.9647216797
-287632.652724 51.6707763672
-287754.711986 38.7474365234
-287876.771249 27.8753662109
-287998.830512 19.5670166016
-288120.889775 14.1345214844
-288242.949038 11.6771240234
-288365.0083 12.0853271484
-288487.067563 15.0659179688
-288609.126826 20.1821289062
-288731.186089 26.9049072266
-288853.245351 34.6717529297
-288975.304614 42.9454345703
-289097.363877 51.2663574219
-289219.42314 59.2947998047
-289341.482402 66.8363037109
-289463.541665 73.8493652344
-289585.600928 80.4334716797
-289707.660191 86.7990722656
-289829.719454 93.2224121094
-289951.778716 99.9901123047
-290073.837979 107.33972168
-290195.897242 115.401000977
-290317.956505 124.148681641
-290440.015767 133.367553711
-290562.07503 142.638183594
-290684.134293 151.344238281
-290806.193556 158.704101562
-290928.252819 163.821899414
-291050.312081 165.759399414
-291172.371344 163.617431641
-291294.430607 156.625
-291416.48987 144.224975586
-291538.549132 126.149536133
-291660.608395 102.478393555
-291782.667658 73.6727294922
-291904.726921 40.5798339844
-292026.786183 4.40942382812
-292148.845446 -33.3234863281
-292270.904709 -70.8802490234
-292392.963972 -106.404296875
-292515.023235 -138.040771484
-292637.082497 -164.064331055
-292759.14176 -183.001342773
-292881.201023 -193.741577148
-293003.260286 -195.626953125
-293125.319548 -188.513549805
-293247.378811 -172.797363281
-293369.438074 -149.404052734
-293491.497337 -119.7421875
-293613.5566 -85.6204833984
-293735.615862 -49.1369628906
-293857.675125 -12.5456542969
-293979.734388 21.8890380859
-294101.793651 52.0407714844
-294223.852913 76.0612792969
-294345.912176 92.5025634766
-294467.971439 100.412353516
-294590.030702 99.3958740234
-294712.089964 89.640625
-294834.149227 71.8989257812
-294956.20849 47.4346923828
-295078.267753 17.9342041016
-295200.327016 -14.6115722656
-295322.386278 -48.0440673828
-295444.445541 -80.1837158203
-295566.504804 -108.977539062
-295688.564067 -132.634887695
-295810.623329 -149.742797852
-295932.682592 -159.354736328
-296054.741855 -161.043823242
-296176.801118 -154.920166016
-296298.860381 -141.60925293
-296420.919643 -122.196777344
-296542.978906 -98.1407470703
-296665.038169 -71.1614990234
-296787.097432 -43.115234375
-296909.156694 -15.8626708984
-297031.215957 8.859375
-297153.27522 29.5529785156
-297275.334483 45.0538330078
-297397.393745 54.5979003906
-297519.453008 57.8596191406
-297641.512271 54.9548339844
-297763.571534 46.4149169922
-297885.630797 33.1313476562
-298007.690059 16.2774658203
-298129.749322 -2.78393554688
-298251.808585 -22.6051025391
-298373.867848 -41.7530517578
-298495.92711 -58.9071044922
-298617.986373 -72.9382324219
-298740.045636 -82.9730224609
-298862.104899 -88.4320068359
-298984.164162 -89.0465087891
-299106.223424 -84.8508300781
-299228.282687 -76.1544189453
-299350.34195 -63.4968261719
-299472.401213 -47.5914306641
-299594.460475 -29.2624511719
-299716.519738 -9.38195800781
-299838.579001 11.1883544922
-299960.638264 31.6466064453
-300082.697526 51.2878417969
-300204.756789 69.5264892578
-300326.816052 85.9067382812
-300448.875315 100.098754883
-300570.934578 111.884765625
-300692.99384 121.139648438
-300815.053103 127.806640625
-300937.112366 131.874145508
-301059.171629 133.356445312
-301181.230891 132.281616211
-301303.290154 128.685058594
-301425.349417 122.613891602
-301547.40868 114.137573242
-301669.467943 103.364013672
-301791.527205 90.4593505859
-301913.586468 75.6682128906
-302035.645731 59.3282470703
-302157.704994 41.880859375
-302279.764256 23.8712158203
-302401.823519 5.93786621094
-302523.882782 -11.2084960938
-302645.942045 -26.8177490234
-302768.001307 -40.1402587891
-302890.06057 -50.4741210938
-303012.119833 -57.2155761719
-303134.179096 -59.9045410156
-303256.238359 -58.2683105469
-303378.297621 -52.2531738281
-303500.356884 -42.0432128906
-303622.416147 -28.0648193359
-303744.47541 -10.9733886719
-303866.534672 8.37377929688
-303988.593935 28.9636230469
-304110.653198 49.6812744141
-304232.712461 69.3757324219
-304354.771724 86.9298095703
-304476.830986 101.328735352
-304598.890249 111.724609375
-304720.949512 117.491455078
-304843.008775 118.266723633
-304965.068037 113.977539062
-305087.1273 104.847167969
-305209.186563 91.3851318359
-305331.245826 74.3566894531
-305453.305088 54.7385253906
-305575.364351 33.6577148438
-305697.423614 12.3247070312
-305819.482877 -8.04321289062
-305941.54214 -26.2969970703
-306063.601402 -41.4271240234
-306185.660665 -52.6279296875
-306307.719928 -59.3477783203
-306429.779191 -61.3247070312
-306551.838453 -58.6030273438
-306673.897716 -51.5313720703
-306795.956979 -40.7392578125
-306918.016242 -27.0974121094
-307040.075504 -11.6605224609
-307162.134767 4.40368652344
-307284.19403 19.8908691406
-307406.253293 33.6439208984
-307528.312556 44.6311035156
-307650.371818 52.0189208984
-307772.431081 55.2321777344
-307894.490344 53.9956054688
-308016.549607 48.3562011719
-308138.608869 38.6810302734
-308260.668132 25.6335449219
-308382.727395 10.1263427734
-308504.786658 -6.7451171875
-308626.845921 -23.7847900391
-308748.905183 -39.7860107422
-308870.964446 -53.625
-308993.023709 -64.349609375
-309115.082972 -71.2570800781
-309237.142234 -73.9506835938
-309359.201497 -72.3767089844
-309481.26076 -66.8305664062
-309603.320023 -57.9381103516
-309725.379285 -46.6052246094
-309847.438548 -33.9466552734
-309969.497811 -21.1934814453
-310091.557074 -9.59045410156
-310213.616337 -0.288330078125
-310335.675599 5.75415039062
-310457.734862 7.85815429688
-310579.794125 5.68566894531
-310701.853388 -0.7255859375
-310823.91265 -10.9624023438
-310945.971913 -24.2681884766
-311068.031176 -39.6069335938
-311190.090439 -55.7548828125
-311312.149702 -71.4106445312
-311434.208964 -85.3143310547
-311556.268227 -96.3670654297
-311678.32749 -103.736694336
-311800.386753 -106.944091797
-311922.446015 -105.915771484
-312044.505278 -101.002563477
-312166.564541 -92.9588623047
-312288.623804 -82.8833007812
-312410.683066 -72.125
-312532.742329 -62.1658935547
-312654.801592 -54.4849853516
-312776.860855 -50.4190673828
-312898.920118 -51.0322265625
-313020.97938 -57.0063476562
-313143.038643 -68.5618896484
-313265.097906 -85.41796875
-313387.157169 -106.796264648
-313509.216431 -131.46875
-313631.275694 -157.845092773
-313753.334957 -184.096801758
-313875.39422 -208.299682617
-313997.453483 -228.592041016
-314119.512745 -243.32800293
-314241.572008 -251.213623047
-314363.631271 -251.416870117
-314485.690534 -243.638427734
-314607.749796 -228.138427734
-314729.809059 -205.717895508
-314851.868322 -177.653198242
-314973.927585 -145.594726562
-315095.986847 -111.434204102
-315218.04611 -77.154296875
-315340.105373 -44.6746826172
-315462.164636 -15.7077636719
-315584.223899 8.36657714844
-315706.283161 26.591796875
-315828.342424 38.4876708984
-315950.401687 44.0612792969
-316072.46095 43.7756347656
-316194.520212 38.48046875
-316316.579475 29.3139648438
-316438.638738 17.5845947266
-316560.698001 4.64440917969
-316682.757264 -8.23217773438
-316804.816526 -19.9559326172
-316926.875789 -29.7049560547
-317048.935052 -36.9747314453
-317170.994315 -41.5959472656
-317293.053577 -43.7166748047
-317415.11284 -43.7540283203
-317537.172103 -42.322265625
-317659.231366 -40.1461181641
-317781.290628 -37.9669189453
-317903.349891 -36.4545898438
-318025.409154 -36.1331787109
-318147.468417 -37.326171875
-318269.52768 -40.1286621094
-318391.586942 -44.4055175781
-318513.646205 -49.8178710938
-318635.705468 -55.8706054688
-318757.764731 -61.9763183594
-318879.823993 -67.5289306641
-319001.883256 -71.9759521484
-319123.942519 -74.8837890625
-319246.001782 -75.9881591797
-319368.061045 -75.2231445312
-319490.120307 -72.7290039062
-319612.17957 -68.8353271484
-319734.238833 -64.0241699219
-319856.298096 -58.876953125
-319978.357358 -54.0113525391
-320100.416621 -50.0155029297
-320222.475884 -47.3861083984
-320344.535147 -46.4791259766
-320466.594409 -47.4753417969
-320588.653672 -50.3663330078
-320710.712935 -54.9609375
-320832.772198 -60.9112548828
-320954.831461 -67.7541503906
-321076.890723 -74.9627685547
-321198.949986 -82.0051269531
-321321.009249 -88.3977050781
-321443.068512 -93.7534179688
-321565.127774 -97.8150634766
-321687.187037 -100.473754883
-321809.2463 -101.768676758
-321931.305563 -101.869995117
-322053.364826 -101.048217773
-322175.424088 -99.6325683594
-322297.483351 -97.9645996094
-322419.542614 -96.353515625
-322541.601877 -95.0382080078
-322663.661139 -94.1584472656
-322785.720402 -93.7416992188
-322907.779665 -93.7053222656
-323029.838928 -93.8718261719
-323151.89819 -93.9976806641
-323273.957453 -93.8094482422
-323396.016716 -93.0427246094
-323518.075979 -91.4794921875
-323640.135242 -88.9781494141
-323762.194504 -85.4904785156
-323884.253767 -81.0670166016
-324006.31303 -75.8459472656
-324128.372293 -70.0290527344
-324250.431555 -63.84765625
-324372.490818 -57.5218505859
-324494.550081 -51.2203369141
-324616.609344 -45.0252685547
-324738.668607 -38.9079589844
-324860.727869 -32.7213134766
-324982.787132 -26.2075195312
-325104.846395 -19.0269775391
-325226.905658 -10.8009033203
-325348.96492 -1.16833496094
-325471.024183 10.1522216797
-325593.083446 23.3017578125
-325715.142709 38.2260742188
-325837.201971 54.6405029297
-325959.261234 72.0131835938
-326081.320497 89.576171875
-326203.37976 106.362304688
-326325.439023 121.26940918
-326447.498285 133.144287109
-326569.557548 140.88269043
-326691.616811 143.533813477
-326813.676074 140.401489258
-326935.735336 131.129516602
-327057.794599 115.764282227
-327179.853862 94.7850341797
-327301.913125 69.0982666016
-327423.972388 39.9946289062
-327546.03165 9.06994628906
-327668.090913 -21.8840332031
-327790.150176 -51.0093994141
-327912.209439 -76.5229492188
-328034.268701 -96.8546142578
-328156.327964 -110.773071289
-328278.387227 -117.483886719
-328400.44649 -116.694702148
-328522.505752 -108.637939453
-328644.565015 -94.0510253906
-328766.624278 -74.1148681641
-328888.683541 -50.3548583984
-329010.742804 -24.5148925781
-329132.802066 1.58532714844
-329254.861329 26.1986083984
-329376.920592 47.7852783203
-329498.979855 65.1319580078
-329621.039117 77.4345703125
-329743.09838 84.3465576172
-329865.157643 85.982421875
-329987.216906 82.8825683594
-330109.276169 75.9406738281
-330231.335431 66.3020019531
-330353.394694 55.2432861328
-330475.453957 44.0466308594
-330597.51322 33.8787841797
-330719.572482 25.6859130859
-330841.631745 20.1177978516
-330963.691008 17.4807128906
-331085.750271 17.7302246094
-331207.809533 20.4970703125
-331329.868796 25.1451416016
-331451.928059 30.8553466797
-331573.987322 36.7231445312
-331696.046585 41.8609619141
-331818.105847 45.4978027344
-331940.16511 47.0589599609
-332062.224373 46.224609375
-332184.283636 42.9605712891
-332306.342898 37.5145263672
-332428.402161 30.3858642578
-332550.461424 22.2663574219
-332672.520687 13.9638671875
-332794.57995 6.31335449219
-332916.639212 0.08642578125
-333038.698475 -4.09069824219
-333160.757738 -5.80346679688
-333282.817001 -4.89294433594
-333404.876263 -1.47326660156
-333526.935526 4.0791015625
-333648.994789 11.1625976562
-333771.054052 19.0090332031
-333893.113314 26.7591552734
-334015.172577 33.5454101562
-334137.23184 38.5753173828
-334259.291103 41.2056884766
-334381.350366 41.0023193359
-334503.409628 37.779296875
-334625.468891 31.6138916016
-334747.528154 22.8376464844
-334869.587417 12.0050048828
-334991.646679 -0.156616210938
-335113.705942 -12.8112792969
-335235.765205 -25.0838623047
-335357.824468 -36.1304931641
-335479.883731 -45.2022705078
-335601.942993 -51.6971435547
-335724.002256 -55.1949462891
-335846.061519 -55.4768066406
-335968.120782 -52.5239257812
-336090.180044 -46.5014648438
-336212.239307 -37.7294921875
-336334.29857 -26.6434326172
-336456.357833 -13.7518310547
-336578.417095 0.40625
-336700.476358 15.2991943359
-336822.535621 30.4328613281
-336944.594884 45.3709716797
-337066.654147 59.7453613281
-337188.713409 73.2576904297
-337310.772672 85.6722412109
-337432.831935 96.8060302734
-337554.891198 106.515991211
-337676.95046 114.687866211
-337799.009723 121.229003906
-337921.068986 126.067016602
-338043.128249 129.15234375
-338165.187512 130.468383789
-338287.246774 130.042236328
-338409.306037 127.958251953
-338531.3653 124.368530273
-338653.424563 119.498168945
-338775.483825 113.643432617
-338897.543088 107.159301758
-339019.602351 100.439941406
-339141.661614 93.8874511719
-339263.720876 87.8763427734
-339385.780139 82.7132568359
-339507.839402 78.5994873047
-339629.898665 75.5975341797
-339751.957928 73.6103515625
-339874.01719 72.3734130859
-339996.076453 71.4638671875
-340118.135716 70.3291015625
-340240.194979 68.3315429688
-340362.254241 64.8081054688
-340484.313504 59.1392822266
-340606.372767 50.8236083984
-340728.43203 39.5465087891
-340850.491293 25.2396240234
-340972.550555 8.12377929688
-341094.609818 -11.2739257812
-341216.669081 -32.1276855469
-341338.728344 -53.3508300781
-341460.787606 -73.6608886719
-341582.846869 -91.6685791016
-341704.906132 -105.985107422
-341826.965395 -115.338378906
-341949.024657 -118.689331055
-342071.08392 -115.337890625
-342193.143183 -105.008544922
-342315.202446 -87.9066162109
-342437.261709 -64.7399902344
-342559.320971 -36.7008056641
-342681.380234 -5.40698242188
-342803.439497 27.1921386719
-342925.49876 58.9428710938
-343047.558022 87.6343994141
-343169.617285 111.158813477
-343291.676548 127.66796875
-343413.735811 135.719360352
-343535.795074 134.392700195
-343657.854336 123.372558594
-343779.913599 102.988891602
-343901.972862 74.2081298828
-344024.032125 38.5780029297
-344146.091387 -1.87158203125
-344268.15065 -44.7642822266
-344390.209913 -87.5418701172
-344512.269176 -127.640014648
-344634.328438 -162.668945312
-344756.387701 -190.578857422
-344878.446964 -209.801147461
-345000.506227 -219.354003906
-345122.56549 -218.904785156
-345244.624752 -208.781494141
-345366.684015 -189.939941406
-345488.743278 -163.881469727
-345610.802541 -132.534423828
-345732.861803 -98.1059570312
-345854.921066 -62.9161376953
-345976.980329 -29.2292480469
-346099.039592 0.907104492188
-346221.098855 25.8006591797
-346343.158117 44.2220458984
-346465.21738 55.4730224609
-346587.276643 59.412109375
-346709.335906 56.4353027344
-346831.395168 47.4163818359
-346953.454431 33.6116943359
-347075.513694 16.5393066406
-347197.572957 -2.15686035156
-347319.632219 -20.8488769531
-347441.691482 -38.0549316406
-347563.750745 -52.5541992188
-347685.810008 -63.4724121094
-347807.869271 -70.333984375
-347929.928533 -73.0775146484
-348051.987796 -72.0335693359
-348174.047059 -67.8693847656
-348296.106322 -61.5052490234
-348418.165584 -54.0122070312
-348540.224847 -46.4992675781
-348662.28411 -40.0023193359
-348784.343373 -35.3837890625
-348906.402636 -33.2521972656
-349028.461898 -33.9095458984
-349150.521161 -37.3283691406
-349272.580424 -43.1640625
-349394.639687 -50.7967529297
-349516.698949 -59.4006347656
-349638.758212 -68.0345458984
-349760.817475 -75.7410888672
-349882.876738 -81.6506347656
-350004.936 -85.07421875
-350126.995263 -85.5808105469
-350249.054526 -83.0480957031
-350371.113789 -77.6838378906
-350493.173052 -70.0150146484
-350615.232314 -60.8436279297
-350737.291577 -51.1755371094
-350859.35084 -42.1248779297
-350981.410103 -34.8083496094
-351103.469365 -30.2318115234
-351225.528628 -29.1865234375
-351347.587891 -32.1606445312
-351469.647154 -39.2764892578
-351591.706417 -50.2589111328
-351713.765679 -64.4415283203
-351835.824942 -80.8055419922
-351957.884205 -98.0561523438
-352079.943468 -114.723144531
-352202.00273 -129.283447266
-352324.061993 -140.292236328
-352446.121256 -146.510620117
-352568.180519 -147.021362305
-352690.239781 -141.32043457
-352812.299044 -129.374755859
-352934.358307 -111.643676758
-353056.41757 -89.0583496094
-353178.476833 -62.9617919922
-353300.536095 -35.0129394531
-353422.595358 -7.06359863281
-353544.654621 18.9832763672
-353666.713884 41.3218994141
-353788.773146 58.3846435547
-353910.832409 68.9663085938
-354032.891672 72.3194580078
-354154.950935 68.2139892578
-354277.010197 56.9542236328
-354399.06946 39.3536376953
-354521.128723 16.6700439453
-354643.187986 -9.49633789062
-354765.247249 -37.3299560547
-354887.306511 -64.9411621094
-355009.365774 -90.5147705078
-355131.425037 -112.444946289
-355253.4843 -129.453979492
-355375.543562 -140.677978516
-355497.602825 -145.718139648
-355619.662088 -144.651000977
-355741.721351 -137.997314453
-355863.780614 -126.65637207
-355985.839876 -111.808837891
-356107.899139 -94.7990722656
-356229.958402 -77.0083007812
-356352.017665 -59.7283935547
-356474.076927 -44.0498046875
-356596.13619 -30.7723388672
-356718.195453 -20.3449707031
-356840.254716 -12.8431396484
-356962.313978 -7.98095703125
-357084.373241 -5.15856933594
-357206.432504 -3.53869628906
-357328.491767 -2.1455078125
-357450.55103 0.0250244140625
-357572.610292 3.89416503906
-357694.669555 10.1971435547
-357816.728818 19.4001464844
-357938.788081 31.6435546875
-358060.847343 46.7180175781
-358182.906606 64.0720214844
-358304.965869 82.8560791016
-358427.025132 101.992797852
-358549.084395 120.26965332
-358671.143657 136.446777344
-358793.20292 149.365844727
-358915.262183 158.052978516
-359037.321446 161.806030273
-359159.380708 160.257080078
-359281.439971 153.405029297
-359403.499234 141.616577148
-359525.558497 125.593994141
-359647.617759 106.313964844
-359769.677022 84.9445800781
-359891.736285 62.7452392578
-360013.795548 40.9621582031
-360135.854811 20.7265625
-360257.914073 2.96594238281
-360379.973336 -11.6630859375
-360502.032599 -22.8157958984
-360624.091862 -30.4700927734
-360746.151124 -34.9068603516
-360868.210387 -36.6614990234
-360990.26965 -36.4532470703
-361112.328913 -35.0977783203
-361234.388176 -33.4133300781
-361356.447438 -32.1268310547
-361478.506701 -31.7928466797
-361600.565964 -32.7308349609
-361722.625227 -34.9860839844
-361844.684489 -38.3205566406
-361966.743752 -42.2332763672
-362088.803015 -46.0069580078
-362210.862278 -48.7800292969
-362332.92154 -49.6341552734
-362454.980803 -47.6900634766
-362577.040066 -42.2034912109
-362699.099329 -32.6505126953
-362821.158592 -18.7952880859
-362943.217854 -0.733154296875
-363065.277117 21.0947265625
-363187.33638 45.9189453125
-363309.395643 72.6868896484
-363431.454905 100.135864258
-363553.514168 126.884155273
-363675.573431 151.535644531
-363797.632694 172.78515625
-363919.691957 189.51940918
-364041.751219 200.901611328
-364163.810482 206.43347168
-364285.869745 205.989257812
-364407.929008 199.820556641
-364529.98827 188.528564453
-364652.047533 173.009033203
-364774.106796 154.37512207
-364896.166059 133.863769531
-365018.225321 112.735473633
-365140.284584 92.1763916016
-365262.343847 73.2102050781
-365384.40311 56.6298828125
-365506.462373 42.9521484375
-365628.521635 32.4006347656
-365750.580898 24.9174804688
-365872.640161 20.1998291016
-365994.699424 17.7609863281
-366116.758686 17.0035400391
-366238.817949 17.3031005859
-366360.877212 18.0876464844
-366482.936475 18.9090576172
-366604.995738 19.4962158203
-366727.055 19.7852783203
-366849.114263 19.9234619141
-366971.173526 20.2456054688
-367093.232789 21.2265625
-367215.292051 23.4130859375
-367337.351314 27.3425292969
-367459.410577 33.4584960938
-367581.46984 42.0297851562
-367703.529102 53.0843505859
-367825.588365 66.365234375
-367947.647628 81.3135986328
-368069.706891 97.0844726562
-368191.766154 112.594116211
-368313.825416 126.594238281
-368435.884679 137.772583008
-368557.943942 144.8671875
-368680.003205 146.784790039
-368802.062467 142.713745117
-368924.12173 132.220581055
-369046.180993 115.317626953
-369168.240256 92.498046875
-369290.299519 64.7292480469
-369412.358781 33.4073486328
-369534.418044 0.271118164062
-369656.477307 -32.7164306641
-369778.53657 -63.5106201172
-369900.595832 -90.1396484375
-370022.655095 -110.859619141
-370144.714358 -124.296508789
-370266.773621 -129.562744141
-370388.832883 -126.335449219
-370510.892146 -114.893554688
-370632.951409 -96.1068115234
-370755.010672 -71.3768310547
-370877.069935 -42.5349121094
-370999.129197 -11.7058105469
-371121.18846 18.8530273438
-371243.247723 46.92578125
-371365.306986 70.5041503906
-371487.366248 87.9411621094
-371609.425511 98.0725097656
-371731.484774 100.299438477
-371853.544037 94.6245117188
-371975.6033 81.6395263672
-372097.662562 62.4661865234
-372219.721825 38.6551513672
-372341.781088 12.0522460938
-372463.840351 -15.3544921875
-372585.899613 -41.5969238281
-372707.958876 -64.8798828125
-372830.018139 -83.7165527344
-372952.077402 -97.0333251953
-373074.136664 -104.234375
-373196.195927 -105.226196289
-373318.25519 -100.39453125
-373440.314453 -90.5460205078
-373562.373716 -76.8117675781
-373684.432978 -60.5299072266
-373806.492241 -43.1160888672
-373928.551504 -25.9309082031
-374050.610767 -10.1633300781
-374172.670029 3.26684570312
-374294.729292 13.7755126953
-374416.788555 21.1437988281
-374538.847818 25.5135498047
-374660.907081 27.3449707031
-374782.966343 27.3474121094
-374905.025606 26.3858642578
-375027.084869 25.3759765625
-375149.144132 25.1783447266
-375271.203394 26.4989013672
-375393.262657 29.8101806641
-375515.32192 35.2961425781
-375637.381183 42.826171875
-375759.440445 51.9641113281
-375881.499708 62.0054931641
-376003.558971 72.0413818359
-376125.618234 81.0440673828
-376247.677497 87.9630126953
-376369.736759 91.8255615234
-376491.796022 91.8286132812
-376613.855285 87.4182128906
-376735.914548 78.3466796875
-376857.97381 64.7032470703
-376980.033073 46.9157714844
-377102.092336 25.7260742188
-377224.151599 2.13793945312
-377346.210862 -22.6552734375
-377468.270124 -47.3555908203
-377590.329387 -70.6533203125
-377712.38865 -91.3187255859
-377834.447913 -108.284790039
-377956.507175 -120.716552734
-378078.566438 -128.059326172
-378200.625701 -130.065917969
-378322.684964 -126.800048828
-378444.744226 -118.618164062
-378566.803489 -106.130493164
-378688.862752 -90.1473388672
-378810.922015 -71.6140136719
-378932.981278 -51.5413818359
-379055.04054 -30.9361572266
-379177.099803 -10.7373046875
-379299.159066 8.24035644531
-379421.218329 25.3469238281
-379543.277591 40.1259765625
-379665.336854 52.3260498047
-379787.396117 61.8990478516
-379909.45538 68.9826660156
-380031.514643 73.8743896484
-380153.573905 76.9936523438
-380275.633168 78.8411865234
-380397.692431 79.9538574219
-380519.751694 80.8603515625
-380641.810956 82.0417480469
-380763.870219 83.8955078125
-380885.929482 86.7087402344
-381007.988745 90.6395263672
-381130.048007 95.7084960938
-381252.10727 101.800415039
-381374.166533 108.676025391
-381496.225796 115.992919922
-381618.285059 123.333496094
-381740.344321 130.239624023
-381862.403584 136.250854492
-381984.462847 140.942260742
-382106.52211 143.962280273
-382228.581372 145.063720703
-382350.640635 144.127929688
-382472.699898 141.178710938
-382594.759161 136.385498047
-382716.818424 130.051391602
-382838.877686 122.591308594
-382960.936949 114.497192383
-383082.996212 106.295410156
-383205.055475 98.4985351562
-383327.114737 91.5544433594
-383449.174 85.8020019531
-383571.233263 81.4320068359
-383693.292526 78.4620361328
-383815.351788 76.7276611328
-383937.411051 75.8913574219
-384059.470314 75.4708251953
-384181.529577 74.884765625
-384303.58884 73.5130615234
-384425.648102 70.7655029297
-384547.707365 66.1568603516
-384669.766628 59.3731689453
-384791.825891 50.330078125
-384913.885153 39.2131347656
-385035.944416 26.490234375
-385158.003679 12.9007568359
-385280.062942 -0.587768554688
-385402.122205 -12.8483886719
-385524.181467 -22.6893310547
-385646.24073 -28.9616699219
-385768.299993 -30.6776123047
-385890.359256 -27.1223144531
-386012.418518 -17.9537353516
-386134.477781 -3.27551269531
-386256.537044 16.3237304688
-386378.596307 39.7709960938
-386500.655569 65.5537109375
-386622.714832 91.8070068359
-386744.774095 116.439331055
-386866.833358 137.287353516
-386988.892621 152.287475586
-387110.951883 159.65222168
-387233.011146 158.034423828
-387355.070409 146.663696289
-387477.129672 125.444580078
-387599.188934 95.0028076172
-387721.248197 56.6755371094
-387843.30746 12.4434814453
-387965.366723 -35.1932373047
-388087.425986 -83.3848876953
-388209.485248 -129.136108398
-388331.544511 -169.527954102
-388453.603774 -201.940307617
-388575.663037 -224.255249023
-388697.722299 -235.024536133
-388819.781562 -233.587524414
-388941.840825 -220.127075195
-389063.900088 -195.66027832
-389185.95935 -161.963012695
-389308.018613 -121.433959961
-389430.077876 -76.9096679688
-389552.137139 -31.4479980469
-389674.196402 11.9083251953
-389796.255664 50.3602294922
-389918.314927 81.5596923828
-390040.37419 103.77722168
-390162.433453 116.015869141
-390284.492715 118.064331055
-390406.551978 110.483398438
-390528.611241 94.5330810547
-390650.670504 72.0421142578
-390772.729767 45.2374267578
-390894.789029 16.5469970703
-391016.848292 -11.6064453125
-391138.907555 -37.0025634766
-391260.966818 -57.7945556641
-391383.02608 -72.6407470703
-391505.085343 -80.7888183594
-391627.144606 -82.1040039062
-391749.203869 -77.0452880859
-391871.263131 -66.5910644531
-391993.322394 -52.1253662109
-392115.381657 -35.2960205078
-392237.44092 -17.8587646484
-392359.500183 -1.52075195312
-392481.559445 12.1997070312
-392603.618708 22.0900878906
-392725.677971 27.32421875
-392847.737234 27.5063476562
-392969.796496 22.6735839844
-393091.855759 13.2623291016
-393213.915022 0.0439453125
-393335.974285 -15.9617919922
-393458.033548 -33.5865478516
-393580.09281 -51.6135253906
-393702.152073 -68.8723144531
-393824.211336 -84.3184814453
-393946.270599 -97.0914306641
-394068.329861 -106.551513672
-394190.389124 -112.292724609
-394312.448387 -114.134399414
-394434.50765 -112.098266602
-394556.566912 -106.373291016
-394678.626175 -97.2768554688
-394800.685438 -85.2169189453
-394922.744701 -70.6584472656
-395044.803964 -54.0993652344
-395166.863226 -36.0563964844
-395288.922489 -17.0582275391
-395410.981752 2.35339355469
-395533.041015 21.6209716797
-395655.100277 40.1680908203
-395777.15954 57.4025878906
-395899.218803 72.7269287109
-396021.278066 85.55859375
-396143.337329 95.3601074219
-396265.396591 101.676879883
-396387.455854 104.179321289
-396509.515117 102.704956055
-396631.57438 97.2937011719
-396753.633642 88.2124023438
-396875.692905 75.9617919922
-396997.752168 61.2635498047
-397119.811431 45.0277099609
-397241.870693 28.2955322266
-397363.929956 12.169921875
-397485.989219 -2.26892089844
-397608.048482 -14.0513916016
-397730.107745 -22.4006347656
-397852.167007 -26.8033447266
-397974.22627 -27.0578613281
-398096.285533 -23.2984619141
-398218.344796 -15.9849853516
-398340.404058 -5.86486816406
-398462.463321 6.09509277344
-398584.522584 18.8000488281
-398706.581847 31.1307373047
-398828.64111 42.0538330078
-398950.700372 50.7237548828
-399072.759635 56.5675048828
-399194.818898 59.3422851562
-399316.878161 59.1604003906
-399438.937423 56.4753417969
-399560.996686 52.0338134766
-399683.055949 46.7921142578
-399805.115212 41.8111572266
-399927.174474 38.1343994141
-400049.233737 36.6673583984
-400171.293 38.0654296875
