# Supplementary material for: Potential Multiaxial Molecular Ferroelectricity through Chiral Cation Replacement
Source: Cryst Growth Des. 2025 Jul 21;25(15):6237–47. doi: 10.1021/acs.cgd.5c00666 (PMC12332970; doi:10.1021/acs.cgd.5c00666)
Supplement: Supplementary file 2 [file cg5c00666_si_002.zip › NMR/Static 1H spectra/-30.txt]

400171.293 -95.9191894531
400049.233737 -84.1365966797
399927.174474 -66.8001708984
399805.115212 -45.1882324219
399683.055949 -20.9162597656
399560.996686 4.20629882812
399438.937423 28.3337402344
399316.878161 49.7409667969
399194.818898 66.9671630859
399072.759635 78.9310302734
398950.700372 85.0086669922
398828.64111 85.0689697266
398706.581847 79.4599609375
398584.522584 68.9562988281
398462.463321 54.6678466797
398340.404058 37.9237060547
398218.344796 20.1412353516
398096.285533 2.69689941406
397974.22627 -13.1928710938
397852.167007 -26.5666503906
397730.107745 -36.7802734375
397608.048482 -43.5343017578
397485.989219 -46.8656005859
397363.929956 -47.103515625
397241.870693 -44.8020019531
397119.811431 -40.6524658203
396997.752168 -35.3907470703
396875.692905 -29.7086181641
396753.633642 -24.177734375
396631.57438 -19.1971435547
396509.515117 -14.9661865234
396387.455854 -11.4848632812
396265.396591 -8.58203125
396143.337329 -5.96215820312
396021.278066 -3.2685546875
395899.218803 -0.150024414062
395777.15954 3.67749023438
395655.100277 8.37841796875
395533.041015 13.9676513672
395410.981752 20.3001708984
395288.922489 27.0867919922
395166.863226 33.9304199219
395044.803964 40.3787841797
394922.744701 45.9855957031
394800.685438 50.3748779297
394678.626175 53.2951660156
394556.566912 54.6590576172
394434.50765 54.5616455078
394312.448387 53.2739257812
394190.389124 51.2121582031
394068.329861 48.8846435547
393946.270599 46.8249511719
393824.211336 45.5155029297
393702.152073 45.3156738281
393580.09281 46.4011230469
393458.033548 48.7227783203
393335.974285 51.9934082031
393213.915022 55.7047119141
393091.855759 59.1728515625
392969.796496 61.611328125
392847.737234 62.2221679688
392725.677971 60.2961425781
392603.618708 55.3095703125
392481.559445 47.0075683594
392359.500183 35.4624023438
392237.44092 21.0971679688
392115.381657 4.67309570312
391993.322394 -12.7641601562
391871.263131 -29.9735107422
391749.203869 -45.6330566406
391627.144606 -58.4737548828
391505.085343 -67.4144287109
391383.02608 -71.6857910156
391260.966818 -70.9271240234
391138.907555 -65.2475585938
391016.848292 -55.2393798828
390894.789029 -41.9434814453
390772.729767 -26.7658691406
390650.670504 -11.3531494141
390528.611241 2.56237792969
390406.551978 13.3322753906
390284.492715 19.560546875
390162.433453 20.2521972656
390040.37419 14.9274902344
389918.314927 3.68786621094
389796.255664 -12.7723388672
389674.196402 -33.2181396484
389552.137139 -55.9731445312
389430.077876 -79.0737304688
389308.018613 -100.450439453
389185.95935 -118.126220703
389063.900088 -130.409545898
388941.840825 -136.064819336
388819.781562 -134.440429688
388697.722299 -125.542602539
388575.663037 -110.047607422
388453.603774 -89.248046875
388331.544511 -64.9393310547
388209.485248 -39.2568359375
388087.425986 -14.4792480469
387965.366723 7.18432617188
387843.30746 23.8021240234
387721.248197 33.8990478516
387599.188934 36.5968017578
387477.129672 31.6953125
387355.070409 19.6887207031
387233.011146 1.71936035156
387110.951883 -20.5318603516
386988.892621 -45.0043945312
386866.833358 -69.4489746094
386744.774095 -91.6341552734
386622.714832 -109.549194336
386500.655569 -121.579833984
386378.596307 -126.645019531
386256.537044 -124.279418945
386134.477781 -114.657592773
386012.418518 -98.5568847656
385890.359256 -77.2667236328
385768.299993 -52.4534912109
385646.24073 -25.9981689453
385524.181467 0.178833007812
385402.122205 24.2867431641
385280.062942 44.8092041016
385158.003679 60.6137695312
385035.944416 71.0174560547
384913.885153 75.80078125
384791.825891 75.1776123047
384669.766628 69.7222900391
384547.707365 60.2679443359
384425.648102 47.7893066406
384303.58884 33.2819824219
384181.529577 17.6595458984
384059.470314 1.66906738281
383937.411051 -14.1524658203
383815.351788 -29.4924316406
383693.292526 -44.2313232422
383571.233263 -58.3879394531
383449.174 -72.0388183594
383327.114737 -85.2302246094
383205.055475 -97.8920898438
383082.996212 -109.771972656
382960.936949 -120.395751953
382838.877686 -129.062866211
382716.818424 -134.88269043
382594.759161 -136.847412109
382472.699898 -133.934692383
382350.640635 -125.231811523
382228.581372 -110.064453125
382106.52211 -88.1182861328
381984.462847 -59.5343017578
381862.403584 -24.9689941406
381740.344321 14.3939208984
381618.285059 56.8850097656
381496.225796 100.43762207
381374.166533 142.727416992
381252.10727 181.34375
381130.048007 213.98046875
381007.988745 238.629394531
380885.929482 253.755981445
380763.870219 258.441650391
380641.810956 252.477172852
380519.751694 236.395141602
380397.692431 211.44128418
380275.633168 179.481933594
380153.573905 142.855957031
380031.514643 104.187255859
379909.45538 66.1677246094
379787.396117 31.3400878906
379665.336854 1.88879394531
379543.277591 -20.5322265625
379421.218329 -34.9260253906
379299.159066 -41.0168457031
379177.099803 -39.2546386719
379055.04054 -30.7532958984
378932.981278 -17.1716308594
378810.922015 -0.552978515625
378688.862752 16.8687744141
378566.803489 32.8696289062
378444.744226 45.4317626953
378322.684964 52.9132080078
378200.625701 54.1787109375
378078.566438 48.6806640625
377956.507175 36.4871826172
377834.447913 18.2534179688
377712.38865 -4.85510253906
377590.329387 -31.2795410156
377468.270124 -59.2109375
377346.210862 -86.7475585938
377224.151599 -112.049438477
377102.092336 -133.477050781
376980.033073 -149.704345703
376857.97381 -159.796264648
376735.914548 -163.248901367
376613.855285 -159.991699219
376491.796022 -150.354736328
376369.736759 -135.008666992
376247.677497 -114.886962891
376125.618234 -91.0971679688
376003.558971 -64.8334960938
375881.499708 -37.296875
375759.440445 -9.62829589844
375637.381183 17.1387939453
375515.32192 42.1101074219
375393.262657 64.5438232422
375271.203394 83.8508300781
375149.144132 99.5869140625
375027.084869 111.44152832
374905.025606 119.225463867
374782.966343 122.865600586
374660.907081 122.402587891
374538.847818 117.99597168
374416.788555 109.932250977
374294.729292 98.6333007812
374172.670029 84.6613769531
374050.610767 68.7153320312
373928.551504 51.6146240234
373806.492241 34.2703857422
373684.432978 17.6383056641
373562.373716 2.66357421875
373440.314453 -9.78857421875
373318.25519 -19.0031738281
373196.195927 -24.4814453125
373074.136664 -25.9965820312
372952.077402 -23.6303710938
372830.018139 -17.7847900391
372707.958876 -9.16394042969
372585.899613 1.27099609375
372463.840351 12.3776855469
372341.781088 22.9282226562
372219.721825 31.7194824219
372097.662562 37.6884765625
371975.6033 40.0185546875
371853.544037 38.2292480469
371731.484774 32.2368164062
371609.425511 22.3796386719
371487.366248 9.40417480469
371365.306986 -5.58972167969
371243.247723 -21.2380371094
371121.18846 -36.0314941406
370999.129197 -48.4510498047
370877.069935 -57.1099853516
370755.010672 -60.8846435547
370632.951409 -59.0263671875
370510.892146 -51.2377929688
370388.832883 -37.7109375
370266.773621 -19.1177978516
370144.714358 3.44189453125
370022.655095 28.5336914062
369900.595832 54.5100097656
369778.53657 79.6547851562
369656.477307 102.328857422
369534.418044 121.109008789
369412.358781 134.903930664
369290.299519 143.036254883
369168.240256 145.283935547
369046.180993 141.87878418
368924.12173 133.460449219
368802.062467 120.995849609
368680.003205 105.66796875
368557.943942 88.7528076172
368435.884679 71.4915771484
368313.825416 54.9752197266
368191.766154 40.0521240234
368069.706891 27.2678222656
367947.647628 16.8420410156
367825.588365 8.68493652344
367703.529102 2.44641113281
367581.46984 -2.40307617188
367459.410577 -6.47839355469
367337.351314 -10.3742675781
367215.292051 -14.572265625
367093.232789 -19.3614501953
366971.173526 -24.7899169922
366849.114263 -30.6485595703
366727.055 -36.4908447266
366604.995738 -41.6860351562
366482.936475 -45.5006103516
366360.877212 -47.1960449219
366238.817949 -46.1340332031
366116.758686 -41.8741455078
365994.699424 -34.25390625
365872.640161 -23.4381103516
365750.580898 -9.93395996094
365628.521635 5.43518066406
365506.462373 21.5927734375
365384.40311 37.3043212891
365262.343847 51.2982177734
365140.284584 62.3955078125
365018.225321 69.6385498047
364896.166059 72.40234375
364774.106796 70.4779052734
364652.047533 64.1162109375
364529.98827 54.0270996094
364407.929008 41.3325195312
364285.869745 27.4769287109
364163.810482 14.1008300781
364041.751219 2.8916015625
363919.691957 -4.57690429688
363797.632694 -6.99914550781
363675.573431 -3.47192382812
363553.514168 6.40246582031
363431.454905 22.4605712891
363309.395643 43.9655761719
363187.33638 69.6513671875
363065.277117 97.8110351562
362943.217854 126.425415039
362821.158592 153.320678711
362699.099329 176.33996582
362577.040066 193.512939453
362454.980803 203.212646484
362332.92154 204.28112793
362210.862278 196.118774414
362088.803015 178.727294922
361966.743752 152.704833984
361844.684489 119.197143555
361722.625227 79.8070068359
361600.565964 36.4755859375
361478.506701 -8.65856933594
361356.447438 -53.40625
361234.388176 -95.6694335938
361112.328913 -133.567138672
360990.26965 -165.539794922
360868.210387 -190.419677734
360746.151124 -207.470825195
360624.091862 -216.395874023
360502.032599 -217.313232422
360379.973336 -210.710693359
360257.914073 -197.379394531
360135.854811 -178.340698242
360013.795548 -154.767456055
359891.736285 -127.908569336
359769.677022 -99.0225830078
359647.617759 -69.3214111328
359525.558497 -39.9255371094
359403.499234 -11.8323974609
359281.439971 14.1032714844
359159.380708 37.1846923828
359037.321446 56.8760986328
358915.262183 72.8079833984
358793.20292 84.7745361328
358671.143657 92.7332763672
358549.084395 96.7995605469
358427.025132 97.2401123047
358304.965869 94.4610595703
358182.906606 88.9908447266
358060.847343 81.4543457031
357938.788081 72.5405273438
357816.728818 62.9621582031
357694.669555 53.41015625
357572.610292 44.5043945312
357450.55103 36.7470703125
357328.491767 30.4814453125
357206.432504 25.8607177734
357084.373241 22.8332519531
356962.313978 21.1446533203
356840.254716 20.3603515625
356718.195453 19.9091796875
356596.13619 19.1422119141
356474.076927 17.4051513672
356352.017665 14.1175537109
356229.958402 8.85192871094
356107.899139 1.40026855469
355985.839876 -8.17211914062
355863.780614 -19.5002441406
355741.721351 -31.9177246094
355619.662088 -44.4899902344
355497.602825 -56.072265625
355375.543562 -65.3980712891
355253.4843 -71.1848144531
355131.425037 -72.2495117188
355009.365774 -67.6270751953
354887.306511 -56.6751708984
354765.247249 -39.1602783203
354643.187986 -15.3117675781
354521.128723 14.1591796875
354399.06946 48.0798339844
354277.010197 84.8768310547
354154.950935 122.671264648
354032.891672 159.403198242
353910.832409 192.972290039
353788.773146 221.389282227
353666.713884 242.916381836
353544.654621 256.19519043
353422.595358 260.342163086
353300.536095 255.011352539
353178.476833 240.414916992
353056.41757 217.301635742
352934.358307 186.895385742
352812.299044 150.802978516
352690.239781 110.891967773
352568.180519 69.1591796875
352446.121256 27.5920410156
352324.061993 -11.9603271484
352202.00273 -47.8981933594
352079.943468 -78.9561767578
351957.884205 -104.258178711
351835.824942 -123.337158203
351713.765679 -136.124511719
351591.706417 -142.908691406
351469.647154 -144.272216797
351347.587891 -141.012329102
351225.528628 -134.055664062
351103.469365 -124.372924805
350981.410103 -112.90222168
350859.35084 -100.486450195
350737.291577 -87.8287353516
350615.232314 -75.4671630859
350493.173052 -63.7684326172
350371.113789 -52.9377441406
350249.054526 -43.0434570312
350126.995263 -34.046875
350004.936 -25.8389892578
349882.876738 -18.2745361328
349760.817475 -11.2006835938
349638.758212 -4.48046875
349516.698949 1.99340820312
349394.639687 8.29443359375
349272.580424 14.4608154297
349150.521161 20.5045166016
349028.461898 26.4201660156
348906.402636 32.1931152344
348784.343373 37.8073730469
348662.28411 43.2493896484
348540.224847 48.5063476562
348418.165584 53.5620117188
348296.106322 58.3892822266
348174.047059 62.9411621094
348051.987796 67.1428222656
347929.928533 70.8879394531
347807.869271 74.0375976562
347685.810008 76.4270019531
347563.750745 77.8764648438
347441.691482 78.2100830078
347319.632219 77.2758789062
347197.572957 74.9683837891
347075.513694 71.2497558594
346953.454431 66.1669921875
346831.395168 59.8610839844
346709.335906 52.5688476562
346587.276643 44.615234375
346465.21738 36.3928222656
346343.158117 28.3376464844
346221.098855 20.8931884766
346099.039592 14.4761962891
345976.980329 9.43823242188
345854.921066 6.03479003906
345732.861803 4.39916992188
345610.802541 4.52685546875
345488.743278 6.27270507812
345366.684015 9.35864257812
345244.624752 13.3937988281
345122.56549 17.904296875
345000.506227 22.3704833984
344878.446964 26.2661132812
344756.387701 29.0989990234
344634.328438 30.4477539062
344512.269176 29.9920654297
344390.209913 27.5335693359
344268.15065 23.0075683594
344146.091387 16.4854736328
344024.032125 8.16552734375
343901.972862 -1.64099121094
343779.913599 -12.5316162109
343657.854336 -24.0352783203
343535.795074 -35.6379394531
343413.735811 -46.8054199219
343291.676548 -57.005859375
343169.617285 -65.7272949219
343047.558022 -72.4948730469
342925.49876 -76.8846435547
342803.439497 -78.5361328125
342681.380234 -77.1677246094
342559.320971 -72.5885009766
342437.261709 -64.7154541016
342315.202446 -53.5880126953
342193.143183 -39.3830566406
342071.08392 -22.4282226562
341949.024657 -3.20629882812
341826.965395 17.6439208984
341704.906132 39.341796875
341582.846869 60.9870605469
341460.787606 81.6003417969
341338.728344 100.171386719
341216.669081 115.721435547
341094.609818 127.370849609
340972.550555 134.408691406
340850.491293 136.357299805
340728.43203 133.02722168
340606.372767 124.553588867
340484.313504 111.41027832
340362.254241 94.3984375
340240.194979 74.6066894531
340118.135716 53.3441162109
339996.076453 32.0533447266
339874.01719 12.2036132812
339751.957928 -4.8212890625
339629.898665 -17.8345947266
339507.839402 -25.9444580078
339385.780139 -28.6323242188
339263.720876 -25.7979736328
339141.661614 -17.7725830078
339019.602351 -5.29052734375
338897.543088 10.5734863281
338775.483825 28.5013427734
338653.424563 47.0490722656
338531.3653 64.78125
338409.306037 80.4034423828
338287.246774 92.8831787109
338165.187512 101.545898438
338043.128249 106.137329102
337921.068986 106.84375
337799.009723 104.267944336
337676.95046 99.3642578125
337554.891198 93.3347167969
337432.831935 87.4992675781
337310.772672 83.1510009766
337188.713409 81.4119873047
337066.654147 83.1032714844
336944.594884 88.6428222656
336822.535621 97.9831542969
336700.476358 110.594970703
336578.417095 125.499023438
336456.357833 141.346679688
336334.29857 156.538574219
336212.239307 169.372558594
336090.180044 178.206420898
335968.120782 181.619995117
335846.061519 178.559936523
335724.002256 168.452880859
335601.942993 151.276489258
335479.883731 127.58190918
335357.824468 98.4604492188
335235.765205 65.4661865234
335113.705942 30.4903564453
334991.646679 -4.38891601562
334869.587417 -37.0775146484
334747.528154 -65.6329345703
334625.468891 -88.4169921875
334503.409628 -104.220336914
334381.350366 -112.344482422
334259.291103 -112.637817383
334137.23184 -105.481689453
334015.172577 -91.7319335938
333893.113314 -72.6197509766
333771.054052 -49.6265869141
333648.994789 -24.3441162109
333526.935526 1.666015625
333404.876263 26.9985351562
333282.817001 50.5053710938
333160.757738 71.3625488281
333038.698475 89.0999755859
332916.639212 103.591674805
332794.57995 115.01171875
332672.520687 123.763671875
332550.461424 130.392578125
332428.402161 135.491088867
332306.342898 139.612915039
332184.283636 143.19909668
332062.224373 146.531738281
331940.16511 149.71081543
331818.105847 152.663452148
331696.046585 155.174682617
331573.987322 156.941650391
331451.928059 157.633422852
331329.868796 156.958007812
331207.809533 154.715698242
331085.750271 150.840454102
330963.691008 145.416870117
330841.631745 138.674194336
330719.572482 130.953979492
330597.51322 122.661499023
330475.453957 114.201660156
330353.394694 105.912353516
330231.335431 98.0040283203
330109.276169 90.5147705078
329987.216906 83.2879638672
329865.157643 75.9787597656
329743.09838 68.0895996094
329621.039117 59.0322265625
329498.979855 48.2113037109
329376.920592 35.1182861328
329254.861329 19.4266357422
329132.802066 1.07275390625
329010.742804 -19.6848144531
328888.683541 -42.2407226562
328766.624278 -65.6569824219
328644.565015 -88.7178955078
328522.505752 -110.023803711
328400.44649 -128.114624023
328278.387227 -141.612182617
328156.327964 -149.366333008
328034.268701 -150.591186523
327912.209439 -144.971435547
327790.150176 -132.73059082
327668.090913 -114.645996094
327546.03165 -92.0119628906
327423.972388 -66.5460205078
327301.913125 -40.2476806641
327179.853862 -15.224609375
327057.794599 6.50317382812
326935.735336 23.1976318359
326813.676074 33.5750732422
326691.616811 36.9422607422
326569.557548 33.27734375
326447.498285 23.2468261719
326325.439023 8.15368652344
326203.37976 -10.1773681641
326081.320497 -29.5728759766
325959.261234 -47.7182617188
325837.201971 -62.3891601562
325715.142709 -71.6760253906
325593.083446 -74.1834716797
325471.024183 -69.1821289062
325348.96492 -56.6968994141
325226.905658 -37.5212402344
325104.846395 -13.1561279297
324982.787132 14.32421875
324860.727869 42.4660644531
324738.668607 68.6678466797
324616.609344 90.4345703125
324494.550081 105.622802734
324372.490818 112.654052734
324250.431555 110.677368164
324128.372293 99.6586914062
324006.31303 80.3961181641
323884.253767 54.4481201172
323762.194504 23.9925537109
323640.135242 -8.37927246094
323518.075979 -39.9071044922
323396.016716 -67.9226074219
323273.957453 -90.1031494141
323151.89819 -104.688232422
323029.838928 -110.642944336
322907.779665 -107.748779297
322785.720402 -96.6138916016
322663.661139 -78.603515625
322541.601877 -55.6968994141
322419.542614 -30.2858886719
322297.483351 -4.93664550781
322175.424088 17.8619384766
322053.364826 35.939453125
321931.305563 47.646484375
321809.2463 52.0035400391
321687.187037 48.7807617188
321565.127774 38.4991455078
321443.068512 22.3579101562
321321.009249 2.09704589844
321198.949986 -20.1934814453
321076.890723 -42.2938232422
320954.831461 -62.0791015625
320832.772198 -77.7330322266
320710.712935 -87.9174804688
320588.653672 -91.8928222656
320466.594409 -89.5700683594
320344.535147 -81.4936523438
320222.475884 -68.7592773438
320100.416621 -52.8760986328
319978.357358 -35.5893554688
319856.298096 -18.6842041016
319734.238833 -3.79113769531
319612.17957 7.78527832031
319490.120307 15.1971435547
319368.061045 18.1291503906
319246.001782 16.8131103516
319123.942519 11.982421875
319001.883256 4.77026367188
318879.823993 -3.43383789062
318757.764731 -11.15625
318635.705468 -17.0125732422
318513.646205 -19.8734130859
318391.586942 -18.9967041016
318269.52768 -14.1131591797
318147.468417 -5.45922851562
318025.409154 6.2490234375
317903.349891 19.8957519531
317781.290628 34.0905761719
317659.231366 47.3236083984
317537.172103 58.1352539062
317415.11284 65.2797851562
317293.053577 67.8649902344
317170.994315 65.453125
317048.935052 58.1126708984
316926.875789 46.4129638672
316804.816526 31.3666992188
316682.757264 14.3218994141
316560.698001 -3.18151855469
316438.638738 -19.5762939453
316316.579475 -33.4342041016
316194.520212 -43.6179199219
316072.46095 -49.4029541016
315950.401687 -50.5516357422
315828.342424 -47.3382568359
315706.283161 -40.5164794922
315584.223899 -31.2381591797
315462.164636 -20.9272460938
315340.105373 -11.1263427734
315218.04611 -3.32946777344
315095.986847 1.17846679688
314973.927585 1.46362304688
314851.868322 -2.95520019531
314729.809059 -12.0495605469
314607.749796 -25.2768554688
314485.690534 -41.6291503906
314363.631271 -59.7290039062
314241.572008 -77.9627685547
314119.512745 -94.6372070312
313997.453483 -108.140869141
313875.39422 -117.100708008
313753.334957 -120.510131836
313631.275694 -117.822021484
313509.216431 -108.99597168
313387.157169 -94.4967041016
313265.097906 -75.2445068359
313143.038643 -52.5247802734
313020.97938 -27.8653564453
312898.920118 -2.89721679688
312776.860855 20.7905273438
312654.801592 41.7855224609
312532.742329 58.9615478516
312410.683066 71.5589599609
312288.623804 79.224609375
312166.564541 82.0109863281
312044.505278 80.3395996094
311922.446015 74.9306640625
311800.386753 66.7115478516
311678.32749 56.7122802734
311556.268227 45.9624023438
311434.208964 35.3973388672
311312.149702 25.7839355469
311190.090439 17.6722412109
311068.031176 11.3752441406
310945.971913 6.97619628906
310823.91265 4.36169433594
310701.853388 3.26977539062
310579.794125 3.35168457031
310457.734862 4.2333984375
310335.675599 5.57116699219
310213.616337 7.09460449219
310091.557074 8.63122558594
309969.497811 10.1127929688
309847.438548 11.5612792969
309725.379285 13.060546875
309603.320023 14.716796875
309481.26076 16.6151123047
309359.201497 18.7810058594
309237.142234 21.1481933594
309115.082972 23.5454101562
308993.023709 25.6964111328
308870.964446 27.2431640625
308748.905183 27.7819824219
308626.845921 26.9132080078
308504.786658 24.3000488281
308382.727395 19.7229003906
308260.668132 13.1291503906
308138.608869 4.66625976562
308016.549607 -5.30249023438
307894.490344 -16.20703125
307772.431081 -27.3012695312
307650.371818 -37.7156982422
307528.312556 -46.5270996094
307406.253293 -52.8374023438
307284.19403 -55.8558349609
307162.134767 -54.9744873047
307040.075504 -49.8304443359
306918.016242 -40.34765625
306795.956979 -26.7525634766
306673.897716 -9.5654296875
306551.838453 10.4372558594
306429.779191 32.2824707031
306307.719928 54.876953125
306185.660665 77.0944824219
306063.601402 97.8653564453
305941.54214 116.257446289
305819.482877 131.546264648
305697.423614 143.262084961
305575.364351 151.21472168
305453.305088 155.493774414
305331.245826 156.44152832
305209.186563 154.608032227
305087.1273 150.689208984
304965.068037 145.455810547
304843.008775 139.680786133
304720.949512 134.070922852
304598.890249 129.21081543
304476.830986 125.520874023
304354.771724 123.235351562
304232.712461 122.398193359
304110.653198 122.876708984
303988.593935 124.391845703
303866.534672 126.557250977
303744.47541 128.925415039
303622.416147 131.034179688
303500.356884 132.449584961
303378.297621 132.801147461
303256.238359 131.807739258
303134.179096 129.290649414
303012.119833 125.178344727
302890.06057 119.498413086
302768.001307 112.366210938
302645.942045 103.965087891
302523.882782 94.5280761719
302401.823519 84.3186035156
302279.764256 73.6151123047
302157.704994 62.6993408203
302035.645731 51.8472900391
301913.586468 41.3262939453
301791.527205 31.390625
301669.467943 22.2811279297
301547.40868 14.2218017578
301425.349417 7.41320800781
301303.290154 2.02612304688
301181.230891 -1.81079101562
301059.171629 -4.02490234375
300937.112366 -4.61120605469
300815.053103 -3.64575195312
300692.99384 -1.29174804688
300570.934578 2.19799804688
300448.875315 6.49072265625
300326.816052 11.1873779297
300204.756789 15.8500976562
300082.697526 20.0347900391
299960.638264 23.3286132812
299838.579001 25.3909912109
299716.519738 25.9914550781
299594.460475 25.0395507812
299472.401213 22.6064453125
299350.34195 18.9323730469
299228.282687 14.4163818359
299106.223424 9.59326171875
298984.164162 5.09301757812
298862.104899 1.58923339844
298740.045636 -0.260864257812
298617.986373 0.121337890625
298495.92711 3.17749023438
298373.867848 9.1611328125
298251.808585 18.1015625
298129.749322 29.7855224609
298007.690059 43.7595214844
297885.630797 59.3521728516
297763.571534 75.7166748047
297641.512271 91.8875732422
297519.453008 106.850708008
297397.393745 119.616455078
297275.334483 129.294921875
297153.27522 135.16003418
297031.215957 136.704101562
296909.156694 133.67578125
296787.097432 126.097290039
296665.038169 114.262939453
296542.978906 98.7183837891
296420.919643 80.2232666016
296298.860381 59.7020263672
296176.801118 38.1856689453
296054.741855 16.7510986328
295932.682592 -3.53967285156
295810.623329 -21.6938476562
295688.564067 -36.833984375
295566.504804 -48.2370605469
295444.445541 -55.3591308594
295322.386278 -57.8541259766
295200.327016 -55.5814208984
295078.267753 -48.6057128906
294956.20849 -37.1937255859
294834.149227 -21.8031005859
294712.089964 -3.07055664062
294590.030702 18.2061767578
294467.971439 41.0889892578
294345.912176 64.5263671875
294223.852913 87.3850097656
294101.793651 108.492797852
293979.734388 126.684448242
293857.675125 140.858764648
293735.615862 150.038452148
293613.5566 153.434570312
293491.497337 150.506958008
293369.438074 141.01965332
293247.378811 125.082275391
293125.319548 103.174194336
293003.260286 76.1441650391
292881.201023 45.1846923828
292759.14176 11.7788085938
292637.082497 -22.3795166016
292515.023235 -55.4895019531
292392.963972 -85.7593994141
292270.904709 -111.534423828
292148.845446 -131.418701172
292026.786183 -144.384155273
291904.726921 -149.857055664
291782.667658 -147.76940918
291660.608395 -138.572509766
291538.549132 -123.206665039
291416.48987 -103.031738281
291294.430607 -79.7172851562
291172.371344 -55.1063232422
291050.312081 -31.0621337891
290928.252819 -9.31005859375
290806.193556 8.70727539062
290684.134293 21.9534912109
290562.07503 29.8798828125
290440.015767 32.4659423828
290317.956505 30.2071533203
290195.897242 24.0541992188
290073.837979 15.306640625
289951.778716 5.47253417969
289829.719454 -3.89135742188
289707.660191 -11.349609375
289585.600928 -15.740234375
289463.541665 -16.3032226562
289341.482402 -12.7677001953
289219.42314 -5.38781738281
289097.363877 5.07690429688
288975.304614 17.4356689453
288853.245351 30.185546875
288731.186089 41.6704101562
288609.126826 50.2575683594
288487.067563 54.5189208984
288365.0083 53.3939208984
288242.949038 46.3217773438
288120.889775 33.3231201172
287998.830512 15.0261230469
287876.771249 -7.369140625
287754.711986 -32.1872558594
287632.652724 -57.4221191406
287510.593461 -80.9208984375
287388.534198 -100.588256836
287266.474935 -114.589233398
287144.415673 -121.531616211
287022.35641 -120.609619141
286900.297147 -111.694091797
286778.237884 -95.3579101562
286656.178621 -72.8344726562
286534.119359 -45.9138183594
286412.060096 -16.7821044922
286290.000833 12.1768798828
286167.94157 38.6007080078
286045.882308 60.3645019531
285923.823045 75.7766113281
285801.763782 83.7313232422
285679.704519 83.8055419922
285557.645257 76.287109375
285435.585994 62.1368408203
285313.526731 42.8829345703
285191.467468 20.4625244141
285069.408205 -2.97705078125
284947.348943 -25.294921875
284825.28968 -44.5695800781
284703.230417 -59.2888183594
284581.171154 -68.4953613281
284459.111892 -71.8757324219
284337.052629 -69.7802734375
284214.993366 -63.1776123047
284092.934103 -53.5427246094
283970.87484 -42.6936035156
283848.815578 -32.59375
283726.756315 -25.1350097656
283604.697052 -21.9311523438
283482.637789 -24.1358642578
283360.578527 -32.3061523438
283238.519264 -46.3270263672
283116.460001 -65.4031982422
282994.400738 -88.1173095703
282872.341476 -112.555053711
282750.282213 -136.479248047
282628.22295 -157.540527344
282506.163687 -173.501831055
282384.104424 -182.45715332
282262.045162 -183.022827148
282139.985899 -174.483276367
282017.926636 -156.876831055
281895.867373 -131.016357422
281773.808111 -98.4382324219
281651.748848 -61.2878417969
281529.689585 -22.1511230469
281407.630322 16.1533203125
281285.571059 50.8033447266
281163.511797 79.2003173828
281041.452534 99.1799316406
280919.393271 109.184570312
280797.334008 108.385742188
280675.274746 96.7458496094
280553.215483 75.017578125
280431.15622 44.6806640625
280309.096957 7.82409667969
280187.037695 -33.0139160156
280064.978432 -75.0389404297
279942.919169 -115.401489258
279820.859906 -151.397827148
279698.800643 -180.653320312
279576.741381 -201.272460938
279454.682118 -211.94934082
279332.622855 -212.032714844
279210.563592 -201.541015625
279088.50433 -181.133789062
278966.445067 -152.040893555
278844.385804 -115.959472656
278722.326541 -74.9276123047
278600.267278 -31.1857910156
278478.208016 12.9665527344
278356.148753 55.3070068359
278234.08949 93.8127441406
278112.030227 126.762329102
277989.970965 152.81652832
277867.911702 171.069946289
277745.852439 181.078613281
277623.793176 182.85949707
277501.733914 176.868774414
277379.674651 163.957275391
277257.615388 145.307250977
277135.556125 122.355834961
277013.496862 96.7066650391
276891.4376 70.0335693359
276769.378337 43.9833984375
276647.319074 20.0784912109
276525.259811 -0.3740234375
276403.200549 -16.3616943359
276281.141286 -27.2301025391
276159.082023 -32.7253417969
276037.02276 -33.0133056641
275914.963497 -28.6716308594
275792.904235 -20.6527099609
275670.844972 -10.2197265625
275548.785709 1.14111328125
275426.726446 11.8308105469
275304.667184 20.2569580078
275182.607921 24.9609375
275060.548658 24.7375488281
274938.489395 18.7416992188
274816.430133 6.568359375
274694.37087 -11.6970214844
274572.311607 -35.4683837891
274450.252344 -63.6866455078
274328.193081 -94.8883056641
274206.133819 -127.309204102
274084.074556 -159.014770508
273962.015293 -188.048950195
273839.95603 -212.586425781
273717.896768 -231.07824707
273595.837505 -242.375
273473.778242 -245.819824219
273351.718979 -241.298828125
273229.659716 -229.247314453
273107.600454 -210.609130859
272985.541191 -186.753295898
272863.481928 -159.35534668
272741.422665 -130.25378418
272619.363403 -101.295532227
272497.30414 -74.1842041016
272375.244877 -50.3455810547
272253.185614 -30.8214111328
272131.126352 -16.205078125
272009.067089 -6.61694335938
271887.007826 -1.73059082031
271764.948563 -0.838256835938
271642.8893 -2.95190429688
271520.830038 -6.92907714844
271398.770775 -11.6076660156
271276.711512 -15.9395751953
271154.652249 -19.1043701172
271032.592987 -20.5955810547
270910.533724 -20.2681884766
270788.474461 -18.3436279297
270666.415198 -15.3728027344
270544.355935 -12.1590576172
270422.296673 -9.65417480469
270300.23741 -8.8330078125
270178.178147 -10.5657958984
270056.118884 -15.4993896484
269934.059622 -23.9614257812
269812.000359 -35.8969726562
269689.941096 -50.8482666016
269567.881833 -67.9758300781
269445.822571 -86.1231689453
269323.763308 -103.918334961
269201.704045 -119.899291992
269079.644782 -132.655273438
268957.585519 -140.966064453
268835.526257 -143.92565918
268713.466994 -141.039550781
268591.407731 -132.280883789
268469.348468 -118.106323242
268347.289206 -99.4219970703
268225.229943 -77.5076904297
268103.17068 -53.9052734375
267981.111417 -30.2807617188
267859.052154 -8.27563476562
267736.992892 10.6387939453
267614.933629 25.29296875
267492.874366 34.9162597656
267370.815103 39.19921875
267248.755841 38.3096923828
267126.696578 32.86328125
267004.637315 23.8511962891
266882.578052 12.5344238281
266760.51879 0.312866210938
266638.459527 -11.4158935547
266516.400264 -21.3948974609
266394.341001 -28.6286621094
266272.281738 -32.4763183594
266150.222476 -32.7091064453
266028.163213 -29.5228271484
265906.10395 -23.5120849609
265784.044687 -15.6010742188
265661.985425 -6.94580078125
265539.926162 1.18591308594
265417.866899 7.54760742188
265295.807636 11.0395507812
265173.748373 10.8216552734
265051.689111 6.40075683594
264929.629848 -2.31481933594
264807.570585 -15.0004882812
264685.511322 -30.9357910156
264563.45206 -49.0627441406
264441.392797 -68.0727539062
264319.333534 -86.5151367188
264197.274271 -102.914428711
264075.215009 -115.891845703
263953.155746 -124.273071289
263831.096483 -127.179443359
263709.03722 -124.093139648
263586.977957 -114.891601562
263464.918695 -99.8532714844
263342.859432 -79.6302490234
263220.800169 -55.1988525391
263098.740906 -27.7855224609
262976.681644 1.21667480469
262854.622381 30.3422851562
262732.563118 58.1423339844
262610.503855 83.2691650391
262488.444592 104.548217773
262366.38533 121.032958984
262244.326067 132.044921875
262122.266804 137.19128418
262000.207541 136.370361328
261878.148279 129.758422852
261756.089016 117.78503418
261634.029753 101.099609375
261511.97049 80.5302734375
261389.911228 57.0384521484
261267.851965 31.6712646484
261145.792702 5.51489257812
261023.733439 -20.3537597656
260901.674176 -44.9113769531
260779.614914 -67.23046875
260657.555651 -86.5163574219
260535.496388 -102.14050293
260413.437125 -113.666748047
260291.377863 -120.867919922
260169.3186 -123.734741211
260047.259337 -122.472412109
259925.200074 -117.484741211
259803.140811 -109.348266602
259681.081549 -98.7723388672
259559.022286 -86.5529785156
259436.963023 -73.5162353516
259314.90376 -60.4619140625
259192.844498 -48.1066894531
259070.785235 -37.0329589844
258948.725972 -27.6502685547
258826.666709 -20.1693115234
258704.607447 -14.59375
258582.548184 -10.7309570312
258460.488921 -8.220703125
258338.429658 -6.5810546875
258216.370395 -5.26611328125
258094.311133 -3.72973632812
257972.25187 -1.4931640625
257850.192607 1.79553222656
257728.133344 6.31298828125
257606.074082 12.0284423828
257484.014819 18.6939697266
257361.955556 25.8569335938
257239.896293 32.8953857422
257117.837031 39.0729980469
256995.777768 43.6088867188
256873.718505 45.7573242188
256751.659242 44.8861083984
256629.599979 40.5499267578
256507.540717 32.5496826172
256385.481454 20.9700927734
256263.422191 6.19262695312
256141.362928 -11.1179199219
256019.303666 -30.0537109375
255897.244403 -49.5258789062
255775.18514 -68.3466796875
255653.125877 -85.3199462891
255531.066614 -99.3355712891
255409.007352 -109.455200195
255286.948089 -114.986206055
255164.888826 -115.533691406
255042.829563 -111.026000977
254920.770301 -101.714477539
254798.711038 -88.1450195312
254676.651775 -71.1062011719
254554.592512 -51.5598144531
254432.53325 -30.5574951172
254310.473987 -9.15698242188
254188.414724 11.6586914062
254066.355461 31.0504150391
253944.296198 48.3726806641
253822.236936 63.203125
253700.177673 75.3472900391
253578.11841 84.8229980469
253456.059147 91.8223876953
253333.999885 96.6627197266
253211.940622 99.7268066406
253089.881359 101.404663086
252967.822096 102.038452148
252845.762833 101.880249023
252723.703571 101.065673828
252601.644308 99.6032714844
252479.585045 97.3854980469
252357.525782 94.2125244141
252235.46652 89.8309326172
252113.407257 83.9783935547
251991.347994 76.4315185547
251869.288731 67.0498046875
251747.229469 55.8074951172
251625.170206 42.8160400391
251503.110943 28.3292236328
251381.05168 12.7321777344
251258.992417 -3.484375
251136.933155 -19.7628173828
251014.873892 -35.5206298828
250892.814629 -50.2001953125
250770.755366 -63.3111572266
250648.696104 -74.4688720703
250526.636841 -83.4184570312
250404.577578 -90.0460205078
250282.518315 -94.3759765625
250160.459052 -96.5535888672
250038.39979 -96.8178710938
249916.340527 -95.4658203125
249794.281264 -92.8150634766
249672.222001 -89.1687011719
249550.162739 -84.7861328125
249428.103476 -79.8635253906
249306.044213 -74.5278320312
249183.98495 -68.8422851562
249061.925688 -62.8227539062
248939.866425 -56.4641113281
248817.807162 -49.771484375
248695.747899 -42.7904052734
248573.688636 -35.6352539062
248451.629374 -28.5056152344
248329.570111 -21.693359375
248207.510848 -15.5736083984
248085.451585 -10.5833740234
247963.392323 -7.18432617188
247841.33306 -5.81884765625
247719.273797 -6.85827636719
247597.214534 -10.5532226562
247475.155271 -16.9888916016
247353.096009 -26.0512695312
247231.036746 -37.41015625
247108.977483 -50.5208740234
246986.91822 -64.6458740234
246864.858958 -78.8966064453
246742.799695 -92.2915039062
246620.740432 -103.825683594
246498.681169 -112.548583984
246376.621907 -117.639526367
246254.562644 -118.476928711
246132.503381 -114.694580078
246010.444118 -106.216674805
245888.384855 -93.2739257812
245766.325593 -76.3927001953
245644.26633 -56.3623046875
245522.207067 -34.1815185547
245400.147804 -10.9885253906
245278.088542 12.0196533203
245156.029279 33.6708984375
245033.970016 52.8974609375
244911.910753 68.8081054688
244789.85149 80.7420654297
244667.792228 88.3048095703
244545.732965 91.3826904297
244423.673702 90.1337890625
244301.614439 84.9610595703
244179.555177 76.4656982422
244057.495914 65.3902587891
243935.436651 52.5535888672
243813.377388 38.7852783203
243691.318126 24.8645019531
243569.258863 11.4666748047
243447.1996 -0.873046875
243325.140337 -11.7874755859
243203.081074 -21.0809326172
243081.021812 -28.7241210938
242958.962549 -34.8302001953
242836.903286 -39.6235351562
242714.844023 -43.3994140625
242592.784761 -46.4820556641
242470.725498 -49.181640625
242348.666235 -51.7589111328
242226.606972 -54.3955078125
242104.547709 -57.1739501953
241982.488447 -60.0706787109
241860.429184 -62.9576416016
241738.369921 -65.6160888672
241616.310658 -67.7593994141
241494.251396 -69.0603027344
241372.192133 -69.1853027344
241250.13287 -67.8280029297
241128.073607 -64.7425537109
241006.014345 -59.7716064453
240883.955082 -52.8702392578
240761.895819 -44.1195068359
240639.836556 -33.7331542969
240517.777293 -22.0533447266
240395.718031 -9.53759765625
240273.658768 3.263671875
240151.599505 15.7375488281
240029.540242 27.2435302734
239907.48098 37.1535644531
239785.421717 44.8944091797
239663.362454 49.9858398438
239541.303191 52.0780029297
239419.243928 50.9798583984
239297.184666 46.6800537109
239175.125403 39.357421875
239053.06614 29.3779296875
238931.006877 17.2806396484
238808.947615 3.751953125
238686.888352 -10.412109375
238564.829089 -24.3521728516
238442.769826 -37.1958007812
238320.710564 -48.1112060547
238198.651301 -56.3604736328
238076.592038 -61.3460693359
237954.532775 -62.6492919922
237832.473512 -60.0573730469
237710.41425 -53.5765380859
237588.354987 -43.4306640625
237466.295724 -30.0466308594
237344.236461 -14.0247802734
237222.177199 3.8994140625
237100.117936 22.9018554688
236978.058673 42.1180419922
236855.99941 60.6931152344
236733.940147 77.8249511719
236611.880885 92.8018798828
236489.821622 105.028442383
236367.762359 114.041870117
236245.703096 119.516601562
236123.643834 121.259521484
236001.584571 119.197998047
235879.525308 113.363769531
235757.466045 103.874755859
235635.406783 90.9205322266
235513.34752 74.7503662109
235391.288257 55.6697998047
235269.228994 34.0413818359
235147.169731 10.2933349609
235025.110469 -15.0682373047
234903.051206 -41.4490966797
234780.991943 -68.1561279297
234658.93268 -94.3951416016
234536.873418 -119.281005859
234414.814155 -141.858520508
234292.754892 -161.139526367
234170.695629 -176.152099609
234048.636366 -186.003173828
233926.577104 -189.947753906
233804.517841 -187.458740234
233682.458578 -178.291748047
233560.399315 -162.537719727
233438.340053 -140.654418945
233316.28079 -113.474487305
233194.221527 -82.1812744141
233072.162264 -48.2589111328
232950.103002 -13.4083251953
232828.043739 20.5576171875
232705.984476 51.8372802734
232583.925213 78.7691650391
232461.86595 99.9609375
232339.806688 114.399658203
232217.747425 121.538452148
232095.688162 121.349609375
231973.628899 114.334594727
231851.569637 101.492431641
231729.510374 84.2451171875
231607.451111 64.3264160156
231485.391848 43.6417236328
231363.332585 24.1107177734
231241.273323 7.50927734375
231119.21406 -4.68041992188
230997.154797 -11.3935546875
230875.095534 -12.0684814453
230753.036272 -6.69104003906
230630.977009 4.21228027344
230508.917746 19.630859375
230386.858483 38.1658935547
230264.799221 58.1655273438
230142.739958 77.8796386719
230020.680695 95.6228027344
229898.621432 109.927368164
229776.562169 119.675170898
229654.502907 124.193847656
229532.443644 123.30456543
229410.384381 117.326049805
229288.325118 107.025024414
229166.265856 93.5235595703
229044.206593 78.173828125
228922.14733 62.4090576172
228800.088067 47.5910644531
228678.028804 34.8647460938
228555.969542 25.0395507812
228433.910279 18.5083007812
228311.851016 15.2099609375
228189.791753 14.6427001953
228067.732491 15.9256591797
227945.673228 17.9029541016
227823.613965 19.2767333984
227701.554702 18.7602539062
227579.49544 15.2297363281
227457.436177 7.86218261719
227335.376914 -3.75561523438
227213.317651 -19.5627441406
227091.258388 -39.0051269531
226969.199126 -61.0710449219
226847.139863 -84.3747558594
226725.0806 -107.28137207
226603.021337 -128.060302734
226480.962075 -145.054199219
226358.902812 -156.841918945
226236.843549 -162.384887695
226114.784286 -161.136352539
225992.725023 -153.106201172
225870.665761 -138.872924805
225748.606498 -119.538574219
225626.547235 -96.6362304688
225504.487972 -71.9927978516
225382.42871 -47.5639648438
225260.369447 -25.2559814453
225138.310184 -6.75170898438
225016.250921 6.6416015625
224894.191659 14.1109619141
224772.132396 15.4046630859
224650.073133 10.8502197266
224528.01387 1.31555175781
224405.954607 -11.8819580078
224283.895345 -27.1072998047
224161.836082 -42.5666503906
224039.776819 -56.4821777344
223917.717556 -67.2622070312
223795.658294 -73.6512451172
223673.599031 -74.8450927734
223551.539768 -70.5634765625
223429.480505 -61.0699462891
223307.421242 -47.1411132812
223185.36198 -29.9870605469
223063.302717 -11.1324462891
222941.243454 7.72937011719
222819.184191 24.8969726562
222697.124929 38.8172607422
222575.065666 48.2254638672
222453.006403 52.2576904297
222330.94714 50.5213623047
222208.887878 43.1214599609
222086.828615 30.6428222656
221964.769352 14.087890625
221842.710089 -5.22009277344
221720.650826 -25.7604980469
221598.591564 -45.9493408203
221476.532301 -64.2755126953
221354.473038 -79.4245605469
221232.413775 -90.3802490234
221110.354513 -96.4934082031
220988.29525 -97.5189208984
220866.235987 -93.6135253906
220744.176724 -85.3013916016
220622.117461 -73.4097900391
220500.058199 -58.9846191406
220377.998936 -43.1942138672
220255.939673 -27.2293701172
220133.88041 -12.2106933594
220011.821148 0.890014648438
219889.761885 11.3100585938
219767.702622 18.5311279297
219645.643359 22.2935791016
219523.584097 22.5871582031
219401.524834 19.6240234375
219279.465571 13.7974853516
219157.406308 5.63293457031
219035.347045 -4.26379394531
218913.287783 -15.2574462891
218791.22852 -26.7247314453
218669.169257 -38.0906982422
218547.109994 -48.8530273438
218425.050732 -58.5969238281
218302.991469 -67.001953125
218180.932206 -73.8408203125
218058.872943 -78.9757080078
217936.81368 -82.3509521484
217814.754418 -83.9852294922
217692.695155 -83.9656982422
217570.635892 -82.4415283203
217448.576629 -79.619140625
217326.517367 -75.7559814453
217204.458104 -71.1538085938
217082.398841 -66.1470947266
216960.339578 -61.0899658203
216838.280316 -56.3363037109
216716.221053 -52.2181396484
216594.16179 -49.0197753906
216472.102527 -46.9528808594
216350.043264 -46.1330566406
216227.984002 -46.5617675781
216105.924739 -48.1163330078
215983.865476 -50.5493164062
215861.806213 -53.5001220703
215739.746951 -56.5191650391
215617.687688 -59.0994873047
215495.628425 -60.7197265625
215373.569162 -60.8905029297
215251.509899 -59.2009277344
215129.450637 -55.3609619141
215007.391374 -49.2338867188
214885.332111 -40.859375
214763.272848 -30.4577636719
214641.213586 -18.4190673828
214519.154323 -5.27746582031
214397.09506 8.32934570312
214275.035797 21.7108154297
214152.976535 34.1779785156
214030.917272 45.0992431641
213908.858009 53.9490966797
213786.798746 60.3465576172
213664.739483 64.0805664062
213542.680221 65.1160888672
213420.620958 63.5866699219
213298.561695 59.7677001953
213176.502432 54.0401611328
213054.44317 46.8461914062
212932.383907 38.6405029297
212810.324644 29.8465576172
212688.265381 20.8200683594
212566.206118 11.8251953125
212444.146856 3.02404785156
212322.087593 -5.5166015625
212200.02833 -13.8074951172
212077.969067 -21.9041748047
211955.909805 -29.8708496094
211833.850542 -37.7434082031
211711.791279 -45.494140625
211589.732016 -53.0085449219
211467.672754 -60.0748291016
211345.613491 -66.3891601562
211223.554228 -71.5770263672
211101.494965 -75.2298583984
210979.435702 -76.9515380859
210857.37644 -76.4110107422
210735.317177 -73.3933105469
210613.257914 -67.8443603516
210491.198651 -59.9022216797
210369.139389 -49.9089355469
210247.080126 -38.4031982422
210125.020863 -26.0905761719
210002.9616 -13.7937011719
209880.902338 -2.38659667969
209758.843075 7.27856445312
209636.783812 14.4508056641
209514.724549 18.5480957031
209392.665286 19.2175292969
209270.606024 16.3715820312
209148.546761 10.2006835938
209026.487498 1.1611328125
208904.428235 -10.0639648438
208782.368973 -22.6267089844
208660.30971 -35.5895996094
208538.250447 -48.0122070312
208416.191184 -59.0341796875
208294.131921 -67.9522705078
208172.072659 -74.2766113281
208050.013396 -77.7666015625
207927.954133 -78.4393310547
207805.89487 -76.5484619141
207683.835608 -72.5418701172
207561.776345 -66.9963378906
207439.717082 -60.5424804688
207317.657819 -53.7835693359
207195.598557 -47.2222900391
207073.539294 -41.2026367188
206951.480031 -35.8701171875
206829.420768 -31.1622314453
206707.361505 -26.8236083984
206585.302243 -22.4494628906
206463.24298 -17.5490722656
206341.183717 -11.6246337891
206219.124454 -4.25317382812
206097.065192 4.83410644531
205975.005929 15.6904296875
205852.946666 28.1120605469
205730.887403 41.6284179688
205608.82814 55.5222167969
205486.768878 68.8826904297
205364.709615 80.6838378906
205242.650352 89.8824462891
205120.591089 95.5266113281
204998.531827 96.8612060547
204876.472564 93.4200439453
204754.413301 85.0961914062
204632.354038 72.1779785156
204510.294776 55.3482666016
204388.235513 35.6469726562
204266.17625 14.39453125
204144.116987 -6.912109375
204022.057724 -26.7248535156
203899.998462 -43.578125
203777.939199 -56.2181396484
203655.879936 -63.7155761719
203533.820673 -65.5499267578
203411.761411 -61.6577148438
203289.702148 -52.4399414062
203167.642885 -38.7264404297
203045.583622 -21.7023925781
202923.524359 -2.80456542969
202801.465097 16.4068603516
202679.405834 34.3834228516
202557.346571 49.71875
202435.287308 61.2658691406
202313.228046 68.2248535156
202191.168783 70.1986083984
202069.10952 67.2072753906
201947.050257 59.6677246094
201824.990995 48.3342285156
201702.931732 34.2130126953
201580.872469 18.4588623047
201458.813206 2.26403808594
201336.753943 -13.2492675781
201214.694681 -27.1215820312
201092.635418 -38.6251220703
200970.576155 -47.3045654297
200848.516892 -52.9876708984
200726.45763 -55.7648925781
200604.398367 -55.9437255859
200482.339104 -53.986328125
200360.279841 -50.4346923828
200238.220578 -45.8376464844
200116.161316 -40.6839599609
199994.102053 -35.3527832031
199872.04279 -30.0847167969
199749.983527 -24.9749755859
199627.924265 -19.9897460938
199505.865002 -15.0017089844
199383.805739 -9.83813476562
199261.746476 -4.33557128906
199139.687214 1.60852050781
199017.627951 7.99328613281
198895.568688 14.6871337891
198773.509425 21.4226074219
198651.450162 27.8114013672
198529.3909 33.3790283203
198407.331637 37.619140625
198285.272374 40.0531005859
198163.213111 40.2972412109
198041.153849 38.1212158203
197919.094586 33.4930419922
197797.035323 26.6076660156
197674.97606 17.8859863281
197552.916797 7.95434570312
197430.857535 -2.40454101562
197308.798272 -12.3181152344
197186.739009 -20.9033203125
197064.679746 -27.3526611328
196942.620484 -31.0128173828
196820.561221 -31.4536132812
196698.501958 -28.5122070312
196576.442695 -22.3159179688
196454.383433 -13.2716064453
196332.32417 -2.03125
196210.264907 10.5698242188
196088.205644 23.5926513672
195966.146381 36.0814208984
195844.087119 47.1556396484
195722.027856 56.0880126953
195599.968593 62.3708496094
195477.90933 65.7531738281
195355.850068 66.2543945312
195233.790805 64.146484375
195111.731542 59.9116210938
194989.672279 54.1791992188
194867.613016 47.6467285156
194745.553754 40.9993896484
194623.494491 34.8304443359
194501.435228 29.5778808594
194379.375965 25.478515625
194257.316703 22.5484619141
194135.25744 20.58984375
194013.198177 19.2202148438
193891.138914 17.9267578125
193769.079652 16.1322021484
193647.020389 13.2680664062
193524.961126 8.84533691406
193402.901863 2.51513671875
193280.8426 -5.88891601562
193158.783338 -16.330078125
193036.724075 -28.5706787109
192914.664812 -42.2010498047
192792.605549 -56.6839599609
192670.546287 -71.4168701172
192548.487024 -85.7963867188
192426.427761 -99.2835693359
192304.368498 -111.458129883
192182.309235 -122.055053711
192060.249973 -130.981933594
191938.19071 -138.311279297
191816.131447 -144.253417969
191694.072184 -149.107910156
191572.012922 -153.206298828
191449.953659 -156.849121094
191327.894396 -160.246948242
191205.835133 -163.474731445
191083.775871 -166.443847656
190961.716608 -168.899047852
190839.657345 -170.438476562
190717.598082 -170.55871582
190595.538819 -168.717285156
190473.479557 -164.407348633
190351.420294 -157.235351562
190229.361031 -146.992431641
190107.301768 -133.708740234
189985.242506 -117.685546875
189863.183243 -99.4981689453
189741.12398 -79.9676513672
189619.064717 -60.1043701172
189497.005454 -41.0258789062
189374.946192 -23.8603515625
189252.886929 -9.64135742188
189130.827666 0.790405273438
189008.768403 6.87048339844
188886.709141 8.36853027344
188764.649878 5.41162109375
188642.590615 -1.52526855469
188520.531352 -11.6683349609
188398.47209 -24.0227050781
188276.412827 -37.4749755859
188154.353564 -50.91015625
188032.294301 -63.3255615234
187910.235038 -73.9349365234
187788.175776 -82.2478027344
187666.116513 -88.1146240234
187544.05725 -91.7330322266
187421.997987 -93.6151123047
187299.938725 -94.5140380859
187177.879462 -95.32421875
187055.820199 -96.9595947266
186933.760936 -100.227783203
186811.701673 -105.712768555
186689.642411 -113.67980957
186567.583148 -124.016845703
186445.523885 -136.215087891
186323.464622 -149.399047852
186201.40536 -162.400024414
186079.346097 -173.867919922
185957.286834 -182.412353516
185835.227571 -186.75378418
185713.168309 -185.87512207
185591.109046 -179.150634766
185469.049783 -166.441162109
185346.99052 -148.144042969
185224.931257 -125.186767578
185102.871995 -98.9676513672
184980.812732 -71.2434082031
184858.753469 -43.9759521484
184736.694206 -19.1527099609
184614.634944 1.40490722656
184492.575681 16.2211914062
184370.516418 24.3181152344
184248.457155 25.322265625
184126.397892 19.5170898438
184004.33863 7.82763671875
183882.279367 -8.25378417969
183760.220104 -26.8051757812
183638.160841 -45.6519775391
183516.101579 -62.5766601562
183394.042316 -75.5364990234
183271.983053 -82.8654785156
183149.92379 -83.4460449219
183027.864528 -76.8283691406
182905.805265 -63.2844238281
182783.746002 -43.7958984375
182661.686739 -19.9694824219
182539.627476 6.10864257812
182417.568214 32.0679931641
182295.508951 55.4758300781
182173.449688 74.0715332031
182051.390425 85.9846191406
181929.331163 89.9165039062
181807.2719 85.2707519531
181685.212637 72.2152099609
181563.153374 51.6721191406
181441.094111 25.2366943359
181319.034849 -4.96765136719
181196.975586 -36.4874267578
181074.916323 -66.7619628906
180952.85706 -93.3619384766
180830.797798 -114.209960938
180708.738535 -127.769287109
180586.679272 -133.177612305
180464.620009 -130.317871094
180342.560747 -119.817382812
180220.501484 -102.977294922
180098.442221 -81.6379394531
179976.382958 -57.9993896484
179854.323695 -34.4067382812
179732.264433 -13.1297607422
179610.20517 3.84790039062
179488.145907 15.0057373047
179366.086644 19.4162597656
179244.027382 16.8150634766
179121.968119 7.60314941406
178999.908856 -7.21105957031
178877.849593 -26.1301269531
178755.79033 -47.3275146484
178633.731068 -68.8356933594
178511.671805 -88.7412109375
178389.612542 -105.369140625
178267.553279 -117.436279297
178145.494017 -124.162719727
178023.434754 -125.326049805
177901.375491 -121.261230469
177779.316228 -112.80090332
177657.256966 -101.168701172
177535.197703 -87.8366699219
177413.13844 -74.3590087891
177291.079177 -62.2036132812
177169.019914 -52.5979003906
177046.960652 -46.40234375
176924.901389 -44.0270996094
176802.842126 -45.3962402344
176680.782863 -49.9659423828
176558.723601 -56.7906494141
176436.664338 -64.6326904297
176314.605075 -72.1002197266
176192.545812 -77.8018798828
176070.486549 -80.5009765625
175948.427287 -79.2528076172
175826.368024 -73.5140380859
175704.308761 -63.2084960938
175582.249498 -48.7485351562
175460.190236 -31.0069580078
175338.130973 -11.2415771484
175216.07171 9.01623535156
175094.012447 28.103515625
174971.953185 44.3771972656
174849.893922 56.3684082031
174727.834659 62.9189453125
174605.775396 63.2907714844
174483.716133 57.2374267578
174361.656871 45.0291748047
174239.597608 27.4354248047
174117.538345 5.66003417969
173995.479082 -18.7590332031
173873.41982 -44.0795898438
173751.360557 -68.4991455078
173629.301294 -90.3032226562
173507.242031 -108.003662109
173385.182768 -120.454711914
173263.123506 -126.936767578
173141.064243 -127.204345703
173019.00498 -121.491943359
172896.945717 -110.48059082
172774.886455 -95.2276611328
172652.827192 -77.0699462891
172530.767929 -57.5056152344
172408.708666 -38.0675048828
172286.649404 -20.2009277344
172164.590141 -5.15075683594
172042.530878 6.12805175781
171920.471615 13.0338134766
171798.412352 15.3475341797
171676.35309 13.232421875
171554.293827 7.20129394531
171432.234564 -1.94299316406
171310.175301 -13.1875
171188.116039 -25.4000244141
171066.056776 -37.4273681641
170943.997513 -48.1890869141
170821.93825 -56.7592773438
170699.878987 -62.4334716797
170577.819725 -64.7741699219
170455.760462 -63.6315917969
170333.701199 -59.1428222656
170211.641936 -51.7076416016
170089.582674 -41.947265625
169967.523411 -30.6467285156
169845.464148 -18.6905517578
169723.404885 -6.99353027344
169601.345623 3.5654296875
169479.28636 12.2041015625
169357.227097 18.2844238281
169235.167834 21.3499755859
169113.108571 21.1463623047
168991.049309 17.6275634766
168868.990046 10.9483642578
168746.930783 1.44470214844
168624.87152 -10.3950195312
168502.812258 -23.9664306641
168380.752995 -38.5870361328
168258.693732 -53.5361328125
168136.634469 -68.0922851562
168014.575206 -81.5672607422
167892.515944 -93.3342285156
167770.456681 -102.850952148
167648.397418 -109.677490234
167526.338155 -113.486450195
167404.278893 -114.072509766
167282.21963 -111.35534668
167160.160367 -105.379760742
167038.101104 -96.3151855469
166916.041842 -84.4515380859
166793.982579 -70.1944580078
166671.923316 -54.0562744141
166549.864053 -36.6452636719
166427.80479 -18.6506347656
166305.745528 -0.822265625
166183.686265 16.0546875
166061.627002 31.1900634766
165939.567739 43.8243408203
165817.508477 53.2678222656
165695.449214 58.9410400391
165573.389951 60.4161376953
165451.330688 57.4519042969
165329.271425 50.0245361328
165207.212163 38.3464355469
165085.1529 22.8721923828
164963.093637 4.28930664062
164841.034374 -16.5065917969
164718.975112 -38.4558105469
164596.915849 -60.3894042969
164474.856586 -81.0993652344
164352.797323 -99.4141845703
164230.738061 -114.279663086
164108.678798 -124.83203125
163986.619535 -130.465209961
163864.560272 -130.880615234
163742.501009 -126.116699219
163620.441747 -116.555419922
163498.382484 -102.903076172
163376.323221 -86.1462402344
163254.263958 -67.4837646484
163132.204696 -48.2445068359
163010.145433 -29.7905273438
162888.08617 -13.41796875
162766.026907 -0.262084960938
162643.967645 8.78564453125
162521.908382 13.1413574219
162399.849119 12.5675048828
162277.789856 7.18225097656
162155.730593 -2.55737304688
162033.671331 -15.9028320312
161911.612068 -31.8809814453
161789.552805 -49.3813476562
161667.493542 -67.2485351562
161545.43428 -84.3773193359
161423.375017 -99.7974853516
161301.315754 -112.74206543
161179.256491 -122.694702148
161057.197228 -129.409057617
160935.137966 -132.901000977
160813.078703 -133.416870117
160691.01944 -131.378540039
160568.960177 -127.316650391
160446.900915 -121.795166016
160324.841652 -115.338745117
160202.782389 -108.372680664
160080.723126 -101.177978516
159958.663864 -93.8713378906
159836.604601 -86.4096679688
159714.545338 -78.6175537109
159592.486075 -70.2388916016
159470.426812 -61.0004882812
159348.36755 -50.68359375
159226.308287 -39.1926269531
159104.249024 -26.6118164062
158982.189761 -13.2424316406
158860.130499 0.38720703125
158738.071236 13.5400390625
158616.011973 25.3197021484
158493.95271 34.7443847656
158371.893447 40.8422851562
158249.834185 42.7553710938
158127.774922 39.8436279297
158005.715659 31.7763671875
157883.656396 18.6005859375
157761.597134 0.776123046875
157639.537871 -20.8265380859
157517.478608 -44.9705810547
157395.419345 -70.1337890625
157273.360083 -94.6232910156
157151.30082 -116.714111328
157029.241557 -134.796142578
156907.182294 -147.518066406
156785.123031 -153.912597656
156663.063769 -153.490722656
156541.004506 -146.294311523
156418.945243 -132.900634766
156296.88598 -114.376586914
156174.826718 -92.1867675781
156052.767455 -68.0634765625
155930.708192 -43.8499755859
155808.648929 -21.3315429688
155686.589666 -2.07446289062
155564.530404 12.7180175781
155442.471141 22.3101806641
155320.411878 26.4924316406
155198.352615 25.5886230469
155076.293353 20.4079589844
154954.23409 12.1477050781
154832.174827 2.25744628906
154710.115564 -7.72253417969
154588.056302 -16.3337402344
154465.997039 -22.359375
154343.937776 -24.9594726562
154221.878513 -23.7673339844
154099.81925 -18.9318847656
153977.759988 -11.10546875
153855.700725 -1.37536621094
153733.641462 8.8525390625
153611.582199 18.0090332031
153489.522937 24.5350341797
153367.463674 27.0604248047
153245.404411 24.5659179688
153123.345148 16.5096435547
153001.285885 2.9091796875
152879.226623 -15.6354980469
152757.16736 -37.9802246094
152635.108097 -62.5291748047
152513.048834 -87.37890625
152390.989572 -110.494506836
152268.930309 -129.904174805
152146.871046 -143.889038086
152024.811783 -151.150878906
151902.752521 -150.938964844
151780.693258 -143.126220703
151658.633995 -128.219360352
151536.574732 -107.311889648
151414.515469 -81.9760742188
151292.456207 -54.1101074219
151170.396944 -25.7540283203
151048.337681 1.10437011719
150926.278418 24.7174072266
150804.219156 43.7337646484
150682.159893 57.3129882812
150560.10063 65.1837158203
150438.041367 67.6398925781
150315.982104 65.478515625
150193.922842 59.8823242188
150071.863579 52.2658691406
149949.804316 44.0980224609
149827.745053 36.72265625
149705.685791 31.1970214844
149583.626528 28.1661376953
149461.567265 27.7866210938
149339.508002 29.7077636719
149217.44874 33.1151123047
149095.389477 36.8282470703
148973.330214 39.4436035156
148851.270951 39.5078125
148729.211688 35.7000732422
148607.152426 27.0054931641
148485.093163 12.8580322266
148363.0339 -6.76220703125
148240.974637 -31.2888183594
148118.915375 -59.5928955078
147996.856112 -90.06640625
147874.796849 -120.760498047
147752.737586 -149.56262207
147630.678323 -174.395751953
147508.619061 -193.416015625
147386.559798 -205.193359375
147264.500535 -208.849975586
147142.441272 -204.147216797
147020.38201 -191.509399414
146898.322747 -171.981323242
146776.263484 -147.125488281
146654.204221 -118.870849609
146532.144959 -89.3251953125
146410.085696 -60.5751953125
146288.026433 -34.4931640625
146165.96717 -12.5697021484
146043.907907 4.20849609375
145921.848645 15.4272460938
145799.789382 21.2482910156
145677.730119 22.3536376953
145555.670856 19.8365478516
145433.611594 15.0501708984
145311.552331 9.43701171875
145189.493068 4.35046386719
145067.433805 0.8974609375
144945.374542 -0.185668945312
144823.31528 1.3896484375
144701.256017 5.44604492188
144579.196754 11.3774414062
144457.137491 18.2410888672
144335.078229 24.888671875
144213.018966 30.1248779297
144090.959703 32.8714599609
143968.90044 32.3170166016
143846.841178 28.0369873047
143724.781915 20.0648193359
143602.722652 8.90856933594
143480.663389 -4.48962402344
143358.604126 -18.8544921875
143236.544864 -32.7159423828
143114.485601 -44.5808105469
142992.426338 -53.1134033203
142870.367075 -57.3020019531
142748.307813 -56.5955810547
142626.24855 -50.9916992188
142504.189287 -41.0628662109
142382.130024 -27.9185791016
142260.070761 -13.103515625
142138.011499 1.55895996094
142015.952236 14.1594238281
141893.892973 22.916015625
141771.83371 26.3785400391
141649.774448 23.6086425781
141527.715185 14.3076171875
141405.655922 -1.11682128906
141283.596659 -21.5629882812
141161.537397 -45.3165283203
141039.478134 -70.2043457031
140917.418871 -93.8021240234
140795.359608 -113.674316406
140673.300345 -127.624023438
140551.241083 -133.927490234
140429.18182 -131.524047852
140307.122557 -120.146118164
140185.063294 -100.370361328
140063.004032 -73.5842285156
139940.944769 -41.8707275391
139818.885506 -7.81945800781
139696.826243 25.7164306641
139574.76698 55.8940429688
139452.707718 80.1561279297
139330.648455 96.484375
139208.589192 103.600341797
139086.529929 101.094848633
138964.470667 89.4713134766
138842.411404 70.1005859375
138720.352141 45.0885009766
138598.292878 17.068359375
138476.233616 -11.0557861328
138354.174353 -36.3979492188
138232.11509 -56.3712158203
138110.055827 -68.9431152344
137987.996564 -72.8330078125
137865.937302 -67.6325683594
137743.878039 -53.8408203125
137621.818776 -32.8060302734
137499.759513 -6.58386230469
137377.700251 22.2738037109
137255.640988 50.9801025391
137133.581725 76.7922363281
137011.522462 97.2855224609
136889.463199 110.591430664
136767.403937 115.575317383
136645.344674 111.939086914
136523.285411 100.234985352
136401.226148 81.7940673828
136279.166886 58.5754394531
136157.107623 32.9532470703
136035.04836 7.46411132812
135912.989097 -15.4575195312
135790.929835 -33.7315673828
135668.870572 -45.8388671875
135546.811309 -50.9718017578
135424.752046 -49.1033935547
135302.692783 -40.9761962891
135180.633521 -28.0091552734
135058.574258 -12.1341552734
134936.514995 4.41833496094
134814.455732 19.3654785156
134692.39647 30.6180419922
134570.337207 36.5047607422
134448.277944 35.9526367188
134326.218681 28.5988769531
134204.159418 14.830078125
134082.100156 -4.25732421875
133960.040893 -26.974609375
133837.98163 -51.2144775391
133715.922367 -74.669921875
133593.863105 -95.0723876953
133471.803842 -110.423706055
133349.744579 -119.198974609
133227.685316 -120.498779297
133105.626054 -114.138183594
132983.566791 -100.660888672
132861.507528 -81.2811279297
132739.448265 -57.7583007812
132617.389002 -32.2211914062
132495.32974 -6.95581054688
132373.270477 15.8142089844
132251.211214 34.1391601562
132129.151951 46.5196533203
132007.092689 52.0352783203
131885.033426 50.4102783203
131762.974163 42.0148925781
131640.9149 27.8022460938
131518.855637 9.18908691406
131396.796375 -12.1016845703
131274.737112 -34.2247314453
131152.677849 -55.3941650391
131030.618586 -74.0523681641
130908.559324 -89.0024414062
130786.500061 -99.4963378906
130664.440798 -105.265991211
130542.381535 -106.502563477
130420.322273 -103.78503418
130298.26301 -97.9692382812
130176.203747 -90.0520019531
130054.144484 -81.0305175781
129932.085221 -71.7686767578
129810.025959 -62.8902587891
129687.966696 -54.7104492188
129565.907433 -47.2137451172
129443.84817 -40.0772705078
129321.788908 -32.7418212891
129199.729645 -24.5137939453
129077.670382 -14.6940917969
128955.611119 -2.70849609375
128833.551856 11.7686767578
128711.492594 28.7200927734
128589.433331 47.7269287109
128467.374068 67.9609375
128345.314805 88.2233886719
128223.255543 107.036865234
128101.19628 122.773071289
127979.137017 133.80871582
127857.077754 138.695068359
127735.018492 136.317260742
127612.959229 126.033203125
127490.899966 107.770874023
127368.840703 82.0751953125
127246.78144 50.0988769531
127124.722178 13.5343017578
127002.662915 -25.5072021484
126880.603652 -64.6585693359
126758.544389 -101.485473633
126636.485127 -133.688110352
126514.425864 -159.289672852
126392.366601 -176.799682617
126270.307338 -185.333984375
126148.248075 -184.682373047
126026.188813 -175.314208984
125904.12955 -158.325317383
125782.070287 -135.331665039
125660.011024 -108.317871094
125537.951762 -79.4584960938
125415.892499 -50.9259033203
125293.833236 -24.7060546875
125171.773973 -2.43737792969
125049.714711 14.7137451172
124927.655448 26.1298828125
124805.596185 31.7634277344
124683.536922 32.1091308594
124561.477659 28.1232910156
124439.418397 21.1075439453
124317.359134 12.5655517578
124195.299871 4.04748535156
124073.240608 -2.99914550781
123951.181346 -7.36474609375
123829.122083 -8.17687988281
123707.06282 -4.966796875
123585.003557 2.30895996094
123462.944294 13.2884521484
123340.885032 27.2612304688
123218.825769 43.2550048828
123096.766506 60.142578125
122974.707243 76.7537841797
122852.647981 91.9860839844
122730.588718 104.8984375
122608.529455 114.783203125
122486.470192 121.209350586
122364.41093 124.034545898
122242.351667 123.389404297
122120.292404 119.637207031
121998.233141 113.312866211
121876.173878 105.055908203
121754.114616 95.5380859375
121632.055353 85.4005126953
121509.99609 75.2009277344
121387.936827 65.3815917969
121265.877565 56.2542724609
121143.818302 48.0045166016
121021.759039 40.7139892578
120899.699776 34.3907470703
120777.640513 29.0083007812
120655.581251 24.5408935547
120533.521988 20.9946289062
120411.462725 18.4239501953
120289.403462 16.9373779297
120167.3442 16.6856689453
120045.284937 17.8372802734
119923.225674 20.5433349609
119801.166411 24.8983154297
119679.107149 30.8988037109
119557.047886 38.4127197266
119434.988623 47.1569824219
119312.92936 56.6931152344
119190.870097 66.4422607422
119068.810835 75.7170410156
118946.751572 83.7719726562
118824.692309 89.8645019531
118702.633046 93.3238525391
118580.573784 93.6192626953
118458.514521 90.4193115234
118336.455258 83.6385498047
118214.395995 73.4624023438
118092.336732 60.3499755859
117970.27747 45.0103759766
117848.218207 28.3563232422
117726.158944 11.4379882812
117604.099681 -4.63903808594
117482.040419 -18.8016357422
117359.981156 -30.0948486328
117237.921893 -37.7602539062
117115.86263 -41.2965087891
116993.803368 -40.4975585938
116871.744105 -35.4631347656
116749.684842 -26.5861816406
116627.625579 -14.509765625
116505.566316 -0.0655517578125
116383.507054 15.8038330078
116261.447791 32.1314697266
116139.388528 48.009765625
116017.329265 62.6674804688
115895.270003 75.5295410156
115773.21074 86.2562255859
115651.151477 94.7564697266
115529.092214 101.175292969
115407.032952 105.858520508
115284.973689 109.295898438
115162.914426 112.052246094
115040.855163 114.69140625
114918.7959 117.701660156
114796.736638 121.431762695
114674.677375 126.043457031
114552.618112 131.484741211
114430.558849 137.486938477
114308.499587 143.587402344
114186.440324 149.174804688
114064.381061 153.55090332
113942.321798 156.004272461
113820.262535 155.889282227
113698.203273 152.700195312
113576.14401 146.132202148
113454.084747 136.127685547
113332.025484 122.895385742
113209.966222 106.908569336
113087.906959 88.8746337891
112965.847696 69.6824951172
112843.788433 50.3330078125
112721.729171 31.8565673828
112599.669908 15.2277832031
112477.610645 1.283203125
112355.551382 -9.34777832031
112233.492119 -16.2932128906
112111.432857 -19.4669189453
111989.373594 -19.0688476562
111867.314331 -15.5614013672
111745.255068 -9.62084960938
111623.195806 -2.06982421875
111501.136543 6.20080566406
111379.07728 14.3162841797
111257.018017 21.4970703125
111134.958754 27.1278076172
111012.899492 30.8076171875
110890.840229 32.3763427734
110768.780966 31.9176025391
110646.721703 29.734375
110524.662441 26.3038330078
110402.603178 22.2132568359
110280.543915 18.0841064453
110158.484652 14.49609375
110036.42539 11.9138183594
109914.366127 10.6276855469
109792.306864 10.71484375
109670.247601 12.0242919922
109548.188338 14.1882324219
109426.129076 16.6604003906
109304.069813 18.7755126953
109182.01055 19.8270263672
109059.951287 19.1525878906
108937.892025 16.2200927734
108815.832762 10.7064208984
108693.773499 2.55383300781
108571.714236 -7.99328613281
108449.654973 -20.384765625
108327.595711 -33.7917480469
108205.536448 -47.1641845703
108083.477185 -59.3153076172
107961.417922 -69.0261230469
107839.35866 -75.1575927734
107717.299397 -76.7648925781
107595.240134 -73.2003173828
107473.180871 -64.1917724609
107351.121609 -49.8942871094
107229.062346 -30.90234375
107107.003083 -8.2255859375
106984.94382 16.7756347656
106862.884557 42.4870605469
106740.825295 67.1638183594
106618.766032 89.0690917969
106496.706769 106.616821289
106374.647506 118.504150391
106252.588244 123.822998047
106130.528981 122.139892578
106008.469718 113.536621094
105886.410455 98.607421875
105764.351192 78.4118652344
105642.29193 54.3895263672
105520.232667 28.2410888672
105398.173404 1.78918457031
105276.114141 -23.1702880859
105154.054879 -45.0131835938
105031.995616 -62.4129638672
104909.936353 -74.439453125
104787.87709 -80.6201171875
104665.817828 -80.9600830078
104543.758565 -75.9167480469
104421.699302 -66.337890625
104299.640039 -53.3658447266
104177.580776 -38.3179931641
104055.521514 -22.5588378906
103933.462251 -7.3720703125
103811.402988 6.15051269531
103689.343725 17.1977539062
103567.284463 25.2915039062
103445.2252 30.3041992188
103323.165937 32.4384765625
103201.106674 32.1721191406
103079.047411 30.1768798828
102956.988149 27.220703125
102834.928886 24.0633544922
102712.869623 21.3604736328
102590.81036 19.5828857422
102468.751098 18.9633789062
102346.691835 19.4763183594
102224.632572 20.8489990234
102102.573309 22.6071777344
101980.514047 24.1467285156
101858.454784 24.8234863281
101736.395521 24.0494384766
101614.336258 21.3859863281
101492.276995 16.6188964844
101370.217733 9.81042480469
101248.15847 1.31677246094
101126.099207 -8.22973632812
101004.039944 -17.9738769531
100881.980682 -26.9187011719
100759.921419 -34.0322265625
100637.862156 -38.3623046875
100515.802893 -39.1494140625
100393.74363 -35.9256591797
100271.684368 -28.5867919922
100149.625105 -17.4267578125
100027.565842 -3.13439941406
99905.5065794 13.2546386719
99783.4473166 30.4444580078
99661.3880538 46.9951171875
99539.3287911 61.4588623047
99417.2695283 72.5241699219
99295.2102655 79.1474609375
99173.1510027 80.6647949219
99051.09174 76.8654785156
98929.0324772 68.0242919922
98806.9732144 54.8829345703
98684.9139517 38.5858154297
98562.8546889 20.5725097656
98440.7954261 2.43957519531
98318.7361633 -14.2152099609
98196.6769006 -27.9519042969
98074.6176378 -37.630859375
97952.558375 -42.5278320312
97830.4991122 -42.4046630859
97708.4398495 -37.5333251953
97586.3805867 -28.6634521484
97464.3213239 -16.943359375
97342.2620612 -3.79638671875
97220.2027984 9.23193359375
97098.1435356 20.6405029297
96976.0842728 29.1343994141
96854.0250101 33.7679443359
96731.9657473 34.0489501953
96609.9064845 29.9979248047
96487.8472217 22.1494140625
96365.787959 11.4997558594
96243.7286962 -0.597290039062
96121.6694334 -12.5759277344
95999.6101707 -22.8275146484
95877.5509079 -29.8798828125
95755.4916451 -32.5651855469
95633.4323823 -30.1579589844
95511.3731196 -22.470703125
95389.3138568 -9.89233398438
95267.254594 6.63134765625
95145.1953312 25.6790771484
95023.1360685 45.4847412109
94901.0768057 64.1099853516
94779.0175429 79.63671875
94656.9582802 90.3643798828
94534.8990174 94.9880371094
94412.8397546 92.7409667969
94290.7804918 83.4859619141
94168.7212291 67.7447509766
94046.6619663 46.6627197266
93924.6027035 21.91015625
93802.5434408 -4.46850585938
93680.484178 -30.2464599609
93558.4249152 -53.2236328125
93436.3656524 -71.4377441406
93314.3063897 -83.3515625
93192.2471269 -88.0013427734
93070.1878641 -85.0883789062
92948.1286013 -75.0065917969
92826.0693386 -58.8035888672
92704.0100758 -38.0766601562
92581.950813 -14.8162841797
92459.8915503 8.78649902344
92337.8322875 30.5541992188
92215.7730247 48.5294189453
92093.7137619 61.1614990234
91971.6544992 67.4499511719
91849.5952364 67.03125
91727.5359736 60.2030029297
91605.4767108 47.8829345703
91483.4174481 31.5046386719
91361.3581853 12.8674316406
91239.2989225 -6.05139160156
91117.2396598 -23.2961425781
90995.180397 -37.1280517578
90873.1211342 -46.1949462891
90751.0618714 -49.66015625
90629.0026087 -47.2761230469
90506.9433459 -39.3991699219
90384.8840831 -26.9410400391
90262.8248203 -11.2672119141
90140.7655576 5.94921875
90018.7062948 22.9035644531
89896.647032 37.8426513672
89774.5877693 49.2432861328
89652.5285065 55.9631347656
89530.4692437 57.3502197266
89408.4099809 53.3033447266
89286.3507182 44.2761230469
89164.2914554 31.2259521484
89042.2321926 15.5148925781
88920.1729298 -1.22705078125
88798.1136671 -17.2631835938
88676.0544043 -30.9168701172
88553.9951415 -40.7294921875
88431.9358788 -45.5950927734
88309.876616 -44.8565673828
88187.8173532 -38.3586425781
88065.7580904 -26.4533691406
87943.6988277 -9.95727539062
87821.6395649 9.92895507812
87699.5803021 31.7360839844
87577.5210393 53.8563232422
87455.4617766 74.6799316406
87333.4025138 92.7274169922
87211.343251 106.758666992
87089.2839883 115.856445312
86967.2247255 119.4765625
86845.1654627 117.462158203
86723.1061999 110.025756836
86601.0469372 97.7042236328
86478.9876744 81.2896728516
86356.9284116 61.7523193359
86234.8691488 40.1580810547
86112.8098861 17.5924072266
85990.7506233 -4.90466308594
85868.6913605 -26.3879394531
85746.6320978 -46.0358886719
85624.572835 -63.1662597656
85502.5135722 -77.2336425781
85380.4543094 -87.8211669922
85258.3950467 -94.6232910156
85136.3357839 -97.4326171875
85014.2765211 -96.1284179688
84892.2172583 -90.6751708984
84770.1579956 -81.1275634766
84648.0987328 -67.6439208984
84526.03947 -50.5014648438
84403.9802073 -30.1164550781
84281.9209445 -7.05444335938
84159.8616817 17.9663085938
84037.8024189 44.0855712891
83915.7431562 70.3270263672
83793.6838934 95.642578125
83671.6246306 118.96862793
83549.5653679 139.296020508
83427.5061051 155.740234375
83305.4468423 167.613769531
83183.3875795 174.484008789
83061.3283168 176.217041016
82939.269054 172.99609375
82817.2097912 165.315917969
82695.1505284 153.945678711
82573.0912657 139.870727539
82451.0320029 124.2109375
82328.9727401 108.125488281
82206.9134774 92.7149658203
82084.8542146 78.9272460938
81962.7949518 67.4787597656
81840.735689 58.7987060547
81718.6764263 53.0014648438
81596.6171635 49.8912353516
81474.5579007 48.9993896484
81352.4986379 49.6455078125
81230.4393752 51.0240478516
81108.3801124 52.2994384766
80986.3208496 52.7043457031
80864.2615869 51.6285400391
80742.2023241 48.6878662109
80620.1430613 43.7708740234
80498.0837985 37.0490722656
80376.0245358 28.9605712891
80253.965273 20.1593017578
80131.9060102 11.4428710938
80009.8467474 3.66235351562
79887.7874847 -2.37268066406
79765.7282219 -5.98645019531
79643.6689591 -6.71337890625
79521.6096964 -4.35241699219
79399.5504336 1.00769042969
79277.4911708 8.99365234375
79155.431908 18.9835205078
79033.3726453 30.1687011719
78911.3133825 41.6333007812
78789.2541197 52.4451904297
78667.1948569 61.7435302734
78545.1355942 68.8188476562
78423.0763314 73.1702880859
78301.0170686 74.5418701172
78178.9578059 72.9261474609
78056.8985431 68.5441894531
77934.8392803 61.7976074219
77812.7800175 53.2059326172
77690.7207548 43.3332519531
77568.661492 32.7164306641
77446.6022292 21.8013916016
77324.5429664 10.8991699219
77202.4837037 0.165771484375
77080.4244409 -10.3952636719
76958.3651781 -20.9010009766
76836.3059154 -31.5393066406
76714.2466526 -42.5048828125
76592.1873898 -53.9300537109
76470.128127 -65.8220214844
76348.0688643 -78.0153808594
76226.0096015 -90.1472167969
76103.9503387 -101.660644531
75981.8910759 -111.840454102
75859.8318132 -119.873901367
75737.7725504 -124.9375
75615.7132876 -126.29284668
75493.6540249 -123.388183594
75371.5947621 -115.946411133
75249.5354993 -104.031860352
75127.4762365 -88.0838623047
75005.4169738 -68.9118652344
74883.357711 -47.6474609375
74761.2984482 -25.6574707031
74639.2391855 -4.42395019531
74517.1799227 14.5960693359
74395.1206599 30.1223144531
74273.0613971 41.1877441406
74151.0021344 47.2578125
74028.9428716 48.3052978516
73906.8836088 44.8394775391
73784.824346 37.8792724609
73662.7650833 28.87109375
73540.7058205 19.5568847656
73418.6465577 11.8057861328
73296.587295 7.421875
73174.5280322 7.95031738281
73052.4687694 14.4995117188
72930.4095066 27.6005859375
72808.3502439 47.1184082031
72686.2909811 72.2268066406
72564.2317183 101.452270508
72442.1724555 132.786010742
72320.1131928 163.852050781
72198.05393 192.121459961
72075.9946672 215.147705078
71953.9354045 230.804321289
71831.8761417 237.497680664
71709.8168789 234.337402344
71587.7576161 221.241455078
71465.6983534 198.967773438
71343.6390906 169.06652832
71221.5798278 133.754760742
71099.520565 95.7263183594
70977.4613023 57.9128417969
70855.4020395 23.2192382812
70733.3427767 -5.74047851562
70611.283514 -26.8846435547
70489.2242512 -38.8532714844
70367.1649884 -41.1307373047
70245.1057256 -34.0900878906
70123.0464629 -18.9505615234
70000.9872001 2.34375
69878.9279373 27.3150634766
69756.8686745 53.1937255859
69634.8094118 77.1843261719
69512.750149 96.7352294922
69390.6908862 109.779296875
69268.6316235 114.928222656
69146.5723607 111.595092773
69024.5130979 100.041503906
68902.4538351 81.3372802734
68780.3945724 57.2430419922
68658.3353096 30.0266113281
68536.2760468 2.23010253906
68414.216784 -23.5865478516
68292.1575213 -45.099609375
68170.0982585 -60.4505615234
68048.0389957 -68.4256591797
67925.979733 -68.5677490234
67803.9204702 -61.2142333984
67681.8612074 -47.4527587891
67559.8019446 -29.0063476562
67437.7426819 -8.05236816406
67315.6834191 12.9956054688
67193.6241563 31.7316894531
67071.5648935 45.9947509766
66949.5056308 54.0789794922
66827.446368 54.8985595703
66705.3871052 48.0880126953
66583.3278425 34.0335693359
66461.2685797 13.8291015625
66339.2093169 -10.8314208984
66217.1500541 -37.8205566406
66095.0907914 -64.7768554688
65973.0315286 -89.3265380859
65850.9722658 -109.297119141
65728.9130031 -122.908447266
65606.8537403 -128.921142578
65484.7944775 -126.730834961
65362.7352147 -116.400268555
65240.675952 -98.6291503906
65118.6166892 -74.6696777344
64996.5574264 -46.1922607422
64874.4981636 -15.1242675781
64752.4389009 16.5277099609
64630.3796381 46.8518066406
64508.3203753 74.1831054688
64386.2611126 97.2249755859
64264.2018498 115.12512207
64142.142587 127.508544922
64020.0833242 134.458007812
63898.0240615 136.458862305
63775.9647987 134.306884766
63653.9055359 128.998779297
63531.8462731 121.610717773
63409.7870104 113.186279297
63287.7277476 104.635986328
63165.6684848 96.6656494141
63043.6092221 89.7309570312
62921.5499593 84.0263671875
62799.4906965 79.5040283203
62677.4314337 75.9146728516
62555.372171 72.869140625
62433.3129082 69.9080810547
62311.2536454 66.5710449219
62189.1943826 62.4588623047
62067.1351199 57.283203125
61945.0758571 50.8974609375
61823.0165943 43.3077392578
61700.9573316 34.6680908203
61578.8980688 25.2579345703
61456.838806 15.4514160156
61334.7795432 5.67895507812
61212.7202805 -3.60900878906
61090.6610177 -11.9757080078
60968.6017549 -19.0230712891
60846.5424921 -24.4085693359
60724.4832294 -27.8527832031
60602.4239666 -29.1405029297
60480.3647038 -28.1163330078
60358.3054411 -24.6805419922
60236.2461783 -18.7868652344
60114.1869155 -10.4440917969
59992.1276527 0.276123046875
59870.06839 13.2250976562
59748.0091272 28.1614990234
59625.9498644 44.7332763672
59503.8906016 62.4645996094
59381.8313389 80.7526855469
59259.7720761 98.8756103516
59137.7128133 116.015625
59015.6535506 131.302246094
58893.5942878 143.865966797
58771.535025 152.911010742
58649.4757622 157.788452148
58527.4164995 158.071899414
58405.3572367 153.623413086
58283.2979739 144.639038086
58161.2387111 131.672485352
58039.1794484 115.623046875
57917.1201856 97.6928710938
57795.0609228 79.3077392578
57673.0016601 62.01171875
57550.9423973 47.3377685547
57428.8831345 36.6705322266
57306.8238717 31.1102294922
57184.764609 31.3553466797
57062.7053462 37.6124267578
56940.6460834 49.548828125
56818.5868206 66.2927246094
56696.5275579 86.4851074219
56574.4682951 108.380249023
56452.4090323 129.990722656
56330.3497696 149.26171875
56208.2905068 164.261962891
56086.231244 173.372070312
55964.1719812 175.453491211
55842.1127185 169.979125977
55720.0534557 157.112915039
55597.9941929 137.727416992
55475.9349302 113.358154297
55353.8756674 86.0910644531
55231.8164046 58.3978271484
55109.7571418 32.9281005859
54987.6978791 12.2799072266
54865.6386163 -1.23425292969
54743.5793535 -5.8017578125
54621.5200907 -0.28271484375
54499.460828 15.6678466797
54377.4015652 41.5512695312
54255.3423024 76.0457763672
54133.2830397 117.100097656
54011.2237769 162.093383789
53889.1645141 208.042602539
53767.1052513 251.843994141
53645.0459886 290.524291992
53522.9867258 321.48034668
53400.927463 342.685424805
53278.8682002 352.845336914
53156.8089375 351.489257812
53034.7496747 338.993164062
52912.6904119 316.527709961
52790.6311492 285.945068359
52668.5718864 249.611328125
52546.5126236 210.202148438
52424.4533608 170.481689453
52302.3940981 133.085327148
52180.3348353 100.322875977
52058.2755725 74.0208740234
51936.2163097 55.4166259766
51814.157047 45.1064453125
51692.0977842 43.0532226562
51570.0385214 48.6474609375
51447.9792587 60.8100585938
51325.9199959 78.1284179688
51203.8607331 99.0057373047
51081.8014703 121.811035156
50959.7422076 145.015136719
50837.6829448 167.298950195
50715.623682 187.629394531
50593.5644192 205.293701172
50471.5051565 219.900268555
50349.4458937 231.342163086
50227.3866309 239.739379883
50105.3273682 245.363769531
49983.2681054 248.561523438
49861.2088426 249.682006836
49739.1495798 249.022216797
49617.0903171 246.793457031
49495.0310543 243.111938477
49372.9717915 238.014160156
49250.9125287 231.491577148
49128.853266 223.541015625
49006.7940032 214.217163086
48884.7347404 203.684204102
48762.6754777 192.255493164
48640.6162149 180.411865234
48518.5569521 168.80090332
48396.4976893 158.208496094
48274.4384266 149.509765625
48152.3791638 143.600463867
48030.319901 141.319702148
47908.2606382 143.368041992
47786.2013755 150.234375
47664.1421127 162.136474609
47542.0828499 178.985717773
47420.0235872 200.377075195
47297.9643244 225.608642578
47175.9050616 253.726928711
47053.8457988 283.596191406
46931.7865361 313.982299805
46809.7272733 343.64440918
46687.6680105 371.423950195
46565.6087478 396.324707031
46443.549485 417.572265625
46321.4902222 434.653442383
46199.4309594 447.32800293
46077.3716967 455.614990234
45955.3124339 459.758911133
45833.2531711 460.177490234
45711.1939083 457.402709961
45589.1346456 452.016357422
45467.0753828 444.595947266
45345.01612 435.670654297
45222.9568573 425.693847656
45100.8975945 415.035888672
44978.8383317 403.993041992
44856.7790689 392.811645508
44734.7198062 381.722290039
44612.6605434 370.975341797
44490.6012806 360.872558594
44368.5420178 351.788085938
44246.4827551 344.173583984
44124.4234923 338.542358398
44002.3642295 335.4375
43880.3049668 335.380859375
43758.245704 338.811767578
43636.1864412 346.020629883
43514.1271784 357.086425781
43392.0679157 371.827880859
43270.0086529 389.77355957
43147.9493901 410.158447266
43025.8901273 431.951538086
42903.8308646 453.91027832
42781.7716018 474.66394043
42659.712339 492.816162109
42537.6530763 507.057250977
42415.5938135 516.277709961
42293.5345507 519.670776367
42171.4752879 516.812255859
42049.4160252 507.710083008
41927.3567624 492.817138672
41805.2974996 473.005859375
41683.2382368 449.503540039
41561.1789741 423.79675293
41439.1197113 397.511474609
41317.0604485 372.282714844
41195.0011858 349.62097168
41072.941923 330.796875
40950.8826602 316.744750977
40828.8233974 308.004882812
40706.7641347 304.700195312
40584.7048719 306.556152344
40462.6456091 312.955810547
40340.5863463 323.028320312
40218.5270836 335.754638672
40096.4678208 350.085083008
39974.408558 365.051269531
39852.3492953 379.862304688
39730.2900325 393.973999023
39608.2307697 407.125854492
39486.1715069 419.338745117
39364.1122442 430.879150391
39242.0529814 442.189331055
39119.9937186 453.798217773
38997.9344558 466.218139648
38875.8751931 479.845214844
38753.8159303 494.87109375
38631.7566675 511.22265625
38509.6974048 528.530883789
38387.638142 546.141113281
38265.5788792 563.159423828
38143.5196164 578.532836914
38021.4603537 591.155761719
37899.4010909 599.992431641
37777.3418281 604.197753906
37655.2825653 603.229248047
37533.2233026 596.931762695
37411.1640398 585.588500977
37289.104777 569.928466797
37167.0455143 551.08972168
37044.9862515 530.540893555
36922.9269887 509.965698242
36800.8677259 491.123168945
36678.8084632 475.696044922
36556.7492004 465.141601562
36434.6899376 460.561767578
36312.6306749 462.601806641
36190.5714121 471.393798828
36068.5121493 486.543701172
35946.4528865 507.168823242
35824.3936238 531.98034668
35702.334361 559.401123047
35580.2750982 587.711181641
35458.2158354 615.201171875
35336.1565727 640.32434082
35214.0973099 661.827270508
35092.0380471 678.850463867
34969.9787844 690.989135742
34847.9195216 698.305175781
34725.8602588 701.297607422
34603.800996 700.827758789
34481.7417333 698.014892578
34359.6824705 694.108154297
34237.6232077 690.353881836
34115.5639449 687.867919922
33993.5046822 687.529174805
33871.4454194 689.903564453
33749.3861566 695.206665039
33627.3268939 703.306152344
33505.2676311 713.764770508
33383.2083683 725.916381836
33261.1491055 738.965942383
33139.0898428 752.103759766
33017.03058 764.615966797
32894.9713172 775.984985352
32772.9120544 785.962768555
32650.8527917 794.612792969
32528.7935289 802.31262207
32406.7342661 809.720214844
32284.6750034 817.703369141
32162.6157406 827.243652344
32040.5564778 839.322753906
31918.497215 854.803955078
31796.4379523 874.322875977
31674.3786895 898.196655273
31552.3194267 926.364135742
31430.2601639 958.361694336
31308.2009012 993.338989258
31186.1416384 1030.11340332
31064.0823756 1067.25634766
30942.0231129 1103.20654297
30819.9638501 1136.39538574
30697.9045873 1165.37658691
30575.8453245 1188.94458008
30453.7860618 1206.23059082
30331.726799 1216.77197266
30209.6675362 1220.54467773
30087.6082734 1217.95727539
29965.5490107 1209.81103516
29843.4897479 1197.22888184
29721.4304851 1181.56103516
29599.3712224 1164.27734375
29477.3119596 1146.8581543
29355.2526968 1130.69055176
29233.193434 1116.98376465
29111.1341713 1106.70495605
28989.0749085 1100.54406738
28867.0156457 1098.9050293
28744.9563829 1101.92456055
28622.8971202 1109.51025391
28500.8378574 1121.39453125
28378.7785946 1137.19482422
28256.7193319 1156.47277832
28134.6600691 1178.78564453
28012.6008063 1203.72509766
27890.5415435 1230.93688965
27768.4822808 1260.12524414
27646.423018 1291.03881836
27524.3637552 1323.44592285
27402.3044925 1357.10180664
27280.2452297 1391.7142334
27158.1859669 1426.91491699
27036.1267041 1462.24328613
26914.0674414 1497.14343262
26792.0081786 1530.9786377
26669.9489158 1563.06469727
26547.889653 1592.71679688
26425.8303903 1619.30700684
26303.7711275 1642.3248291
26181.7118647 1661.43591309
26059.652602 1676.53112793
25937.5933392 1687.75671387
25815.5340764 1695.52539062
25693.4748136 1700.50146484
25571.4155509 1703.56311035
25449.3562881 1705.7409668
25327.2970253 1708.14038086
25205.2377625 1711.8536377
25083.1784998 1717.86950684
24961.119237 1726.98937988
24839.0599742 1739.75927734
24717.0007115 1756.42407227
24594.9414487 1776.90795898
24472.8821859 1800.82556152
24350.8229231 1827.52453613
24228.7636604 1856.1505127
24106.7043976 1885.73510742
23984.6451348 1915.29675293
23862.585872 1943.94055176
23740.5266093 1970.95666504
23618.4673465 1995.89575195
23496.4080837 2018.62512207
23374.348821 2039.35205078
23252.2895582 2058.61401367
23130.2302954 2077.23657227
23008.1710326 2096.26037598
22886.1117699 2116.84594727
22764.0525071 2140.16149902
22641.9932443 2167.2677002
22519.9339815 2199.00634766
22397.8747188 2235.90649414
22275.815456 2278.11401367
22153.7561932 2325.35534668
22031.6969305 2376.93518066
21909.6376677 2431.7734375
21787.5784049 2488.47595215
21665.5191421 2545.43530273
21543.4598794 2600.95324707
21421.4006166 2653.37402344
21299.3413538 2701.21972656
21177.282091 2743.31176758
21055.2228283 2778.875
20933.1635655 2807.6072998
20811.1043027 2829.71582031
20689.04504 2845.91149902
20566.9857772 2857.36437988
20444.9265144 2865.62121582
20322.8672516 2872.4934082
20200.8079889 2879.9230957
20078.7487261 2889.8371582
19956.6894633 2904.00268555
19834.6302005 2923.89453125
19712.5709378 2950.58508301
19590.511675 2984.6652832
19468.4524122 3026.2052002
19346.3931495 3074.75415039
19224.3338867 3129.3828125
19102.2746239 3188.76367188
18980.2153611 3251.28210449
18858.1560984 3315.1697998
18736.0968356 3378.65197754
18614.0375728 3440.09118652
18491.9783101 3498.12243652
18369.9190473 3551.76220703
18247.8597845 3600.48815918
18125.8005217 3644.27880859
18003.741259 3683.61108398
17881.6819962 3719.41796875
17759.6227334 3753.00512695
17637.5634706 3785.93896484
17515.5042079 3819.90966797
17393.4449451 3856.58752441
17271.3856823 3897.47692871
17149.3264196 3943.78820801
17027.2671568 3996.33374023
16905.207894 4055.45849609
16783.1486312 4121.01257324
16661.0893685 4192.3684082
16539.0301057 4268.48059082
16416.9708429 4347.98376465
16294.9115801 4429.32287598
16172.8523174 4510.90014648
16050.7930546 4591.23144531
15928.7337918 4669.09289551
15806.6745291 4743.6484375
15684.6152663 4814.54370117
15562.5560035 4881.95922852
15440.4967407 4946.61608887
15318.437478 5009.73046875
15196.3782152 5072.92504883
15074.3189524 5138.09912109
14952.2596896 5207.26928711
14830.2004269 5282.39587402
14708.1411641 5365.20996094
14586.0819013 5457.05200195
14464.0226386 5558.74511719
14341.9633758 5670.50610352
14219.904113 5791.90917969
14097.8448502 5921.9050293
13975.7855875 6058.89318848
13853.7263247 6200.8449707
13731.6670619 6345.46716309
13609.6077991 6490.390625
13487.5485364 6633.36975098
13365.4892736 6772.4765625
13243.4300108 6906.26965332
13121.3707481 7033.92626953
12999.3114853 7155.3223877
12877.2522225 7271.0567627
12755.1929597 7382.41235352
12633.133697 7491.26171875
12511.0744342 7599.92089844
12389.0151714 7710.9666748
12266.9559086 7827.03063965
12144.8966459 7950.5892334
12022.8373831 8083.76782227
11900.7781203 8228.17260742
11778.7188576 8384.77160645
11656.6595948 8553.82702637
11534.600332 8734.89050293
11412.5410692 8926.85925293
11290.4818065 9128.08752441
11168.4225437 9336.54394531
11046.3632809 9550.00146484
10924.3040181 9766.24365234
10802.2447554 9983.26586914
10680.1854926 10199.4586182
10558.1262298 10413.7539062
10436.0669671 10625.7246094
10314.0077043 10835.6264648
10191.9484415 11044.3809814
10069.8891787 11253.5032959
9947.82991597 11464.9749756
9825.7706532 11681.0837402
9703.71139042 11904.2333984
9581.65212765 12136.7501221
9459.59286488 12380.6925049
9337.5336021 12637.6894531
9215.47433933 12908.8139648
9093.41507656 13194.5025635
8971.35581379 13494.5306396
8849.29655101 13808.0383301
8727.23728824 14133.6071777
8605.17802547 14469.3806152
8483.1187627 14813.2138672
8361.05949992 15162.8422852
8239.00023715 15516.0529785
8116.94097438 15870.84729
7994.88171161 16225.5776367
7872.82244883 16579.052124
7750.76318606 16930.5976562
7628.70392329 17280.0791016
7506.64466052 17627.8743896
7384.58539774 17974.8084717
7262.52613497 18322.0561523
7140.4668722 18671.019165
7018.40760943 19023.1920166
6896.34834665 19380.0255127
6774.28908388 19742.7999268
6652.22982111 20112.5169678
6530.17055833 20489.8186035
6408.11129556 20874.9377441
6286.05203279 21267.6799316
6163.99277002 21667.4416504
6041.93350724 22073.2548828
5919.87424447 22483.8583984
5797.8149817 22897.7845459
5675.75571893 23313.4569092
5553.69645615 23729.2877197
5431.63719338 24143.7700195
5309.57793061 24555.5561523
5187.51866784 24963.5174561
5065.45940506 25366.7844238
4943.40014229 25764.7597656
4821.34087952 26157.1131592
4699.28161675 26543.7519531
4577.22235397 26924.7767334
4455.1630912 27300.4249268
4333.10382843 27671.0067139
4211.04456566 28036.8421631
4088.98530288 28398.1998291
3966.92604011 28755.2485352
3844.86677734 29108.0183105
3722.80751456 29456.380127
3600.74825179 29800.0400391
3478.68898902 30138.5506592
3356.62972625 30471.3363037
3234.57046347 30797.7305908
3112.5112007 31117.0192871
2990.45193793 31428.4899902
2868.39267516 31731.475708
2746.33341238 32025.3953857
2624.27414961 32309.7813721
2502.21488684 32584.2977295
2380.15562407 32848.7390137
2258.09636129 33103.0167236
2136.03709852 33347.1315918
2013.97783575 33581.1337891
1891.91857298 33805.0762939
1769.8593102 34018.9655762
1647.80004743 34222.715332
1525.74078466 34416.1088867
1403.68152188 34598.7736816
1281.62225911 34770.1748047
1159.56299634 34929.6251221
1037.50373357 35076.3186035
915.444470795 35209.3797607
793.385208022 35327.9290771
671.325945249 35431.1593018
549.266682477 35518.413208
427.207419704 35589.2591553
305.148156932 35643.5531006
183.088894159 35681.4822998
61.0296313863 35703.5841064
-61.0296313863 35710.7355957
-183.088894159 35704.1135254
-305.148156932 35685.1234131
-427.207419704 35655.3057861
-549.266682477 35616.2232666
-671.325945249 35569.3369141
-793.385208022 35515.8861084
-915.444470795 35456.7785645
-1037.50373357 35392.5014648
-1159.56299634 35323.0656738
-1281.62225911 35247.9863281
-1403.68152189 35166.3032227
-1525.74078466 35076.6434326
-1647.80004743 34977.3203125
-1769.8593102 34866.4606934
-1891.91857298 34742.1524658
-2013.97783575 34602.5985107
-2136.03709852 34446.2644043
-2258.09636129 34272.0050049
-2380.15562407 34079.1630859
-2502.21488684 33867.6247559
-2624.27414961 33637.8314209
-2746.33341238 33390.7449951
-2868.39267516 33127.7694092
-2990.45193793 32850.6362305
-3112.5112007 32561.2647705
-3234.57046347 32261.6082764
-3356.62972625 31953.5047607
-3478.68898902 31638.5415039
-3600.74825179 31317.9494629
-3722.80751456 30992.5351562
-3844.86677734 30662.6589355
-3966.92604011 30328.2574463
-4088.98530288 29988.9105225
-4211.04456566 29643.9429932
-4333.10382843 29292.5515137
-4455.1630912 28933.9429932
-4577.22235397 28567.4696045
-4699.28161675 28192.7458496
-4821.34087952 27809.7366943
-4943.40014229 27418.8059082
-5065.45940506 27020.7196045
-5187.51866784 26616.6079102
-5309.57793061 26207.8818359
-5431.63719338 25796.1239014
-5553.69645615 25382.9541016
-5675.75571893 24969.8953857
-5797.8149817 24558.2451172
-5919.87424447 24148.9724121
-6041.93350724 23742.6497803
-6163.99277002 23339.4299316
-6286.05203279 22939.065918
-6408.11129556 22540.9794922
-6530.17055833 22144.3642578
-6652.22982111 21748.3188477
-6774.28908388 21351.9908447
-6896.34834665 20954.7198486
-7018.40760943 20556.1605225
-7140.4668722 20156.3731689
-7262.52613497 19755.8720703
-7384.58539774 19355.6218262
-7506.64466052 18956.9832764
-7628.70392329 18561.612915
-7750.76318606 18171.3232422
-7872.82244883 17787.9206543
-7994.88171161 17413.0340576
-8116.94097438 17047.9564209
-8239.00023715 16693.5093994
-8361.05949992 16349.9550781
-8483.1187627 16016.9571533
-8605.17802547 15693.6010742
-8727.23728824 15378.4733887
-8849.29655101 15069.791748
-8971.35581379 14765.5760498
-9093.41507656 14463.8424072
-9215.47433933 14162.8033447
-9337.5336021 13861.0548096
-9459.59286488 13557.7280273
-9581.65212765 13252.5955811
-9703.71139042 12946.1160889
-9825.7706532 12639.4160156
-9947.82991597 12334.2058105
-10069.8891787 12032.6405029
-10191.9484415 11737.1359863
-10314.0077043 11450.1585693
-10436.0669671 11174.0059814
-10558.1262298 10910.6030273
-10680.1854926 10661.3287354
-10802.2447554 10426.890625
-10924.3040181 10207.2602539
-11046.3632809 10001.6712646
-11168.4225437 9808.68469238
-11290.4818065 9626.3092041
-11412.5410692 9452.1673584
-11534.600332 9283.69299316
-11656.6595948 9118.33691406
-11778.7188576 8953.76586914
-11900.7781203 8788.03515625
-12022.8373831 8619.71972656
-12144.8966459 8447.99658203
-12266.9559086 8272.66784668
-12389.0151714 8094.13208008
-12511.0744342 7913.3026123
-12633.133697 7731.48950195
-12755.1929597 7550.25524902
-12877.2522225 7371.25964355
-12999.3114853 7196.11193848
-13121.3707481 7026.24072266
-13243.4300108 6862.79650879
-13365.4892736 6706.58935547
-13487.5485364 6558.06872559
-13609.6077991 6417.33935547
-13731.6670619 6284.21228027
-13853.7263247 6158.27392578
-13975.7855875 6038.97155762
-14097.8448502 5925.69592285
-14219.904113 5817.8527832
-14341.9633758 5714.91674805
-14464.0226386 5616.45935059
-14586.0819013 5522.14904785
-14708.1411641 5431.73010254
-14830.2004269 5344.97888184
-14952.2596896 5261.65014648
-15074.3189524 5181.42492676
-15196.3782152 5103.86230469
-15318.437478 5028.37304688
-15440.4967407 4954.21582031
-15562.5560035 4880.52050781
-15684.6152663 4806.34106445
-15806.6745291 4730.7298584
-15928.7337918 4652.82910156
-16050.7930546 4571.96801758
-16172.8523174 4487.75354004
-16294.9115801 4400.14404297
-16416.9708429 4309.49499512
-16539.0301057 4216.56872559
-16661.0893685 4122.50305176
-16783.1486312 4028.74145508
-16905.207894 3936.92578125
-17027.2671568 3848.76330566
-17149.3264196 3765.87866211
-17271.3856823 3689.66357422
-17393.4449451 3621.14257812
-17515.5042079 3560.86694336
-17637.5634706 3508.84643555
-17759.6227334 3464.53222656
-17881.6819962 3426.8482666
-18003.741259 3394.27453613
-18125.8005217 3364.97155762
-18247.8597845 3336.93701172
-18369.9190473 3308.17956543
-18491.9783101 3276.89282227
-18614.0375728 3241.61376953
-18736.0968356 3201.34851074
-18858.1560984 3155.65441895
-18980.2153611 3104.67126465
-19102.2746239 3049.09643555
-19224.3338867 2990.10791016
-19346.3931495 2929.24462891
-19468.4524122 2868.25085449
-19590.511675 2808.90734863
-19712.5709378 2752.85925293
-19834.6302005 2701.46166992
-19956.6894633 2655.65637207
-20078.7487261 2615.89160156
-20200.8079889 2582.09216309
-20322.8672516 2553.6796875
-20444.9265144 2529.64367676
-20566.9857772 2508.65307617
-20689.04504 2489.19311523
-20811.1043027 2469.72106934
-20933.1635655 2448.81518555
-21055.2228283 2425.30749512
-21177.282091 2398.38903809
-21299.3413538 2367.67126465
-21421.4006166 2333.20422363
-21543.4598794 2295.44921875
-21665.5191421 2255.20959473
-21787.5784049 2213.52990723
-21909.6376677 2171.57348633
-22031.6969305 2130.49230957
-22153.7561932 2091.30480957
-22275.815456 2054.79309082
-22397.8747188 2021.42810059
-22519.9339815 1991.3338623
-22641.9932443 1964.2890625
-22764.0525071 1939.76672363
-22886.1117699 1917.00622559
-23008.1710326 1895.10668945
-23130.2302954 1873.13256836
-23252.2895582 1850.21862793
-23374.348821 1825.66235352
-23496.4080837 1798.9934082
-23618.4673465 1770.01477051
-23740.5266093 1738.81005859
-23862.585872 1705.71936035
-23984.6451348 1671.28466797
-24106.7043976 1636.1751709
-24228.7636604 1601.10046387
-24350.8229231 1566.7232666
-24472.8821859 1533.57897949
-24594.9414487 1502.01721191
-24717.0007115 1472.1652832
-24839.0599742 1443.9230957
-24961.119237 1416.98669434
-25083.1784998 1390.89648438
-25205.2377625 1365.1081543
-25327.2970253 1339.07104492
-25449.3562881 1312.31103516
-25571.4155509 1284.50134277
-25693.4748136 1255.51940918
-25815.5340764 1225.47644043
-25937.5933392 1194.71923828
-26059.652602 1163.80517578
-26181.7118647 1133.44812012
-26303.7711275 1104.44726562
-26425.8303903 1077.60144043
-26547.889653 1053.6237793
-26669.9489158 1033.06286621
-26792.0081786 1016.24084473
-26914.0674414 1003.21606445
-27036.1267041 993.77355957
-27158.1859669 987.446533203
-27280.2452297 983.56237793
-27402.3044925 981.313598633
-27524.3637552 979.83996582
-27646.423018 978.316772461
-27768.4822808 976.03527832
-27890.5415435 972.470092773
-28012.6008063 967.320678711
-28134.6600691 960.52746582
-28256.7193319 952.255615234
-28378.7785946 942.853027344
-28500.8378574 932.783325195
-28622.8971202 922.545043945
-28744.9563829 912.584716797
-28867.0156457 903.216186523
-28989.0749085 894.554931641
-29111.1341713 886.477050781
-29233.193434 878.608520508
-29355.2526968 870.347167969
-29477.3119596 860.91784668
-29599.3712224 849.452880859
-29721.4304851 835.09387207
-29843.4897479 817.100097656
-29965.5490107 794.955078125
-30087.6082734 768.45703125
-30209.6675362 737.782592773
-30331.726799 703.517700195
-30453.7860618 666.646118164
-30575.8453245 628.499633789
-30697.9045873 590.66809082
-30819.9638501 554.880249023
-30942.0231129 522.864257812
-31064.0823756 496.19921875
-31186.1416384 476.174560547
-31308.2009012 463.668212891
-31430.2601639 459.056762695
-31552.3194267 462.166625977
-31674.3786895 472.271240234
-31796.4379523 488.135864258
-31918.497215 508.104858398
-32040.5564778 530.228027344
-32162.6157406 552.409545898
-32284.6750034 572.571655273
-32406.7342661 588.813720703
-32528.7935289 599.559082031
-32650.8527917 603.669677734
-32772.9120544 600.524536133
-32894.9713172 590.055175781
-33017.03058 572.733154297
-33139.0898428 549.514892578
-33261.1491055 521.749267578
-33383.2083683 491.055541992
-33505.2676311 459.185791016
-33627.3268939 427.881713867
-33749.3861566 398.740600586
-33871.4454194 373.099853516
-33993.5046822 351.949462891
-34115.5639449 335.878540039
-34237.6232077 325.058837891
-34359.6824705 319.262329102
-34481.7417333 317.912231445
-34603.800996 320.157592773
-34725.8602588 324.965820312
-34847.9195216 331.220581055
-34969.9787844 337.820678711
-35092.0380471 343.767700195
-35214.0973099 348.236816406
-35336.1565727 350.627563477
-35458.2158354 350.592651367
-35580.2750982 348.040649414
-35702.334361 343.121459961
-35824.3936238 336.192993164
-35946.4528865 327.77722168
-36068.5121493 318.506958008
-36190.5714121 309.074829102
-36312.6306749 300.179443359
-36434.6899376 292.483032227
-36556.7492004 286.571411133
-36678.8084632 282.928833008
-36800.8677259 281.9140625
-36922.9269887 283.751098633
-37044.9862515 288.520996094
-37167.0455143 296.161254883
-37289.104777 306.466552734
-37411.1640398 319.095703125
-37533.2233026 333.576293945
-37655.2825653 349.318725586
-37777.3418281 365.62902832
-37899.4010909 381.731567383
-38021.4603537 396.794921875
-38143.5196164 409.967651367
-38265.5788792 420.41784668
-38387.638142 427.381469727
-38509.6974048 430.210693359
-38631.7566675 428.423461914
-38753.8159303 421.748413086
-38875.8751931 410.160644531
-38997.9344558 393.904174805
-39119.9937186 373.496582031
-39242.0529814 349.714599609
-39364.1122442 323.557617188
-39486.1715069 296.192993164
-39608.2307697 268.881958008
-39730.2900325 242.894897461
-39852.3492953 219.419677734
-39974.408558 199.471557617
-40096.4678208 183.813354492
-40218.5270836 172.891845703
-40340.5863463 166.797973633
-40462.6456091 165.255004883
-40584.7048719 167.637695312
-40706.7641347 173.020507812
-40828.8233974 180.254760742
-40950.8826602 188.063110352
-41072.941923 195.151855469
-41195.0011858 200.322265625
-41317.0604485 202.579101562
-41439.1197113 201.220947266
-41561.1789741 195.90612793
-41683.2382368 186.688354492
-41805.2974996 174.016601562
-41927.3567624 158.701293945
-42049.4160252 141.844726562
-42171.4752879 124.748657227
-42293.5345507 108.798828125
-42415.5938135 95.3441162109
-42537.6530763 85.5756835938
-42659.712339 80.41796875
-42781.7716018 80.4447021484
-42903.8308646 85.8220214844
-43025.8901273 96.2864990234
-43147.9493901 111.161010742
-43270.0086529 129.403442383
-43392.0679157 149.687255859
-43514.1271784 170.50378418
-43636.1864412 190.279296875
-43758.245704 207.495483398
-43880.3049668 220.803833008
-44002.3642295 229.124267578
-44124.4234923 231.719726562
-44246.4827551 228.242675781
-44368.5420178 218.749145508
-44490.6012806 203.682250977
-44612.6605434 183.825805664
-44734.7198062 160.236572266
-44856.7790689 134.158447266
-44978.8383317 106.929077148
-45100.8975945 79.8859863281
-45222.9568573 54.2808837891
-45345.01612 31.20703125
-45467.0753828 11.5450439453
-45589.1346456 -4.06872558594
-45711.1939083 -15.2551269531
-45833.2531711 -21.8819580078
-45955.3124339 -24.0396728516
-46077.3716967 -22.0047607422
-46199.4309594 -16.1947021484
-46321.4902222 -7.12365722656
-46443.549485 4.63989257812
-46565.6087478 18.5098876953
-46687.6680105 33.9068603516
-46809.7272733 50.2756347656
-46931.7865361 67.0914306641
-47053.8457988 83.8591308594
-47175.9050616 100.106933594
-47297.9643244 115.37902832
-47420.0235872 129.23046875
-47542.0828499 141.223388672
-47664.1421127 150.935058594
-47786.2013755 157.967773438
-47908.2606382 161.970825195
-48030.319901 162.6640625
-48152.3791638 159.868530273
-48274.4384266 153.534179688
-48396.4976893 143.764526367
-48518.5569521 130.835449219
-48640.6162149 115.201904297
-48762.6754777 97.4909667969
-48884.7347404 78.4842529297
-49006.7940032 59.0833740234
-49128.853266 40.263671875
-49250.9125287 23.0213623047
-49372.9717915 8.31164550781
-49495.0310543 -3.01196289062
-49617.0903171 -10.2545166016
-49739.1495798 -12.9290771484
-49861.2088426 -10.7908935547
-49983.2681054 -3.85986328125
-50105.3273682 7.57800292969
-50227.3866309 22.9868164062
-50349.4458937 41.6112060547
-50471.5051565 62.5239257812
-50593.5644192 84.6840820312
-50715.623682 107.001220703
-50837.6829448 128.401245117
-50959.7422076 147.89074707
-51081.8014703 164.611938477
-51203.8607331 177.887451172
-51325.9199959 187.251342773
-51447.9792587 192.463134766
-51570.0385214 193.507080078
-51692.0977842 190.576171875
-51814.157047 184.041870117
-51936.2163097 174.415527344
-52058.2755725 162.301147461
-52180.3348353 148.348266602
-52302.3940981 133.202270508
-52424.4533608 117.463989258
-52546.5126236 101.653930664
-52668.5718864 86.1876220703
-52790.6311492 71.3640136719
-52912.6904119 57.3630371094
-53034.7496747 44.2565917969
-53156.8089375 32.0274658203
-53278.8682002 20.5966796875
-53400.927463 9.85461425781
-53522.9867258 -0.307006835938
-53645.0459886 -9.96508789062
-53767.1052513 -19.1398925781
-53889.1645141 -27.7779541016
-54011.2237769 -35.7443847656
-54133.2830397 -42.8251953125
-54255.3423024 -48.7418212891
-54377.4015652 -53.1732177734
-54499.460828 -55.7875976562
-54621.5200907 -56.2775878906
-54743.5793535 -54.400390625
-54865.6386163 -50.0123291016
-54987.6978791 -43.1019287109
-55109.7571418 -33.8114013672
-55231.8164046 -22.44921875
-55353.8756674 -9.48657226562
-55475.9349302 4.45776367188
-55597.9941929 18.6507568359
-55720.0534557 32.2862548828
-55842.1127185 44.5386962891
-55964.1719812 54.6237792969
-56086.231244 61.8575439453
-56208.2905068 65.71484375
-56330.3497696 65.8759765625
-56452.4090323 62.2634277344
-56574.4682951 55.0578613281
-56696.5275579 44.697265625
-56818.5868206 31.8548583984
-56940.6460834 17.3953857422
-57062.7053462 2.31774902344
-57184.764609 -12.3193359375
-57306.8238717 -25.4758300781
-57428.8831345 -36.2115478516
-57550.9423973 -43.7609863281
-57673.0016601 -47.5963134766
-57795.0609228 -47.4708251953
-57917.1201856 -43.4417724609
-58039.1794484 -35.8654785156
-58161.2387111 -25.3690185547
-58283.2979739 -12.7990722656
-58405.3572367 0.851928710938
-58527.4164995 14.5299072266
-58649.4757622 27.2110595703
-58771.535025 37.9895019531
-58893.5942878 46.1578369141
-59015.6535506 51.2668457031
-59137.7128133 53.1628417969
-59259.7720761 51.9976806641
-59381.8313389 48.2097167969
-59503.8906016 42.4764404297
-59625.9498644 35.64453125
-59748.0091272 28.6423339844
-59870.06839 22.3845214844
-59992.1276527 17.6748046875
-60114.1869155 15.1201171875
-60236.2461783 15.0637207031
-60358.3054411 17.5419921875
-60480.3647038 22.2723388672
-60602.4239666 28.6749267578
-60724.4832294 35.9230957031
-60846.5424921 43.0219726562
-60968.6017549 48.9075927734
-61090.6610177 52.5557861328
-61212.7202805 53.0915527344
-61334.7795432 49.8890380859
-61456.838806 42.6491699219
-61578.8980688 31.4510498047
-61700.9573316 16.7672119141
-61823.0165943 -0.558227539062
-61945.0758571 -19.3681640625
-62067.1351199 -38.2807617188
-62189.1943826 -55.8039550781
-62311.2536454 -70.46484375
-62433.3129082 -80.9392089844
-62555.372171 -86.1745605469
-62677.4314337 -85.4898681641
-62799.4906965 -78.6463623047
-62921.5499593 -65.8796386719
-63043.6092221 -47.8907470703
-63165.6684848 -25.7965087891
-63287.7277476 -1.04162597656
-63409.7870104 24.7165527344
-63531.8462731 49.7465820312
-63653.9055359 72.3845214844
-63775.9647987 91.1708984375
-63898.0240615 104.972412109
-64020.0833242 113.0703125
-64142.142587 115.213989258
-64264.2018498 111.632568359
-64386.2611126 103.003417969
-64508.3203753 90.3815917969
-64630.3796381 75.0965576172
-64752.4389009 58.6259765625
-64874.4981636 42.4587402344
-64996.5574264 27.9613037109
-65118.6166892 16.2561035156
-65240.675952 8.12829589844
-65362.7352147 3.96459960938
-65484.7944775 3.73352050781
-65606.8537403 7.00256347656
-65728.9130031 12.998046875
-65850.9722658 20.6927490234
-65973.0315286 28.9191894531
-66095.0907914 36.4908447266
-66217.1500541 42.326171875
-66339.2093169 45.5561523438
-66461.2685797 45.6115722656
-66583.3278425 42.2752685547
-66705.3871052 35.7023925781
-66827.446368 26.3975830078
-66949.5056308 15.1617431641
-67071.5648935 3.00695800781
-67193.6241563 -8.94946289062
-67315.6834191 -19.5965576172
-67437.7426819 -27.9439697266
-67559.8019446 -33.2208251953
-67681.8612074 -34.9508056641
-67803.9204702 -32.9971923828
-67925.979733 -27.5748291016
-68048.0389957 -19.2231445312
-68170.0982585 -8.75012207031
-68292.1575213 2.85205078125
-68414.216784 14.5096435547
-68536.2760468 25.1744384766
-68658.3353096 33.9301757812
-68780.3945724 40.0804443359
-68902.4538351 43.2163085938
-69024.5130979 43.2506103516
-69146.5723607 40.4204101562
-69268.6316235 35.2540283203
-69390.6908862 28.5085449219
-69512.750149 21.0832519531
-69634.8094118 13.9184570312
-69756.8686745 7.89086914062
-69878.9279373 3.71569824219
-70000.9872001 1.86535644531
-70123.0464629 2.51586914062
-70245.1057256 5.52404785156
-70367.1649884 10.4396972656
-70489.2242512 16.5501708984
-70611.283514 22.9566650391
-70733.3427767 28.6706542969
-70855.4020395 32.7229003906
-70977.4613023 34.2727050781
-71099.520565 32.7081298828
-71221.5798278 27.7237548828
-71343.6390906 19.3698730469
-71465.6983534 8.06652832031
-71587.7576161 -5.42004394531
-71709.8168789 -20.0373535156
-71831.8761417 -34.5355224609
-71953.9354045 -47.5797119141
-72075.9946672 -57.8748779297
-72198.05393 -64.2891845703
-72320.1131928 -65.9652099609
-72442.1724555 -62.4088134766
-72564.2317183 -53.5443115234
-72686.2909811 -39.7316894531
-72808.3502439 -21.7438964844
-72930.4095066 -0.703857421875
-73052.4687694 22.0107421875
-73174.5280322 44.8897705078
-73296.587295 66.4229736328
-73418.6465577 85.2377929688
-73540.7058205 100.221923828
-73662.7650833 110.623657227
-73784.824346 116.118896484
-73906.8836088 116.838623047
-74028.9428716 113.35168457
-74151.0021344 106.608764648
-74273.0613971 97.8489990234
-74395.1206599 88.4777832031
-74517.1799227 79.9312744141
-74639.2391855 73.5344238281
-74761.2984482 70.3713378906
-74883.357711 71.1781005859
-75005.4169738 76.2662353516
-75127.4762365 85.4880371094
-75249.5354993 98.2449951172
-75371.5947621 113.537475586
-75493.6540249 130.053466797
-75615.7132876 146.286499023
-75737.7725504 160.671875
-75859.8318132 171.727783203
-75981.8910759 178.190795898
-76103.9503387 179.12878418
-76226.0096015 174.024658203
-76348.0688643 162.822631836
-76470.128127 145.930541992
-76592.1873898 124.183349609
-76714.2466526 98.7664794922
-76836.3059154 71.1119384766
-76958.3651781 42.7738037109
-77080.4244409 15.2971191406
-77202.4837037 -9.90795898438
-77324.5429664 -31.6750488281
-77446.6022292 -49.1624755859
-77568.661492 -61.9006347656
-77690.7207548 -69.8035888672
-77812.7800175 -73.1402587891
-77934.8392803 -72.4775390625
-78056.8985431 -68.5939941406
-78178.9578059 -62.3815917969
-78301.0170686 -54.7413330078
-78423.0763314 -46.4869384766
-78545.1355942 -38.2670898438
-78667.1948569 -30.5115966797
-78789.2541197 -23.4111328125
-78911.3133825 -16.9272460938
-79033.3726453 -10.8358154297
-79155.431908 -4.79162597656
-79277.4911708 1.58679199219
-79399.5504336 8.62939453125
-79521.6096964 16.5307617188
-79643.6689591 25.2828369141
-79765.7282219 34.6337890625
-79887.7874847 44.0789794922
-80009.8467474 52.8857421875
-80131.9060102 60.1540527344
-80253.965273 64.9046630859
-80376.0245358 66.1888427734
-80498.0837985 63.2069091797
-80620.1430613 55.4230957031
-80742.2023241 42.6649169922
-80864.2615869 25.1912841797
-80986.3208496 3.724609375
-81108.3801124 -20.5623779297
-81230.4393752 -46.1077880859
-81352.4986379 -71.0606689453
-81474.5579007 -93.4233398438
-81596.6171635 -111.212280273
-81718.6764263 -122.631958008
-81840.735689 -126.242553711
-81962.7949518 -121.104003906
-82084.8542146 -106.884643555
-82206.9134774 -83.9202880859
-82328.9727401 -53.2177734375
-82451.0320029 -16.3999023438
-82573.0912657 24.4033203125
-82695.1505284 66.7135009766
-82817.2097912 107.891601562
-82939.269054 145.347412109
-83061.3283168 176.745727539
-83183.3875795 200.192993164
-83305.4468423 214.387573242
-83427.5061051 218.719482422
-83549.5653679 213.310668945
-83671.6246306 198.990112305
-83793.6838934 177.210327148
-83915.7431562 149.907836914
-84037.8024189 119.324462891
-84159.8616817 87.8043212891
-84281.9209445 57.5866699219
-84403.9802073 30.6131591797
-84526.03947 8.36706542969
-84648.0987328 -8.23864746094
-84770.1579956 -18.9168701172
-84892.2172583 -23.9991455078
-85014.2765211 -24.3688964844
-85136.3357839 -21.3400878906
-85258.3950467 -16.4967041016
-85380.4543094 -11.5081787109
-85502.5135722 -7.93872070312
-85624.572835 -7.07153320312
-85746.6320978 -9.76525878906
-85868.6913605 -16.3558349609
-85990.7506233 -26.6147460938
-86112.8098861 -39.7692871094
-86234.8691488 -54.5787353516
-86356.9284116 -69.4639892578
-86478.9876744 -82.6732177734
-86601.0469372 -92.4692382812
-86723.1061999 -97.3203125
-86845.1654627 -96.072265625
-86967.2247255 -88.0875244141
-87089.2839883 -73.3337402344
-87211.343251 -52.4162597656
-87333.4025138 -26.5461425781
-87455.4617766 2.54956054688
-87577.5210393 32.771484375
-87699.5803021 61.8277587891
-87821.6395649 87.4368896484
-87943.6988277 107.531616211
-88065.7580904 120.447631836
-88187.8173532 125.074829102
-88309.876616 120.961791992
-88431.9358788 108.359375
-88553.9951415 88.2023925781
-88676.0544043 62.0294189453
-88798.1136671 31.8500976562
-88920.1729298 -0.0294189453125
-89042.2321926 -31.2047119141
-89164.2914554 -59.3779296875
-89286.3507182 -82.5487060547
-89408.4099809 -99.1762695312
-89530.4692437 -108.29699707
-89652.5285065 -109.587646484
-89774.5877693 -103.370239258
-89896.647032 -90.5606689453
-90018.7062948 -72.5649414062
-90140.7655576 -51.1362304688
-90262.8248203 -28.2082519531
-90384.8840831 -5.7177734375
-90506.9433459 14.5643310547
-90629.0026087 31.1772460938
-90751.0618714 43.0792236328
-90873.1211342 49.712890625
-90995.180397 51.0180664062
-91117.2396598 47.4016113281
-91239.2989225 39.6606445312
-91361.3581853 28.8745117188
-91483.4174481 16.2762451172
-91605.4767108 3.11804199219
-91727.5359736 -9.458984375
-91849.5952364 -20.5305175781
-91971.6544992 -29.4672851562
-92093.7137619 -35.9769287109
-92215.7730247 -40.1047363281
-92337.8322875 -42.1977539062
-92459.8915503 -42.8359375
-92581.950813 -42.7410888672
-92704.0100758 -42.6715087891
-92826.0693386 -43.3176269531
-92948.1286013 -45.2062988281
-93070.1878641 -48.6284179688
-93192.2471269 -53.5946044922
-93314.3063897 -59.8231201172
-93436.3656524 -66.7629394531
-93558.4249152 -73.6480712891
-93680.484178 -79.5764160156
-93802.5434408 -83.6080322266
-93924.6027035 -84.8669433594
-94046.6619663 -82.6417236328
-94168.7212291 -76.4714355469
-94290.7804918 -66.2087402344
-94412.8397546 -52.0548095703
-94534.8990174 -34.5614013672
-94656.9582802 -14.6018066406
-94779.0175429 6.68859863281
-94901.0768057 27.9954833984
-95023.1360685 47.923828125
-95145.1953312 65.1032714844
-95267.254594 78.2928466797
-95389.3138568 86.4715576172
-95511.3731196 88.9135742188
-95633.4323823 85.2351074219
-95755.4916451 75.4183349609
-95877.5509079 59.8026123047
-95999.6101707 39.0537109375
-96121.6694334 14.1069335938
-96243.7286962 -13.9028320312
-96365.787959 -43.7241210938
-96487.8472217 -74.0715332031
-96609.9064845 -103.707397461
-96731.9657473 -131.511474609
-96854.0250101 -156.538330078
-96976.0842728 -178.0546875
-97098.1435356 -195.56237793
-97220.2027984 -208.800048828
-97342.2620612 -217.73034668
-97464.3213239 -222.513916016
-97586.3805867 -223.473632812
-97708.4398495 -221.052978516
-97830.4991122 -215.773193359
-97952.558375 -208.19140625
-98074.6176378 -198.861938477
-98196.6769006 -188.305175781
-98318.7361633 -176.981445312
-98440.7954261 -165.274780273
-98562.8546889 -153.480712891
-98684.9139517 -141.803955078
-98806.9732144 -130.359008789
-98929.0324772 -119.178710938
-99051.09174 -108.224975586
-99173.1510027 -97.4035644531
-99295.2102655 -86.5819091797
-99417.2695283 -75.6099853516
-99539.3287911 -64.3406982422
-99661.3880538 -52.6517333984
-99783.4473166 -40.4686279297
-99905.5065794 -27.7825927734
-100027.565842 -14.6677246094
-100149.625105 -1.29211425781
-100271.684368 12.0773925781
-100393.74363 25.0788574219
-100515.802893 37.2663574219
-100637.862156 48.1315917969
-100759.921419 57.1340332031
-100881.980682 63.7360839844
-101004.039944 67.4458007812
-101126.099207 67.8597412109
-101248.15847 64.7045898438
-101370.217733 57.8719482422
-101492.276995 47.4462890625
-101614.336258 33.7183837891
-101736.395521 17.1833496094
-101858.454784 -1.47424316406
-101980.514047 -21.4154052734
-102102.573309 -41.6921386719
-102224.632572 -61.3059082031
-102346.691835 -79.2724609375
-102468.751098 -94.6887207031
-102590.81036 -106.796264648
-102712.869623 -115.033813477
-102834.928886 -119.079101562
-102956.988149 -118.870117188
-103079.047411 -114.610229492
-103201.106674 -106.748901367
-103323.165937 -95.9475097656
-103445.2252 -83.0279541016
-103567.284463 -68.9086914062
-103689.343725 -54.5364990234
-103811.402988 -40.8171386719
-103933.462251 -28.5515136719
-104055.521514 -18.3826904297
-104177.580776 -10.7583007812
-104299.640039 -5.90856933594
-104421.699302 -3.84509277344
-104543.758565 -4.375
-104665.817828 -7.13110351562
-104787.87709 -11.6136474609
-104909.936353 -17.2391357422
-105031.995616 -23.3902587891
-105154.054879 -29.4649658203
-105276.114141 -34.9180908203
-105398.173404 -39.2930908203
-105520.232667 -42.2432861328
-105642.29193 -43.5423583984
-105764.351192 -43.0812988281
-105886.410455 -40.8609619141
-106008.469718 -36.9747314453
-106130.528981 -31.5921630859
-106252.588244 -24.9406738281
-106374.647506 -17.2906494141
-106496.706769 -8.9453125
-106618.766032 -0.2353515625
-106740.825295 8.48181152344
-106862.884557 16.8228759766
-106984.94382 24.3729248047
-107107.003083 30.6890869141
-107229.062346 35.3052978516
-107351.121609 37.7446289062
-107473.180871 37.5422363281
-107595.240134 34.2733154297
-107717.299397 27.5921630859
-107839.35866 17.2725830078
-107961.417922 3.25012207031
-108083.477185 -14.3405761719
-108205.536448 -35.1376953125
-108327.595711 -58.5377197266
-108449.654973 -83.7006835938
-108571.714236 -109.574584961
-108693.773499 -134.94152832
-108815.832762 -158.485229492
-108937.892025 -178.871582031
-109059.951287 -194.843505859
-109182.01055 -205.317138672
-109304.069813 -209.472900391
-109426.129076 -206.836181641
-109548.188338 -197.333129883
-109670.247601 -181.323730469
-109792.306864 -159.599121094
-109914.366127 -133.346313477
-110036.42539 -104.083374023
-110158.484652 -73.5603027344
-110280.543915 -43.6442871094
-110402.603178 -16.1856689453
-110524.662441 7.11315917969
-110646.721703 24.8272705078
-110768.780966 35.9145507812
-110890.840229 39.7969970703
-111012.899492 36.4078369141
-111134.958754 26.1989746094
-111257.018017 10.1083984375
-111379.07728 -10.5073242188
-111501.136543 -33.9754638672
-111623.195806 -58.4306640625
-111745.255068 -81.9543457031
-111867.314331 -102.717529297
-111989.373594 -119.11315918
-112111.432857 -129.871948242
-112233.492119 -134.150268555
-112355.551382 -131.584960938
-112477.610645 -122.308959961
-112599.669908 -106.933227539
-112721.729171 -86.4896240234
-112843.788433 -62.3459472656
-112965.847696 -36.0982666016
-113087.906959 -9.44970703125
-113209.966222 15.9141845703
-113332.025484 38.4458007812
-113454.084747 56.8393554688
-113576.14401 70.1141357422
-113698.203273 77.6702880859
-113820.262535 79.3153076172
-113942.321798 75.2581787109
-114064.381061 66.0771484375
-114186.440324 52.6593017578
-114308.499587 36.1229248047
-114430.558849 17.724609375
-114552.618112 -1.23876953125
-114674.677375 -19.5267333984
-114796.736638 -36.0441894531
-114918.7959 -49.9161376953
-115040.855163 -60.5456542969
-115162.914426 -67.6452636719
-115284.973689 -71.2495117188
-115407.032952 -71.6994628906
-115529.092214 -69.6072998047
-115651.151477 -65.8001708984
-115773.21074 -61.2469482422
-115895.270003 -56.9766845703
-116017.329265 -53.9904785156
-116139.388528 -53.1749267578
-116261.447791 -55.2233886719
-116383.507054 -60.5689697266
-116505.566316 -69.3382568359
-116627.625579 -81.32421875
-116749.684842 -95.9870605469
-116871.744105 -112.479003906
-116993.803368 -129.697387695
-117115.86263 -146.356201172
-117237.921893 -161.081176758
-117359.981156 -172.512695312
-117482.040419 -179.417114258
-117604.099681 -180.791748047
-117726.158944 -175.959716797
-117848.218207 -164.643798828
-117970.27747 -147.012207031
-118092.336732 -123.693603516
-118214.395995 -95.7536621094
-118336.455258 -64.6383056641
-118458.514521 -32.0826416016
-118580.573784 0.0074462890625
-118702.633046 29.6922607422
-118824.692309 55.1433105469
-118946.751572 74.7855224609
-119068.810835 87.4223632812
-119190.870097 92.3354492188
-119312.92936 89.3466796875
-119434.988623 78.8386230469
-119557.047886 61.7257080078
-119679.107149 39.3834228516
-119801.166411 13.5352783203
-119923.225674 -13.8914794922
-120045.284937 -40.9279785156
-120167.3442 -65.7326660156
-120289.403462 -86.7473144531
-120411.462725 -102.831298828
-120533.521988 -113.354980469
-120655.581251 -118.247558594
-120777.640513 -117.991699219
-120899.699776 -113.565429688
-121021.759039 -106.3359375
-121143.818302 -97.9129638672
-121265.877565 -89.9798583984
-121387.936827 -84.1131591797
-121509.99609 -81.6120605469
-121632.055353 -83.3542480469
-121754.114616 -89.6911621094
-121876.173878 -100.396606445
-121998.233141 -114.673583984
-122120.292404 -131.220825195
-122242.351667 -148.352050781
-122364.41093 -164.160400391
-122486.470192 -176.708862305
-122608.529455 -184.231323242
-122730.588718 -185.322265625
-122852.647981 -179.097045898
-122974.707243 -165.305175781
-123096.766506 -144.383422852
-123218.825769 -117.444580078
-123340.885032 -86.1973876953
-123462.944294 -52.8082275391
-123585.003557 -19.7131347656
-123707.06282 10.5997314453
-123829.122083 35.8197021484
-123951.181346 54.0267333984
-124073.240608 63.8757324219
-124195.299871 64.7253417969
-124317.359134 56.705078125
-124439.418397 40.7058105469
-124561.477659 18.3018798828
-124683.536922 -8.39440917969
-124805.596185 -36.9300537109
-124927.655448 -64.7386474609
-125049.714711 -89.3813476562
-125171.773973 -108.77355957
-125293.833236 -121.374511719
-125415.892499 -126.325195312
-125537.951762 -123.517944336
-125660.011024 -113.589355469
-125782.070287 -97.8439941406
-125904.12955 -78.1090087891
-126026.188813 -56.5397949219
-126148.248075 -35.3967285156
-126270.307338 -16.8110351562
-126392.366601 -2.57189941406
-126514.425864 6.05285644531
-126636.485127 8.43615722656
-126758.544389 4.64221191406
-126880.603652 -4.59289550781
-127002.662915 -17.9578857422
-127124.722178 -33.7159423828
-127246.78144 -49.9052734375
-127368.840703 -64.5587158203
-127490.899966 -75.9243164062
-127612.959229 -82.6604003906
-127735.018492 -83.9858398438
-127857.077754 -79.7685546875
-127979.137017 -70.5413818359
-128101.19628 -57.4454345703
-128223.255543 -42.1042480469
-128345.314805 -26.4428710938
-128467.374068 -12.4725341797
-128589.433331 -2.05932617188
-128711.492594 3.29248046875
-128833.551856 2.62414550781
-128955.611119 -4.35266113281
-129077.670382 -17.1984863281
-129199.729645 -34.7670898438
-129321.788908 -55.3044433594
-129443.84817 -76.6142578125
-129565.907433 -96.2770996094
-129687.966696 -111.897216797
-129810.025959 -121.356567383
-129932.085221 -123.045043945
-130054.144484 -116.047729492
-130176.203747 -100.263305664
-130298.26301 -76.4466552734
-130420.322273 -46.1641845703
-130542.381535 -11.6696777344
-130664.440798 24.2917480469
-130786.500061 58.7319335938
-130908.559324 88.6934814453
-131030.618586 111.526855469
-131152.677849 125.141479492
-131274.737112 128.205932617
-131396.796375 120.27722168
-131518.855637 101.846923828
-131640.9149 74.3015136719
-131762.974163 39.7967529297
-131885.033426 1.06188964844
-132007.092689 -38.8486328125
-132129.151951 -76.8304443359
-132251.211214 -110.006713867
-132373.270477 -135.98034668
-132495.32974 -153.035644531
-132617.389002 -160.273803711
-132739.448265 -157.668334961
-132861.507528 -146.036621094
-132983.566791 -126.934570312
-133105.626054 -102.484985352
-133227.685316 -75.1558837891
-133349.744579 -47.5189208984
-133471.803842 -22.0025634766
-133593.863105 -0.673828125
-133715.922367 14.9379882812
-133837.98163 23.9552001953
-133960.040893 26.1954345703
-134082.100156 22.1447753906
-134204.159418 12.8641357422
-134326.218681 -0.157348632812
-134448.277944 -15.1870117188
-134570.337207 -30.4445800781
-134692.39647 -44.296875
-134814.455732 -55.4221191406
-134936.514995 -62.9342041016
-135058.574258 -66.4506835938
-135180.633521 -66.1014404297
-135302.692783 -62.4801025391
-135424.752046 -56.5437011719
-135546.811309 -49.4764404297
-135668.870572 -42.5330810547
-135790.929835 -36.8790283203
-135912.989097 -33.4495849609
-136035.04836 -32.8391113281
-136157.107623 -35.2368164062
-136279.166886 -40.4125976562
-136401.226148 -47.7535400391
-136523.285411 -56.34765625
-136645.344674 -65.103515625
-136767.403937 -72.8889160156
-136889.463199 -78.6762695312
-137011.522462 -81.6723632812
-137133.581725 -81.4232177734
-137255.640988 -77.8756103516
-137377.700251 -71.3928222656
-137499.759513 -62.7199707031
-137621.818776 -52.9038085938
-137743.878039 -43.1771240234
-137865.937302 -34.8189697266
-137987.996564 -29.0070800781
-138110.055827 -26.6812744141
-138232.11509 -28.4305419922
-138354.174353 -34.4193115234
-138476.233616 -44.3598632812
-138598.292878 -57.5346679688
-138720.352141 -72.8666992188
-138842.411404 -89.0301513672
-138964.470667 -104.589111328
-139086.529929 -118.149047852
-139208.589192 -128.50402832
-139330.648455 -134.764770508
-139452.707718 -136.450683594
-139574.76698 -133.53918457
-139696.826243 -126.463256836
-139818.885506 -116.061035156
-139940.944769 -103.479614258
-140063.004032 -90.0466308594
-140185.063294 -77.1221923828
-140307.122557 -65.9483642578
-140429.18182 -57.5126953125
-140551.241083 -52.4407958984
-140673.300345 -50.9305419922
-140795.359608 -52.7351074219
-140917.418871 -57.1955566406
-141039.478134 -63.3214111328
-141161.537397 -69.908203125
-141283.596659 -75.6802978516
-141405.655922 -79.4426269531
-141527.715185 -80.2237548828
-141649.774448 -77.39453125
-141771.83371 -70.7485351562
-141893.892973 -60.5357666016
-142015.952236 -47.4436035156
-142138.011499 -32.5294189453
-142260.070761 -17.1079101562
-142382.130024 -2.60998535156
-142504.189287 9.57556152344
-142626.24855 18.2584228516
-142748.307813 22.5830078125
-142870.367075 22.1312255859
-142992.426338 16.9794921875
-143114.485601 7.70043945312
-143236.544864 -4.685546875
-143358.604126 -18.8125
-143480.663389 -33.1058349609
-143602.722652 -45.9465332031
-143724.781915 -55.8416748047
-143846.841178 -61.5833740234
-143968.90044 -62.3814697266
-144090.959703 -57.9509277344
-144213.018966 -48.5502929688
-144335.078229 -34.9595947266
-144457.137491 -18.4086914062
-144579.196754 -0.452026367188
-144701.256017 17.1843261719
-144823.31528 32.78125
-144945.374542 44.7977294922
-145067.433805 52.0296630859
-145189.493068 53.7303466797
-145311.552331 49.6850585938
-145433.611594 40.2294921875
-145555.670856 26.212890625
-145677.730119 8.90661621094
-145799.789382 -10.1281738281
-145921.848645 -29.203125
-146043.907907 -46.6735839844
-146165.96717 -61.1043701172
-146288.026433 -71.4090576172
-146410.085696 -76.9503173828
-146532.144959 -77.58984375
-146654.204221 -73.6823730469
-146776.263484 -66.0184326172
-146898.322747 -55.7176513672
-147020.38201 -44.0889892578
-147142.441272 -32.4735107422
-147264.500535 -22.0849609375
-147386.559798 -13.8686523438
-147508.619061 -8.39489746094
-147630.678323 -5.79602050781
-147752.737586 -5.75988769531
-147874.796849 -7.57470703125
-147996.856112 -10.2254638672
-148118.915375 -12.5280761719
-148240.974637 -13.2880859375
-148363.0339 -11.4644775391
-148485.093163 -6.32104492188
-148607.152426 2.45434570312
-148729.211688 14.6749267578
-148851.270951 29.6373291016
-148973.330214 46.1634521484
-149095.389477 62.6984863281
-149217.44874 77.4604492188
-149339.508002 88.6207275391
-149461.567265 94.5024414062
-149583.626528 93.7727050781
-149705.685791 85.6101074219
-149827.745053 69.8271484375
-149949.804316 46.93359375
-150071.863579 18.1330566406
-150193.922842 -14.75
-150315.982104 -49.4091796875
-150438.041367 -83.2448730469
-150560.10063 -113.590576172
-150682.159893 -137.951538086
-150804.219156 -154.235351562
-150926.278418 -160.948608398
-151048.337681 -157.344116211
-151170.396944 -143.499755859
-151292.456207 -120.322753906
-151414.515469 -89.4781494141
-151536.574732 -53.2459716797
-151658.633995 -14.322265625
-151780.693258 24.4177246094
-151902.752521 60.1734619141
-152024.811783 90.4624023438
-152146.871046 113.332885742
-152268.930309 127.525512695
-152390.989572 132.566650391
-152513.048834 128.787353516
-152635.108097 117.266967773
-152757.16736 99.7058105469
-152879.226623 78.2437744141
-153001.285885 55.2406005859
-153123.345148 33.041015625
-153245.404411 13.7486572266
-153367.463674 -0.970336914062
-153489.522937 -10.0327148438
-153611.582199 -13.0222167969
-153733.641462 -10.2036132812
-153855.700725 -2.46459960938
-153977.759988 8.80017089844
-154099.81925 21.8591308594
-154221.878513 34.8397216797
-154343.937776 45.9364013672
-154465.997039 53.6053466797
-154588.056302 56.7263183594
-154710.115564 54.7154541016
-154832.174827 47.5777587891
-154954.23409 35.8951416016
-155076.293353 20.7517089844
-155198.352615 3.60632324219
-155320.411878 -13.8742675781
-155442.471141 -30.0034179688
-155564.530404 -43.2598876953
-155686.589666 -52.4560546875
-155808.648929 -56.865234375
-155930.708192 -56.2980957031
-156052.767455 -51.1195068359
-156174.826718 -42.2019042969
-156296.88598 -30.8258056641
-156418.945243 -18.5307617188
-156541.004506 -6.94250488281
-156663.063769 2.41271972656
-156785.123031 8.28259277344
-156907.182294 9.8310546875
-157029.241557 6.73620605469
-157151.30082 -0.7705078125
-157273.360083 -11.9262695312
-157395.419345 -25.5202636719
-157517.478608 -40.029296875
-157639.537871 -53.7908935547
-157761.597134 -65.197265625
-157883.656396 -72.8874511719
-158005.715659 -75.916015625
-158127.774922 -73.8840332031
-158249.834185 -67.0098876953
-158371.893447 -56.1369628906
-158493.95271 -42.6733398438
-158616.011973 -28.4671630859
-158738.071236 -15.6291503906
-158860.130499 -6.322265625
-158982.189761 -2.53393554688
-159104.249024 -5.85876464844
-159226.308287 -17.3099365234
-159348.36755 -37.18359375
-159470.426812 -64.9854736328
-159592.486075 -99.4349365234
-159714.545338 -138.541381836
-159836.604601 -179.752197266
-159958.663864 -220.157104492
-160080.723126 -256.730834961
-160202.782389 -286.592041016
-160324.841652 -307.251953125
-160446.900915 -316.834838867
-160568.960177 -314.243164062
-160691.01944 -299.257202148
-160813.078703 -272.557006836
-160935.137966 -235.666015625
-161057.197228 -190.822265625
-161179.256491 -140.789428711
-161301.315754 -88.6259765625
-161423.375017 -37.4338378906
-161545.43428 9.8896484375
-161667.493542 50.8741455078
-161789.552805 83.6527099609
-161911.612068 107.077758789
-162033.671331 120.76953125
-162155.730593 125.092285156
-162277.789856 121.066650391
-162399.849119 110.226074219
-162521.908382 94.4379882812
-162643.967645 75.7042236328
-162766.026907 55.9669189453
-162888.08617 36.9331054688
-163010.145433 19.9404296875
-163132.204696 5.86999511719
-163254.263958 -4.88256835938
-163376.323221 -12.3825683594
-163498.382484 -17.0797119141
-163620.441747 -19.6968994141
-163742.501009 -21.0938720703
-163864.560272 -22.1263427734
-163986.619535 -23.5172119141
-164108.678798 -25.7534179688
-164230.738061 -29.0209960938
-164352.797323 -33.1878662109
-164474.856586 -37.8292236328
-164596.915849 -42.2985839844
-164718.975112 -45.8283691406
-164841.034374 -47.6511230469
-164963.093637 -47.1240234375
-165085.1529 -43.8400878906
-165207.212163 -37.7122802734
-165329.271425 -29.0187988281
-165451.330688 -18.4002685547
-165573.389951 -6.81274414062
-165695.449214 4.56579589844
-165817.508477 14.4625244141
-165939.567739 21.6547851562
-166061.627002 25.1206054688
-166183.686265 24.173828125
-166305.745528 18.5698242188
-166427.80479 8.56311035156
-166549.864053 -5.08520507812
-166671.923316 -21.1599121094
-166793.982579 -38.095703125
-166916.041842 -54.1290283203
-167038.101104 -67.4776611328
-167160.160367 -76.5347900391
-167282.21963 -80.0524902344
-167404.278893 -77.2969970703
-167526.338155 -68.1575927734
-167648.397418 -53.1936035156
-167770.456681 -33.615234375
-167892.515944 -11.1937255859
-168014.575206 11.8903808594
-168136.634469 33.2476806641
-168258.693732 50.509765625
-168380.752995 61.5678710938
-168502.812258 64.7938232422
-168624.87152 59.22265625
-168746.930783 44.6740722656
-168868.990046 21.802734375
-168991.049309 -7.93432617188
-169113.108571 -42.3872070312
-169235.167834 -78.8955078125
-169357.227097 -114.521728516
-169479.28636 -146.320678711
-169601.345623 -171.610595703
-169723.404885 -188.228759766
-169845.464148 -194.736938477
-169967.523411 -190.564575195
-170089.582674 -176.067260742
-170211.641936 -152.49987793
-170333.701199 -121.903686523
-170455.760462 -86.9156494141
-170577.819725 -50.5242919922
-170699.878987 -15.7878417969
-170821.93825 14.4505615234
-170943.997513 37.8288574219
-171066.056776 52.6821289062
-171188.116039 58.1922607422
-171310.175301 54.4527587891
-171432.234564 42.4470214844
-171554.293827 23.9365234375
-171676.35309 1.27868652344
-171798.412352 -22.8145751953
-171920.471615 -45.5502929688
-172042.530878 -64.3289794922
-172164.590141 -77.0001220703
-172286.649404 -82.0676269531
-172408.708666 -78.8277587891
-172530.767929 -67.4267578125
-172652.827192 -48.8327636719
-172774.886455 -24.7275390625
-172896.945717 2.67126464844
-173019.00498 30.8371582031
-173141.064243 57.1859130859
-173263.123506 79.328125
-173385.182768 95.2945556641
-173507.242031 103.712036133
-173629.301294 103.915039062
-173751.360557 95.9802246094
-173873.41982 80.6853027344
-173995.479082 59.3972167969
-174117.538345 33.9030761719
-174239.597608 6.20532226562
-174361.656871 -21.6965332031
-174483.716133 -48.0147705078
-174605.775396 -71.3452148438
-174727.834659 -90.7900390625
-174849.893922 -106.014038086
-174971.953185 -117.231933594
-175094.012447 -125.128295898
-175216.07171 -130.721679688
-175338.130973 -135.188964844
-175460.190236 -139.673706055
-175582.249498 -145.096923828
-175704.308761 -152.000244141
-175826.368024 -160.434692383
-175948.427287 -169.914550781
-176070.486549 -179.439575195
-176192.545812 -187.589233398
-176314.605075 -192.674438477
-176436.664338 -192.938598633
-176558.723601 -186.778686523
-176680.782863 -172.967163086
-176802.842126 -150.846801758
-176924.901389 -120.476318359
-177046.960652 -82.7082519531
-177169.019914 -39.1851806641
-177291.079177 7.74401855469
-177413.13844 55.1904296875
-177535.197703 99.9505615234
-177657.256966 138.779174805
-177779.316228 168.678833008
-177901.375491 187.178222656
-178023.434754 192.572753906
-178145.494017 184.10144043
-178267.553279 162.041748047
-178389.612542 127.712158203
-178511.671805 83.3792724609
-178633.731068 32.0771484375
-178755.79033 -22.6428222656
-178877.849593 -77.0134277344
-178999.908856 -127.368896484
-179121.968119 -170.455566406
-179244.027382 -203.700805664
-179366.086644 -225.418212891
-179488.145907 -234.929199219
-179610.20517 -232.588867188
-179732.264433 -219.717041016
-179854.323695 -198.440673828
-179976.382958 -171.465087891
-180098.442221 -141.796508789
-180220.501484 -112.443481445
-180342.560747 -86.1281738281
-180464.620009 -65.0343017578
-180586.679272 -50.6143798828
-180708.738535 -43.478515625
-180830.797798 -43.3677978516
-180952.85706 -49.2182617188
-181074.916323 -59.3041992188
-181196.975586 -71.4454345703
-181319.034849 -83.2564697266
-181441.094111 -92.4110107422
-181563.153374 -96.8952636719
-181685.212637 -95.2227783203
-181807.2719 -86.5933837891
-181929.331163 -70.9764404297
-182051.390425 -49.1158447266
-182173.449688 -22.4519042969
-182295.508951 7.02270507812
-182417.568214 36.966796875
-182539.627476 64.9237060547
-182661.686739 88.5681152344
-182783.746002 105.934814453
-182905.805265 115.612426758
-183027.864528 116.880126953
-183149.92379 109.77746582
-183271.983053 95.0991210938
-183394.042316 74.3189697266
-183516.101579 49.4515380859
-183638.160841 22.8638916016
-183760.220104 -2.94055175781
-183882.279367 -25.5484619141
-184004.33863 -42.8468017578
-184126.397892 -53.2058105469
-184248.457155 -55.6096191406
-184370.516418 -49.7335205078
-184492.575681 -35.9556884766
-184614.634944 -15.3094482422
-184736.694206 10.6169433594
-184858.753469 39.8265380859
-184980.812732 70.0833740234
-185102.871995 99.0953369141
-185224.931257 124.692871094
-185346.99052 144.987426758
-185469.049783 158.498901367
-185591.109046 164.244995117
-185713.168309 161.788208008
-185835.227571 151.238891602
-185957.286834 133.222290039
-186079.346097 108.811767578
-186201.40536 79.4405517578
-186323.464622 46.7977294922
-186445.523885 12.7198486328
-186567.583148 -20.9151611328
-186689.642411 -52.287109375
-186811.701673 -79.71875
-186933.760936 -101.748046875
-187055.820199 -117.186279297
-187177.879462 -125.161010742
-187299.938725 -125.148193359
-187421.997987 -116.991943359
-187544.05725 -100.91418457
-187666.116513 -77.5133056641
-187788.175776 -47.7508544922
-187910.235038 -12.9248046875
-188032.294301 25.3725585938
-188154.353564 65.3161621094
-188276.412827 104.923339844
-188398.47209 142.150634766
-188520.531352 175.001953125
-188642.590615 201.647705078
-188764.649878 220.543579102
-188886.709141 230.544921875
-189008.768403 231.001586914
-189130.827666 221.827026367
-189252.886929 203.532226562
-189374.946192 177.216796875
-189497.005454 144.513671875
-189619.064717 107.490722656
-189741.12398 68.5122070312
-189863.183243 30.0681152344
-189985.242506 -5.41125488281
-190107.301768 -35.7470703125
-190229.361031 -59.1828613281
-190351.420294 -74.5307617188
-190473.479557 -81.267578125
-190595.538819 -79.5773925781
-190717.598082 -70.3322753906
-190839.657345 -55.0098876953
-190961.716608 -35.5572509766
-191083.775871 -14.208984375
-191205.835133 6.7197265625
-191327.894396 25.0512695312
-191449.953659 38.9465332031
-191572.012922 47.0770263672
-191694.072184 48.7430419922
-191816.131447 43.9327392578
-191938.19071 33.3092041016
-192060.249973 18.1309814453
-192182.309235 0.112915039062
-192304.368498 -18.7624511719
-192426.427761 -36.4586181641
-192548.487024 -51.1037597656
-192670.546287 -61.1942138672
-192792.605549 -65.7565917969
-192914.664812 -64.4538574219
-193036.724075 -57.6235351562
-193158.783338 -46.2432861328
-193280.8426 -31.8236083984
-193402.901863 -16.2451171875
-193524.961126 -1.55041503906
-193647.020389 10.2833251953
-193769.079652 17.568359375
-193891.138914 19.1014404297
-194013.198177 14.3098144531
-194135.25744 3.33190917969
-194257.316703 -12.9798583984
-194379.375965 -33.1341552734
-194501.435228 -55.1428222656
-194623.494491 -76.724609375
-194745.553754 -95.5424804688
-194867.613016 -109.450683594
-194989.672279 -116.729980469
-195111.731542 -116.277832031
-195233.790805 -107.741088867
-195355.850068 -91.5697021484
-195477.90933 -68.986328125
-195599.968593 -41.8763427734
-195722.027856 -12.6046142578
-195844.087119 16.21875
-195966.146381 42.0040283203
-196088.205644 62.4456787109
-196210.264907 75.7619628906
-196332.32417 80.8804931641
-196454.383433 77.5537109375
-196576.442695 66.3875732422
-196698.501958 48.7822265625
-196820.561221 26.7894287109
-196942.620484 2.90075683594
-197064.679746 -20.2103271484
-197186.739009 -39.9686279297
-197308.798272 -54.1651611328
-197430.857535 -61.1904296875
-197552.916797 -60.2041015625
-197674.97606 -51.2238769531
-197797.035323 -35.1246337891
-197919.094586 -13.546875
-198041.153849 11.2766113281
-198163.213111 36.7573242188
-198285.272374 60.2253417969
-198407.331637 79.2144775391
-198529.3909 91.7254638672
-198651.450162 96.4426269531
-198773.509425 92.8765869141
-198895.568688 81.4206542969
-199017.627951 63.3145751953
-199139.687214 40.5172119141
-199261.746476 15.5031738281
-199383.805739 -8.99682617188
-199505.865002 -30.2840576172
-199627.924265 -45.9766845703
-199749.983527 -54.2642822266
-199872.04279 -54.1025390625
-199994.102053 -45.3294677734
-200116.161316 -28.6884765625
-200238.220578 -5.75952148438
-200360.279841 21.19921875
-200482.339104 49.478515625
-200604.398367 76.1910400391
-200726.45763 98.5646972656
-200848.516892 114.221313477
-200970.576155 121.41394043
-201092.635418 119.19909668
-201214.694681 107.523803711
-201336.753943 87.22265625
-201458.813206 59.9216308594
-201580.872469 27.865234375
-201702.931732 -6.32055664062
-201824.990995 -39.8978271484
-201947.050257 -70.2921142578
-202069.10952 -95.3470458984
-202191.168783 -113.526855469
-202313.228046 -124.049194336
-202435.287308 -126.933959961
-202557.346571 -122.964355469
-202679.405834 -113.565917969
-202801.465097 -100.617919922
-202923.524359 -86.2188720703
-203045.583622 -72.4338378906
-203167.642885 -61.0484619141
-203289.702148 -53.3627929688
-203411.761411 -50.0407714844
-203533.820673 -51.0393066406
-203655.879936 -55.6171875
-203777.939199 -62.4294433594
-203899.998462 -69.6905517578
-204022.057724 -75.3919677734
-204144.116987 -77.5490722656
-204266.17625 -74.4470214844
-204388.235513 -64.8624267578
-204510.294776 -48.2308349609
-204632.354038 -24.7458496094
-204754.413301 4.62573242188
-204876.472564 38.2159423828
-204998.531827 73.8013916016
-205120.591089 108.817138672
-205242.650352 140.609130859
-205364.709615 166.702636719
-205486.768878 185.055053711
-205608.82814 194.269897461
-205730.887403 193.744628906
-205852.946666 183.740478516
-205975.005929 165.363647461
-206097.065192 140.461425781
-206219.124454 111.442260742
-206341.183717 81.0397949219
-206463.24298 52.0439453125
-206585.302243 27.0289306641
-206707.361505 8.10266113281
-206829.420768 -3.29150390625
-206951.480031 -6.5078125
-207073.539294 -1.74438476562
-207195.598557 9.99255371094
-207317.657819 27.0087890625
-207439.717082 47.1069335938
-207561.776345 67.8206787109
-207683.835608 86.6710205078
-207805.89487 101.417724609
-207927.954133 110.279663086
-208050.013396 112.102294922
-208172.072659 106.455688477
-208294.131921 93.6544189453
-208416.191184 74.6989746094
-208538.250447 51.1469726562
-208660.30971 24.9305419922
-208782.368973 -1.86071777344
-208904.428235 -27.2059326172
-209026.487498 -49.3612060547
-209148.546761 -67.0322265625
-209270.606024 -79.4897460938
-209392.665286 -86.6163330078
-209514.724549 -88.8839111328
-209636.783812 -87.2635498047
-209758.843075 -83.0797119141
-209880.902338 -77.8291015625
-210002.9616 -72.9830322266
-210125.020863 -69.7977294922
-210247.080126 -69.1547851562
-210369.139389 -71.4506835938
-210491.198651 -76.5465087891
-210613.257914 -83.7849121094
-210735.317177 -92.0717773438
-210857.37644 -100.013916016
-210979.435702 -106.094970703
-211101.494965 -108.871337891
-211223.554228 -107.1640625
-211345.613491 -100.224365234
-211467.672754 -87.853515625
-211589.732016 -70.4627685547
-211711.791279 -49.0620117188
-211833.850542 -25.1829833984
-211955.909805 -0.737426757812
-212077.969067 22.1711425781
-212200.02833 41.4643554688
-212322.087593 55.3109130859
-212444.146856 62.3283691406
-212566.206118 61.7464599609
-212688.265381 53.5093994141
-212810.324644 38.3061523438
-212932.383907 17.5267333984
-213054.44317 -6.85583496094
-213176.502432 -32.4660644531
-213298.561695 -56.7487792969
-213420.620958 -77.2161865234
-213542.680221 -91.6911621094
-213664.739483 -98.5239257812
-213786.798746 -96.7586669922
-213908.858009 -86.2354736328
-214030.917272 -67.6127929688
-214152.976535 -42.3122558594
-214275.035797 -12.3887939453
-214397.09506 19.6619873047
-214519.154323 51.1384277344
-214641.213586 79.3863525391
-214763.272848 102.049926758
-214885.332111 117.289794922
-215007.391374 123.955078125
-215129.450637 121.68371582
-215251.509899 110.930908203
-215373.569162 92.9178466797
-215495.628425 69.5090332031
-215617.687688 43.0301513672
-215739.746951 16.0461425781
-215861.806213 -8.88110351562
-215983.865476 -29.4304199219
-216105.924739 -43.7302246094
-216227.984002 -50.5231933594
-216350.043264 -49.2696533203
-216472.102527 -40.1806640625
-216594.16179 -24.1824951172
-216716.221053 -2.814453125
-216838.280316 21.9259033203
-216960.339578 47.7769775391
-217082.398841 72.4226074219
-217204.458104 93.7009277344
-217326.517367 109.79309082
-217448.576629 119.371337891
-217570.635892 121.698730469
-217692.695155 116.669921875
-217814.754418 104.795043945
-217936.81368 87.1265869141
-218058.872943 65.1452636719
-218180.932206 40.6096191406
-218302.991469 15.3924560547
-218425.050732 -8.68444824219
-218547.109994 -30.0001220703
-218669.169257 -47.2569580078
-218791.22852 -59.5639648438
-218913.287783 -66.4799804688
-219035.347045 -68.0113525391
-219157.406308 -64.5688476562
-219279.465571 -56.8939208984
-219401.524834 -45.9578857422
-219523.584097 -32.8526611328
-219645.643359 -18.6770019531
-219767.702622 -4.4365234375
-219889.761885 9.03869628906
-220011.821148 21.1519775391
-220133.88041 31.5651855469
-220255.939673 40.19921875
-220377.998936 47.2038574219
-220500.058199 52.908203125
-220622.117461 57.7564697266
-220744.176724 62.2357177734
-220866.235987 66.8046875
-220988.29525 71.8306884766
-221110.354513 77.5407714844
-221232.413775 83.9893798828
-221354.473038 91.0460205078
-221476.532301 98.4029541016
-221598.591564 105.600708008
-221720.650826 112.067749023
-221842.710089 117.170043945
-221964.769352 120.268188477
-222086.828615 120.772338867
-222208.887878 118.194824219
-222330.94714 112.1953125
-222453.006403 102.614379883
-222575.065666 89.494140625
-222697.124929 73.0870361328
-222819.184191 53.8492431641
-222941.243454 32.4219970703
-223063.302717 9.60168457031
-223185.36198 -13.6998291016
-223307.421242 -36.5030517578
-223429.480505 -57.8112792969
-223551.539768 -76.6652832031
-223673.599031 -92.1962890625
-223795.658294 -103.676269531
-223917.717556 -110.561157227
-224039.776819 -112.525756836
-224161.836082 -109.487304688
-224283.895345 -101.614990234
-224405.954607 -89.3270263672
-224528.01387 -73.2696533203
-224650.073133 -54.2838134766
-224772.132396 -33.3577880859
-224894.191659 -11.5677490234
-225016.250921 9.98657226562
-225138.310184 30.2506103516
-225260.369447 48.2807617188
-225382.42871 63.3020019531
-225504.487972 74.7552490234
-225626.547235 82.3273925781
-225748.606498 85.9614257812
-225870.665761 85.8481445312
-225992.725023 82.3957519531
-226114.784286 76.1853027344
-226236.843549 67.9099121094
-226358.902812 58.3083496094
-226480.962075 48.0965576172
-226603.021337 37.9036865234
-226725.0806 28.22265625
-226847.139863 19.3747558594
-226969.199126 11.4953613281
-227091.258388 4.54284667969
-227213.317651 -1.67443847656
-227335.376914 -7.45080566406
-227457.436177 -13.1251220703
-227579.49544 -19.0170898438
-227701.554702 -25.3663330078
-227823.613965 -32.2788085938
-227945.673228 -39.6925048828
-228067.732491 -47.3623046875
-228189.791753 -54.8698730469
-228311.851016 -61.6577148438
-228433.910279 -67.0832519531
-228555.969542 -70.4904785156
-228678.028804 -71.2883300781
-228800.088067 -69.0294189453
-228922.14733 -63.4792480469
-229044.206593 -54.6667480469
-229166.265856 -42.9105224609
-229288.325118 -28.8153076172
-229410.384381 -13.2376708984
-229532.443644 2.77551269531
-229654.502907 18.0747070312
-229776.562169 31.5064697266
-229898.621432 42.0207519531
-230020.680695 48.7709960938
-230142.739958 51.1965332031
-230264.799221 49.0811767578
-230386.858483 42.5771484375
-230508.917746 32.1932373047
-230630.977009 18.7474365234
-230753.036272 3.28796386719
-230875.095534 -13.0101318359
-230997.154797 -28.9613037109
-231119.21406 -43.4855957031
-231241.273323 -55.7144775391
-231363.332585 -65.0723876953
-231485.391848 -71.3248291016
-231607.451111 -74.5902099609
-231729.510374 -75.3074951172
-231851.569637 -74.1704101562
-231973.628899 -72.0281982422
-232095.688162 -69.7689208984
-232217.747425 -68.1948242188
-232339.806688 -67.9068603516
-232461.86595 -69.2119140625
-232583.925213 -72.0614013672
-232705.984476 -76.03515625
-232828.043739 -80.3706054688
-232950.103002 -84.0362548828
-233072.162264 -85.8447265625
-233194.221527 -84.59375
-233316.28079 -79.2197265625
-233438.340053 -68.9473876953
-233560.399315 -53.4183349609
-233682.458578 -32.7840576172
-233804.517841 -7.74816894531
-233926.577104 20.4464111328
-234048.636366 50.0921630859
-234170.695629 79.1417236328
-234292.754892 105.382202148
-234414.814155 126.635742188
-234536.873418 140.971069336
-234658.93268 146.903930664
-234780.991943 143.567138672
-234903.051206 130.830078125
-235025.110469 109.354370117
-235147.169731 80.5764160156
-235269.228994 46.619140625
-235391.288257 10.1331787109
-235513.34752 -25.9152832031
-235635.406783 -58.4940185547
-235757.466045 -84.7670898438
-235879.525308 -102.348388672
-236001.584571 -109.521606445
-236123.643834 -105.40222168
-236245.703096 -90.0317382812
-236367.762359 -64.3879394531
-236489.821622 -30.3133544922
-236611.880885 9.63330078125
-236733.940147 52.3929443359
-236855.99941 94.6625976562
-236978.058673 133.177612305
-237100.117936 164.989624023
-237222.177199 187.712524414
-237344.236461 199.722167969
-237466.295724 200.282470703
-237588.354987 189.594604492
-237710.41425 168.763427734
-237832.473512 139.682983398
-237954.532775 104.856689453
-238076.592038 67.1689453125
-238198.651301 29.6270751953
-238320.710564 -4.89672851562
-238442.769826 -33.9067382812
-238564.829089 -55.4791259766
-238686.888352 -68.4018554688
-238808.947615 -72.2435302734
-238931.006877 -67.3507080078
-239053.06614 -54.7747802734
-239175.125403 -36.1385498047
-239297.184666 -13.4587402344
-239419.243928 11.0561523438
-239541.303191 35.2169189453
-239663.362454 57.044921875
-239785.421717 74.9353027344
-239907.48098 87.7707519531
-240029.540242 94.9819335938
-240151.599505 96.5502929688
-240273.658768 92.9572753906
-240395.718031 85.0872802734
-240517.777293 74.0993652344
-240639.836556 61.2813720703
-240761.895819 47.9018554688
-240883.955082 35.0802001953
-241006.014345 23.6809082031
-241128.073607 14.2471923828
-241250.13287 6.97570800781
-241372.192133 1.73376464844
-241494.251396 -1.88684082031
-241616.310658 -4.48828125
-241738.369921 -6.76318359375
-241860.429184 -9.39221191406
-241982.488447 -12.9456787109
-242104.547709 -17.8043212891
-242226.606972 -24.1079101562
-242348.666235 -31.7365722656
-242470.725498 -40.3233642578
-242592.784761 -49.2989501953
-242714.844023 -57.9587402344
-242836.903286 -65.5461425781
-242958.962549 -71.3405761719
-243081.021812 -74.7393798828
-243203.081074 -75.3254394531
-243325.140337 -72.9112548828
-243447.1996 -67.5572509766
-243569.258863 -59.5615234375
-243691.318126 -49.4233398438
-243813.377388 -37.7861328125
-243935.436651 -25.3662109375
-244057.495914 -12.8774414062
-244179.555177 -0.960327148438
-244301.614439 9.87744140625
-244423.673702 19.3010253906
-244545.732965 27.1645507812
-244667.792228 33.5046386719
-244789.85149 38.5104980469
-244911.910753 42.4774169922
-245033.970016 45.7479248047
-245156.029279 48.6513671875
-245278.088542 51.4470214844
-245400.147804 54.2807617188
-245522.207067 57.1585693359
-245644.26633 59.9434814453
-245766.325593 62.373046875
-245888.384855 64.0974121094
-246010.444118 64.734375
-246132.503381 63.9296875
-246254.562644 61.4221191406
-246376.621907 57.0971679688
-246498.681169 51.0295410156
-246620.740432 43.5006103516
-246742.799695 34.9945068359
-246864.858958 26.1671142578
-246986.91822 17.7937011719
-247108.977483 10.6962890625
-247231.036746 5.66174316406
-247353.096009 3.35668945312
-247475.155271 4.24975585938
-247597.214534 8.54858398438
-247719.273797 16.1608886719
-247841.33306 26.6818847656
-247963.392323 39.4123535156
-248085.451585 53.4067382812
-248207.510848 67.5437011719
-248329.570111 80.6190185547
-248451.629374 91.4449462891
-248573.688636 98.9530029297
-248695.747899 102.286376953
-248817.807162 100.873168945
-248939.866425 94.4781494141
-249061.925688 83.2211914062
-249183.98495 67.5665283203
-249306.044213 48.2830810547
-249428.103476 26.3774414062
-249550.162739 3.01000976562
-249672.222001 -20.6007080078
-249794.281264 -43.2750244141
-249916.340527 -63.9588623047
-250038.39979 -81.7996826172
-250160.459052 -96.1955566406
-250282.518315 -106.822509766
-250404.577578 -113.634277344
-250526.636841 -116.835205078
-250648.696104 -116.835327148
-250770.755366 -114.187011719
-250892.814629 -109.515991211
-251014.873892 -103.44909668
-251136.933155 -96.5520019531
-251258.992417 -89.2761230469
-251381.05168 -81.9259033203
-251503.110943 -74.6436767578
-251625.170206 -67.4161376953
-251747.229469 -60.0971679688
-251869.288731 -52.4486083984
-251991.347994 -44.1877441406
-252113.407257 -35.0395507812
-252235.46652 -24.7877197266
-252357.525782 -13.3175048828
-252479.585045 -0.648315429688
-252601.644308 13.0515136719
-252723.703571 27.4633789062
-252845.762833 42.1336669922
-252967.822096 56.5041503906
-253089.881359 69.9520263672
-253211.940622 81.8380126953
-253333.999885 91.556640625
-253456.059147 98.583984375
-253578.11841 102.519897461
-253700.177673 103.120727539
-253822.236936 100.320068359
-253944.296198 94.2373046875
-254066.355461 85.1723632812
-254188.414724 73.5883789062
-254310.473987 60.0855712891
-254432.53325 45.3641357422
-254554.592512 30.1856689453
-254676.651775 15.3282470703
-254798.711038 1.54614257812
-254920.770301 -10.4729003906
-255042.829563 -20.1422119141
-255164.888826 -27.0051269531
-255286.948089 -30.7569580078
-255409.007352 -31.2587890625
-255531.066614 -28.5418701172
-255653.125877 -22.8045654297
-255775.18514 -14.3985595703
-255897.244403 -3.81005859375
-256019.303666 8.36926269531
-256141.362928 21.4757080078
-256263.422191 34.8099365234
-256385.481454 47.6791992188
-256507.540717 59.4365234375
-256629.599979 69.5185546875
-256751.659242 77.4798583984
-256873.718505 83.0177001953
-256995.777768 85.9884033203
-257117.837031 86.4125976562
-257239.896293 84.4678955078
-257361.955556 80.4705810547
-257484.014819 74.8459472656
-257606.074082 68.0900878906
-257728.133344 60.7264404297
-257850.192607 53.2606201172
-257972.25187 46.1380615234
-258094.311133 39.70703125
-258216.370395 34.1931152344
-258338.429658 29.6859130859
-258460.488921 26.1408691406
-258582.548184 23.3957519531
-258704.607447 21.1990966797
-258826.666709 19.2513427734
-258948.725972 17.2495117188
-259070.785235 14.9343261719
-259192.844498 12.1330566406
-259314.90376 8.79211425781
-259436.963023 4.99523925781
-259559.022286 0.96630859375
-259681.081549 -2.94714355469
-259803.140811 -6.30834960938
-259925.200074 -8.63720703125
-260047.259337 -9.46984863281
-260169.3186 -8.41809082031
-260291.377863 -5.22888183594
-260413.437125 0.169067382812
-260535.496388 7.63427734375
-260657.555651 16.8020019531
-260779.614914 27.099609375
-260901.674176 37.7824707031
-261023.733439 47.9969482422
-261145.792702 56.8537597656
-261267.851965 63.5163574219
-261389.911228 67.2860107422
-261511.97049 67.6802978516
-261634.029753 64.4957275391
-261756.089016 57.8419189453
-261878.148279 48.150390625
-262000.207541 36.1477050781
-262122.266804 22.8001708984
-262244.326067 9.228515625
-262366.38533 -3.39343261719
-262488.444592 -13.9536132812
-262610.503855 -21.5113525391
-262732.563118 -25.3984375
-262854.622381 -25.2935791016
-262976.681644 -21.2658691406
-263098.740906 -13.7813720703
-263220.800169 -3.66918945312
-263342.859432 7.94982910156
-263464.918695 19.7669677734
-263586.977957 30.4097900391
-263709.03722 38.5778808594
-263831.096483 43.1772460938
-263953.155746 43.4351806641
-264075.215009 38.9891357422
-264197.274271 29.9368896484
-264319.333534 16.8436279297
-264441.392797 0.700927734375
-264563.45206 -17.15234375
-264685.511322 -35.1507568359
-264807.570585 -51.6396484375
-264929.629848 -65.0319824219
-265051.689111 -73.9561767578
-265173.748373 -77.3873291016
-265295.807636 -74.7482910156
-265417.866899 -65.9692382812
-265539.926162 -51.4996337891
-265661.985425 -32.2742919922
-265784.044687 -9.63269042969
-265906.10395 14.7978515625
-266028.163213 39.2449951172
-266150.222476 61.9451904297
-266272.281738 81.2943115234
-266394.341001 95.9829101562
-266516.400264 105.098876953
-266638.459527 108.192871094
-266760.51879 105.298706055
-266882.578052 96.9093017578
-267004.637315 83.9113769531
-267126.696578 67.4862060547
-267248.755841 48.9888916016
-267370.815103 29.8190917969
-267492.874366 11.2934570312
-267614.933629 -5.46240234375
-267736.992892 -19.5988769531
-267859.052154 -30.5888671875
-267981.111417 -38.2418212891
-268103.17068 -42.6785888672
-268225.229943 -44.2769775391
-268347.289206 -43.5943603516
-268469.348468 -41.2777099609
-268591.407731 -37.9714355469
-268713.466994 -34.2369384766
-268835.526257 -30.4891357422
-268957.585519 -26.9606933594
-269079.644782 -23.6943359375
-269201.704045 -20.5642089844
-269323.763308 -17.3216552734
-269445.822571 -13.6586914062
-269567.881833 -9.28088378906
-269689.941096 -3.97717285156
-269812.000359 2.32116699219
-269934.059622 9.501953125
-270056.118884 17.2586669922
-270178.178147 25.1064453125
-270300.23741 32.4256591797
-270422.296673 38.5274658203
-270544.355935 42.7362060547
-270666.415198 44.4760742188
-270788.474461 43.3524169922
-270910.533724 39.2188720703
-271032.592987 32.2164306641
-271154.652249 22.7850341797
-271276.711512 11.6373291016
-271398.770775 -0.29736328125
-271520.830038 -11.9610595703
-271642.8893 -22.2702636719
-271764.948563 -30.2307128906
-271887.007826 -35.0483398438
-272009.067089 -36.2224121094
-272131.126352 -33.6127929688
-272253.185614 -27.4710693359
-272375.244877 -18.4304199219
-272497.30414 -7.45751953125
-272619.363403 4.23498535156
-272741.422665 15.3040771484
-272863.481928 24.4055175781
-272985.541191 30.3312988281
-273107.600454 32.1336669922
-273229.659716 29.2253417969
-273351.718979 21.4445800781
-273473.778242 9.07971191406
-273595.837505 -7.15319824219
-273717.896768 -26.1771240234
-273839.95603 -46.6533203125
-273962.015293 -67.1129150391
-274084.074556 -86.0960693359
-274206.133819 -102.293945312
-274328.193081 -114.669921875
-274450.252344 -122.555175781
-274572.311607 -125.701416016
-274694.37087 -124.290405273
-274816.430133 -118.89831543
-274938.489395 -110.416137695
-275060.548658 -99.939453125
-275182.607921 -88.6365966797
-275304.667184 -77.6109619141
-275426.726446 -67.7733154297
-275548.785709 -59.7365722656
-275670.844972 -53.7481689453
-275792.904235 -49.6627197266
-275914.963497 -46.9649658203
-276037.02276 -44.8333740234
-276159.082023 -42.2446289062
-276281.141286 -38.1027832031
-276403.200549 -31.3813476562
-276525.259811 -21.2609863281
-276647.319074 -7.25024414062
-276769.378337 10.7276611328
-276891.4376 32.2921142578
-277013.496862 56.6069335938
-277135.556125 82.4359130859
-277257.615388 108.241577148
-277379.674651 132.317626953
-277501.733914 152.946289062
-277623.793176 168.560180664
-277745.852439 177.894042969
-277867.911702 180.112915039
-277989.970965 174.898071289
-278112.030227 162.488769531
-278234.08949 143.669433594
-278356.148753 119.706420898
-278478.208016 92.2398681641
-278600.267278 63.142578125
-278722.326541 34.3552246094
-278844.385804 7.72192382812
-278966.445067 -15.1668701172
-279088.50433 -33.1019287109
-279210.563592 -45.3448486328
-279332.622855 -51.6728515625
-279454.682118 -52.3719482422
-279576.741381 -48.1861572266
-279698.800643 -40.2230224609
-279820.859906 -29.8314208984
-279942.919169 -18.4614257812
-280064.978432 -7.52380371094
-280187.037695 1.74157714844
-280309.096957 8.37097167969
-280431.15622 11.7473144531
-280553.215483 11.6346435547
-280675.274746 8.16955566406
-280797.334008 1.81677246094
-280919.393271 -6.7060546875
-281041.452534 -16.5240478516
-281163.511797 -26.7100830078
-281285.571059 -36.38671875
-281407.630322 -44.8145751953
-281529.689585 -51.4594726562
-281651.748848 -56.0297851562
-281773.808111 -58.4846191406
-281895.867373 -59.0123291016
-282017.926636 -57.9837646484
-282139.985899 -55.8897705078
-282262.045162 -53.2679443359
-282384.104424 -50.6319580078
-282506.163687 -48.4080810547
-282628.22295 -46.8902587891
-282750.282213 -46.2147216797
-282872.341476 -46.3592529297
-282994.400738 -47.1613769531
-283116.460001 -48.3580322266
-283238.519264 -49.6342773438
-283360.578527 -50.677734375
-283482.637789 -51.2297363281
-283604.697052 -51.1254882812
-283726.756315 -50.3204345703
-283848.815578 -48.8950195312
-283970.87484 -47.0416259766
-284092.934103 -45.0345458984
-284214.993366 -43.1844482422
-284337.052629 -41.7890625
-284459.111892 -41.0811767578
-284581.171154 -41.1872558594
-284703.230417 -42.0968017578
-284825.28968 -43.6531982422
-284947.348943 -45.5622558594
-285069.408205 -47.4233398438
-285191.467468 -48.7757568359
-285313.526731 -49.1564941406
-285435.585994 -48.1635742188
-285557.645257 -45.5131835938
-285679.704519 -41.0876464844
-285801.763782 -34.962890625
-285923.823045 -27.4156494141
-286045.882308 -18.904296875
-286167.94157 -10.0266113281
-286290.000833 -1.4599609375
-286412.060096 6.11315917969
-286534.119359 12.0833740234
-286656.178621 15.9857177734
-286778.237884 17.5584716797
-286900.297147 16.7799072266
-287022.35641 13.8780517578
-287144.415673 9.31042480469
-287266.474935 3.71630859375
-287388.534198 -2.15405273438
-287510.593461 -7.52844238281
-287632.652724 -11.7056884766
-287754.711986 -14.1446533203
-287876.771249 -14.5407714844
-287998.830512 -12.8736572266
-288120.889775 -9.42846679688
-288242.949038 -4.77844238281
-288365.0083 0.264526367188
-288487.067563 4.73107910156
-288609.126826 7.59582519531
-288731.186089 7.89282226562
-288853.245351 4.82849121094
-288975.304614 -2.1171875
-289097.363877 -13.1159667969
-289219.42314 -27.9487304688
-289341.482402 -46.0040283203
-289463.541665 -66.3177490234
-289585.600928 -87.6507568359
-289707.660191 -108.598510742
-289829.719454 -127.720947266
-289951.778716 -143.680786133
-290073.837979 -155.374145508
-290195.897242 -162.042358398
-290317.956505 -163.350585938
-290440.015767 -159.42578125
-290562.07503 -150.850341797
-290684.134293 -138.609741211
-290806.193556 -123.999755859
-290928.252819 -108.504638672
-291050.312081 -93.6536865234
-291172.371344 -80.8768310547
-291294.430607 -71.3687744141
-291416.48987 -65.9770507812
-291538.549132 -65.1271972656
-291660.608395 -68.7895507812
-291782.667658 -76.4904785156
-291904.726921 -87.3693847656
-292026.786183 -100.270507812
-292148.845446 -113.862792969
-292270.904709 -126.772094727
-292392.963972 -137.714111328
-292515.023235 -145.612792969
-292637.082497 -149.69140625
-292759.14176 -149.530151367
-292881.201023 -145.084106445
-293003.260286 -136.659423828
-293125.319548 -124.856811523
-293247.378811 -110.48449707
-293369.438074 -94.4576416016
-293491.497337 -77.6922607422
-293613.5566 -61.0091552734
-293735.615862 -45.0562744141
-293857.675125 -30.2626953125
-293979.734388 -16.8229980469
-294101.793651 -4.71740722656
-294223.852913 6.23791503906
-294345.912176 16.3188476562
-294467.971439 25.8083496094
-294590.030702 34.9116210938
-294712.089964 43.6845703125
-294834.149227 51.9831542969
-294956.20849 59.4465332031
-295078.267753 65.5129394531
-295200.327016 69.4720458984
-295322.386278 70.5471191406
-295444.445541 67.9968261719
-295566.504804 61.2292480469
-295688.564067 49.9073486328
-295810.623329 34.0386962891
-295932.682592 14.0308837891
-296054.741855 -9.29077148438
-296176.801118 -34.7169189453
-296298.860381 -60.7275390625
-296420.919643 -85.6126708984
-296542.978906 -107.620361328
-296665.038169 -125.122924805
-296787.097432 -136.782348633
-296909.156694 -141.698242188
-297031.215957 -139.520385742
-297153.27522 -130.513793945
-297275.334483 -115.564575195
-297397.393745 -96.1265869141
-297519.453008 -74.1075439453
-297641.512271 -51.7065429688
-297763.571534 -31.2161865234
-297885.630797 -14.8072509766
-298007.690059 -4.31945800781
-298129.749322 -1.07397460938
-298251.808585 -5.73352050781
-298373.867848 -18.2194824219
-298495.92711 -37.6993408203
-298617.986373 -62.6436767578
-298740.045636 -90.953125
-298862.104899 -120.138916016
-298984.164162 -147.545166016
-299106.223424 -170.587890625
-299228.282687 -186.991088867
-299350.34195 -194.994384766
-299472.401213 -193.514404297
-299594.460475 -182.241455078
-299716.519738 -161.666137695
-299838.579001 -133.028930664
-299960.638264 -98.2017822266
-300082.697526 -59.5107421875
-300204.756789 -19.5191650391
-300326.816052 19.2067871094
-300448.875315 54.3302001953
-300570.934578 83.9462890625
-300692.99384 106.738647461
-300815.053103 122.076293945
-300937.112366 130.037231445
-301059.171629 131.364379883
-301181.230891 127.355712891
-301303.290154 119.700073242
-301425.349417 110.281860352
-301547.40868 100.968139648
-301669.467943 93.4084472656
-301791.527205 88.8591308594
-301913.586468 88.0593261719
-302035.645731 91.1612548828
-302157.704994 97.7305908203
-302279.764256 106.807739258
-302401.823519 117.02734375
-302523.882782 126.78137207
-302645.942045 134.407226562
-302768.001307 138.380859375
-302890.06057 137.495361328
-303012.119833 131.00378418
-303134.179096 118.713989258
-303256.238359 101.022338867
-303378.297621 78.88671875
-303500.356884 53.7380371094
-303622.416147 27.3427734375
-303744.47541 1.6279296875
-303866.534672 -21.5093994141
-303988.593935 -40.3937988281
-304110.653198 -53.7366943359
-304232.712461 -60.7684326172
-304354.771724 -61.3135986328
-304476.830986 -55.8095703125
-304598.890249 -45.2611083984
-304720.949512 -31.1413574219
-304843.008775 -15.2434082031
-304965.068037 0.498413085938
-305087.1273 14.2015380859
-305209.186563 24.2213134766
-305331.245826 29.3157958984
-305453.305088 28.7686767578
-305575.364351 22.4624023438
-305697.423614 10.8920898438
-305819.482877 -4.87805175781
-305941.54214 -23.3146972656
-306063.601402 -42.5552978516
-306185.660665 -60.5822753906
-306307.719928 -75.4084472656
-306429.779191 -85.2576904297
-306551.838453 -88.7274169922
-306673.897716 -84.9118652344
-306795.956979 -73.4827880859
-306918.016242 -54.716796875
-307040.075504 -29.46875
-307162.134767 0.902099609375
-307284.19403 34.6516113281
-307406.253293 69.7934570312
-307528.312556 104.263061523
-307650.371818 136.080566406
-307772.431081 163.50012207
-307894.490344 185.134887695
-308016.549607 200.046142578
-308138.608869 207.794067383
-308260.668132 208.443603516
-308382.727395 202.530639648
-308504.786658 190.993652344
-308626.845921 175.077026367
-308748.905183 156.217895508
-308870.964446 135.92578125
-308993.023709 115.665161133
-309115.082972 96.7512207031
-309237.142234 80.2658691406
-309359.201497 66.9982910156
-309481.26076 57.4119873047
-309603.320023 51.6416015625
-309725.379285 49.5124511719
-309847.438548 50.5826416016
-309969.497811 54.2003173828
-310091.557074 59.5708007812
-310213.616337 65.8278808594
-310335.675599 72.1041259766
-310457.734862 77.59375
-310579.794125 81.6063232422
-310701.853388 83.6085205078
-310823.91265 83.2504882812
-310945.971913 80.3806152344
-311068.031176 75.0440673828
-311190.090439 67.4709472656
-311312.149702 58.0515136719
-311434.208964 47.3052978516
-311556.268227 35.83984375
-311678.32749 24.3067626953
-311800.386753 13.3564453125
-311922.446015 3.58984375
-312044.505278 -4.484375
-312166.564541 -10.4887695312
-312288.623804 -14.2075195312
-312410.683066 -15.6068115234
-312532.742329 -14.8422851562
-312654.801592 -12.2537841797
-312776.860855 -8.34362792969
-312898.920118 -3.74243164062
-313020.97938 0.840087890625
-313143.038643 4.67211914062
-313265.097906 7.06457519531
-313387.157169 7.43603515625
-313509.216431 5.37585449219
-313631.275694 0.6943359375
-313753.334957 -6.53979492188
-313875.39422 -15.9841308594
-313997.453483 -27.0262451172
-314119.512745 -38.8159179688
-314241.572008 -50.3172607422
-314363.631271 -60.3836669922
-314485.690534 -67.8450927734
-314607.749796 -71.6058349609
-314729.809059 -70.7419433594
-314851.868322 -64.5893554688
-314973.927585 -52.8157958984
-315095.986847 -35.4703369141
-315218.04611 -13.0006103516
-315340.105373 13.7586669922
-315462.164636 43.6322021484
-315584.223899 75.1778564453
-315706.283161 106.786132812
-315828.342424 136.793945312
-315950.401687 163.605102539
-316072.46095 185.809692383
-316194.520212 202.283935547
-316316.579475 212.271850586
-316438.638738 215.435546875
-316560.698001 211.87097168
-316682.757264 202.087646484
-316804.816526 186.95690918
-316926.875789 167.631103516
-317048.935052 145.442138672
-317170.994315 121.78918457
-317293.053577 98.0257568359
-317415.11284 75.357421875
-317537.172103 54.7550048828
-317659.231366 36.8980712891
-317781.290628 22.1439208984
-317903.349891 10.5314941406
-318025.409154 1.81335449219
-318147.468417 -4.48608398438
-318269.52768 -8.99584960938
-318391.586942 -12.4102783203
-318513.646205 -15.4033203125
-318635.705468 -18.5491943359
-318757.764731 -22.2608642578
-318879.823993 -26.7462158203
-319001.883256 -31.9942626953
-319123.942519 -37.7823486328
-319246.001782 -43.7088623047
-319368.061045 -49.2464599609
-319490.120307 -53.8045654297
-319612.17957 -56.8002929688
-319734.238833 -57.7258300781
-319856.298096 -56.2066650391
-319978.357358 -52.0458984375
-320100.416621 -45.2481689453
-320222.475884 -36.0238037109
-320344.535147 -24.7734375
-320466.594409 -12.0538330078
-320588.653672 1.46765136719
-320710.712935 15.0687255859
-320832.772198 28.0246582031
-320954.831461 39.6622314453
-321076.890723 49.4011230469
-321198.949986 56.7838134766
-321321.009249 61.4916992188
-321443.068512 63.3471679688
-321565.127774 62.3023681641
-321687.187037 58.4212646484
-321809.2463 51.8533935547
-321931.305563 42.8101806641
-322053.364826 31.5416259766
-322175.424088 18.3211669922
-322297.483351 3.43811035156
-322419.542614 -12.8005371094
-322541.601877 -30.0627441406
-322663.661139 -47.9768066406
-322785.720402 -66.1163330078
-322907.779665 -83.9891357422
-323029.838928 -101.031005859
-323151.89819 -116.611816406
-323273.957453 -130.052368164
-323396.016716 -140.654785156
-323518.075979 -147.745727539
-323640.135242 -150.728149414
-323762.194504 -149.136230469
-323884.253767 -142.692138672
-324006.31303 -131.353027344
-324128.372293 -115.345703125
-324250.431555 -95.1840820312
-324372.490818 -71.6640625
-324494.550081 -45.8332519531
-324616.609344 -18.9412841797
-324738.668607 7.63391113281
-324860.727869 32.4738769531
-324982.787132 54.2131347656
-325104.846395 71.6379394531
-325226.905658 83.7755126953
-325348.96492 89.9671630859
-325471.024183 89.9212646484
-325593.083446 83.7401123047
-325715.142709 71.9147949219
-325837.201971 55.2950439453
-325959.261234 35.0289306641
-326081.320497 12.4837646484
-326203.37976 -10.8516845703
-326325.439023 -33.4699707031
-326447.498285 -53.9470214844
-326569.557548 -71.0377197266
-326691.616811 -83.7550048828
-326813.676074 -91.4273681641
-326935.735336 -93.7331542969
-327057.794599 -90.7087402344
-327179.853862 -82.732421875
-327301.913125 -70.4844970703
-327423.972388 -54.8907470703
-327546.03165 -37.052734375
-327668.090913 -18.1687011719
-327790.150176 0.544067382812
-327912.209439 17.9266357422
-328034.268701 32.9462890625
-328156.327964 44.7543945312
-328278.387227 52.7319335938
-328400.44649 56.5187988281
-328522.505752 56.03125
-328644.565015 51.4635009766
-328766.624278 43.2770996094
-328888.683541 32.1778564453
-329010.742804 19.080078125
-329132.802066 5.06396484375
-329254.861329 -8.6796875
-329376.920592 -20.9111328125
-329498.979855 -30.4086914062
-329621.039117 -36.0407714844
-329743.09838 -36.8388671875
-329865.157643 -32.0692138672
-329987.216906 -21.2946777344
-330109.276169 -4.42834472656
-330231.335431 18.2307128906
-330353.394694 45.9852294922
-330475.453957 77.7481689453
-330597.51322 112.084594727
-330719.572482 147.276611328
-330841.631745 181.420654297
-330963.691008 212.542236328
-331085.750271 238.730712891
-331207.809533 258.27746582
-331329.868796 269.812255859
-331451.928059 272.424072266
-331573.987322 265.754394531
-331696.046585 250.053710938
-331818.105847 226.194213867
-331940.16511 195.63293457
-332062.224373 160.325561523
-332184.283636 122.595092773
-332306.342898 84.9627685547
-332428.402161 49.9565429688
-332550.461424 19.9063720703
-332672.520687 -3.24890136719
-332794.57995 -18.1317138672
-332916.639212 -24.0531005859
-333038.698475 -21.0866699219
-333160.757738 -10.0783691406
-333282.817001 7.41052246094
-333404.876263 29.2268066406
-333526.935526 52.8002929688
-333648.994789 75.3665771484
-333771.054052 94.2106933594
-333893.113314 106.913085938
-334015.172577 111.577636719
-334137.23184 107.017578125
-334259.291103 92.8828125
-334381.350366 69.716796875
-334503.409628 38.9306640625
-334625.468891 2.70178222656
-334747.528154 -36.2004394531
-334869.587417 -74.6481933594
-334991.646679 -109.423217773
-335113.705942 -137.501831055
-335235.765205 -156.327636719
-335357.824468 -164.047729492
-335479.883731 -159.692016602
-335601.942993 -143.275512695
-335724.002256 -115.817016602
-335846.061519 -79.2680664062
-335968.120782 -36.3586425781
-336090.180044 9.62585449219
-336212.239307 55.1207275391
-336334.29857 96.5827636719
-336456.357833 130.791870117
-336578.417095 155.126831055
-336700.476358 167.787841797
-336822.535621 167.949462891
-336944.594884 155.828369141
-337066.654147 132.660400391
-337188.713409 100.590820312
-337310.772672 62.4830322266
-337432.831935 21.6721191406
-337554.891198 -18.3243408203
-337676.95046 -54.1070556641
-337799.009723 -82.6799316406
-337921.068986 -101.697998047
-338043.128249 -109.654907227
-338165.187512 -105.995239258
-338287.246774 -91.1422119141
-338409.306037 -66.4429931641
-338531.3653 -34.0336914062
-338653.424563 3.35705566406
-338775.483825 42.6517333984
-338897.543088 80.6882324219
-339019.602351 114.48449707
-339141.661614 141.477661133
-339263.720876 159.721435547
-339385.780139 168.020141602
-339507.839402 165.996826172
-339629.898665 154.087768555
-339751.957928 133.468017578
-339874.01719 105.918457031
-339996.076453 73.6488037109
-340118.135716 39.0919189453
-340240.194979 4.69274902344
-340362.254241 -27.2919921875
-340484.313504 -54.9674072266
-340606.372767 -76.9272460938
-340728.43203 -92.3352050781
-340850.491293 -100.946655273
-340972.550555 -103.080078125
-341094.609818 -99.5390625
-341216.669081 -91.4984130859
-341338.728344 -80.3656005859
-341460.787606 -67.6324462891
-341582.846869 -54.7315673828
-341704.906132 -42.9100341797
-341826.965395 -33.1298828125
-341949.024657 -26.0070800781
-342071.08392 -21.783203125
-342193.143183 -20.3403320312
-342315.202446 -21.2467041016
-342437.261709 -23.8299560547
-342559.320971 -27.2685546875
-342681.380234 -30.6907958984
-342803.439497 -33.2720947266
-342925.49876 -34.3209228516
-343047.558022 -33.3475341797
-343169.617285 -30.1059570312
-343291.676548 -24.6137695312
-343413.735811 -17.1429443359
-343535.795074 -8.18859863281
-343657.854336 1.58203125
-343779.913599 11.3956298828
-343901.972862 20.4412841797
-344024.032125 27.9461669922
-344146.091387 33.2385253906
-344268.15065 35.8051757812
-344390.209913 35.3309326172
-344512.269176 31.7233886719
-344634.328438 25.1174316406
-344756.387701 15.8646240234
-344878.446964 4.50573730469
-345000.506227 -8.26879882812
-345122.56549 -21.6676025391
-345244.624752 -34.8525390625
-345366.684015 -46.9946289062
-345488.743278 -57.328125
-345610.802541 -65.19921875
-345732.861803 -70.1059570312
-345854.921066 -71.7301025391
-345976.980329 -69.953125
-346099.039592 -64.8636474609
-346221.098855 -56.7478027344
-346343.158117 -46.0703125
-346465.21738 -33.4404296875
-346587.276643 -19.5709228516
-346709.335906 -5.22729492188
-346831.395168 8.82495117188
-346953.454431 21.8774414062
-347075.513694 33.3278808594
-347197.572957 42.7259521484
-347319.632219 49.8072509766
-347441.691482 54.5126953125
-347563.750745 56.9910888672
-347685.810008 57.5854492188
-347807.869271 56.8010253906
-347929.928533 55.2564697266
-348051.987796 53.6260986328
-348174.047059 52.5700683594
-348296.106322 52.6652832031
-348418.165584 54.3403320312
-348540.224847 57.8203125
-348662.28411 63.0891113281
-348784.343373 69.8731689453
-348906.402636 77.6505126953
-349028.461898 85.6829833984
-349150.521161 93.0770263672
-349272.580424 98.8604736328
-349394.639687 102.075561523
-349516.698949 101.878662109
-349638.758212 97.6362304688
-349760.817475 89.0087890625
-349882.876738 76.0145263672
-350004.936 59.0631103516
-350126.995263 38.9582519531
-350249.054526 16.8621826172
-350371.113789 -5.7734375
-350493.173052 -27.30859375
-350615.232314 -46.0358886719
-350737.291577 -60.3192138672
-350859.35084 -68.7309570312
-350981.410103 -70.1804199219
-351103.469365 -64.01953125
-351225.528628 -50.1159667969
-351347.587891 -28.8875732422
-351469.647154 -1.29125976562
-351591.706417 31.2308349609
-351713.765679 66.8488769531
-351835.824942 103.471557617
-351957.884205 138.900390625
-352079.943468 170.989746094
-352202.00273 197.807617188
-352324.061993 217.775634766
-352446.121256 229.782592773
-352568.180519 233.258422852
-352690.239781 228.204467773
-352812.299044 215.176147461
-352934.358307 195.222167969
-353056.41757 169.786254883
-353178.476833 140.578735352
-353300.536095 109.433105469
-353422.595358 78.1573486328
-353544.654621 48.3977050781
-353666.713884 21.5213623047
-353788.773146 -1.46740722656
-353910.832409 -19.9755859375
-354032.891672 -33.8256835938
-354154.950935 -43.2249755859
-354277.010197 -48.6987304688
-354399.06946 -50.9975585938
-354521.128723 -50.9906005859
-354643.187986 -49.5541992188
-354765.247249 -47.4685058594
-354887.306511 -45.3315429688
-355009.365774 -43.5012207031
-355131.425037 -42.0676269531
-355253.4843 -40.8592529297
-355375.543562 -39.4796142578
-355497.602825 -37.3729248047
-355619.662088 -33.9050292969
-355741.721351 -28.4581298828
-355863.780614 -20.5208740234
-355985.839876 -9.77001953125
-356107.899139 3.86853027344
-356229.958402 20.1844482422
-356352.017665 38.6774902344
-356474.076927 58.5831298828
-356596.13619 78.9265136719
-356718.195453 98.5977783203
-356840.254716 116.445800781
-356962.313978 131.375
-357084.373241 142.442260742
-357206.432504 148.939697266
-357328.491767 150.459106445
-357450.55103 146.92980957
-357572.610292 138.628051758
-357694.669555 126.156738281
-357816.728818 110.399047852
-357938.788081 92.4471435547
-358060.847343 73.5180664062
-358182.906606 54.8579101562
-358304.965869 37.6484375
-358427.025132 22.9195556641
-358549.084395 11.4788818359
-358671.143657 3.85803222656
-358793.20292 0.285888671875
-358915.262183 0.682983398438
-359037.321446 4.68127441406
-359159.380708 11.6652832031
-359281.439971 20.8277587891
-359403.499234 31.2370605469
-359525.558497 41.9106445312
-359647.617759 51.8868408203
-359769.677022 60.2912597656
-359891.736285 66.3916015625
-360013.795548 69.6420898438
-360135.854811 69.7093505859
-360257.914073 66.4844970703
-360379.973336 60.0798339844
-360502.032599 50.8116455078
-360624.091862 39.1713867188
-360746.151124 25.7891845703
-360868.210387 11.3919677734
-360990.26965 -3.24255371094
-361112.328913 -17.3316650391
-361234.388176 -30.1298828125
-361356.447438 -40.9681396484
-361478.506701 -49.2880859375
-361600.565964 -54.6687011719
-361722.625227 -56.8442382812
-361844.684489 -55.7166748047
-361966.743752 -51.3558349609
-362088.803015 -43.9947509766
-362210.862278 -34.0139160156
-362332.92154 -21.9183349609
-362454.980803 -8.30908203125
-362577.040066 6.15087890625
-362699.099329 20.7757568359
-362821.158592 34.8940429688
-362943.217854 47.8880615234
-363065.277117 59.2249755859
-363187.33638 68.4876708984
-363309.395643 75.3913574219
-363431.454905 79.7950439453
-363553.514168 81.6995849609
-363675.573431 81.2368164062
-363797.632694 78.6507568359
-363919.691957 74.2681884766
-364041.751219 68.4677734375
-364163.810482 61.6463623047
-364285.869745 54.1871337891
-364407.929008 46.4327392578
-364529.98827 38.6665039062
-364652.047533 31.1019287109
-364774.106796 23.8828125
-364896.166059 17.0921630859
-365018.225321 10.76953125
-365140.284584 4.93334960938
-365262.343847 -0.396118164062
-365384.40311 -5.17407226562
-365506.462373 -9.3154296875
-365628.521635 -12.6861572266
-365750.580898 -15.1063232422
-365872.640161 -16.3623046875
-365994.699424 -16.2319335938
-366116.758686 -14.5139160156
-366238.817949 -11.0642089844
-366360.877212 -5.83190917969
-366482.936475 1.11254882812
-366604.995738 9.55603027344
-366727.055 19.1361083984
-366849.114263 29.3522949219
-366971.173526 39.5938720703
-367093.232789 49.1832275391
-367215.292051 57.4331054688
-367337.351314 63.712890625
-367459.410577 67.5147705078
-367581.46984 68.5157470703
-367703.529102 66.6258544922
-367825.588365 62.0178222656
-367947.647628 55.1331787109
-368069.706891 46.6595458984
-368191.766154 37.4838867188
-368313.825416 28.6197509766
-368435.884679 21.1171875
-368557.943942 15.962890625
-368680.003205 13.9787597656
-368802.062467 15.7308349609
-368924.12173 21.45703125
-369046.180993 31.0228271484
-369168.240256 43.9122314453
-369290.299519 59.2536621094
-369412.358781 75.8831787109
-369534.418044 92.439453125
-369656.477307 107.481933594
-369778.53657 119.623779297
-369900.595832 127.663818359
-370022.655095 130.70715332
-370144.714358 128.261230469
-370266.773621 120.297729492
-370388.832883 107.271240234
-370510.892146 90.0926513672
-370632.951409 70.0601806641
-370755.010672 48.7495117188
-370877.069935 27.8770751953
-370999.129197 9.1455078125
-371121.18846 -5.91076660156
-371243.247723 -16.0684814453
-371365.306986 -20.5278320312
-371487.366248 -18.9892578125
-371609.425511 -11.6794433594
-371731.484774 0.670532226562
-371853.544037 16.8970947266
-371975.6033 35.5167236328
-372097.662562 54.8709716797
-372219.721825 73.2885742188
-372341.781088 89.2465820312
-372463.840351 101.518066406
-372585.899613 109.288330078
-372707.958876 112.229003906
-372830.018139 110.523681641
-372952.077402 104.838500977
-373074.136664 96.2459716797
-373196.195927 86.1033935547
-373318.25519 75.9056396484
-373440.314453 67.1199951172
-373562.373716 61.0261230469
-373684.432978 58.5744628906
-373806.492241 60.2795410156
-373928.551504 66.1583251953
-374050.610767 75.7224121094
-374172.670029 88.0229492188
-374294.729292 101.745727539
-374416.788555 115.346557617
-374538.847818 127.213500977
-374660.907081 135.837158203
-374782.966343 139.976196289
-374905.025606 138.794433594
-375027.084869 131.9609375
-375149.144132 119.697387695
-375271.203394 102.771606445
-375393.262657 82.4327392578
-375515.32192 60.2982177734
-375637.381183 38.2003173828
-375759.440445 18.0084228516
-375881.499708 1.44604492188
-376003.558971 -10.0817871094
-376125.618234 -15.6317138672
-376247.677497 -14.8195800781
-376369.736759 -7.86669921875
-376491.796022 4.41418457031
-376613.855285 20.6910400391
-376735.914548 39.2325439453
-376857.97381 58.0718994141
-376980.033073 75.1900634766
-377102.092336 88.7060546875
-377224.151599 97.0551757812
-377346.210862 99.1345214844
-377468.270124 94.4072265625
-377590.329387 82.9509277344
-377712.38865 65.4488525391
-377834.447913 43.1247558594
-377956.507175 17.6267089844
-378078.566438 -9.1259765625
-378200.625701 -35.1201171875
-378322.684964 -58.4301757812
-378444.744226 -77.3898925781
-378566.803489 -90.7360839844
-378688.862752 -97.7114257812
-378810.922015 -98.1181640625
-378932.981278 -92.318359375
-379055.04054 -81.1829833984
-379177.099803 -65.9943847656
-379299.159066 -48.3150634766
-379421.218329 -29.8322753906
-379543.277591 -12.1984863281
-379665.336854 3.11962890625
-379787.396117 14.9730224609
-379909.45538 22.6226806641
-380031.514643 25.794921875
-380153.573905 24.6907958984
-380275.633168 19.9500732422
-380397.692431 12.5786132812
-380519.751694 3.84301757812
-380641.810956 -4.85229492188
-380763.870219 -12.0985107422
-380885.929482 -16.6076660156
-381007.988745 -17.3269042969
-381130.048007 -13.5246582031
-381252.10727 -4.84899902344
-381374.166533 8.64794921875
-381496.225796 26.5206298828
-381618.285059 47.9663085938
-381740.344321 71.8929443359
-381862.403584 96.9990234375
-381984.462847 121.868041992
-382106.52211 145.063842773
-382228.581372 165.22253418
-382350.640635 181.134887695
-382472.699898 191.814819336
-382594.759161 196.551269531
-382716.818424 194.943603516
-382838.877686 186.918457031
-382960.936949 172.732543945
-383082.996212 152.958862305
-383205.055475 128.461303711
-383327.114737 100.358032227
-383449.174 69.9739990234
-383571.233263 38.7841796875
-383693.292526 8.35021972656
-383815.351788 -19.7529296875
-383937.411051 -44.0155029297
-384059.470314 -63.072265625
-384181.529577 -75.7855224609
-384303.58884 -81.3231201172
-384425.648102 -79.2264404297
-384547.707365 -69.4621582031
-384669.766628 -52.4561767578
-384791.825891 -29.0975341797
-384913.885153 -0.712646484375
-385035.944416 30.9926757812
-385158.003679 64.0256347656
-385280.062942 96.2243652344
-385402.122205 125.404663086
-385524.181467 149.513671875
-385646.24073 166.790283203
-385768.299993 175.910644531
-385890.359256 176.112670898
-386012.418518 167.280761719
-386134.477781 149.983642578
-386256.537044 125.460205078
-386378.596307 95.5478515625
-386500.655569 62.5571289062
-386622.714832 29.1015625
-386744.774095 -2.10485839844
-386866.833358 -28.4708251953
-386988.892621 -47.7440185547
-387110.951883 -58.2110595703
-387233.011146 -58.8553466797
-387355.070409 -49.4599609375
-387477.129672 -30.6451416016
-387599.188934 -3.8330078125
-387721.248197 28.8588867188
-387843.30746 64.7875976562
-387965.366723 101.00378418
-388087.425986 134.502685547
-388209.485248 162.485717773
-388331.544511 182.604858398
-388453.603774 193.172363281
-388575.663037 193.313842773
-388697.722299 183.048461914
-388819.781562 163.291870117
-388941.840825 135.776367188
-389063.900088 102.89831543
-389185.95935 67.5054931641
-389308.018613 32.6409912109
-389430.077876 1.27380371094
-389552.137139 -23.9670410156
-389674.196402 -41.0255126953
-389796.255664 -48.5944824219
-389918.314927 -46.2257080078
-390040.37419 -34.3581542969
-390162.433453 -14.2637939453
-390284.492715 12.0823974609
-390406.551978 42.1953125
-390528.611241 73.31640625
-390650.670504 102.67175293
-390772.729767 127.726196289
-390894.789029 146.407226562
-391016.848292 157.280883789
-391138.907555 159.661132812
-391260.966818 153.642700195
-391383.02608 140.059692383
-391505.085343 120.369995117
-391627.144606 96.4841308594
-391749.203869 70.5544433594
-391871.263131 44.7469482422
-391993.322394 21.0200195312
-392115.381657 0.934936523438
-392237.44092 -14.4875488281
-392359.500183 -24.8464355469
-392481.559445 -30.3681640625
-392603.618708 -31.8485107422
-392725.677971 -30.5286865234
-392847.737234 -27.9276123047
-392969.796496 -25.6430664062
-393091.855759 -25.1484375
-393213.915022 -27.6058349609
-393335.974285 -33.7158203125
-393458.033548 -43.6214599609
-393580.09281 -56.87890625
-393702.152073 -72.4932861328
-393824.211336 -89.0230712891
-393946.270599 -104.736450195
-394068.329861 -117.805908203
-394190.389124 -126.51940918
-394312.448387 -129.485229492
-394434.50765 -125.806274414
-394556.566912 -115.207275391
-394678.626175 -98.0979003906
-394800.685438 -75.5612792969
-394922.744701 -49.2730712891
-395044.803964 -21.3526611328
-395166.863226 5.8388671875
-395288.922489 29.9309082031
-395410.981752 48.7857666016
-395533.041015 60.7248535156
-395655.100277 64.7152099609
-395777.15954 60.4968261719
-395899.218803 48.6346435547
-396021.278066 30.4893798828
-396143.337329 8.10791015625
-396265.396591 -15.9577636719
-396387.455854 -38.8889160156
-396509.515117 -57.8692626953
-396631.57438 -70.3638916016
-396753.633642 -74.3776855469
-396875.692905 -68.6696777344
-396997.752168 -52.8995361328
-397119.811431 -27.6934814453
-397241.870693 5.38195800781
-397363.929956 43.9340820312
-397485.989219 84.9384765625
-397608.048482 124.999145508
-397730.107745 160.646972656
-397852.167007 188.654296875
-397974.22627 206.331298828
-398096.285533 211.783447266
-398218.344796 204.100219727
-398340.404058 183.459716797
-398462.463321 151.140991211
-398584.522584 109.437255859
-398706.581847 61.4801025391
-398828.64111 10.9916992188
-398950.700372 -38.0205078125
-399072.759635 -81.5930175781
-399194.818898 -116.133911133
-399316.878161 -138.721801758
-399438.937423 -147.348388672
-399560.996686 -141.085693359
-399683.055949 -120.162109375
-399805.115212 -85.9442138672
-399927.174474 -40.8237304688
-400049.233737 11.9763183594
-400171.293 68.6643066406
