# Supplementary material for: Potential Multiaxial Molecular Ferroelectricity through Chiral Cation Replacement
Source: Cryst Growth Des. 2025 Jul 21;25(15):6237–47. doi: 10.1021/acs.cgd.5c00666 (PMC12332970; doi:10.1021/acs.cgd.5c00666)
Supplement: Supplementary file 2 [file cg5c00666_si_002.zip › NMR/Static 1H spectra/40.txt]

400171.293 139.776977539
400049.233737 142.480102539
399927.174474 140.177001953
399805.115212 132.384643555
399683.055949 119.117675781
399560.996686 100.900512695
399438.937423 78.7353515625
399316.878161 54.0220947266
399194.818898 28.4421386719
399072.759635 3.814453125
398950.700372 -18.0643310547
398828.64111 -35.5778808594
398706.581847 -47.4364013672
398584.522584 -52.7944335938
398462.463321 -51.3302001953
398340.404058 -43.2808837891
398218.344796 -29.4273681641
398096.285533 -11.0335693359
397974.22627 10.2593994141
397852.167007 32.5700683594
397730.107745 53.9367675781
397608.048482 72.4842529297
397485.989219 86.5843505859
397363.929956 94.9970703125
397241.870693 96.9774169922
397119.811431 92.3419189453
396997.752168 81.4895019531
396875.692905 65.3708496094
396753.633642 45.4135742188
396631.57438 23.4085693359
396509.515117 1.36315917969
396387.455854 -18.6613769531
396265.396591 -34.7185058594
396143.337329 -45.1364746094
396021.278066 -48.6568603516
395899.218803 -44.5415039062
395777.15954 -32.638671875
395655.100277 -13.4033203125
395533.041015 12.1279296875
395410.981752 42.4085693359
395288.922489 75.4912109375
395166.863226 109.168334961
395044.803964 141.133056641
394922.744701 169.146484375
394800.685438 191.202880859
394678.626175 205.67578125
394556.566912 211.4375
394434.50765 207.943359375
394312.448387 195.272583008
394190.389124 174.124145508
394068.329861 145.768554688
393946.270599 111.95715332
393824.211336 74.7978515625
393702.152073 36.6033935547
393580.09281 -0.274169921875
393458.033548 -33.6130371094
393335.974285 -61.4808349609
393213.915022 -82.3740234375
393091.855759 -95.3245849609
392969.796496 -99.9683837891
392847.737234 -96.5675048828
392725.677971 -85.9855957031
392603.618708 -69.6173095703
392481.559445 -49.2763671875
392359.500183 -27.0502929688
392237.44092 -5.13244628906
392115.381657 14.35546875
391993.322394 29.5384521484
391871.263131 38.9437255859
391749.203869 41.6274414062
391627.144606 37.2598876953
391505.085343 26.1617431641
391383.02608 9.287109375
391260.966818 -11.8460693359
391138.907555 -35.2739257812
391016.848292 -58.7452392578
390894.789029 -79.9067382812
390772.729767 -96.5029296875
390650.670504 -106.571533203
390528.611241 -108.620849609
390406.551978 -101.770141602
390284.492715 -85.84375
390162.433453 -61.4075927734
390040.37419 -29.7442626953
389918.314927 7.2333984375
389796.255664 47.1229248047
389674.196402 87.2181396484
389552.137139 124.724609375
389430.077876 156.986694336
389308.018613 181.707763672
389185.95935 197.142822266
389063.900088 202.25012207
388941.840825 196.783325195
388819.781562 181.318847656
388697.722299 157.213012695
388575.663037 126.494140625
388453.603774 91.6945800781
388331.544511 55.6403808594
388209.485248 21.2130126953
388087.425986 -8.89245605469
387965.366723 -32.3958740234
387843.30746 -47.6229248047
387721.248197 -53.6450195312
387599.188934 -50.3531494141
387477.129672 -38.4599609375
387355.070409 -19.4302978516
387233.011146 4.65466308594
387110.951883 31.2877197266
386988.892621 57.7609863281
386866.833358 81.4099121094
386744.774095 99.8494873047
386622.714832 111.185668945
386500.655569 114.180786133
386378.596307 108.357177734
386256.537044 94.0344238281
386134.477781 72.2918701172
386012.418518 44.8651123047
385890.359256 13.9844970703
385768.299993 -17.8293457031
385646.24073 -47.9935302734
385524.181467 -74.0904541016
385402.122205 -94.0797119141
385280.062942 -106.469604492
385158.003679 -110.436889648
385035.944416 -105.88269043
384913.885153 -93.4226074219
384791.825891 -74.3109130859
384669.766628 -50.3092041016
384547.707365 -23.5141601562
384425.648102 3.84167480469
384303.58884 29.59375
384181.529577 51.8353271484
384059.470314 69.0765380859
383937.411051 80.3571777344
383815.351788 85.3055419922
383693.292526 84.1375732422
383571.233263 77.6008300781
383449.174 66.8681640625
383327.114737 53.3966064453
383205.055475 38.7637939453
383082.996212 24.5014648438
382960.936949 11.9436035156
382838.877686 2.10144042969
382716.818424 -4.419921875
382594.759161 -7.45690917969
382472.699898 -7.27209472656
382350.640635 -4.49365234375
382228.581372 -0.0140380859375
382106.52211 5.13513183594
381984.462847 9.92395019531
381862.403584 13.4572753906
381740.344321 15.0900878906
381618.285059 14.5122070312
381496.225796 11.7893066406
381374.166533 7.35864257812
381252.10727 1.98010253906
381130.048007 -3.35546875
381007.988745 -7.54553222656
380885.929482 -9.51611328125
380763.870219 -8.36047363281
380641.810956 -3.46716308594
380519.751694 5.38110351562
380397.692431 17.9486083984
380275.633168 33.5336914062
380153.573905 51.0070800781
380031.514643 68.8975830078
379909.45538 85.5181884766
379787.396117 99.1201171875
379665.336854 108.061767578
379543.277591 110.974365234
379421.218329 106.907714844
379299.159066 95.4428710938
379177.099803 76.7578125
379055.04054 51.6390380859
378932.981278 21.4377441406
378810.922015 -12.0266113281
378688.862752 -46.6105957031
378566.803489 -80.0196533203
378444.744226 -110.000488281
378322.684964 -134.532348633
378200.625701 -151.998779297
378078.566438 -161.326293945
377956.507175 -162.074951172
377834.447913 -154.475097656
377712.38865 -139.402587891
377590.329387 -118.299438477
377468.270124 -93.0439453125
377346.210862 -65.7835693359
377224.151599 -38.7458496094
377102.092336 -14.0437011719
376980.033073 6.50427246094
376857.97381 21.5281982422
376735.914548 30.2149658203
376613.855285 32.365234375
376491.796022 28.3942871094
376369.736759 19.2769775391
376247.677497 6.44079589844
376125.618234 -8.38000488281
376003.558971 -23.3155517578
375881.499708 -36.5422363281
375759.440445 -46.4569091797
375637.381183 -51.8276367188
375515.32192 -51.9085693359
375393.262657 -46.5053710938
375271.203394 -35.9913330078
375149.144132 -21.265625
375027.084869 -3.666015625
374905.025606 15.1611328125
374782.966343 33.4191894531
374660.907081 49.3317871094
374538.847818 61.3126220703
374416.788555 68.1160888672
374294.729292 68.9560546875
374172.670029 63.5823974609
374050.610767 52.3088378906
373928.551504 35.9877929688
373806.492241 15.9370117188
373684.432978 -6.1767578125
373562.373716 -28.4855957031
373440.314453 -49.0861816406
373318.25519 -66.2094726562
373196.195927 -78.3791503906
373074.136664 -84.5430908203
372952.077402 -84.1682128906
372830.018139 -77.2902832031
372707.958876 -64.5124511719
372585.899613 -46.9567871094
372463.840351 -26.1680908203
372341.781088 -3.98388671875
372219.721825 17.6220703125
372097.662562 36.7064208984
371975.6033 51.5206298828
371853.544037 60.6567382812
371731.484774 63.1643066406
371609.425511 58.6286621094
371487.366248 47.2012939453
371365.306986 29.5855712891
371243.247723 6.97436523438
371121.18846 -19.0510253906
370999.129197 -46.6538085938
370877.069935 -73.8914794922
370755.010672 -98.8734130859
370632.951409 -119.909912109
370510.892146 -135.642211914
370388.832883 -145.139526367
370266.773621 -147.960327148
370144.714358 -144.168945312
370022.655095 -134.311157227
369900.595832 -119.34777832
369778.53657 -100.556884766
369656.477307 -79.4128417969
369534.418044 -57.4514160156
369412.358781 -36.1378173828
369290.299519 -16.7431640625
369168.240256 -0.247192382812
369046.180993 12.73046875
368924.12173 21.9631347656
368802.062467 27.6096191406
368680.003205 30.1732177734
368557.943942 30.4271240234
368435.884679 29.318359375
368313.825416 27.8548583984
368191.766154 26.9942626953
368069.706891 27.5369873047
367947.647628 30.0400390625
367825.588365 34.7573242188
367703.529102 41.6120605469
367581.46984 50.2034912109
367459.410577 59.849609375
367337.351314 69.6564941406
367215.292051 78.6130371094
367093.232789 85.6987304688
366971.173526 89.9935302734
366849.114263 90.78125
366727.055 87.6341552734
366604.995738 80.4720458984
366482.936475 69.5891113281
366360.877212 55.6441650391
366238.817949 39.6180419922
366116.758686 22.7375488281
365994.699424 6.37561035156
365872.640161 -8.06555175781
365750.580898 -19.2761230469
365628.521635 -26.1563720703
365506.462373 -27.9177246094
365384.40311 -24.1596679688
365262.343847 -14.9149169922
365140.284584 -0.658813476562
365018.225321 17.71875
364896.166059 38.9759521484
364774.106796 61.609375
364652.047533 83.96875
364529.98827 104.381713867
364407.929008 121.281005859
364285.869745 133.323242188
364163.810482 139.489013672
364041.751219 139.156494141
363919.691957 132.145507812
363797.632694 118.723144531
363675.573431 99.5806884766
363553.514168 75.7747802734
363431.454905 48.6450195312
363309.395643 19.7120361328
363187.33638 -9.4326171875
363065.277117 -37.240234375
362943.217854 -62.3095703125
362821.158592 -83.4768066406
362699.099329 -99.8841552734
362577.040066 -111.024414062
362454.980803 -116.75769043
362332.92154 -117.301635742
362210.862278 -113.197509766
362088.803015 -105.256835938
361966.743752 -94.4909667969
361844.684489 -82.0328369141
361722.625227 -69.0548095703
361600.565964 -56.6883544922
361478.506701 -45.9510498047
361356.447438 -37.6849365234
361234.388176 -32.5091552734
361112.328913 -30.7873535156
360990.26965 -32.6134033203
360868.210387 -37.8117675781
360746.151124 -45.9533691406
360624.091862 -56.3862304688
360502.032599 -68.2764892578
360379.973336 -80.6584472656
360257.914073 -92.4929199219
360135.854811 -102.728637695
360013.795548 -110.365356445
359891.736285 -114.51550293
359769.677022 -114.463134766
359647.617759 -109.713378906
359525.558497 -100.033935547
359403.499234 -85.4818115234
359281.439971 -66.416015625
359159.380708 -43.4906005859
359037.321446 -17.6323242188
358915.262183 10.0046386719
358793.20292 38.0982666016
358671.143657 65.2351074219
358549.084395 89.9968261719
358427.025132 111.053222656
358304.965869 127.254150391
358182.906606 137.713867188
358060.847343 141.881591797
357938.788081 139.590576172
357816.728818 131.081665039
357694.669555 116.997558594
357572.610292 98.3453369141
357450.55103 76.4321289062
357328.491767 52.7731933594
357206.432504 28.9819335938
357084.373241 6.65100097656
356962.313978 -12.7702636719
356840.254716 -28.0864257812
356718.195453 -38.4479980469
356596.13619 -43.4152832031
356474.076927 -42.9879150391
356352.017665 -37.59765625
356229.958402 -28.0621337891
356107.899139 -15.5051269531
355985.839876 -1.25
355863.780614 13.3052978516
355741.721351 26.8199462891
355619.662088 38.1336669922
355497.602825 46.3742675781
355375.543562 51.0347900391
355253.4843 52.0150146484
355131.425037 49.6201171875
355009.365774 44.5191650391
354887.306511 37.6647949219
354765.247249 30.1821289062
354643.187986 23.2392578125
354521.128723 17.9108886719
354399.06946 15.0495605469
354277.010197 15.1789550781
354154.950935 18.4210205078
354032.891672 24.4637451172
353910.832409 32.5776367188
353788.773146 41.6778564453
353666.713884 50.4287109375
353544.654621 57.3802490234
353422.595358 61.1251220703
353300.536095 60.4578857422
353178.476833 54.5247802734
353056.41757 42.9416503906
352934.358307 25.8739013672
352812.299044 4.06201171875
352690.239781 -21.2061767578
352568.180519 -48.1818847656
352446.121256 -74.7890625
352324.061993 -98.7979736328
352202.00273 -118.020751953
352079.943468 -130.513427734
351957.884205 -134.764282227
351835.824942 -129.84753418
351713.765679 -115.533447266
351591.706417 -92.3352050781
351469.647154 -61.4934082031
351347.587891 -24.8939208984
351225.528628 15.0729980469
351103.469365 55.7019042969
350981.410103 94.1900634766
350859.35084 127.869750977
350737.291577 154.429321289
350615.232314 172.105224609
350493.173052 179.828125
350371.113789 177.308105469
350249.054526 165.051879883
350126.995263 144.312011719
350004.936 116.970703125
349882.876738 85.3719482422
349760.817475 52.1143798828
349638.758212 19.8272705078
349516.698949 -9.05163574219
349394.639687 -32.4765625
349272.580424 -48.9526367188
349150.521161 -57.6419677734
349028.461898 -58.4075927734
348906.402636 -51.7917480469
348784.343373 -38.9346923828
348662.28411 -21.4411621094
348540.224847 -1.21057128906
348418.165584 19.7540283203
348296.106322 39.5363769531
348174.047059 56.4819335938
348051.987796 69.3360595703
347929.928533 77.3413085938
347807.869271 80.2769775391
347685.810008 78.4453125
347563.750745 72.6049804688
347441.691482 63.8631591797
347319.632219 53.5341796875
347197.572957 42.9865722656
347075.513694 33.48828125
346953.454431 26.0723876953
346831.395168 21.4318847656
346709.335906 19.8551025391
346587.276643 21.2091064453
346465.21738 24.9699707031
346343.158117 30.2945556641
346221.098855 36.1273193359
346099.039592 41.3294677734
345976.980329 44.814453125
345854.921066 45.6782226562
345732.861803 43.3073730469
345610.802541 37.4564208984
345488.743278 28.2856445312
345366.684015 16.3542480469
345244.624752 2.57189941406
345122.56549 -11.8865966797
345000.506227 -25.6959228516
344878.446964 -37.509765625
344756.387701 -46.0955810547
344634.328438 -50.4578857422
344512.269176 -49.9399414062
344390.209913 -44.2933349609
344268.15065 -33.7094726562
344146.091387 -18.8092041016
344024.032125 -0.59375
343901.972862 19.6390380859
343779.913599 40.4066162109
343657.854336 60.1656494141
343535.795074 77.4432373047
343413.735811 90.9584960938
343291.676548 99.7271728516
343169.617285 103.138183594
343047.558022 100.998168945
342925.49876 93.5411376953
342803.439497 81.4033203125
342681.380234 65.5671386719
342559.320971 47.2805175781
342437.261709 27.9600830078
342315.202446 9.08447265625
342193.143183 -7.90966796875
342071.08392 -21.7255859375
341949.024657 -31.2866210938
341826.965395 -35.7985839844
341704.906132 -34.7896728516
341582.846869 -28.1265869141
341460.787606 -16.0111083984
341338.728344 1.04455566406
341216.669081 22.255859375
341094.609818 46.6157226562
340972.550555 72.9501953125
340850.491293 99.9802246094
340728.43203 126.381713867
340606.372767 150.844848633
340484.313504 172.131347656
340362.254241 189.127197266
340240.194979 200.891845703
340118.135716 206.702148438
339996.076453 206.090087891
339874.01719 198.875244141
339751.957928 185.187011719
339629.898665 165.475219727
339507.839402 140.510009766
339385.780139 111.361816406
339263.720876 79.3685302734
339141.661614 46.0797119141
339019.602351 13.1864013672
338897.543088 -17.5649414062
338775.483825 -44.4724121094
338653.424563 -65.98046875
338531.3653 -80.7847900391
338409.306037 -87.9254150391
338287.246774 -86.8646240234
338165.187512 -77.5396728516
338043.128249 -60.3859863281
337921.068986 -36.3256835938
337799.009723 -6.72131347656
337676.95046 26.7056884766
337554.891198 61.9848632812
337432.831935 97.0279541016
337310.772672 129.773681641
337188.713409 158.33215332
337066.654147 181.118286133
336944.594884 196.964477539
336822.535621 205.199584961
336700.476358 205.689331055
336578.417095 198.83581543
336456.357833 185.530761719
336334.29857 167.072265625
336212.239307 145.048217773
336090.180044 121.198242188
335968.120782 97.2657470703
335846.061519 74.8536376953
335724.002256 55.2962646484
335601.942993 39.5581054688
335479.883731 28.169921875
335357.824468 21.205078125
335235.765205 18.2998046875
335113.705942 18.7114257812
334991.646679 21.4145507812
334869.587417 25.2166748047
334747.528154 28.8898925781
334625.468891 31.3011474609
334503.409628 31.5301513672
334381.350366 28.9638671875
334259.291103 23.3579101562
334137.23184 14.8605957031
334015.172577 3.99877929688
333893.113314 -8.37707519531
333771.054052 -21.1749267578
333648.994789 -33.1697998047
333526.935526 -43.123046875
333404.876263 -49.9029541016
333282.817001 -52.5942382812
333160.757738 -50.5874023438
333038.698475 -43.6383056641
332916.639212 -31.8958740234
332794.57995 -15.8922119141
332672.520687 3.4990234375
332550.461424 25.1337890625
332428.402161 47.6909179688
332306.342898 69.7758789062
332184.283636 90.0299072266
332062.224373 107.231079102
331940.16511 120.379272461
331818.105847 128.762329102
331696.046585 131.993041992
331573.987322 130.021728516
331451.928059 123.121582031
331329.868796 111.849731445
331207.809533 96.9943847656
331085.750271 79.5073242188
330963.691008 60.4328613281
330841.631745 40.8388671875
330719.572482 21.7547607422
330597.51322 4.11938476562
330475.453957 -11.2576904297
330353.394694 -23.7210693359
330231.335431 -32.7823486328
330109.276169 -38.1224365234
329987.216906 -39.5872802734
329865.157643 -37.1789550781
329743.09838 -31.0452880859
329621.039117 -21.4703369141
329498.979855 -8.86572265625
329376.920592 6.23596191406
329254.861329 23.1887207031
329132.802066 41.2416992188
329010.742804 59.5532226562
328888.683541 77.2111816406
328766.624278 93.2628173828
328644.565015 106.753295898
328522.505752 116.772949219
328400.44649 122.512939453
328278.387227 123.322509766
328156.327964 118.765991211
328034.268701 108.672241211
327912.209439 93.1724853516
327790.150176 72.7199707031
327668.090913 48.0892333984
327546.03165 20.3486328125
327423.972388 -9.18786621094
327301.913125 -39.0338134766
327179.853862 -67.6187744141
327057.794599 -93.3905029297
326935.735336 -114.918945312
326813.676074 -130.995117188
326691.616811 -140.717773438
326569.557548 -143.556884766
326447.498285 -139.390380859
326325.439023 -128.510742188
326203.37976 -111.598388672
326081.320497 -89.6655273438
325959.261234 -63.9763183594
325837.201971 -35.9475097656
325715.142709 -7.04187011719
325593.083446 21.3389892578
325471.024183 47.9508056641
325348.96492 71.7836914062
325226.905658 92.1145019531
325104.846395 108.530151367
324982.787132 120.921020508
324860.727869 129.446289062
324738.668607 134.475830078
324616.609344 136.517944336
324494.550081 136.138183594
324372.490818 133.881958008
324250.431555 130.206665039
324128.372293 125.432495117
324006.31303 119.717407227
323884.253767 113.055419922
323762.194504 105.302246094
323640.135242 96.2210693359
323518.075979 85.5443115234
323396.016716 73.0423583984
323273.957453 58.5910644531
323151.89819 42.2298583984
323029.838928 24.2003173828
322907.779665 4.96252441406
322785.720402 -14.8161621094
322663.661139 -34.2996826172
322541.601877 -52.544921875
322419.542614 -68.5830078125
322297.483351 -81.5093994141
322175.424088 -90.5753173828
322053.364826 -95.2703857422
321931.305563 -95.3850097656
321809.2463 -91.048828125
321687.187037 -82.7360839844
321565.127774 -71.2393798828
321443.068512 -57.6105957031
321321.009249 -43.0760498047
321198.949986 -28.9327392578
321076.890723 -16.43359375
320954.831461 -6.67785644531
320832.772198 -0.510620117188
320710.712935 1.55163574219
320588.653672 -0.63134765625
320466.594409 -6.81591796875
320344.535147 -16.3984375
320222.475884 -28.4765625
320100.416621 -41.9368896484
319978.357358 -55.5634765625
319856.298096 -68.1538085938
319734.238833 -78.6330566406
319612.17957 -86.1534423828
319490.120307 -90.1697998047
319368.061045 -90.4835205078
319246.001782 -87.2523193359
319123.942519 -80.9604492188
319001.883256 -72.3601074219
318879.823993 -62.3841552734
318757.764731 -52.0411376953
318635.705468 -42.306640625
318513.646205 -34.0178222656
318391.586942 -27.7863769531
318269.52768 -23.9353027344
318147.468417 -22.4693603516
318025.409154 -23.0797119141
317903.349891 -25.1837158203
317781.290628 -27.9942626953
317659.231366 -30.611328125
317537.172103 -32.1276855469
317415.11284 -31.7340087891
317293.053577 -28.8140869141
317170.994315 -23.0202636719
317048.935052 -14.318359375
316926.875789 -2.99926757812
316804.816526 10.3448486328
316682.757264 24.8800048828
316560.698001 39.6153564453
316438.638738 53.5076904297
316316.579475 65.5745849609
316194.520212 75.0014648438
316072.46095 81.2344970703
315950.401687 84.0457763672
315828.342424 83.5646972656
315706.283161 80.2724609375
315584.223899 74.9564208984
315462.164636 68.6313476562
315340.105373 62.4326171875
315218.04611 57.4942626953
315095.986847 54.822265625
314973.927585 55.1766357422
314851.868322 58.9781494141
314729.809059 66.2437744141
314607.749796 76.5661621094
314485.690534 89.1343994141
314363.631271 102.800292969
314241.572008 116.180419922
314119.512745 127.790161133
313997.453483 136.192382812
313875.39422 140.150268555
313753.334957 138.766845703
313631.275694 131.598144531
313509.216431 118.728393555
313387.157169 100.796508789
313265.097906 78.9716796875
313143.038643 54.8767089844
313020.97938 30.4670410156
312898.920118 7.87023925781
312776.860855 -10.7939453125
312654.801592 -23.6043701172
312532.742329 -29.0151367188
312410.683066 -26.0107421875
312288.623804 -14.2161865234
312166.564541 6.04187011719
312044.505278 33.7335205078
311922.446015 67.1837158203
311800.386753 104.186767578
311678.32749 142.168334961
311556.268227 178.382202148
311434.208964 210.125
311312.149702 234.952026367
311190.090439 250.874633789
311068.031176 256.523803711
310945.971913 251.264160156
310823.91265 235.252319336
310701.853388 209.428344727
310579.794125 175.448608398
310457.734862 135.558837891
310335.675599 92.4210205078
310213.616337 48.9099121094
310091.557074 7.89270019531
309969.497811 -27.9877929688
309847.438548 -56.5095214844
309725.379285 -76.0306396484
309603.320023 -85.6009521484
309481.26076 -85.0161132812
309359.201497 -74.8116455078
309237.142234 -56.1987304688
309115.082972 -30.9476318359
308993.023709 -1.23156738281
308870.964446 30.5570068359
308748.905183 62.001953125
308626.845921 90.8494873047
308504.786658 115.177246094
308382.727395 133.526245117
308260.668132 144.989013672
308138.608869 149.247802734
308016.549607 146.560180664
307894.490344 137.697875977
307772.431081 123.84375
307650.371818 106.459350586
307528.312556 87.1342773438
307406.253293 67.4350585938
307284.19403 48.7615966797
307162.134767 32.2307128906
307040.075504 18.5900878906
306918.016242 8.1748046875
306795.956979 0.90380859375
306673.897716 -3.68041992188
306551.838453 -6.33666992188
306429.779191 -8.02270507812
306307.719928 -9.77563476562
306185.660665 -12.5876464844
306063.601402 -17.2897949219
305941.54214 -24.4545898438
305819.482877 -34.3259277344
305697.423614 -46.7852783203
305575.364351 -61.3555908203
305453.305088 -77.2397460938
305331.245826 -93.3961181641
305209.186563 -108.635986328
305087.1273 -121.738891602
304965.068037 -131.572265625
304843.008775 -137.204101562
304720.949512 -137.997924805
304598.890249 -133.680419922
304476.830986 -124.376342773
304354.771724 -110.605102539
304232.712461 -93.2415771484
304110.653198 -73.4427490234
303988.593935 -52.5474853516
303866.534672 -31.9586181641
303744.47541 -13.0183105469
303622.416147 3.11145019531
303500.356884 15.5545654297
303378.297621 23.7976074219
303256.238359 27.7373046875
303134.179096 27.6877441406
303012.119833 24.3514404297
302890.06057 18.7532958984
302768.001307 12.1434326172
302645.942045 5.88122558594
302523.882782 1.30444335938
302401.823519 -0.398315429688
302279.764256 1.69360351562
302157.704994 8.13952636719
302035.645731 19.072265625
301913.586468 34.1710205078
301791.527205 52.6732177734
301669.467943 73.4254150391
301547.40868 94.9678955078
301425.349417 115.648071289
301303.290154 133.750854492
301181.230891 147.635620117
301059.171629 155.87097168
300937.112366 157.350952148
300815.053103 151.388549805
300692.99384 137.775024414
300570.934578 116.802246094
300448.875315 89.2470703125
300326.816052 56.3165283203
300204.756789 19.5626220703
300082.697526 -19.2288818359
299960.638264 -58.1652832031
299838.579001 -95.3792724609
299716.519738 -129.155517578
299594.460475 -158.042602539
299472.401213 -180.942382812
299350.34195 -197.167602539
299228.282687 -206.468994141
299106.223424 -209.026977539
298984.164162 -205.411010742
298862.104899 -196.513671875
298740.045636 -183.461914062
298617.986373 -167.517822266
298495.92711 -149.973022461
298373.867848 -132.050292969
298251.808585 -114.817016602
298129.749322 -99.1158447266
298007.690059 -85.5218505859
297885.630797 -74.3234863281
297763.571534 -65.5289306641
297641.512271 -58.8981933594
297519.453008 -53.9925537109
297397.393745 -50.2385253906
297275.334483 -47.0009765625
297153.27522 -43.654296875
297031.215957 -39.6507568359
296909.156694 -34.5755615234
296787.097432 -28.1875
296665.038169 -20.4403076172
296542.978906 -11.4855957031
296420.919643 -1.65588378906
296298.860381 8.56799316406
296176.801118 18.6041259766
296054.741855 27.8227539062
295932.682592 35.6060791016
295810.623329 41.4029541016
295688.564067 44.7806396484
295566.504804 45.4639892578
295444.445541 43.3615722656
295322.386278 38.5765380859
295200.327016 31.4024658203
295078.267753 22.3034667969
294956.20849 11.8814697266
294834.149227 0.833251953125
294712.089964 -10.0981445312
294590.030702 -20.1768798828
294467.971439 -28.7232666016
294345.912176 -35.1611328125
294223.852913 -39.0538330078
294101.793651 -40.1319580078
293979.734388 -38.3068847656
293857.675125 -33.6733398438
293735.615862 -26.4973144531
293613.5566 -17.1931152344
293491.497337 -6.29260253906
293369.438074 5.59545898438
293247.378811 17.8277587891
293125.319548 29.7707519531
293003.260286 40.8428955078
292881.201023 50.5515136719
292759.14176 58.5220947266
292637.082497 64.5197753906
292515.023235 68.4595947266
292392.963972 70.4049072266
292270.904709 70.5583496094
292148.845446 69.2399902344
292026.786183 66.8608398438
291904.726921 63.8890380859
291782.667658 60.8120117188
291660.608395 58.1003417969
291538.549132 56.1713867188
291416.48987 55.3586425781
291294.430607 55.8868408203
291172.371344 57.8549804688
291050.312081 61.2292480469
290928.252819 65.8442382812
290806.193556 71.4141845703
290684.134293 77.5524902344
290562.07503 83.7977294922
290440.015767 89.6451416016
290317.956505 94.5811767578
290195.897242 98.1179199219
290073.837979 99.8270263672
289951.778716 99.3685302734
289829.719454 96.5147705078
289707.660191 91.1669921875
289585.600928 83.3636474609
289463.541665 73.2800292969
289341.482402 61.2204589844
289219.42314 47.6003417969
289097.363877 32.9248046875
288975.304614 17.7586669922
288853.245351 2.69641113281
288731.186089 -11.6727294922
288609.126826 -24.7966308594
288487.067563 -36.1915283203
288365.0083 -45.4676513672
288242.949038 -52.3513183594
288120.889775 -56.6981201172
287998.830512 -58.5007324219
287876.771249 -57.8864746094
287754.711986 -55.1096191406
287632.652724 -50.5338134766
287510.593461 -44.6097412109
287388.534198 -37.8474121094
287266.474935 -30.7825927734
287144.415673 -23.9442138672
287022.35641 -17.8203125
286900.297147 -12.826171875
286778.237884 -9.27795410156
286656.178621 -7.37084960938
286534.119359 -7.16650390625
286412.060096 -8.58935546875
286290.000833 -11.4321289062
286167.94157 -15.3712158203
286045.882308 -19.9921875
285923.823045 -24.8211669922
285801.763782 -29.3629150391
285679.704519 -33.1409912109
285557.645257 -35.7390136719
285435.585994 -36.8354492188
285313.526731 -36.2348632812
285191.467468 -33.8868408203
285069.408205 -29.8933105469
284947.348943 -24.5042724609
284825.28968 -18.0975341797
284703.230417 -11.1469726562
284581.171154 -4.18017578125
284459.111892 2.26940917969
284337.052629 7.71691894531
284214.993366 11.7746582031
284092.934103 14.1951904297
283970.87484 14.9028320312
283848.815578 14.0100097656
283726.756315 11.8139648438
283604.697052 8.77612304688
283482.637789 5.47961425781
283360.578527 2.57580566406
283238.519264 0.71435546875
283116.460001 0.471069335938
282994.400738 2.275390625
282872.341476 6.34777832031
282750.282213 12.6516113281
282628.22295 20.8679199219
282506.163687 30.3963623047
282384.104424 40.3839111328
282262.045162 49.7828369141
282139.985899 57.4318847656
282017.926636 62.1575927734
281895.867373 62.88671875
281773.808111 58.7587890625
281651.748848 49.2293701172
281529.689585 34.1540527344
281407.630322 13.8419189453
281285.571059 -10.9259033203
281163.511797 -38.9206542969
281041.452534 -68.5300292969
280919.393271 -97.8614501953
280797.334008 -124.877685547
280675.274746 -147.553955078
280553.215483 -164.043823242
280431.15622 -172.83996582
280309.096957 -172.915649414
280187.037695 -163.834106445
280064.978432 -145.811767578
279942.919169 -119.732421875
279820.859906 -87.1043701172
279698.800643 -49.9650878906
279576.741381 -10.7380371094
279454.682118 27.9464111328
279332.622855 63.4536132812
279210.563592 93.3518066406
279088.50433 115.606811523
278966.445067 128.749267578
278844.385804 131.99597168
278722.326541 125.31640625
278600.267278 109.437744141
278478.208016 85.7857666016
278356.148753 56.3666992188
278234.08949 23.6005859375
278112.030227 -9.87963867188
277989.970965 -41.4497070312
277867.911702 -68.7088623047
277745.852439 -89.6782226562
277623.793176 -102.958618164
277501.733914 -107.83605957
277379.674651 -104.327026367
277257.615388 -93.1573486328
277135.556125 -75.6790771484
277013.496862 -53.7322998047
276891.4376 -29.4664306641
276769.378337 -5.13525390625
276647.319074 17.1109619141
276525.259811 35.4228515625
276403.200549 48.4128417969
276281.141286 55.2727050781
276159.082023 55.8312988281
276037.02276 50.5526123047
275914.963497 40.4703369141
275792.904235 27.0703125
275670.844972 12.1319580078
275548.785709 -2.45886230469
275426.726446 -14.9005126953
275304.667184 -23.6563720703
275182.607921 -27.6064453125
275060.548658 -26.1540527344
274938.489395 -19.2789306641
274816.430133 -7.53173828125
274694.37087 8.029296875
274572.311607 25.9530029297
274450.252344 44.5478515625
274328.193081 62.0579833984
274206.133819 76.8449707031
274084.074556 87.5576171875
273962.015293 93.2689208984
273839.95603 93.5727539062
273717.896768 88.6256103516
273595.837505 79.1306152344
273473.778242 66.2668457031
273351.718979 51.5705566406
273229.659716 36.7775878906
273107.600454 23.6474609375
272985.541191 13.7817382812
272863.481928 8.45935058594
272741.422665 8.5
272619.363403 14.1745605469
272497.30414 25.1676025391
272375.244877 40.5968017578
272253.185614 59.0883789062
272131.126352 78.9005126953
272009.067089 98.08203125
271887.007826 114.652709961
271764.948563 126.788574219
271642.8893 132.990600586
271520.830038 132.225830078
271398.770775 124.024902344
271276.711512 108.527832031
271154.652249 86.4737548828
271032.592987 59.1372070312
270910.533724 28.2165527344
270788.474461 -4.31530761719
270666.415198 -36.3809814453
270544.355935 -65.9761962891
270422.296673 -91.3376464844
270300.23741 -111.084716797
270178.178147 -124.324829102
270056.118884 -130.711547852
269934.059622 -130.453369141
269812.000359 -124.272216797
269689.941096 -113.317749023
269567.881833 -99.0466308594
269445.822571 -83.0792236328
269323.763308 -67.0476074219
269201.704045 -52.4486083984
269079.644782 -40.5168457031
268957.585519 -32.1264648438
268835.526257 -27.7325439453
268713.466994 -27.3526611328
268591.407731 -30.5916748047
268469.348468 -36.7030029297
268347.289206 -44.6809082031
268225.229943 -53.3721923828
268103.17068 -61.5968017578
267981.111417 -68.2644042969
267859.052154 -72.4771728516
267736.992892 -73.6081542969
267614.933629 -71.3488769531
267492.874366 -65.7250976562
267370.815103 -57.0756835938
267248.755841 -46.0042724609
267126.696578 -33.3048095703
267004.637315 -19.8707275391
266882.578052 -6.59936523438
266760.51879 5.70300292969
266638.459527 16.4012451172
266516.400264 25.0933837891
266394.341001 31.6455078125
266272.281738 36.2005615234
266150.222476 39.1558837891
266028.163213 41.1162109375
265906.10395 42.8267822266
265784.044687 45.0895996094
265661.985425 48.6754150391
265539.926162 54.2371826172
265417.866899 62.2330322266
265295.807636 72.8666992188
265173.748373 86.0511474609
265051.689111 101.396972656
264929.629848 118.227661133
264807.570585 135.62097168
264685.511322 152.473876953
264563.45206 167.582275391
264441.392797 179.734008789
264319.333534 187.80456543
264197.274271 190.84753418
264075.215009 188.176635742
263953.155746 179.427978516
263831.096483 164.599731445
263709.03722 144.067382812
263586.977957 118.570556641
263464.918695 89.1726074219
263342.859432 57.1975097656
263220.800169 24.1447753906
263098.740906 -8.40734863281
262976.681644 -38.9091796875
262854.622381 -65.9426269531
262732.563118 -88.3197021484
262610.503855 -105.163696289
262488.444592 -115.968994141
262366.38533 -120.636108398
262244.326067 -119.474731445
262122.266804 -113.179199219
262000.207541 -102.773803711
261878.148279 -89.5323486328
261756.089016 -74.8795166016
261634.029753 -60.2800292969
261511.97049 -47.1228027344
261389.911228 -36.6135253906
261267.851965 -29.6787109375
261145.792702 -26.89453125
261023.733439 -28.4444580078
260901.674176 -34.109375
260779.614914 -43.2928466797
260657.555651 -55.0788574219
260535.496388 -68.3192138672
260413.437125 -81.7409667969
260291.377863 -94.0678710938
260169.3186 -104.141113281
260047.259337 -111.03137207
259925.200074 -114.131713867
259803.140811 -113.217651367
259681.081549 -108.474365234
259559.022286 -100.482055664
259436.963023 -90.1636962891
259314.90376 -78.6954345703
259192.844498 -67.3908691406
259070.785235 -57.5677490234
258948.725972 -50.4090576172
258826.666709 -46.8344726562
258704.607447 -47.3939208984
258582.548184 -52.1928710938
258460.488921 -60.8625488281
258338.429658 -72.5750732422
258216.370395 -86.1069335938
258094.311133 -99.9443359375
257972.25187 -112.422607422
257850.192607 -121.888305664
257728.133344 -126.864501953
257606.074082 -126.208618164
257484.014819 -119.24206543
257361.955556 -105.840454102
257239.896293 -86.47265625
257117.837031 -62.1838378906
256995.777768 -34.5203857422
256873.718505 -5.40502929688
256751.659242 23.0307617188
256629.599979 48.640625
256507.540717 69.4625244141
256385.481454 83.9099121094
256263.422191 90.9304199219
256141.362928 90.1175537109
256019.303666 81.7642822266
255897.244403 66.8489990234
255775.18514 46.9554443359
255653.125877 24.1325683594
255531.066614 0.705078125
255409.007352 -20.9462890625
255286.948089 -38.6154785156
255164.888826 -50.48828125
255042.829563 -55.3271484375
254920.770301 -52.6025390625
254798.711038 -42.5579833984
254676.651775 -26.2004394531
254554.592512 -5.21594238281
254432.53325 18.1824951172
254310.473987 41.4627685547
254188.414724 62.0140380859
254066.355461 77.4019775391
253944.296198 85.6097412109
253822.236936 85.2423095703
253700.177673 75.67578125
253578.11841 57.1318359375
253456.059147 30.6744384766
253333.999885 -1.87670898438
253211.940622 -38.1053466797
253089.881359 -75.2153320312
252967.822096 -110.288085938
252845.762833 -140.552001953
252723.703571 -163.640014648
252601.644308 -177.809326172
252479.585045 -182.103759766
252357.525782 -176.439819336
252235.46652 -161.613037109
252113.407257 -139.217285156
251991.347994 -111.491821289
251869.288731 -81.1079101562
251747.229469 -50.9150390625
251625.170206 -23.6751708984
251503.110943 -1.80676269531
251381.05168 12.8321533203
251258.992417 19.1066894531
251136.933155 16.6921386719
251014.873892 6.08264160156
250892.814629 -11.4787597656
250770.755366 -34.1424560547
250648.696104 -59.6492919922
250526.636841 -85.5616455078
250404.577578 -109.506225586
250282.518315 -129.401855469
250160.459052 -143.651245117
250038.39979 -151.276367188
249916.340527 -151.986816406
249794.281264 -146.174926758
249672.222001 -134.840087891
249550.162739 -119.452148438
249428.103476 -101.771972656
249306.044213 -83.6453857422
249183.98495 -66.7987060547
249061.925688 -52.6520996094
248939.866425 -42.1756591797
248817.807162 -35.8016357422
248695.747899 -33.3983154297
248573.688636 -34.3110351562
248451.629374 -37.4631347656
248329.570111 -41.5026855469
248207.510848 -44.9803466797
248085.451585 -46.5347900391
247963.392323 -45.0677490234
247841.33306 -39.8839111328
247719.273797 -30.7855224609
247597.214534 -18.1049804688
247475.155271 -2.67626953125
247353.096009 14.2541503906
247231.036746 31.1668701172
247108.977483 46.4417724609
246986.91822 58.5463867188
246864.858958 66.2169189453
246742.799695 68.6119384766
246620.740432 65.4211425781
246498.681169 56.9165039062
246376.621907 43.9378662109
246254.562644 27.8162841797
246132.503381 10.2399902344
246010.444118 -6.92004394531
245888.384855 -21.8101806641
245766.325593 -32.7923583984
245644.26633 -38.6242675781
245522.207067 -38.5991210938
245400.147804 -32.6275634766
245278.088542 -21.2550048828
245156.029279 -5.61071777344
245033.970016 12.7076416016
244911.910753 31.8015136719
244789.85149 49.6715087891
244667.792228 64.4327392578
244545.732965 74.5168457031
244423.673702 78.8452148438
244301.614439 76.9473876953
244179.555177 69.0168457031
244057.495914 55.8953857422
243935.436651 38.9858398438
243813.377388 20.1055908203
243691.318126 1.29089355469
243569.258863 -15.4204101562
243447.1996 -28.212890625
243325.140337 -35.6915283203
243203.081074 -37.0390625
243081.021812 -32.1123046875
242958.962549 -21.4650878906
242836.903286 -6.29870605469
242714.844023 11.6596679688
242592.784761 30.3353271484
242470.725498 47.5239257812
242348.666235 61.1256103516
242226.606972 69.3732910156
242104.547709 71.0234375
241982.488447 65.4989013672
241860.429184 52.9599609375
241738.369921 34.3000488281
241616.310658 11.0625
241494.251396 -14.7073974609
241372.192133 -40.669921875
241250.13287 -64.4256591797
241128.073607 -83.7622070312
241006.014345 -96.880859375
240883.955082 -102.585693359
240761.895819 -100.408691406
240639.836556 -90.6635742188
240517.777293 -74.4202880859
240395.718031 -53.4011230469
240273.658768 -29.8131103516
240151.599505 -6.12963867188
240029.540242 15.1519775391
239907.48098 31.7584228516
239785.421717 41.8590087891
239663.362454 44.2443847656
239541.303191 38.4377441406
239419.243928 24.7341308594
239297.184666 4.16296386719
239175.125403 -21.6224365234
239053.06614 -50.5152587891
238931.006877 -80.1638183594
238808.947615 -108.203369141
238686.888352 -132.478393555
238564.829089 -151.240600586
238442.769826 -163.297363281
238320.710564 -168.098266602
238198.651301 -165.75390625
238076.592038 -156.984619141
237954.532775 -143.009521484
237832.473512 -125.386474609
237710.41425 -105.824462891
237588.354987 -85.9901123047
237466.295724 -67.3269042969
237344.236461 -50.9094238281
237222.177199 -37.3483886719
237100.117936 -26.7532958984
236978.058673 -18.7578125
236855.99941 -12.6019287109
236733.940147 -7.26196289062
236611.880885 -1.609375
236489.821622 5.41821289062
236367.762359 14.6569824219
236245.703096 26.5828857422
236123.643834 41.2263183594
236001.584571 58.1379394531
235879.525308 76.4184570312
235757.466045 94.8021240234
235635.406783 111.790161133
235513.34752 125.81628418
235391.288257 135.427856445
235269.228994 139.458374023
235147.169731 137.176269531
235025.110469 128.387817383
234903.051206 113.483642578
234780.991943 93.4229736328
234658.93268 69.6539306641
234536.873418 43.9790039062
234414.814155 18.3779296875
234292.754892 -5.19165039062
234170.695629 -24.9974365234
234048.636366 -39.7133789062
233926.577104 -48.5632324219
233804.517841 -51.40625
233682.458578 -48.7583007812
233560.399315 -41.7424316406
233438.340053 -31.9742431641
233316.28079 -21.3928222656
233194.221527 -12.0559082031
233072.162264 -5.91589355469
232950.103002 -4.60766601562
232828.043739 -9.26086425781
232705.984476 -20.3658447266
232583.925213 -37.7016601562
232461.86595 -60.337890625
232339.806688 -86.7092285156
232217.747425 -114.757568359
232095.688162 -142.125610352
231973.628899 -166.385620117
231851.569637 -185.278686523
231729.510374 -196.940795898
231607.451111 -200.093139648
231485.391848 -194.177856445
231363.332585 -179.424438477
231241.273323 -156.840820312
231119.21406 -128.129150391
230997.154797 -95.5354003906
230875.095534 -61.6472167969
230753.036272 -29.1586914062
230630.977009 -0.626586914062
230508.917746 21.7591552734
230386.858483 36.3696289062
230264.799221 42.2756347656
230142.739958 39.3208007812
230020.680695 28.1215820312
229898.621432 9.99645996094
229776.562169 -13.1677246094
229654.502907 -39.0993652344
229532.443644 -65.3525390625
229410.384381 -89.5306396484
229288.325118 -109.495483398
229166.265856 -123.544921875
229044.206593 -130.544677734
228922.14733 -130.001098633
228800.088067 -122.072509766
228678.028804 -107.521240234
228555.969542 -87.6105957031
228433.910279 -63.9644775391
228311.851016 -38.4006347656
228189.791753 -12.7578125
228067.732491 11.265625
227945.673228 32.2509765625
227823.613965 49.1569824219
227701.554702 61.3763427734
227579.49544 68.7443847656
227457.436177 71.5050048828
227335.376914 70.2385253906
227213.317651 65.7645263672
227091.258388 59.0311279297
226969.199126 51.00390625
226847.139863 42.5661621094
226725.0806 34.4410400391
226603.021337 27.1422119141
226480.962075 20.955078125
226358.902812 15.9479980469
226236.843549 12.0098876953
226114.784286 8.9052734375
225992.725023 6.33752441406
225870.665761 4.01391601562
225748.606498 1.69860839844
225626.547235 -0.747436523438
225504.487972 -3.35192871094
225382.42871 -6.03369140625
225260.369447 -8.62878417969
225138.310184 -10.9312744141
225016.250921 -12.7432861328
224894.191659 -13.9245605469
224772.132396 -14.4361572266
224650.073133 -14.3685302734
224528.01387 -13.9515380859
224405.954607 -13.5405273438
224283.895345 -13.5815429688
224161.836082 -14.5589599609
224039.776819 -16.9299316406
223917.717556 -21.0556640625
223795.658294 -27.1383056641
223673.599031 -35.1693115234
223551.539768 -44.9025878906
223429.480505 -55.8520507812
223307.421242 -67.3172607422
223185.36198 -78.4400634766
223063.302717 -88.2803955078
222941.243454 -95.9105224609
222819.184191 -100.514404297
222697.124929 -101.481933594
222575.065666 -98.4870605469
222453.006403 -91.5426025391
222330.94714 -81.0198974609
222208.887878 -67.6351318359
222086.828615 -52.3977050781
221964.769352 -36.5269775391
221842.710089 -21.3441162109
221720.650826 -8.14916992188
221598.591564 1.90380859375
221476.532301 7.92236328125
221354.473038 9.36755371094
221232.413775 6.115234375
221110.354513 -1.52160644531
220988.29525 -12.8129882812
220866.235987 -26.6707763672
220744.176724 -41.7440185547
220622.117461 -56.5382080078
220500.058199 -69.5506591797
220377.998936 -79.4056396484
220255.939673 -84.978515625
220133.88041 -85.4947509766
220011.821148 -80.5980224609
219889.761885 -70.3765869141
219767.702622 -55.3507080078
219645.643359 -36.4195556641
219523.584097 -14.7764892578
219401.524834 8.20043945312
219279.465571 31.0710449219
219157.406308 52.453125
219035.347045 71.134765625
218913.287783 86.1627197266
218791.22852 96.9017333984
218669.169257 103.061889648
218547.109994 104.689331055
218425.050732 102.12902832
218302.991469 95.9614257812
218180.932206 86.9215087891
218058.872943 75.814453125
217936.81368 63.4318847656
217814.754418 50.4827880859
217692.695155 37.5419921875
217570.635892 25.0231933594
217448.576629 13.1767578125
217326.517367 2.10888671875
217204.458104 -8.18005371094
217082.398841 -17.7467041016
216960.339578 -26.6533203125
216838.280316 -34.9208984375
216716.221053 -42.4959716797
216594.16179 -49.2322998047
216472.102527 -54.8969726562
216350.043264 -59.1931152344
216227.984002 -61.8024902344
216105.924739 -62.4381103516
215983.865476 -60.9025878906
215861.806213 -57.1416015625
215739.746951 -51.2850341797
215617.687688 -43.6700439453
215495.628425 -34.8394775391
215373.569162 -25.5128173828
215251.509899 -16.5354003906
215129.450637 -8.80395507812
215007.391374 -3.18090820312
214885.332111 -0.4033203125
214763.272848 -0.999267578125
214641.213586 -5.21850585938
214519.154323 -12.9904785156
214397.09506 -23.9114990234
214275.035797 -37.2677001953
214152.976535 -52.0914306641
214030.917272 -67.2456054688
213908.858009 -81.5318603516
213786.798746 -93.8059082031
213664.739483 -103.094116211
213542.680221 -108.693725586
213420.620958 -110.247802734
213298.561695 -107.785766602
213176.502432 -101.723022461
213054.44317 -92.8184814453
212932.383907 -82.0935058594
212810.324644 -70.7216796875
212688.265381 -59.8953857422
212566.206118 -50.6890869141
212444.146856 -43.9304199219
212322.087593 -40.0943603516
212200.02833 -39.2329101562
212077.969067 -40.9508056641
211955.909805 -44.4281005859
211833.850542 -48.4936523438
211711.791279 -51.7403564453
211589.732016 -52.6726074219
211467.672754 -49.8717041016
211345.613491 -42.1628417969
211223.554228 -28.7650146484
211101.494965 -9.40783691406
210979.435702 15.5961914062
210857.37644 45.3380126953
210735.317177 78.35546875
210613.257914 112.734985352
210491.198651 146.263305664
210369.139389 176.614746094
210247.080126 201.55859375
210125.020863 219.164428711
210002.9616 227.988891602
209880.902338 227.221313477
209758.843075 216.777099609
209636.783812 197.323974609
209514.724549 170.242675781
209392.665286 137.518188477
209270.606024 101.577270508
209148.546761 65.0782470703
209026.487498 30.6828613281
208904.428235 0.819580078125
208782.368973 -22.5285644531
208660.30971 -38.0013427734
208538.250447 -44.9782714844
208416.191184 -43.6312255859
208294.131921 -34.9018554688
208172.072659 -20.4104003906
208050.013396 -2.29968261719
207927.954133 16.9665527344
207805.89487 34.8359375
207683.835608 48.9060058594
207561.776345 57.1488037109
207439.717082 58.0985107422
207317.657819 50.9875488281
207195.598557 35.8156738281
207073.539294 13.3483886719
206951.480031 -14.9549560547
206829.420768 -47.0770263672
206707.361505 -80.6273193359
206585.302243 -113.059936523
206463.24298 -141.903808594
206341.183717 -164.980957031
206219.124454 -180.597290039
206097.065192 -187.685180664
205975.005929 -185.886962891
205852.946666 -175.573608398
205730.887403 -157.795532227
205608.82814 -134.175537109
205486.768878 -106.751586914
205364.709615 -77.7866210938
205242.650352 -49.5639648438
205120.591089 -24.1876220703
204998.531827 -3.404296875
204876.472564 11.5344238281
204754.413301 19.9620361328
204632.354038 21.8294677734
204510.294776 17.6798095703
204388.235513 8.57153320312
204266.17625 -4.04235839844
204144.116987 -18.4665527344
204022.057724 -32.9282226562
203899.998462 -45.7435302734
203777.939199 -55.4653320312
203655.879936 -61.001953125
203533.820673 -61.6981201172
203411.761411 -57.3684082031
203289.702148 -48.2877197266
203167.642885 -35.1385498047
203045.583622 -18.9252929688
202923.524359 -0.863159179688
202801.465097 17.7430419922
202679.405834 35.6195068359
202557.346571 51.630859375
202435.287308 64.8649902344
202313.228046 74.6885986328
202191.168783 80.7687988281
202069.10952 83.064453125
201947.050257 81.7852783203
201824.990995 77.3331298828
201702.931732 70.2264404297
201580.872469 61.0234375
201458.813206 50.2486572266
201336.753943 38.3364257812
201214.694681 25.5924072266
201092.635418 12.1799316406
200970.576155 -1.86962890625
200848.516892 -16.6241455078
200726.45763 -32.201171875
200604.398367 -48.7083740234
200482.339104 -66.1831054688
200360.279841 -84.5366210938
200238.220578 -103.514282227
200116.161316 -122.673583984
199994.102053 -141.387939453
199872.04279 -158.872802734
199749.983527 -174.234741211
199627.924265 -186.539916992
199505.865002 -194.891845703
199383.805739 -198.514526367
199261.746476 -196.829223633
199139.687214 -189.51965332
199017.627951 -176.575927734
198895.568688 -158.314208984
198773.509425 -135.370361328
198651.450162 -108.662963867
198529.3909 -79.3365478516
198407.331637 -48.6833496094
198285.272374 -18.0518798828
198163.213111 11.2448730469
198041.153849 38.0200195312
197919.094586 61.2895507812
197797.035323 80.3309326172
197674.97606 94.7192382812
197552.916797 104.337280273
197430.857535 109.360961914
197308.798272 110.223999023
197186.739009 107.562866211
197064.679746 102.151489258
196942.620484 94.8316650391
196820.561221 86.4439697266
196698.501958 77.7685546875
196576.442695 69.4775390625
196454.383433 62.1031494141
196332.32417 56.0246582031
196210.264907 51.4689941406
196088.205644 48.5256347656
195966.146381 47.1722412109
195844.087119 47.3033447266
195722.027856 48.7601318359
195599.968593 51.3552246094
195477.90933 54.8922119141
195355.850068 59.1721191406
195233.790805 63.9942626953
195111.731542 69.1466064453
194989.672279 74.3917236328
194867.613016 79.4522705078
194745.553754 83.9976806641
194623.494491 87.6395263672
194501.435228 89.9362792969
194379.375965 90.4119873047
194257.316703 88.5855712891
194135.25744 84.0142822266
194013.198177 76.3425292969
193891.138914 65.3555908203
193769.079652 51.0277099609
193647.020389 33.5642089844
193524.961126 13.4235839844
193402.901863 -8.67846679688
193280.8426 -31.7902832031
193158.783338 -54.7709960938
193036.724075 -76.3608398438
192914.664812 -95.2702636719
192792.605549 -110.282348633
192670.546287 -120.358276367
192548.487024 -124.737548828
192426.427761 -123.021728516
192304.368498 -115.232543945
192182.309235 -101.838378906
192060.249973 -83.7427978516
191938.19071 -62.2333984375
191816.131447 -38.8963623047
191694.072184 -15.4984130859
191572.012922 6.15161132812
191449.953659 24.3520507812
191327.894396 37.6522216797
191205.835133 44.9816894531
191083.775871 45.7484130859
190961.716608 39.8979492188
190839.657345 27.9263916016
190717.598082 10.8431396484
190595.538819 -9.91381835938
190473.479557 -32.6021728516
190351.420294 -55.3336181641
190229.361031 -76.2453613281
190107.301768 -93.6756591797
189985.242506 -106.323486328
189863.183243 -113.376831055
189741.12398 -114.598144531
189619.064717 -110.356933594
189497.005454 -101.604125977
189374.946192 -89.7905273438
189252.886929 -76.7344970703
189130.827666 -64.4499511719
189008.768403 -54.9512939453
188886.709141 -50.0500488281
188764.649878 -51.1663818359
188642.590615 -59.1700439453
188520.531352 -74.2681884766
188398.47209 -95.9520263672
188276.412827 -123.008789062
188154.353564 -153.599487305
188032.294301 -185.397094727
187910.235038 -215.774902344
187788.175776 -242.027954102
187666.116513 -261.609008789
187544.05725 -272.357543945
187421.997987 -272.701293945
187299.938725 -261.811645508
187177.879462 -239.698364258
187055.820199 -207.232666016
186933.760936 -166.09777832
186811.701673 -118.669311523
186689.642411 -67.833984375
186567.583148 -16.7646484375
186445.523885 31.3310546875
186323.464622 73.4672851562
186201.40536 107.115600586
186079.346097 130.404296875
185957.286834 142.260620117
185835.227571 142.484375
185713.168309 131.748779297
185591.109046 111.526855469
185469.049783 83.9526367188
185346.99052 51.6287841797
185224.931257 17.3989257812
185102.871995 -15.8934326172
184980.812732 -45.6412353516
184858.753469 -69.6806640625
184736.694206 -86.4528808594
184614.634944 -95.1091308594
184492.575681 -95.5467529297
184370.516418 -88.3803710938
184248.457155 -74.8489990234
184126.397892 -56.6702880859
184004.33863 -35.8604736328
183882.279367 -14.5323486328
183760.220104 5.30407714844
183638.160841 21.9240722656
183516.101579 34.0325927734
183394.042316 40.8621826172
183271.983053 42.2164306641
183149.92379 38.4539794922
183027.864528 30.4208984375
182905.805265 19.3375244141
182783.746002 6.65270996094
182661.686739 -6.11572265625
182539.627476 -17.5435791016
182417.568214 -26.4443359375
182295.508951 -31.9822998047
182173.449688 -33.7476806641
182051.390425 -31.7822265625
181929.331163 -26.5590820312
181807.2719 -18.91796875
181685.212637 -9.96459960938
181563.153374 -0.946166992188
181441.094111 6.88366699219
181319.034849 12.3977050781
181196.975586 14.7078857422
181074.916323 13.2529296875
180952.85706 7.84790039062
180830.797798 -1.30627441406
180708.738535 -13.6520996094
180586.679272 -28.3413085938
180464.620009 -44.3266601562
180342.560747 -60.4711914062
180220.501484 -75.6610107422
180098.442221 -88.9114990234
179976.382958 -99.453125
179854.323695 -106.791503906
179732.264433 -110.734619141
179610.20517 -111.385253906
179488.145907 -109.102294922
179366.086644 -104.435913086
179244.027382 -98.0438232422
179121.968119 -90.6018066406
178999.908856 -82.7161865234
178877.849593 -74.8513183594
178755.79033 -67.2772216797
178633.731068 -60.0484619141
178511.671805 -53.0098876953
178389.612542 -45.8352050781
178267.553279 -38.0877685547
178145.494017 -29.30078125
178023.434754 -19.0646972656
177901.375491 -7.11145019531
177779.316228 6.6142578125
177657.256966 21.9053955078
177535.197703 38.2739257812
177413.13844 54.9638671875
177291.079177 70.9991455078
177169.019914 85.2601318359
177046.960652 96.5841064453
176924.901389 103.878417969
176802.842126 106.237915039
176680.782863 103.049926758
176558.723601 94.0809326172
176436.664338 79.5318603516
176314.605075 60.0552978516
176192.545812 36.7327880859
176070.486549 11.0128173828
175948.427287 -15.3881835938
175826.368024 -40.6137695312
175704.308761 -62.8099365234
175582.249498 -80.2749023438
175460.190236 -91.6010742188
175338.130973 -95.7940673828
175216.07171 -92.3638916016
175094.012447 -81.3739013672
174971.953185 -63.4473876953
174849.893922 -39.7291259766
174727.834659 -11.8045654297
174605.775396 18.4156494141
174483.716133 48.8372802734
174361.656871 77.3376464844
174239.597608 101.923095703
174117.538345 120.875244141
173995.479082 132.873657227
173873.41982 137.088867188
173751.360557 133.235107422
173629.301294 121.583129883
173507.242031 102.929321289
173385.182768 78.5285644531
173263.123506 49.994140625
173141.064243 19.1739501953
173019.00498 -11.9852294922
172896.945717 -41.5794677734
172774.886455 -67.87890625
172652.827192 -89.4428710938
172530.767929 -105.212158203
172408.708666 -114.568481445
172286.649404 -117.36340332
172164.590141 -113.910888672
172042.530878 -104.950195312
171920.471615 -91.5782470703
171798.412352 -75.1608886719
171676.35309 -57.2291259766
171554.293827 -39.3656005859
171432.234564 -23.0924072266
171310.175301 -9.76525878906
171188.116039 -0.482177734375
171066.056776 3.98828125
170943.997513 3.255859375
170821.93825 -2.669921875
170699.878987 -13.3861083984
170577.819725 -28.1268310547
170455.760462 -45.8209228516
170333.701199 -65.1687011719
170211.641936 -84.7355957031
170089.582674 -103.053955078
169967.523411 -118.727905273
169845.464148 -130.536621094
169723.404885 -137.52355957
169601.345623 -139.070922852
169479.28636 -134.950195312
169357.227097 -125.346679688
169235.167834 -110.854858398
169113.108571 -92.4437255859
168991.049309 -71.39453125
168868.990046 -49.2141113281
168746.930783 -27.5296630859
168624.87152 -7.97021484375
168502.812258 7.95141601562
168380.752995 18.9553222656
168258.693732 24.0932617188
168136.634469 22.8266601562
168014.575206 15.0738525391
167892.515944 1.22583007812
167770.456681 -17.8760986328
167648.397418 -40.99609375
167526.338155 -66.5899658203
167404.278893 -92.9174804688
167282.21963 -118.169555664
167160.160367 -140.6015625
167038.101104 -158.663452148
166916.041842 -171.111694336
166793.982579 -177.099731445
166671.923316 -176.234985352
166549.864053 -168.599609375
166427.80479 -154.732910156
166305.745528 -135.579101562
166183.686265 -112.401245117
166061.627002 -86.6737060547
165939.567739 -59.9598388672
165817.508477 -33.7864990234
165695.449214 -9.52673339844
165573.389951 11.7000732422
165451.330688 29.0999755859
165329.271425 42.2468261719
165207.212163 51.0886230469
165085.1529 55.9188232422
164963.093637 57.3198242188
164841.034374 56.08203125
164718.975112 53.1080322266
164596.915849 49.3123779297
164474.856586 45.5272216797
164352.797323 42.4207763672
164230.738061 40.4405517578
164108.678798 39.7803955078
163986.619535 40.3786621094
163864.560272 41.9443359375
163742.501009 44.0047607422
163620.441747 45.974609375
163498.382484 47.2318115234
163376.323221 47.1953125
163254.263958 45.3957519531
163132.204696 41.5306396484
163010.145433 35.4982910156
162888.08617 27.4086914062
162766.026907 17.5711669922
162643.967645 6.45751953125
162521.908382 -5.34826660156
162399.849119 -17.2138671875
162277.789856 -28.5236816406
162155.730593 -38.7381591797
162033.671331 -47.4442138672
161911.612068 -54.3858642578
161789.552805 -59.4758300781
161667.493542 -62.7858886719
161545.43428 -64.5184326172
161423.375017 -64.9627685547
161301.315754 -64.4436035156
161179.256491 -63.265625
161057.197228 -61.6665039062
160935.137966 -59.7796630859
160813.078703 -57.6151123047
160691.01944 -55.0600585938
160568.960177 -51.8989257812
160446.900915 -47.8536376953
160324.841652 -42.6343994141
160202.782389 -35.9995117188
160080.723126 -27.8129882812
159958.663864 -18.0944824219
159836.604601 -7.05334472656
159714.545338 4.89965820312
159592.486075 17.1641845703
159470.426812 28.9866943359
159348.36755 39.5203857422
159226.308287 47.9012451172
159104.249024 53.3332519531
158982.189761 55.1756591797
158860.130499 53.0184326172
158738.071236 46.7429199219
158616.011973 36.5540771484
158493.95271 22.9840087891
158371.893447 6.86279296875
158249.834185 -10.7407226562
158127.774922 -28.6057128906
158005.715659 -45.4617919922
157883.656396 -60.1016845703
157761.597134 -71.4901123047
157639.537871 -78.8590087891
157517.478608 -81.779296875
157395.419345 -80.201171875
157273.360083 -74.4593505859
157151.30082 -65.2404785156
157029.241557 -53.5180664062
156907.182294 -40.458984375
156785.123031 -27.3115234375
156663.063769 -15.2866210938
156541.004506 -5.4423828125
156418.945243 1.41455078125
156296.88598 4.80212402344
156174.826718 4.60571289062
156052.767455 1.08020019531
155930.708192 -5.17919921875
155808.648929 -13.3024902344
155686.589666 -22.2335205078
155564.530404 -30.8369140625
155442.471141 -38.0080566406
155320.411878 -42.7779541016
155198.352615 -44.4020996094
155076.293353 -42.4227294922
154954.23409 -36.7027587891
154832.174827 -27.4255371094
154710.115564 -15.0640869141
154588.056302 -0.323852539062
154465.997039 15.9331054688
154343.937776 32.7762451172
154221.878513 49.2913818359
154099.81925 64.6585693359
153977.759988 78.2124023438
153855.700725 89.4792480469
153733.641462 98.1878662109
153611.582199 104.258056641
153489.522937 107.764526367
153367.463674 108.887451172
153245.404411 107.856811523
153123.345148 104.89453125
153001.285885 100.170776367
152879.226623 93.7718505859
152757.16736 85.6925048828
152635.108097 75.8481445312
152513.048834 64.1102294922
152390.989572 50.3557128906
152268.930309 34.52734375
152146.871046 16.6955566406
152024.811783 -2.89001464844
151902.752521 -23.7640380859
151780.693258 -45.2327880859
151658.633995 -66.3913574219
151536.574732 -86.1677246094
151414.515469 -103.394775391
151292.456207 -116.903564453
151170.396944 -125.627929688
151048.337681 -128.711181641
150926.278418 -125.6015625
150804.219156 -116.129272461
150682.159893 -100.549560547
150560.10063 -79.5524902344
150438.041367 -54.2297363281
150315.982104 -26.0051269531
150193.922842 3.46838378906
150071.863579 32.4368896484
149949.804316 59.1831054688
149827.745053 82.1668701172
149705.685791 100.147094727
149583.626528 112.279785156
149461.567265 118.177490234
149339.508002 117.928100586
149217.44874 112.068359375
149095.389477 101.517822266
148973.330214 87.4769287109
148851.270951 71.3045654297
148729.211688 54.3836669922
148607.152426 37.9929199219
148485.093163 23.1934814453
148363.0339 10.748046875
148240.974637 1.07287597656
148118.915375 -5.7646484375
147996.856112 -10.0133056641
147874.796849 -12.1669921875
147752.737586 -12.8699951172
147630.678323 -12.8092041016
147508.619061 -12.6063232422
147386.559798 -12.7241210938
147264.500535 -13.3988037109
147142.441272 -14.6064453125
147020.38201 -16.0699462891
146898.322747 -17.3016357422
146776.263484 -17.6850585938
146654.204221 -16.5750732422
146532.144959 -13.4149169922
146410.085696 -7.84814453125
146288.026433 0.18701171875
146165.96717 10.3931884766
146043.907907 22.0913085938
145921.848645 34.2436523438
145799.789382 45.5252685547
145677.730119 54.4376220703
145555.670856 59.4527587891
145433.611594 59.1779785156
145311.552331 52.5189208984
145189.493068 38.8256835938
145067.433805 18.0057373047
144945.374542 -9.41333007812
144823.31528 -42.2790527344
144701.256017 -78.87109375
144579.196754 -117.017333984
144457.137491 -154.263183594
144335.078229 -188.07421875
144213.018966 -216.059204102
144090.959703 -236.186889648
143968.90044 -246.98046875
143846.841178 -247.664672852
143724.781915 -238.255126953
143602.722652 -219.57434082
143480.663389 -193.196533203
143358.604126 -161.3203125
143236.544864 -126.583862305
143114.485601 -91.8365478516
142992.426338 -59.8902587891
142870.367075 -33.2728271484
142748.307813 -14.0063476562
142626.24855 -3.43322753906
142504.189287 -2.10424804688
142382.130024 -9.74182128906
142260.070761 -25.2784423828
142138.011499 -46.9686279297
142015.952236 -72.5631103516
141893.892973 -99.5252685547
141771.83371 -125.27331543
141649.774448 -147.420043945
141527.715185 -163.990112305
141405.655922 -173.594604492
141283.596659 -175.545043945
141161.537397 -169.899047852
141039.478134 -157.434204102
140917.418871 -139.5546875
140795.359608 -118.141479492
140673.300345 -95.3609619141
140551.241083 -73.4548339844
140429.18182 -54.5285644531
140307.122557 -40.3612060547
140185.063294 -32.2540283203
140063.004032 -30.9296875
139940.944769 -36.4914550781
139818.885506 -48.4421386719
139696.826243 -65.7586669922
139574.76698 -87.0120849609
139452.707718 -110.518920898
139330.648455 -134.505737305
139208.589192 -157.271362305
139086.529929 -177.330444336
138964.470667 -193.522094727
138842.411404 -205.081542969
138720.352141 -211.661987305
138598.292878 -213.31628418
138476.233616 -210.438354492
138354.174353 -203.677246094
138232.11509 -193.835327148
138110.055827 -181.762695312
137987.996564 -168.264282227
137865.937302 -154.023803711
137743.878039 -139.558227539
137621.818776 -125.201782227
137499.759513 -111.120605469
137377.700251 -97.3521728516
137255.640988 -83.8615722656
137133.581725 -70.6062011719
137011.522462 -57.5947265625
136889.463199 -44.9346923828
136767.403937 -32.8585205078
136645.344674 -21.7214355469
136523.285411 -11.9766845703
136401.226148 -4.12292480469
136279.166886 1.36267089844
136157.107623 4.10168457031
136035.04836 3.88818359375
135912.989097 0.747802734375
135790.929835 -5.02368164062
135668.870572 -12.8557128906
135546.811309 -21.9284667969
135424.752046 -31.2353515625
135302.692783 -39.6716308594
135180.633521 -46.1442871094
135058.574258 -49.6899414062
134936.514995 -49.5874023438
134814.455732 -45.4533691406
134692.39647 -37.3052978516
134570.337207 -25.5871582031
134448.277944 -11.1495361328
134326.218681 4.81494140625
134204.159418 20.8763427734
134082.100156 35.5028076172
133960.040893 47.2121582031
133837.98163 54.7281494141
133715.922367 57.1196289062
133593.863105 53.9108886719
133471.803842 45.1500244141
133349.744579 31.4255371094
133227.685316 13.8298339844
133105.626054 -6.13110351562
132983.566791 -26.6704101562
132861.507528 -45.8836669922
132739.448265 -61.9307861328
132617.389002 -73.2119140625
132495.32974 -78.5238037109
132373.270477 -77.1799316406
132251.211214 -69.0806884766
132129.151951 -54.7275390625
132007.092689 -35.1787109375
131885.033426 -11.9506835938
131762.974163 13.1232910156
131640.9149 38.0659179688
131518.855637 60.9385986328
131396.796375 80.0200195312
131274.737112 93.9591064453
131152.677849 101.889770508
131030.618586 103.494628906
130908.559324 99.0139160156
130786.500061 89.1990966797
130664.440798 75.2161865234
130542.381535 58.5129394531
130420.322273 40.6608886719
130298.26301 23.1921386719
130176.203747 7.44763183594
130054.144484 -5.54821777344
129932.085221 -15.1739501953
129810.025959 -21.2492675781
129687.966696 -24.025390625
129565.907433 -24.1267089844
129443.84817 -22.4553222656
129321.788908 -20.0677490234
129199.729645 -18.0411376953
129077.670382 -17.3402099609
128955.611119 -18.7064208984
128833.551856 -22.5734863281
128711.492594 -29.0244140625
128589.433331 -37.7902832031
128467.374068 -48.2894287109
128345.314805 -59.7039794922
128223.255543 -71.0783691406
128101.19628 -81.4338378906
127979.137017 -89.8781738281
127857.077754 -95.7038574219
127735.018492 -98.4584960938
127612.959229 -97.9822998047
127490.899966 -94.4093017578
127368.840703 -88.130859375
127246.78144 -79.7314453125
127124.722178 -69.9006347656
127002.662915 -59.3389892578
126880.603652 -48.6649169922
126758.544389 -38.3402099609
126636.485127 -28.6192626953
126514.425864 -19.5338134766
126392.366601 -10.91015625
126270.307338 -2.42224121094
126148.248075 6.3310546875
126026.188813 15.7313232422
125904.12955 26.0438232422
125782.070287 37.3303222656
125660.011024 49.3868408203
125537.951762 61.7131347656
125415.892499 73.525390625
125293.833236 83.8083496094
125171.773973 91.4077148438
125049.714711 95.1524658203
124927.655448 93.9942626953
124805.596185 87.1485595703
124683.536922 74.220703125
124561.477659 55.3017578125
124439.418397 31.0186767578
124317.359134 2.53247070312
124195.299871 -28.5212402344
124073.240608 -60.1448974609
123951.181346 -90.1379394531
123829.122083 -116.286254883
123707.06282 -136.564086914
123585.003557 -149.329101562
123462.944294 -153.489746094
123340.885032 -148.626342773
123218.825769 -135.052001953
123096.766506 -113.805786133
122974.707243 -86.5766601562
122852.647981 -55.5638427734
122730.588718 -23.2856445312
122608.529455 7.64404296875
122486.470192 34.7517089844
122364.41093 55.9263916016
122242.351667 69.6102294922
122120.292404 74.9344482422
121998.233141 71.7890625
121876.173878 60.8197021484
121754.114616 43.3507080078
121632.055353 21.2436523438
121509.99609 -3.29284667969
121387.936827 -27.9266357422
121265.877565 -50.4289550781
121143.818302 -68.8870849609
121021.759039 -81.8802490234
120899.699776 -88.5987548828
120777.640513 -88.8962402344
120655.581251 -83.2731933594
120533.521988 -72.7921142578
120411.462725 -58.9361572266
120289.403462 -43.4283447266
120167.3442 -28.0302734375
120045.284937 -14.3461914062
119923.225674 -3.650390625
119801.166411 3.24145507812
119679.107149 6.04235839844
119557.047886 5.00134277344
119434.988623 0.845581054688
119312.92936 -5.33154296875
119190.870097 -12.2276611328
119068.810835 -18.5078125
118946.751572 -22.9851074219
118824.692309 -24.7806396484
118702.633046 -23.4443359375
118580.573784 -19.0202636719
118458.514521 -12.0528564453
118336.455258 -3.52526855469
118214.395995 5.25573730469
118092.336732 12.8211669922
117970.27747 17.7265625
117848.218207 18.7406005859
117726.158944 15.0180664062
117604.099681 6.22900390625
117482.040419 -7.36511230469
117359.981156 -24.9063720703
117237.921893 -45.0015869141
117115.86263 -65.8531494141
116993.803368 -85.4398193359
116871.744105 -101.733276367
116749.684842 -112.926147461
116627.625579 -117.643554688
116505.566316 -115.119628906
116383.507054 -105.31237793
116261.447791 -88.9449462891
116139.388528 -67.4681396484
116017.329265 -42.9410400391
115895.270003 -17.8442382812
115773.21074 5.15905761719
115651.151477 23.4899902344
115529.092214 34.9187011719
115407.032952 37.8048095703
115284.973689 31.2814941406
115162.914426 15.3680419922
115040.855163 -9.00512695312
114918.7959 -40.0640869141
114796.736638 -75.3426513672
114674.677375 -111.907104492
114552.618112 -146.630981445
114430.558849 -176.491455078
114308.499587 -198.861938477
114186.440324 -211.764282227
114064.381061 -214.061889648
113942.321798 -205.569335938
113820.262535 -187.068847656
113698.203273 -160.231811523
113576.14401 -127.451904297
113454.084747 -91.6071777344
113332.025484 -55.7770996094
113209.966222 -22.9389648438
113087.906959 4.32165527344
112965.847696 24.0588378906
112843.788433 35.1485595703
112721.729171 37.384765625
112599.669908 31.4840087891
112477.610645 18.9948730469
112355.551382 2.12475585938
112233.492119 -16.4975585938
112111.432857 -34.1007080078
111989.373594 -48.0588378906
111867.314331 -56.1628417969
111745.255068 -56.8442382812
111623.195806 -49.3314208984
111501.136543 -33.7221679688
111379.07728 -10.9656982422
111257.018017 17.2403564453
111134.958754 48.630859375
111012.899492 80.6060791016
110890.840229 110.497436523
110768.780966 135.835449219
110646.721703 154.592285156
110524.662441 165.375854492
110402.603178 167.555053711
110280.543915 161.305175781
110158.484652 147.572021484
110036.42539 127.955932617
109914.366127 104.534545898
109792.306864 79.6413574219
109670.247601 55.6236572266
109548.188338 34.6066894531
109426.129076 18.2895507812
109304.069813 7.78918457031
109182.01055 3.55236816406
109059.951287 5.33996582031
108937.892025 12.2838134766
108815.832762 23.0078125
108693.773499 35.7998046875
108571.714236 48.8112792969
108449.654973 60.2668457031
108327.595711 68.6564941406
108205.536448 72.892578125
108083.477185 72.4156494141
107961.417922 67.2368164062
107839.35866 57.9167480469
107717.299397 45.4829101562
107595.240134 31.2955322266
107473.180871 16.8828125
107351.121609 3.7568359375
107229.062346 -6.76037597656
107107.003083 -13.6885986328
106984.94382 -16.4967041016
106862.884557 -15.1580810547
106740.825295 -10.1480712891
106618.766032 -2.38098144531
106496.706769 6.89965820312
106374.647506 16.26953125
106252.588244 24.2904052734
106130.528981 29.6795654297
106008.469718 31.4595947266
105886.410455 29.0753173828
105764.351192 22.4614257812
105642.29193 12.0568847656
105520.232667 -1.23693847656
105398.173404 -16.1512451172
105276.114141 -31.1818847656
105154.054879 -44.7517089844
105031.995616 -55.3798828125
104909.936353 -61.8409423828
104787.87709 -63.2994384766
104665.817828 -59.4020996094
104543.758565 -50.3208007812
104421.699302 -36.7406005859
104299.640039 -19.7943115234
104177.580776 -0.952270507812
104055.521514 18.1228027344
103933.462251 35.7407226562
103811.402988 50.3479003906
103689.343725 60.6794433594
103567.284463 65.8796386719
103445.2252 65.5803222656
103323.165937 59.9310302734
103201.106674 49.5766601562
103079.047411 35.5888671875
102956.988149 19.3553466797
102834.928886 2.44262695312
102712.869623 -13.5562744141
102590.81036 -27.1722412109
102468.751098 -37.1929931641
102346.691835 -42.7692871094
102224.632572 -43.4801025391
102102.573309 -39.3560791016
101980.514047 -30.8582763672
101858.454784 -18.8154296875
101736.395521 -4.32983398438
101614.336258 11.3394775391
101492.276995 26.9033203125
101370.217733 41.166015625
101248.15847 53.1324462891
101126.099207 62.0928955078
101004.039944 67.6729736328
100881.980682 69.8507080078
100759.921419 68.9368896484
100637.862156 65.5255126953
100515.802893 60.4188232422
100393.74363 54.5364990234
100271.684368 48.8193359375
100149.625105 44.1353759766
100027.565842 41.1988525391
99905.5065794 40.5085449219
99783.4473166 42.3098144531
99661.3880538 46.5822753906
99539.3287911 53.0532226562
99417.2695283 61.232421875
99295.2102655 70.4645996094
99173.1510027 79.9934082031
99051.09174 89.0290527344
98929.0324772 96.8146972656
98806.9732144 102.685058594
98684.9139517 106.113037109
98562.8546889 106.74206543
98440.7954261 104.402954102
98318.7361633 99.1138916016
98196.6769006 91.0689697266
98074.6176378 80.6135253906
97952.558375 68.2133789062
97830.4991122 54.41796875
97708.4398495 39.8221435547
97586.3805867 25.0299072266
97464.3213239 10.6203613281
97342.2620612 -2.88159179688
97220.2027984 -15.0300292969
97098.1435356 -25.4753417969
96976.0842728 -33.9782714844
96854.0250101 -40.4154052734
96731.9657473 -44.7816162109
96609.9064845 -47.1859130859
96487.8472217 -47.8411865234
96365.787959 -47.0487060547
96243.7286962 -45.1785888672
96121.6694334 -42.6431884766
95999.6101707 -39.8697509766
95877.5509079 -37.2677001953
95755.4916451 -35.1979980469
95633.4323823 -33.9431152344
95511.3731196 -33.6828613281
95389.3138568 -34.4763183594
95267.254594 -36.2542724609
95145.1953312 -38.8209228516
95023.1360685 -41.8699951172
94901.0768057 -45.0087890625
94779.0175429 -47.7944335938
94656.9582802 -49.7741699219
94534.8990174 -50.5297851562
94412.8397546 -49.7200927734
94290.7804918 -47.1153564453
94168.7212291 -42.6237792969
94046.6619663 -36.3013916016
93924.6027035 -28.3486328125
93802.5434408 -19.08984375
93680.484178 -8.93859863281
93558.4249152 1.6455078125
93436.3656524 12.2093505859
93314.3063897 22.3542480469
93192.2471269 31.7802734375
93070.1878641 40.3172607422
92948.1286013 47.9382324219
92826.0693386 54.7541503906
92704.0100758 60.9877929688
92581.950813 66.9284667969
92459.8915503 72.875
92337.8322875 79.0695800781
92215.7730247 85.6337890625
92093.7137619 92.5126953125
91971.6544992 99.4387207031
91849.5952364 105.916748047
91727.5359736 111.2421875
91605.4767108 114.545166016
91483.4174481 114.864746094
91361.3581853 111.245727539
91239.2989225 102.848632812
91117.2396598 89.0614013672
90995.180397 69.6029052734
90873.1211342 44.6033935547
90751.0618714 14.6517333984
90629.0026087 -19.1978759766
90506.9433459 -55.4655761719
90384.8840831 -92.3298339844
90262.8248203 -127.753295898
90140.7655576 -159.638793945
90018.7062948 -186.003051758
89896.647032 -205.151977539
89774.5877693 -215.840209961
89652.5285065 -217.398925781
89530.4692437 -209.817138672
89408.4099809 -193.766235352
89286.3507182 -170.563354492
89164.2914554 -142.076049805
89042.2321926 -110.570068359
88920.1729298 -78.5194091797
88798.1136671 -48.3914794922
88676.0544043 -22.4293212891
88553.9951415 -2.44909667969
88431.9358788 10.3218994141
88309.876616 15.3575439453
88187.8173532 12.8757324219
88065.7580904 3.814453125
87943.6988277 -10.2647705078
87821.6395649 -27.3308105469
87699.5803021 -45.0858154297
87577.5210393 -61.1925048828
87455.4617766 -73.5064697266
87333.4025138 -80.2888183594
87211.343251 -80.3806152344
87089.2839883 -73.3177490234
86967.2247255 -59.3771972656
86845.1654627 -39.5496826172
86723.1061999 -15.4417724609
86601.0469372 10.8851318359
86478.9876744 37.1188964844
86356.9284116 60.9246826172
86234.8691488 80.1756591797
86112.8098861 93.1599121094
85990.7506233 98.7432861328
85868.6913605 96.4744873047
85746.6320978 86.6190185547
85624.572835 70.12109375
85502.5135722 48.4974365234
85380.4543094 23.6767578125
85258.3950467 -2.20141601562
85136.3357839 -27.0029296875
85014.2765211 -48.8088378906
84892.2172583 -66.0993652344
84770.1579956 -77.888671875
84648.0987328 -83.7998046875
84526.03947 -84.0743408203
84403.9802073 -79.5125732422
84281.9209445 -71.3582763672
84159.8616817 -61.1361083984
84037.8024189 -50.4649658203
83915.7431562 -40.8668212891
83793.6838934 -33.5924072266
83671.6246306 -29.4848632812
83549.5653679 -28.8935546875
83427.5061051 -31.6507568359
83305.4468423 -37.1097412109
83183.3875795 -44.2414550781
83061.3283168 -51.7764892578
82939.269054 -58.3767089844
82817.2097912 -62.8139648438
82695.1505284 -64.1374511719
82573.0912657 -61.8072509766
82451.0320029 -55.779296875
82328.9727401 -46.5300292969
82206.9134774 -35.0183105469
82084.8542146 -22.5874023438
81962.7949518 -10.8166503906
81840.735689 -1.34118652344
81718.6764263 4.34216308594
81596.6171635 5.05920410156
81474.5579007 0.112426757812
81352.4986379 -10.6134033203
81230.4393752 -26.6082763672
81108.3801124 -46.7600097656
80986.3208496 -69.4462890625
80864.2615869 -92.6826171875
80742.2023241 -114.314819336
80620.1430613 -132.231689453
80498.0837985 -144.580322266
80376.0245358 -149.956665039
80253.965273 -147.551879883
80131.9060102 -137.240356445
80009.8467474 -119.596435547
79887.7874847 -95.8422851562
79765.7282219 -67.7266845703
79643.6689591 -37.3538818359
79521.6096964 -6.97534179688
79399.5504336 21.2280273438
79277.4911708 45.3563232422
79155.431908 63.9626464844
79033.3726453 76.1791992188
78911.3133825 81.7742919922
78789.2541197 81.1452636719
78667.1948569 75.2408447266
78545.1355942 65.4293212891
78423.0763314 53.3254394531
78301.0170686 40.5979003906
78178.9578059 28.7795410156
78056.8985431 19.1018066406
77934.8392803 12.3741455078
77812.7800175 8.91796875
77690.7207548 8.56726074219
77568.661492 10.728515625
77446.6022292 14.4971923828
77324.5429664 18.8104248047
77202.4837037 22.6217041016
77080.4244409 25.0692138672
76958.3651781 25.6198730469
76836.3059154 24.1693115234
76714.2466526 21.0815429688
76592.1873898 17.1654052734
76470.128127 13.5833740234
76348.0688643 11.7082519531
76226.0096015 12.9385986328
76103.9503387 18.4962158203
75981.8910759 29.2314453125
75859.8318132 45.4600830078
75737.7725504 66.8516845703
75615.7132876 92.3913574219
75493.6540249 120.416137695
75371.5947621 148.734985352
75249.5354993 174.814208984
75127.4762365 196.01953125
75005.4169738 209.884521484
74883.357711 214.380249023
74761.2984482 208.154174805
74639.2391855 190.713378906
74517.1799227 162.528808594
74395.1206599 125.044433594
74273.0613971 80.5883789062
74151.0021344 32.1909179688
74028.9428716 -16.6746826172
73906.8836088 -62.4050292969
73784.824346 -101.601196289
73662.7650833 -131.39074707
73540.7058205 -149.707519531
73418.6465577 -155.492431641
73296.587295 -148.801025391
73174.5280322 -130.799316406
73052.4687694 -103.650024414
72930.4095066 -70.2972412109
72808.3502439 -34.1726074219
72686.2909811 1.15002441406
72564.2317183 32.3125
72442.1724555 56.5096435547
72320.1131928 71.7687988281
72198.05393 77.1416015625
72075.9946672 72.7885742188
71953.9354045 59.9475097656
71831.8761417 40.787109375
71709.8168789 18.1616210938
71587.7576161 -4.70715332031
71465.6983534 -24.5876464844
71343.6390906 -38.5991210938
71221.5798278 -44.5334472656
71099.520565 -41.1079101562
70977.4613023 -28.1162109375
70855.4020395 -6.46508789062
70733.3427767 21.9096679688
70611.283514 54.2430419922
70489.2242512 87.2281494141
70367.1649884 117.371459961
70245.1057256 141.369262695
70123.0464629 156.471557617
70000.9872001 160.791015625
69878.9279373 153.525268555
69756.8686745 135.066772461
69634.8094118 106.987670898
69512.750149 71.9017333984
69390.6908862 33.2121582031
69268.6316235 -5.224609375
69146.5723607 -39.4888916016
69024.5130979 -65.9965820312
68902.4538351 -81.8728027344
68780.3945724 -85.2528076172
68658.3353096 -75.4855957031
68536.2760468 -53.2149658203
68414.216784 -20.3293457031
68292.1575213 20.2144775391
68170.0982585 64.6755371094
68048.0389957 108.89453125
67925.979733 148.701782227
67803.9204702 180.328735352
67681.8612074 200.77734375
67559.8019446 208.116210938
67437.7426819 201.668457031
67315.6834191 182.074951172
67193.6241563 151.230834961
67071.5648935 112.095214844
66949.5056308 68.4027099609
66827.446368 24.3006591797
66705.3871052 -16.0493164062
66583.3278425 -48.8624267578
66461.2685797 -71.0808105469
66339.2093169 -80.6442871094
66217.1500541 -76.6588134766
66095.0907914 -59.4483642578
65973.0315286 -30.4879150391
65850.9722658 7.77380371094
65728.9130031 52.1773681641
65606.8537403 99.1752929688
65484.7944775 145.177368164
65362.7352147 186.884643555
65240.675952 221.575927734
65118.6166892 247.32409668
64996.5574264 263.116455078
64874.4981636 268.877075195
64752.4389009 265.390258789
64630.3796381 254.140625
64508.3203753 237.088989258
64386.2611126 216.414306641
64264.2018498 194.251586914
64142.142587 172.454467773
64020.0833242 152.411987305
63898.0240615 134.932739258
63775.9647987 120.211914062
63653.9055359 107.879760742
63531.8462731 97.1209716797
63409.7870104 86.8503417969
63287.7277476 75.9168701172
63165.6684848 63.3151855469
63043.6092221 48.3717041016
62921.5499593 30.8852539062
62799.4906965 11.2037353516
62677.4314337 -9.77502441406
62555.372171 -30.6767578125
62433.3129082 -49.7923583984
62311.2536454 -65.2702636719
62189.1943826 -75.3363037109
62067.1351199 -78.5185546875
61945.0758571 -73.8443603516
61823.0165943 -60.9916992188
61700.9573316 -40.3713378906
61578.8980688 -13.1314697266
61456.838806 18.919921875
61334.7795432 53.4664306641
61212.7202805 87.8942871094
61090.6610177 119.539550781
60968.6017549 145.946289062
60846.5424921 165.109008789
60724.4832294 175.668579102
60602.4239666 177.045776367
60480.3647038 169.493530273
60358.3054411 154.064208984
60236.2461783 132.494750977
60114.1869155 107.021850586
59992.1276527 80.1474609375
59870.06839 54.3801269531
59748.0091272 31.9796142578
59625.9498644 14.7331542969
59503.8906016 3.78662109375
59381.8313389 -0.451049804688
59259.7720761 1.67687988281
59137.7128133 9.14697265625
59015.6535506 20.3980712891
58893.5942878 33.5328369141
58771.535025 46.5548095703
58649.4757622 57.6107177734
58527.4164995 65.21484375
58405.3572367 68.4272460938
58283.2979739 66.9678955078
58161.2387111 61.2525634766
58039.1794484 52.3465576172
57917.1201856 41.8431396484
57795.0609228 31.6800537109
57673.0016601 23.9113769531
57550.9423973 20.4666748047
57428.8831345 22.9182128906
57306.8238717 32.2867431641
57184.764609 48.9053955078
57062.7053462 72.3581542969
56940.6460834 101.498779297
56818.5868206 134.550537109
56696.5275579 169.274291992
56574.4682951 203.187255859
56452.4090323 233.809448242
56330.3497696 258.909667969
56208.2905068 276.7265625
56086.231244 286.139526367
55964.1719812 286.771850586
55842.1127185 279.01574707
55720.0534557 263.977661133
55597.9941929 243.350097656
55475.9349302 219.224853516
55353.8756674 193.870483398
55231.8164046 169.495239258
55109.7571418 148.026367188
54987.6978791 130.92565918
54865.6386163 119.063354492
54743.5793535 112.663330078
54621.5200907 111.322387695
54499.460828 114.102416992
54377.4015652 119.682006836
54255.3423024 126.548950195
54133.2830397 133.21105957
54011.2237769 138.398925781
53889.1645141 141.239013672
53767.1052513 141.372070312
53645.0459886 139.006958008
53522.9867258 134.901611328
53400.927463 130.269042969
53278.8682002 126.627075195
53156.8089375 125.598876953
53034.7496747 128.6953125
52912.6904119 137.099975586
52790.6311492 151.484619141
52668.5718864 171.875244141
52546.5126236 197.589233398
52424.4533608 227.25012207
52302.3940981 258.882202148
52180.3348353 290.077392578
52058.2755725 318.219482422
51936.2163097 340.738891602
51814.157047 355.378051758
51692.0977842 360.434204102
51570.0385214 354.956176758
51447.9792587 338.871337891
51325.9199959 313.032958984
51203.8607331 279.172485352
51081.8014703 239.770141602
50959.7422076 197.848388672
50837.6829448 156.708740234
50715.623682 119.641601562
50593.5644192 89.6323242188
50471.5051565 69.0939941406
50349.4458937 59.6564941406
50227.3866309 62.0247802734
50105.3273682 75.9282226562
49983.2681054 100.158081055
49861.2088426 132.693603516
49739.1495798 170.899658203
49617.0903171 211.77746582
49495.0310543 252.243530273
49372.9717915 289.407714844
49250.9125287 320.822753906
49128.853266 344.686035156
49006.7940032 359.968139648
48884.7347404 366.465576172
48762.6754777 364.769042969
48640.6162149 356.157226562
48518.5569521 342.426147461
48396.4976893 325.678466797
48274.4384266 308.08984375
48152.3791638 291.682250977
48030.319901 278.125
47908.2606382 268.580688477
47786.2013755 263.614379883
47664.1421127 263.170654297
47542.0828499 266.6171875
47420.0235872 272.848144531
47297.9643244 280.435546875
47175.9050616 287.807983398
47053.8457988 293.437744141
46931.7865361 296.015991211
46809.7272733 294.59765625
46687.6680105 288.700805664
46565.6087478 278.353393555
46443.549485 264.082763672
46321.4902222 246.851806641
46199.4309594 227.951293945
46077.3716967 208.860351562
45955.3124339 191.09362793
45833.2531711 176.048339844
45711.1939083 164.872558594
45589.1346456 158.361938477
45467.0753828 156.900146484
45345.01612 160.443237305
45222.9568573 168.548095703
45100.8975945 180.442749023
44978.8383317 195.121582031
44856.7790689 211.462036133
44734.7198062 228.341918945
44612.6605434 244.746826172
44490.6012806 259.857910156
44368.5420178 273.108154297
44246.4827551 284.205200195
44124.4234923 293.120117188
44002.3642295 300.044555664
43880.3049668 305.326171875
43758.245704 309.388793945
43636.1864412 312.651977539
43514.1271784 315.456542969
43392.0679157 318.009033203
43270.0086529 320.349243164
43147.9493901 322.345581055
43025.8901273 323.717041016
42903.8308646 324.080932617
42781.7716018 323.014770508
42659.712339 320.128540039
42537.6530763 315.137451172
42415.5938135 307.920776367
42293.5345507 298.565673828
42171.4752879 287.386230469
42049.4160252 274.915771484
41927.3567624 261.873046875
41805.2974996 249.106201172
41683.2382368 237.51953125
41561.1789741 227.994018555
41439.1197113 221.305664062
41317.0604485 218.056030273
41195.0011858 218.61730957
41072.941923 223.100463867
40950.8826602 231.349853516
40828.8233974 242.959838867
40706.7641347 257.316772461
40584.7048719 273.655639648
40462.6456091 291.127563477
40340.5863463 308.869873047
40218.5270836 326.069946289
40096.4678208 342.019287109
39974.408558 356.149414062
39852.3492953 368.050170898
39730.2900325 377.469238281
39608.2307697 384.295532227
39486.1715069 388.530151367
39364.1122442 390.252197266
39242.0529814 389.583374023
39119.9937186 386.657836914
38997.9344558 381.603271484
38875.8751931 374.532470703
38753.8159303 365.549804688
38631.7566675 354.767822266
38509.6974048 342.333984375
38387.638142 328.45690918
38265.5788792 313.434570312
38143.5196164 297.669921875
38021.4603537 281.676635742
37899.4010909 266.068115234
37777.3418281 251.528686523
37655.2825653 238.771362305
37533.2233026 228.482055664
37411.1640398 221.260498047
37289.104777 217.559936523
37167.0455143 217.637329102
37044.9862515 221.517944336
36922.9269887 228.982421875
36800.8677259 239.576416016
36678.8084632 252.645996094
36556.7492004 267.396240234
36434.6899376 282.965454102
36312.6306749 298.509765625
36190.5714121 313.288696289
36068.5121493 326.740966797
35946.4528865 338.54309082
35824.3936238 348.642211914
35702.334361 357.258911133
35580.2750982 364.860839844
35458.2158354 372.104003906
35336.1565727 379.753417969
35214.0973099 388.588378906
35092.0380471 399.302001953
34969.9787844 412.409179688
34847.9195216 428.171875
34725.8602588 446.551391602
34603.800996 467.193969727
34481.7417333 489.454223633
34359.6824705 512.450195312
34237.6232077 535.15222168
34115.5639449 556.488891602
33993.5046822 575.463867188
33871.4454194 591.268310547
33749.3861566 603.376464844
33627.3268939 611.613525391
33505.2676311 616.184936523
33383.2083683 617.666259766
33261.1491055 616.949829102
33139.0898428 615.155395508
33017.03058 613.510375977
32894.9713172 613.217163086
32772.9120544 615.31652832
32650.8527917 620.565917969
32528.7935289 629.344360352
32406.7342661 641.59753418
32284.6750034 656.828979492
32162.6157406 674.139770508
32040.5564778 692.314941406
31918.497215 709.948120117
31796.4379523 725.591674805
31674.3786895 737.919067383
31552.3194267 745.878417969
31430.2601639 748.823486328
31308.2009012 746.607910156
31186.1416384 739.627929688
31064.0823756 728.812255859
30942.0231129 715.553833008
30819.9638501 701.59362793
30697.9045873 688.86315918
30575.8453245 679.30456543
30453.7860618 674.682495117
30331.726799 676.410766602
30209.6675362 685.408081055
30087.6082734 701.999633789
29965.5490107 725.876586914
29843.4897479 756.114624023
29721.4304851 791.253173828
29599.3712224 829.427001953
29477.3119596 868.537597656
29355.2526968 906.447875977
29233.193434 941.179199219
29111.1341713 971.093994141
28989.0749085 995.04284668
28867.0156457 1012.46533203
28744.9563829 1023.4309082
28622.8971202 1028.6204834
28500.8378574 1029.24658203
28378.7785946 1026.92602539
28256.7193319 1023.51416016
28134.6600691 1020.91931152
28012.6008063 1020.91809082
27890.5415435 1024.98657227
27768.4822808 1034.16723633
27646.423018 1048.98120117
27524.3637552 1069.39672852
27402.3044925 1094.85253906
27280.2452297 1124.33422852
27158.1859669 1156.49328613
27036.1267041 1189.79467773
26914.0674414 1222.67993164
26792.0081786 1253.72302246
26669.9489158 1281.76867676
26547.889653 1306.03491211
26425.8303903 1326.17333984
26303.7711275 1342.28027344
26181.7118647 1354.8605957
26059.652602 1364.74975586
25937.5933392 1373.00378418
25815.5340764 1380.77026367
25693.4748136 1389.15686035
25571.4155509 1399.10839844
25449.3562881 1411.31115723
25327.2970253 1426.1282959
25205.2377625 1443.57739258
25083.1784998 1463.34863281
24961.119237 1484.86083984
24839.0599742 1507.3482666
24717.0007115 1529.9666748
24594.9414487 1551.90563965
24472.8821859 1572.49536133
24350.8229231 1591.29321289
24228.7636604 1608.14318848
24106.7043976 1623.19873047
23984.6451348 1636.90917969
23862.585872 1649.97119141
23740.5266093 1663.24926758
23618.4673465 1677.6784668
23496.4080837 1694.15710449
23374.348821 1713.4440918
23252.2895582 1736.07043457
23130.2302954 1762.27770996
23008.1710326 1791.9876709
22886.1117699 1824.80761719
22764.0525071 1860.07006836
22641.9932443 1896.9029541
22519.9339815 1934.32128906
22397.8747188 1971.33178711
22275.815456 2007.03723145
22153.7561932 2040.72998047
22031.6969305 2071.96606445
21909.6376677 2100.60888672
21787.5784049 2126.84289551
21665.5191421 2151.15075684
21543.4598794 2174.26281738
21421.4006166 2197.0793457
21299.3413538 2220.57788086
21177.282091 2245.71386719
21055.2228283 2273.3248291
20933.1635655 2304.04907227
20811.1043027 2338.2635498
20689.04504 2376.05078125
20566.9857772 2417.19287109
20444.9265144 2461.19555664
20322.8672516 2507.3347168
20200.8079889 2554.72314453
20078.7487261 2602.3885498
19956.6894633 2649.3536377
19834.6302005 2694.71386719
19712.5709378 2737.70117188
19590.511675 2777.73376465
19468.4524122 2814.44702148
19346.3931495 2847.70251465
19224.3338867 2877.58374023
19102.2746239 2904.37329102
18980.2153611 2928.52319336
18858.1560984 2950.61962891
18736.0968356 2971.34667969
18614.0375728 2991.45397949
18491.9783101 3011.72924805
18369.9190473 3032.97875977
18247.8597845 3056.0111084
18125.8005217 3081.62597656
18003.741259 3110.60253906
17881.6819962 3143.68652344
17759.6227334 3181.57080078
17637.5634706 3224.87097168
17515.5042079 3274.09289551
17393.4449451 3329.59692383
17271.3856823 3391.55761719
17149.3264196 3459.92822266
17027.2671568 3534.41174316
16905.207894 3614.44628906
16783.1486312 3699.20666504
16661.0893685 3787.62817383
16539.0301057 3878.45336914
16416.9708429 3970.29846191
16294.9115801 4061.73901367
16172.8523174 4151.40441895
16050.7930546 4238.07788086
15928.7337918 4320.78747559
15806.6745291 4398.88305664
15684.6152663 4472.0892334
15562.5560035 4540.52514648
15440.4967407 4604.69226074
15318.437478 4665.42578125
15196.3782152 4723.81518555
15074.3189524 4781.10021973
14952.2596896 4838.55236816
14830.2004269 4897.35388184
14708.1411641 4958.48681641
14586.0819013 5022.64465332
14464.0226386 5090.17578125
14341.9633758 5161.06774902
14219.904113 5234.97314453
14097.8448502 5311.27783203
13975.7855875 5389.20336914
13853.7263247 5467.93469238
13731.6670619 5546.7578125
13609.6077991 5625.19641113
13487.5485364 5703.12597656
13365.4892736 5780.85595703
13243.4300108 5859.16687012
13121.3707481 5939.29589844
12999.3114853 6022.86999512
12877.2522225 6111.78845215
12755.1929597 6208.06848145
12633.133697 6313.66345215
12511.0744342 6430.27368164
12389.0151714 6559.16784668
12266.9559086 6701.03405762
12144.8966459 6855.8770752
12022.8373831 7022.9732666
11900.7781203 7200.89013672
11778.7188576 7387.57324219
11656.6595948 7580.49230957
11534.600332 7776.8359375
11412.5410692 7973.7388916
11290.4818065 8168.51831055
11168.4225437 8358.9029541
11046.3632809 8543.2277832
10924.3040181 8720.58093262
10802.2447554 8890.8840332
10680.1854926 9054.90393066
10558.1262298 9214.18811035
10436.0669671 9370.93457031
10314.0077043 9527.80444336
10191.9484415 9687.69763184
10069.8891787 9853.51000977
9947.82991597 10027.8953857
9825.7706532 10213.0523682
9703.71139042 10410.55896
9581.65212765 10621.2625732
9459.59286488 10845.2409668
9337.5336021 11081.8312988
9215.47433933 11329.7254639
9093.41507656 11587.1188965
8971.35581379 11851.899292
8849.29655101 12121.8560791
8727.23728824 12394.888916
8605.17802547 12669.2000732
8483.1187627 12943.4477539
8361.05949992 13216.8538818
8239.00023715 13489.2537842
8116.94097438 13761.0881348
7994.88171161 14033.3405762
7872.82244883 14307.4274902
7750.76318606 14585.0570068
7628.70392329 14868.0646973
7506.64466052 15158.2490234
7384.58539774 15457.2183838
7262.52613497 15766.2598877
7140.4668722 16086.2457275
7018.40760943 16417.5754395
6896.34834665 16760.1622314
6774.28908388 17113.4539795
6652.22982111 17476.489624
6530.17055833 17847.9765625
6408.11129556 18226.3840332
6286.05203279 18610.0406494
6163.99277002 18997.2270508
6041.93350724 19386.2598877
5919.87424447 19775.5588379
5797.8149817 20163.6990967
5675.75571893 20549.4468994
5553.69645615 20931.7819824
5431.63719338 21309.9105225
5309.57793061 21683.2722168
5187.51866784 22051.5452881
5065.45940506 22414.6499023
4943.40014229 22772.7540283
4821.34087952 23126.2731934
4699.28161675 23475.871582
4577.22235397 23822.447998
4455.1630912 24167.1123047
4333.10382843 24511.1435547
4211.04456566 24855.9265137
4088.98530288 25202.8688965
3966.92604011 25553.3018799
3844.86677734 25908.3659668
3722.80751456 26268.8963623
3600.74825179 26635.3129883
3478.68898902 27007.5323486
3356.62972625 27384.9086914
3234.57046347 27766.2174072
3112.5112007 28149.6889648
2990.45193793 28533.0939941
2868.39267516 28913.880249
2746.33341238 29289.3531494
2624.27414961 29656.8883057
2502.21488684 30014.1572266
2380.15562407 30359.3492432
2258.09636129 30691.3637695
2136.03709852 31009.9543457
2013.97783575 31315.8065186
1891.91857298 31610.5335693
1769.8593102 31896.5836182
1647.80004743 32177.0605469
1525.74078466 32455.46521
1403.68152188 32735.3731689
1281.62225911 33020.074707
1159.56299634 33312.2028809
1037.50373357 33613.3829346
915.444470795 33923.9334717
793.385208022 34242.6467285
671.325945249 34566.6749268
549.266682477 34891.5318604
427.207419704 35211.2235107
305.148156932 35518.4978027
183.088894159 35805.2008057
61.0296313863 36062.7182617
-61.0296313863 36282.4688721
-183.088894159 36456.4160156
-305.148156932 36577.5579834
-427.207419704 36640.3621826
-549.266682477 36641.1108398
-671.325945249 36578.1296387
-793.385208022 36451.8883057
-915.444470795 36264.9609375
-1037.50373357 36021.8544922
-1159.56299634 35728.7186279
-1281.62225911 35392.9598389
-1403.68152189 35022.7907715
-1525.74078466 34626.7492676
-1647.80004743 34213.2205811
-1769.8593102 33790.0006104
-1891.91857298 33363.9250488
-2013.97783575 32940.5898438
-2136.03709852 32524.1777344
-2258.09636129 32117.3946533
-2380.15562407 31721.5150146
-2502.21488684 31336.5218506
-2624.27414961 30961.3248291
-2746.33341238 30594.0335693
-2868.39267516 30232.2562256
-2990.45193793 29873.4034424
-3112.5112007 29514.9669189
-3234.57046347 29154.7567139
-3356.62972625 28791.0791016
-3478.68898902 28422.84729
-3600.74825179 28049.6229248
-3722.80751456 27671.5891113
-3844.86677734 27289.4688721
-3966.92604011 26904.3967285
-4088.98530288 26517.7631836
-4211.04456566 26131.0471191
-4333.10382843 25745.6522217
-4455.1630912 25362.7641602
-4577.22235397 24983.2375488
-4699.28161675 24607.5222168
-4821.34087952 24235.6326904
-4943.40014229 23867.15979
-5065.45940506 23501.3231201
-5187.51866784 23137.0537109
-5309.57793061 22773.1020508
-5431.63719338 22408.1600342
-5553.69645615 22040.9837646
-5675.75571893 21670.5119629
-5797.8149817 21295.96521
-5919.87424447 20916.9257812
-6041.93350724 20533.3852539
-6163.99277002 20145.7634277
-6286.05203279 19754.8942871
-6408.11129556 19361.9825439
-6530.17055833 18968.5334473
-6652.22982111 18576.2606201
-6774.28908388 18186.9798584
-6896.34834665 17802.494873
-7018.40760943 17424.4831543
-7140.4668722 17054.3898926
-7262.52613497 16693.3370361
-7384.58539774 16342.0537109
-7506.64466052 16000.8342285
-7628.70392329 15669.5255127
-7750.76318606 15347.5474854
-7872.82244883 15033.9434814
-7994.88171161 14727.4622803
-8116.94097438 14426.6604004
-8239.00023715 14130.0235596
-8361.05949992 13836.0953369
-8483.1187627 13543.6046143
-8605.17802547 13251.5809326
-8727.23728824 12959.4490967
-8849.29655101 12667.092041
-8971.35581379 12374.8793945
-9093.41507656 12083.6541748
-9215.47433933 11794.6784668
-9337.5336021 11509.5422363
-9459.59286488 11230.0393066
-9581.65212765 10958.020752
-9703.71139042 10695.2398682
-9825.7706532 10443.1973877
-9947.82991597 10203.0053711
-10069.8891787 9975.27856445
-10191.9484415 9760.06713867
-10314.0077043 9556.83605957
-10436.0669671 9364.49499512
-10558.1262298 9181.47644043
-10680.1854926 9005.86035156
-10802.2447554 8835.52929688
-10924.3040181 8668.34436035
-11046.3632809 8502.32714844
-11168.4225437 8335.82763672
-11290.4818065 8167.66491699
-11412.5410692 7997.22753906
-11534.600332 7824.52111816
-11656.6595948 7650.16125488
-11778.7188576 7475.30957031
-11900.7781203 7301.55908203
-12022.8373831 7130.77978516
-12144.8966459 6964.93762207
-12266.9559086 6805.90600586
-12389.0151714 6655.2833252
-12511.0744342 6514.2401123
-12633.133697 6383.40429688
-12755.1929597 6262.79931641
-12877.2522225 6151.83886719
-12999.3114853 6049.37963867
-13121.3707481 5953.82348633
-13243.4300108 5863.26428223
-13365.4892736 5775.6574707
-13487.5485364 5689.00146484
-13609.6077991 5601.50891113
-13731.6670619 5511.75390625
-13853.7263247 5418.77807617
-13975.7855875 5322.15039062
-14097.8448502 5221.96948242
-14219.904113 5118.81787109
-14341.9633758 5013.66601562
-14464.0226386 4907.74572754
-14586.0819013 4802.40026855
-14708.1411641 4698.9329834
-14830.2004269 4598.46826172
-14952.2596896 4501.84106445
-15074.3189524 4409.52587891
-15196.3782152 4321.61157227
-15318.437478 4237.82373047
-15440.4967407 4157.59277344
-15562.5560035 4080.15441895
-15684.6152663 4004.6751709
-15806.6745291 3930.38195801
-15928.7337918 3856.68530273
-16050.7930546 3783.27587891
-16172.8523174 3710.18591309
-16294.9115801 3637.8059082
-16416.9708429 3566.85388184
-16539.0301057 3498.29968262
-16661.0893685 3433.25256348
-16783.1486312 3372.82385254
-16905.207894 3317.98010254
-17027.2671568 3269.40393066
-17149.3264196 3227.37866211
-17271.3856823 3191.71069336
-17393.4449451 3161.6986084
-17515.5042079 3136.15661621
-17637.5634706 3113.48974609
-17759.6227334 3091.81384277
-17881.6819962 3069.11218262
-18003.741259 3043.40991211
-18125.8005217 3012.95031738
-18247.8597845 2976.35681152
-18369.9190473 2932.7590332
-18491.9783101 2881.87646484
-18614.0375728 2824.04626465
-18736.0968356 2760.19470215
-18858.1560984 2691.75366211
-18980.2153611 2620.53344727
-19102.2746239 2548.56164551
-19224.3338867 2477.9074707
-19346.3931495 2410.5065918
-19468.4524122 2348.00720215
-19590.511675 2291.64587402
-19712.5709378 2242.17407227
-19834.6302005 2199.82861328
-19956.6894633 2164.35681152
-20078.7487261 2135.08630371
-20200.8079889 2111.02856445
-20322.8672516 2091.00585938
-20444.9265144 2073.78161621
-20566.9857772 2058.18444824
-20689.04504 2043.20556641
-20811.1043027 2028.0645752
-20933.1635655 2012.23425293
-21055.2228283 1995.42602539
-21177.282091 1977.53869629
-21299.3413538 1958.58215332
-21421.4006166 1938.58666992
-21543.4598794 1917.51391602
-21665.5191421 1895.18237305
-21787.5784049 1871.22375488
-21909.6376677 1845.07434082
-22031.6969305 1816.01025391
-22153.7561932 1783.22277832
-22275.815456 1745.92712402
-22397.8747188 1703.49365234
-22519.9339815 1655.58422852
-22641.9932443 1602.27819824
-22764.0525071 1544.16699219
-22886.1117699 1482.40454102
-23008.1710326 1418.6998291
-23130.2302954 1355.2479248
-23252.2895582 1294.59814453
-23374.348821 1239.46850586
-23496.4080837 1192.52233887
-23618.4673465 1156.12463379
-23740.5266093 1132.10217285
-23862.585872 1121.53369141
-23984.6451348 1124.59106445
-24106.7043976 1140.45251465
-24228.7636604 1167.2980957
-24350.8229231 1202.39697266
-24472.8821859 1242.27905273
-24594.9414487 1282.98291016
-24717.0007115 1320.3560791
-24839.0599742 1350.38769531
-24961.119237 1369.53833008
-25083.1784998 1375.04064941
-25205.2377625 1365.1427002
-25327.2970253 1339.26794434
-25449.3562881 1298.07751465
-25571.4155509 1243.42932129
-25693.4748136 1178.23144531
-25815.5340764 1106.20800781
-25937.5933392 1031.59191895
-26059.652602 958.777709961
-26181.7118647 891.959716797
-26303.7711275 834.792358398
-26425.8303903 790.100952148
-26547.889653 759.667114258
-26669.9489158 744.111206055
-26792.0081786 742.874633789
-26914.0674414 754.306884766
-27036.1267041 775.844848633
-27158.1859669 804.265625
-27280.2452297 835.98815918
-27402.3044925 867.396240234
-27524.3637552 895.148681641
-27646.423018 916.453979492
-27768.4822808 929.279541016
-27890.5415435 932.483886719
-28012.6008063 925.85949707
-28134.6600691 910.087646484
-28256.7193319 886.612060547
-28378.7785946 857.451049805
-28500.8378574 824.964233398
-28622.8971202 791.603271484
-28744.9563829 759.66796875
-28867.0156457 731.096069336
-28989.0749085 707.299682617
-29111.1341713 689.06640625
-29233.193434 676.530639648
-29355.2526968 669.209838867
-29477.3119596 666.103637695
-29599.3712224 665.837158203
-29721.4304851 666.832397461
-29843.4897479 667.487548828
-29965.5490107 666.345336914
-30087.6082734 662.232788086
-30209.6675362 654.357910156
-30331.726799 642.359375
-30453.7860618 626.302856445
-30575.8453245 606.632568359
-30697.9045873 584.082885742
-30819.9638501 559.567260742
-30942.0231129 534.056396484
-31064.0823756 508.462036133
-31186.1416384 483.541381836
-31308.2009012 459.831054688
-31430.2601639 437.618408203
-31552.3194267 416.950439453
-31674.3786895 397.679443359
-31796.4379523 379.533569336
-31918.497215 362.205322266
-32040.5564778 345.442993164
-32162.6157406 329.131469727
-32284.6750034 313.351074219
-32406.7342661 298.406982422
-32528.7935289 284.822265625
-32650.8527917 273.293823242
-32772.9120544 264.617919922
-32894.9713172 259.592285156
-33017.03058 258.905395508
-33139.0898428 263.028442383
-33261.1491055 272.122802734
-33383.2083683 285.974365234
-33505.2676311 303.965820312
-33627.3268939 325.091552734
-33749.3861566 348.014770508
-33871.4454194 371.164794922
-33993.5046822 392.864868164
-34115.5639449 411.475952148
-34237.6232077 425.546875
-34359.6824705 433.948364258
-34481.7417333 435.983764648
-34603.800996 431.459960938
-34725.8602588 420.710449219
-34847.9195216 404.569335938
-34969.9787844 384.296875
-35092.0380471 361.463256836
-35214.0973099 337.801757812
-35336.1565727 315.046630859
-35458.2158354 294.770751953
-35580.2750982 278.239135742
-35702.334361 266.29309082
-35824.3936238 259.27734375
-35946.4528865 257.014892578
-36068.5121493 258.834106445
-36190.5714121 263.643432617
-36312.6306749 270.046264648
-36434.6899376 276.484619141
-36556.7492004 281.397583008
-36678.8084632 283.376342773
-36800.8677259 281.304443359
-36922.9269887 274.466430664
-37044.9862515 262.616455078
-37167.0455143 246.001831055
-37289.104777 225.338500977
-37411.1640398 201.74206543
-37533.2233026 176.624389648
-37655.2825653 151.562988281
-37777.3418281 128.160644531
-37899.4010909 107.903808594
-38021.4603537 92.0393066406
-38143.5196164 81.4738769531
-38265.5788792 76.7095947266
-38387.638142 77.8172607422
-38509.6974048 84.4498291016
-38631.7566675 95.8895263672
-38753.8159303 111.126708984
-38875.8751931 128.957275391
-38997.9344558 148.090698242
-39119.9937186 167.256591797
-39242.0529814 185.301147461
-39364.1122442 201.264770508
-39486.1715069 214.434570312
-39608.2307697 224.371337891
-39730.2900325 230.909790039
-39852.3492953 234.133178711
-39974.408558 234.33190918
-40096.4678208 231.948242188
-40218.5270836 227.516723633
-40340.5863463 221.60559082
-40462.6456091 214.76550293
-40584.7048719 207.490966797
-40706.7641347 200.194213867
-40828.8233974 193.193359375
-40950.8826602 186.714477539
-41072.941923 180.901855469
-41195.0011858 175.836181641
-41317.0604485 171.551635742
-41439.1197113 168.054931641
-41561.1789741 165.336425781
-41683.2382368 163.374755859
-41805.2974996 162.13671875
-41927.3567624 161.568359375
-42049.4160252 161.583007812
-42171.4752879 162.047241211
-42293.5345507 162.770507812
-42415.5938135 163.497192383
-42537.6530763 163.907836914
-42659.712339 163.629882812
-42781.7716018 162.254760742
-42903.8308646 159.366333008
-43025.8901273 154.573608398
-43147.9493901 147.545532227
-43270.0086529 138.04699707
-43392.0679157 125.967651367
-43514.1271784 111.344726562
-43636.1864412 94.3735351562
-43758.245704 75.4056396484
-43880.3049668 54.9360351562
-44002.3642295 33.5766601562
-44124.4234923 12.021484375
-44246.4827551 -8.99389648438
-44368.5420178 -28.7376708984
-44490.6012806 -46.5233154297
-44612.6605434 -61.7491455078
-44734.7198062 -73.9293212891
-44856.7790689 -82.7160644531
-44978.8383317 -87.9135742188
-45100.8975945 -89.4801025391
-45222.9568573 -87.5228271484
-45345.01612 -82.2872314453
-45467.0753828 -74.1391601562
-45589.1346456 -63.546875
-45711.1939083 -51.0588378906
-45833.2531711 -37.2849121094
-45955.3124339 -22.8752441406
-46077.3716967 -8.49963378906
-46199.4309594 5.17175292969
-46321.4902222 17.4923095703
-46443.549485 27.8621826172
-46565.6087478 35.7552490234
-46687.6680105 40.7491455078
-46809.7272733 42.5549316406
-46931.7865361 41.0462646484
-47053.8457988 36.2845458984
-47175.9050616 28.5355224609
-47297.9643244 18.2769775391
-47420.0235872 6.18933105469
-47542.0828499 -6.86804199219
-47664.1421127 -19.900390625
-47786.2013755 -31.8345947266
-47908.2606382 -41.5925292969
-48030.319901 -48.1724853516
-48152.3791638 -50.7322998047
-48274.4384266 -48.66796875
-48396.4976893 -41.6798095703
-48518.5569521 -29.81640625
-48640.6162149 -13.4931640625
-48762.6754777 6.52075195312
-48884.7347404 29.1472167969
-49006.7940032 53.07421875
-49128.853266 76.8560791016
-49250.9125287 99.0314941406
-49372.9717915 118.246582031
-49495.0310543 133.374023438
-49617.0903171 143.616210938
-49739.1495798 148.577392578
-49861.2088426 148.302612305
-49983.2681054 143.274169922
-50105.3273682 134.362792969
-50227.3866309 122.743530273
-50349.4458937 109.774536133
-50471.5051565 96.8590087891
-50593.5644192 85.2978515625
-50715.623682 76.1507568359
-50837.6829448 70.1209716797
-50959.7422076 67.4757080078
-51081.8014703 68.0120849609
-51203.8607331 71.0753173828
-51325.9199959 75.6265869141
-51447.9792587 80.3559570312
-51570.0385214 83.8312988281
-51692.0977842 84.6646728516
-51814.157047 81.6822509766
-51936.2163097 74.076171875
-52058.2755725 61.5233154297
-52180.3348353 44.2557373047
-52302.3940981 23.0705566406
-52424.4533608 -0.719116210938
-52546.5126236 -25.3963623047
-52668.5718864 -48.9998779297
-52790.6311492 -69.5200195312
-52912.6904119 -85.1112060547
-53034.7496747 -94.2960205078
-53156.8089375 -96.1434326172
-53278.8682002 -90.3961181641
-53400.927463 -77.5345458984
-53522.9867258 -58.767578125
-53645.0459886 -35.9461669922
-53767.1052513 -11.4064941406
-53889.1645141 12.2421875
-54011.2237769 32.369140625
-54133.2830397 46.5845947266
-54255.3423024 52.990234375
-54377.4015652 50.3887939453
-54499.460828 38.4307861328
-54621.5200907 17.6839599609
-54743.5793535 -10.3894042969
-54865.6386163 -43.5438232422
-54987.6978791 -78.9418945312
-55109.7571418 -113.411132812
-55231.8164046 -143.741943359
-55353.8756674 -166.994873047
-55475.9349302 -180.790893555
-55597.9941929 -183.553100586
-55720.0534557 -174.674438477
-55842.1127185 -154.595092773
-55964.1719812 -124.779663086
-56086.231244 -87.5921630859
-56208.2905068 -46.0845947266
-56330.3497696 -3.71520996094
-56452.4090323 35.9755859375
-56574.4682951 69.7003173828
-56696.5275579 94.7341308594
-56818.5868206 109.174560547
-56940.6460834 112.117431641
-57062.7053462 103.73815918
-57184.764609 85.2647705078
-57306.8238717 58.8474121094
-57428.8831345 27.3374023438
-57550.9423973 -6.00366210938
-57673.0016601 -37.8331298828
-57795.0609228 -65.0623779297
-57917.1201856 -85.1644287109
-58039.1794484 -96.421875
-58161.2387111 -98.0892333984
-58283.2979739 -90.4538574219
-58405.3572367 -74.7896728516
-58527.4164995 -53.2073974609
-58649.4757622 -28.4173583984
-58771.535025 -3.43090820312
-58893.5942878 18.7703857422
-59015.6535506 35.5618896484
-59137.7128133 44.9652099609
-59259.7720761 45.8692626953
-59381.8313389 38.158203125
-59503.8906016 22.7358398438
-59625.9498644 1.43811035156
-59748.0091272 -23.1528320312
-59870.06839 -47.9790039062
-59992.1276527 -69.8284912109
-60114.1869155 -85.6821289062
-60236.2461783 -93.0416259766
-60358.3054411 -90.2119140625
-60480.3647038 -76.5024414062
-60602.4239666 -52.3302001953
-60724.4832294 -19.2073974609
-60846.5424921 20.3787841797
-60968.6017549 63.1912841797
-61090.6610177 105.544799805
-61212.7202805 143.658203125
-61334.7795432 174.020629883
-61456.838806 193.736572266
-61578.8980688 200.813354492
-61700.9573316 194.364624023
-61823.0165943 174.707275391
-61945.0758571 143.344604492
-62067.1351199 102.833862305
-62189.1943826 56.5560302734
-62311.2536454 8.40539550781
-62433.3129082 -37.5673828125
-62555.372171 -77.5239257812
-62677.4314337 -108.185302734
-62799.4906965 -127.12109375
-62921.5499593 -132.957641602
-63043.6092221 -125.483032227
-63165.6684848 -105.641967773
-63287.7277476 -75.4245605469
-63409.7870104 -37.66015625
-63531.8462731 4.26159667969
-63653.9055359 46.7126464844
-63775.9647987 86.1591796875
-63898.0240615 119.474731445
-64020.0833242 144.203369141
-64142.142587 158.746948242
-64264.2018498 162.467041016
-64386.2611126 155.688964844
-64508.3203753 139.615722656
-64630.3796381 116.164916992
-64752.4389009 87.7451171875
-64874.4981636 57.0006103516
-64996.5574264 26.5501708984
-65118.6166892 -1.2548828125
-65240.675952 -24.5274658203
-65362.7352147 -41.9803466797
-65484.7944775 -52.9918212891
-65606.8537403 -57.5971679688
-65728.9130031 -56.4141845703
-65850.9722658 -50.5140380859
-65973.0315286 -41.2562255859
-66095.0907914 -30.1105957031
-66217.1500541 -18.4835205078
-66339.2093169 -7.57263183594
-66461.2685797 1.73791503906
-66583.3278425 8.93249511719
-66705.3871052 13.8619384766
-66827.446368 16.6965332031
-66949.5056308 17.8353271484
-67071.5648935 17.7930908203
-67193.6241563 17.0802001953
-67315.6834191 16.0899658203
-67437.7426819 15.0155029297
-67559.8019446 13.8032226562
-67681.8612074 12.1522216797
-67803.9204702 9.560546875
-67925.979733 5.41064453125
-68048.0389957 -0.914916992188
-68170.0982585 -9.90441894531
-68292.1575213 -21.7907714844
-68414.216784 -36.44921875
-68536.2760468 -53.3322753906
-68658.3353096 -71.4539794922
-68780.3945724 -89.4326171875
-68902.4538351 -105.586791992
-69024.5130979 -118.082275391
-69146.5723607 -125.112426758
-69268.6316235 -125.094848633
-69390.6908862 -116.865234375
-69512.750149 -99.8413085938
-69634.8094118 -74.1417236328
-69756.8686745 -40.6412353516
-69878.9279373 -0.951538085938
-70000.9872001 42.6710205078
-70123.0464629 87.490234375
-70245.1057256 130.508422852
-70367.1649884 168.723999023
-70489.2242512 199.400268555
-70611.283514 220.32019043
-70733.3427767 230.001831055
-70855.4020395 227.850463867
-70977.4613023 214.231445312
-71099.520565 190.454223633
-71221.5798278 158.66784668
-71343.6390906 121.673950195
-71465.6983534 82.6771240234
-71587.7576161 44.9937744141
-71709.8168789 11.7465820312
-71831.8761417 -14.4224853516
-71953.9354045 -31.5970458984
-72075.9946672 -38.7609863281
-72198.05393 -35.8889160156
-72320.1131928 -23.9400634766
-72442.1724555 -4.75854492188
-72564.2317183 19.1116943359
-72686.2909811 44.6794433594
-72808.3502439 68.8013916016
-72930.4095066 88.4903564453
-73052.4687694 101.208251953
-73174.5280322 105.11340332
-73296.587295 99.2388916016
-73418.6465577 83.5859375
-73540.7058205 59.1217041016
-73662.7650833 27.6842041016
-73784.824346 -8.19763183594
-73906.8836088 -45.5491943359
-74028.9428716 -81.2358398438
-74151.0021344 -112.263793945
-74273.0613971 -136.063476562
-74395.1206599 -150.730102539
-74517.1799227 -155.197875977
-74639.2391855 -149.333007812
-74761.2984482 -133.936523438
-74883.357711 -110.656494141
-75005.4169738 -81.8239746094
-75127.4762365 -50.2258300781
-75249.5354993 -18.8365478516
-75371.5947621 9.45910644531
-75493.6540249 32.1334228516
-75615.7132876 47.2410888672
-75737.7725504 53.5858154297
-75859.8318132 50.8142089844
-75981.8910759 39.4271240234
-76103.9503387 20.7116699219
-76226.0096015 -3.39685058594
-76348.0688643 -30.5102539062
-76470.128127 -58.0170898438
-76592.1873898 -83.3255615234
-76714.2466526 -104.095825195
-76836.3059154 -118.440673828
-76958.3651781 -125.075195312
-77080.4244409 -123.406982422
-77202.4837037 -113.557373047
-77324.5429664 -96.3178710938
-77446.6022292 -73.0469970703
-77568.661492 -45.521484375
-77690.7207548 -15.7586669922
-77812.7800175 14.1726074219
-77934.8392803 42.3342285156
-78056.8985431 67.0756835938
-78178.9578059 87.1527099609
-78301.0170686 101.802246094
-78423.0763314 110.764404297
-78545.1355942 114.256713867
-78667.1948569 112.906738281
-78789.2541197 107.651733398
-78911.3133825 99.619140625
-79033.3726453 89.9997558594
-79155.431908 79.9291992188
-79277.4911708 70.3878173828
-79399.5504336 62.1254882812
-79521.6096964 55.6206054688
-79643.6689591 51.0705566406
-79765.7282219 48.4117431641
-79887.7874847 47.3656005859
-80009.8467474 47.5008544922
-80131.9060102 48.3033447266
-80253.965273 49.2442626953
-80376.0245358 49.8406982422
-80498.0837985 49.7003173828
-80620.1430613 48.5473632812
-80742.2023241 46.2308349609
-80864.2615869 42.7136230469
-80986.3208496 38.0499267578
-81108.3801124 32.3532714844
-81230.4393752 25.7647705078
-81352.4986379 18.4240722656
-81474.5579007 10.44921875
-81596.6171635 1.92980957031
-81718.6764263 -7.06726074219
-81840.735689 -16.4818115234
-81962.7949518 -26.2327880859
-82084.8542146 -36.1899414062
-82206.9134774 -46.1461181641
-82328.9727401 -55.7972412109
-82451.0320029 -64.7368164062
-82573.0912657 -72.4633789062
-82695.1505284 -78.4100341797
-82817.2097912 -81.9869384766
-82939.269054 -82.6397705078
-83061.3283168 -79.9143066406
-83183.3875795 -73.5227050781
-83305.4468423 -63.4020996094
-83427.5061051 -49.7586669922
-83549.5653679 -33.0891113281
-83671.6246306 -14.1766357422
-83793.6838934 5.9423828125
-83915.7431562 26.0401611328
-84037.8024189 44.7829589844
-84159.8616817 60.8337402344
-84281.9209445 72.96484375
-84403.9802073 80.1684570312
-84526.03947 81.7547607422
-84648.0987328 77.427734375
-84770.1579956 67.3316650391
-84892.2172583 52.0599365234
-85014.2765211 32.6265869141
-85136.3357839 10.4002685547
-85258.3950467 -12.9949951172
-85380.4543094 -35.8028564453
-85502.5135722 -56.2720947266
-85624.572835 -72.7960205078
-85746.6320978 -84.0430908203
-85868.6913605 -89.0637207031
-85990.7506233 -87.3690185547
-86112.8098861 -78.9676513672
-86234.8691488 -64.3653564453
-86356.9284116 -44.5198974609
-86478.9876744 -20.7618408203
-86601.0469372 5.31652832031
-86723.1061999 31.9909667969
-86845.1654627 57.5427246094
-86967.2247255 80.3927001953
-87089.2839883 99.2197265625
-87211.343251 113.054199219
-87333.4025138 121.337036133
-87455.4617766 123.943603516
-87577.5210393 121.169433594
-87699.5803021 113.679321289
-87821.6395649 102.430541992
-87943.6988277 88.5703125
-88065.7580904 73.3271484375
-88187.8173532 57.8974609375
-88309.876616 43.3444824219
-88431.9358788 30.5135498047
-88553.9951415 19.9738769531
-88676.0544043 11.9899902344
-88798.1136671 6.52197265625
-88920.1729298 3.25720214844
-89042.2321926 1.66540527344
-89164.2914554 1.07153320312
-89286.3507182 0.741333007812
-89408.4099809 -0.033447265625
-89530.4692437 -1.85607910156
-89652.5285065 -5.15759277344
-89774.5877693 -10.15234375
-89896.647032 -16.8145751953
-90018.7062948 -24.8812255859
-90140.7655576 -33.8785400391
-90262.8248203 -43.1687011719
-90384.8840831 -52.0134277344
-90506.9433459 -59.6453857422
-90629.0026087 -65.3441162109
-90751.0618714 -68.5048828125
-90873.1211342 -68.6995849609
-90995.180397 -65.7188720703
-91117.2396598 -59.5959472656
-91239.2989225 -50.6086425781
-91361.3581853 -39.2590332031
-91483.4174481 -26.2353515625
-91605.4767108 -12.3563232422
-91727.5359736 1.49389648438
-91849.5952364 14.4375
-91971.6544992 25.6721191406
-92093.7137619 34.5345458984
-92215.7730247 40.5515136719
-92337.8322875 43.4749755859
-92459.8915503 43.2980957031
-92581.950813 40.2515869141
-92704.0100758 34.7799072266
-92826.0693386 27.5006103516
-92948.1286013 19.1497802734
-93070.1878641 10.5172119141
-93192.2471269 2.37866210938
-93314.3063897 -4.57092285156
-93436.3656524 -9.77697753906
-93558.4249152 -12.8714599609
-93680.484178 -13.705078125
-93802.5434408 -12.3579101562
-93924.6027035 -9.13134765625
-94046.6619663 -4.51977539062
-94168.7212291 0.835571289062
-94290.7804918 6.20715332031
-94412.8397546 10.8493652344
-94534.8990174 14.0728759766
-94656.9582802 15.3122558594
-94779.0175429 14.1875
-94901.0768057 10.548828125
-95023.1360685 4.50170898438
-95145.1953312 -3.59057617188
-95267.254594 -13.1291503906
-95389.3138568 -23.3229980469
-95511.3731196 -33.2568359375
-95633.4323823 -41.9689941406
-95755.4916451 -48.5435791016
-95877.5509079 -52.1989746094
-95999.6101707 -52.3732910156
-96121.6694334 -48.7906494141
-96243.7286962 -41.5086669922
-96365.787959 -30.9360351562
-96487.8472217 -17.8194580078
-96609.9064845 -3.19958496094
-96731.9657473 11.6630859375
-96854.0250101 25.3874511719
-96976.0842728 36.5852050781
-97098.1435356 43.9846191406
-97220.2027984 46.5494384766
-97342.2620612 43.5827636719
-97464.3213239 34.8084716797
-97586.3805867 20.4171142578
-97708.4398495 1.0751953125
-97830.4991122 -22.1082763672
-97952.558375 -47.6571044922
-98074.6176378 -73.8356933594
-98196.6769006 -98.7874755859
-98318.7361633 -120.687866211
-98440.7954261 -137.90234375
-98562.8546889 -149.132080078
-98684.9139517 -153.535766602
-98806.9732144 -150.816894531
-98929.0324772 -141.264038086
-99051.09174 -125.741210938
-99173.1510027 -105.628051758
-99295.2102655 -82.7109375
-99417.2695283 -59.03515625
-99539.3287911 -36.7303466797
-99661.3880538 -17.8243408203
-99783.4473166 -4.05920410156
-99905.5065794 3.27038574219
-100027.565842 3.44274902344
-100149.625105 -3.61315917969
-100271.684368 -17.2980957031
-100393.74363 -36.3792724609
-100515.802893 -59.0895996094
-100637.862156 -83.2734375
-100759.921419 -106.573364258
-100881.980682 -126.63659668
-101004.039944 -141.327880859
-101126.099207 -148.924804688
-101248.15847 -148.282714844
-101370.217733 -138.948486328
-101492.276995 -121.217041016
-101614.336258 -96.12109375
-101736.395521 -65.35546875
-101858.454784 -31.1420898438
-101980.514047 3.95385742188
-102102.573309 37.2403564453
-102224.632572 66.1279296875
-102346.691835 88.3530273438
-102468.751098 102.174194336
-102590.81036 106.523681641
-102712.869623 101.10168457
-102834.928886 86.4039306641
-102956.988149 63.6784667969
-103079.047411 34.8195800781
-103201.106674 2.203125
-103323.165937 -31.5169677734
-103445.2252 -63.6376953125
-103567.284463 -91.6359863281
-103689.343725 -113.381591797
-103811.402988 -127.312255859
-103933.462251 -132.557617188
-104055.521514 -128.999145508
-104177.580776 -117.264892578
-104299.640039 -98.6551513672
-104421.699302 -75.0142822266
-104543.758565 -48.5516357422
-104665.817828 -21.6375732422
-104787.87709 3.41259765625
-104909.936353 24.5444335938
-105031.995616 40.1405029297
-105154.054879 49.1535644531
-105276.114141 51.1834716797
-105398.173404 46.4925537109
-105520.232667 35.9587402344
-105642.29193 20.9730224609
-105764.351192 3.29077148438
-105886.410455 -15.1474609375
-106008.469718 -32.4093017578
-106130.528981 -46.7574462891
-106252.588244 -56.8151855469
-106374.647506 -61.693359375
-106496.706769 -61.0686035156
-106618.766032 -55.2059326172
-106740.825295 -44.9230957031
-106862.884557 -31.5031738281
-106984.94382 -16.5632324219
-107107.003083 -1.89123535156
-107229.062346 10.7299804688
-107351.121609 19.6994628906
-107473.180871 23.7550048828
-107595.240134 22.0971679688
-107717.299397 14.4702148438
-107839.35866 1.19104003906
-107961.417922 -16.8737792969
-108083.477185 -38.3828125
-108205.536448 -61.6362304688
-108327.595711 -84.7237548828
-108449.654973 -105.692138672
-108571.714236 -122.713745117
-108693.773499 -134.242675781
-108815.832762 -139.145996094
-108937.892025 -136.796386719
-109059.951287 -127.120239258
-109182.01055 -110.599853516
-109304.069813 -88.2259521484
-109426.129076 -61.4108886719
-109548.188338 -31.8682861328
-109670.247601 -1.47216796875
-109792.306864 27.8937988281
-109914.366127 54.4813232422
-110036.42539 76.8059082031
-110158.484652 93.7485351562
-110280.543915 104.621826172
-110402.603178 109.199462891
-110524.662441 107.705078125
-110646.721703 100.765136719
-110768.780966 89.3331298828
-110890.840229 74.5906982422
-111012.899492 57.8380126953
-111134.958754 40.3814697266
-111257.018017 23.4304199219
-111379.07728 8.01086425781
-111501.136543 -5.09936523438
-111623.195806 -15.4075927734
-111745.255068 -22.7143554688
-111867.314331 -27.0968017578
-111989.373594 -28.8681640625
-112111.432857 -28.5205078125
-112233.492119 -26.6573486328
-112355.551382 -23.9227294922
-112477.610645 -20.9360351562
-112599.669908 -18.2340087891
-112721.729171 -16.2296142578
-112843.788433 -15.1865234375
-112965.847696 -15.2132568359
-113087.906959 -16.2718505859
-113209.966222 -18.2017822266
-113332.025484 -20.7546386719
-113454.084747 -23.6322021484
-113576.14401 -26.5262451172
-113698.203273 -29.154296875
-113820.262535 -31.2862548828
-113942.321798 -32.7623291016
-114064.381061 -33.4982910156
-114186.440324 -33.4799804688
-114308.499587 -32.7489013672
-114430.558849 -31.3796386719
-114552.618112 -29.4561767578
-114674.677375 -27.0456542969
-114796.736638 -24.1791992188
-114918.7959 -20.8376464844
-115040.855163 -16.9471435547
-115162.914426 -12.3853759766
-115284.973689 -6.99658203125
-115407.032952 -0.615112304688
-115529.092214 6.90454101562
-115651.151477 15.6561279297
-115773.21074 25.6519775391
-115895.270003 36.7962646484
-116017.329265 48.8704833984
-116139.388528 61.5275878906
-116261.447791 74.3001708984
-116383.507054 86.6215820312
-116505.566316 97.8596191406
-116627.625579 107.360107422
-116749.684842 114.496826172
-116871.744105 118.723754883
-116993.803368 119.624389648
-117115.86263 116.95690918
-117237.921893 110.682617188
-117359.981156 100.985595703
-117482.040419 88.271484375
-117604.099681 73.1497802734
-117726.158944 56.3989257812
-117848.218207 38.9169921875
-117970.27747 21.6593017578
-118092.336732 5.57141113281
-118214.395995 -8.48132324219
-118336.455258 -19.7788085938
-118458.514521 -27.8016357422
-118580.573784 -32.2722167969
-118702.633046 -33.1776123047
-118824.692309 -30.7720947266
-118946.751572 -25.5581054688
-119068.810835 -18.24609375
-119190.870097 -9.69909667969
-119312.92936 -0.861450195312
-119434.988623 7.31799316406
-119557.047886 13.9665527344
-119679.107149 18.3602294922
-119801.166411 19.9886474609
-119923.225674 18.6005859375
-120045.284937 14.2298583984
-120167.3442 7.19702148438
-120289.403462 -1.91223144531
-120411.462725 -12.2934570312
-120533.521988 -22.9866943359
-120655.581251 -32.9576416016
-120777.640513 -41.1853027344
-120899.699776 -46.7515869141
-121021.759039 -48.9243164062
-121143.818302 -47.2279052734
-121265.877565 -41.4936523438
-121387.936827 -31.8854980469
-121509.99609 -18.900390625
-121632.055353 -3.33850097656
-121754.114616 13.75
-121876.173878 31.1428222656
-121998.233141 47.5373535156
-122120.292404 61.6520996094
-122242.351667 72.3302001953
-122364.41093 78.6320800781
-122486.470192 79.9150390625
-122608.529455 75.8875732422
-122730.588718 66.6378173828
-122852.647981 52.6302490234
-122974.707243 34.6722412109
-123096.766506 13.8520507812
-123218.825769 -8.54614257812
-123340.885032 -31.1441650391
-123462.944294 -52.578125
-123585.003557 -71.6071777344
-123707.06282 -87.2094726562
-123829.122083 -98.6600341797
-123951.181346 -105.583129883
-124073.240608 -107.971069336
-124195.299871 -106.175292969
-124317.359134 -100.861572266
-124439.418397 -92.9404296875
-124561.477659 -83.4755859375
-124683.536922 -73.5804443359
-124805.596185 -64.3106689453
-124927.655448 -56.564453125
-125049.714711 -51.0001220703
-125171.773973 -47.9765625
-125293.833236 -47.5250244141
-125415.892499 -49.3536376953
-125537.951762 -52.8854980469
-125660.011024 -57.3247070312
-125782.070287 -61.7474365234
-125904.12955 -65.2055664062
-126026.188813 -66.8366699219
-126148.248075 -65.9656982422
-126270.307338 -62.1906738281
-126392.366601 -55.4425048828
-126514.425864 -46.0114746094
-126636.485127 -34.5379638672
-126758.544389 -21.9676513672
-126880.603652 -9.47131347656
-127002.662915 1.65881347656
-127124.722178 10.1326904297
-127246.78144 14.7897949219
-127368.840703 14.7208251953
-127490.899966 9.37158203125
-127612.959229 -1.38208007812
-127735.018492 -17.1975097656
-127857.077754 -37.2670898438
-127979.137017 -60.3660888672
-128101.19628 -84.9371337891
-128223.255543 -109.210205078
-128345.314805 -131.344360352
-128467.374068 -149.580078125
-128589.433331 -162.39074707
-128711.492594 -168.614990234
-128833.551856 -167.564575195
-128955.611119 -159.08996582
-129077.670382 -143.604248047
-129199.729645 -122.058349609
-129321.788908 -95.8703613281
-129443.84817 -66.8154296875
-129565.907433 -36.8854980469
-129687.966696 -8.13049316406
-129810.025959 17.5056152344
-129932.085221 38.3372802734
-130054.144484 53.0679931641
-130176.203747 60.8864746094
-130298.26301 61.51953125
-130420.322273 55.2408447266
-130542.381535 42.830078125
-130664.440798 25.4935302734
-130786.500061 4.7490234375
-130908.559324 -17.7105712891
-131030.618586 -40.1663818359
-131152.677849 -61.0151367188
-131274.737112 -78.896484375
-131396.796375 -92.79296875
-131518.855637 -102.093139648
-131640.9149 -106.615112305
-131762.974163 -106.58972168
-131885.033426 -102.60559082
-132007.092689 -95.5246582031
-132129.151951 -86.3768310547
-132251.211214 -76.2442626953
-132373.270477 -66.1500244141
-132495.32974 -56.9588623047
-132617.389002 -49.3034667969
-132739.448265 -43.5379638672
-132861.507528 -39.7276611328
-132983.566791 -37.6707763672
-133105.626054 -36.9495849609
-133227.685316 -37.0045166016
-133349.744579 -37.2224121094
-133471.803842 -37.0272216797
-133593.863105 -35.9627685547
-133715.922367 -33.7603759766
-133837.98163 -30.3809814453
-133960.040893 -26.0269775391
-134082.100156 -21.1253662109
-134204.159418 -16.2805175781
-134326.218681 -12.2047119141
-134448.277944 -9.63195800781
-134570.337207 -9.22705078125
-134692.39647 -11.4970703125
-134814.455732 -16.7191162109
-134936.514995 -24.8901367188
-135058.574258 -35.7055664062
-135180.633521 -48.5705566406
-135302.692783 -62.6423339844
-135424.752046 -76.9013671875
-135546.811309 -90.2421875
-135668.870572 -101.578491211
-135790.929835 -109.947021484
-135912.989097 -114.603515625
-136035.04836 -115.100097656
-136157.107623 -111.332519531
-136279.166886 -103.557006836
-136401.226148 -92.3717041016
-136523.285411 -78.6634521484
-136645.344674 -63.5281982422
-136767.403937 -48.1700439453
-136889.463199 -33.7897949219
-137011.522462 -21.4731445312
-137133.581725 -12.0931396484
-137255.640988 -6.23046875
-137377.700251 -4.12451171875
-137499.759513 -5.65795898438
-137621.818776 -10.3743896484
-137743.878039 -17.5291748047
-137865.937302 -26.1668701172
-137987.996564 -35.2149658203
-138110.055827 -43.5885009766
-138232.11509 -50.2901611328
-138354.174353 -54.4979248047
-138476.233616 -55.6320800781
-138598.292878 -53.3942871094
-138720.352141 -47.7760009766
-138842.411404 -39.0368652344
-138964.470667 -27.6568603516
-139086.529929 -14.2680664062
-139208.589192 0.4248046875
-139330.648455 15.7250976562
-139452.707718 31.0170898438
-139574.76698 45.8215332031
-139696.826243 59.8277587891
-139818.885506 72.8991699219
-139940.944769 85.0512695312
-140063.004032 96.4047851562
-140185.063294 107.120849609
-140307.122557 117.328125
-140429.18182 127.048583984
-140551.241083 136.136108398
-140673.300345 144.234985352
-140795.359608 150.766601562
-140917.418871 154.94909668
-141039.478134 155.849487305
-141161.537397 152.468139648
-141283.596659 143.84375
-141405.655922 129.173950195
-141527.715185 107.936035156
-141649.774448 79.994140625
-141771.83371 45.6837158203
-141893.892973 5.85656738281
-142015.952236 -38.1179199219
-142138.011499 -84.4007568359
-142260.070761 -130.778320312
-142382.130024 -174.803710938
-142504.189287 -213.968017578
-142626.24855 -245.892822266
-142748.307813 -268.525634766
-142870.367075 -280.32043457
-142992.426338 -280.386962891
-143114.485601 -268.594726562
-143236.544864 -245.618041992
-143358.604126 -212.918457031
-143480.663389 -172.662109375
-143602.722652 -127.576293945
-143724.781915 -80.7572021484
-143846.841178 -35.4418945312
-143968.90044 5.23510742188
-144090.959703 38.4833984375
-144213.018966 62.0717773438
-144335.078229 74.5046386719
-144457.137491 75.1375732422
-144579.196754 64.2287597656
-144701.256017 42.9155273438
-144823.31528 13.123046875
-144945.374542 -22.5913085938
-145067.433805 -61.2437744141
-145189.493068 -99.6607666016
-145311.552331 -134.731323242
-145433.611594 -163.649658203
-145555.670856 -184.130737305
-145677.730119 -194.582275391
-145799.789382 -194.217651367
-145921.848645 -183.10144043
-146043.907907 -162.127929688
-146165.96717 -132.933959961
-146288.026433 -97.7526855469
-146410.085696 -59.2269287109
-146532.144959 -20.1917724609
-146654.204221 16.5485839844
-146776.263484 48.4377441406
-146898.322747 73.3538818359
-147020.38201 89.7595214844
-147142.441272 96.7976074219
-147264.500535 94.3308105469
-147386.559798 82.9248046875
-147508.619061 63.7760009766
-147630.678323 38.5925292969
-147752.737586 9.44384765625
-147874.796849 -21.4127197266
-147996.856112 -51.7115478516
-148118.915375 -79.3479003906
-148240.974637 -102.527709961
-148363.0339 -119.884155273
-148485.093163 -130.556884766
-148607.152426 -134.225585938
-148729.211688 -131.103271484
-148851.270951 -121.887817383
-148973.330214 -107.681396484
-149095.389477 -89.8830566406
-149217.44874 -70.0675048828
-149339.508002 -49.8575439453
-149461.567265 -30.8017578125
-149583.626528 -14.265625
-149705.685791 -1.34326171875
-149827.745053 7.20593261719
-149949.804316 10.9903564453
-150071.863579 9.9921875
-150193.922842 4.54565429688
-150315.982104 -4.70935058594
-150438.041367 -16.8919677734
-150560.10063 -30.9581298828
-150682.159893 -45.7847900391
-150804.219156 -60.2575683594
-150926.278418 -73.3497314453
-151048.337681 -84.1937255859
-151170.396944 -92.1373291016
-151292.456207 -96.7817382812
-151414.515469 -98.0023193359
-151536.574732 -95.9475097656
-151658.633995 -91.0202636719
-151780.693258 -83.8400878906
-151902.752521 -75.1931152344
-152024.811783 -65.9672851562
-152146.871046 -57.0841064453
-152268.930309 -49.4255371094
-152390.989572 -43.7652587891
-152513.048834 -40.705078125
-152635.108097 -40.6259765625
-152757.16736 -43.6528320312
-152879.226623 -49.6376953125
-153001.285885 -58.1651611328
-153123.345148 -68.5758056641
-153245.404411 -80.0115966797
-153367.463674 -91.4764404297
-153489.522937 -101.911254883
-153611.582199 -110.275512695
-153733.641462 -115.630371094
-153855.700725 -117.218139648
-153977.759988 -114.529785156
-154099.81925 -107.355102539
-154221.878513 -95.8115234375
-154343.937776 -80.34765625
-154465.997039 -61.7213134766
-154588.056302 -40.9515380859
-154710.115564 -19.2487792969
-154832.174827 2.07238769531
-154954.23409 21.6916503906
-155076.293353 38.3828125
-155198.352615 51.1105957031
-155320.411878 59.1130371094
-155442.471141 61.9639892578
-155564.530404 59.6110839844
-155686.589666 52.3825683594
-155808.648929 40.9670410156
-155930.708192 26.3623046875
-156052.767455 9.80126953125
-156174.826718 -7.34143066406
-156296.88598 -23.6530761719
-156418.945243 -37.7885742188
-156541.004506 -48.5715332031
-156663.063769 -55.0791015625
-156785.123031 -56.7066650391
-156907.182294 -53.2067871094
-157029.241557 -44.6997070312
-157151.30082 -31.6557617188
-157273.360083 -14.8510742188
-157395.419345 4.69702148438
-157517.478608 25.8112792969
-157639.537871 47.2424316406
-157761.597134 67.7585449219
-157883.656396 86.2275390625
-158005.715659 101.687744141
-158127.774922 113.399536133
-158249.834185 120.878173828
-158371.893447 123.905517578
-158493.95271 122.522216797
-158616.011973 117.001464844
-158738.071236 107.812988281
-158860.130499 95.5753173828
-158982.189761 81.0064697266
-159104.249024 64.8767089844
-159226.308287 47.9639892578
-159348.36755 31.0174560547
-159470.426812 14.7302246094
-159592.486075 -0.281616210938
-159714.545338 -13.4910888672
-159836.604601 -24.4682617188
-159958.663864 -32.8843994141
-160080.723126 -38.5162353516
-160202.782389 -41.2509765625
-160324.841652 -41.0910644531
-160446.900915 -38.1618652344
-160568.960177 -32.71875
-160691.01944 -25.1514892578
-160813.078703 -15.9825439453
-160935.137966 -5.85986328125
-161057.197228 4.46337890625
-161179.256491 14.16015625
-161301.315754 22.3726806641
-161423.375017 28.2683105469
-161545.43428 31.1014404297
-161667.493542 30.2813720703
-161789.552805 25.4361572266
-161911.612068 16.4686279297
-162033.671331 3.59619140625
-162155.730593 -12.6307373047
-162277.789856 -31.3364257812
-162399.849119 -51.3555908203
-162521.908382 -71.2998046875
-162643.967645 -89.6474609375
-162766.026907 -104.855957031
-162888.08617 -115.48449707
-163010.145433 -120.320068359
-163132.204696 -118.493041992
-163254.263958 -109.573852539
-163376.323221 -93.6394042969
-163498.382484 -71.3002929688
-163620.441747 -43.6860351562
-163742.501009 -12.3856201172
-163864.560272 20.6531982422
-163986.619535 53.259765625
-164108.678798 83.2014160156
-164230.738061 108.35559082
-164352.797323 126.880249023
-164474.856586 137.366455078
-164596.915849 138.959716797
-164718.975112 131.440063477
-164841.034374 115.250732422
-164963.093637 91.4727783203
-165085.1529 61.7475585938
-165207.212163 28.1511230469
-165329.271425 -6.96752929688
-165451.330688 -41.1719970703
-165573.389951 -72.1319580078
-165695.449214 -97.8074951172
-165817.508477 -116.608154297
-165939.567739 -127.514526367
-166061.627002 -130.149047852
-166183.686265 -124.793945312
-166305.745528 -112.351806641
-166427.80479 -94.2541503906
-166549.864053 -72.3278808594
-166671.923316 -48.6295166016
-166793.982579 -25.265625
-166916.041842 -4.21130371094
-167038.101104 12.8520507812
-167160.160367 24.6700439453
-167282.21963 30.5052490234
-167404.278893 30.1791992188
-167526.338155 24.0620117188
-167648.397418 13.0141601562
-167770.456681 -1.71398925781
-167892.515944 -18.6136474609
-168014.575206 -36.0672607422
-168136.634469 -52.5001220703
-168258.693732 -66.5222167969
-168380.752995 -77.0438232422
-168502.812258 -83.3583984375
-168624.87152 -85.1834716797
-168746.930783 -82.6585693359
-168868.990046 -76.3023681641
-168991.049309 -66.9346923828
-169113.108571 -55.5729980469
-169235.167834 -43.3151855469
-169357.227097 -31.2213134766
-169479.28636 -20.2058105469
-169601.345623 -10.9520263672
-169723.404885 -3.85778808594
-169845.464148 0.986083984375
-169967.523411 3.78039550781
-170089.582674 4.96923828125
-170211.641936 5.16577148438
-170333.701199 5.06018066406
-170455.760462 5.32214355469
-170577.819725 6.50671386719
-170699.878987 8.97705078125
-170821.93825 12.8503417969
-170943.997513 17.974609375
-171066.056776 23.9383544922
-171188.116039 30.1143798828
-171310.175301 35.7271728516
-171432.234564 39.9461669922
-171554.293827 41.984375
-171676.35309 41.2006835938
-171798.412352 37.1866455078
-171920.471615 29.8361816406
-172042.530878 19.3807373047
-172164.590141 6.39404296875
-172286.649404 -8.24255371094
-172408.708666 -23.4068603516
-172530.767929 -37.8308105469
-172652.827192 -50.2165527344
-172774.886455 -59.3587646484
-172896.945717 -64.2663574219
-173019.00498 -64.2666015625
-173141.064243 -59.0859375
-173263.123506 -48.8931884766
-173385.182768 -34.3060302734
-173507.242031 -16.3547363281
-173629.301294 3.59289550781
-173751.360557 23.9410400391
-173873.41982 42.9967041016
-173995.479082 59.1165771484
-174117.538345 70.8519287109
-174239.597608 77.0804443359
-174361.656871 77.1135253906
-174483.716133 70.7680664062
-174605.775396 58.3967285156
-174727.834659 40.8713378906
-174849.893922 19.5225830078
-174971.953185 -3.96081542969
-175094.012447 -27.6667480469
-175216.07171 -49.6134033203
-175338.130973 -67.9140625
-175460.190236 -80.9357910156
-175582.249498 -87.4396972656
-175704.308761 -86.6916503906
-175826.368024 -78.5328369141
-175948.427287 -63.4044189453
-176070.486549 -42.3234863281
-176192.545812 -16.8139648438
-176314.605075 11.2067871094
-176436.664338 39.5712890625
-176558.723601 66.0286865234
-176680.782863 88.4185791016
-176802.842126 104.838867188
-176924.901389 113.796020508
-177046.960652 114.323364258
-177169.019914 106.058959961
-177291.079177 89.2784423828
-177413.13844 64.8770751953
-177535.197703 34.3068847656
-177657.256966 -0.531127929688
-177779.316228 -37.4276123047
-177901.375491 -74.0272216797
-178023.434754 -108.002685547
-178145.494017 -137.224975586
-178267.553279 -159.915649414
-178389.612542 -174.772705078
-178511.671805 -181.056762695
-178633.731068 -178.634643555
-178755.79033 -167.974243164
-178877.849593 -150.095214844
-178999.908856 -126.475952148
-179121.968119 -98.9285888672
-179244.027382 -69.4497070312
-179366.086644 -40.0606689453
-179488.145907 -12.6499023438
-179610.20517 11.1708984375
-179732.264433 30.18359375
-179854.323695 43.6456298828
-179976.382958 51.3299560547
-180098.442221 53.5220947266
-180220.501484 50.97265625
-180342.560747 44.8132324219
-180464.620009 36.4387207031
-180586.679272 27.3725585938
-180708.738535 19.1201171875
-180830.797798 13.0278320312
-180952.85706 10.1593017578
-181074.916323 11.1954345703
-181196.975586 16.3728027344
-181319.034849 25.4598388672
-181441.094111 37.7772216797
-181563.153374 52.2565917969
-181685.212637 67.5356445312
-181807.2719 82.0797119141
-181929.331163 94.3179931641
-182051.390425 102.785888672
-182173.449688 106.257080078
-182295.508951 103.858642578
-182417.568214 95.1541748047
-182539.627476 80.1931152344
-182661.686739 59.5173339844
-182783.746002 34.1297607422
-182905.805265 5.42260742188
-183027.864528 -24.9244384766
-183149.92379 -55.0698242188
-183271.983053 -83.1474609375
-183394.042316 -107.405029297
-183516.101579 -126.333129883
-183638.160841 -138.772827148
-183760.220104 -143.994873047
-183882.279367 -141.74609375
-184004.33863 -132.256713867
-184126.397892 -116.214355469
-184248.457155 -94.7027587891
-184370.516418 -69.1156005859
-184492.575681 -41.0499267578
-184614.634944 -12.1925048828
-184736.694206 15.7973632812
-184858.753469 41.3951416016
-184980.812732 63.3006591797
-185102.871995 80.5089111328
-185224.931257 92.3540039062
-185346.99052 98.5255126953
-185469.049783 99.0611572266
-185591.109046 94.3157958984
-185713.168309 84.9122314453
-185835.227571 71.6795654297
-185957.286834 55.5844726562
-186079.346097 37.6618652344
-186201.40536 18.9486083984
-186323.464622 0.424560546875
-186445.523885 -17.0349121094
-186567.583148 -32.6962890625
-186689.642411 -45.9914550781
-186811.701673 -56.5318603516
-186933.760936 -64.111328125
-187055.820199 -68.7012939453
-187177.879462 -70.4395751953
-187299.938725 -69.6126708984
-187421.997987 -66.6350097656
-187544.05725 -62.0247802734
-187666.116513 -56.3740234375
-187788.175776 -50.3177490234
-187910.235038 -44.4984130859
-188032.294301 -39.5284423828
-188154.353564 -35.9494628906
-188276.412827 -34.1937255859
-188398.47209 -34.5461425781
-188520.531352 -37.1118164062
-188642.590615 -41.7938232422
-188764.649878 -48.2819824219
-188886.709141 -56.0567626953
-189008.768403 -64.412109375
-189130.827666 -72.4948730469
-189252.886929 -79.3623046875
-189374.946192 -84.0543212891
-189497.005454 -85.6746826172
-189619.064717 -83.4777832031
-189741.12398 -76.9495849609
-189863.183243 -65.8775634766
-189985.242506 -50.40234375
-190107.301768 -31.041015625
-190229.361031 -8.68103027344
-190351.420294 15.4602050781
-190473.479557 39.9090576172
-190595.538819 63.0363769531
-190717.598082 83.1820068359
-190839.657345 98.7908935547
-190961.716608 108.549072266
-191083.775871 111.508911133
-191205.835133 107.189453125
-191327.894396 95.6419677734
-191449.953659 77.4729003906
-191572.012922 53.8189697266
-191694.072184 26.2747802734
-191816.131447 -3.22302246094
-191938.19071 -32.5471191406
-192060.249973 -59.5520019531
-192182.309235 -82.2559814453
-192304.368498 -99.0135498047
-192426.427761 -108.662841797
-192548.487024 -110.634887695
-192670.546287 -105.011108398
-192792.605549 -92.5247802734
-192914.664812 -74.5020751953
-193036.724075 -52.7497558594
-193158.783338 -29.3957519531
-193280.8426 -6.69775390625
-193402.901863 13.1628417969
-193524.961126 28.2838134766
-193647.020389 37.2200927734
-193769.079652 39.1251220703
-193891.138914 33.8348388672
-194013.198177 21.8917236328
-194135.25744 4.50244140625
-194257.316703 -16.5666503906
-194379.375965 -39.1479492188
-194501.435228 -60.8673095703
-194623.494491 -79.3616943359
-194745.553754 -92.4965820312
-194867.613016 -98.5623779297
-194989.672279 -96.4344482422
-195111.731542 -85.6756591797
-195233.790805 -66.5806884766
-195355.850068 -40.1488037109
-195477.90933 -7.99475097656
-195599.968593 27.7966308594
-195722.027856 64.8563232422
-195844.087119 100.742553711
-195966.146381 133.151733398
-196088.205644 160.114990234
-196210.264907 180.158935547
-196332.32417 192.413574219
-196454.383433 196.6640625
-196576.442695 193.336547852
-196698.501958 183.424926758
-196820.561221 168.364624023
-196942.620484 149.871826172
-197064.679746 129.75793457
-197186.739009 109.746582031
-197308.798272 91.3061523438
-197430.857535 75.5174560547
-197552.916797 62.9879150391
-197674.97606 53.8218994141
-197797.035323 47.6451416016
-197919.094586 43.6843261719
-198041.153849 40.8868408203
-198163.213111 38.0709228516
-198285.272374 34.0863037109
-198407.331637 27.9688720703
-198529.3909 19.0723876953
-198651.450162 7.16223144531
-198773.509425 -7.53930664062
-198895.568688 -24.3596191406
-199017.627951 -42.2353515625
-199139.687214 -59.8157958984
-199261.746476 -75.603515625
-199383.805739 -88.1121826172
-199505.865002 -96.0269775391
-199627.924265 -98.3511962891
-199749.983527 -94.5222167969
-199872.04279 -84.4844970703
-199994.102053 -68.7125244141
-200116.161316 -48.1802978516
-200238.220578 -24.2822265625
-200360.279841 1.28845214844
-200482.339104 26.6910400391
-200604.398367 50.0998535156
-200726.45763 69.8654785156
-200848.516892 84.6569824219
-200970.576155 93.5695800781
-201092.635418 96.1895751953
-201214.694681 92.6112060547
-201336.753943 83.4034423828
-201458.813206 69.5319824219
-201580.872469 52.2473144531
-201702.931732 32.9490966797
-201824.990995 13.0454101562
-201947.050257 -6.18249511719
-202069.10952 -23.6931152344
-202191.168783 -38.7630615234
-202313.228046 -51.0275878906
-202435.287308 -60.4774169922
-202557.346571 -67.4147949219
-202679.405834 -72.3773193359
-202801.465097 -76.0373535156
-202923.524359 -79.0916748047
-203045.583622 -82.1546630859
-203167.642885 -85.6674804688
-203289.702148 -89.8344726562
-203411.761411 -94.5941162109
-203533.820673 -99.6280517578
-203655.879936 -104.405761719
-203777.939199 -108.259887695
-203899.998462 -110.483764648
-204022.057724 -110.435424805
-204144.116987 -107.639770508
-204266.17625 -101.872436523
-204388.235513 -93.2153320312
-204510.294776 -82.0770263672
-204632.354038 -69.1733398438
-204754.413301 -55.4688720703
-204876.472564 -42.0875244141
-204998.531827 -30.1964111328
-205120.591089 -20.8829345703
-205242.650352 -15.0308837891
-205364.709615 -13.2171630859
-205486.768878 -15.6365966797
-205608.82814 -22.0650634766
-205730.887403 -31.8690185547
-205852.946666 -44.0578613281
-205975.005929 -57.3774414062
-206097.065192 -70.4339599609
-206219.124454 -81.8359375
-206341.183717 -90.33984375
-206463.24298 -94.9827880859
-206585.302243 -95.1870117188
-206707.361505 -90.8258056641
-206829.420768 -82.2429199219
-206951.480031 -70.2182617188
-207073.539294 -55.8890380859
-207195.598557 -40.6281738281
-207317.657819 -25.8955078125
-207439.717082 -13.0751953125
-207561.776345 -3.318359375
-207683.835608 2.59460449219
-207805.89487 4.353515625
-207927.954133 2.17126464844
-208050.013396 -3.21850585938
-208172.072659 -10.6196289062
-208294.131921 -18.4822998047
-208416.191184 -25.0539550781
-208538.250447 -28.5560302734
-208660.30971 -27.3707275391
-208782.368973 -20.2170410156
-208904.428235 -6.30114746094
-209026.487498 14.5787353516
-209148.546761 41.9794921875
-209270.606024 74.8220214844
-209392.665286 111.4609375
-209514.724549 149.807983398
-209636.783812 187.499755859
-209758.843075 222.093261719
-209880.902338 251.271484375
-210002.9616 273.037353516
-210125.020863 285.883789062
-210247.080126 288.916870117
-210369.139389 281.926391602
-210491.198651 265.396606445
-210613.257914 240.456420898
-210735.317177 208.774658203
-210857.37644 172.412963867
-210979.435702 133.649169922
-211101.494965 94.7895507812
-211223.554228 57.9851074219
-211345.613491 25.0740966797
-211467.672754 -2.54333496094
-211589.732016 -23.9825439453
-211711.791279 -38.9001464844
-211833.850542 -47.4722900391
-211955.909805 -50.3243408203
-212077.969067 -48.4296875
-212200.02833 -42.9808349609
-212322.087593 -35.2559814453
-212444.146856 -26.4899902344
-212566.206118 -17.7639160156
-212688.265381 -9.92370605469
-212810.324644 -3.53381347656
-212932.383907 1.13159179688
-213054.44317 4.06311035156
-213176.502432 5.46044921875
-213298.561695 5.65832519531
-213420.620958 5.04321289062
-213542.680221 3.97143554688
-213664.739483 2.70239257812
-213786.798746 1.35168457031
-213908.858009 -0.127075195312
-214030.917272 -1.93420410156
-214152.976535 -4.38500976562
-214275.035797 -7.85241699219
-214397.09506 -12.6951904297
-214519.154323 -19.1824951172
-214641.213586 -27.4256591797
-214763.272848 -37.3271484375
-214885.332111 -48.5534667969
-215007.391374 -60.5374755859
-215129.450637 -72.5129394531
-215251.509899 -83.5760498047
-215373.569162 -92.7692871094
-215495.628425 -99.1817626953
-215617.687688 -102.048583984
-215739.746951 -100.844726562
-215861.806213 -95.3579101562
-215983.865476 -85.7332763672
-216105.924739 -72.4821777344
-216227.984002 -56.4545898438
-216350.043264 -38.7740478516
-216472.102527 -20.7427978516
-216594.16179 -3.72399902344
-216716.221053 10.9849853516
-216838.280316 22.2785644531
-216960.339578 29.3520507812
-217082.398841 31.7829589844
-217204.458104 29.5782470703
-217326.517367 23.1760253906
-217448.576629 13.4075927734
-217570.635892 1.41687011719
-217692.695155 -11.4523925781
-217814.754418 -23.7924804688
-217936.81368 -34.2735595703
-218058.872943 -41.7836914062
-218180.932206 -45.5463867188
-218302.991469 -45.2073974609
-218425.050732 -40.8798828125
-218547.109994 -33.1431884766
-218669.169257 -22.9930419922
-218791.22852 -11.7492675781
-218913.287783 -0.928344726562
-219035.347045 7.90869140625
-219157.406308 13.3178710938
-219279.465571 14.1253662109
-219401.524834 9.56079101562
-219523.584097 -0.642822265625
-219645.643359 -16.1959228516
-219767.702622 -36.2484130859
-219889.761885 -59.4378662109
-220011.821148 -83.9870605469
-220133.88041 -107.841796875
-220255.939673 -128.838012695
-220377.998936 -144.883544922
-220500.058199 -154.139648438
-220622.117461 -155.184570312
-220744.176724 -147.14855957
-220866.235987 -129.803710938
-220988.29525 -103.60534668
-221110.354513 -69.6784667969
-221232.413775 -29.7510986328
-221354.473038 13.9603271484
-221476.532301 58.9034423828
-221598.591564 102.370727539
-221720.650826 141.689941406
-221842.710089 174.4140625
-221964.769352 198.493408203
-222086.828615 212.416870117
-222208.887878 215.314453125
-222330.94714 207.012451172
-222453.006403 188.037597656
-222575.065666 159.57409668
-222697.124929 123.374023438
-222819.184191 81.6313476562
-222941.243454 36.8289794922
-223063.302717 -8.42907714844
-223185.36198 -51.5909423828
-223307.421242 -90.3181152344
-223429.480505 -122.629882812
-223551.539768 -147.016601562
-223673.599031 -162.51965332
-223795.658294 -168.770507812
-223917.717556 -165.989868164
-224039.776819 -154.947753906
-224161.836082 -136.889404297
-224283.895345 -113.431518555
-224405.954607 -86.4403076172
-224528.01387 -57.8946533203
-224650.073133 -29.7507324219
-224772.132396 -3.80944824219
-224894.191659 18.3963623047
-225016.250921 35.6966552734
-225138.310184 47.3471679688
-225260.369447 53.0637207031
-225382.42871 53.0209960938
-225504.487972 47.8205566406
-225626.547235 38.4285888672
-225748.606498 26.0891113281
-225870.665761 12.2181396484
-225992.725023 -1.71179199219
-226114.784286 -14.2901611328
-226236.843549 -24.2806396484
-226358.902812 -30.7166748047
-226480.962075 -32.9796142578
-226603.021337 -30.8435058594
-226725.0806 -24.4926757812
-226847.139863 -14.5045166016
-226969.199126 -1.79943847656
-227091.258388 12.4351806641
-227213.317651 26.8464355469
-227335.376914 40.0311279297
-227457.436177 50.65625
-227579.49544 57.5759277344
-227701.554702 59.9353027344
-227823.613965 57.2507324219
-227945.673228 49.4593505859
-228067.732491 36.935546875
-228189.791753 20.4697265625
-228311.851016 1.21044921875
-228433.910279 -19.4249267578
-228555.969542 -39.8636474609
-228678.028804 -58.5079345703
-228800.088067 -73.8698730469
-228922.14733 -84.6986083984
-229044.206593 -90.0914306641
-229166.265856 -89.5754394531
-229288.325118 -83.1550292969
-229410.384381 -71.3178710938
-229532.443644 -55.0013427734
-229654.502907 -35.5180664062
-229776.562169 -14.4494628906
-229898.621432 6.48559570312
-230020.680695 25.5751953125
-230142.739958 41.2590332031
-230264.799221 52.2611083984
-230386.858483 57.6993408203
-230508.917746 57.1600341797
-230630.977009 50.7327880859
-230753.036272 39.0015869141
-230875.095534 22.9920654297
-230997.154797 4.07995605469
-231119.21406 -16.1296386719
-231241.273323 -35.9462890625
-231363.332585 -53.7419433594
-231485.391848 -68.0948486328
-231607.451111 -77.9141845703
-231729.510374 -82.5349121094
-231851.569637 -81.7742919922
-231973.628899 -75.9440917969
-232095.688162 -65.8204345703
-232217.747425 -52.5700683594
-232339.806688 -37.6444091797
-232461.86595 -22.6459960938
-232583.925213 -9.18469238281
-232705.984476 1.26818847656
-232828.043739 7.51013183594
-232950.103002 8.71520996094
-233072.162264 4.50537109375
-233194.221527 -5.01647949219
-233316.28079 -19.2784423828
-233438.340053 -37.2907714844
-233560.399315 -57.7354736328
-233682.458578 -79.0811767578
-233804.517841 -99.7169189453
-233926.577104 -118.091186523
-234048.636366 -132.841796875
-234170.695629 -142.907958984
-234292.754892 -147.613769531
-234414.814155 -146.716430664
-234536.873418 -140.414672852
-234658.93268 -129.320068359
-234780.991943 -114.391357422
-234903.051206 -96.8411865234
-235025.110469 -78.0227050781
-235147.169731 -59.3076171875
-235269.228994 -41.9656982422
-235391.288257 -27.0573730469
-235513.34752 -15.3483886719
-235635.406783 -7.25317382812
-235757.466045 -2.81115722656
-235879.525308 -1.69738769531
-236001.584571 -3.26538085938
-236123.643834 -6.6171875
-236245.703096 -10.6943359375
-236367.762359 -14.3782958984
-236489.821622 -16.5968017578
-236611.880885 -16.4189453125
-236733.940147 -13.1380615234
-236855.99941 -6.33117675781
-236978.058673 4.10705566406
-237100.117936 17.9605712891
-237222.177199 34.7119140625
-237344.236461 53.5905761719
-237466.295724 73.6387939453
-237588.354987 93.7897949219
-237710.41425 112.952026367
-237832.473512 130.091064453
-237954.532775 144.303833008
-238076.592038 154.876220703
-238198.651301 161.323608398
-238320.710564 163.411132812
-238442.769826 161.151000977
-238564.829089 154.784545898
-238686.888352 144.744628906
-238808.947615 131.610351562
-238931.006877 116.054199219
-239053.06614 98.7884521484
-239175.125403 80.5179443359
-239297.184666 61.8994140625
-239419.243928 43.5123291016
-239541.303191 25.84375
-239663.362454 9.28332519531
-239785.421717 -5.86779785156
-239907.48098 -19.3823242188
-240029.540242 -31.0859375
-240151.599505 -40.8348388672
-240273.658768 -48.4971923828
-240395.718031 -53.9395751953
-240517.777293 -57.0217285156
-240639.836556 -57.6002197266
-240761.895819 -55.54296875
-240883.955082 -50.7497558594
-241006.014345 -43.1798095703
-241128.073607 -32.8815917969
-241250.13287 -20.0197753906
-241372.192133 -4.89819335938
-241494.251396 12.0270996094
-241616.310658 30.1474609375
-241738.369921 48.7147216797
-241860.429184 66.8686523438
-241982.488447 83.6793212891
-242104.547709 98.1998291016
-242226.606972 109.527587891
-242348.666235 116.870361328
-242470.725498 119.607055664
-242592.784761 117.346191406
-242714.844023 109.968017578
-242836.903286 97.654296875
-242958.962549 80.8936767578
-243081.021812 60.4715576172
-243203.081074 37.4332275391
-243325.140337 13.0310058594
-243447.1996 -11.3466796875
-243569.258863 -34.2580566406
-243691.318126 -54.2961425781
-243813.377388 -70.1781005859
-243935.436651 -80.8270263672
-244057.495914 -85.4423828125
-244179.555177 -83.5529785156
-244301.614439 -75.0489501953
-244423.673702 -60.1896972656
-244545.732965 -39.5897216797
-244667.792228 -14.1802978516
-244789.85149 14.8468017578
-244911.910753 46.11328125
-245033.970016 78.1351318359
-245156.029279 109.410522461
-245278.088542 138.504516602
-245400.147804 164.126831055
-245522.207067 185.197998047
-245644.26633 200.897949219
-245766.325593 210.698364258
-245888.384855 214.374145508
-246010.444118 211.996582031
-246132.503381 203.91003418
-246254.562644 190.693115234
-246376.621907 173.110473633
-246498.681169 152.057250977
-246620.740432 128.501831055
-246742.799695 103.429199219
-246864.858958 77.7900390625
-246986.91822 52.4559326172
-247108.977483 28.1854248047
-247231.036746 5.59887695312
-247353.096009 -14.8356933594
-247475.155271 -32.8087158203
-247597.214534 -48.1635742188
-247719.273797 -60.8876953125
-247841.33306 -71.0954589844
-247963.392323 -79.0087890625
-248085.451585 -84.9333496094
-248207.510848 -89.2353515625
-248329.570111 -92.3157958984
-248451.629374 -94.5861816406
-248573.688636 -96.4443359375
-248695.747899 -98.2504882812
-248817.807162 -100.307373047
-248939.866425 -102.840576172
-249061.925688 -105.983520508
-249183.98495 -109.766601562
-249306.044213 -114.112182617
-249428.103476 -118.834472656
-249550.162739 -123.649536133
-249672.222001 -128.190307617
-249794.281264 -132.030883789
-249916.340527 -134.716430664
-250038.39979 -135.799560547
-250160.459052 -134.878051758
-250282.518315 -131.634155273
-250404.577578 -125.869995117
-250526.636841 -117.535766602
-250648.696104 -106.749633789
-250770.755366 -93.8034667969
-250892.814629 -79.1553955078
-251014.873892 -63.40625
-251136.933155 -47.263671875
-251258.992417 -31.4913330078
-251381.05168 -16.8519287109
-251503.110943 -4.04516601562
-251625.170206 6.35473632812
-251747.229469 13.951171875
-251869.288731 18.5690917969
-251991.347994 20.2785644531
-252113.407257 19.4002685547
-252235.46652 16.4885253906
-252357.525782 12.2917480469
-252479.585045 7.69482421875
-252601.644308 3.6455078125
-252723.703571 1.07116699219
-252845.762833 0.794799804688
-252967.822096 3.45458984375
-253089.881359 9.4375
-253211.940622 18.8327636719
-253333.999885 31.4079589844
-253456.059147 46.6142578125
-253578.11841 63.6188964844
-253700.177673 81.3642578125
-253822.236936 98.6475830078
-253944.296198 114.217163086
-254066.355461 126.873291016
-254188.414724 135.570068359
-254310.473987 139.504150391
-254432.53325 138.185913086
-254554.592512 131.484741211
-254676.651775 119.645507812
-254798.711038 103.272583008
-254920.770301 83.2864990234
-255042.829563 60.8518066406
-255164.888826 37.2879638672
-255286.948089 13.9658203125
-255409.007352 -7.79565429688
-255531.066614 -26.8289794922
-255653.125877 -42.2010498047
-255775.18514 -53.2750244141
-255897.244403 -59.7468261719
-256019.303666 -61.6506347656
-256141.362928 -59.3385009766
-256263.422191 -53.4339599609
-256385.481454 -44.7652587891
-256507.540717 -34.2867431641
-256629.599979 -22.9926757812
-256751.659242 -11.8358154297
-256873.718505 -1.65502929688
-256995.777768 6.88293457031
-257117.837031 13.3211669922
-257239.896293 17.4288330078
-257361.955556 19.197265625
-257484.014819 18.8171386719
-257606.074082 16.6416015625
-257728.133344 13.1407470703
-257850.192607 8.84973144531
-257972.25187 4.32153320312
-258094.311133 0.08447265625
-258216.370395 -3.39208984375
-258338.429658 -5.72009277344
-258460.488921 -6.60314941406
-258582.548184 -5.84008789062
-258704.607447 -3.318359375
-258826.666709 0.99365234375
-258948.725972 7.05712890625
-259070.785235 14.7687988281
-259192.844498 23.9650878906
-259314.90376 34.4194335938
-259436.963023 45.8364257812
-259559.022286 57.8428955078
-259681.081549 69.9808349609
-259803.140811 81.7043457031
-259925.200074 92.3846435547
-260047.259337 101.327270508
-260169.3186 107.801635742
-260291.377863 111.084838867
-260413.437125 110.516113281
-260535.496388 105.561035156
-260657.555651 95.8763427734
-260779.614914 81.3713378906
-260901.674176 62.2565917969
-261023.733439 39.0736083984
-261145.792702 12.6995849609
-261267.851965 -15.6784667969
-261389.911228 -44.6213378906
-261511.97049 -72.5223388672
-261634.029753 -97.7203369141
-261756.089016 -118.626098633
-261878.148279 -133.857421875
-262000.207541 -142.366455078
-262122.266804 -143.550170898
-262244.326067 -137.328735352
-262366.38533 -124.185791016
-262488.444592 -105.16015625
-262610.503855 -81.7900390625
-262732.563118 -56.0089111328
-262854.622381 -30.0021972656
-262976.681644 -6.03381347656
-263098.740906 13.7418212891
-263220.800169 27.4666748047
-263342.859432 33.7469482422
-263464.918695 31.7862548828
-263586.977957 21.4720458984
-263709.03722 3.4033203125
-263831.096483 -21.1429443359
-263953.155746 -50.3048095703
-264075.215009 -81.7827148438
-264197.274271 -113.026611328
-264319.333534 -141.448364258
-264441.392797 -164.639648438
-264563.45206 -180.575195312
-264685.511322 -187.784179688
-264807.570585 -185.472167969
-264929.629848 -173.583740234
-265051.689111 -152.799438477
-265173.748373 -124.467285156
-265295.807636 -90.4761962891
-265417.866899 -53.0847167969
-265539.926162 -14.7174072266
-265661.985425 22.2454833984
-265784.044687 55.6697998047
-265906.10395 83.8399658203
-266028.163213 105.584472656
-266150.222476 120.34753418
-266272.281738 128.196411133
-266394.341001 129.768188477
-266516.400264 126.163696289
-266638.459527 118.797363281
-266760.51879 109.225341797
-266882.578052 98.9630126953
-267004.637315 89.3194580078
-267126.696578 81.2612304688
-267248.755841 75.3197021484
-267370.815103 71.5543212891
-267492.874366 69.5717773438
-267614.933629 68.5999755859
-267736.992892 67.6071777344
-267859.052154 65.4523925781
-267981.111417 61.0505371094
-268103.17068 53.5328369141
-268225.229943 42.3837890625
-268347.289206 27.5401611328
-268469.348468 9.43835449219
-268591.407731 -10.9947509766
-268713.466994 -32.4095458984
-268835.526257 -53.1511230469
-268957.585519 -71.4173583984
-269079.644782 -85.4407958984
-269201.704045 -93.67578125
-269323.763308 -94.9694824219
-269445.822571 -88.701171875
-269567.881833 -74.8731689453
-269689.941096 -54.1417236328
-269812.000359 -27.787109375
-269934.059622 2.37915039062
-270056.118884 34.1600341797
-270178.178147 65.1568603516
-270300.23741 92.9761962891
-270422.296673 115.439086914
-270544.355935 130.770385742
-270666.415198 137.755615234
-270788.474461 135.842651367
-270910.533724 125.185913086
-271032.592987 106.627075195
-271154.652249 81.6129150391
-271276.711512 52.0617675781
-271398.770775 20.1911621094
-271520.830038 -11.6762695312
-271642.8893 -41.3104248047
-271764.948563 -66.7548828125
-271887.007826 -86.4768066406
-272009.067089 -99.4710693359
-272131.126352 -105.3125
-272253.185614 -104.15222168
-272375.244877 -96.6624755859
-272497.30414 -83.9378662109
-272619.363403 -67.36328125
-272741.422665 -48.4681396484
-272863.481928 -28.7768554688
-272985.541191 -9.67492675781
-273107.600454 7.69897460938
-273229.659716 22.5256347656
-273351.718979 34.3360595703
-273473.778242 43.0043945312
-273595.837505 48.7037353516
-273717.896768 51.8330078125
-273839.95603 52.9300537109
-273962.015293 52.5776367188
-274084.074556 51.31640625
-274206.133819 49.5766601562
-274328.193081 47.6325683594
-274450.252344 45.5865478516
-274572.311607 43.3815917969
-274694.37087 40.8380126953
-274816.430133 37.7100830078
-274938.489395 33.7502441406
-275060.548658 28.7740478516
-275182.607921 22.7156982422
-275304.667184 15.6639404297
-275426.726446 7.876953125
-275548.785709 -0.229736328125
-275670.844972 -8.119140625
-275792.904235 -15.1875
-275914.963497 -20.8316650391
-276037.02276 -24.5205078125
-276159.082023 -25.8592529297
-276281.141286 -24.6387939453
-276403.200549 -20.8634033203
-276525.259811 -14.7520751953
-276647.319074 -6.71252441406
-276769.378337 2.70886230469
-276891.4376 12.8946533203
-277013.496862 23.2344970703
-277135.556125 33.2016601562
-277257.615388 42.4193115234
-277379.674651 50.7052001953
-277501.733914 58.0891113281
-277623.793176 64.80078125
-277745.852439 71.2239990234
-277867.911702 77.8262939453
-277989.970965 85.0704345703
-278112.030227 93.3160400391
-278234.08949 102.729736328
-278356.148753 113.21081543
-278478.208016 124.347290039
-278600.267278 135.410522461
-278722.326541 145.391967773
-278844.385804 153.081054688
-278966.445067 157.180541992
-279088.50433 156.447753906
-279210.563592 149.848022461
-279332.622855 136.702636719
-279454.682118 116.814575195
-279576.741381 90.5584716797
-279698.800643 58.9161376953
-279820.859906 23.4554443359
-279942.919169 -13.7540283203
-280064.978432 -50.2818603516
-280187.037695 -83.525390625
-280309.096957 -110.928833008
-280431.15622 -130.213745117
-280553.215483 -139.598632812
-280675.274746 -137.984619141
-280797.334008 -125.086914062
-280919.393271 -101.5
-281041.452534 -68.6844482422
-281163.511797 -28.8725585938
-281285.571059 15.0950927734
-281407.630322 59.9965820312
-281529.689585 102.491943359
-281651.748848 139.404541016
-281773.808111 167.991577148
-281895.867373 186.177001953
-282017.926636 192.728393555
-282139.985899 187.356811523
-282262.045162 170.732421875
-282384.104424 144.412231445
-282506.163687 110.688842773
-282628.22295 72.3737792969
-282750.282213 32.5361328125
-282872.341476 -5.77709960938
-282994.400738 -39.8120117188
-283116.460001 -67.3446044922
-283238.519264 -86.8601074219
-283360.578527 -97.6599121094
-283482.637789 -99.8843994141
-283604.697052 -94.4536132812
-283726.756315 -82.9324951172
-283848.815578 -67.3353271484
-283970.87484 -49.8952636719
-284092.934103 -32.8157958984
-284214.993366 -18.0396728516
-284337.052629 -7.05126953125
-284459.111892 -0.738647460938
-284581.171154 0.6748046875
-284703.230417 -2.37756347656
-284825.28968 -8.88806152344
-284947.348943 -17.4207763672
-285069.408205 -26.3041992188
-285191.467468 -33.8463134766
-285313.526731 -38.55078125
-285435.585994 -39.3087158203
-285557.645257 -35.5402832031
-285679.704519 -27.27734375
-285801.763782 -15.171875
-285923.823045 -0.430419921875
-286045.882308 15.3171386719
-286167.94157 30.2028808594
-286290.000833 42.3354492188
-286412.060096 50.0267333984
-286534.119359 51.998046875
-286656.178621 47.5484619141
-286778.237884 36.6624755859
-286900.297147 20.0437011719
-287022.35641 -0.926879882812
-287144.415673 -24.3118896484
-287266.474935 -47.7976074219
-287388.534198 -68.9246826172
-287510.593461 -85.3377685547
-287632.652724 -95.0334472656
-287754.711986 -96.578125
-287876.771249 -89.2724609375
-287998.830512 -73.2462158203
-288120.889775 -49.4700927734
-288242.949038 -19.68359375
-288365.0083 13.7543945312
-288487.067563 48.0810546875
-288609.126826 80.3856201172
-288731.186089 107.885864258
-288853.245351 128.192749023
-288975.304614 139.540893555
-289097.363877 140.958862305
-289219.42314 132.364624023
-289341.482402 114.574707031
-289463.541665 89.2265625
-289585.600928 58.6240234375
-289707.660191 25.517578125
-289829.719454 -7.15661621094
-289951.778716 -36.5531005859
-290073.837979 -60.1827392578
-290195.897242 -76.1428222656
-290317.956505 -83.2874755859
-290440.015767 -81.3254394531
-290562.07503 -70.8338623047
-290684.134293 -53.1909179688
-290806.193556 -30.4337158203
-290928.252819 -5.05639648438
-291050.312081 20.2292480469
-291172.371344 42.7503662109
-291294.430607 60.1166992188
-291416.48987 70.43359375
-291538.549132 72.4615478516
-291660.608395 65.7095947266
-291782.667658 50.4576416016
-291904.726921 27.7047119141
-292026.786183 -0.946044921875
-292148.845446 -33.4523925781
-292270.904709 -67.5319824219
-292392.963972 -100.872070312
-292515.023235 -131.331787109
-292637.082497 -157.114990234
-292759.14176 -176.901977539
-292881.201023 -189.926391602
-293003.260286 -195.996826172
-293125.319548 -195.460083008
-293247.378811 -189.119995117
-293369.438074 -178.116088867
-293491.497337 -163.783569336
-293613.5566 -147.508178711
-293735.615862 -130.589111328
-293857.675125 -114.130004883
-293979.734388 -98.9593505859
-294101.793651 -85.5943603516
-294223.852913 -74.2416992188
-294345.912176 -64.8365478516
-294467.971439 -57.1087646484
-294590.030702 -50.6662597656
-294712.089964 -45.0854492188
-294834.149227 -39.9929199219
-294956.20849 -35.1311035156
-295078.267753 -30.3995361328
-295200.327016 -25.8648681641
-295322.386278 -21.7442626953
-295444.445541 -18.3590087891
-295566.504804 -16.0737304688
-295688.564067 -15.2209472656
-295810.623329 -16.0289306641
-295932.682592 -18.5604248047
-296054.741855 -22.669921875
-296176.801118 -27.9877929688
-296298.860381 -33.9353027344
-296420.919643 -39.7658691406
-296542.978906 -44.6341552734
-296665.038169 -47.6807861328
-296787.097432 -48.1273193359
-296909.156694 -45.3665771484
-297031.215957 -39.0413818359
-297153.27522 -29.1005859375
-297275.334483 -15.8243408203
-297397.393745 0.182739257812
-297519.453008 18.0325927734
-297641.512271 36.6257324219
-297763.571534 54.7451171875
-297885.630797 71.1656494141
-298007.690059 84.7652587891
-298129.749322 94.6293945312
-298251.808585 100.135131836
-298373.867848 101.009033203
-298495.92711 97.3510742188
-298617.986373 89.6241455078
-298740.045636 78.6097412109
-298862.104899 65.3338623047
-298984.164162 50.9719238281
-299106.223424 36.7426757812
-299228.282687 23.8012695312
-299350.34195 13.1408691406
-299472.401213 5.51477050781
-299594.460475 1.3837890625
-299716.519738 0.893188476562
-299838.579001 3.88110351562
-299960.638264 9.9150390625
-300082.697526 18.3513183594
-300204.756789 28.4107666016
-300326.816052 39.2602539062
-300448.875315 50.0924072266
-300570.934578 60.1948242188
-300692.99384 69.0023193359
-300815.053103 76.1256103516
-300937.112366 81.3586425781
-301059.171629 84.6622314453
-301181.230891 86.1282958984
-301303.290154 85.9326171875
-301425.349417 84.2811279297
-301547.40868 81.3569335938
-301669.467943 77.2772216797
-301791.527205 72.064453125
-301913.586468 65.6363525391
-302035.645731 57.8151855469
-302157.704994 48.3575439453
-302279.764256 36.9981689453
-302401.823519 23.5056152344
-302523.882782 7.74084472656
-302645.942045 -10.2872314453
-302768.001307 -30.3790283203
-302890.06057 -52.1169433594
-303012.119833 -74.8583984375
-303134.179096 -97.7553710938
-303256.238359 -119.794189453
-303378.297621 -139.857299805
-303500.356884 -156.80090332
-303622.416147 -169.540405273
-303744.47541 -177.138549805
-303866.534672 -178.886108398
-303988.593935 -174.369995117
-304110.653198 -163.521362305
-304232.712461 -146.638549805
-304354.771724 -124.384643555
-304476.830986 -97.7579345703
-304598.890249 -68.0383300781
-304720.949512 -36.7133789062
-304843.008775 -5.38928222656
-304965.068037 24.3046875
-305087.1273 50.8151855469
-305209.186563 72.7562255859
-305331.245826 88.9895019531
-305453.305088 98.6884765625
-305575.364351 101.3828125
-305697.423614 96.9798583984
-305819.482877 85.7655029297
-305941.54214 68.3824462891
-306063.601402 45.7902832031
-306185.660665 19.2095947266
-306307.719928 -9.94567871094
-306429.779191 -40.1463623047
-306551.838453 -69.8260498047
-306673.897716 -97.4636230469
-306795.956979 -121.659301758
-306918.016242 -141.204956055
-307040.075504 -155.144042969
-307162.134767 -162.818725586
-307284.19403 -163.902099609
-307406.253293 -158.414306641
-307528.312556 -146.720458984
-307650.371818 -129.510620117
-307772.431081 -107.762939453
-307894.490344 -82.6887207031
-308016.549607 -55.6662597656
-308138.608869 -28.1614990234
-308260.668132 -1.64343261719
-308382.727395 22.5013427734
-308504.786658 43.0515136719
-308626.845921 59.0227050781
-308748.905183 69.7248535156
-308870.964446 74.8010253906
-308993.023709 74.2423095703
-309115.082972 68.3796386719
-309237.142234 57.8507080078
-309359.201497 43.5456542969
-309481.26076 26.5354003906
-309603.320023 7.98767089844
-309725.379285 -10.9228515625
-309847.438548 -29.0994873047
-309969.497811 -45.6008300781
-310091.557074 -59.7000732422
-310213.616337 -70.9232177734
-310335.675599 -79.0625
-310457.734862 -84.1632080078
-310579.794125 -86.4885253906
-310701.853388 -86.4626464844
-310823.91265 -84.6022949219
-310945.971913 -81.44140625
-311068.031176 -77.4582519531
-311190.090439 -73.0131835938
-311312.149702 -68.3043212891
-311434.208964 -63.3446044922
-311556.268227 -57.9656982422
-311678.32749 -51.8449707031
-311800.386753 -44.5565185547
-311922.446015 -35.6376953125
-312044.505278 -24.6654052734
-312166.564541 -11.3323974609
-312288.623804 4.48388671875
-312410.683066 22.6721191406
-312532.742329 42.8592529297
-312654.801592 64.4112548828
-312776.860855 86.4642333984
-312898.920118 107.983032227
-313020.97938 127.841674805
-313143.038643 144.919799805
-313265.097906 158.204589844
-313387.157169 166.887451172
-313509.216431 170.446044922
-313631.275694 168.70300293
-313753.334957 161.852416992
-313875.39422 150.454223633
-313997.453483 135.391357422
-314119.512745 117.798828125
-314241.572008 98.9669189453
-314363.631271 80.2283935547
-314485.690534 62.8436279297
-314607.749796 47.8919677734
-314729.809059 36.1806640625
-314851.868322 28.1837158203
-314973.927585 24.0102539062
-315095.986847 23.4119873047
-315218.04611 25.8262939453
-315340.105373 30.4460449219
-315462.164636 36.3162841797
-315584.223899 42.4401855469
-315706.283161 47.8873291016
-315828.342424 51.8896484375
-315950.401687 53.9188232422
-316072.46095 53.7312011719
-316194.520212 51.3828125
-316316.579475 47.2067871094
-316438.638738 41.7602539062
-316560.698001 35.7473144531
-316682.757264 29.9227294922
-316804.816526 24.9938964844
-316926.875789 21.5274658203
-317048.935052 19.8734130859
-317170.994315 20.1164550781
-317293.053577 22.0583496094
-317415.11284 25.2357177734
-317537.172103 28.9693603516
-317659.231366 32.4421386719
-317781.290628 34.7958984375
-317903.349891 35.2344970703
-318025.409154 33.1252441406
-318147.468417 28.0827636719
-318269.52768 20.0297851562
-318391.586942 9.22277832031
-318513.646205 -3.7568359375
-318635.705468 -18.0485839844
-318757.764731 -32.5906982422
-318879.823993 -46.2203369141
-319001.883256 -57.7880859375
-319123.942519 -66.2731933594
-319246.001782 -70.8873291016
-319368.061045 -71.1536865234
-319490.120307 -66.9566650391
-319612.17957 -58.5529785156
-319734.238833 -46.5437011719
-319856.298096 -31.810546875
-319978.357358 -15.4241943359
-320100.416621 1.46838378906
-320222.475884 17.7629394531
-320344.535147 32.5096435547
-320466.594409 45.0076904297
-320588.653672 54.8712158203
-320710.712935 62.0572509766
-320832.772198 66.8565673828
-320954.831461 69.8453369141
-321076.890723 71.8029785156
-321198.949986 73.6086425781
-321321.009249 76.1236572266
-321443.068512 80.0776367188
-321565.127774 85.9672851562
-321687.187037 93.9832763672
-321809.2463 103.971679688
-321931.305563 115.435913086
-322053.364826 127.579223633
-322175.424088 139.384399414
-322297.483351 149.721923828
-322419.542614 157.473266602
-322541.601877 161.660888672
-322663.661139 161.563720703
-322785.720402 156.809814453
-322907.779665 147.433837891
-323029.838928 133.891113281
-323151.89819 117.02734375
-323273.957453 98.0050048828
-323396.016716 78.1936035156
-323518.075979 59.0347900391
-323640.135242 41.896484375
-323762.194504 27.9301757812
-323884.253767 17.9475097656
-324006.31303 12.3310546875
-324128.372293 10.9848632812
-324250.431555 13.3360595703
-324372.490818 18.3852539062
-324494.550081 24.8010253906
-324616.609344 31.0515136719
-324738.668607 35.5600585938
-324860.727869 36.8670654297
-324982.787132 33.7847900391
-325104.846395 25.52734375
-325226.905658 11.8048095703
-325348.96492 -7.13159179688
-325471.024183 -30.4938964844
-325593.083446 -57.0152587891
-325715.142709 -85.0531005859
-325837.201971 -112.727905273
-325959.261234 -138.087402344
-326081.320497 -159.275146484
-326203.37976 -174.692749023
-326325.439023 -183.137695312
-326447.498285 -183.903808594
-326569.557548 -176.838134766
-326691.616811 -162.347045898
-326813.676074 -141.35559082
-326935.735336 -115.219970703
-327057.794599 -85.6098632812
-327179.853862 -54.3657226562
-327301.913125 -23.3482666016
-327423.972388 5.70434570312
-327546.03165 31.302734375
-327668.090913 52.3016357422
-327790.150176 67.9613037109
-327912.209439 77.9674072266
-328034.268701 82.4147949219
-328156.327964 81.7574462891
-328278.387227 76.7322998047
-328400.44649 68.2686767578
-328522.505752 57.3905029297
-328644.565015 45.1254882812
-328766.624278 32.4267578125
-328888.683541 20.1142578125
-329010.742804 8.83996582031
-329132.802066 -0.922973632812
-329254.861329 -8.87084960938
-329376.920592 -14.8424072266
-329498.979855 -18.783203125
-329621.039117 -20.7072753906
-329743.09838 -20.6612548828
-329865.157643 -18.7004394531
-329987.216906 -14.8764648438
-330109.276169 -9.23901367188
-330231.335431 -1.85217285156
-330353.394694 7.18139648438
-330475.453957 17.6920166016
-330597.51322 29.4144287109
-330719.572482 41.9702148438
-330841.631745 54.8616943359
-330963.691008 67.4842529297
-331085.750271 79.15625
-331207.809533 89.1663818359
-331329.868796 96.8352050781
-331451.928059 101.582763672
-331573.987322 102.997436523
-331696.046585 100.893798828
-331818.105847 95.3564453125
-331940.16511 86.7575683594
-332062.224373 75.7481689453
-332184.283636 63.2194824219
-332306.342898 50.2351074219
-332428.402161 37.9426269531
-332550.461424 27.4672851562
-332672.520687 19.8034667969
-332794.57995 15.7104492188
-332916.639212 15.6267089844
-333038.698475 19.6101074219
-333160.757738 27.3145751953
-333282.817001 38.0042724609
-333404.876263 50.6085205078
-333526.935526 63.8100585938
-333648.994789 76.1638183594
-333771.054052 86.2312011719
-333893.113314 92.7204589844
-334015.172577 94.6156005859
-334137.23184 91.2861328125
-334259.291103 82.5607910156
-334381.350366 68.7614746094
-334503.409628 50.6895751953
-334625.468891 29.568359375
-334747.528154 6.94384765625
-334869.587417 -15.4466552734
-334991.646679 -35.8266601562
-335113.705942 -52.5362548828
-335235.765205 -64.1821289062
-335357.824468 -69.7620849609
-335479.883731 -68.7574462891
-335601.942993 -61.1800537109
-335724.002256 -47.5732421875
-335846.061519 -28.9653320312
-335968.120782 -6.77978515625
-336090.180044 17.2873535156
-336212.239307 41.4134521484
-336334.29857 63.8024902344
-336456.357833 82.8332519531
-336578.417095 97.1883544922
-336700.476358 105.952392578
-336822.535621 108.672485352
-336944.594884 105.376342773
-337066.654147 96.5462646484
-337188.713409 83.0576171875
-337310.772672 66.0834960938
-337432.831935 46.9810791016
-337554.891198 27.16796875
-337676.95046 8.00170898438
-337799.009723 -9.32666015625
-337921.068986 -23.8757324219
-338043.128249 -35.0072021484
-338165.187512 -42.4071044922
-338287.246774 -46.0759277344
-338409.306037 -46.2888183594
-338531.3653 -43.5357666016
-338653.424563 -38.4462890625
-338775.483825 -31.7109375
-338897.543088 -24.0052490234
-339019.602351 -15.9262695312
-339141.661614 -7.94702148438
-339263.720876 -0.39111328125
-339385.780139 6.5703125
-339507.839402 12.9019775391
-339629.898665 18.6705322266
-339751.957928 24.001953125
-339874.01719 29.0335693359
-339996.076453 33.8695068359
-340118.135716 38.5444335938
-340240.194979 43.0009765625
-340362.254241 47.0817871094
-340484.313504 50.5389404297
-340606.372767 53.0589599609
-340728.43203 54.2984619141
-340850.491293 53.9274902344
-340972.550555 51.6748046875
-341094.609818 47.369140625
-341216.669081 40.9725341797
-341338.728344 32.5998535156
-341460.787606 22.5238037109
-341582.846869 11.1651611328
-341704.906132 -0.933471679688
-341826.965395 -13.1447753906
-341949.024657 -24.8017578125
-342071.08392 -35.2479248047
-342193.143183 -43.8861083984
-342315.202446 -50.2208251953
-342437.261709 -53.8935546875
-342559.320971 -54.7052001953
-342681.380234 -52.6268310547
-342803.439497 -47.7978515625
-342925.49876 -40.5123291016
-343047.558022 -31.1970214844
-343169.617285 -20.3817138672
-343291.676548 -8.66796875
-343413.735811 3.3046875
-343535.795074 14.8917236328
-343657.854336 25.4713134766
-343779.913599 34.4713134766
-343901.972862 41.3908691406
-344024.032125 45.8194580078
-344146.091387 47.4532470703
-344268.15065 46.1077880859
-344390.209913 41.7319335938
-344512.269176 34.4154052734
-344634.328438 24.3959960938
-344756.387701 12.0620117188
-344878.446964 -2.05358886719
-345000.506227 -17.2849121094
-345122.56549 -32.8563232422
-345244.624752 -47.9161376953
-345366.684015 -61.5804443359
-345488.743278 -72.9876708984
-345610.802541 -81.3588867188
-345732.861803 -86.0604248047
-345854.921066 -86.6655273438
-345976.980329 -83.005859375
-346099.039592 -75.2082519531
-346221.098855 -63.7136230469
-346343.158117 -49.2681884766
-346465.21738 -32.8914794922
-346587.276643 -15.8154296875
-346709.335906 0.60009765625
-346831.395168 14.9702148438
-346953.454431 25.998046875
-347075.513694 32.5910644531
-347197.572957 33.9659423828
-347319.632219 29.736328125
-347441.691482 19.9689941406
-347563.750745 5.20581054688
-347685.810008 -13.5579833984
-347807.869271 -34.9338378906
-347929.928533 -57.2416992188
-348051.987796 -78.6409912109
-348174.047059 -97.2840576172
-348296.106322 -111.476318359
-348418.165584 -119.831420898
-348540.224847 -121.403808594
-348662.28411 -115.787475586
-348784.343373 -103.170776367
-348906.402636 -84.3377685547
-349028.461898 -60.6175537109
-349150.521161 -33.7813720703
-349272.580424 -5.89807128906
-349394.639687 20.8424072266
-349516.698949 44.3217773438
-349638.758212 62.681640625
-349760.817475 74.4948730469
-349882.876738 78.9010009766
-350004.936 75.6907958984
-350126.995263 65.3348388672
-350249.054526 48.9500732422
-350371.113789 28.2056884766
-350493.173052 5.17834472656
-350615.232314 -17.8328857422
-350737.291577 -38.5137939453
-350859.35084 -54.7459716797
-350981.410103 -64.8033447266
-351103.469365 -67.5131835938
-351225.528628 -62.3688964844
-351347.587891 -49.5831298828
-351469.647154 -30.0743408203
-351591.706417 -5.38952636719
-351713.765679 22.4310302734
-351835.824942 51.0349121094
-351957.884205 77.9686279297
-352079.943468 100.897338867
-352202.00273 117.817626953
-352324.061993 127.237915039
-352446.121256 128.315429688
-352568.180519 120.935058594
-352690.239781 105.72253418
-352812.299044 83.9924316406
-352934.358307 57.6356201172
-353056.41757 28.9552001953
-353178.476833 0.467895507812
-353300.536095 -25.3116455078
-353422.595358 -46.0874023438
-353544.654621 -59.9739990234
-353666.713884 -65.6546630859
-353788.773146 -62.4875488281
-353910.832409 -50.5531005859
-354032.891672 -30.6398925781
-354154.950935 -4.17114257812
-354277.010197 26.919921875
-354399.06946 60.3549804688
-354521.128723 93.6993408203
-354643.187986 124.55847168
-354765.247249 150.765380859
-354887.306511 170.543334961
-355009.365774 182.630981445
-355131.425037 186.360473633
-355253.4843 181.685668945
-355375.543562 169.158691406
-355497.602825 149.858886719
-355619.662088 125.284912109
-355741.721351 97.2185058594
-355863.780614 67.5732421875
-355985.839876 38.2427978516
-356107.899139 10.9603271484
-356229.958402 -12.8205566406
-356352.017665 -32.0144042969
-356474.076927 -45.9565429688
-356596.13619 -54.4187011719
-356718.195453 -57.5894775391
-356840.254716 -56.0235595703
-356962.313978 -50.5670166016
-357084.373241 -42.2658691406
-357206.432504 -32.2685546875
-357328.491767 -21.7297363281
-357450.55103 -11.7221679688
-357572.610292 -3.16735839844
-357694.669555 3.21826171875
-357816.728818 6.95166015625
-357938.788081 7.79309082031
-358060.847343 5.7333984375
-358182.906606 0.967163085938
-358304.965869 -6.14660644531
-358427.025132 -15.1302490234
-358549.084395 -25.4357910156
-358671.143657 -36.4906005859
-358793.20292 -47.7362060547
-358915.262183 -58.6597900391
-359037.321446 -68.8159179688
-359159.380708 -77.8370361328
-359281.439971 -85.4376220703
-359403.499234 -91.4086914062
-359525.558497 -95.6083984375
-359647.617759 -97.9505615234
-359769.677022 -98.3912353516
-359891.736285 -96.9182128906
-360013.795548 -93.5433349609
-360135.854811 -88.2972412109
-360257.914073 -81.2308349609
-360379.973336 -72.4177246094
-360502.032599 -61.9606933594
-360624.091862 -50.0003662109
-360746.151124 -36.7220458984
-360868.210387 -22.3624267578
-360990.26965 -7.2138671875
-361112.328913 8.37756347656
-361234.388176 24.015625
-361356.447438 39.2646484375
-361478.506701 53.6640625
-361600.565964 66.7473144531
-361722.625227 78.0637207031
-361844.684489 87.2020263672
-361966.743752 93.8131103516
-362088.803015 97.6330566406
-362210.862278 98.4998779297
-362332.92154 96.3673095703
-362454.980803 91.3109130859
-362577.040066 83.5281982422
-362699.099329 73.3303222656
-362821.158592 61.1251220703
-362943.217854 47.3973388672
-363065.277117 32.6791992188
-363187.33638 17.521484375
-363309.395643 2.46032714844
-363431.454905 -12.0124511719
-363553.514168 -25.4759521484
-363675.573431 -37.6003417969
-363797.632694 -48.1602783203
-363919.691957 -57.0380859375
-364041.751219 -64.2189941406
-364163.810482 -69.7768554688
-364285.869745 -73.8509521484
-364407.929008 -76.6223144531
-364529.98827 -78.2819824219
-364652.047533 -79.0040283203
-364774.106796 -78.9206542969
-364896.166059 -78.1047363281
-365018.225321 -76.5607910156
-365140.284584 -74.2274169922
-365262.343847 -70.9886474609
-365384.40311 -66.6964111328
-365506.462373 -61.1987304688
-365628.521635 -54.3739013672
-365750.580898 -46.1618652344
-365872.640161 -36.5947265625
-365994.699424 -25.8166503906
-366116.758686 -14.0926513672
-366238.817949 -1.80334472656
-366360.877212 10.5743408203
-366482.936475 22.5023193359
-366604.995738 33.4261474609
-366727.055 42.8284912109
-366849.114263 50.2834472656
-366971.173526 55.5078125
-367093.232789 58.4008789062
-367215.292051 59.0688476562
-367337.351314 57.8287353516
-367459.410577 55.1900634766
-367581.46984 51.8134765625
-367703.529102 48.4490966797
-367825.588365 45.8607177734
-367947.647628 44.7398681641
-368069.706891 45.6221923828
-368191.766154 48.8131103516
-368313.825416 54.3305664062
-368435.884679 61.8767089844
-368557.943942 70.8389892578
-368680.003205 80.3269042969
-368802.062467 89.2419433594
-368924.12173 96.3751220703
-369046.180993 100.527954102
-369168.240256 100.640625
-369290.299519 95.9188232422
-369412.358781 85.9454345703
-369534.418044 70.7618408203
-369656.477307 50.9125976562
-369778.53657 27.4407958984
-369900.595832 1.83642578125
-370022.655095 -24.0645751953
-370144.714358 -48.22265625
-370266.773621 -68.5656738281
-370388.832883 -83.1770019531
-370510.892146 -90.4808349609
-370632.951409 -89.4068603516
-370755.010672 -79.5201416016
-370877.069935 -61.0980224609
-370999.129197 -35.1459960938
-371121.18846 -3.34948730469
-371243.247723 32.0419921875
-371365.306986 68.3829345703
-371487.366248 102.846679688
-371609.425511 132.662597656
-371731.484774 155.356567383
-371853.544037 168.975952148
-371975.6033 172.26953125
-372097.662562 164.813476562
-372219.721825 147.064819336
-372341.781088 120.335327148
-372463.840351 86.69140625
-372585.899613 48.7811279297
-372707.958876 9.60925292969
-372830.018139 -27.7250976562
-372952.077402 -60.2991943359
-373074.136664 -85.6256103516
-373196.195927 -101.871582031
-373318.25519 -108.019775391
-373440.314453 -103.955444336
-373562.373716 -90.4691162109
-373684.432978 -69.1782226562
-373806.492241 -42.3712158203
-373928.551504 -12.7905273438
-374050.610767 16.6235351562
-374172.670029 43.0076904297
-374294.729292 63.837890625
-374416.788555 77.1584472656
-374538.847818 81.7542724609
-374660.907081 77.2490234375
-374782.966343 64.1252441406
-374905.025606 43.6584472656
-375027.084869 17.7785644531
-375149.144132 -11.1295166016
-375271.203394 -40.466796875
-375393.262657 -67.6748046875
-375515.32192 -90.4827880859
-375637.381183 -107.120117188
-375759.440445 -116.474365234
-375881.499708 -118.181274414
-376003.558971 -112.635131836
-376125.618234 -100.92565918
-376247.677497 -84.7027587891
-376369.736759 -65.9888916016
-376491.796022 -46.9564208984
-376613.855285 -29.6948242188
-376735.914548 -15.9899902344
-376857.97381 -7.14172363281
-376980.033073 -3.8330078125
-377102.092336 -6.06762695312
-377224.151599 -13.1813964844
-377346.210862 -23.9223632812
-377468.270124 -36.5938720703
-377590.329387 -49.2434082031
-377712.38865 -59.8774414062
-377834.447913 -66.6800537109
-377956.507175 -68.2130126953
-378078.566438 -63.5749511719
-378200.625701 -52.5057373047
-378322.684964 -35.4262695312
-378444.744226 -13.4057617188
-378566.803489 11.9340820312
-378688.862752 38.5705566406
-378810.922015 64.271484375
-378932.981278 86.8073730469
-379055.04054 104.160400391
-379177.099803 114.714477539
-379299.159066 117.400878906
-379421.218329 111.794677734
-379543.277591 98.1463623047
-379665.336854 77.3507080078
-379787.396117 50.8568115234
-379909.45538 20.5295410156
-380031.514643 -11.5224609375
-380153.573905 -43.1356201172
-380275.633168 -72.2764892578
-380397.692431 -97.2078857422
-380519.751694 -116.619140625
-380641.810956 -129.711547852
-380763.870219 -136.231323242
-380885.929482 -136.452758789
-381007.988745 -131.113769531
-381130.048007 -121.314086914
-381252.10727 -108.389648438
-381374.166533 -93.7760009766
-381496.225796 -78.8745117188
-381618.285059 -64.9354248047
-381740.344321 -52.9671630859
-381862.403584 -43.6776123047
-381984.462847 -37.4512939453
-382106.52211 -34.357421875
-382228.581372 -34.1873779297
-382350.640635 -36.5133056641
-382472.699898 -40.7550048828
-382594.759161 -46.2508544922
-382716.818424 -52.322265625
-382838.877686 -58.3232421875
-382960.936949 -63.6771240234
-383082.996212 -67.8931884766
-383205.055475 -70.5708007812
-383327.114737 -71.3929443359
-383449.174 -70.1127929688
-383571.233263 -66.5457763672
-383693.292526 -60.5635986328
-383815.351788 -52.1029052734
-383937.411051 -41.1826171875
-384059.470314 -27.9322509766
-384181.529577 -12.6268310547
-384303.58884 4.27941894531
-384425.648102 22.1271972656
-384547.707365 40.0428466797
-384669.766628 56.9505615234
-384791.825891 71.6151123047
-384913.885153 82.7109375
-385035.944416 88.9226074219
-385158.003679 89.0621337891
-385280.062942 82.2012939453
-385402.122205 67.8006591797
-385524.181467 45.8218994141
-385646.24073 16.8111572266
-385768.299993 -18.0627441406
-385890.359256 -57.0234375
-386012.418518 -97.7603759766
-386134.477781 -137.560546875
-386256.537044 -173.491577148
-386378.596307 -202.623168945
-386500.655569 -222.269165039
-386622.714832 -230.229248047
-386744.774095 -225.007568359
-386866.833358 -205.984619141
-386988.892621 -173.526245117
-387110.951883 -129.011474609
-387233.011146 -74.7760009766
-387355.070409 -13.9682617188
-387477.129672 49.6685791016
-387599.188934 112.078125
-387721.248197 169.206054688
-387843.30746 217.327392578
-387965.366723 253.353149414
-388087.425986 275.089355469
-388209.485248 281.424804688
-388331.544511 272.425537109
-388453.603774 249.330444336
-388575.663037 214.444091797
-388697.722299 170.936035156
-388819.781562 122.565551758
-388941.840825 73.3540039062
-389063.900088 27.2370605469
-389185.95935 -12.2713623047
-389308.018613 -42.3734130859
-389430.077876 -61.2135009766
-389552.137139 -68.0114746094
-389674.196402 -63.0981445312
-389796.255664 -47.8442382812
-389918.314927 -24.4965820312
-390040.37419 4.06677246094
-390162.433453 34.6322021484
-390284.492715 63.9713134766
-390406.551978 89.1524658203
-390528.611241 107.815063477
-390650.670504 118.378417969
-390772.729767 120.165771484
-390894.789029 113.435058594
-391016.848292 99.3114013672
-391138.907555 79.6352539062
-391260.966818 56.7391357422
-391383.02608 33.1805419922
-391505.085343 11.4580078125
-391627.144606 -6.25842285156
-391749.203869 -18.35546875
-391871.263131 -23.9387207031
-391993.322394 -22.9145507812
-392115.381657 -15.9808349609
-392237.44092 -4.53198242188
-392359.500183 9.51098632812
-392481.559445 23.9312744141
-392603.618708 36.4731445312
-392725.677971 45.1070556641
-392847.737234 48.2679443359
-392969.796496 45.0417480469
-393091.855759 35.2836914062
-393213.915022 19.6500244141
-393335.974285 -0.45556640625
-393458.033548 -23.0186767578
-393580.09281 -45.6192626953
-393702.152073 -65.6818847656
-393824.211336 -80.7478027344
-393946.270599 -88.7388916016
-394068.329861 -88.1862792969
-394190.389124 -78.3992919922
-394312.448387 -59.5562744141
-394434.50765 -32.7100830078
-394556.566912 0.295776367188
-394678.626175 36.9924316406
-394800.685438 74.5119628906
-394922.744701 109.858154297
-395044.803964 140.189208984
-395166.863226 163.088745117
-395288.922489 176.794067383
-395410.981752 180.362670898
-395533.041015 173.758911133
-395655.100277 157.85168457
-395777.15954 134.327148438
-395899.218803 105.521118164
-396021.278066 74.1918945312
-396143.337329 43.2532958984
-396265.396591 15.4964599609
-396387.455854 -6.67321777344
-396509.515117 -21.4611816406
-396631.57438 -27.8428955078
-396753.633642 -25.6506347656
-396875.692905 -15.5753173828
-396997.752168 0.9150390625
-397119.811431 21.7294921875
-397241.870693 44.3654785156
-397363.929956 66.1571044922
-397485.989219 84.5352783203
-397608.048482 97.2747802734
-397730.107745 102.703735352
-397852.167007 99.8591308594
-397974.22627 88.5727539062
-398096.285533 69.4793701172
-398218.344796 43.9530029297
-398340.404058 13.9733886719
-398462.463321 -18.0601806641
-398584.522584 -49.5506591797
-398706.581847 -77.9365234375
-398828.64111 -100.920898438
-398950.700372 -116.66796875
-399072.759635 -123.956665039
-399194.818898 -122.275024414
-399316.878161 -111.850585938
-399438.937423 -93.6151123047
-399560.996686 -69.1102294922
-399683.055949 -40.3443603516
-399805.115212 -9.61291503906
-399927.174474 20.6966552734
-400049.233737 48.3017578125
-400171.293 71.2045898438
