# Supplementary material for: Potential Multiaxial Molecular Ferroelectricity through Chiral Cation Replacement
Source: Cryst Growth Des. 2025 Jul 21;25(15):6237–47. doi: 10.1021/acs.cgd.5c00666 (PMC12332970; doi:10.1021/acs.cgd.5c00666)
Supplement: Supplementary file 2 [file cg5c00666_si_002.zip › NMR/Static 1H spectra/-40.txt]

400171.293 183.865966797
400049.233737 200.34375
399927.174474 205.15222168
399805.115212 199.028320312
399683.055949 183.481201172
399560.996686 160.617797852
399438.937423 132.919921875
399316.878161 103.001708984
399194.818898 73.3659667969
399072.759635 46.1856689453
398950.700372 23.1290283203
398828.64111 5.24523925781
398706.581847 -7.08349609375
398584.522584 -14.119140625
398462.463321 -16.6812744141
398340.404058 -16.0084228516
398218.344796 -13.5836181641
398096.285533 -10.9449462891
397974.22627 -9.49975585938
397852.167007 -10.3638916016
397730.107745 -14.2421875
397608.048482 -21.3591308594
397485.989219 -31.4486083984
397363.929956 -43.7991943359
397241.870693 -57.3492431641
397119.811431 -70.8193359375
396997.752168 -82.8671875
396875.692905 -92.2456054688
396753.633642 -97.9462890625
396631.57438 -99.3156738281
396509.515117 -96.1279296875
396387.455854 -88.6080322266
396265.396591 -77.4047851562
396143.337329 -63.5167236328
396021.278066 -48.1788330078
395899.218803 -32.7247314453
395777.15954 -18.4387207031
395655.100277 -6.41516113281
395533.041015 2.56005859375
395410.981752 8.09436035156
395288.922489 10.2252197266
395166.863226 9.4130859375
395044.803964 6.48449707031
394922.744701 2.53576660156
394800.685438 -1.19409179688
394678.626175 -3.46606445312
394556.566912 -3.18493652344
394434.50765 0.471801757812
394312.448387 7.95471191406
394190.389124 19.2786865234
394068.329861 34.0101318359
393946.270599 51.2974853516
393824.211336 69.9473876953
393702.152073 88.5374755859
393580.09281 105.552246094
393458.033548 119.531982422
393335.974285 129.21484375
393213.915022 133.662353516
393091.855759 132.352905273
392969.796496 125.235961914
392847.737234 112.740356445
392725.677971 95.7397460938
392603.618708 75.4733886719
392481.559445 53.4372558594
392359.500183 31.2512207031
392237.44092 10.5180664062
392115.381657 -7.31298828125
391993.322394 -21.0657958984
391871.263131 -29.9290771484
391749.203869 -33.5120849609
391627.144606 -31.8618164062
391505.085343 -25.4407958984
391383.02608 -15.0699462891
391260.966818 -1.84155273438
391138.907555 12.9855957031
391016.848292 28.1003417969
390894.789029 42.2503662109
390772.729767 54.3425292969
390650.670504 63.5211181641
390528.611241 69.2225341797
390406.551978 71.1976318359
390284.492715 69.5092773438
390162.433453 64.5008544922
390040.37419 56.74609375
389918.314927 46.9825439453
389796.255664 36.0396728516
389674.196402 24.7661132812
389552.137139 13.9632568359
389430.077876 4.3310546875
389308.018613 -3.57214355469
389185.95935 -9.3544921875
389063.900088 -12.7961425781
388941.840825 -13.8450927734
388819.781562 -12.5985107422
388697.722299 -9.27795410156
388575.663037 -4.19958496094
388453.603774 2.2568359375
388331.544511 9.67639160156
388209.485248 17.6354980469
388087.425986 25.7227783203
387965.366723 33.5581054688
387843.30746 40.8050537109
387721.248197 47.1823730469
387599.188934 52.4731445312
387477.129672 56.5303955078
387355.070409 59.2819824219
387233.011146 60.7335205078
387110.951883 60.9664306641
386988.892621 60.1320800781
386866.833358 58.4412841797
386744.774095 56.1457519531
386622.714832 53.5151367188
386500.655569 50.8073730469
386378.596307 48.2365722656
386256.537044 45.9392089844
386134.477781 43.9460449219
386012.418518 42.1585693359
385890.359256 40.3389892578
385768.299993 38.1140136719
385646.24073 34.9957275391
385524.181467 30.4204101562
385402.122205 23.802734375
385280.062942 14.6029052734
385158.003679 2.39990234375
385035.944416 -13.0354003906
384913.885153 -31.6756591797
384791.825891 -53.1896972656
384669.766628 -76.9189453125
384547.707365 -101.884521484
384425.648102 -126.827758789
384303.58884 -150.282348633
384181.529577 -170.678833008
384059.470314 -186.468139648
383937.411051 -196.261108398
383815.351788 -198.965698242
383693.292526 -193.911865234
383571.233263 -180.94921875
383449.174 -160.505981445
383327.114737 -133.6015625
383205.055475 -101.80456543
383082.996212 -67.1408691406
382960.936949 -31.9522705078
382838.877686 1.28100585938
382716.818424 30.1419677734
382594.759161 52.4821777344
382472.699898 66.6166992188
382350.640635 71.4835205078
382228.581372 66.7575683594
382106.52211 52.9011230469
381984.462847 31.1466064453
381862.403584 3.40844726562
381740.344321 -27.8684082031
381618.285059 -59.9138183594
381496.225796 -89.8718261719
381374.166533 -115.055419922
381252.10727 -133.190673828
381130.048007 -142.629150391
381007.988745 -142.506225586
380885.929482 -132.830200195
380763.870219 -114.49230957
380641.810956 -89.1927490234
380519.751694 -59.2924804688
380397.692431 -27.5980224609
380275.633168 2.89758300781
380153.573905 29.2950439453
380031.514643 49.0633544922
379909.45538 60.2845458984
379787.396117 61.8411865234
379665.336854 53.5306396484
379543.277591 36.0935058594
379421.218329 11.1514892578
379299.159066 -18.9384765625
379177.099803 -51.3034667969
379055.04054 -82.8227539062
378932.981278 -110.424560547
378810.922015 -131.378051758
378688.862752 -143.555541992
378566.803489 -145.639404297
378444.744226 -137.248657227
378322.684964 -118.979614258
378200.625701 -92.3504638672
378078.566438 -59.65625
377956.507175 -23.7491455078
377834.447913 12.2366943359
377712.38865 45.1878662109
377590.329387 72.3142089844
377468.270124 91.4174804688
377346.210862 101.106201172
377224.151599 100.929077148
377102.092336 91.4174804688
376980.033073 74.0302734375
376857.97381 51.0083007812
376735.914548 25.1490478516
376613.855285 -0.472534179688
376491.796022 -22.8135986328
376369.736759 -39.1706542969
376247.677497 -47.4554443359
376125.618234 -46.412109375
376003.558971 -35.7530517578
375881.499708 -16.2010498047
375759.440445 10.5667724609
375637.381183 42.0720214844
375515.32192 75.2637939453
375393.262657 106.808959961
375271.203394 133.411132812
375149.144132 152.130126953
375027.084869 160.670776367
374905.025606 157.611938477
374782.966343 142.557495117
374660.907081 116.190063477
374538.847818 80.2265625
374416.788555 37.2750244141
374294.729292 -9.3876953125
374172.670029 -56.1036376953
374050.610767 -99.1529541016
373928.551504 -135.080688477
373806.492241 -160.996459961
373684.432978 -174.823364258
373562.373716 -175.470214844
373440.314453 -162.915161133
373318.25519 -138.192260742
373196.195927 -103.284301758
373074.136664 -60.9343261719
372952.077402 -14.3919677734
372830.018139 32.8773193359
372707.958876 77.4974365234
372585.899613 116.465820312
372463.840351 147.400634766
372341.781088 168.720458984
372219.721825 179.747192383
372097.662562 180.723510742
371975.6033 172.74609375
371853.544037 157.622802734
371731.484774 137.671875
371609.425511 115.481811523
371487.366248 93.65625
371365.306986 74.5695800781
371243.247723 60.1541748047
371121.18846 51.7391357422
370999.129197 49.953125
370877.069935 54.6976318359
370755.010672 65.1916503906
370632.951409 80.0784912109
370510.892146 97.5819091797
370388.832883 115.697509766
370266.773621 132.394165039
370144.714358 145.811035156
370022.655095 154.427734375
369900.595832 157.194213867
369778.53657 153.60925293
369656.477307 143.743286133
369534.418044 128.206054688
369412.358781 108.063842773
369290.299519 84.7196044922
369168.240256 59.7680664062
369046.180993 34.8419189453
368924.12173 11.4652099609
368802.062467 -9.07385253906
368680.003205 -25.8168945312
368557.943942 -38.1911621094
368435.884679 -46.0228271484
368313.825416 -49.5113525391
368191.766154 -49.1694335938
368069.706891 -45.7376708984
367947.647628 -40.0854492188
367825.588365 -33.1090087891
367703.529102 -25.6412353516
367581.46984 -18.3751220703
367459.410577 -11.8175048828
367337.351314 -6.267578125
367215.292051 -1.8251953125
367093.232789 1.57641601562
366971.173526 4.12084960938
366849.114263 6.04736328125
366727.055 7.58923339844
366604.995738 8.92126464844
366482.936475 10.1209716797
366360.877212 11.1505126953
366238.817949 11.8614501953
366116.758686 12.0202636719
365994.699424 11.3533935547
365872.640161 9.6025390625
365750.580898 6.583984375
365628.521635 2.24340820312
365506.462373 -3.30261230469
365384.40311 -9.74499511719
365262.343847 -16.5838623047
365140.284584 -23.1585693359
365018.225321 -28.7006835938
364896.166059 -32.4071044922
364774.106796 -33.5266113281
364652.047533 -31.4505615234
364529.98827 -25.7950439453
364407.929008 -16.4697265625
364285.869745 -3.71936035156
364163.810482 11.8647460938
364041.751219 29.3680419922
363919.691957 47.6099853516
363797.632694 65.2319335938
363675.573431 80.8089599609
363553.514168 92.9730224609
363431.454905 100.540771484
363309.395643 102.627807617
363187.33638 98.7443847656
363065.277117 88.8560791016
362943.217854 73.4086914062
362821.158592 53.3098144531
362699.099329 29.8695068359
362577.040066 4.70385742188
362454.980803 -20.3894042969
362332.92154 -43.5733642578
362210.862278 -63.1195068359
362088.803015 -77.5463867188
361966.743752 -85.7391357422
361844.684489 -87.0357666016
361722.625227 -81.2757568359
361600.565964 -68.8057861328
361478.506701 -50.4420166016
361356.447438 -27.3944091797
361234.388176 -1.15832519531
361112.328913 26.6120605469
360990.26965 54.2424316406
360868.210387 80.1700439453
360746.151124 103.0625
360624.091862 121.908203125
360502.032599 136.074829102
360379.973336 145.331054688
360257.914073 149.830322266
360135.854811 150.061401367
360013.795548 146.771606445
359891.736285 140.871459961
359769.677022 133.333129883
359647.617759 125.091064453
359525.558497 116.955200195
359403.499234 109.547119141
359281.439971 103.261108398
359159.380708 98.2556152344
359037.321446 94.4716796875
358915.262183 91.6766357422
358793.20292 89.5239257812
358671.143657 87.6235351562
358549.084395 85.6120605469
358427.025132 83.2131347656
358304.965869 80.2835693359
358182.906606 76.8363037109
358060.847343 73.0391845703
357938.788081 69.1910400391
357816.728818 65.6750488281
357694.669555 62.8984375
357572.610292 61.2249755859
357450.55103 60.9084472656
357328.491767 62.0374755859
357206.432504 64.4963378906
357084.373241 67.9525146484
356962.313978 71.8688964844
356840.254716 75.5435791016
356718.195453 78.1745605469
356596.13619 78.9393310547
356474.076927 77.0877685547
356352.017665 72.0310058594
356229.958402 63.4216308594
356107.899139 51.2139892578
355985.839876 35.6961669922
355863.780614 17.4884033203
355741.721351 -2.48986816406
355619.662088 -23.0885009766
355497.602825 -43.0198974609
355375.543562 -60.9710693359
355253.4843 -75.7238769531
355131.425037 -86.2697753906
355009.365774 -91.9096679688
354887.306511 -92.3258056641
354765.247249 -87.6199951172
354643.187986 -78.3112792969
354521.128723 -65.2938232422
354399.06946 -49.7574462891
354277.010197 -33.0776367188
354154.950935 -16.6873779297
354032.891672 -1.9404296875
353910.832409 10.0178222656
353788.773146 18.3598632812
353666.713884 22.6546630859
353544.654621 22.9053955078
353422.595358 19.5444335938
353300.536095 13.3835449219
353178.476833 5.52270507812
353056.41757 -2.76928710938
352934.358307 -10.1967773438
352812.299044 -15.5804443359
352690.239781 -17.9927978516
352568.180519 -16.8677978516
352446.121256 -12.0740966797
352324.061993 -3.94262695312
352202.00273 6.75500488281
352079.943468 18.8771972656
351957.884205 31.0235595703
351835.824942 41.6812744141
351713.765679 49.3864746094
351591.706417 52.8884277344
351469.647154 51.2989501953
351347.587891 44.2086181641
351225.528628 31.7613525391
351103.469365 14.6724853516
350981.410103 -5.80712890625
350859.35084 -27.9854736328
350737.291577 -49.8701171875
350615.232314 -69.3447265625
350493.173052 -84.3676757812
350371.113789 -93.1682128906
350249.054526 -94.4279785156
350126.995263 -87.4240722656
350004.936 -72.1239013672
349882.876738 -49.2165527344
349760.817475 -20.0799560547
349638.758212 13.3156738281
349516.698949 48.5618896484
349394.639687 83.0084228516
349272.580424 113.985717773
349150.521161 139.033691406
349028.461898 156.114257812
348906.402636 163.790649414
348784.343373 161.353759766
348662.28411 148.88671875
348540.224847 127.258666992
348418.165584 98.0528564453
348296.106322 63.4285888672
348174.047059 25.9366455078
348051.987796 -11.697265625
347929.928533 -46.8044433594
347807.869271 -76.9927978516
347685.810008 -100.339355469
347563.750745 -115.537963867
347441.691482 -121.986572266
347319.632219 -119.810546875
347197.572957 -109.820800781
347075.513694 -93.4091796875
346953.454431 -72.3981933594
346831.395168 -48.8552246094
346709.335906 -24.892578125
346587.276643 -2.47216796875
346465.21738 16.7658691406
346343.158117 31.6365966797
346221.098855 41.4916992188
346099.039592 46.2459716797
345976.980329 46.3448486328
345854.921066 42.6810302734
345732.861803 36.4703369141
345610.802541 29.0983886719
345488.743278 21.9595947266
345366.684015 16.3005371094
345244.624752 13.0875244141
345122.56549 12.9100341797
345000.506227 15.9281005859
344878.446964 21.8707275391
344756.387701 30.0791015625
344634.328438 39.5953369141
344512.269176 49.2779541016
344390.209913 57.9366455078
344268.15065 64.46875
344146.091387 67.9812011719
344024.032125 67.8881835938
343901.972862 63.9692382812
343779.913599 56.3873291016
343657.854336 45.6614990234
343535.795074 32.6005859375
343413.735811 18.2058105469
343291.676548 3.55236816406
343169.617285 -10.333984375
343047.558022 -22.5925292969
342925.49876 -32.6207275391
342803.439497 -40.1356201172
342681.380234 -45.1954345703
342559.320971 -48.1801757812
342437.261709 -49.73046875
342315.202446 -50.6569824219
342193.143183 -51.8255615234
342071.08392 -54.0341796875
341949.024657 -57.8985595703
341826.965395 -63.7537841797
341704.906132 -71.591796875
341582.846869 -81.0362548828
341460.787606 -91.3629150391
341338.728344 -101.564208984
341216.669081 -110.448364258
341094.609818 -116.768188477
340972.550555 -119.360717773
340850.491293 -117.284790039
340728.43203 -109.942138672
340606.372767 -97.1636962891
340484.313504 -79.2542724609
340362.254241 -56.9877929688
340240.194979 -31.5512695312
340118.135716 -4.44201660156
339996.076453 22.6707763672
339874.01719 48.1069335938
339751.957928 70.34375
339629.898665 88.1712646484
339507.839402 100.818237305
339385.780139 108.035400391
339263.720876 110.123657227
339141.661614 107.904541016
339019.602351 102.633544922
338897.543088 95.86328125
338775.483825 89.2700195312
338653.424563 84.4630126953
338531.3653 82.7927246094
338409.306037 85.1828613281
338287.246774 92.0008544922
338165.187512 102.987670898
338043.128249 117.24987793
337921.068986 133.323974609
337799.009723 149.304931641
337676.95046 163.029663086
337554.891198 172.298950195
337432.831935 175.115112305
337310.772672 169.913452148
337188.713409 155.762695312
337066.654147 132.510498047
336944.594884 100.861938477
336822.535621 62.3748779297
336700.476358 19.3720703125
336578.417095 -25.2249755859
336456.357833 -68.1284179688
336334.29857 -105.962280273
336212.239307 -135.56262207
336090.180044 -154.26965332
335968.120782 -160.186035156
335846.061519 -152.375854492
335724.002256 -130.982910156
335601.942993 -97.2562255859
335479.883731 -53.4763183594
335357.824468 -2.79016113281
335235.765205 51.0372314453
335113.705942 103.929199219
334991.646679 151.836181641
334869.587417 191.079345703
334747.528154 218.663696289
334625.468891 232.536743164
334503.409628 231.76574707
334381.350366 216.6171875
334259.291103 188.534545898
334137.23184 150.009521484
334015.172577 104.365112305
333893.113314 55.4636230469
333771.054052 7.36962890625
333648.994789 -36.001953125
333526.935526 -71.2252197266
333404.876263 -95.6533203125
333282.817001 -107.639404297
333160.757738 -106.667114258
333038.698475 -93.3785400391
332916.639212 -69.4998779297
332794.57995 -37.6724853516
332672.520687 -1.20568847656
332550.461424 36.2253417969
332428.402161 70.9111328125
332306.342898 99.4329833984
332184.283636 118.957763672
332062.224373 127.476074219
331940.16511 123.959716797
331818.105847 108.429931641
331696.046585 81.9321289062
331573.987322 46.4188232422
331451.928059 4.55773925781
331329.868796 -40.5185546875
331207.809533 -85.4958496094
331085.750271 -127.167480469
330963.691008 -162.703369141
330841.631745 -189.875244141
330719.572482 -207.218994141
330597.51322 -214.121582031
330475.453957 -210.827392578
330353.394694 -198.3671875
330231.335431 -178.419311523
330109.276169 -153.119140625
329987.216906 -124.837280273
329865.157643 -95.9486083984
329743.09838 -68.615234375
329621.039117 -44.6032714844
329498.979855 -25.1491699219
329376.920592 -10.8864746094
329254.861329 -1.83923339844
329132.802066 2.52563476562
329010.742804 3.18969726562
328888.683541 1.43493652344
328766.624278 -1.32592773438
328644.565015 -3.72583007812
328522.505752 -4.6015625
328400.44649 -3.12426757812
328278.387227 1.115234375
328156.327964 8.072265625
328034.268701 17.265625
327912.209439 27.8468017578
327790.150176 38.7075195312
327668.090913 48.6164550781
327546.03165 56.3671875
327423.972388 60.9210205078
327301.913125 61.5321044922
327179.853862 57.8361816406
327057.794599 49.8969726562
326935.735336 38.20703125
326813.676074 23.6374511719
326691.616811 7.34936523438
326569.557548 -9.32788085938
326447.498285 -25.0388183594
326325.439023 -38.5430908203
326203.37976 -48.8485107422
326081.320497 -55.3146972656
325959.261234 -57.7213134766
325837.201971 -56.2888183594
325715.142709 -51.6530761719
325593.083446 -44.7950439453
325471.024183 -36.9298095703
325348.96492 -29.3724365234
325226.905658 -23.3889160156
325104.846395 -20.0512695312
324982.787132 -20.1107177734
324860.727869 -23.9041748047
324738.668607 -31.3022460938
324616.609344 -41.7064208984
324494.550081 -54.0969238281
324372.490818 -67.1260986328
324250.431555 -79.2490234375
324128.372293 -88.8803710938
324006.31303 -94.55859375
323884.253767 -95.1043701172
323762.194504 -89.7557373047
323640.135242 -78.265625
323518.075979 -60.9509277344
323396.016716 -38.6887207031
323273.957453 -12.8563232422
323151.89819 14.7778320312
323029.838928 42.2053222656
322907.779665 67.35546875
322785.720402 88.2847900391
322663.661139 103.35925293
322541.601877 111.412353516
322419.542614 111.864624023
322297.483351 104.790771484
322175.424088 90.9295654297
322053.364826 71.6334228516
321931.305563 48.7600097656
321809.2463 24.5186767578
321687.187037 1.28161621094
321565.127774 -18.623046875
321443.068512 -33.1159667969
321321.009249 -40.5524902344
321198.949986 -39.8728027344
321076.890723 -30.7026367188
320954.831461 -13.3959960938
320832.772198 10.9871826172
320710.712935 40.7603759766
320588.653672 73.7454833984
320466.594409 107.450073242
320344.535147 139.270385742
320222.475884 166.70300293
320100.416621 187.548095703
319978.357358 200.084716797
319856.298096 203.207763672
319734.238833 196.508666992
319612.17957 180.301757812
319490.120307 155.590209961
319368.061045 123.976806641
319246.001782 87.5291748047
319123.942519 48.6112060547
319001.883256 9.69653320312
318879.823993 -26.8201904297
318757.764731 -58.798828125
318635.705468 -84.4998779297
318513.646205 -102.694213867
318391.586942 -112.724853516
318269.52768 -114.520751953
318147.468417 -108.56262207
318025.409154 -95.8095703125
317903.349891 -77.5908203125
317781.290628 -55.4776611328
317659.231366 -31.1479492188
317537.172103 -6.25476074219
317415.11284 17.6905517578
317293.053577 39.4094238281
317170.994315 57.9161376953
317048.935052 72.5472412109
316926.875789 82.9565429688
316804.816526 89.0849609375
316682.757264 91.1076660156
316560.698001 89.3696289062
316438.638738 84.3181152344
316316.579475 76.4390869141
316194.520212 66.20703125
316072.46095 54.0516357422
315950.401687 40.3442382812
315828.342424 25.4029541016
315706.283161 9.51477050781
315584.223899 -7.03271484375
315462.164636 -23.9147949219
315340.105373 -40.7370605469
315218.04611 -57.0137939453
315095.986847 -72.1619873047
314973.927585 -85.5162353516
314851.868322 -96.3641357422
314729.809059 -104.000488281
314607.749796 -107.797607422
314485.690534 -107.280395508
314363.631271 -102.203125
314241.572008 -92.6134033203
314119.512745 -78.8973388672
313997.453483 -61.7971191406
313875.39422 -42.3950195312
313753.334957 -22.0645751953
313631.275694 -2.38427734375
313509.216431 14.9729003906
313387.157169 28.3748779297
313265.097906 36.3701171875
313143.038643 37.8291015625
313020.97938 32.064453125
312898.920118 18.9241943359
312776.860855 -1.15441894531
312654.801592 -27.1416015625
312532.742329 -57.4575195312
312410.683066 -90.0675048828
312288.623804 -122.619384766
312166.564541 -152.614624023
312044.505278 -177.598144531
311922.446015 -195.354736328
311800.386753 -204.090942383
311678.32749 -202.588500977
311556.268227 -190.317382812
311434.208964 -167.492797852
311312.149702 -135.076171875
311190.090439 -94.7141113281
311068.031176 -48.6219482422
310945.971913 0.578002929688
310823.91265 50.0543212891
310701.853388 96.9774169922
310579.794125 138.733154297
310457.734862 173.115234375
310335.675599 198.483886719
310213.616337 213.876220703
310091.557074 219.059570312
309969.497811 214.525268555
309847.438548 201.422363281
309725.379285 181.440063477
309603.320023 156.648925781
309481.26076 129.31652832
309359.201497 101.712524414
309237.142234 75.9229736328
309115.082972 53.6862792969
308993.023709 36.2691650391
308870.964446 24.3878173828
308748.905183 18.1818847656
308626.845921 17.2426757812
308504.786658 20.6872558594
308382.727395 27.2751464844
308260.668132 35.5489501953
308138.608869 43.9915771484
308016.549607 51.1794433594
307894.490344 55.919921875
307772.431081 57.3603515625
307650.371818 55.0599365234
307528.312556 49.0181884766
307406.253293 39.6600341797
307284.19403 27.7786865234
307162.134767 14.4481201172
307040.075504 0.907470703125
306918.016242 -11.5623779297
306795.956979 -21.765625
306673.897716 -28.7021484375
306551.838453 -31.6591796875
306429.779191 -30.2703857422
306307.719928 -24.5417480469
306185.660665 -14.8408203125
306063.601402 -1.85571289062
305941.54214 13.4754638672
305819.482877 30.0540771484
305697.423614 46.7174072266
305575.364351 62.3391113281
305453.305088 75.9177246094
305331.245826 86.6490478516
305209.186563 93.9771728516
305087.1273 97.6190185547
304965.068037 97.5628662109
304843.008775 94.0462646484
304720.949512 87.5118408203
304598.890249 78.5526123047
304476.830986 67.8494873047
304354.771724 56.1107177734
304232.712461 44.0163574219
304110.653198 32.1744384766
303988.593935 21.0902099609
303866.534672 11.150390625
303744.47541 2.62084960938
303622.416147 -4.34497070312
303500.356884 -9.6904296875
303378.297621 -13.4345703125
303256.238359 -15.6546630859
303134.179096 -16.4699707031
303012.119833 -16.0321044922
302890.06057 -14.5228271484
302768.001307 -12.15625
302645.942045 -9.18566894531
302523.882782 -5.91076660156
302401.823519 -2.68225097656
302279.764256 0.1005859375
302157.704994 2.0
302035.645731 2.56164550781
301913.586468 1.34692382812
301791.527205 -2.0263671875
301669.467943 -7.83801269531
301547.40868 -16.2170410156
301425.349417 -27.1020507812
301303.290154 -40.2091064453
301181.230891 -55.0189208984
301059.171629 -70.7845458984
300937.112366 -86.5611572266
300815.053103 -101.262695312
300692.99384 -113.735229492
300570.934578 -122.850952148
300448.875315 -127.606201172
300326.816052 -127.222900391
300204.756789 -121.236694336
300082.697526 -109.566772461
299960.638264 -92.556640625
299838.579001 -70.98046875
299716.519738 -46.0114746094
299594.460475 -19.1520996094
299472.401213 7.86938476562
299350.34195 33.2298583984
299228.282687 55.15625
299106.223424 72.0771484375
298984.164162 82.7624511719
298862.104899 86.4405517578
298740.045636 82.8817138672
298617.986373 72.4362792969
298495.92711 56.0245361328
298373.867848 35.0778808594
298251.808585 11.4320068359
298129.749322 -12.8168945312
298007.690059 -35.4830322266
297885.630797 -54.4725341797
297763.571534 -67.9620361328
297641.512271 -74.556640625
297519.453008 -73.4138183594
297397.393745 -64.3214111328
297275.334483 -47.7209472656
297153.27522 -24.6770019531
297031.215957 3.20886230469
296909.156694 33.9309082031
296787.097432 65.2459716797
296665.038169 94.8608398438
296542.978906 120.624023438
296420.919643 140.703735352
296298.860381 153.736572266
296176.801118 158.934814453
296054.741855 156.141967773
295932.682592 145.832641602
295810.623329 129.058227539
295688.564067 107.342163086
295566.504804 82.5378417969
295444.445541 56.6590576172
295322.386278 31.7020263672
295200.327016 9.47302246094
295078.267753 -8.56091308594
294956.20849 -21.3879394531
294834.149227 -28.5209960938
294712.089964 -30.0189208984
294590.030702 -26.4566650391
294467.971439 -18.8502197266
294345.912176 -8.54296875
294223.852913 2.93273925781
294101.793651 14.0068359375
293979.734388 23.2194824219
293857.675125 29.3542480469
293735.615862 31.5417480469
293613.5566 29.3283691406
293491.497337 22.7015380859
293369.438074 12.0747070312
293247.378811 -1.76770019531
293125.319548 -17.7568359375
293003.260286 -34.6479492188
292881.201023 -51.1403808594
292759.14176 -65.9946289062
292637.082497 -78.1391601562
292515.023235 -86.7531738281
292392.963972 -91.3221435547
292270.904709 -91.6604003906
292148.845446 -87.9010009766
292026.786183 -80.4580078125
291904.726921 -69.9633789062
291782.667658 -57.1904296875
291660.608395 -42.970703125
291538.549132 -28.1138916016
291416.48987 -13.3385009766
291294.430607 0.7783203125
291172.371344 13.8315429688
291050.312081 25.5932617188
290928.252819 35.9978027344
290806.193556 45.1097412109
290684.134293 53.078125
290562.07503 60.0869140625
290440.015767 66.3074951172
290317.956505 71.8588867188
290195.897242 76.7830810547
290073.837979 81.0356445312
289951.778716 84.4943847656
289829.719454 86.9841308594
289707.660191 88.3143310547
289585.600928 88.3208007812
289463.541665 86.9108886719
289341.482402 84.0998535156
289219.42314 80.0356445312
289097.363877 75.0073242188
288975.304614 69.4332275391
288853.245351 63.8302001953
288731.186089 58.7667236328
288609.126826 54.8012695312
288487.067563 52.4182128906
288365.0083 51.9631347656
288242.949038 53.5893554688
288120.889775 57.2202148438
287998.830512 62.5345458984
287876.771249 68.9794921875
287754.711986 75.8070068359
287632.652724 82.1374511719
287510.593461 87.0412597656
287388.534198 89.6324462891
287266.474935 89.1654052734
287144.415673 85.1232910156
287022.35641 77.2900390625
286900.297147 65.7969970703
286778.237884 51.1378173828
286656.178621 34.1478271484
286534.119359 15.9497070312
286412.060096 -2.13317871094
286290.000833 -18.6866455078
286167.94157 -32.3299560547
286045.882308 -41.8455810547
285923.823045 -46.2971191406
285801.763782 -45.1291503906
285679.704519 -38.2352294922
285557.645257 -25.9887695312
285435.585994 -9.23193359375
285313.526731 10.7785644531
285191.467468 32.4635009766
285069.408205 54.0437011719
284947.348943 73.6840820312
284825.28968 89.6456298828
284703.230417 100.432617188
284581.171154 104.921508789
284459.111892 102.459716797
284337.052629 92.9262695312
284214.993366 76.7482910156
284092.934103 54.8724365234
283970.87484 28.6918945312
283848.815578 -0.06103515625
283726.756315 -29.4527587891
283604.697052 -57.4971923828
283482.637789 -82.3117675781
283360.578527 -102.2578125
283238.519264 -116.061523438
283116.460001 -122.90222168
282994.400738 -122.460571289
282872.341476 -114.92578125
282750.282213 -100.962402344
282628.22295 -81.6395263672
282506.163687 -58.3319091797
282384.104424 -32.6009521484
282262.045162 -6.06774902344
282139.985899 19.7115478516
282017.926636 43.3572998047
281895.867373 63.7537841797
281773.808111 80.1114501953
281651.748848 91.9957275391
281529.689585 99.3233642578
281407.630322 102.331542969
281285.571059 101.520751953
281163.511797 97.5809326172
281041.452534 91.3098144531
280919.393271 83.5286865234
280797.334008 75.0062255859
280675.274746 66.3948974609
280553.215483 58.1865234375
280431.15622 50.6870117188
280309.096957 44.0122070312
280187.037695 38.1029052734
280064.978432 32.7548828125
279942.919169 27.6600341797
279820.859906 22.4521484375
279698.800643 16.75390625
279576.741381 10.2191162109
279454.682118 2.56677246094
279332.622855 -6.39501953125
279210.563592 -16.755859375
279088.50433 -28.5006103516
278966.445067 -41.5161132812
278844.385804 -55.6031494141
278722.326541 -70.4938964844
278600.267278 -85.8687744141
278478.208016 -101.372680664
278356.148753 -116.628173828
278234.08949 -131.24597168
278112.030227 -144.832397461
277989.970965 -156.993774414
277867.911702 -167.343383789
277745.852439 -175.50769043
277623.793176 -181.137207031
277501.733914 -183.922119141
277379.674651 -183.611572266
277257.615388 -180.038085938
277135.556125 -173.142700195
277013.496862 -163.000732422
276891.4376 -149.841552734
276769.378337 -134.062255859
276647.319074 -116.229125977
276525.259811 -97.0646972656
276403.200549 -77.4204101562
276281.141286 -58.2337646484
276159.082023 -40.4719238281
276037.02276 -25.06640625
275914.963497 -12.8413085938
275792.904235 -4.44543457031
275670.844972 -0.291259765625
275548.785709 -0.508544921875
275426.726446 -4.91882324219
275304.667184 -13.0347900391
275182.607921 -24.0837402344
275060.548658 -37.0592041016
274938.489395 -50.7939453125
274816.430133 -64.0500488281
274694.37087 -75.6174316406
274572.311607 -84.4152832031
274450.252344 -89.5826416016
274328.193081 -90.5518798828
274206.133819 -87.09765625
274084.074556 -79.3541259766
273962.015293 -67.80078125
273839.95603 -53.2147216797
273717.896768 -36.5955810547
273595.837505 -19.0687255859
273473.778242 -1.77685546875
273351.718979 14.2301025391
273229.659716 28.0952148438
273107.600454 39.2330322266
272985.541191 47.3824462891
272863.481928 52.6221923828
272741.422665 55.3500976562
272619.363403 56.2288818359
272497.30414 56.1004638672
272375.244877 55.8796386719
272253.185614 56.4379882812
272131.126352 58.4896240234
272009.067089 62.4938964844
271887.007826 68.5822753906
271764.948563 76.5241699219
271642.8893 85.7296142578
271520.830038 95.2985839844
271398.770775 104.106689453
271276.711512 110.92199707
271154.652249 114.543823242
271032.592987 113.9453125
270910.533724 108.408081055
270788.474461 97.6319580078
270666.415198 81.8081054688
270544.355935 61.6434326172
270422.296673 38.3349609375
270300.23741 13.4890136719
270178.178147 -11.0052490234
270056.118884 -33.1402587891
269934.059622 -50.9760742188
269812.000359 -62.8317871094
269689.941096 -67.4626464844
269567.881833 -64.2042236328
269445.822571 -53.0689697266
269323.763308 -34.7830810547
269201.704045 -10.7550048828
269079.644782 17.0198974609
268957.585519 46.1163330078
268835.526257 73.8840332031
268713.466994 97.6802978516
268591.407731 115.114624023
268469.348468 124.275756836
268347.289206 123.926025391
268225.229943 113.638061523
268103.17068 93.8608398438
267981.111417 65.9091796875
267859.052154 31.8707275391
267736.992892 -5.56005859375
267614.933629 -43.3079833984
267492.874366 -78.1853027344
267370.815103 -107.176879883
267248.755841 -127.717041016
267126.696578 -137.931884766
267004.637315 -136.824707031
266882.578052 -124.385498047
266760.51879 -101.613769531
266638.459527 -70.4508056641
266516.400264 -33.6242675781
266394.341001 5.57836914062
266272.281738 43.5930175781
266150.222476 76.8887939453
266028.163213 102.280883789
265906.10395 117.215942383
265784.044687 120.005126953
265661.985425 109.982299805
265539.926162 87.5727539062
265417.866899 54.2678222656
265295.807636 12.5026855469
265173.748373 -34.5457763672
265051.689111 -83.2309570312
264929.629848 -129.74597168
264807.570585 -170.44921875
264685.511322 -202.175048828
264563.45206 -222.5
264441.392797 -229.944580078
264319.333534 -224.091430664
264197.274271 -205.608276367
264075.215009 -176.178955078
263953.155746 -138.345581055
263831.096483 -95.2786865234
263709.03722 -50.4965820312
263586.977957 -7.5595703125
263464.918695 30.2325439453
263342.859432 60.1162109375
263220.800169 80.0833740234
263098.740906 89.0323486328
262976.681644 86.8328857422
262854.622381 74.3074951172
262732.563118 53.1264648438
262610.503855 25.6340332031
262488.444592 -5.37963867188
262366.38533 -36.9385986328
262244.326067 -66.1461181641
262122.266804 -90.4343261719
262000.207541 -107.774291992
261878.148279 -116.82800293
261756.089016 -117.033935547
261634.029753 -108.616943359
261511.97049 -92.5275878906
261389.911228 -70.3195800781
261267.851965 -43.9776611328
261145.792702 -15.7139892578
261023.733439 12.2423095703
260901.674176 37.8494873047
260779.614914 59.4248046875
260657.555651 75.7735595703
260535.496388 86.2666015625
260413.437125 90.8537597656
260291.377863 90.0270996094
260169.3186 84.7283935547
260047.259337 76.2218017578
259925.200074 65.9412841797
259803.140811 55.33203125
259681.081549 45.7001953125
259559.022286 38.0875244141
259436.963023 33.181640625
259314.90376 31.2697753906
259192.844498 32.2373046875
259070.785235 35.6108398438
258948.725972 40.6380615234
258826.666709 46.3944091797
258704.607447 51.9033203125
258582.548184 56.2564697266
258460.488921 58.7231445312
258338.429658 58.83203125
258216.370395 56.4232177734
258094.311133 51.6604003906
257972.25187 45.0063476562
257850.192607 37.1635742188
257728.133344 28.986328125
257606.074082 21.3773193359
257484.014819 15.1770019531
257361.955556 11.0587158203
257239.896293 9.44384765625
257117.837031 10.4409179688
256995.777768 13.8199462891
256873.718505 19.0227050781
256751.659242 25.2078857422
256629.599979 31.3276367188
256507.540717 36.2277832031
256385.481454 38.7608642578
256263.422191 37.9022216797
256141.362928 32.8577880859
256019.303666 23.1511230469
255897.244403 8.68408203125
255775.18514 -10.2364501953
255653.125877 -32.9073486328
255531.066614 -58.2736816406
255409.007352 -85.0030517578
255286.948089 -111.5859375
255164.888826 -136.44909668
255042.829563 -158.075073242
254920.770301 -175.11730957
254798.711038 -186.498168945
254676.651775 -191.486816406
254554.592512 -189.746704102
254432.53325 -181.352905273
254310.473987 -166.775878906
254188.414724 -146.837280273
254066.355461 -122.641601562
253944.296198 -95.4877929688
253822.236936 -66.7746582031
253700.177673 -37.900390625
253578.11841 -10.1727294922
253456.059147 15.2713623047
253333.999885 37.5250244141
253211.940622 55.9501953125
253089.881359 70.1921386719
252967.822096 80.1729736328
252845.762833 86.0633544922
252723.703571 88.2397460938
252601.644308 87.2298583984
252479.585045 83.6546630859
252357.525782 78.16796875
252235.46652 71.4040527344
252113.407257 63.9328613281
251991.347994 56.2274169922
251869.288731 48.6466064453
251747.229469 41.4296875
251625.170206 34.7047119141
251503.110943 28.5074462891
251381.05168 22.8071289062
251258.992417 17.5367431641
251136.933155 12.6234130859
251014.873892 8.01513671875
250892.814629 3.70385742188
250770.755366 -0.263061523438
250648.696104 -3.77734375
250526.636841 -6.67626953125
250404.577578 -8.75695800781
250282.518315 -9.798828125
250160.459052 -9.59216308594
250038.39979 -7.96728515625
249916.340527 -4.82531738281
249794.281264 -0.164794921875
249672.222001 5.89892578125
249550.162739 13.1220703125
249428.103476 21.1326904297
249306.044213 29.4412841797
249183.98495 37.4643554688
249061.925688 44.5584716797
248939.866425 50.0632324219
248817.807162 53.3483886719
248695.747899 53.8670654297
248573.688636 51.2027587891
248451.629374 45.115234375
248329.570111 35.5712890625
248207.510848 22.7673339844
248085.451585 7.13208007812
247963.392323 -10.6868896484
247841.33306 -29.8541259766
247719.273797 -49.3936767578
247597.214534 -68.2512207031
247475.155271 -85.3636474609
247353.096009 -99.7349853516
247231.036746 -110.509155273
247108.977483 -117.035522461
246986.91822 -118.921264648
246864.858958 -116.065917969
246742.799695 -108.67175293
246620.740432 -97.2337646484
246498.681169 -82.5036621094
246376.621907 -65.4339599609
246254.562644 -47.1047363281
246132.503381 -28.6394042969
246010.444118 -11.1160888672
245888.384855 4.51452636719
245766.325593 17.5046386719
245644.26633 27.3616943359
245522.207067 33.8798828125
245400.147804 37.1455078125
245278.088542 37.5137939453
245156.029279 35.5616455078
245033.970016 32.0187988281
244911.910753 27.6850585938
244789.85149 23.3430175781
244667.792228 19.6708984375
244545.732965 17.1696777344
244423.673702 16.1090087891
244301.614439 16.4974365234
244179.555177 18.0841064453
244057.495914 20.3875732422
243935.436651 22.7541503906
243813.377388 24.4356689453
243691.318126 24.6823730469
243569.258863 22.8395996094
243447.1996 18.4372558594
243325.140337 11.2637939453
243203.081074 1.41528320312
243081.021812 -10.6887207031
242958.962549 -24.3227539062
242836.903286 -38.5080566406
242714.844023 -52.095703125
242592.784761 -63.8742675781
242470.725498 -72.6890869141
242348.666235 -77.5646972656
242226.606972 -77.8142089844
242104.547709 -73.1276855469
241982.488447 -63.6252441406
241860.429184 -49.8719482422
241738.369921 -32.8475341797
241616.310658 -13.8740234375
241494.251396 5.49291992188
241372.192133 23.6020507812
241250.13287 38.8582763672
241128.073607 49.8760986328
241006.014345 55.6195068359
240883.955082 55.5122070312
240761.895819 49.5083007812
240639.836556 38.1147460938
240517.777293 22.361328125
240395.718031 3.71960449219
240273.658768 -16.0219726562
240151.599505 -34.91796875
240029.540242 -51.0437011719
239907.48098 -62.6770019531
239785.421717 -68.4645996094
239663.362454 -67.5583496094
239541.303191 -59.7080078125
239419.243928 -45.2972412109
239297.184666 -25.3249511719
239175.125403 -1.32678222656
239053.06614 24.7532958984
238931.006877 50.732421875
238808.947615 74.3797607422
238686.888352 93.6160888672
238564.829089 106.701538086
238442.769826 112.392822266
238320.710564 110.057006836
238198.651301 99.7308349609
238076.592038 82.1202392578
237954.532775 58.5390625
237832.473512 30.7966308594
237710.41425 1.0400390625
237588.354987 -28.4295654297
237466.295724 -55.3522949219
237344.236461 -77.6961669922
237222.177199 -93.8189697266
237100.117936 -102.592895508
236978.058673 -103.476318359
236855.99941 -96.5347900391
236733.940147 -82.4034423828
236611.880885 -62.2041015625
236489.821622 -37.4193115234
236367.762359 -9.74291992188
236245.703096 19.0786132812
236123.643834 47.4020996094
236001.584571 73.8184814453
235879.525308 97.2531738281
235757.466045 117.024902344
235635.406783 132.857910156
235513.34752 144.851928711
235391.288257 153.412841797
235269.228994 159.156860352
235147.169731 162.796386719
235025.110469 165.02734375
234903.051206 166.423461914
234780.991943 167.358276367
234658.93268 167.956176758
234536.873418 168.080566406
234414.814155 167.360839844
234292.754892 165.250976562
234170.695629 161.115112305
234048.636366 154.327758789
233926.577104 144.375976562
233804.517841 130.952392578
233682.458578 114.026977539
233560.399315 93.8874511719
233438.340053 71.14453125
233316.28079 46.6989746094
233194.221527 21.6749267578
233072.162264 -2.67504882812
232950.103002 -25.0826416016
232828.043739 -44.3823242188
232705.984476 -59.6213378906
232583.925213 -70.1522216797
232461.86595 -75.6949462891
232339.806688 -76.3618164062
232217.747425 -72.6440429688
232095.688162 -65.3590087891
231973.628899 -55.5655517578
231851.569637 -44.4541015625
231729.510374 -33.2261962891
231607.451111 -22.97265625
231485.391848 -14.5672607422
231363.332585 -8.58410644531
231241.273323 -5.24829101562
231119.21406 -4.42749023438
230997.154797 -5.65881347656
230875.095534 -8.21606445312
230753.036272 -11.2022705078
230630.977009 -13.6612548828
230508.917746 -14.6944580078
230386.858483 -13.5706787109
230264.799221 -9.81506347656
230142.739958 -3.26916503906
230020.680695 5.88452148438
229898.621432 17.1394042969
229776.562169 29.7158203125
229654.502907 42.6457519531
229532.443644 54.8775634766
229410.384381 65.3930664062
229288.325118 73.3201904297
229166.265856 78.0301513672
229044.206593 79.2094726562
228922.14733 76.8957519531
228800.088067 71.4761962891
228678.028804 63.6452636719
228555.969542 54.3297119141
228433.910279 44.5864257812
228311.851016 35.4847412109
228189.791753 27.9868164062
228067.732491 22.8399658203
227945.673228 20.4901123047
227823.613965 21.0303955078
227701.554702 24.1887207031
227579.49544 29.3542480469
227457.436177 35.6452636719
227335.376914 42.0070800781
227213.317651 47.3310546875
227091.258388 50.5834960938
226969.199126 50.9273681641
226847.139863 47.8262939453
226725.0806 41.1171875
226603.021337 31.0447998047
226480.962075 18.2510986328
226358.902812 3.72338867188
226236.843549 -11.2977294922
226114.784286 -25.4383544922
225992.725023 -37.3298339844
225870.665761 -45.7487792969
225748.606498 -49.7462158203
225626.547235 -48.7524414062
225504.487972 -42.6433105469
225382.42871 -31.7645263672
225260.369447 -16.9079589844
225138.310184 0.755737304688
225016.250921 19.7849121094
224894.191659 38.6007080078
224772.132396 55.6368408203
224650.073133 69.4880371094
224528.01387 79.0452880859
224405.954607 83.599609375
224283.895345 82.9085693359
224161.836082 77.2169189453
224039.776819 67.228515625
223917.717556 54.0338134766
223795.658294 38.9997558594
223673.599031 23.6324462891
223551.539768 9.42797851562
223429.480505 -2.27587890625
223307.421242 -10.4318847656
223185.36198 -14.3841552734
223063.302717 -13.9328613281
222941.243454 -9.35144042969
222819.184191 -1.35852050781
222697.124929 8.95288085938
222575.065666 20.2233886719
222453.006403 30.9592285156
222330.94714 39.6765136719
222208.887878 45.0446777344
222086.828615 46.0126953125
221964.769352 41.9102783203
221842.710089 32.5106201172
221720.650826 18.0544433594
221598.591564 -0.771606445312
221476.532301 -22.8947753906
221354.473038 -46.9490966797
221232.413775 -71.3937988281
221110.354513 -94.6434326172
220988.29525 -115.19909668
220866.235987 -131.768798828
220744.176724 -143.366210938
220622.117461 -149.380371094
220500.058199 -149.611816406
220377.998936 -144.27355957
220255.939673 -133.95715332
220133.88041 -119.570800781
220011.821148 -102.254516602
219889.761885 -83.2819824219
219767.702622 -63.9569091797
219645.643359 -45.5139160156
219523.584097 -29.0310058594
219401.524834 -15.3602294922
219279.465571 -5.07995605469
219157.406308 1.52856445312
219035.347045 4.48181152344
218913.287783 4.07153320312
218791.22852 0.825317382812
218669.169257 -4.54516601562
218547.109994 -11.2077636719
218425.050732 -18.2719726562
218302.991469 -24.8546142578
218180.932206 -30.1387939453
218058.872943 -33.4241943359
217936.81368 -34.1708984375
217814.754418 -32.0291748047
217692.695155 -26.8601074219
217570.635892 -18.7451171875
217448.576629 -7.98205566406
217326.517367 4.92639160156
217204.458104 19.2978515625
217082.398841 34.3022460938
216960.339578 49.0065917969
216838.280316 62.4249267578
216716.221053 73.5760498047
216594.16179 81.5463867188
216472.102527 85.5534667969
216350.043264 85.0062255859
216227.984002 79.5606689453
216105.924739 69.1614990234
215983.865476 54.0704345703
215861.806213 34.873046875
215739.746951 12.4638671875
215617.687688 -11.9929199219
215495.628425 -37.1270751953
215373.569162 -61.4439697266
215251.509899 -83.4251708984
215129.450637 -101.636352539
215007.391374 -114.836181641
214885.332111 -122.077758789
214763.272848 -122.791748047
214641.213586 -116.84387207
214519.154323 -104.561767578
214397.09506 -86.7236328125
214275.035797 -64.5109863281
214152.976535 -39.4266357422
214030.917272 -13.1828613281
213908.858009 12.4305419922
213786.798746 35.6871337891
213664.739483 55.0629882812
213542.680221 69.3592529297
213420.620958 77.7999267578
213298.561695 80.0911865234
213176.502432 76.4407958984
213054.44317 67.53125
212932.383907 54.451171875
212810.324644 38.5889892578
212688.265381 21.5003662109
212566.206118 4.76086425781
212444.146856 -10.1838378906
212322.087593 -22.15234375
212200.02833 -30.3355712891
212077.969067 -34.3699951172
211955.909805 -34.3634033203
211833.850542 -30.8757324219
211711.791279 -24.85546875
211589.732016 -17.5361328125
211467.672754 -10.3055419922
211345.613491 -4.56018066406
211223.554228 -1.55932617188
211101.494965 -2.29431152344
210979.435702 -7.3857421875
210857.37644 -17.01953125
210735.317177 -30.9276123047
210613.257914 -48.4161376953
210491.198651 -68.4375
210369.139389 -89.6979980469
210247.080126 -110.791748047
210125.020863 -130.343383789
210002.9616 -147.147338867
209880.902338 -160.287963867
209758.843075 -169.226074219
209636.783812 -173.845825195
209514.724549 -174.452514648
209392.665286 -171.726806641
209270.606024 -166.635009766
209148.546761 -160.30847168
209026.487498 -153.904663086
208904.428235 -148.463989258
208782.368973 -144.779418945
208660.30971 -143.294555664
208538.250447 -144.038330078
208416.191184 -146.610351562
208294.131921 -150.214355469
208172.072659 -153.739746094
208050.013396 -155.884155273
207927.954133 -155.303100586
207805.89487 -150.77355957
207683.835608 -141.350952148
207561.776345 -126.505981445
207439.717082 -106.223144531
207317.657819 -81.0499267578
207195.598557 -52.0908203125
207073.539294 -20.9409179688
206951.480031 10.4312744141
206829.420768 39.8477783203
206707.361505 65.1124267578
206585.302243 84.2145996094
206463.24298 95.5251464844
206341.183717 97.9645996094
206219.124454 91.12890625
206097.065192 75.3563232422
205975.005929 51.7320556641
205852.946666 22.0231933594
205730.887403 -11.4458007812
205608.82814 -45.9720458984
205486.768878 -78.6888427734
205364.709615 -106.798217773
205242.650352 -127.803955078
205120.591089 -139.71887207
204998.531827 -141.23425293
204876.472564 -131.833129883
204754.413301 -111.837402344
204632.354038 -82.3903808594
204510.294776 -45.3670654297
204388.235513 -3.23168945312
204266.17625 41.1540527344
204144.116987 84.75
204022.057724 124.566650391
203899.998462 157.886230469
203777.939199 182.456542969
203655.879936 196.644165039
203533.820673 199.534545898
203411.761411 190.975219727
203289.702148 171.558837891
203167.642885 142.552856445
203045.583622 105.78125
202923.524359 63.4730224609
202801.465097 18.0900878906
202679.405834 -27.8521728516
202557.346571 -71.955078125
202435.287308 -112.0859375
202313.228046 -146.499267578
202191.168783 -173.918823242
202069.10952 -193.582641602
201947.050257 -205.248657227
201824.990995 -209.163818359
201702.931732 -206.005981445
201580.872469 -196.802978516
201458.813206 -182.836669922
201336.753943 -165.543823242
201214.694681 -146.416992188
201092.635418 -126.912475586
200970.576155 -108.37097168
200848.516892 -91.9519042969
200726.45763 -78.5843505859
200604.398367 -68.9323730469
200482.339104 -63.3767089844
200360.279841 -62.0089111328
200238.220578 -64.6385498047
200116.161316 -70.8121337891
199994.102053 -79.8405761719
199872.04279 -90.8382568359
199749.983527 -102.770141602
199627.924265 -114.508544922
199505.865002 -124.895263672
199383.805739 -132.812011719
199261.746476 -137.251464844
199139.687214 -137.389648438
199017.627951 -132.651733398
198895.568688 -122.768432617
198773.509425 -107.817016602
198651.450162 -88.2412109375
198529.3909 -64.84765625
198407.331637 -38.775390625
198285.272374 -11.4367675781
198163.213111 15.5650634766
198041.153849 40.5418701172
197919.094586 61.8376464844
197797.035323 77.9553222656
197674.97606 87.6762695312
197552.916797 90.1665039062
197430.857535 85.0593261719
197308.798272 72.5040283203
197186.739009 53.1762695312
197064.679746 28.2489013672
196942.620484 -0.680908203125
196820.561221 -31.6987304688
196698.501958 -62.7091064453
196576.442695 -91.58984375
196454.383433 -116.35168457
196332.32417 -135.289428711
196210.264907 -147.112548828
196088.205644 -151.042480469
195966.146381 -146.869873047
195844.087119 -134.962768555
195722.027856 -116.23059082
195599.968593 -92.0417480469
195477.90933 -64.1044921875
195355.850068 -34.3231201172
195233.790805 -4.63854980469
195111.731542 23.1287841797
194989.672279 47.4207763672
194867.613016 67.0574951172
194745.553754 81.3145751953
194623.494491 89.9582519531
194501.435228 93.2348632812
194379.375965 91.8173828125
194257.316703 86.71484375
194135.25744 79.1546630859
194013.198177 70.4510498047
193891.138914 61.8693847656
193769.079652 54.5034179688
193647.020389 49.1743164062
193524.961126 46.3599853516
193402.901863 46.1635742188
193280.8426 48.3200683594
193158.783338 52.2385253906
193036.724075 57.0772705078
192914.664812 61.8414306641
192792.605549 65.4908447266
192670.546287 67.0522460938
192548.487024 65.7170410156
192426.427761 60.9230957031
192304.368498 52.4084472656
192182.309235 40.2327880859
192060.249973 24.76953125
191938.19071 6.66711425781
191816.131447 -13.2135009766
191694.072184 -33.8782958984
191572.012922 -54.2860107422
191449.953659 -73.4354248047
191327.894396 -90.4406738281
191205.835133 -104.591918945
191083.775871 -115.394897461
190961.716608 -122.587036133
190839.657345 -126.132446289
190717.598082 -126.195922852
190595.538819 -123.104614258
190473.479557 -117.299438477
190351.420294 -109.287109375
190229.361031 -99.5936279297
190107.301768 -88.7292480469
189985.242506 -77.1641845703
189863.183243 -65.3195800781
189741.12398 -53.5690917969
189619.064717 -42.2514648438
189497.005454 -31.6883544922
189374.946192 -22.2016601562
189252.886929 -14.1276855469
189130.827666 -7.82153320312
189008.768403 -3.64880371094
188886.709141 -1.96655273438
188764.649878 -3.08935546875
188642.590615 -7.24829101562
188520.531352 -14.5451660156
188398.47209 -24.9084472656
188276.412827 -38.0577392578
188154.353564 -53.4831542969
188032.294301 -70.4438476562
187910.235038 -87.9908447266
187788.175776 -105.012207031
187666.116513 -120.300537109
187544.05725 -132.638916016
187421.997987 -140.896362305
187299.938725 -144.12512207
187177.879462 -141.651000977
187055.820199 -133.146850586
186933.760936 -118.680664062
186811.701673 -98.7326660156
186689.642411 -74.1779785156
186567.583148 -46.2337646484
186445.523885 -16.3759765625
186323.464622 13.7685546875
186201.40536 42.5471191406
186079.346097 68.4088134766
185957.286834 90.0264892578
185835.227571 106.400024414
185713.168309 116.931762695
185591.109046 121.465209961
185469.049783 120.287353516
185346.99052 114.089111328
185224.931257 103.892578125
185102.871995 90.9487304688
184980.812732 76.6181640625
184858.753469 62.2440185547
184736.694206 49.0317382812
184614.634944 37.9471435547
184492.575681 29.6395263672
184370.516418 24.4022216797
184248.457155 22.1683349609
184126.397892 22.5460205078
184004.33863 24.8850097656
183882.279367 28.3698730469
183760.220104 32.1271972656
183638.160841 35.3359375
183516.101579 37.3295898438
183394.042316 37.6778564453
183271.983053 36.2377929688
183149.92379 33.1724853516
183027.864528 28.9310302734
182905.805265 24.1936035156
182783.746002 19.7875976562
182661.686739 16.5831298828
182539.627476 15.3793945312
182417.568214 16.7938232422
182295.508951 21.1685791016
182173.449688 28.5014648438
182051.390425 38.4125976562
181929.331163 50.15234375
181807.2719 62.6463623047
181685.212637 74.5817871094
181563.153374 84.5219726562
181441.094111 91.0393066406
181319.034849 92.8576660156
181196.975586 88.9862060547
181074.916323 78.8338623047
180952.85706 62.2922363281
180830.797798 39.7764892578
180708.738535 12.2211914062
180586.679272 -18.9704589844
180464.620009 -52.0224609375
180342.560747 -84.9163818359
180220.501484 -115.54675293
180098.442221 -141.890991211
179976.382958 -162.171142578
179854.323695 -175.004394531
179732.264433 -179.518554688
179610.20517 -175.428833008
179488.145907 -163.067504883
179366.086644 -143.362304688
179244.027382 -117.766845703
179121.968119 -88.1486816406
178999.908856 -56.6444091797
178877.849593 -25.4938964844
178755.79033 3.13269042969
178633.731068 27.2996826172
178511.671805 45.4497070312
178389.612542 56.5161132812
178267.553279 59.9937744141
178145.494017 55.9636230469
178023.434754 45.0712890625
177901.375491 28.4614257812
177779.316228 7.67407226562
177657.256966 -15.4857177734
177535.197703 -39.0972900391
177413.13844 -61.2750244141
177291.079177 -80.3143310547
177169.019914 -94.8156738281
177046.960652 -103.781738281
176924.901389 -106.680053711
176802.842126 -103.464111328
176680.782863 -94.5601806641
176558.723601 -80.8137207031
176436.664338 -63.408203125
176314.605075 -43.7613525391
176192.545812 -23.4051513672
176070.486549 -3.86633300781
175948.427287 13.4501953125
175826.368024 27.3624267578
175704.308761 36.9888916016
175582.249498 41.8021240234
175460.190236 41.6497802734
175338.130973 36.7475585938
175216.07171 27.64453125
175094.012447 15.1629638672
174971.953185 0.321899414062
174849.893922 -15.7506103516
174727.834659 -31.9104003906
174605.775396 -47.0850830078
174483.716133 -60.3522949219
174361.656871 -71.0030517578
174239.597608 -78.5843505859
174117.538345 -82.9194335938
173995.479082 -84.107421875
173873.41982 -82.4971923828
173751.360557 -78.6470947266
173629.301294 -73.2661132812
173507.242031 -67.1479492188
173385.182768 -61.0987548828
173263.123506 -55.8698730469
173141.064243 -52.0932617188
173019.00498 -50.2340087891
172896.945717 -50.5544433594
172774.886455 -53.0981445312
172652.827192 -57.6923828125
172530.767929 -63.9688720703
172408.708666 -71.4001464844
172286.649404 -79.3483886719
172164.590141 -87.1234130859
172042.530878 -94.0422363281
171920.471615 -99.4881591797
171798.412352 -102.961791992
171676.35309 -104.12097168
171554.293827 -102.805175781
171432.234564 -99.0451660156
171310.175301 -93.0524902344
171188.116039 -85.1955566406
171066.056776 -75.9595947266
170943.997513 -65.8980712891
170821.93825 -55.5782470703
170699.878987 -45.5262451172
170577.819725 -36.1783447266
170455.760462 -27.8406982422
170333.701199 -20.6643066406
170211.641936 -14.6354980469
170089.582674 -9.58459472656
169967.523411 -5.2109375
169845.464148 -1.12280273438
169723.404885 3.11096191406
169601.345623 7.90539550781
169479.28636 13.6013183594
169357.227097 20.4143066406
169235.167834 28.3941650391
169113.108571 37.3997802734
168991.049309 47.0930175781
168868.990046 56.9526367188
168746.930783 66.3087158203
168624.87152 74.3928222656
168502.812258 80.4030761719
168380.752995 83.576171875
168258.693732 83.2609863281
168136.634469 78.9871826172
168014.575206 70.5208740234
167892.515944 57.9044189453
167770.456681 41.4732666016
167648.397418 21.8498535156
167526.338155 -0.0865478515625
167404.278893 -23.2517089844
167282.21963 -46.4281005859
167160.160367 -68.3450927734
167038.101104 -87.7706298828
166916.041842 -103.595825195
166793.982579 -114.915405273
166671.923316 -121.08996582
166549.864053 -121.790405273
166427.80479 -117.018310547
166305.745528 -107.100708008
166183.686265 -92.6638183594
166061.627002 -74.5819091797
165939.567739 -53.9139404297
165817.508477 -31.826171875
165695.449214 -9.51330566406
165573.389951 11.880859375
165451.330688 31.3317871094
165329.271425 47.9904785156
165207.212163 61.2236328125
165085.1529 70.6333007812
164963.093637 76.0593261719
164841.034374 77.5632324219
164718.975112 75.3996582031
164596.915849 69.9755859375
164474.856586 61.8055419922
164352.797323 51.4645996094
164230.738061 39.5444335938
164108.678798 26.6184082031
163986.619535 13.2116699219
163864.560272 -0.215942382812
163742.501009 -13.2775878906
163620.441747 -25.6591796875
163498.382484 -37.1129150391
163376.323221 -47.4447021484
163254.263958 -56.5037841797
163132.204696 -64.1706542969
163010.145433 -70.3500976562
162888.08617 -74.9675292969
162766.026907 -77.9702148438
162643.967645 -79.3334960938
162521.908382 -79.0675048828
162399.849119 -77.2272949219
162277.789856 -73.91796875
162155.730593 -69.3004150391
162033.671331 -63.5881347656
161911.612068 -57.0396728516
161789.552805 -49.9454345703
161667.493542 -42.6071777344
161545.43428 -35.3159179688
161423.375017 -28.3271484375
161301.315754 -21.8382568359
161179.256491 -15.9708251953
161057.197228 -10.7587890625
160935.137966 -6.14721679688
160813.078703 -2.00012207031
160691.01944 1.88134765625
160568.960177 5.73254394531
160446.900915 9.79187011719
160324.841652 14.2646484375
160202.782389 19.2890625
160080.723126 24.90625
159958.663864 31.0393066406
159836.604601 37.484375
159714.545338 43.9157714844
159592.486075 49.9061279297
159470.426812 54.9580078125
159348.36755 58.5485839844
159226.308287 60.1800537109
159104.249024 59.4328613281
158982.189761 56.0150146484
158860.130499 49.8038330078
158738.071236 40.8739013672
158616.011973 29.5090332031
158493.95271 16.193359375
158371.893447 1.58557128906
158249.834185 -13.5263671875
158127.774922 -28.2841796875
158005.715659 -41.828125
157883.656396 -53.3673095703
157761.597134 -62.2503662109
157639.537871 -68.0219726562
157517.478608 -70.4674072266
157395.419345 -69.6343994141
157273.360083 -65.8328857422
157151.30082 -59.6129150391
157029.241557 -51.7171630859
156907.182294 -43.0184326172
156785.123031 -34.4425048828
156663.063769 -26.8854980469
156541.004506 -21.1326904297
156418.945243 -17.7856445312
156296.88598 -17.2054443359
156174.826718 -19.4775390625
156052.767455 -24.3990478516
155930.708192 -31.4945068359
155808.648929 -40.0549316406
155686.589666 -49.1986083984
155564.530404 -57.9481201172
155442.471141 -65.3175048828
155320.411878 -70.4001464844
155198.352615 -72.4509277344
155076.293353 -70.9547119141
154954.23409 -65.6754150391
154832.174827 -56.6796875
154710.115564 -44.3364257812
154588.056302 -29.2883300781
154465.997039 -12.3991699219
154343.937776 5.31481933594
154221.878513 22.7716064453
154099.81925 38.9095458984
153977.759988 52.7755126953
153855.700725 63.6015625
153733.641462 70.8647460938
153611.582199 74.32421875
153489.522937 74.0355224609
153367.463674 70.3367919922
153245.404411 63.8122558594
153123.345148 55.2325439453
153001.285885 45.4821777344
152879.226623 35.4759521484
152757.16736 26.0751953125
152635.108097 18.009765625
152513.048834 11.8138427734
152390.989572 7.77893066406
152268.930309 5.93212890625
152146.871046 6.03698730469
152024.811783 7.62109375
151902.752521 10.0240478516
151780.693258 12.4642333984
151658.633995 14.1176757812
151536.574732 14.2009277344
151414.515469 12.0518798828
151292.456207 7.20080566406
151170.396944 -0.575927734375
151048.337681 -11.2231445312
150926.278418 -24.3969726562
150804.219156 -39.4846191406
150682.159893 -55.6453857422
150560.10063 -71.8752441406
150438.041367 -87.0869140625
150315.982104 -100.19921875
150193.922842 -110.230957031
150071.863579 -116.386230469
149949.804316 -118.12902832
149827.745053 -115.237670898
149705.685791 -107.834228516
149583.626528 -96.3874511719
149461.567265 -81.6868896484
149339.508002 -64.791015625
149217.44874 -46.9520263672
149095.389477 -29.5235595703
148973.330214 -13.8597412109
148851.270951 -1.21142578125
148729.211688 7.37158203125
148607.152426 11.1219482422
148485.093163 9.61669921875
148363.0339 2.81127929688
148240.974637 -8.95373535156
148118.915375 -24.9775390625
147996.856112 -44.2503662109
147874.796849 -65.5288085938
147752.737586 -87.4295654297
147630.678323 -108.531494141
147508.619061 -127.48034668
147386.559798 -143.086425781
147264.500535 -154.406860352
147142.441272 -160.807617188
147020.38201 -161.999145508
146898.322747 -158.045043945
146776.263484 -149.341064453
146654.204221 -136.570800781
146532.144959 -120.640869141
146410.085696 -102.599609375
146288.026433 -83.5523681641
146165.96717 -64.5762939453
146043.907907 -46.6448974609
145921.848645 -30.5665283203
145799.789382 -16.9449462891
145677.730119 -6.16027832031
145555.670856 1.62573242188
145433.611594 6.44543457031
145311.552331 8.48254394531
145189.493068 8.01953125
145067.433805 5.3828125
144945.374542 0.887573242188
144823.31528 -5.20434570312
144701.256017 -12.7147216797
144579.196754 -21.5587158203
144457.137491 -31.7371826172
144335.078229 -43.3094482422
144213.018966 -56.3529052734
144090.959703 -70.9127197266
143968.90044 -86.9488525391
143846.841178 -104.290039062
143724.781915 -122.597290039
143602.722652 -141.348266602
143480.663389 -159.842285156
143358.604126 -177.231079102
143236.544864 -192.572143555
143114.485601 -204.901977539
142992.426338 -213.322143555
142870.367075 -217.091552734
142748.307813 -215.713134766
142626.24855 -209.006225586
142504.189287 -197.157958984
142382.130024 -180.740722656
142260.070761 -160.698486328
142138.011499 -138.294433594
142015.952236 -115.027099609
141893.892973 -92.5168457031
141771.83371 -72.3756103516
141649.774448 -56.0677490234
141527.715185 -44.7783203125
141405.655922 -39.2973632812
141283.596659 -39.9375
141161.537397 -46.4875488281
141039.478134 -58.2139892578
140917.418871 -73.9091796875
140795.359608 -91.9827880859
140673.300345 -110.592895508
140551.241083 -127.801025391
140429.18182 -141.742431641
140307.122557 -150.79284668
140185.063294 -153.716186523
140063.004032 -149.782104492
139940.944769 -138.8359375
139818.885506 -121.321777344
139696.826243 -98.2470703125
139574.76698 -71.0972900391
139452.707718 -41.7055664062
139330.648455 -12.0893554688
139208.589192 15.7307128906
139086.529929 39.9124755859
138964.470667 58.9567871094
138842.411404 71.8406982422
138720.352141 78.1038818359
138598.292878 77.8806152344
138476.233616 71.8762207031
138354.174353 61.2855224609
138232.11509 47.6655273438
138110.055827 32.7723388672
137987.996564 18.3785400391
137865.937302 6.09106445312
137743.878039 -2.81604003906
137621.818776 -7.53161621094
137499.759513 -7.79223632812
137377.700251 -3.9091796875
137255.640988 3.26416015625
137133.581725 12.4229736328
137011.522462 21.9470214844
136889.463199 30.0760498047
136767.403937 35.0998535156
136645.344674 35.5489501953
136523.285411 30.3629150391
136401.226148 19.0220947266
136279.166886 1.62646484375
136157.107623 -21.0859375
136035.04836 -47.7846679688
135912.989097 -76.6524658203
135790.929835 -105.541748047
135668.870572 -132.167358398
135546.811309 -154.317382812
135424.752046 -170.060180664
135302.692783 -177.930419922
135180.633521 -177.072509766
135058.574258 -167.328979492
134936.514995 -149.265014648
134814.455732 -124.12512207
134692.39647 -93.7259521484
134570.337207 -60.2966308594
134448.277944 -26.2797851562
134326.218681 5.88610839844
134204.159418 33.9835205078
134082.100156 56.2095947266
133960.040893 71.3302001953
133837.98163 78.7764892578
133715.922367 78.6799316406
133593.863105 71.8380126953
133471.803842 59.6164550781
133349.744579 43.7993164062
133227.685316 26.3997802734
133105.626054 9.45141601562
132983.566791 -5.1982421875
132861.507528 -16.0755615234
132739.448265 -22.2248535156
132617.389002 -23.3031005859
132495.32974 -19.6087646484
132373.270477 -12.0487060547
132251.211214 -2.04248046875
132129.151951 8.62316894531
132007.092689 17.9776611328
131885.033426 24.0657958984
131762.974163 25.1469726562
131640.9149 19.8728027344
131518.855637 7.4267578125
131396.796375 -12.3873291016
131274.737112 -39.1162109375
131152.677849 -71.6876220703
131030.618586 -108.499633789
130908.559324 -147.555908203
130786.500061 -186.636230469
130664.440798 -223.482177734
130542.381535 -255.982910156
130420.322273 -282.341796875
130298.26301 -301.209960938
130176.203747 -311.774414062
130054.144484 -313.794067383
129932.085221 -307.586181641
129810.025959 -293.959838867
129687.966696 -274.114746094
129565.907433 -249.509643555
129443.84817 -221.719116211
129321.788908 -192.293823242
129199.729645 -162.637451172
129077.670382 -133.911254883
128955.611119 -106.97644043
128833.551856 -82.3748779297
128711.492594 -60.3500976562
128589.433331 -40.9006347656
128467.374068 -23.8564453125
128345.314805 -8.96960449219
128223.255543 3.99768066406
128101.19628 15.1956787109
127979.137017 24.6350097656
127857.077754 32.1624755859
127735.018492 37.4720458984
127612.959229 40.1473388672
127490.899966 39.7310791016
127368.840703 35.8126220703
127246.78144 28.1213378906
127124.722178 16.6149902344
127002.662915 1.54602050781
126880.603652 -16.4989013672
126758.544389 -36.5987548828
126636.485127 -57.5395507812
126514.425864 -77.8935546875
126392.366601 -96.1353759766
126270.307338 -110.778442383
126148.248075 -120.525146484
126026.188813 -124.408813477
125904.12955 -121.916015625
125782.070287 -113.071899414
125660.011024 -98.4796142578
125537.951762 -79.3033447266
125415.892499 -57.1971435547
125293.833236 -34.1787109375
125171.773973 -12.4633789062
125049.714711 5.73474121094
124927.655448 18.4084472656
124805.596185 23.9578857422
124683.536922 21.3605957031
124561.477659 10.2957763672
124439.418397 -8.78967285156
124317.359134 -34.6871337891
124195.299871 -65.4987792969
124073.240608 -98.7801513672
123951.181346 -131.736328125
123829.122083 -161.458251953
123707.06282 -185.177246094
123585.003557 -200.514526367
123462.944294 -205.705444336
123340.885032 -199.772827148
123218.825769 -182.63671875
123096.766506 -155.147338867
122974.707243 -119.036010742
122852.647981 -76.7891845703
122730.588718 -31.4541015625
122608.529455 13.6083984375
122486.470192 54.9989013672
122364.41093 89.5632324219
122242.351667 114.655273438
122120.292404 128.359130859
121998.233141 129.649291992
121876.173878 118.474243164
121754.114616 95.7569580078
121632.055353 63.3138427734
121509.99609 23.6960449219
121387.936827 -20.0274658203
121265.877565 -64.5303955078
121143.818302 -106.506469727
121021.759039 -142.939453125
120899.699776 -171.344360352
120777.640513 -189.956787109
120655.581251 -197.855102539
120533.521988 -195.00769043
120411.462725 -182.241333008
120289.403462 -161.134643555
120167.3442 -133.852172852
120045.284937 -102.930541992
119923.225674 -71.0412597656
119801.166411 -40.7503662109
119679.107149 -14.2990722656
119557.047886 6.57849121094
119434.988623 20.7827148438
119312.92936 27.9100341797
119190.870097 28.2496337891
119068.810835 22.7136230469
118946.751572 12.7139892578
118824.692309 -0.0042724609375
118702.633046 -13.5513916016
118580.573784 -26.0861816406
118458.514521 -35.9953613281
118336.455258 -42.0402832031
118214.395995 -43.4602050781
118092.336732 -40.0217285156
117970.27747 -32.0120849609
117848.218207 -20.1817626953
117726.158944 -5.64050292969
117604.099681 10.2768554688
117482.040419 26.1633300781
117359.981156 40.689453125
117237.921893 52.7392578125
117115.86263 61.5168457031
116993.803368 66.6099853516
116871.744105 68.0107421875
116749.684842 66.0885009766
116627.625579 61.5206298828
116505.566316 55.1911621094
116383.507054 48.0688476562
116261.447791 41.0767822266
116139.388528 34.9748535156
116017.329265 30.2622070312
115895.270003 27.1134033203
115773.21074 25.3580322266
115651.151477 24.5009765625
115529.092214 23.7875976562
115407.032952 22.3010253906
115284.973689 19.0844726562
115162.914426 13.2736816406
115040.855163 4.22290039062
114918.7959 -8.38720703125
114796.736638 -24.4763183594
114674.677375 -43.5311279297
114552.618112 -64.6221923828
114430.558849 -86.466796875
114308.499587 -107.534790039
114186.440324 -126.18762207
114064.381061 -140.836547852
113942.321798 -150.104858398
113820.262535 -152.97644043
113698.203273 -148.915405273
113576.14401 -137.943725586
113454.084747 -120.666503906
113332.025484 -98.2419433594
113209.966222 -72.2963867188
113087.906959 -44.7919921875
112965.847696 -17.8575439453
112843.788433 6.40026855469
112721.729171 26.0893554688
112599.669908 39.7056884766
112477.610645 46.2772216797
112355.551382 45.4560546875
112233.492119 37.5562744141
112111.432857 23.5277099609
111989.373594 4.86901855469
111867.314331 -16.5092773438
111745.255068 -38.4652099609
111623.195806 -58.8259277344
111501.136543 -75.5932617188
111379.07728 -87.1341552734
111257.018017 -92.3348388672
111134.958754 -90.7069091797
111012.899492 -82.4340820312
110890.840229 -68.3519287109
110768.780966 -49.8682861328
110646.721703 -28.8255615234
110524.662441 -7.3232421875
110402.603178 12.4862060547
110280.543915 28.6046142578
110158.484652 39.3826904297
110036.42539 43.6772460938
109914.366127 40.9643554688
109792.306864 31.3902587891
109670.247601 15.7568359375
109548.188338 -4.5517578125
109426.129076 -27.7000732422
109304.069813 -51.5732421875
109182.01055 -73.9741210938
109059.951287 -92.8260498047
108937.892025 -106.361450195
108815.832762 -113.280761719
108693.773499 -112.862060547
108571.714236 -105.017333984
108449.654973 -90.287109375
108327.595711 -69.7763671875
108205.536448 -45.0401611328
108083.477185 -17.9304199219
107961.417922 9.57983398438
107839.35866 35.5771484375
107717.299397 58.3748779297
107595.240134 76.6516113281
107473.180871 89.5473632812
107351.121609 96.7100830078
107229.062346 98.2894287109
107107.003083 94.8815917969
106984.94382 87.4306640625
106862.884557 77.1018066406
106740.825295 65.1397705078
106618.766032 52.7270507812
106496.706769 40.8609619141
106374.647506 30.2583007812
106252.588244 21.3002929688
106130.528981 14.021484375
106008.469718 8.14221191406
105886.410455 3.13891601562
105764.351192 -1.65490722656
105642.29193 -6.93444824219
105520.232667 -13.3041992188
105398.173404 -21.1741943359
105276.114141 -30.6811523438
105154.054879 -41.6440429688
105031.995616 -53.5635986328
104909.936353 -65.6611328125
104787.87709 -76.9576416016
104665.817828 -86.3798828125
104543.758565 -92.8875732422
104421.699302 -95.5983886719
104299.640039 -93.9045410156
104177.580776 -87.5618896484
104055.521514 -76.7419433594
103933.462251 -62.0390625
103811.402988 -44.4321289062
103689.343725 -25.2019042969
103567.284463 -5.8125
103445.2252 12.2291259766
103323.165937 27.5250244141
103201.106674 38.9266357422
103079.047411 45.6551513672
102956.988149 47.3813476562
102834.928886 44.2612304688
102712.869623 36.9183349609
102590.81036 26.3751220703
102468.751098 13.9418945312
102346.691835 1.0693359375
102224.632572 -10.8127441406
102102.573309 -20.4613037109
101980.514047 -26.9635009766
101858.454784 -29.8494873047
101736.395521 -29.1557617188
101614.336258 -25.4340820312
101492.276995 -19.7009277344
101370.217733 -13.3352050781
101248.15847 -7.9287109375
101126.099207 -5.10900878906
101004.039944 -6.35046386719
100881.980682 -12.7934570312
100759.921419 -25.09375
100637.862156 -43.3154296875
100515.802893 -66.8835449219
100393.74363 -94.6016845703
100271.684368 -124.735717773
100149.625105 -155.155639648
100027.565842 -183.524902344
99905.5065794 -207.518310547
99783.4473166 -225.045898438
99661.3880538 -234.463134766
99539.3287911 -234.744873047
99417.2695283 -225.602905273
99295.2102655 -207.538085938
99173.1510027 -181.817626953
99051.09174 -150.379272461
98929.0324772 -115.670288086
98806.9732144 -80.4360351562
98684.9139517 -47.4791259766
98562.8546889 -19.4080810547
98440.7954261 1.59484863281
98318.7361633 13.9705810547
98196.6769006 16.9207763672
98074.6176378 10.4749755859
97952.558375 -4.51635742188
97830.4991122 -26.4678955078
97708.4398495 -53.2097167969
97586.3805867 -82.1922607422
97464.3213239 -110.721557617
97342.2620612 -136.206665039
97220.2027984 -156.391357422
97098.1435356 -169.55078125
96976.0842728 -174.635009766
96854.0250101 -171.345581055
96731.9657473 -160.139038086
96609.9064845 -142.161987305
96487.8472217 -119.119995117
96365.787959 -93.0989990234
96243.7286962 -66.3572998047
96121.6694334 -41.1063232422
95999.6101707 -19.3048095703
95877.5509079 -2.48461914062
95755.4916451 8.37609863281
95633.4323823 12.9210205078
95511.3731196 11.4195556641
95389.3138568 4.70959472656
95267.254594 -5.91223144531
95145.1953312 -18.8442382812
95023.1360685 -32.3540039062
94901.0768057 -44.7623291016
94779.0175429 -54.6125488281
94656.9582802 -60.8118896484
94534.8990174 -62.7313232422
94412.8397546 -60.2551269531
94290.7804918 -53.7780761719
94168.7212291 -44.1513671875
94046.6619663 -32.5866699219
93924.6027035 -20.5272216797
93802.5434408 -9.50183105469
93680.484178 -0.9755859375
93558.4249152 3.78686523438
93436.3656524 3.83520507812
93314.3063897 -1.38623046875
93192.2471269 -12.0003662109
93070.1878641 -27.6943359375
92948.1286013 -47.7587890625
92826.0693386 -71.1566162109
92704.0100758 -96.6137695312
92581.950813 -122.724365234
92459.8915503 -148.056762695
92337.8322875 -171.251953125
92215.7730247 -191.108276367
92093.7137619 -206.64453125
91971.6544992 -217.141601562
91849.5952364 -222.161010742
91727.5359736 -221.544677734
91605.4767108 -215.399414062
91483.4174481 -204.069702148
91361.3581853 -188.107055664
91239.2989225 -168.236083984
91117.2396598 -145.324462891
90995.180397 -120.353637695
90873.1211342 -94.3929443359
90751.0618714 -68.5731201172
90629.0026087 -44.0572509766
90506.9433459 -22.0061035156
90384.8840831 -3.53540039062
90262.8248203 10.3361816406
90140.7655576 18.7482910156
90018.7062948 21.0621337891
89896.647032 16.9285888672
89774.5877693 6.34533691406
89652.5285065 -10.2980957031
89530.4692437 -32.1987304688
89408.4099809 -58.1477050781
89286.3507182 -86.5715332031
89164.2914554 -115.610595703
89042.2321926 -143.229736328
88920.1729298 -167.357910156
88798.1136671 -186.045898438
88676.0544043 -197.630004883
88553.9951415 -200.884277344
88431.9358788 -195.151855469
88309.876616 -180.432983398
88187.8173532 -157.424072266
88065.7580904 -127.499267578
87943.6988277 -92.6279296875
87821.6395649 -55.2365722656
87699.5803021 -18.0224609375
87577.5210393 16.2677001953
87455.4617766 45.0728759766
87333.4025138 66.2458496094
87211.343251 78.2537841797
87089.2839883 80.3299560547
86967.2247255 72.5593261719
86845.1654627 55.8903808594
86723.1061999 32.0665283203
86601.0469372 3.48181152344
86478.9876744 -27.0264892578
86356.9284116 -56.4333496094
86234.8691488 -81.8013916016
86112.8098861 -100.557495117
85990.7506233 -110.737670898
85868.6913605 -111.179931641
85746.6320978 -101.644287109
85624.572835 -82.8483886719
85502.5135722 -56.4113769531
85380.4543094 -24.7137451172
85258.3950467 9.31884765625
85136.3357839 42.4833984375
85014.2765211 71.5982666016
84892.2172583 93.8002929688
84770.1579956 106.816650391
84648.0987328 109.180053711
84526.03947 100.370483398
84403.9802073 80.8692626953
84281.9209445 52.1175537109
84159.8616817 16.3868408203
84037.8024189 -23.4281005859
83915.7431562 -64.0729980469
83793.6838934 -102.227905273
83671.6246306 -134.806518555
83549.5653679 -159.227294922
83427.5061051 -173.634765625
83305.4468423 -177.050537109
83183.3875795 -169.438476562
83061.3283168 -151.682495117
82939.269054 -125.48046875
82817.2097912 -93.1651611328
82695.1505284 -57.4733886719
82573.0912657 -21.2877197266
82451.0320029 12.6262207031
82328.9727401 41.8583984375
82206.9134774 64.5472412109
82084.8542146 79.5112304688
81962.7949518 86.3074951172
81840.735689 85.2174072266
81718.6764263 77.1617431641
81596.6171635 63.5599365234
81474.5579007 46.1522216797
81352.4986379 26.8013916016
81230.4393752 7.30139160156
81108.3801124 -10.7908935547
80986.3208496 -26.2840576172
80864.2615869 -38.4265136719
80742.2023241 -46.9266357422
80620.1430613 -51.9177246094
80498.0837985 -53.8768310547
80376.0245358 -53.5119628906
80253.965273 -51.6317138672
80131.9060102 -49.0174560547
80009.8467474 -46.3123779297
79887.7874847 -43.9425048828
79765.7282219 -42.0771484375
79643.6689591 -40.6324462891
79521.6096964 -39.3155517578
79399.5504336 -37.701171875
79277.4911708 -35.3272705078
79155.431908 -31.7966308594
79033.3726453 -26.8669433594
78911.3133825 -20.5157470703
78789.2541197 -12.9710693359
78667.1948569 -4.69885253906
78545.1355942 3.64965820312
78423.0763314 11.3272705078
78301.0170686 17.6041259766
78178.9578059 21.8909912109
78056.8985431 23.8531494141
77934.8392803 23.5007324219
77812.7800175 21.2371826172
77690.7207548 17.8569335938
77568.661492 14.4870605469
77446.6022292 12.4754638672
77324.5429664 13.2341308594
77202.4837037 18.0541992188
77080.4244409 27.9123535156
76958.3651781 43.2935791016
76836.3059154 64.0495605469
76714.2466526 89.3192138672
76592.1873898 117.521240234
76470.128127 146.428710938
76348.0688643 173.325927734
76226.0096015 195.23425293
76103.9503387 209.19128418
75981.8910759 212.555297852
75859.8318132 203.30480957
75737.7725504 180.302246094
75615.7132876 143.491210938
75493.6540249 93.9997558594
75371.5947621 34.1378173828
75249.5354993 -32.7213134766
75127.4762365 -102.371337891
75005.4169738 -170.093261719
74883.357711 -231.045654297
74761.2984482 -280.684692383
74639.2391855 -315.176879883
74517.1799227 -331.764038086
74395.1206599 -329.04309082
74273.0613971 -307.130859375
74151.0021344 -267.693359375
74028.9428716 -213.834838867
73906.8836088 -149.85168457
73784.824346 -80.8707275391
73662.7650833 -12.4061279297
73540.7058205 50.1268310547
73418.6465577 101.895263672
73296.587295 139.081054688
73174.5280322 159.224121094
73052.4687694 161.441772461
72930.4095066 146.498657227
72808.3502439 116.726928711
72686.2909811 75.7956542969
72564.2317183 28.3577880859
72442.1724555 -20.3963623047
72320.1131928 -65.2331542969
72198.05393 -101.37109375
72075.9946672 -124.929931641
71953.9354045 -133.28918457
71831.8761417 -125.323974609
71709.8168789 -101.494140625
71587.7576161 -63.7803955078
71465.6983534 -15.4752197266
71343.6390906 39.1480712891
71221.5798278 95.2591552734
71099.520565 147.935791016
70977.4613023 192.634765625
70855.4020395 225.611816406
70733.3427767 244.25793457
70611.283514 247.316040039
70489.2242512 234.9609375
70367.1649884 208.736083984
70245.1057256 171.358764648
70123.0464629 126.415405273
70000.9872001 77.9807128906
69878.9279373 30.2006835938
69756.8686745 -13.1140136719
69634.8094118 -48.84765625
69512.750149 -74.8515625
69390.6908862 -90.1055908203
69268.6316235 -94.7557373047
69146.5723607 -90.025390625
69024.5130979 -78.0173339844
68902.4538351 -61.4263916016
68780.3945724 -43.2014160156
68658.3353096 -26.1906738281
68536.2760468 -12.8137207031
68414.216784 -4.79260253906
68292.1575213 -2.97302246094
68170.0982585 -7.25158691406
68048.0389957 -16.6185302734
67925.979733 -29.3034667969
67803.9204702 -43.0125732422
67681.8612074 -55.2239990234
67559.8019446 -63.5081787109
67437.7426819 -65.8389892578
67315.6834191 -60.8542480469
67193.6241563 -48.0428466797
67071.5648935 -27.8312988281
66949.5056308 -1.56311035156
66827.446368 28.6292724609
66705.3871052 60.0439453125
66583.3278425 89.6965332031
66461.2685797 114.645751953
66339.2093169 132.317260742
66217.1500541 140.793334961
66095.0907914 139.034301758
65973.0315286 127.007568359
65850.9722658 105.708496094
65728.9130031 77.0738525391
65606.8537403 43.7911376953
65484.7944775 9.02893066406
65362.7352147 -23.8858642578
65240.675952 -51.8076171875
65118.6166892 -72.0928955078
64996.5574264 -82.8677978516
64874.4981636 -83.2130126953
64752.4389009 -73.2485351562
64630.3796381 -54.1060791016
64508.3203753 -27.7958984375
64386.2611126 3.0185546875
64264.2018498 35.3133544922
64142.142587 66.03125
64020.0833242 92.41015625
63898.0240615 112.272216797
63775.9647987 124.248779297
63653.9055359 127.911499023
63531.8462731 123.798095703
63409.7870104 113.331665039
63287.7277476 98.6407470703
63165.6684848 82.3018798828
63043.6092221 67.0325927734
62921.5499593 55.3697509766
62799.4906965 49.3687744141
62677.4314337 50.3568115234
62555.372171 58.7677001953
62433.3129082 74.0772705078
62311.2536454 94.8469238281
62189.1943826 118.870605469
62067.1351199 143.410400391
61945.0758571 165.494750977
61823.0165943 182.246826172
61700.9573316 191.209106445
61578.8980688 190.626220703
61456.838806 179.656860352
61334.7795432 158.490722656
61212.7202805 128.357299805
61090.6610177 91.4228515625
60968.6017549 50.5895996094
60846.5424921 9.21264648438
60724.4832294 -29.2307128906
60602.4239666 -61.4903564453
60480.3647038 -84.8686523438
60358.3054411 -97.4932861328
60236.2461783 -98.5046386719
60114.1869155 -88.1420898438
59992.1276527 -67.7160644531
59870.06839 -39.4730224609
59748.0091272 -6.36486816406
59625.9498644 28.251953125
59503.8906016 60.9564208984
59381.8313389 88.6047363281
59259.7720761 108.642578125
59137.7128133 119.350830078
59015.6535506 120.004760742
58893.5942878 110.927001953
58771.535025 93.4326171875
58649.4757622 69.6717529297
58527.4164995 42.3898925781
58405.3572367 14.6286621094
58283.2979739 -10.5986328125
58161.2387111 -30.6215820312
58039.1794484 -43.38671875
57917.1201856 -47.6613769531
57795.0609228 -43.1468505859
57673.0016601 -30.4910888672
57550.9423973 -11.1990966797
57428.8831345 12.5440673828
57306.8238717 38.1221923828
57184.764609 62.7781982422
57062.7053462 83.9143066406
56940.6460834 99.3721923828
56818.5868206 107.660522461
56696.5275579 108.109130859
56574.4682951 100.931152344
56452.4090323 87.1911621094
56330.3497696 68.6810302734
56208.2905068 47.7182617188
56086.231244 26.8912353516
55964.1719812 8.77661132812
55842.1127185 -4.33947753906
55720.0534557 -10.7078857422
55597.9941929 -9.30297851562
55475.9349302 0.06787109375
55353.8756674 16.7436523438
55231.8164046 39.2785644531
55109.7571418 65.5928955078
54987.6978791 93.1877441406
54865.6386163 119.402954102
54743.5793535 141.687988281
54621.5200907 157.85949707
54499.460828 166.319458008
54377.4015652 166.210205078
54255.3423024 157.494140625
54133.2830397 140.950195312
54011.2237769 118.087036133
53889.1645141 90.990234375
53767.1052513 62.1109619141
53645.0459886 34.0286865234
53522.9867258 9.20471191406
53400.927463 -10.2420654297
53278.8682002 -22.7213134766
53156.8089375 -27.2958984375
53034.7496747 -23.7403564453
52912.6904119 -12.5270996094
52790.6311492 5.25549316406
52668.5718864 28.0394287109
52546.5126236 53.9525146484
52424.4533608 81.0124511719
52302.3940981 107.319824219
52180.3348353 131.227294922
52058.2755725 151.471313477
51936.2163097 167.25390625
51814.157047 178.268676758
51692.0977842 184.671875
51570.0385214 187.007080078
51447.9792587 186.093383789
51325.9199959 182.893432617
51203.8607331 178.377929688
51081.8014703 173.40222168
50959.7422076 168.610473633
50837.6829448 164.374755859
50715.623682 160.778320312
50593.5644192 157.637573242
50471.5051565 154.563476562
50349.4458937 151.048217773
50227.3866309 146.56652832
50105.3273682 140.678344727
49983.2681054 133.11730957
49861.2088426 123.855834961
49739.1495798 113.136474609
49617.0903171 101.465576172
49495.0310543 89.5721435547
49372.9717915 78.3337402344
49250.9125287 68.6810302734
49128.853266 61.4914550781
49006.7940032 57.4853515625
48884.7347404 57.1379394531
48762.6754777 60.6173095703
48640.6162149 67.7553710938
48518.5569521 78.0582275391
48396.4976893 90.7528076172
48274.4384266 104.865722656
48152.3791638 119.324829102
48030.319901 133.074584961
47908.2606382 145.186645508
47786.2013755 154.961181641
47664.1421127 161.998901367
47542.0828499 166.2421875
47420.0235872 167.978027344
47297.9643244 167.802612305
47175.9050616 166.551879883
47053.8457988 165.206420898
46931.7865361 164.781616211
46809.7272733 166.213256836
46687.6680105 170.254272461
46565.6087478 177.391967773
46443.549485 187.793823242
46321.4902222 201.289672852
46199.4309594 217.389526367
46077.3716967 235.334838867
45955.3124339 254.176513672
45833.2531711 272.873168945
45711.1939083 290.392333984
45589.1346456 305.809692383
45467.0753828 318.392333984
45345.01612 327.657226562
45222.9568573 333.400512695
45100.8975945 335.695922852
44978.8383317 334.861572266
44856.7790689 331.403808594
44734.7198062 325.943359375
44612.6605434 319.134277344
44490.6012806 311.586425781
44368.5420178 303.799316406
44246.4827551 296.116943359
44124.4234923 288.70715332
44002.3642295 281.566772461
43880.3049668 274.553222656
43758.245704 267.434692383
43636.1864412 259.953491211
43514.1271784 251.893188477
43392.0679157 243.140625
43270.0086529 233.732788086
43147.9493901 223.884887695
43025.8901273 213.992553711
42903.8308646 204.609008789
42781.7716018 196.398681641
42659.712339 190.072875977
42537.6530763 186.315795898
42415.5938135 185.708618164
42293.5345507 188.660400391
42171.4752879 195.356323242
42049.4160252 205.728759766
41927.3567624 219.451538086
41805.2974996 235.964111328
41683.2382368 254.517822266
41561.1789741 274.241210938
41439.1197113 294.215087891
41317.0604485 313.55090332
41195.0011858 331.460205078
41072.941923 347.309936523
40950.8826602 360.655761719
40828.8233974 371.251220703
40706.7641347 379.032836914
40584.7048719 384.083374023
40462.6456091 386.582275391
40340.5863463 386.745727539
40218.5270836 384.7734375
40096.4678208 380.802856445
39974.408558 374.884033203
39852.3492953 366.977783203
39730.2900325 356.977661133
39608.2307697 344.756591797
39486.1715069 330.229736328
39364.1122442 313.427001953
39242.0529814 294.563476562
39119.9937186 274.096801758
38997.9344558 252.76159668
38875.8751931 231.571166992
38753.8159303 211.782104492
38631.7566675 194.821289062
38509.6974048 182.177978516
38387.638142 175.271118164
38265.5788792 175.302001953
38143.5196164 183.111328125
38021.4603537 199.051635742
37899.4010909 222.895874023
37777.3418281 253.79296875
37655.2825653 290.280151367
37533.2233026 330.35534668
37411.1640398 371.608276367
37289.104777 411.401123047
37167.0455143 447.083374023
37044.9862515 476.224121094
36922.9269887 496.836425781
36800.8677259 507.575927734
36678.8084632 507.889404297
36556.7492004 498.096679688
36434.6899376 479.397094727
36312.6306749 453.795410156
36190.5714121 423.948974609
36068.5121493 392.952392578
35946.4528865 364.07409668
35824.3936238 340.470092773
35702.334361 324.902099609
35580.2750982 319.486450195
35458.2158354 325.496582031
35336.1565727 343.243408203
35214.0973099 372.039672852
35092.0380471 410.259643555
34969.9787844 455.484619141
34847.9195216 504.723144531
34725.8602588 554.684936523
34603.800996 602.082641602
34481.7417333 643.932250977
34359.6824705 677.823364258
34237.6232077 702.132446289
34115.5639449 716.159790039
33993.5046822 720.173828125
33871.4454194 715.364501953
33749.3861566 703.704711914
33627.3268939 687.736816406
33505.2676311 670.307373047
33383.2083683 654.274414062
33261.1491055 642.217163086
33139.0898428 636.180297852
33017.03058 637.474121094
32894.9713172 646.554321289
32772.9120544 662.990600586
32650.8527917 685.528320312
32528.7935289 712.235717773
32406.7342661 740.720825195
32284.6750034 768.395751953
32162.6157406 792.761108398
32040.5564778 811.679931641
31918.497215 823.615112305
31796.4379523 827.80090332
31674.3786895 824.337646484
31552.3194267 814.192871094
31430.2601639 799.113891602
31308.2009012 781.455688477
31186.1416384 763.946655273
31064.0823756 749.412231445
30942.0231129 740.48449707
30819.9638501 739.331176758
30697.9045873 747.424926758
30575.8453245 765.383911133
30453.7860618 792.892700195
30331.726799 828.717651367
30209.6675362 870.811889648
30087.6082734 916.500244141
29965.5490107 962.727416992
29843.4897479 1006.34326172
29721.4304851 1044.39941406
29599.3712224 1074.42663574
29477.3119596 1094.66540527
29355.2526968 1104.23205566
29233.193434 1103.1998291
29111.1341713 1092.59033203
28989.0749085 1074.27722168
28867.0156457 1050.81140137
28744.9563829 1025.18566895
28622.8971202 1000.56176758
28500.8378574 979.986083984
28378.7785946 966.120605469
28256.7193319 961.01550293
28134.6600691 965.940063477
28012.6008063 981.292236328
27890.5415435 1006.58642578
27768.4822808 1040.52478027
27646.423018 1081.13806152
27524.3637552 1125.98388672
27402.3044925 1172.38269043
27280.2452297 1217.66320801
27158.1859669 1259.40209961
27036.1267041 1295.62988281
26914.0674414 1324.98693848
26792.0081786 1346.8190918
26669.9489158 1361.20385742
26547.889653 1368.91064453
26425.8303903 1371.29907227
26303.7711275 1370.16870117
26181.7118647 1367.57922363
26059.652602 1365.6517334
25937.5933392 1366.38037109
25815.5340764 1371.46105957
25693.4748136 1382.16003418
25571.4155509 1399.22558594
25449.3562881 1422.85388184
25327.2970253 1452.70300293
25205.2377625 1487.95544434
25083.1784998 1527.41833496
24961.119237 1569.64855957
24839.0599742 1613.09216309
24717.0007115 1656.22265625
24594.9414487 1697.6673584
24472.8821859 1736.31005859
24350.8229231 1771.3659668
24228.7636604 1802.42053223
24106.7043976 1829.43615723
23984.6451348 1852.72692871
23862.585872 1872.90649414
23740.5266093 1890.81848145
23618.4673465 1907.45263672
23496.4080837 1923.85998535
23374.348821 1941.06933594
23252.2895582 1960.01428223
23130.2302954 1981.4732666
23008.1710326 2006.02563477
22886.1117699 2034.02490234
22764.0525071 2065.5880127
22641.9932443 2100.59936523
22519.9339815 2138.72790527
22397.8747188 2179.45373535
22275.815456 2222.1027832
22153.7561932 2265.88708496
22031.6969305 2309.94812012
21909.6376677 2353.40429688
21787.5784049 2395.39855957
21665.5191421 2435.14489746
21543.4598794 2471.97668457
21421.4006166 2505.38806152
21299.3413538 2535.07275391
21177.282091 2560.95324707
21055.2228283 2583.19958496
20933.1635655 2602.23571777
20811.1043027 2618.72912598
20689.04504 2633.56298828
20566.9857772 2647.79345703
20444.9265144 2662.58935547
20322.8672516 2679.15844727
20200.8079889 2698.66760254
20078.7487261 2722.15893555
19956.6894633 2750.46984863
19834.6302005 2784.1661377
19712.5709378 2823.49230957
19590.511675 2868.3449707
19468.4524122 2918.27416992
19346.3931495 2972.51452637
19224.3338867 3030.04260254
19102.2746239 3089.65869141
18980.2153611 3150.0871582
18858.1560984 3210.08422852
18736.0968356 3268.54553223
18614.0375728 3324.60424805
18491.9783101 3377.70739746
18369.9190473 3427.66577148
18247.8597845 3474.6697998
18125.8005217 3519.26965332
18003.741259 3562.32287598
17881.6819962 3604.91015625
17759.6227334 3648.23046875
17637.5634706 3693.48364258
17515.5042079 3741.75268555
17393.4449451 3793.8951416
17271.3856823 3850.45947266
17149.3264196 3911.62683105
17027.2671568 3977.19421387
16905.207894 4046.59069824
16783.1486312 4118.93273926
16661.0893685 4193.11132812
16539.0301057 4267.89929199
16416.9708429 4342.07263184
16294.9115801 4414.5300293
16172.8523174 4484.40319824
16050.7930546 4551.14013672
15928.7337918 4614.56152344
15806.6745291 4674.87841797
15684.6152663 4732.67346191
15562.5560035 4788.84680176
15440.4967407 4844.53283691
15318.437478 4900.99816895
15196.3782152 4959.52893066
15074.3189524 5021.3223877
14952.2596896 5087.39099121
14830.2004269 5158.4901123
14708.1411641 5235.07666016
14586.0819013 5317.29882812
14464.0226386 5405.02050781
14341.9633758 5497.87426758
14219.904113 5595.33508301
14097.8448502 5696.80725098
13975.7855875 5801.71252441
13853.7263247 5909.56994629
13731.6670619 6020.05773926
13609.6077991 6133.04833984
13487.5485364 6248.61779785
13365.4892736 6367.02160645
13243.4300108 6488.64892578
13121.3707481 6613.95458984
12999.3114853 6743.3807373
12877.2522225 6877.27941895
12755.1929597 7015.84448242
12633.133697 7159.06311035
12511.0744342 7306.69482422
12389.0151714 7458.28112793
12266.9559086 7613.18652344
12144.8966459 7770.66674805
12022.8373831 7929.9597168
11900.7781203 8090.38598633
11778.7188576 8251.44921875
11656.6595948 8412.92529297
11534.600332 8574.92578125
11412.5410692 8737.93151855
11290.4818065 8902.7857666
11168.4225437 9070.64782715
11046.3632809 9242.9107666
10924.3040181 9421.0880127
10802.2447554 9606.67932129
10680.1854926 9801.03283691
10558.1262298 10005.2122803
10436.0669671 10219.8878174
10314.0077043 10445.2613525
10191.9484415 10681.0349121
10069.8891787 10926.4285889
9947.82991597 11180.2457275
9825.7706532 11440.9836426
9703.71139042 11706.9777832
9581.65212765 11976.56604
9459.59286488 12248.2589111
9337.5336021 12520.8966064
9215.47433933 12793.7783203
9093.41507656 13066.7489014
8971.35581379 13340.2344971
8849.29655101 13615.220459
8727.23728824 13893.1727295
8605.17802547 14175.9108887
8483.1187627 14465.4404297
8361.05949992 14763.763916
8239.00023715 15072.6843262
8116.94097438 15393.6239014
7994.88171161 15727.4736328
7872.82244883 16074.487915
7750.76318606 16434.237793
7628.70392329 16805.6258545
7506.64466052 17186.9628906
7384.58539774 17576.1002197
7262.52613497 17970.605835
7140.4668722 18367.9669189
7018.40760943 18765.8023682
6896.34834665 19162.0633545
6774.28908388 19555.2030029
6652.22982111 19944.3017578
6530.17055833 20329.1333008
6408.11129556 20710.166748
6286.05203279 21088.5036621
6163.99277002 21465.7565918
6041.93350724 21843.8796387
5919.87424447 22224.9654541
5797.8149817 22611.0302734
5675.75571893 23003.8029785
5553.69645615 23404.5395508
5431.63719338 23813.8789062
5309.57793061 24231.7519531
5187.51866784 24657.3529053
5065.45940506 25089.1733398
4943.40014229 25525.0966797
4821.34087952 25962.5407715
4699.28161675 26398.6402588
4577.22235397 26830.4467773
4455.1630912 27255.1322021
4333.10382843 27670.1765137
4211.04456566 28073.5235596
4088.98530288 28463.6928711
3966.92604011 28839.8400879
3844.86677734 29201.7602539
3722.80751456 29549.8377686
3600.74825179 29884.9512939
3478.68898902 30208.3380127
3356.62972625 30521.4393311
3234.57046347 30825.7369385
3112.5112007 31122.595459
2990.45193793 31413.1289062
2868.39267516 31698.0965576
2746.33341238 31977.8427734
2624.27414961 32252.2769775
2502.21488684 32520.8997803
2380.15562407 32782.8669434
2258.09636129 33037.0817871
2136.03709852 33282.3101807
2013.97783575 33517.3013916
1891.91857298 33740.9044189
1769.8593102 33952.1685791
1647.80004743 34150.4200439
1525.74078466 34335.3046875
1403.68152188 34506.7993164
1281.62225911 34665.1867676
1159.56299634 34811.0018311
1037.50373357 34944.9549561
915.444470795 35067.8395996
793.385208022 35180.4356689
671.325945249 35283.4178467
549.266682477 35377.2790527
427.207419704 35462.274292
305.148156932 35538.3919678
183.088894159 35605.3536377
61.0296313863 35662.6411133
-61.0296313863 35709.548584
-183.088894159 35745.2526855
-305.148156932 35768.8936768
-427.207419704 35779.6569824
-549.266682477 35776.8510742
-671.325945249 35759.9698486
-793.385208022 35728.7346191
-915.444470795 35683.112793
-1037.50373357 35623.3116455
-1159.56299634 35549.7471924
-1281.62225911 35462.9921875
-1403.68152189 35363.7114258
-1525.74078466 35252.5875244
-1647.80004743 35130.2481689
-1769.8593102 34997.2025146
-1891.91857298 34853.7905273
-2013.97783575 34700.1544189
-2136.03709852 34536.2336426
-2258.09636129 34361.7839355
-2380.15562407 34176.418457
-2502.21488684 33979.6685791
-2624.27414961 33771.0550537
-2746.33341238 33550.1658936
-2868.39267516 33316.7286377
-2990.45193793 33070.6726074
-3112.5112007 32812.1721191
-3234.57046347 32541.6661377
-3356.62972625 32259.8513184
-3478.68898902 31967.6478271
-3600.74825179 31666.1416016
-3722.80751456 31356.5053711
-3844.86677734 31039.9104004
-3966.92604011 30717.4309082
-4088.98530288 30389.9575195
-4211.04456566 30058.1231689
-4333.10382843 29722.2532959
-4455.1630912 29382.3438721
-4577.22235397 29038.0721436
-4699.28161675 28688.8405762
-4821.34087952 28333.848999
-4943.40014229 27972.1932373
-5065.45940506 27602.9771729
-5187.51866784 27225.4324951
-5309.57793061 26839.0323486
-5431.63719338 26443.5877686
-5553.69645615 26039.3198242
-5675.75571893 25626.897583
-5797.8149817 25207.435791
-5919.87424447 24782.4567871
-6041.93350724 24353.8114014
-6163.99277002 23923.5721436
-6286.05203279 23493.9013672
-6408.11129556 23066.911499
-6530.17055833 22644.5252686
-6652.22982111 22228.3511963
-6774.28908388 21819.5853271
-6896.34834665 21418.9481201
-7018.40760943 21026.6621094
-7140.4668722 20642.4737549
-7262.52613497 20265.7166748
-7384.58539774 19895.409668
-7506.64466052 19530.3815918
-7628.70392329 19169.4094238
-7750.76318606 18811.357666
-7872.82244883 18455.3033447
-7994.88171161 18100.6357422
-8116.94097438 17747.1207275
-8239.00023715 17394.9221191
-8361.05949992 17044.5792236
-8483.1187627 16696.9418945
-8605.17802547 16353.0700684
-8727.23728824 16014.1096191
-8849.29655101 15681.1547852
-8971.35581379 15355.1152344
-9093.41507656 15036.6000977
-9215.47433933 14725.8331299
-9337.5336021 14422.6094971
-9459.59286488 14126.2993164
-9581.65212765 13835.8994141
-9703.71139042 13550.1308594
-9825.7706532 13267.5725098
-9947.82991597 12986.8166504
-10069.8891787 12706.6342773
-10191.9484415 12426.1303711
-10314.0077043 12144.8735352
-10436.0669671 11862.9858398
-10558.1262298 11581.1799316
-10680.1854926 11300.7408447
-10802.2447554 11023.447876
-10924.3040181 10751.444458
-11046.3632809 10487.0653076
-11168.4225437 10232.6369629
-11290.4818065 9990.26916504
-11412.5410692 9761.6583252
-11534.600332 9547.91833496
-11656.6595948 9349.4630127
-11778.7188576 9165.94274902
-11900.7781203 8996.25317383
-12022.8373831 8838.60668945
-12144.8966459 8690.67016602
-12266.9559086 8549.75109863
-12389.0151714 8413.0168457
-12511.0744342 8277.72912598
-12633.133697 8141.47106934
-12755.1929597 8002.34326172
-12877.2522225 7859.11413574
-12999.3114853 7711.30810547
-13121.3707481 7559.22387695
-13243.4300108 7403.88293457
-13365.4892736 7246.90942383
-13487.5485364 7090.3581543
-13609.6077991 6936.50341797
-13731.6670619 6787.61157227
-13853.7263247 6645.71777344
-13975.7855875 6512.42822266
-14097.8448502 6388.76953125
-14219.904113 6275.09423828
-14341.9633758 6171.0559082
-14464.0226386 6075.65148926
-14586.0819013 5987.32849121
-14708.1411641 5904.14440918
-14830.2004269 5823.96032715
-14952.2596896 5744.65344238
-15074.3189524 5664.32128906
-15196.3782152 5581.46276855
-15318.437478 5495.11364746
-15440.4967407 5404.92919922
-15562.5560035 5311.19970703
-15684.6152663 5214.80456543
-15806.6745291 5117.10754395
-15928.7337918 5019.80432129
-16050.7930546 4924.7401123
-16172.8523174 4833.71643066
-16294.9115801 4748.30432129
-16416.9708429 4669.68530273
-16539.0301057 4598.53466797
-16661.0893685 4534.95727539
-16783.1486312 4478.48327637
-16905.207894 4428.11999512
-17027.2671568 4382.45605469
-17149.3264196 4339.80493164
-17271.3856823 4298.37097168
-17393.4449451 4256.42248535
-17515.5042079 4212.45275879
-17637.5634706 4165.3125
-17759.6227334 4114.30249023
-17881.6819962 4059.21557617
-18003.741259 4000.32800293
-18125.8005217 3938.34033203
-18247.8597845 3874.27758789
-18369.9190473 3809.36035156
-18491.9783101 3744.859375
-18614.0375728 3681.95446777
-18736.0968356 3621.60778809
-18858.1560984 3564.46862793
-18980.2153611 3510.81665039
-19102.2746239 3460.55029297
-19224.3338867 3413.21899414
-19346.3931495 3368.09423828
-19468.4524122 3324.2713623
-19590.511675 3280.78833008
-19712.5709378 3236.74816895
-19834.6302005 3191.43017578
-19956.6894633 3144.37927246
-20078.7487261 3095.45983887
-20200.8079889 3044.87304688
-20322.8672516 2993.13244629
-20444.9265144 2941.00378418
-20566.9857772 2889.41333008
-20689.04504 2839.34020996
-20811.1043027 2791.70117188
-20933.1635655 2747.24169922
-21055.2228283 2706.44897461
-21177.282091 2669.49230957
-21299.3413538 2636.19934082
-21421.4006166 2606.07214355
-21543.4598794 2578.33703613
-21665.5191421 2552.02600098
-21787.5784049 2526.07788086
-21909.6376677 2499.44921875
-22031.6969305 2471.22009277
-22153.7561932 2440.68615723
-22275.815456 2407.42443848
-22397.8747188 2371.3269043
-22519.9339815 2332.59960938
-22641.9932443 2291.72570801
-22764.0525071 2249.40234375
-22886.1117699 2206.45336914
-23008.1710326 2163.73449707
-23130.2302954 2122.03869629
-23252.2895582 2082.01416016
-23374.348821 2044.10510254
-23496.4080837 2008.52124023
-23618.4673465 1975.23828125
-23740.5266093 1944.03149414
-23862.585872 1914.53295898
-23984.6451348 1886.30859375
-24106.7043976 1858.94140625
-24228.7636604 1832.11193848
-24350.8229231 1805.66235352
-24472.8821859 1779.63745117
-24594.9414487 1754.29296875
-24717.0007115 1730.07263184
-24839.0599742 1707.55114746
-24961.119237 1687.35302734
-25083.1784998 1670.05322266
-25205.2377625 1656.07397461
-25327.2970253 1645.58984375
-25449.3562881 1638.453125
-25571.4155509 1634.15246582
-25693.4748136 1631.81079102
-25815.5340764 1630.22583008
-25937.5933392 1627.95373535
-26059.652602 1623.42773438
-26181.7118647 1615.10144043
-26303.7711275 1601.60229492
-26425.8303903 1581.88208008
-26547.889653 1555.34313965
-26669.9489158 1521.93005371
-26792.0081786 1482.17272949
-26914.0674414 1437.17553711
-27036.1267041 1388.54797363
-27158.1859669 1338.28491211
-27280.2452297 1288.60412598
-27402.3044925 1241.75378418
-27524.3637552 1199.81311035
-27646.423018 1164.49853516
-27768.4822808 1137.00085449
-27890.5415435 1117.86462402
-28012.6008063 1106.92736816
-28134.6600691 1103.32092285
-28256.7193319 1105.53991699
-28378.7785946 1111.56884766
-28500.8378574 1119.05847168
-28622.8971202 1125.53356934
-28744.9563829 1128.61425781
-28867.0156457 1126.22766113
-28989.0749085 1116.79333496
-29111.1341713 1099.36010742
-29233.193434 1073.68664551
-29355.2526968 1040.25524902
-29477.3119596 1000.21960449
-29599.3712224 955.291503906
-29721.4304851 907.578491211
-29843.4897479 859.390014648
-29965.5490107 813.02722168
-30087.6082734 770.582519531
-30209.6675362 733.762329102
-30331.726799 703.75378418
-30453.7860618 681.143432617
-30575.8453245 665.896850586
-30697.9045873 657.397094727
-30819.9638501 654.537963867
-30942.0231129 655.858886719
-31064.0823756 659.708496094
-31186.1416384 664.417358398
-31308.2009012 668.462890625
-31430.2601639 670.611450195
-31552.3194267 670.021728516
-31674.3786895 666.302490234
-31796.4379523 659.518554688
-31918.497215 650.150268555
-32040.5564778 639.009033203
-32162.6157406 627.121948242
-32284.6750034 615.598876953
-32406.7342661 605.498413086
-32528.7935289 597.702636719
-32650.8527917 592.820678711
-32772.9120544 591.124389648
-32894.9713172 592.525756836
-33017.03058 596.593383789
-33139.0898428 602.608642578
-33261.1491055 609.650024414
-33383.2083683 616.696899414
-33505.2676311 622.740112305
-33627.3268939 626.887084961
-33749.3861566 628.449829102
-33871.4454194 627.005371094
-33993.5046822 622.42578125
-34115.5639449 614.874023438
-34237.6232077 604.766967773
-34359.6824705 592.713867188
-34481.7417333 579.435913086
-34603.800996 565.678955078
-34725.8602588 552.128417969
-34847.9195216 539.338500977
-34969.9787844 527.680175781
-35092.0380471 517.317504883
-35214.0973099 508.209716797
-35336.1565727 500.140136719
-35458.2158354 492.766723633
-35580.2750982 485.686279297
-35702.334361 478.504150391
-35824.3936238 470.899658203
-35946.4528865 462.6796875
-36068.5121493 453.811645508
-36190.5714121 444.435058594
-36312.6306749 434.846435547
-36434.6899376 425.462768555
-36556.7492004 416.765991211
-36678.8084632 409.237915039
-36800.8677259 403.293579102
-36922.9269887 399.217529297
-37044.9862515 397.120117188
-37167.0455143 396.909912109
-37289.104777 398.293212891
-37411.1640398 400.797363281
-37533.2233026 403.817871094
-37655.2825653 406.681274414
-37777.3418281 408.71862793
-37899.4010909 409.339355469
-38021.4603537 408.09777832
-38143.5196164 404.742431641
-38265.5788792 399.241577148
-38387.638142 391.786010742
-38509.6974048 382.760986328
-38631.7566675 372.697387695
-38753.8159303 362.203369141
-38875.8751931 351.887084961
-38997.9344558 342.278198242
-39119.9937186 333.759033203
-39242.0529814 326.51550293
-39364.1122442 320.510009766
-39486.1715069 315.486694336
-39608.2307697 311.003662109
-39730.2900325 306.493530273
-39852.3492953 301.341064453
-39974.408558 294.976318359
-40096.4678208 286.963134766
-40218.5270836 277.081054688
-40340.5863463 265.383544922
-40462.6456091 252.228271484
-40584.7048719 238.273071289
-40706.7641347 224.436401367
-40828.8233974 211.82421875
-40950.8826602 201.631347656
-41072.941923 195.025390625
-41195.0011858 193.026123047
-41317.0604485 196.392700195
-41439.1197113 205.529785156
-41561.1789741 220.426879883
-41683.2382368 240.632446289
-41805.2974996 265.272583008
-41927.3567624 293.107666016
-42049.4160252 322.627441406
-42171.4752879 352.169799805
-42293.5345507 380.057128906
-42415.5938135 404.732666016
-42537.6530763 424.884765625
-42659.712339 439.54675293
-42781.7716018 448.162597656
-42903.8308646 450.612182617
-43025.8901273 447.194091797
-43147.9493901 438.569702148
-43270.0086529 425.674682617
-43392.0679157 409.608520508
-43514.1271784 391.514770508
-43636.1864412 372.466186523
-43758.245704 353.365722656
-43880.3049668 334.87512207
-44002.3642295 317.379638672
-44124.4234923 300.98828125
-44246.4827551 285.573364258
-44368.5420178 270.837768555
-44490.6012806 256.405517578
-44612.6605434 241.921386719
-44734.7198062 227.146362305
-44856.7790689 212.035400391
-44978.8383317 196.790405273
-45100.8975945 181.875
-45222.9568573 167.992553711
-45345.01612 156.024902344
-45467.0753828 146.940795898
-45589.1346456 141.681030273
-45711.1939083 141.034179688
-45833.2531711 145.518676758
-45955.3124339 155.282958984
-46077.3716967 170.039306641
-46199.4309594 189.038818359
-46321.4902222 211.094360352
-46443.549485 234.650390625
-46565.6087478 257.895996094
-46687.6680105 278.909301758
-46809.7272733 295.823730469
-46931.7865361 306.993530273
-47053.8457988 311.1484375
-47175.9050616 307.516479492
-47297.9643244 295.905395508
-47420.0235872 276.729614258
-47542.0828499 250.984130859
-47664.1421127 220.162475586
-47786.2013755 186.129516602
-47908.2606382 150.959106445
-48030.319901 116.754882812
-48152.3791638 85.4693603516
-48274.4384266 58.7410888672
-48396.4976893 37.7653808594
-48518.5569521 23.2103271484
-48640.6162149 15.1881103516
-48762.6754777 13.2786865234
-48884.7347404 16.6097412109
-49006.7940032 23.9744873047
-49128.853266 33.9816894531
-49250.9125287 45.2164306641
-49372.9717915 56.3946533203
-49495.0310543 66.4973144531
-49617.0903171 74.8653564453
-49739.1495798 81.2498779297
-49861.2088426 85.8104248047
-49983.2681054 89.0617675781
-50105.3273682 91.7791748047
-50227.3866309 94.8701171875
-50349.4458937 99.23046875
-50471.5051565 105.600341797
-50593.5644192 114.438964844
-50715.623682 125.832519531
-50837.6829448 139.4453125
-50959.7422076 154.524291992
-51081.8014703 169.953979492
-51203.8607331 184.35949707
-51325.9199959 196.244995117
-51447.9792587 204.155517578
-51570.0385214 206.83972168
-51692.0977842 203.401733398
-51814.157047 193.418701172
-51936.2163097 177.013916016
-52058.2755725 154.875366211
-52180.3348353 128.215087891
-52302.3940981 98.6732177734
-52424.4533608 68.1755371094
-52546.5126236 38.7573242188
-52668.5718864 12.3728027344
-52790.6311492 -9.29028320312
-52912.6904119 -24.9736328125
-53034.7496747 -33.9686279297
-53156.8089375 -36.1823730469
-53278.8682002 -32.1424560547
-53400.927463 -22.9385986328
-53522.9867258 -10.1057128906
-53645.0459886 4.53747558594
-53767.1052513 19.0804443359
-53889.1645141 31.7219238281
-54011.2237769 40.9602050781
-54133.2830397 45.7531738281
-54255.3423024 45.6292724609
-54377.4015652 40.7407226562
-54499.460828 31.8494873047
-54621.5200907 20.2515869141
-54743.5793535 7.64135742188
-54865.6386163 -4.0634765625
-54987.6978791 -12.9256591797
-55109.7571418 -17.1929931641
-55231.8164046 -15.4886474609
-55353.8756674 -6.96435546875
-55475.9349302 8.59912109375
-55597.9941929 30.7530517578
-55720.0534557 58.4091796875
-55842.1127185 89.9299316406
-55964.1719812 123.277099609
-56086.231244 156.195800781
-56208.2905068 186.422607422
-56330.3497696 211.892700195
-56452.4090323 230.926147461
-56574.4682951 242.377685547
-56696.5275579 245.730224609
-56818.5868206 241.12902832
-56940.6460834 229.351074219
-57062.7053462 211.712890625
-57184.764609 189.930786133
-57306.8238717 165.943603516
-57428.8831345 141.721069336
-57550.9423973 119.073852539
-57673.0016601 99.4865722656
-57795.0609228 83.9891357422
-57917.1201856 73.0797119141
-58039.1794484 66.7033691406
-58161.2387111 64.2912597656
-58283.2979739 64.8508300781
-58405.3572367 67.0982666016
-58527.4164995 69.619140625
-58649.4757622 71.0375976562
-58771.535025 70.1782226562
-58893.5942878 66.2016601562
-59015.6535506 58.7025146484
-59137.7128133 47.7578125
-59259.7720761 33.9234619141
-59381.8313389 18.1774902344
-59503.8906016 1.82067871094
-59625.9498644 -13.6591796875
-59748.0091272 -26.7406005859
-59870.06839 -36.0260009766
-59992.1276527 -40.3856201172
-60114.1869155 -39.0762939453
-60236.2461783 -31.8177490234
-60358.3054411 -18.8275146484
-60480.3647038 -0.803955078125
-60602.4239666 21.1335449219
-60724.4832294 45.5450439453
-60846.5424921 70.7956542969
-60968.6017549 95.1973876953
-61090.6610177 117.150634766
-61212.7202805 135.272094727
-61334.7795432 148.496582031
-61456.838806 156.146972656
-61578.8980688 157.963500977
-61700.9573316 154.094970703
-61823.0165943 145.052978516
-61945.0758571 131.637939453
-62067.1351199 114.845214844
-62189.1943826 95.7626953125
-62311.2536454 75.4716796875
-62433.3129082 54.9599609375
-62555.372171 35.0554199219
-62677.4314337 16.3869628906
-62799.4906965 -0.627685546875
-62921.5499593 -15.7683105469
-63043.6092221 -28.9748535156
-63165.6684848 -40.2971191406
-63287.7277476 -49.8369140625
-63409.7870104 -57.6917724609
-63531.8462731 -63.9091796875
-63653.9055359 -68.4566650391
-63775.9647987 -71.2110595703
-63898.0240615 -71.9700927734
-64020.0833242 -70.4819335938
-64142.142587 -66.4914550781
-64264.2018498 -59.7919921875
-64386.2611126 -50.2814941406
-64508.3203753 -38.0095214844
-64630.3796381 -23.2108154297
-64752.4389009 -6.32080078125
-64874.4981636 12.0344238281
-64996.5574264 31.0681152344
-65118.6166892 49.8850097656
-65240.675952 67.5501708984
-65362.7352147 83.1658935547
-65484.7944775 95.9489746094
-65606.8537403 105.302490234
-65728.9130031 110.869384766
-65850.9722658 112.566772461
-65973.0315286 110.592773438
-66095.0907914 105.408081055
-66217.1500541 97.6887207031
-66339.2093169 88.2623291016
-66461.2685797 78.0258789062
-66583.3278425 67.8599853516
-66705.3871052 58.5446777344
-66827.446368 50.6875
-66949.5056308 44.6702880859
-67071.5648935 40.6213378906
-67193.6241563 38.4138183594
-67315.6834191 37.6927490234
-67437.7426819 37.9260253906
-67559.8019446 38.4741210938
-67681.8612074 38.6713867188
-67803.9204702 37.9093017578
-67925.979733 35.7144775391
-68048.0389957 31.8100585938
-68170.0982585 26.1569824219
-68292.1575213 18.9689941406
-68414.216784 10.69921875
-68536.2760468 2.00134277344
-68658.3353096 -6.33276367188
-68780.3945724 -13.4516601562
-68902.4538351 -18.5288085938
-69024.5130979 -20.8502197266
-69146.5723607 -19.8896484375
-69268.6316235 -15.3687744141
-69390.6908862 -7.29284667969
-69512.750149 4.03869628906
-69634.8094118 18.0511474609
-69756.8686745 33.9375
-69878.9279373 50.7232666016
-70000.9872001 67.3470458984
-70123.0464629 82.7470703125
-70245.1057256 95.9489746094
-70367.1649884 106.141479492
-70489.2242512 112.738525391
-70611.283514 115.419799805
-70733.3427767 114.145385742
-70855.4020395 109.147216797
-70977.4613023 100.896484375
-71099.520565 90.0511474609
-71221.5798278 77.3907470703
-71343.6390906 63.7435302734
-71465.6983534 49.9134521484
-71587.7576161 36.61328125
-71709.8168789 24.4113769531
-71831.8761417 13.6937255859
-71953.9354045 4.64660644531
-72075.9946672 -2.74255371094
-72198.05393 -8.6650390625
-72320.1131928 -13.4555664062
-72442.1724555 -17.5456542969
-72564.2317183 -21.4107666016
-72686.2909811 -25.5181884766
-72808.3502439 -30.27734375
-72930.4095066 -35.9984130859
-73052.4687694 -42.8640136719
-73174.5280322 -50.9130859375
-73296.587295 -60.0384521484
-73418.6465577 -69.9978027344
-73540.7058205 -80.4357910156
-73662.7650833 -90.9141845703
-73784.824346 -100.946044922
-73906.8836088 -110.034423828
-74028.9428716 -117.70690918
-74151.0021344 -123.548095703
-74273.0613971 -127.225585938
-74395.1206599 -128.508666992
-74517.1799227 -127.280395508
-74639.2391855 -123.541015625
-74761.2984482 -117.404418945
-74883.357711 -109.091186523
-75005.4169738 -98.9129638672
-75127.4762365 -87.255859375
-75249.5354993 -74.5610351562
-75371.5947621 -61.3021240234
-75493.6540249 -47.9632568359
-75615.7132876 -35.0153808594
-75737.7725504 -22.8940429688
-75859.8318132 -11.9777832031
-75981.8910759 -2.56774902344
-76103.9503387 5.12963867188
-76226.0096015 11.0158691406
-76348.0688643 15.1092529297
-76470.128127 17.5469970703
-76592.1873898 18.5804443359
-76714.2466526 18.5637207031
-76836.3059154 17.9321289062
-76958.3651781 17.1748046875
-77080.4244409 16.8012695312
-77202.4837037 17.3012695312
-77324.5429664 19.1062011719
-77446.6022292 22.5487060547
-77568.661492 27.8287353516
-77690.7207548 34.9864501953
-77812.7800175 43.8858642578
-77934.8392803 54.2125244141
-78056.8985431 65.4842529297
-78178.9578059 77.0766601562
-78301.0170686 88.2623291016
-78423.0763314 98.2614746094
-78545.1355942 106.297485352
-78667.1948569 111.659301758
-78789.2541197 113.758544922
-78911.3133825 112.181396484
-79033.3726453 106.729614258
-79155.431908 97.4448242188
-79277.4911708 84.6158447266
-79399.5504336 68.7668457031
-79521.6096964 50.6268310547
-79643.6689591 31.0828857422
-79765.7282219 11.119140625
-79887.7874847 -8.25109863281
-80009.8467474 -26.0581054688
-80131.9060102 -41.4437255859
-80253.965273 -53.7236328125
-80376.0245358 -62.4342041016
-80498.0837985 -67.3643798828
-80620.1430613 -68.5667724609
-80742.2023241 -66.3508300781
-80864.2615869 -61.2543945312
-80986.3208496 -54.0004882812
-81108.3801124 -45.4407958984
-81230.4393752 -36.4892578125
-81352.4986379 -28.0551757812
-81474.5579007 -20.9753417969
-81596.6171635 -15.9556884766
-81718.6764263 -13.5220947266
-81840.735689 -13.9874267578
-81962.7949518 -17.4324951172
-82084.8542146 -23.7066650391
-82206.9134774 -32.4415283203
-82328.9727401 -43.0823974609
-82451.0320029 -54.9276123047
-82573.0912657 -67.1804199219
-82695.1505284 -79.0020751953
-82817.2097912 -89.5690917969
-82939.269054 -98.1253662109
-83061.3283168 -104.03112793
-83183.3875795 -106.802856445
-83305.4468423 -106.143554688
-83427.5061051 -101.962524414
-83549.5653679 -94.3833007812
-83671.6246306 -83.7393798828
-83793.6838934 -70.5598144531
-83915.7431562 -55.5433349609
-84037.8024189 -39.5240478516
-84159.8616817 -23.4283447266
-84281.9209445 -8.22583007812
-84403.9802073 5.12329101562
-84526.03947 15.7239990234
-84648.0987328 22.8011474609
-84770.1579956 25.7504882812
-84892.2172583 24.1844482422
-85014.2765211 17.9681396484
-85136.3357839 7.24426269531
-85258.3950467 -7.55810546875
-85380.4543094 -25.7292480469
-85502.5135722 -46.3033447266
-85624.572835 -68.0999755859
-85746.6320978 -89.7830810547
-85868.6913605 -109.932983398
-85990.7506233 -127.130004883
-86112.8098861 -140.043579102
-86234.8691488 -147.521850586
-86356.9284116 -148.675170898
-86478.9876744 -142.947143555
-86601.0469372 -130.16796875
-86723.1061999 -110.584960938
-86845.1654627 -84.8657226562
-86967.2247255 -54.0737304688
-87089.2839883 -19.615234375
-87211.343251 16.8391113281
-87333.4025138 53.4548339844
-87455.4617766 88.3461914062
-87577.5210393 119.700805664
-87699.5803021 145.896972656
-87821.6395649 165.614746094
-87943.6988277 177.926879883
-88065.7580904 182.363647461
-88187.8173532 178.946899414
-88309.876616 168.190063477
-88431.9358788 151.063476562
-88553.9951415 128.927001953
-88676.0544043 103.435668945
-88798.1136671 76.4243164062
-88920.1729298 49.779296875
-89042.2321926 25.3084716797
-89164.2914554 4.61730957031
-89286.3507182 -10.9973144531
-89408.4099809 -20.6317138672
-89530.4692437 -23.8280029297
-89652.5285065 -20.5950927734
-89774.5877693 -11.3934326172
-89896.647032 2.91137695312
-90018.7062948 21.1232910156
-90140.7655576 41.8129882812
-90262.8248203 63.4294433594
-90384.8840831 84.4154052734
-90506.9433459 103.320800781
-90629.0026087 118.902587891
-90751.0618714 130.20690918
-90873.1211342 136.624511719
-90995.180397 137.920410156
-91117.2396598 134.231811523
-91239.2989225 126.040649414
-91361.3581853 114.119506836
-91483.4174481 99.4586181641
-91605.4767108 83.1805419922
-91727.5359736 66.4478759766
-91849.5952364 50.3729248047
-91971.6544992 35.9346923828
-92093.7137619 23.9110107422
-92215.7730247 14.828125
-92337.8322875 8.93383789062
-92459.8915503 6.19116210938
-92581.950813 6.29504394531
-92704.0100758 8.71069335938
-92826.0693386 12.7250976562
-92948.1286013 17.5135498047
-93070.1878641 22.208984375
-93192.2471269 25.9759521484
-93314.3063897 28.0762939453
-93436.3656524 27.9272460938
-93558.4249152 25.146484375
-93680.484178 19.5793457031
-93802.5434408 11.30859375
-93924.6027035 0.647705078125
-94046.6619663 -11.8856201172
-94168.7212291 -25.6085205078
-94290.7804918 -39.7255859375
-94412.8397546 -53.3870849609
-94534.8990174 -65.7530517578
-94656.9582802 -76.0543212891
-94779.0175429 -83.6497802734
-94901.0768057 -88.0726318359
-95023.1360685 -89.0661621094
-95145.1953312 -86.6026611328
-95267.254594 -80.8878173828
-95389.3138568 -72.3479003906
-95511.3731196 -61.6022949219
-95633.4323823 -49.4221191406
-95755.4916451 -36.6782226562
-95877.5509079 -24.2827148438
-95999.6101707 -13.126953125
-96121.6694334 -4.02111816406
-96243.7286962 2.36145019531
-96365.787959 5.52954101562
-96487.8472217 5.20910644531
-96609.9064845 1.36267089844
-96731.9657473 -5.80786132812
-96854.0250101 -15.8717041016
-96976.0842728 -28.197265625
-97098.1435356 -41.9923095703
-97220.2027984 -56.3542480469
-97342.2620612 -70.3288574219
-97464.3213239 -82.9703369141
-97586.3805867 -93.4019775391
-97708.4398495 -100.872314453
-97830.4991122 -104.802490234
-97952.558375 -104.822753906
-98074.6176378 -100.797241211
-98196.6769006 -92.8325195312
-98318.7361633 -81.2741699219
-98440.7954261 -66.6867675781
-98562.8546889 -49.8232421875
-98684.9139517 -31.5826416016
-98806.9732144 -12.9598388672
-98929.0324772 5.00927734375
-99051.09174 21.3059082031
-99173.1510027 34.9854736328
-99295.2102655 45.2308349609
-99417.2695283 51.3990478516
-99539.3287911 53.0615234375
-99661.3880538 50.0318603516
-99783.4473166 42.3828125
-99905.5065794 30.4490966797
-100027.565842 14.8193359375
-100149.625105 -3.68811035156
-100271.684368 -24.0621337891
-100393.74363 -45.1469726562
-100515.802893 -65.7010498047
-100637.862156 -84.4649658203
-100759.921419 -100.233398438
-100881.980682 -111.928466797
-101004.039944 -118.672119141
-101126.099207 -119.848266602
-101248.15847 -115.156860352
-101370.217733 -104.648925781
-101492.276995 -88.7425537109
-101614.336258 -68.2171630859
-101736.395521 -44.1824951172
-101858.454784 -18.0227050781
-101980.514047 8.6806640625
-102102.573309 34.2462158203
-102224.632572 57.0014648438
-102346.691835 75.4001464844
-102468.751098 88.1362304688
-102590.81036 94.2476806641
-102712.869623 93.2009277344
-102834.928886 84.9490966797
-102956.988149 69.9544677734
-103079.047411 49.1765136719
-103201.106674 24.0185546875
-103323.165937 -3.75915527344
-103445.2252 -32.1616210938
-103567.284463 -59.1016845703
-103689.343725 -82.5581054688
-103811.402988 -100.733642578
-103933.462251 -112.201293945
-104055.521514 -116.02722168
-104177.580776 -111.856323242
-104299.640039 -99.9565429688
-104421.699302 -81.2111816406
-104543.758565 -57.0634765625
-104665.817828 -29.4116210938
-104787.87709 -0.466064453125
-104909.936353 27.4237060547
-105031.995616 51.9567871094
-105154.054879 71.0675048828
-105276.114141 83.0958251953
-105398.173404 86.9270019531
-105520.232667 82.0865478516
-105642.29193 68.7829589844
-105764.351192 47.8927001953
-105886.410455 20.8898925781
-106008.469718 -10.2761230469
-106130.528981 -43.3430175781
-106252.588244 -75.9241943359
-106374.647506 -105.707885742
-106496.706769 -130.648681641
-106618.766032 -149.133911133
-106740.825295 -160.111572266
-106862.884557 -163.16809082
-106984.94382 -158.54675293
-107107.003083 -147.110107422
-107229.062346 -130.246459961
-107351.121609 -109.731079102
-107473.180871 -87.5565185547
-107595.240134 -65.7446289062
-107717.299397 -46.1624755859
-107839.35866 -30.3568115234
-107961.417922 -19.4208984375
-108083.477185 -13.9099121094
-108205.536448 -13.8088378906
-108327.595711 -18.5540771484
-108449.654973 -27.1108398438
-108571.714236 -38.0902099609
-108693.773499 -49.9007568359
-108815.832762 -60.9132080078
-108937.892025 -69.626953125
-109059.951287 -74.8171386719
-109182.01055 -75.6508789062
-109304.069813 -71.7615966797
-109426.129076 -63.2738037109
-109548.188338 -50.7779541016
-109670.247601 -35.2585449219
-109792.306864 -17.9851074219
-109914.366127 -0.376098632812
-110036.42539 16.1467285156
-110158.484652 30.30078125
-110280.543915 41.0651855469
-110402.603178 47.7727050781
-110524.662441 50.1602783203
-110646.721703 48.3762207031
-110768.780966 42.9432373047
-110890.840229 34.681640625
-111012.899492 24.6055908203
-111134.958754 13.8013916016
-111257.018017 3.30322265625
-111379.07728 -6.01843261719
-111501.136543 -13.5457763672
-111623.195806 -18.9664306641
-111745.255068 -22.2888183594
-111867.314331 -23.8156738281
-111989.373594 -24.0809326172
-112111.432857 -23.7584228516
-112233.492119 -23.5515136719
-112355.551382 -24.0811767578
-112477.610645 -25.783203125
-112599.669908 -28.8291015625
-112721.729171 -33.0808105469
-112843.788433 -38.0872802734
-112965.847696 -43.1220703125
-113087.906959 -47.2619628906
-113209.966222 -49.4970703125
-113332.025484 -48.8601074219
-113454.084747 -44.5631103516
-113576.14401 -36.1206054688
-113698.203273 -23.4505615234
-113820.262535 -6.93371582031
-113942.321798 12.5733642578
-114064.381061 33.7791748047
-114186.440324 55.0458984375
-114308.499587 74.5262451172
-114430.558849 90.3286132812
-114552.618112 100.700805664
-114674.677375 104.209228516
-114796.736638 99.8988037109
-114918.7959 87.4132080078
-115040.855163 67.0631103516
-115162.914426 39.8316650391
-115284.973689 7.31726074219
-115407.032952 -28.3873291016
-115529.092214 -64.8658447266
-115651.151477 -99.5861816406
-115773.21074 -130.125732422
-115895.270003 -154.391845703
-116017.329265 -170.816162109
-116139.388528 -178.503662109
-116261.447791 -177.321533203
-116383.507054 -167.916503906
-116505.566316 -151.659301758
-116627.625579 -130.520507812
-116749.684842 -106.887695312
-116871.744105 -83.341796875
-116993.803368 -62.4140625
-117115.86263 -46.3449707031
-117237.921893 -36.8719482422
-117359.981156 -35.0625
-117482.040419 -41.2102050781
-117604.099681 -54.8070068359
-117726.158944 -74.5892333984
-117848.218207 -98.6556396484
-117970.27747 -124.648071289
-118092.336732 -149.972045898
-118214.395995 -172.040771484
-118336.455258 -188.515869141
-118458.514521 -197.524047852
-118580.573784 -197.825317383
-118702.633046 -188.923339844
-118824.692309 -171.099365234
-118946.751572 -145.376586914
-119068.810835 -113.412109375
-119190.870097 -77.3336181641
-119312.92936 -39.5336914062
-119434.988623 -2.44519042969
-119557.047886 31.6789550781
-119679.107149 60.9641113281
-119801.166411 84.0651855469
-119923.225674 100.26171875
-120045.284937 109.486450195
-120167.3442 112.286132812
-120289.403462 109.721435547
-120411.462725 103.217163086
-120533.521988 94.3795166016
-120655.581251 84.8020019531
-120777.640513 75.8806152344
-120899.699776 68.6552734375
-121021.759039 63.6999511719
-121143.818302 61.0661621094
-121265.877565 60.2923583984
-121387.936827 60.4718017578
-121509.99609 60.3743896484
-121632.055353 58.6081542969
-121754.114616 53.8031005859
-121876.173878 44.7969970703
-121998.233141 30.8010253906
-122120.292404 11.53125
-122242.351667 -12.71484375
-122364.41093 -41.0397949219
-122486.470192 -71.994140625
-122608.529455 -103.682983398
-122730.588718 -133.924316406
-122852.647981 -160.442871094
-122974.707243 -181.080688477
-123096.766506 -194.002319336
-123218.825769 -197.878173828
-123340.885032 -192.0234375
-123462.944294 -176.48059082
-123585.003557 -152.0390625
-123707.06282 -120.184448242
-123829.122083 -82.98828125
-123951.181346 -42.9425048828
-124073.240608 -2.75854492188
-124195.299871 34.8521728516
-124317.359134 67.3977050781
-124439.418397 92.8005371094
-124561.477659 109.556884766
-124683.536922 116.840087891
-124805.596185 114.546020508
-124927.655448 103.2734375
-125049.714711 84.2459716797
-125171.773973 59.1834716797
-125293.833236 30.1365966797
-125415.892499 -0.699462890625
-125537.951762 -31.171875
-125660.011024 -59.3441162109
-125782.070287 -83.6373291016
-125904.12955 -102.931762695
-126026.188813 -116.618164062
-126148.248075 -124.598510742
-126270.307338 -127.239257812
-126392.366601 -125.284912109
-126514.425864 -119.741699219
-126636.485127 -111.747314453
-126758.544389 -102.439575195
-126880.603652 -92.8367919922
-127002.662915 -83.7437744141
-127124.722178 -75.6887207031
-127246.78144 -68.8984375
-127368.840703 -63.3087158203
-127490.899966 -58.6090087891
-127612.959229 -54.3127441406
-127735.018492 -49.8430175781
-127857.077754 -44.6248779297
-127979.137017 -38.1694335938
-128101.19628 -30.1447753906
-128223.255543 -20.4226074219
-128345.314805 -9.09606933594
-128467.374068 3.5283203125
-128589.433331 16.9689941406
-128711.492594 30.6253662109
-128833.551856 43.8499755859
-128955.611119 56.0244140625
-129077.670382 66.6300048828
-129199.729645 75.3062744141
-129321.788908 81.8890380859
-129443.84817 86.4245605469
-129565.907433 89.1567382812
-129687.966696 90.4934082031
-129810.025959 90.9500732422
-129932.085221 91.0834960938
-130054.144484 91.4193115234
-130176.203747 92.3842773438
-130298.26301 94.2513427734
-130420.322273 97.1020507812
-130542.381535 100.813476562
-130664.440798 105.069702148
-130786.500061 109.395751953
-130908.559324 113.212890625
-131030.618586 115.905517578
-131152.677849 116.895751953
-131274.737112 115.713500977
-131396.796375 112.055664062
-131518.855637 105.829101562
-131640.9149 97.1683349609
-131762.974163 86.4298095703
-131885.033426 74.1618652344
-132007.092689 61.0511474609
-132129.151951 47.8549804688
-132251.211214 35.3259277344
-132373.270477 24.1343994141
-132495.32974 14.802734375
-132617.389002 7.65307617188
-132739.448265 2.78015136719
-132861.507528 0.04541015625
-132983.566791 -0.898315429688
-133105.626054 -0.562866210938
-133227.685316 0.44140625
-133349.744579 1.48010253906
-133471.803842 1.97424316406
-133593.863105 1.47216796875
-133715.922367 -0.292114257812
-133837.98163 -3.36169433594
-133960.040893 -7.54602050781
-134082.100156 -12.4373779297
-134204.159418 -17.4534912109
-134326.218681 -21.9027099609
-134448.277944 -25.0646972656
-134570.337207 -26.2772216797
-134692.39647 -25.0218505859
-134814.455732 -20.9953613281
-134936.514995 -14.1638183594
-135058.574258 -4.78625488281
-135180.633521 6.58752441406
-135302.692783 19.154296875
-135424.752046 31.9196777344
-135546.811309 43.7834472656
-135668.870572 53.6394042969
-135790.929835 60.4788818359
-135912.989097 63.4876708984
-136035.04836 62.1267089844
-136157.107623 56.1876220703
-136279.166886 45.8171386719
-136401.226148 31.5084228516
-136523.285411 14.0561523438
-136645.344674 -5.51416015625
-136767.403937 -26.0430908203
-136889.463199 -46.3459472656
-137011.522462 -65.3233642578
-137133.581725 -82.0631103516
-137255.640988 -95.9234619141
-137377.700251 -106.586425781
-137499.759513 -114.07800293
-137621.818776 -118.751220703
-137743.878039 -121.235107422
-137865.937302 -122.352172852
-137987.996564 -123.014282227
-138110.055827 -124.108276367
-138232.11509 -126.380859375
-138354.174353 -130.339355469
-138476.233616 -136.174316406
-138598.292878 -143.717041016
-138720.352141 -152.436889648
-138842.411404 -161.478637695
-138964.470667 -169.739135742
-139086.529929 -175.97668457
-139208.589192 -178.94140625
-139330.648455 -177.518066406
-139452.707718 -170.861694336
-139574.76698 -158.516357422
-139696.826243 -140.501220703
-139818.885506 -117.356567383
-139940.944769 -90.1398925781
-140063.004032 -60.3706054688
-140185.063294 -29.9302978516
-140307.122557 -0.9189453125
-140429.18182 24.5155029297
-140551.241083 44.36328125
-140673.300345 56.9338378906
-140795.359608 61.01953125
-140917.418871 56.0219726562
-141039.478134 42.0321044922
-141161.537397 19.8493652344
-141283.596659 -9.05786132812
-141405.655922 -42.6533203125
-141527.715185 -78.4862060547
-141649.774448 -113.885864258
-141771.83371 -146.181030273
-141893.892973 -172.924804688
-142015.952236 -192.105102539
-142138.011499 -202.322753906
-142260.070761 -202.919921875
-142382.130024 -194.044433594
-142504.189287 -176.647705078
-142626.24855 -152.409790039
-142748.307813 -123.600219727
-142870.367075 -92.8840332031
-142992.426338 -63.0919189453
-143114.485601 -36.96875
-143236.544864 -16.9304199219
-143358.604126 -4.84350585938
-143480.663389 -1.85083007812
-143602.722652 -8.26196289062
-143724.781915 -23.5118408203
-143846.841178 -46.2015380859
-143968.90044 -74.2097167969
-144090.959703 -104.874145508
-144213.018966 -135.220336914
-144335.078229 -162.223510742
-144457.137491 -183.077514648
-144579.196754 -195.448730469
-144701.256017 -197.690063477
-144823.31528 -188.998901367
-144945.374542 -169.500244141
-145067.433805 -140.250976562
-145189.493068 -103.160766602
-145311.552331 -60.837890625
-145433.611594 -16.373046875
-145555.670856 26.9217529297
-145677.730119 65.7954101562
-145799.789382 97.3342285156
-145921.848645 119.213012695
-146043.907907 129.893432617
-146165.96717 128.755615234
-146288.026433 116.14855957
-146410.085696 93.3572998047
-146532.144959 62.4874267578
-146654.204221 26.2806396484
-146776.263484 -12.1275634766
-146898.322747 -49.4802246094
-147020.38201 -82.6799316406
-147142.441272 -109.054321289
-147264.500535 -126.579833984
-147386.559798 -134.047241211
-147508.619061 -131.150024414
-147630.678323 -118.493164062
-147752.737586 -97.5201416016
-147874.796849 -70.3634033203
-147996.856112 -39.6395263672
-148118.915375 -8.19897460938
-148240.974637 21.1363525391
-148363.0339 45.8312988281
-148485.093163 63.8630371094
-148607.152426 73.8944091797
-148729.211688 75.3809814453
-148851.270951 68.6026611328
-148973.330214 54.6156005859
-149095.389477 35.1329345703
-149217.44874 12.3454589844
-149339.508002 -11.3010253906
-149461.567265 -33.3470458984
-149583.626528 -51.5601806641
-149705.685791 -64.1481933594
-149827.745053 -69.9284667969
-149949.804316 -68.4346923828
-150071.863579 -59.9536132812
-150193.922842 -45.4877929688
-150315.982104 -26.6499023438
-150438.041367 -5.49914550781
-150560.10063 15.6640625
-150682.159893 34.525390625
-150804.219156 48.9815673828
-150926.278418 57.3443603516
-151048.337681 58.5018310547
-151170.396944 52.0229492188
-151292.456207 38.1971435547
-151414.515469 18.0028076172
-151536.574732 -6.98767089844
-151658.633995 -34.759765625
-151780.693258 -63.0463867188
-151902.752521 -89.5407714844
-152024.811783 -112.108398438
-152146.871046 -128.979980469
-152268.930309 -138.906494141
-152390.989572 -141.262207031
-152513.048834 -136.087646484
-152635.108097 -124.068237305
-152757.16736 -106.454833984
-152879.226623 -84.9329833984
-153001.285885 -61.4548339844
-153123.345148 -38.0521240234
-153245.404411 -16.6494140625
-153367.463674 1.1083984375
-153489.522937 13.9927978516
-153611.582199 21.2838134766
-153733.641462 22.8115234375
-153855.700725 18.9406738281
-153977.759988 10.5065917969
-154099.81925 -1.29174804688
-154221.878513 -15.0277099609
-154343.937776 -29.1966552734
-154465.997039 -42.3657226562
-154588.056302 -53.3044433594
-154710.115564 -61.0885009766
-154832.174827 -65.1623535156
-154954.23409 -65.3612060547
-155076.293353 -61.8879394531
-155198.352615 -55.2554931641
-155320.411878 -46.1961669922
-155442.471141 -35.5574951172
-155564.530404 -24.1928710938
-155686.589666 -12.8616943359
-155808.648929 -2.15063476562
-155930.708192 7.57568359375
-156052.767455 16.1879882812
-156174.826718 23.7736816406
-156296.88598 30.5823974609
-156418.945243 36.9528808594
-156541.004506 43.2242431641
-156663.063769 49.6470947266
-156785.123031 56.3074951172
-156907.182294 63.0740966797
-157029.241557 69.5758056641
-157151.30082 75.2180175781
-157273.360083 79.2329101562
-157395.419345 80.7635498047
-157517.478608 78.9710693359
-157639.537871 73.1545410156
-157761.597134 62.8669433594
-157883.656396 48.0151367188
-158005.715659 28.9305419922
-158127.774922 6.3974609375
-158249.834185 -18.3662109375
-158371.893447 -43.7768554688
-158493.95271 -67.9990234375
-158616.011973 -89.0977783203
-158738.071236 -105.212524414
-158860.130499 -114.740722656
-158982.189761 -116.508178711
-159104.249024 -109.911499023
-159226.308287 -95.0161132812
-159348.36755 -72.5955810547
-159470.426812 -44.1077880859
-159592.486075 -11.6059570312
-159714.545338 22.4100341797
-159836.604601 55.19140625
-159958.663864 83.9680175781
-160080.723126 106.188598633
-160202.782389 119.750366211
-160324.841652 123.196166992
-160446.900915 115.859985352
-160568.960177 97.9482421875
-160691.01944 70.5450439453
-160813.078703 35.5408935547
-160935.137966 -4.50964355469
-161057.197228 -46.5919189453
-161179.256491 -87.4742431641
-161301.315754 -123.975952148
-161423.375017 -153.230834961
-161545.43428 -172.924804688
-161667.493542 -181.486938477
-161789.552805 -178.217407227
-161911.612068 -163.339355469
-162033.671331 -137.974121094
-162155.730593 -104.0390625
-162277.789856 -64.0815429688
-162399.849119 -21.0618896484
-162521.908382 21.8920898438
-162643.967645 61.7404785156
-162766.026907 95.767578125
-162888.08617 121.787475586
-163010.145433 138.293579102
-163132.204696 144.546875
-163254.263958 140.596069336
-163376.323221 127.227661133
-163498.382484 105.861083984
-163620.441747 78.3928222656
-163742.501009 47.0141601562
-163864.560272 14.0151367188
-163986.619535 -18.4025878906
-164108.678798 -48.2893066406
-164230.738061 -74.0728759766
-164352.797323 -94.6380615234
-164474.856586 -109.355102539
-164596.915849 -118.060424805
-164718.975112 -120.99621582
-164841.034374 -118.718383789
-164963.093637 -111.98815918
-165085.1529 -101.659790039
-165207.212163 -88.5786132812
-165329.271425 -73.501953125
-165451.330688 -57.0477294922
-165573.389951 -39.6782226562
-165695.449214 -21.7149658203
-165817.508477 -3.3798828125
-165939.567739 15.1429443359
-166061.627002 33.6423339844
-166183.686265 51.8159179688
-166305.745528 69.2249755859
-166427.80479 85.2744140625
-166549.864053 99.2235107422
-166671.923316 110.23046875
-166793.982579 117.426635742
-166916.041842 120.013549805
-167038.101104 117.373168945
-167160.160367 109.174804688
-167282.21963 95.4691162109
-167404.278893 76.7502441406
-167526.338155 53.9807128906
-167648.397418 28.5668945312
-167770.456681 2.28540039062
-167892.515944 -22.8369140625
-168014.575206 -44.6818847656
-168136.634469 -61.2233886719
-168258.693732 -70.7186279297
-168380.752995 -71.888671875
-168502.812258 -64.0699462891
-168624.87152 -47.3177490234
-168746.930783 -22.4506835938
-168868.990046 8.97265625
-168991.049309 44.7486572266
-169113.108571 82.1842041016
-169235.167834 118.30847168
-169357.227097 150.116821289
-169479.28636 174.830200195
-169601.345623 190.143188477
-169723.404885 194.440063477
-169845.464148 186.954711914
-169967.523411 167.861206055
-170089.582674 138.282226562
-170211.641936 100.21472168
-170333.701199 56.3754882812
-170455.760462 9.98217773438
-170577.819725 -35.513671875
-170699.878987 -76.7178955078
-170821.93825 -110.581054688
-170943.997513 -134.657104492
-171066.056776 -147.309936523
-171188.116039 -147.848022461
-171310.175301 -136.574462891
-171432.234564 -114.749023438
-171554.293827 -84.46484375
-171676.35309 -48.451171875
-171798.412352 -9.82238769531
-171920.471615 28.2056884766
-172042.530878 62.6027832031
-172164.590141 90.7900390625
-172286.649404 110.85949707
-172408.708666 121.726318359
-172530.767929 123.202270508
-172652.827192 115.982788086
-172774.886455 101.551025391
-172896.945717 82.0103759766
-173019.00498 59.8605957031
-173141.064243 37.7415771484
-173263.123506 18.1695556641
-173385.182768 3.29150390625
-173507.242031 -5.31896972656
-173629.301294 -6.80590820312
-173751.360557 -1.10046386719
-173873.41982 11.0881347656
-173995.479082 28.3582763672
-174117.538345 48.7674560547
-174239.597608 70.0361328125
-174361.656871 89.7797851562
-174483.716133 105.747436523
-174605.775396 116.041992188
-174727.834659 119.302001953
-174849.893922 114.827758789
-174971.953185 102.63684082
-175094.012447 83.4516601562
-175216.07171 58.6159667969
-175338.130973 29.9520263672
-175460.190236 -0.423828125
-175582.249498 -30.3100585938
-175704.308761 -57.6320800781
-175826.368024 -80.6325683594
-175948.427287 -98.0258789062
-176070.486549 -109.098876953
-176192.545812 -113.75012207
-176314.605075 -112.465698242
-176436.664338 -106.236694336
-176558.723601 -96.4262695312
-176680.782863 -84.6048583984
-176802.842126 -72.37109375
-176924.901389 -61.1763916016
-177046.960652 -52.1739501953
-177169.019914 -46.1069335938
-177291.079177 -43.2484130859
-177413.13844 -43.3956298828
-177535.197703 -45.9207763672
-177657.256966 -49.8706054688
-177779.316228 -54.1013183594
-177901.375491 -57.4344482422
-178023.434754 -58.8155517578
-178145.494017 -57.4566650391
-178267.553279 -52.9460449219
-178389.612542 -45.3134765625
-178511.671805 -35.0419921875
-178633.731068 -23.0264892578
-178755.79033 -10.48046875
-178877.849593 1.19689941406
-178999.908856 10.5804443359
-179121.968119 16.3857421875
-179244.027382 17.6268310547
-179366.086644 13.74609375
-179488.145907 4.70007324219
-179610.20517 -9.0068359375
-179732.264433 -26.3486328125
-179854.323695 -45.8602294922
-179976.382958 -65.7701416016
-180098.442221 -84.1701660156
-180220.501484 -99.2060546875
-180342.560747 -109.267456055
-180464.620009 -113.160522461
-180586.679272 -110.242919922
-180708.738535 -100.507446289
-180830.797798 -84.6043701172
-180952.85706 -63.8006591797
-181074.916323 -39.8771972656
-181196.975586 -14.9741210938
-181319.034849 8.60009765625
-181441.094111 28.5793457031
-181563.153374 42.9477539062
-181685.212637 50.1275634766
-181807.2719 49.1241455078
-181929.331163 39.6193847656
-182051.390425 22.0028076172
-182173.449688 -2.66625976562
-182295.508951 -32.7540283203
-182417.568214 -66.19921875
-182539.627476 -100.698242188
-182661.686739 -133.906494141
-182783.746002 -163.637817383
-182905.805265 -188.043212891
-183027.864528 -205.750976562
-183149.92379 -215.956665039
-183271.983053 -218.455688477
-183394.042316 -213.61706543
-183516.101579 -202.303344727
-183638.160841 -185.748168945
-183760.220104 -165.405273438
-183882.279367 -142.786865234
-184004.33863 -119.307983398
-184126.397892 -96.1557617188
-184248.457155 -74.1947021484
-184370.516418 -53.9193115234
-184492.575681 -35.4561767578
-184614.634944 -18.6126708984
-184736.694206 -2.96765136719
-184858.753469 12.0120849609
-184980.812732 26.8411865234
-185102.871995 41.8917236328
-185224.931257 57.2882080078
-185346.99052 72.8383789062
-185469.049783 88.0078125
-185591.109046 101.945068359
-185713.168309 113.553588867
-185835.227571 121.605712891
-185957.286834 124.886230469
-186079.346097 122.348754883
-186201.40536 113.268310547
-186323.464622 97.3717041016
-186445.523885 74.9274902344
-186567.583148 46.7862548828
-186689.642411 14.3608398438
-186811.701673 -20.4534912109
-186933.760936 -55.4138183594
-187055.820199 -88.1087646484
-187177.879462 -116.16394043
-187299.938725 -137.457641602
-187421.997987 -150.320068359
-187544.05725 -153.700561523
-187666.116513 -147.281982422
-187788.175776 -131.530761719
-187910.235038 -107.674072266
-188032.294301 -77.6069335938
-188154.353564 -43.734375
-188276.412827 -8.76318359375
-188398.47209 24.5368652344
-188520.531352 53.5812988281
-188642.590615 76.2028808594
-188764.649878 90.8468017578
-188886.709141 96.7087402344
-189008.768403 93.8024902344
-189130.827666 82.9499511719
-189252.886929 65.6948242188
-189374.946192 44.1474609375
-189497.005454 20.7760009766
-189619.064717 -1.83508300781
-189741.12398 -21.2377929688
-189863.183243 -35.3563232422
-189985.242506 -42.6871337891
-190107.301768 -42.4404296875
-190229.361031 -34.6118164062
-190351.420294 -19.9759521484
-190473.479557 -0.0047607421875
-190595.538819 23.2824707031
-190717.598082 47.5211181641
-190839.657345 70.2351074219
-190961.716608 89.0791015625
-191083.775871 102.064575195
-191205.835133 107.750366211
-191327.894396 105.373535156
-191449.953659 94.9156494141
-191572.012922 77.091796875
-191694.072184 53.2703857422
-191816.131447 25.3287353516
-191938.19071 -4.53698730469
-192060.249973 -34.0306396484
-192182.309235 -60.9765625
-192304.368498 -83.5238037109
-192426.427761 -100.31237793
-192548.487024 -110.580444336
-192670.546287 -114.212646484
-192792.605549 -111.713867188
-192914.664812 -104.122802734
-193036.724075 -92.8692626953
-193158.783338 -79.5947265625
-193280.8426 -65.9544677734
-193402.901863 -53.4234619141
-193524.961126 -43.1276855469
-193647.020389 -35.7181396484
-193769.079652 -31.3006591797
-193891.138914 -29.4320068359
-194013.198177 -29.1773681641
-194135.25744 -29.2280273438
-194257.316703 -28.064453125
-194379.375965 -24.1461181641
-194501.435228 -16.1090087891
-194623.494491 -2.95031738281
-194745.553754 15.8237304688
-194867.613016 40.0991210938
-194989.672279 69.1181640625
-195111.731542 101.511230469
-195233.790805 135.394042969
-195355.850068 168.521728516
-195477.90933 198.485961914
-195599.968593 222.93371582
-195722.027856 239.788818359
-195844.087119 247.453491211
-195966.146381 244.968994141
-196088.205644 232.120605469
-196210.264907 209.476196289
-196332.32417 178.352416992
-196454.383433 140.714599609
-196576.442695 99.0178222656
-196698.501958 56.0031738281
-196820.561221 14.4720458984
-196942.620484 -22.9451904297
-197064.679746 -53.9995117188
-197186.739009 -76.9981689453
-197308.798272 -90.9248046875
-197430.857535 -95.4985351562
-197552.916797 -91.1641845703
-197674.97606 -79.021484375
-197797.035323 -60.6964111328
-197919.094586 -38.1734619141
-198041.153849 -13.6037597656
-198163.213111 10.8912353516
-198285.272374 33.4022216797
-198407.331637 52.3807373047
-198529.3909 66.7470703125
-198651.450162 75.9420166016
-198773.509425 79.9261474609
-198895.568688 79.1267089844
-199017.627951 74.3408203125
-199139.687214 66.6088867188
-199261.746476 57.0725097656
-199383.805739 46.8322753906
-199505.865002 36.8234863281
-199627.924265 27.7205810547
-199749.983527 19.8797607422
-199872.04279 13.3272705078
-199994.102053 7.78894042969
-200116.161316 2.75830078125
-200238.220578 -2.40405273438
-200360.279841 -8.359375
-200482.339104 -15.6717529297
-200604.398367 -24.7056884766
-200726.45763 -35.5450439453
-200848.516892 -47.9475097656
-200970.576155 -61.3400878906
-201092.635418 -74.8537597656
-201214.694681 -87.3994140625
-201336.753943 -97.7728271484
-201458.813206 -104.779052734
-201580.872469 -107.365478516
-201702.931732 -104.744262695
-201824.990995 -96.4964599609
-201947.050257 -82.6420898438
-202069.10952 -63.6690673828
-202191.168783 -40.5194091797
-202313.228046 -14.5290527344
-202435.287308 12.6707763672
-202557.346571 39.2818603516
-202679.405834 63.4876708984
-202801.465097 83.6047363281
-202923.524359 98.2260742188
-203045.583622 106.341674805
-203167.642885 107.424438477
-203289.702148 101.475585938
-203411.761411 89.0245361328
-203533.820673 71.0832519531
-203655.879936 49.0620117188
-203777.939199 24.6516113281
-203899.998462 -0.313720703125
-204022.057724 -24.0037841797
-204144.116987 -44.7331542969
-204266.17625 -61.0870361328
-204388.235513 -72.0187988281
-204510.294776 -76.9157714844
-204632.354038 -75.6239013672
-204754.413301 -68.4366455078
-204876.472564 -56.0487060547
-204998.531827 -39.4781494141
-205120.591089 -19.9714355469
-205242.650352 1.10498046875
-205364.709615 22.3746337891
-205486.768878 42.5501708984
-205608.82814 60.5190429688
-205730.887403 75.4064941406
-205852.946666 86.6135253906
-205975.005929 93.8298339844
-206097.065192 97.0222167969
-206219.124454 96.4038085938
-206341.183717 92.3878173828
-206463.24298 85.5339355469
-206585.302243 76.4896240234
-206707.361505 65.9366455078
-206829.420768 54.5432128906
-206951.480031 42.927734375
-207073.539294 31.6318359375
-207195.598557 21.1080322266
-207317.657819 11.7144775391
-207439.717082 3.72009277344
-207561.776345 -2.68762207031
-207683.835608 -7.39074707031
-207805.89487 -10.3308105469
-207927.954133 -11.4997558594
-208050.013396 -10.935546875
-208172.072659 -8.72009277344
-208294.131921 -4.98046875
-208416.191184 0.109375
-208538.250447 6.3271484375
-208660.30971 13.4027099609
-208782.368973 21.0219726562
-208904.428235 28.8365478516
-209026.487498 36.4765625
-209148.546761 43.5684814453
-209270.606024 49.7546386719
-209392.665286 54.7132568359
-209514.724549 58.1778564453
-209636.783812 59.9517822266
-209758.843075 59.9171142578
-209880.902338 58.0369873047
-210002.9616 54.3502197266
-210125.020863 48.9593505859
-210247.080126 42.0146484375
-210369.139389 33.6931152344
-210491.198651 24.1778564453
-210613.257914 13.6418457031
-210735.317177 2.23461914062
-210857.37644 -9.92333984375
-210979.435702 -22.7376708984
-211101.494965 -36.1295166016
-211223.554228 -50.0172119141
-211345.613491 -64.2952880859
-211467.672754 -78.8101806641
-211589.732016 -93.3400878906
-211711.791279 -107.579223633
-211833.850542 -121.132324219
-211955.909805 -133.520507812
-212077.969067 -144.199951172
-212200.02833 -152.59375
-212322.087593 -158.133178711
-212444.146856 -160.306518555
-212566.206118 -158.711547852
-212688.265381 -153.104125977
-212810.324644 -143.439819336
-212932.383907 -129.901855469
-213054.44317 -112.912353516
-213176.502432 -93.1241455078
-213298.561695 -71.390625
-213420.620958 -48.7193603516
-213542.680221 -26.2067871094
-213664.739483 -4.96435546875
-213786.798746 13.9608154297
-213908.858009 29.6624755859
-214030.917272 41.4421386719
-214152.976535 48.8610839844
-214275.035797 51.7700195312
-214397.09506 50.3156738281
-214519.154323 44.923828125
-214641.213586 36.2570800781
-214763.272848 25.1556396484
-214885.332111 12.5623779297
-215007.391374 -0.557739257812
-215129.450637 -13.2962646484
-215251.509899 -24.8740234375
-215373.569162 -34.6962890625
-215495.628425 -42.3905029297
-215617.687688 -47.818359375
-215739.746951 -51.0670166016
-215861.806213 -52.4171142578
-215983.865476 -52.2939453125
-216105.924739 -51.2059326172
-216227.984002 -49.6794433594
-216350.043264 -48.1945800781
-216472.102527 -47.1312255859
-216594.16179 -46.7290039062
-216716.221053 -47.0672607422
-216838.280316 -48.0648193359
-216960.339578 -49.5006103516
-217082.398841 -51.0512695312
-217204.458104 -52.3422851562
-217326.517367 -53.0042724609
-217448.576629 -52.7302246094
-217570.635892 -51.3254394531
-217692.695155 -48.7434082031
-217814.754418 -45.1042480469
-217936.81368 -40.6928710938
-218058.872943 -35.9362792969
-218180.932206 -31.3626708984
-218302.991469 -27.5440673828
-218425.050732 -25.0333251953
-218547.109994 -24.2967529297
-218669.169257 -25.6549072266
-218791.22852 -29.2336425781
-218913.287783 -34.9345703125
-219035.347045 -42.4285888672
-219157.406308 -51.1717529297
-219279.465571 -60.4436035156
-219401.524834 -69.4069824219
-219523.584097 -77.1813964844
-219645.643359 -82.9221191406
-219767.702622 -85.9020996094
-219889.761885 -85.5826416016
-220011.821148 -81.6717529297
-220133.88041 -74.1585693359
-220255.939673 -63.3258056641
-220377.998936 -49.7346191406
-220500.058199 -34.1851806641
-220622.117461 -17.6561279297
-220744.176724 -1.22839355469
-220866.235987 14.0004882812
-220988.29525 27.0031738281
-221110.354513 36.9008789062
-221232.413775 43.0318603516
-221354.473038 44.9971923828
-221476.532301 42.6870117188
-221598.591564 36.2808837891
-221720.650826 26.2258300781
-221842.710089 13.1944580078
-221964.769352 -1.97351074219
-222086.828615 -18.3392333984
-222208.887878 -34.9353027344
-222330.94714 -50.8342285156
-222453.006403 -65.2082519531
-222575.065666 -77.3763427734
-222697.124929 -86.8354492188
-222819.184191 -93.2736816406
-222941.243454 -96.5697021484
-223063.302717 -96.7752685547
-223185.36198 -94.0891113281
-223307.421242 -88.8233642578
-223429.480505 -81.3664550781
-223551.539768 -72.1501464844
-223673.599031 -61.619140625
-223795.658294 -50.2088623047
-223917.717556 -38.3315429688
-224039.776819 -26.3706054688
-224161.836082 -14.6801757812
-224283.895345 -3.59228515625
-224405.954607 6.57690429688
-224528.01387 15.5201416016
-224650.073133 22.9349365234
-224772.132396 28.5258789062
-224894.191659 32.0109863281
-225016.250921 33.13671875
-225138.310184 31.6940917969
-225260.369447 27.5418701172
-225382.42871 20.6275634766
-225504.487972 11.0063476562
-225626.547235 -1.14428710938
-225748.606498 -15.5180664062
-225870.665761 -31.6817626953
-225992.725023 -49.0881347656
-226114.784286 -67.0979003906
-226236.843549 -85.0083007812
-226358.902812 -102.090576172
-226480.962075 -117.628295898
-226603.021337 -130.955688477
-226725.0806 -141.495239258
-226847.139863 -148.786254883
-226969.199126 -152.507324219
-227091.258388 -152.490966797
-227213.317651 -148.724853516
-227335.376914 -141.348754883
-227457.436177 -130.64074707
-227579.49544 -117.0
-227701.554702 -100.924560547
-227823.613965 -82.9891357422
-227945.673228 -63.8231201172
-228067.732491 -44.0910644531
-228189.791753 -24.4737548828
-228311.851016 -5.65441894531
-228433.910279 11.6964111328
-228555.969542 26.9339599609
-228678.028804 39.4537353516
-228800.088067 48.7092285156
-228922.14733 54.2314453125
-229044.206593 55.6546630859
-229166.265856 52.7406005859
-229288.325118 45.4069824219
-229410.384381 33.7535400391
-229532.443644 18.0825195312
-229654.502907 -1.08911132812
-229776.562169 -23.0286865234
-229898.621432 -46.8011474609
-230020.680695 -71.2998046875
-230142.739958 -95.2940673828
-230264.799221 -117.491333008
-230386.858483 -136.612670898
-230508.917746 -151.47644043
-230630.977009 -161.083007812
-230753.036272 -164.6953125
-230875.095534 -161.90625
-230997.154797 -152.68737793
-231119.21406 -137.412353516
-231241.273323 -116.852416992
-231363.332585 -92.1392822266
-231485.391848 -64.7001953125
-231607.451111 -36.1657714844
-231729.510374 -8.25817871094
-231851.569637 17.3332519531
-231973.628899 39.0769042969
-232095.688162 55.7164306641
-232217.747425 66.3697509766
-232339.806688 70.6011962891
-232461.86595 68.4580078125
-232583.925213 60.4697265625
-232705.984476 47.6083984375
-232828.043739 31.2116699219
-232950.103002 12.8760986328
-233072.162264 -5.67297363281
-233194.221527 -22.7224121094
-233316.28079 -36.7108154297
-233438.340053 -46.3571777344
-233560.399315 -50.7653808594
-233682.458578 -49.4965820312
-233804.517841 -42.6024169922
-233926.577104 -30.6169433594
-234048.636366 -14.5076904297
-234170.695629 4.40881347656
-234292.754892 24.5826416016
-234414.814155 44.3619384766
-234536.873418 62.1339111328
-234658.93268 76.4594726562
-234780.991943 86.1916503906
-234903.051206 90.5678710938
-235025.110469 89.2666015625
-235147.169731 82.4279785156
-235269.228994 70.6329345703
-235391.288257 54.8463134766
-235513.34752 36.3304443359
-235635.406783 16.5341796875
-235757.466045 -3.02807617188
-235879.525308 -20.9013671875
-236001.584571 -35.8015136719
-236123.643834 -46.7119140625
-236245.703096 -52.9504394531
-236367.762359 -54.2072753906
-236489.821622 -50.5478515625
-236611.880885 -42.3862304688
-236733.940147 -30.4291992188
-236855.99941 -15.599609375
-236978.058673 1.05126953125
-237100.117936 18.4384765625
-237222.177199 35.5301513672
-237344.236461 51.4228515625
-237466.295724 65.3989257812
-237588.354987 76.9597167969
-237710.41425 85.8352050781
-237832.473512 91.9697265625
-237954.532775 95.490234375
-238076.592038 96.6569824219
-238198.651301 95.8084716797
-238320.710564 93.3050537109
-238442.769826 89.4772949219
-238564.829089 84.5864257812
-238686.888352 78.8010253906
-238808.947615 72.1888427734
-238931.006877 64.7302246094
-239053.06614 56.3435058594
-239175.125403 46.9252929688
-239297.184666 36.3948974609
-239419.243928 24.7418212891
-239541.303191 12.0651855469
-239663.362454 -1.39611816406
-239785.421717 -15.2492675781
-239907.48098 -28.9519042969
-240029.540242 -41.8344726562
-240151.599505 -53.1417236328
-240273.658768 -62.0869140625
-240395.718031 -67.9172363281
-240517.777293 -69.9802246094
-240639.836556 -67.7897949219
-240761.895819 -61.0804443359
-240883.955082 -49.8463134766
-241006.014345 -34.3603515625
-241128.073607 -15.1729736328
-241250.13287 6.91674804688
-241372.192133 30.9064941406
-241494.251396 55.6573486328
-241616.310658 79.9715576172
-241738.369921 102.675537109
-241860.429184 122.703613281
-241982.488447 139.170776367
-242104.547709 151.431640625
-242226.606972 159.120483398
-242348.666235 162.165161133
-242470.725498 160.778564453
-242592.784761 155.425170898
-242714.844023 146.767822266
-242836.903286 135.59777832
-242958.962549 122.756835938
-243081.021812 109.056884766
-243203.081074 95.2055664062
-243325.140337 81.7440185547
-243447.1996 69.0035400391
-243569.258863 57.0849609375
-243691.318126 45.8626708984
-243813.377388 35.0129394531
-243935.436651 24.0639648438
-244057.495914 12.4652099609
-244179.555177 -0.335693359375
-244301.614439 -14.80859375
-244423.673702 -31.2640380859
-244545.732965 -49.7877197266
-244667.792228 -70.1938476562
-244789.85149 -92.0048828125
-244911.910753 -114.456542969
-245033.970016 -136.534790039
-245156.029279 -157.037475586
-245278.088542 -174.66027832
-245400.147804 -188.097412109
-245522.207067 -196.152832031
-245644.26633 -197.84765625
-245766.325593 -192.518676758
-245888.384855 -179.896606445
-246010.444118 -160.156616211
-246132.503381 -133.936035156
-246254.562644 -102.31640625
-246376.621907 -66.7683105469
-246498.681169 -29.0639648438
-246620.740432 8.83715820312
-246742.799695 44.9245605469
-246864.858958 77.2757568359
-246986.91822 104.199462891
-247108.977483 124.359619141
-247231.036746 136.876831055
-247353.096009 141.395263672
-247475.155271 138.111206055
-247597.214534 127.755859375
-247719.273797 111.538330078
-247841.33306 91.0487060547
-247963.392323 68.1295166016
-248085.451585 44.7275390625
-248207.510848 22.7352294922
-248329.570111 3.83801269531
-248451.629374 -10.6231689453
-248573.688636 -19.7580566406
-248695.747899 -23.1955566406
-248817.807162 -21.1082763672
-248939.866425 -14.1872558594
-249061.925688 -3.57360839844
-249183.98495 9.25170898438
-249306.044213 22.6107177734
-249428.103476 34.7852783203
-249550.162739 44.1839599609
-249672.222001 49.4959716797
-249794.281264 49.8223876953
-249916.340527 44.771484375
-250038.39979 34.5065917969
-250160.459052 19.7475585938
-250282.518315 1.71618652344
-250404.577578 -17.9617919922
-250526.636841 -37.3981933594
-250648.696104 -54.6072998047
-250770.755366 -67.6879882812
-250892.814629 -75.0008544922
-251014.873892 -75.3271484375
-251136.933155 -67.994140625
-251258.992417 -52.9562988281
-251381.05168 -30.8221435547
-251503.110943 -2.82507324219
-251625.170206 29.2603759766
-251747.229469 63.2526855469
-251869.288731 96.732421875
-251991.347994 127.237060547
-252113.407257 152.460571289
-252235.46652 170.444213867
-252357.525782 179.738769531
-252479.585045 179.526123047
-252601.644308 169.687866211
-252723.703571 150.81628418
-252845.762833 124.165893555
-252967.822096 91.5496826172
-253089.881359 55.1889648438
-253211.940622 17.5307617188
-253333.999885 -18.9522705078
-253456.059147 -51.9606933594
-253578.11841 -79.5496826172
-253700.177673 -100.277099609
-253822.236936 -113.305419922
-253944.296198 -118.448974609
-254066.355461 -116.16418457
-254188.414724 -107.483642578
-254310.473987 -93.9016113281
-254432.53325 -77.2218017578
-254554.592512 -59.3820800781
-254676.651775 -42.2725830078
-254798.711038 -27.5642089844
-254920.770301 -16.5625
-255042.829563 -10.1007080078
-255164.888826 -8.48046875
-255286.948089 -11.4644775391
-255409.007352 -18.3229980469
-255531.066614 -27.9248046875
-255653.125877 -38.8674316406
-255775.18514 -49.62890625
-255897.244403 -58.7316894531
-256019.303666 -64.8972167969
-256141.362928 -67.1794433594
-256263.422191 -65.0643310547
-256385.481454 -58.5249023438
-256507.540717 -48.0291748047
-256629.599979 -34.49609375
-256751.659242 -19.2100830078
-256873.718505 -3.69738769531
-256995.777768 10.4205322266
-257117.837031 21.5854492188
-257239.896293 28.4527587891
-257361.955556 30.0256347656
-257484.014819 25.7563476562
-257606.074082 15.6063232422
-257728.133344 0.0595703125
-257850.192607 -19.9102783203
-257972.25187 -42.9183349609
-258094.311133 -67.2828369141
-258216.370395 -91.1657714844
-258338.429658 -112.727172852
-258460.488921 -130.277832031
-258582.548184 -142.418823242
-258704.607447 -148.153076172
-258826.666709 -146.963378906
-258948.725972 -138.846435547
-259070.785235 -124.30456543
-259192.844498 -104.295043945
-259314.90376 -80.1441650391
-259436.963023 -53.4317626953
-259559.022286 -25.8615722656
-259681.081549 0.8740234375
-259803.140811 25.2218017578
-259925.200074 45.8774414062
-260047.259337 61.8680419922
-260169.3186 72.6018066406
-260291.377863 77.8840332031
-260413.437125 77.8962402344
-260535.496388 73.1480712891
-260657.555651 64.4034423828
-260779.614914 52.5919189453
-260901.674176 38.7152099609
-261023.733439 23.7559814453
-261145.792702 8.59912109375
-261267.851965 -6.02648925781
-261389.911228 -19.5881347656
-261511.97049 -31.7583007812
-261634.029753 -42.4063720703
-261756.089016 -51.5660400391
-261878.148279 -59.3902587891
-262000.207541 -66.0974121094
-262122.266804 -71.9172363281
-262244.326067 -77.0428466797
-262366.38533 -81.5943603516
-262488.444592 -85.5989990234
-262610.503855 -88.9891357422
-262732.563118 -91.6171875
-262854.622381 -93.2868652344
-262976.681644 -93.7939453125
-263098.740906 -92.9725341797
-263220.800169 -90.7404785156
-263342.859432 -87.1358642578
-263464.918695 -82.3403320312
-263586.977957 -76.6867675781
-263709.03722 -70.6453857422
-263831.096483 -64.7922363281
-263953.155746 -59.7604980469
-264075.215009 -56.1791992188
-264197.274271 -54.6059570312
-264319.333534 -55.4610595703
-264441.392797 -58.9694824219
-264563.45206 -65.1173095703
-264685.511322 -73.6306152344
-264807.570585 -83.9759521484
-264929.629848 -95.3897705078
-265051.689111 -106.928710938
-265173.748373 -117.542724609
-265295.807636 -126.161987305
-265417.866899 -131.791015625
-265539.926162 -133.600952148
-265661.985425 -131.010986328
-265784.044687 -123.752197266
-265906.10395 -111.905761719
-266028.163213 -95.9112548828
-266150.222476 -76.5451660156
-266272.281738 -54.8679199219
-266394.341001 -32.1452636719
-266516.400264 -9.75158691406
-266638.459527 10.9404296875
-266760.51879 28.6700439453
-266882.578052 42.3897705078
-267004.637315 51.3513183594
-267126.696578 55.1641845703
-267248.755841 53.8236083984
-267370.815103 47.7071533203
-267492.874366 37.5347900391
-267614.933629 24.3020019531
-267736.992892 9.18737792969
-267859.052154 -6.55249023438
-267981.111417 -21.6973876953
-268103.17068 -35.1691894531
-268225.229943 -46.1245117188
-268347.289206 -54.0240478516
-268469.348468 -58.6723632812
-268591.407731 -60.2237548828
-268713.466994 -59.1553955078
-268835.526257 -56.2087402344
-268957.585519 -52.3065185547
-269079.644782 -48.4515380859
-269201.704045 -45.6198730469
-269323.763308 -44.6535644531
-269445.822571 -46.1702880859
-269567.881833 -50.4910888672
-269689.941096 -57.6002197266
-269812.000359 -67.1352539062
-269934.059622 -78.4128417969
-270056.118884 -90.4847412109
-270178.178147 -102.221679688
-270300.23741 -112.415039062
-270422.296673 -119.888305664
-270544.355935 -123.607055664
-270666.415198 -122.777709961
-270788.474461 -116.92578125
-270910.533724 -105.945556641
-271032.592987 -90.1185302734
-271154.652249 -70.0954589844
-271276.711512 -46.8480224609
-271398.770775 -21.5916748047
-271520.830038 4.31323242188
-271642.8893 29.4704589844
-271764.948563 52.5588378906
-271887.007826 72.4359130859
-272009.067089 88.2224121094
-272131.126352 99.3614501953
-272253.185614 105.650634766
-272375.244877 107.237670898
-272497.30414 104.588867188
-272619.363403 98.4295654297
-272741.422665 89.6632080078
-272863.481928 79.2808837891
-272985.541191 68.2646484375
-273107.600454 57.5010986328
-273229.659716 47.7069091797
-273351.718979 39.3782958984
-273473.778242 32.7634277344
-273595.837505 27.8656005859
-273717.896768 24.4697265625
-273839.95603 22.1918945312
-273962.015293 20.5451660156
-274084.074556 19.0114746094
-274206.133819 17.115234375
-274328.193081 14.4865722656
-274450.252344 10.9093017578
-274572.311607 6.34729003906
-274694.37087 0.947998046875
-274816.430133 -4.98022460938
-274938.489395 -11.0108642578
-275060.548658 -16.6575927734
-275182.607921 -21.4448242188
-275304.667184 -24.9765625
-275426.726446 -26.9997558594
-275548.785709 -27.4521484375
-275670.844972 -26.4897460938
-275792.904235 -24.4874267578
-275914.963497 -22.0147705078
-276037.02276 -19.7855224609
-276159.082023 -18.5871582031
-276281.141286 -19.1970214844
-276403.200549 -22.2921142578
-276525.259811 -28.3651123047
-276647.319074 -37.6512451172
-276769.378337 -50.0791015625
-276891.4376 -65.2493896484
-277013.496862 -82.4438476562
-277135.556125 -100.668212891
-277257.615388 -118.723144531
-277379.674651 -135.301147461
-277501.733914 -149.094726562
-277623.793176 -158.914794922
-277745.852439 -163.799926758
-277867.911702 -163.110595703
-277989.970965 -156.598022461
-278112.030227 -144.439941406
-278234.08949 -127.240356445
-278356.148753 -105.990478516
-278478.208016 -81.9968261719
-278600.267278 -56.7797851562
-278722.326541 -31.9525146484
-278844.385804 -9.09069824219
-278966.445067 10.3944091797
-279088.50433 25.3697509766
-279210.563592 35.0697021484
-279332.622855 39.1539306641
-279454.682118 37.7286376953
-279576.741381 31.3284912109
-279698.800643 20.8654785156
-279820.859906 7.54272460938
-279942.919169 -7.25024414062
-280064.978432 -22.0576171875
-280187.037695 -35.4782714844
-280309.096957 -46.2774658203
-280431.15622 -53.4814453125
-280553.215483 -56.4440917969
-280675.274746 -54.8845214844
-280797.334008 -48.8900146484
-280919.393271 -38.8889160156
-281041.452534 -25.5950927734
-281163.511797 -9.93298339844
-281285.571059 7.0517578125
-281407.630322 24.2850341797
-281529.689585 40.7495117188
-281651.748848 55.5615234375
-281773.808111 68.0250244141
-281895.867373 77.6674804688
-282017.926636 84.2490234375
-282139.985899 87.7517089844
-282262.045162 88.3493652344
-282384.104424 86.365234375
-282506.163687 82.2214355469
-282628.22295 76.3889160156
-282750.282213 69.3411865234
-282872.341476 61.5187988281
-282994.400738 53.3061523438
-283116.460001 45.0220947266
-283238.519264 36.9232177734
-283360.578527 29.2170410156
-283482.637789 22.0817871094
-283604.697052 15.6865234375
-283726.756315 10.2098388672
-283848.815578 5.84838867188
-283970.87484 2.81787109375
-284092.934103 1.3408203125
-284214.993366 1.62316894531
-284337.052629 3.82263183594
-284459.111892 8.01293945312
-284581.171154 14.1467285156
-284703.230417 22.0267333984
-284825.28968 31.2860107422
-284947.348943 41.3851318359
-285069.408205 51.6284179688
-285191.467468 61.1973876953
-285313.526731 69.2053222656
-285435.585994 74.7637939453
-285557.645257 77.0587158203
-285679.704519 75.4283447266
-285801.763782 69.4348144531
-285923.823045 58.9212646484
-286045.882308 44.0491943359
-286167.94157 25.3096923828
-286290.000833 3.50524902344
-286412.060096 -20.2954101562
-286534.119359 -44.8299560547
-286656.178621 -68.7329101562
-286778.237884 -90.6401367188
-286900.297147 -109.296508789
-287022.35641 -123.654663086
-287144.415673 -132.959472656
-287266.474935 -136.807495117
-287388.534198 -135.175048828
-287510.593461 -128.414428711
-287632.652724 -117.216308594
-287754.711986 -102.541625977
-287876.771249 -85.53125
-287998.830512 -67.3995361328
-288120.889775 -49.3251953125
-288242.949038 -32.3453369141
-288365.0083 -17.2689208984
-288487.067563 -4.61291503906
-288609.126826 5.43115234375
-288731.186089 12.9958496094
-288853.245351 18.5043945312
-288975.304614 22.6075439453
-289097.363877 26.0979003906
-289219.42314 29.810546875
-289341.482402 34.5216064453
-289463.541665 40.8525390625
-289585.600928 49.1926269531
-289707.660191 59.6473388672
-289829.719454 72.0152587891
-289951.778716 85.8010253906
-290073.837979 100.257080078
-290195.897242 114.454833984
-290317.956505 127.374145508
-290440.015767 138.006469727
-290562.07503 145.454711914
-290684.134293 149.027709961
-290806.193556 148.311279297
-290928.252819 143.216430664
-291050.312081 133.994140625
-291172.371344 121.217895508
-291294.430607 105.736206055
-291416.48987 88.5979003906
-291538.549132 70.958984375
-291660.608395 53.9812011719
-291782.667658 38.7286376953
-291904.726921 26.0780029297
-292026.786183 16.64453125
-292148.845446 10.7362060547
-292270.904709 8.33679199219
-292392.963972 9.11938476562
-292515.023235 12.4899902344
-292637.082497 17.6540527344
-292759.14176 23.6995849609
-292881.201023 29.6918945312
-293003.260286 34.7629394531
-293125.319548 38.1956787109
-293247.378811 39.4881591797
-293369.438074 38.3962402344
-293491.497337 34.9494628906
-293613.5566 29.4400634766
-293735.615862 22.3858642578
-293857.675125 14.4736328125
-293979.734388 6.48693847656
-294101.793651 -0.774169921875
-294223.852913 -6.57250976562
-294345.912176 -10.3051757812
-294467.971439 -11.5621337891
-294590.030702 -10.1643066406
-294712.089964 -6.18273925781
-294834.149227 0.06787109375
-294956.20849 8.05493164062
-295078.267753 17.0706787109
-295200.327016 26.2906494141
-295322.386278 34.8383789062
-295444.445541 41.8529052734
-295566.504804 46.5541992188
-295688.564067 48.298828125
-295810.623329 46.6259765625
-295932.682592 41.2888183594
-296054.741855 32.2707519531
-296176.801118 19.7866210938
-296298.860381 4.27075195312
-296420.919643 -13.6473388672
-296542.978906 -33.1770019531
-296665.038169 -53.4064941406
-296787.097432 -73.3498535156
-296909.156694 -91.9935302734
-297031.215957 -108.345581055
-297153.27522 -121.483764648
-297275.334483 -130.600341797
-297397.393745 -135.043701172
-297519.453008 -134.357299805
-297641.512271 -128.308349609
-297763.571534 -116.913085938
-297885.630797 -100.448974609
-298007.690059 -79.4580078125
-298129.749322 -54.7354736328
-298251.808585 -27.3051757812
-298373.867848 1.62023925781
-298495.92711 30.6948242188
-298617.986373 58.5042724609
-298740.045636 83.6451416016
-298862.104899 104.806030273
-298984.164162 120.852172852
-299106.223424 130.902099609
-299228.282687 134.395629883
-299350.34195 131.140869141
-299472.401213 121.340698242
-299594.460475 105.592529297
-299716.519738 84.8594970703
-299838.579001 60.4147949219
-299960.638264 33.76171875
-300082.697526 6.53332519531
-300204.756789 -19.6170654297
-300326.816052 -43.1315917969
-300448.875315 -62.6550292969
-300570.934578 -77.1276855469
-300692.99384 -85.8551025391
-300815.053103 -88.5483398438
-300937.112366 -85.3311767578
-301059.171629 -76.7144775391
-301181.230891 -63.5377197266
-301303.290154 -46.8875732422
-301425.349417 -27.9965820312
-301547.40868 -8.13415527344
-301669.467943 11.4998779297
-301791.527205 29.8695068359
-301913.586468 46.1761474609
-302035.645731 59.9031982422
-302157.704994 70.8311767578
-302279.764256 79.0180664062
-302401.823519 84.7529296875
-302523.882782 88.4846191406
-302645.942045 90.7370605469
-302768.001307 92.0183105469
-302890.06057 92.7381591797
-303012.119833 93.1395263672
-303134.179096 93.2545166016
-303256.238359 92.8911132812
-303378.297621 91.6512451172
-303500.356884 88.9801025391
-303622.416147 84.240234375
-303744.47541 76.8045654297
-303866.534672 66.1560058594
-303988.593935 51.9831542969
-304110.653198 34.2613525391
-304232.712461 13.3059082031
-304354.771724 -10.2060546875
-304476.830986 -35.2530517578
-304598.890249 -60.5255126953
-304720.949512 -84.5153808594
-304843.008775 -105.635498047
-304965.068037 -122.354125977
-305087.1273 -133.334838867
-305209.186563 -137.56640625
-305331.245826 -134.471191406
-305453.305088 -123.979125977
-305575.364351 -106.559082031
-305697.423614 -83.2064208984
-305819.482877 -55.380859375
-305941.54214 -24.9061279297
-306063.601402 6.16516113281
-306185.660665 35.7088623047
-306307.719928 61.6906738281
-306429.779191 82.3234863281
-306551.838453 96.2012939453
-306673.897716 102.401123047
-306795.956979 100.543212891
-306918.016242 90.8050537109
-307040.075504 73.888671875
-307162.134767 50.9479980469
-307284.19403 23.4803466797
-307406.253293 -6.80297851562
-307528.312556 -38.1164550781
-307650.371818 -68.7358398438
-307772.431081 -97.1185302734
-307894.490344 -121.998168945
-308016.549607 -142.445922852
-308138.608869 -157.896118164
-308260.668132 -168.137817383
-308382.727395 -173.275390625
-308504.786658 -173.665405273
-308626.845921 -169.842285156
-308748.905183 -162.439086914
-308870.964446 -152.114990234
-308993.023709 -139.499267578
-309115.082972 -125.153808594
-309237.142234 -109.559692383
-309359.201497 -93.1252441406
-309481.26076 -76.2119140625
-309603.320023 -59.1705322266
-309725.379285 -42.3806152344
-309847.438548 -26.2829589844
-309969.497811 -11.3980712891
-310091.557074 1.67614746094
-310213.616337 12.2907714844
-310335.675599 19.7944335938
-310457.734862 23.6029052734
-310579.794125 23.2810058594
-310701.853388 18.6256103516
-310823.91265 9.74072265625
-310945.971913 -2.90771484375
-311068.031176 -18.4698486328
-311190.090439 -35.7247314453
-311312.149702 -53.1397705078
-311434.208964 -68.9683837891
-311556.268227 -81.3846435547
-311678.32749 -88.6430664062
-311800.386753 -89.2495117188
-311922.446015 -82.1268310547
-312044.505278 -66.7569580078
-312166.564541 -43.2833251953
-312288.623804 -12.5615234375
-312410.683066 23.8562011719
-312532.742329 63.7989501953
-312654.801592 104.621337891
-312776.860855 143.399047852
-312898.920118 177.165039062
-313020.97938 203.162841797
-313143.038643 219.095581055
-313265.097906 223.346069336
-313387.157169 215.147338867
-313509.216431 194.68371582
-313631.275694 163.111328125
-313753.334957 122.491333008
-313875.39422 75.6414794922
-313997.453483 25.9138183594
-314119.512745 -23.0802001953
-314241.572008 -67.7758789062
-314363.631271 -104.962402344
-314485.690534 -132.065307617
-314607.749796 -147.37487793
-314729.809059 -150.200195312
-314851.868322 -140.931884766
-314973.927585 -121.007080078
-315095.986847 -92.7767333984
-315218.04611 -59.2882080078
-315340.105373 -24.0020751953
-315462.164636 9.53295898438
-315584.223899 38.0141601562
-315706.283161 58.6979980469
-315828.342424 69.6625976562
-315950.401687 69.9937744141
-316072.46095 59.8763427734
-316194.520212 40.5810546875
-316316.579475 14.3477783203
-316438.638738 -15.8244628906
-316560.698001 -46.4636230469
-316682.757264 -73.9564208984
-316804.816526 -94.8984375
-316926.875789 -106.428222656
-317048.935052 -106.511962891
-317170.994315 -94.1545410156
-317293.053577 -69.5128173828
-317415.11284 -33.9040527344
-317537.172103 10.2963867188
-317659.231366 59.8560791016
-317781.290628 110.968505859
-317903.349891 159.591064453
-318025.409154 201.80871582
-318147.468417 234.187255859
-318269.52768 254.08581543
-318391.586942 259.89831543
-318513.646205 251.201904297
-318635.705468 228.799682617
-318757.764731 194.652587891
-318879.823993 151.707885742
-319001.883256 103.639282227
-319123.942519 54.5239257812
-319246.001782 8.48486328125
-319368.061045 -30.6700439453
-319490.120307 -59.7766113281
-319612.17957 -76.5844726562
-319734.238833 -79.9432373047
-319856.298096 -69.8914794922
-319978.357358 -47.6378173828
-320100.416621 -15.4416503906
-320222.475884 23.59765625
-320344.535147 65.8216552734
-320466.594409 107.336303711
-320588.653672 144.352905273
-320710.712935 173.511352539
-320832.772198 192.161010742
-320954.831461 198.574462891
-321076.890723 192.075805664
-321198.949986 173.07800293
-321321.009249 143.02331543
-321443.068512 104.239135742
-321565.127774 59.7213134766
-321687.187037 12.8675537109
-321809.2463 -32.8157958984
-321931.305563 -74.0083007812
-322053.364826 -107.841308594
-322175.424088 -132.120605469
-322297.483351 -145.483276367
-322419.542614 -147.477783203
-322541.601877 -138.567871094
-322663.661139 -120.057006836
-322785.720402 -93.9488525391
-322907.779665 -62.7532958984
-323029.838928 -29.2607421875
-323151.89819 3.69812011719
-323273.957453 33.4836425781
-323396.016716 57.8525390625
-323518.075979 75.12109375
-323640.135242 84.2735595703
-323762.194504 85.01171875
-323884.253767 77.7425537109
-324006.31303 63.5089111328
-324128.372293 43.8723144531
-324250.431555 20.7601318359
-324372.490818 -3.71008300781
-324494.550081 -27.4129638672
-324616.609344 -48.3863525391
-324738.668607 -64.9849853516
-324860.727869 -75.9982910156
-324982.787132 -80.7293701172
-325104.846395 -79.0299072266
-325226.905658 -71.2907714844
-325348.96492 -58.3911132812
-325471.024183 -41.6116943359
-325593.083446 -22.5224609375
-325715.142709 -2.85168457031
-325837.201971 15.65234375
-325959.261234 31.3544921875
-326081.320497 42.8555908203
-326203.37976 49.0927734375
-326325.439023 49.4141845703
-326447.498285 43.6217041016
-326569.557548 31.9819335938
-326691.616811 15.2043457031
-326813.676074 -5.61120605469
-326935.735336 -29.052734375
-327057.794599 -53.4926757812
-327179.853862 -77.2023925781
-327301.913125 -98.4675292969
-327423.972388 -115.706665039
-327546.03165 -127.578369141
-327668.090913 -133.072875977
-327790.150176 -131.583740234
-327912.209439 -122.950439453
-328034.268701 -107.475219727
-328156.327964 -85.9066162109
-328278.387227 -59.3955078125
-328400.44649 -29.4239501953
-328522.505752 2.29016113281
-328644.565015 33.9013671875
-328766.624278 63.5568847656
-328888.683541 89.5164794922
-329010.742804 110.264892578
-329132.802066 124.610229492
-329254.861329 131.759765625
-329376.920592 131.367919922
-329498.979855 123.555419922
-329621.039117 108.894165039
-329743.09838 88.3642578125
-329865.157643 63.2811279297
-329987.216906 35.2034912109
-330109.276169 5.82604980469
-330231.335431 -23.1336669922
-330353.394694 -50.0467529297
-330475.453957 -73.4724121094
-330597.51322 -92.240234375
-330719.572482 -105.509277344
-330841.631745 -112.801635742
-330963.691008 -114.005737305
-331085.750271 -109.356201172
-331207.809533 -99.3898925781
-331329.868796 -84.8843994141
-331451.928059 -66.7860107422
-331573.987322 -46.1336669922
-331696.046585 -23.9858398438
-331818.105847 -1.35595703125
-331940.16511 20.8376464844
-332062.224373 41.8077392578
-332184.283636 60.9161376953
-332306.342898 77.67578125
-332428.402161 91.7413330078
-332550.461424 102.89074707
-332672.520687 111.003173828
-332794.57995 116.037231445
-332916.639212 118.015625
-333038.698475 117.016113281
-333160.757738 113.172241211
-333282.817001 106.682495117
-333404.876263 97.8256835938
-333526.935526 86.9781494141
-333648.994789 74.6300048828
-333771.054052 61.3927001953
-333893.113314 47.9954833984
-334015.172577 35.2672119141
-334137.23184 24.0998535156
-334259.291103 15.3966064453
-334381.350366 10.0053710938
-334503.409628 8.64367675781
-334625.468891 11.8226318359
-334747.528154 19.7745361328
-334869.587417 32.3973388672
-334991.646679 49.2204589844
-335113.705942 69.4001464844
-335235.765205 91.7471923828
-335357.824468 114.789672852
-335479.883731 136.865600586
-335601.942993 156.244995117
-335724.002256 171.264892578
-335846.061519 180.47265625
-335968.120782 182.76171875
-336090.180044 177.486938477
-336212.239307 164.546875
-336334.29857 144.42578125
-336456.357833 118.185791016
-336578.417095 87.4091796875
-336700.476358 54.0922851562
-336822.535621 20.4986572266
-336944.594884 -11.0172119141
-337066.654147 -38.2023925781
-337188.713409 -59.0953369141
-337310.772672 -72.1970214844
-337432.831935 -76.609375
-337554.891198 -72.1235351562
-337676.95046 -59.2528076172
-337799.009723 -39.2025146484
-337921.068986 -13.7796630859
-338043.128249 14.7507324219
-338165.187512 43.8518066406
-338287.246774 70.9276123047
-338409.306037 93.54296875
-338531.3653 109.630981445
-338653.424563 117.672851562
-338775.483825 116.827148438
-338897.543088 107.003540039
-339019.602351 88.8704833984
-339141.661614 63.7954101562
-339263.720876 33.7264404297
-339385.780139 1.02160644531
-339507.839402 -31.7548828125
-339629.898665 -62.0532226562
-339751.957928 -87.5548095703
-339874.01719 -106.365722656
-339996.076453 -117.169433594
-340118.135716 -119.326660156
-340240.194979 -112.911865234
-340362.254241 -98.6873779297
-340484.313504 -78.0150146484
-340606.372767 -52.7185058594
-340728.43203 -24.9073486328
-340850.491293 3.21862792969
-340972.550555 29.5670166016
-341094.609818 52.3308105469
-341216.669081 70.13671875
-341338.728344 82.1430664062
-341460.787606 88.0860595703
-341582.846869 88.2672119141
-341704.906132 83.4885253906
-341826.965395 74.9404296875
-341949.024657 64.0581054688
-342071.08392 52.3602294922
-342193.143183 41.2862548828
-342315.202446 32.0512695312
-342437.261709 25.5299072266
-342559.320971 22.1829833984
-342681.380234 22.03125
-342803.439497 24.6783447266
-342925.49876 29.3804931641
-343047.558022 35.1516113281
-343169.617285 40.89453125
-343291.676548 45.5416259766
-343413.735811 48.1900634766
-343535.795074 48.2180175781
-343657.854336 45.3668212891
-343779.913599 39.7827148438
-343901.972862 32.0120849609
-344024.032125 22.9512939453
-344146.091387 13.755859375
-344268.15065 5.71936035156
-344390.209913 0.132690429688
-344512.269176 -1.85876464844
-344634.328438 0.611328125
-344756.387701 8.02429199219
-344878.446964 20.4058837891
-345000.506227 37.2983398438
-345122.56549 57.7834472656
-345244.624752 80.5477294922
-345366.684015 103.990356445
-345488.743278 126.358642578
-345610.802541 145.901000977
-345732.861803 161.022216797
-345854.921066 170.424316406
-345976.980329 173.223876953
-346099.039592 169.028686523
-346221.098855 157.972900391
-346343.158117 140.703857422
-346465.21738 118.322753906
-346587.276643 92.2872314453
-346709.335906 64.283203125
-346831.395168 36.0792236328
-346953.454431 9.37878417969
-347075.513694 -14.3195800781
-347197.572957 -33.8371582031
-347319.632219 -48.3975830078
-347441.691482 -57.6708984375
-347563.750745 -61.7736816406
-347685.810008 -61.23046875
-347807.869271 -56.8983154297
-347929.928533 -49.8653564453
-348051.987796 -41.3332519531
-348174.047059 -32.4967041016
-348296.106322 -24.4304199219
-348418.165584 -17.994140625
-348540.224847 -13.7668457031
-348662.28411 -12.0115966797
-348784.343373 -12.6755371094
-348906.402636 -15.4211425781
-349028.461898 -19.6867675781
-349150.521161 -24.7640380859
-349272.580424 -29.8889160156
-349394.639687 -34.330078125
-349516.698949 -37.4693603516
-349638.758212 -38.8645019531
-349760.817475 -38.2875976562
-349882.876738 -35.7371826172
-350004.936 -31.4232177734
-350126.995263 -25.7277832031
-350249.054526 -19.1472167969
-350371.113789 -12.2231445312
-350493.173052 -5.47021484375
-350615.232314 0.688842773438
-350737.291577 5.97692871094
-350859.35084 10.2935791016
-350981.410103 13.7248535156
-351103.469365 16.5268554688
-351225.528628 19.0881347656
-351347.587891 21.8726806641
-351469.647154 25.3518066406
-351591.706417 29.9309082031
-351713.765679 35.8833007812
-351835.824942 43.2952880859
-351957.884205 52.0305175781
-352079.943468 61.7204589844
-352202.00273 71.779296875
-352324.061993 81.4466552734
-352446.121256 89.8514404297
-352568.180519 96.0922851562
-352690.239781 99.3278808594
-352812.299044 98.8648681641
-352934.358307 94.2376708984
-353056.41757 85.2708740234
-353178.476833 72.1147460938
-353300.536095 55.25390625
-353422.595358 35.4840087891
-353544.654621 13.8583984375
-353666.713884 -8.38903808594
-353788.773146 -29.9416503906
-353910.832409 -49.5057373047
-354032.891672 -65.9168701172
-354154.950935 -78.2379150391
-354277.010197 -85.8367919922
-354399.06946 -88.4385986328
-354521.128723 -86.1469726562
-354643.187986 -79.4315185547
-354765.247249 -69.0849609375
-354887.306511 -56.1499023438
-355009.365774 -41.8253173828
-355131.425037 -27.3605957031
-355253.4843 -13.9456787109
-355375.543562 -2.60803222656
-355497.602825 5.87219238281
-355619.662088 11.0262451172
-355741.721351 12.7272949219
-355863.780614 11.1917724609
-355985.839876 6.94702148438
-356107.899139 0.770751953125
-356229.958402 -6.39208984375
-356352.017665 -13.5274658203
-356474.076927 -19.6546630859
-356596.13619 -23.9256591797
-356718.195453 -25.7083740234
-356840.254716 -24.6505126953
-356962.313978 -20.7131347656
-357084.373241 -14.1740722656
-357206.432504 -5.60107421875
-357328.491767 4.20642089844
-357450.55103 14.2961425781
-357572.610292 23.6600341797
-357694.669555 31.3359375
-357816.728818 36.5086669922
-357938.788081 38.5969238281
-358060.847343 37.3195800781
-358182.906606 32.7349853516
-358304.965869 25.2491455078
-358427.025132 15.5899658203
-358549.084395 4.75256347656
-358671.143657 -6.08337402344
-358793.20292 -15.6556396484
-358915.262183 -22.7294921875
-359037.321446 -26.2116699219
-359159.380708 -25.251953125
-359281.439971 -19.3288574219
-359403.499234 -8.30676269531
-359525.558497 7.53747558594
-359647.617759 27.5236816406
-359769.677022 50.609375
-359891.736285 75.4645996094
-360013.795548 100.570922852
-360135.854811 124.336425781
-360257.914073 145.219726562
-360379.973336 161.850219727
-360502.032599 173.136352539
-360624.091862 178.350097656
-360746.151124 177.184326172
-360868.210387 169.776000977
-360990.26965 156.691772461
-361112.328913 138.882446289
-361234.388176 117.604370117
-361356.447438 94.3172607422
-361478.506701 70.5699462891
-361600.565964 47.8760986328
-361722.625227 27.6000976562
-361844.684489 10.853515625
-361966.743752 -1.58190917969
-362088.803015 -9.30407714844
-362210.862278 -12.3051757812
-362332.92154 -10.9532470703
-362454.980803 -5.94226074219
-362577.040066 1.78552246094
-362699.099329 11.1364746094
-362821.158592 20.9718017578
-362943.217854 30.2158203125
-363065.277117 37.953125
-363187.33638 43.5086669922
-363309.395643 46.5017089844
-363431.454905 46.8693847656
-363553.514168 44.8577880859
-363675.573431 40.9822998047
-363797.632694 35.9598388672
-363919.691957 30.6229248047
-364041.751219 25.8181152344
-364163.810482 22.306640625
-364285.869745 20.6708984375
-364407.929008 21.2391357422
-364529.98827 24.0366210938
-364652.047533 28.7667236328
-364774.106796 34.8278808594
-364896.166059 41.3614501953
-365018.225321 47.3306884766
-365140.284584 51.6217041016
-365262.343847 53.1578369141
-365384.40311 51.0164794922
-365506.462373 44.537109375
-365628.521635 33.4091796875
-365750.580898 17.7329101562
-365872.640161 -1.95874023438
-365994.699424 -24.7158203125
-366116.758686 -49.2275390625
-366238.817949 -73.9152832031
-366360.877212 -97.0548095703
-366482.936475 -116.916503906
-366604.995738 -131.915405273
-366727.055 -140.753417969
-366849.114263 -142.542114258
-366971.173526 -136.897827148
-367093.232789 -123.992797852
-367215.292051 -104.564208984
-367337.351314 -79.8724365234
-367459.410577 -51.6151123047
-367581.46984 -21.8018798828
-367703.529102 7.40185546875
-367825.588365 33.8464355469
-367947.647628 55.5720214844
-368069.706891 70.9711914062
-368191.766154 78.9233398438
-368313.825416 78.8927001953
-368435.884679 70.9775390625
-368557.943942 55.9078369141
-368680.003205 34.9925537109
-368802.062467 10.0177001953
-368924.12173 -16.8936767578
-369046.180993 -43.4495849609
-369168.240256 -67.3693847656
-369290.299519 -86.5615234375
-369412.358781 -99.2855224609
-369534.418044 -104.281494141
-369656.477307 -100.85949707
-369778.53657 -88.9410400391
-369900.595832 -69.0493164062
-370022.655095 -42.2525634766
-370144.714358 -10.0633544922
-370266.773621 25.6928710938
-370388.832883 63.0289306641
-370510.892146 99.9541015625
-370632.951409 134.622802734
-370755.010672 165.462646484
-370877.069935 191.271362305
-370999.129197 211.274536133
-371121.18846 225.143066406
-371243.247723 232.968139648
-371365.306986 235.201416016
-371487.366248 232.567749023
-371609.425511 225.960449219
-371731.484774 216.331542969
-371853.544037 204.588623047
-371975.6033 191.509399414
-372097.662562 177.680664062
-372219.721825 163.470825195
-372341.781088 149.031494141
-372463.840351 134.331054688
-372585.899613 119.21484375
-372707.958876 103.477172852
-372830.018139 86.9444580078
-372952.077402 69.5504150391
-373074.136664 51.3984375
-373196.195927 32.7993164062
-373318.25519 14.2808837891
-373440.314453 -3.43481445312
-373562.373716 -19.4848632812
-373684.432978 -32.9431152344
-373806.492241 -42.9174804688
-373928.551504 -48.65234375
-374050.610767 -49.6281738281
-374172.670029 -45.6440429688
-374294.729292 -36.8736572266
-374416.788555 -23.8885498047
-374538.847818 -7.63989257812
-374660.907081 10.5955810547
-374782.966343 29.3101806641
-374905.025606 46.8839111328
-375027.084869 61.72265625
-375149.144132 72.4019775391
-375271.203394 77.8001708984
-375393.262657 77.2091064453
-375515.32192 70.4118652344
-375637.381183 57.7166748047
-375759.440445 39.9427490234
-375881.499708 18.3612060547
-376003.558971 -5.4091796875
-376125.618234 -29.5390625
-376247.677497 -52.146484375
-376369.736759 -71.4614257812
-376491.796022 -85.9837646484
-376613.855285 -94.6137695312
-376735.914548 -96.7485351562
-376857.97381 -92.3321533203
-376980.033073 -81.8541259766
-377102.092336 -66.2973632812
-377224.151599 -47.0415039062
-377346.210862 -25.7272949219
-377468.270124 -4.10144042969
-377590.329387 16.1506347656
-377712.38865 33.5596923828
-377834.447913 47.0052490234
-377956.507175 55.8117675781
-378078.566438 59.7978515625
-378200.625701 59.2746582031
-378322.684964 54.9936523438
-378444.744226 48.0506591797
-378566.803489 39.7529296875
-378688.862752 31.46875
-378810.922015 24.4685058594
-378932.981278 19.7802734375
-379055.04054 18.0700683594
-379177.099803 19.5632324219
-379299.159066 24.013671875
-379421.218329 30.7248535156
-379543.277591 38.6214599609
-379665.336854 46.3645019531
-379787.396117 52.4991455078
-379909.45538 55.6185302734
-380031.514643 54.5297851562
-380153.573905 48.4012451172
-380275.633168 36.8774414062
-380397.692431 20.1496582031
-380519.751694 -1.0283203125
-380641.810956 -25.3809814453
-380763.870219 -51.2062988281
-380885.929482 -76.5172119141
-381007.988745 -99.2164306641
-381130.048007 -117.288818359
-381252.10727 -128.993041992
-381374.166533 -133.033569336
-381496.225796 -128.696166992
-381618.285059 -115.934204102
-381740.344321 -95.3967285156
-381862.403584 -68.3917236328
-381984.462847 -36.7928466797
-382106.52211 -2.89086914062
-382228.581372 30.7913818359
-382350.640635 61.7091064453
-382472.699898 87.5075683594
-382594.759161 106.219360352
-382716.818424 116.430297852
-382838.877686 117.395019531
-382960.936949 109.097900391
-383082.996212 92.2489013672
-383205.055475 68.2199707031
-383327.114737 38.9249267578
-383449.174 6.65588378906
-383571.233263 -26.1087646484
-383693.292526 -56.908203125
-383815.351788 -83.4949951172
-383937.411051 -104.00769043
-384059.470314 -117.105712891
-384181.529577 -122.053466797
-384303.58884 -118.751831055
-384425.648102 -107.712036133
-384547.707365 -89.9799804688
-384669.766628 -67.0178222656
-384791.825891 -40.556640625
-384913.885153 -12.4327392578
-385035.944416 15.5738525391
-385158.003679 41.8878173828
-385280.062942 65.2561035156
-385402.122205 84.830078125
-385524.181467 100.205078125
-385646.24073 111.413085938
-385768.299993 118.877197266
-385890.359256 123.329345703
-386012.418518 125.704833984
-386134.477781 127.02355957
-386256.537044 128.26965332
-386378.596307 130.283935547
-386500.655569 133.67565918
-386622.714832 138.765991211
-386744.774095 145.560913086
-386866.833358 153.76184082
-386988.892621 162.806030273
-387110.951883 171.932983398
-387233.011146 180.270629883
-387355.070409 186.930419922
-387477.129672 191.100708008
-387599.188934 192.133422852
-387721.248197 189.60925293
-387843.30746 183.383666992
-387965.366723 173.604003906
-388087.425986 160.698974609
-388209.485248 145.344482422
-388331.544511 128.406005859
-388453.603774 110.866943359
-388575.663037 93.7481689453
-388697.722299 78.0255126953
-388819.781562 64.5549316406
-388941.840825 54.0083007812
-389063.900088 46.8275146484
-389185.95935 43.1970214844
-389308.018613 43.0389404297
-389430.077876 46.0285644531
-389552.137139 51.6270751953
-389674.196402 59.1313476562
-389796.255664 67.7312011719
-389918.314927 76.5756835938
-390040.37419 84.8363037109
-390162.433453 91.7678222656
-390284.492715 96.7602539062
-390406.551978 99.3793945312
-390528.611241 99.3928222656
-390650.670504 96.7802734375
-390772.729767 91.7299804688
-390894.789029 84.6182861328
-391016.848292 75.9764404297
-391138.907555 66.4477539062
-391260.966818 56.7336425781
-391383.02608 47.5382080078
-391505.085343 39.5092773438
-391627.144606 33.1843261719
-391749.203869 28.9416503906
-391871.263131 26.9638671875
-391993.322394 27.2142333984
-392115.381657 29.4302978516
-392237.44092 33.1350097656
-392359.500183 37.66796875
-392481.559445 42.2337646484
-392603.618708 45.96484375
-392725.677971 47.9975585938
-392847.737234 47.5533447266
-392969.796496 44.0198974609
-393091.855759 37.0256347656
-393213.915022 26.4984130859
-393335.974285 12.7041015625
-393458.033548 -3.7421875
-393580.09281 -21.8953857422
-393702.152073 -40.5301513672
-393824.211336 -58.2238769531
-393946.270599 -73.4622802734
-394068.329861 -84.7661132812
-394190.389124 -90.8249511719
-394312.448387 -90.6314697266
-394434.50765 -83.5972900391
-394556.566912 -69.6466064453
-394678.626175 -49.2685546875
-394800.685438 -23.5281982422
-394922.744701 5.97534179688
-395044.803964 37.1984863281
-395166.863226 67.7894287109
-395288.922489 95.2607421875
-395410.981752 117.187255859
-395533.041015 131.410522461
-395655.100277 136.234741211
-395777.15954 130.595336914
-395899.218803 114.182373047
-396021.278066 87.5081787109
-396143.337329 51.9071044922
-396265.396591 9.46496582031
-396387.455854 -37.1173095703
-396509.515117 -84.7198486328
-396631.57438 -130.042480469
-396753.633642 -169.869262695
-396875.692905 -201.332885742
-396997.752168 -222.159790039
-397119.811431 -230.870727539
-397241.870693 -226.91809082
-397363.929956 -210.748413086
-397485.989219 -183.77746582
-397608.048482 -148.284179688
-397730.107745 -107.225952148
-397852.167007 -63.9925537109
-397974.22627 -22.1195068359
-398096.285533 15.0152587891
-398218.344796 44.4844970703
-398340.404058 64.0649414062
-398462.463321 72.4322509766
-398584.522584 69.2758789062
-398706.581847 55.3233642578
-398828.64111 32.2719726562
-398950.700372 2.63269042969
-399072.759635 -30.5001220703
-399194.818898 -63.7318115234
-399316.878161 -93.677734375
-399438.937423 -117.271606445
-399560.996686 -132.046386719
-399683.055949 -136.35534668
-399805.115212 -129.521362305
-399927.174474 -111.891601562
-400049.233737 -84.8012695312
-400171.293 -50.4432373047
