# Supplementary material for: Potential Multiaxial Molecular Ferroelectricity through Chiral Cation Replacement
Source: Cryst Growth Des. 2025 Jul 21;25(15):6237–47. doi: 10.1021/acs.cgd.5c00666 (PMC12332970; doi:10.1021/acs.cgd.5c00666)
Supplement: Supplementary file 2 [file cg5c00666_si_002.zip › NMR/Static 1H spectra/50.txt]

400171.293 20.8073730469
400049.233737 47.4299316406
399927.174474 70.3427734375
399805.115212 86.9381103516
399683.055949 95.0570068359
399560.996686 93.2216796875
399438.937423 80.8068847656
399316.878161 58.1335449219
399194.818898 26.4730224609
399072.759635 -12.0435791016
398950.700372 -54.6015625
398828.64111 -97.9489746094
398706.581847 -138.691894531
398584.522584 -173.609375
398462.463321 -199.957397461
398340.404058 -215.731567383
398218.344796 -219.861328125
398096.285533 -212.317138672
397974.22627 -194.114379883
397852.167007 -167.218994141
397730.107745 -134.354980469
397608.048482 -98.7384033203
397485.989219 -63.7593994141
397363.929956 -32.6448974609
397241.870693 -8.13610839844
397119.811431 7.78796386719
396997.752168 14.1107177734
396875.692905 10.8823242188
396753.633642 -0.783935546875
396631.57438 -18.8250732422
396509.515117 -40.4404296875
396387.455854 -62.3826904297
396265.396591 -81.2991943359
396143.337329 -94.0902099609
396021.278066 -98.2465820312
395899.218803 -92.1343994141
395777.15954 -75.1934814453
395655.100277 -48.0330810547
395533.041015 -12.4077148438
395410.981752 28.9212646484
395288.922489 72.4305419922
395166.863226 114.161010742
395044.803964 150.094726562
394922.744701 176.54699707
394800.685438 190.533813477
394678.626175 190.078369141
394556.566912 174.426635742
394434.50765 144.147583008
394312.448387 101.10925293
394190.389124 48.3298339844
394068.329861 -10.2828369141
393946.270599 -70.2785644531
393824.211336 -127.066162109
393702.152073 -176.331787109
393580.09281 -214.431396484
393458.033548 -238.723632812
393335.974285 -247.805908203
393213.915022 -241.635009766
393091.855759 -221.51953125
392969.796496 -189.983032227
392847.737234 -150.514160156
392725.677971 -107.225952148
392603.618708 -64.4592285156
392481.559445 -26.3653564453
392359.500183 3.4853515625
392237.44092 22.4406738281
392115.381657 29.0078125
391993.322394 22.9832763672
391871.263131 5.45532226562
391749.203869 -21.3156738281
391627.144606 -54.1320800781
391505.085343 -89.1787109375
391383.02608 -122.400756836
391260.966818 -149.899780273
391138.907555 -168.309448242
391016.848292 -175.116577148
390894.789029 -168.894897461
390772.729767 -149.432739258
390650.670504 -117.741455078
390528.611241 -75.947265625
390406.551978 -27.0795898438
390284.492715 25.2242431641
390162.433453 77.0646972656
390040.37419 124.643676758
389918.314927 164.609008789
389796.255664 194.349487305
389674.196402 212.208862305
389552.137139 217.604370117
389430.077876 211.038208008
389308.018613 194.004760742
389185.95935 168.806640625
389063.900088 138.298339844
388941.840825 105.587036133
388819.781562 73.7216796875
388697.722299 45.3990478516
388575.663037 22.7204589844
388453.603774 7.015625
388331.544511 -1.24584960938
388209.485248 -2.45251464844
388087.425986 2.23986816406
387965.366723 11.0727539062
387843.30746 21.9066162109
387721.248197 32.4721679688
387599.188934 40.6257324219
387477.129672 44.5811767578
387355.070409 43.0946044922
387233.011146 35.5849609375
387110.951883 22.1798095703
386988.892621 3.68298339844
386866.833358 -18.5284423828
386744.774095 -42.666015625
386622.714832 -66.7298583984
386500.655569 -88.7259521484
386378.596307 -106.876708984
386256.537044 -119.801025391
386134.477781 -126.648925781
386012.418518 -127.174072266
385890.359256 -121.741821289
385768.299993 -111.271240234
385646.24073 -97.1226806641
385524.181467 -80.9411621094
385402.122205 -64.4771728516
385280.062942 -49.4027099609
385158.003679 -37.1435546875
385035.944416 -28.7456054688
384913.885153 -24.7856445312
384791.825891 -25.33984375
384669.766628 -30.0048828125
384547.707365 -37.9709472656
384425.648102 -48.1354980469
384303.58884 -59.2421875
384181.529577 -70.0286865234
384059.470314 -79.3673095703
383937.411051 -86.37890625
383815.351788 -90.5129394531
383693.292526 -91.5806884766
383571.233263 -89.7434082031
383449.174 -85.4565429688
383327.114737 -79.37890625
383205.055475 -72.2606201172
383082.996212 -64.8234863281
382960.936949 -57.6501464844
382838.877686 -51.0963134766
382716.818424 -45.2396240234
382594.759161 -39.8679199219
382472.699898 -34.5133056641
382350.640635 -28.5274658203
382228.581372 -21.1864013672
382106.52211 -11.8160400391
381984.462847 0.0791015625
381862.403584 14.7020263672
381740.344321 31.8760986328
381618.285059 51.0020751953
381496.225796 71.0620117188
381374.166533 90.6788330078
381252.10727 108.223144531
381130.048007 121.961669922
381007.988745 130.231933594
380885.929482 131.625244141
380763.870219 125.159179688
380641.810956 110.420776367
380519.751694 87.6622314453
380397.692431 57.8370361328
380275.633168 22.5714111328
380153.573905 -15.9337158203
380031.514643 -55.0590820312
379909.45538 -91.9722900391
379787.396117 -123.861572266
379665.336854 -148.180053711
379543.277591 -162.873901367
379421.218329 -166.573974609
379299.159066 -158.733642578
379177.099803 -139.695068359
379055.04054 -110.6796875
378932.981278 -73.7001953125
378810.922015 -31.4013671875
378688.862752 13.1550292969
378566.803489 56.7449951172
378444.744226 96.2509765625
378322.684964 128.922241211
378200.625701 152.602661133
378078.566438 165.904296875
377956.507175 168.314453125
377834.447913 160.220947266
377712.38865 142.862426758
377590.329387 118.200073242
377468.270124 88.7313232422
377346.210862 57.2556152344
377224.151599 26.6213378906
377102.092336 -0.527221679688
376980.033073 -21.9791259766
376857.97381 -36.1395263672
376735.914548 -42.1528320312
376613.855285 -39.9542236328
376491.796022 -30.248046875
376369.736759 -14.4145507812
376247.677497 5.64270019531
376125.618234 27.6940917969
376003.558971 49.4077148438
375881.499708 68.5751953125
375759.440445 83.3220214844
375637.381183 92.2810058594
375515.32192 94.7133789062
375393.262657 90.5701904297
375271.203394 80.4848632812
375149.144132 65.7053222656
375027.084869 47.9670410156
374905.025606 29.3247070312
374782.966343 11.95703125
374660.907081 -2.03686523438
374538.847818 -10.8304443359
374416.788555 -13.0341796875
374294.729292 -7.81799316406
374172.670029 5.01794433594
374050.610767 25.0317382812
373928.551504 51.1828613281
373806.492241 81.9274902344
373684.432978 115.357910156
373562.373716 149.365478516
373440.314453 181.821166992
373318.25519 210.748779297
373196.195927 234.482666016
373074.136664 251.792602539
372952.077402 261.965332031
372830.018139 264.842773438
372707.958876 260.80847168
372585.899613 250.728759766
372463.840351 235.857788086
372341.781088 217.709350586
372219.721825 197.917358398
372097.662562 178.088500977
371975.6033 159.666992188
371853.544037 143.819824219
371731.484774 131.352294922
371609.425511 122.66003418
371487.366248 117.718994141
371365.306986 116.116210938
371243.247723 117.111206055
371121.18846 119.72644043
370999.129197 122.854614258
370877.069935 125.372192383
370755.010672 126.250976562
370632.951409 124.653930664
370510.892146 120.011474609
370388.832883 112.068725586
370266.773621 100.900756836
370144.714358 86.8983154297
370022.655095 70.7224121094
369900.595832 53.236328125
369778.53657 35.4205322266
369656.477307 18.2785644531
369534.418044 2.74536132812
369412.358781 -10.3968505859
369290.299519 -20.5847167969
369168.240256 -27.5167236328
369046.180993 -31.1702880859
368924.12173 -31.7916259766
368802.062467 -29.8596191406
368680.003205 -26.0280761719
368557.943942 -21.052734375
368435.884679 -15.7103271484
368313.825416 -10.7189941406
368191.766154 -6.66552734375
368069.706891 -3.95043945312
367947.647628 -2.75268554688
367825.588365 -3.02160644531
367703.529102 -4.49230957031
367581.46984 -6.72705078125
367459.410577 -9.17578125
367337.351314 -11.2503662109
367215.292051 -12.4041748047
367093.232789 -12.2092285156
366971.173526 -10.4213867188
366849.114263 -7.0263671875
366727.055 -2.26086425781
366604.995738 3.39416503906
366482.936475 9.24987792969
366360.877212 14.470703125
366238.817949 18.1580810547
366116.758686 19.4456787109
365994.699424 17.5994873047
365872.640161 12.1101074219
365750.580898 2.76904296875
365628.521635 -10.2818603516
365506.462373 -26.5318603516
365384.40311 -45.1193847656
365262.343847 -64.88671875
365140.284584 -84.4664306641
365018.225321 -102.393798828
364896.166059 -117.235351562
364774.106796 -127.720581055
364652.047533 -132.864990234
364529.98827 -132.072875977
364407.929008 -125.205688477
364285.869745 -112.610595703
364163.810482 -95.10546875
364041.751219 -73.9169921875
363919.691957 -50.5792236328
363797.632694 -26.7987060547
363675.573431 -4.30029296875
363553.514168 15.3333740234
363431.454905 30.8133544922
363309.395643 41.2686767578
363187.33638 46.3359375
363065.277117 46.1984863281
362943.217854 41.5745849609
362821.158592 33.6499023438
362699.099329 23.9636230469
362577.040066 14.2547607422
362454.980803 6.28527832031
362332.92154 1.65625
362210.862278 1.63208007812
362088.803015 6.99841308594
361966.743752 17.9580078125
361844.684489 34.0866699219
361722.625227 54.34765625
361600.565964 77.1691894531
361478.506701 100.577270508
361356.447438 122.372436523
361234.388176 140.336425781
361112.328913 152.44519043
360990.26965 157.072753906
360868.210387 153.161865234
360746.151124 140.345581055
360624.091862 119.009033203
360502.032599 90.2796630859
360379.973336 55.9512939453
360257.914073 18.3421630859
360135.854811 -19.8944091797
360013.795548 -55.9952392578
359891.736285 -87.3221435547
359769.677022 -111.588623047
359647.617759 -127.054443359
359525.558497 -132.670043945
359403.499234 -128.159179688
359281.439971 -114.029541016
359159.380708 -91.5131835938
359037.321446 -62.4425048828
358915.262183 -29.0733642578
358793.20292 6.12353515625
358671.143657 40.6873779297
358549.084395 72.3780517578
358427.025132 99.3619384766
358304.965869 120.346923828
358182.906606 134.657592773
358060.847343 142.246704102
357938.788081 143.639038086
357816.728818 139.819702148
357694.669555 132.07824707
357572.610292 121.828125
357450.55103 110.421875
357328.491767 98.9815673828
357206.432504 88.2670898438
357084.373241 78.5925292969
356962.313978 69.8040771484
356840.254716 61.3203125
356718.195453 52.228515625
356596.13619 41.4298095703
356474.076927 27.8127441406
356352.017665 10.4384765625
356229.958402 -11.2866210938
356107.899139 -37.4716796875
355985.839876 -67.6490478516
355863.780614 -100.748168945
355741.721351 -135.135498047
355619.662088 -168.722412109
355497.602825 -199.130981445
355375.543562 -223.903320312
355253.4843 -240.732666016
355131.425037 -247.69519043
355009.365774 -243.456054688
354887.306511 -227.430297852
354765.247249 -199.87890625
354643.187986 -161.930297852
354521.128723 -115.521240234
354399.06946 -63.2628173828
354277.010197 -8.24108886719
354154.950935 46.2265625
354032.891672 96.8612060547
353910.832409 140.687988281
353788.773146 175.275756836
353666.713884 198.927001953
353544.654621 210.80065918
353422.595358 210.955200195
353300.536095 200.311767578
353178.476833 180.5390625
353056.41757 153.874511719
352934.358307 122.899291992
352812.299044 90.2901611328
352690.239781 58.5728759766
352568.180519 29.9016113281
352446.121256 5.884765625
352324.061993 -12.5256347656
352202.00273 -25.0754394531
352079.943468 -32.1735839844
351957.884205 -34.7930908203
351835.824942 -34.3181152344
351713.765679 -32.3538818359
351591.706417 -30.5244140625
351469.647154 -30.2785644531
351347.587891 -32.7242431641
351225.528628 -38.5109863281
351103.469365 -47.7691650391
350981.410103 -60.1134033203
350859.35084 -74.7056884766
350737.291577 -90.37109375
350615.232314 -105.750244141
350493.173052 -119.469482422
350371.113789 -130.310302734
350249.054526 -137.356811523
350126.995263 -140.103515625
350004.936 -138.513183594
349882.876738 -133.015991211
349760.817475 -124.45300293
349638.758212 -113.96887207
349516.698949 -102.867675781
349394.639687 -92.4490966797
349272.580424 -83.8449707031
349150.521161 -77.8735351562
349028.461898 -74.9338378906
348906.402636 -74.9465332031
348784.343373 -77.3568115234
348662.28411 -81.1925048828
348540.224847 -85.1773681641
348418.165584 -87.8841552734
348296.106322 -87.9111328125
348174.047059 -84.0623779297
348051.987796 -75.5107421875
347929.928533 -61.9226074219
347807.869271 -43.5317382812
347685.810008 -21.1496582031
347563.750745 3.89001464844
347441.691482 29.8487548828
347319.632219 54.7497558594
347197.572957 76.5811767578
347075.513694 93.5079345703
346953.454431 104.077880859
346831.395168 107.391967773
346709.335906 103.223144531
346587.276643 92.0709228516
346465.21738 75.1397705078
346343.158117 54.2465820312
346221.098855 31.6606445312
346099.039592 9.89599609375
345976.980329 -8.52880859375
345854.921066 -21.3349609375
345732.861803 -26.7091064453
345610.802541 -23.4866943359
345488.743278 -11.275390625
345366.684015 9.49731445312
345244.624752 37.6140136719
345122.56549 71.17578125
345000.506227 107.774414062
344878.446964 144.716064453
344756.387701 179.268798828
344634.328438 208.913696289
344512.269176 231.571533203
344390.209913 245.783203125
344268.15065 250.828979492
344146.091387 246.771972656
344024.032125 234.424682617
343901.972862 215.243652344
343779.913599 191.16418457
343657.854336 164.393066406
343535.795074 137.182250977
343413.735811 111.606933594
343291.676548 89.3709716797
343169.617285 71.6594238281
343047.558022 59.052734375
342925.49876 51.5095214844
342803.439497 48.4162597656
342681.380234 48.69921875
342559.320971 50.9825439453
342437.261709 53.7720947266
342315.202446 55.6483154297
342193.143183 55.4401855469
342071.08392 52.3654785156
341949.024657 46.1196289062
341826.965395 36.9041748047
341704.906132 25.3927001953
341582.846869 12.6400146484
341460.787606 -0.0562744140625
341338.728344 -11.3231201172
341216.669081 -19.8891601562
341094.609818 -24.7496337891
340972.550555 -25.3029785156
340850.491293 -21.4360351562
340728.43203 -13.5570068359
340606.372767 -2.56140136719
340484.313504 10.2561035156
340362.254241 23.3424072266
340240.194979 35.0562744141
340118.135716 43.8558349609
339996.076453 48.4757080078
339874.01719 48.0770263672
339751.957928 42.3533935547
339629.898665 31.5749511719
339507.839402 16.5714111328
339385.780139 -1.35095214844
339263.720876 -20.5465087891
339141.661614 -39.2080078125
339019.602351 -55.5660400391
338897.543088 -68.0881347656
338775.483825 -75.6535644531
338653.424563 -77.6860351562
338531.3653 -74.2272949219
338409.306037 -65.9421386719
338287.246774 -54.0543212891
338165.187512 -40.2163085938
338043.128249 -26.3297119141
337921.068986 -14.3317871094
337799.009723 -5.97290039062
337676.95046 -2.60815429688
337554.891198 -5.02795410156
337432.831935 -13.3441162109
337310.772672 -26.94921875
337188.713409 -44.552734375
337066.654147 -64.2918701172
336944.594884 -83.9104003906
336822.535621 -100.983642578
336700.476358 -113.172729492
336578.417095 -118.475830078
336456.357833 -115.455444336
336334.29857 -103.415039062
336212.239307 -82.5054931641
336090.180044 -53.7501220703
335968.120782 -18.9832763672
335846.061519 19.2943115234
335724.002256 58.1285400391
335601.942993 94.3736572266
335479.883731 124.980834961
335357.824468 147.280273438
335235.765205 159.235839844
335113.705942 159.639892578
334991.646679 148.236450195
334869.587417 125.755737305
334747.528154 93.857421875
334625.468891 54.9903564453
334503.409628 12.1776123047
334381.350366 -31.2468261719
334259.291103 -71.9302978516
334137.23184 -106.789794922
334015.172577 -133.274047852
333893.113314 -149.571411133
333771.054052 -154.748168945
333648.994789 -148.802856445
333526.935526 -132.63684082
333404.876263 -107.943603516
333282.817001 -77.0291748047
333160.757738 -42.5864257812
333038.698475 -7.44055175781
332916.639212 25.7030029297
332794.57995 54.4904785156
332672.520687 77.1052246094
332550.461424 92.3933105469
332428.402161 99.9204101562
332306.342898 99.9571533203
332184.283636 93.3959960938
332062.224373 81.6166992188
331940.16511 66.3100585938
331818.105847 49.2857666016
331696.046585 32.2806396484
331573.987322 16.7894287109
331451.928059 3.93273925781
331329.868796 -5.62414550781
331207.809533 -11.6997070312
331085.750271 -14.5668945312
330963.691008 -14.8768310547
330841.631745 -13.5443115234
330719.572482 -11.6103515625
330597.51322 -10.0986328125
330475.453957 -9.88012695312
330353.394694 -11.5653076172
330231.335431 -15.4281005859
330109.276169 -21.3768310547
329987.216906 -28.9661865234
329865.157643 -37.4527587891
329743.09838 -45.8839111328
329621.039117 -53.2088623047
329498.979855 -58.400390625
329376.920592 -60.5717773438
329254.861329 -59.0766601562
329132.802066 -53.5830078125
329010.742804 -44.1103515625
328888.683541 -31.03125
328766.624278 -15.0364990234
328644.565015 2.93225097656
328522.505752 21.7708740234
328400.44649 40.3154296875
328278.387227 57.4447021484
328156.327964 72.1740722656
328034.268701 83.73046875
327912.209439 91.6009521484
327790.150176 95.5546875
327668.090913 95.6341552734
327546.03165 92.1207275391
327423.972388 85.4822998047
327301.913125 76.3072509766
327179.853862 65.2358398438
327057.794599 52.8972167969
326935.735336 39.8564453125
326813.676074 26.5810546875
326691.616811 13.4248046875
326569.557548 0.632080078125
326447.498285 -11.6428222656
326325.439023 -23.3039550781
326203.37976 -34.2778320312
326081.320497 -44.4782714844
325959.261234 -53.7805175781
325837.201971 -62.0057373047
325715.142709 -68.9223632812
325593.083446 -74.2623291016
325471.024183 -77.7506103516
325348.96492 -79.1444091797
325226.905658 -78.2747802734
325104.846395 -75.0860595703
324982.787132 -69.6655273438
324860.727869 -62.2565917969
324738.668607 -53.2551269531
324616.609344 -43.18359375
324494.550081 -32.6490478516
324372.490818 -22.2847900391
324250.431555 -12.6846923828
324128.372293 -4.33801269531
324006.31303 2.43054199219
323884.253767 7.50085449219
323762.194504 10.9782714844
323640.135242 13.1867675781
323518.075979 14.6345214844
323396.016716 15.9542236328
323273.957453 17.8247070312
323151.89819 20.8796386719
323029.838928 25.6158447266
322907.779665 32.3098144531
322785.720402 40.9558105469
322663.661139 51.2316894531
322541.601877 62.4987792969
322419.542614 73.8403320312
322297.483351 84.134765625
322175.424088 92.1588134766
322053.364826 96.7105712891
321931.305563 96.7419433594
321809.2463 91.4842529297
321687.187037 80.5557861328
321565.127774 64.0372314453
321443.068512 42.5041503906
321321.009249 17.0150146484
321198.949986 -10.9530029297
321076.890723 -39.6109619141
320954.831461 -67.0013427734
320832.772198 -91.1662597656
320710.712935 -110.322998047
320588.653672 -123.03137207
320466.594409 -128.336791992
320344.535147 -125.872680664
320222.475884 -115.912719727
320100.416621 -99.3675537109
319978.357358 -77.7202148438
319856.298096 -52.9127197266
319734.238833 -27.1848144531
319612.17957 -2.88671875
319490.120307 17.72265625
319368.061045 32.6711425781
319246.001782 40.4436035156
319123.942519 40.1143798828
319001.883256 31.4270019531
318879.823993 14.8170166016
318757.764731 -8.6279296875
318635.705468 -37.2602539062
318513.646205 -69.0148925781
318391.586942 -101.581054688
318269.52768 -132.594238281
318147.468417 -159.824707031
318025.409154 -181.349731445
317903.349891 -195.693847656
317781.290628 -201.923217773
317659.231366 -199.692382812
317537.172103 -189.237304688
317415.11284 -171.3203125
317293.053577 -147.135498047
317170.994315 -118.182983398
317048.935052 -86.1302490234
316926.875789 -52.6695556641
316804.816526 -19.3898925781
316682.757264 12.3293457031
316560.698001 41.3919677734
316438.638738 67.0225830078
316316.579475 88.7692871094
316194.520212 106.473876953
316072.46095 120.218139648
315950.401687 130.253662109
315828.342424 136.927978516
315706.283161 140.615234375
315584.223899 141.662719727
315462.164636 140.354370117
315340.105373 136.900390625
315218.04611 131.448974609
315095.986847 124.11706543
314973.927585 115.034301758
314851.868322 104.391235352
314729.809059 92.4849853516
314607.749796 79.7501220703
314485.690534 66.7722167969
314363.631271 54.2762451172
314241.572008 43.0910644531
314119.512745 34.0893554688
313997.453483 28.1118164062
313875.39422 25.8803710938
313753.334957 27.9134521484
313631.275694 34.4489746094
313509.216431 45.3914794922
313387.157169 60.2849121094
313265.097906 78.3208007812
313143.038643 98.3812255859
313020.97938 119.115600586
312898.920118 139.045410156
312776.860855 156.685180664
312654.801592 170.673461914
312532.742329 179.895629883
312410.683066 183.588867188
312288.623804 181.417358398
312166.564541 173.511352539
312044.505278 160.460571289
311922.446015 143.269165039
311800.386753 123.266723633
311678.32749 101.99206543
311556.268227 81.0545654297
311434.208964 61.9909667969
311312.149702 46.1263427734
311190.090439 34.4595947266
311068.031176 27.5777587891
310945.971913 25.6119384766
310823.91265 28.2385253906
310701.853388 34.7221679688
310579.794125 43.9997558594
310457.734862 54.7934570312
310335.675599 65.7447509766
310213.616337 75.5498046875
310091.557074 83.0910644531
309969.497811 87.5428466797
309847.438548 88.447265625
309725.379285 85.7513427734
309603.320023 79.7995605469
309481.26076 71.2883300781
309359.201497 61.1832275391
309237.142234 50.6104736328
309115.082972 40.7347412109
308993.023709 32.6340332031
308870.964446 27.185546875
308748.905183 24.9759521484
308626.845921 26.2403564453
308504.786658 30.8415527344
308382.727395 38.2846679688
308260.668132 47.7706298828
308138.608869 58.27734375
308016.549607 68.6638183594
307894.490344 77.7833251953
307772.431081 84.5943603516
307650.371818 88.2591552734
307528.312556 88.2200927734
307406.253293 84.2443847656
307284.19403 76.4390869141
307162.134767 65.2292480469
307040.075504 51.3084716797
306918.016242 35.5640869141
306795.956979 18.9884033203
306673.897716 2.58435058594
306551.838453 -12.7244873047
306429.779191 -26.1706542969
306307.719928 -37.1977539062
306185.660665 -45.4904785156
306063.601402 -50.9788818359
305941.54214 -53.8150634766
305819.482877 -54.3294677734
305697.423614 -52.97265625
305575.364351 -50.248046875
305453.305088 -46.6462402344
305331.245826 -42.5869140625
305209.186563 -38.3764648438
305087.1273 -34.181640625
304965.068037 -30.0263671875
304843.008775 -25.8077392578
304720.949512 -21.3275146484
304598.890249 -16.3370361328
304476.830986 -10.5864257812
304354.771724 -3.87426757812
304232.712461 3.91174316406
304110.653198 12.7667236328
303988.593935 22.5544433594
303866.534672 33.0140380859
303744.47541 43.7814941406
303622.416147 54.4250488281
303500.356884 64.4907226562
303378.297621 73.5515136719
303256.238359 81.2529296875
303134.179096 87.3515625
303012.119833 91.7407226562
302890.06057 94.4595947266
302768.001307 95.6849365234
302645.942045 95.708984375
302523.882782 94.9006347656
302401.823519 93.6608886719
302279.764256 92.3740234375
302157.704994 91.3612060547
302035.645731 90.8419189453
301913.586468 90.9091796875
301791.527205 91.5189208984
301669.467943 92.49609375
301547.40868 93.5565185547
301425.349417 94.3414306641
301303.290154 94.4588623047
301181.230891 93.5301513672
301059.171629 91.2319335938
300937.112366 87.3319091797
300815.053103 81.7111816406
300692.99384 74.3741455078
300570.934578 65.4417724609
300448.875315 55.1324462891
300326.816052 43.7314453125
300204.756789 31.5548095703
300082.697526 18.9128417969
299960.638264 6.07629394531
299838.579001 -6.74597167969
299716.519738 -19.4180908203
299594.460475 -31.873046875
299472.401213 -44.0944824219
299350.34195 -56.0869140625
299228.282687 -67.8385009766
299106.223424 -79.28125
298984.164162 -90.2563476562
298862.104899 -100.489013672
298740.045636 -109.579345703
298617.986373 -117.013305664
298495.92711 -122.192016602
298373.867848 -124.483154297
298251.808585 -123.28503418
298129.749322 -118.100463867
298007.690059 -108.61328125
297885.630797 -94.7546386719
297763.571534 -76.75390625
297641.512271 -55.1661376953
297519.453008 -30.8670654297
297397.393745 -5.01794433594
297275.334483 21.0036621094
297153.27522 45.7010498047
297031.215957 67.5747070312
296909.156694 85.2518310547
296787.097432 97.6112060547
296665.038169 103.897705078
296542.978906 103.807373047
296420.919643 97.5385742188
296298.860381 85.7990722656
296176.801118 69.7668457031
296054.741855 51.0069580078
295932.682592 31.3479003906
295810.623329 12.7305908203
295688.564067 -2.96081542969
295566.504804 -14.0667724609
295444.445541 -19.3063964844
295322.386278 -17.9006347656
295200.327016 -9.65380859375
295078.267753 5.01733398438
294956.20849 25.1088867188
294834.149227 49.1104736328
294712.089964 75.1333007812
294590.030702 101.075195312
294467.971439 124.808959961
294345.912176 144.37512207
294223.852913 158.160644531
294101.793651 165.050415039
293979.734388 164.533081055
293857.675125 156.751586914
293735.615862 142.495483398
293613.5566 123.13293457
293491.497337 100.488647461
293369.438074 76.6796875
293247.378811 53.923828125
293125.319548 34.3370361328
293003.260286 19.7412109375
292881.201023 11.4978027344
292759.14176 10.3837890625
292637.082497 16.5213623047
292515.023235 29.3670654297
292392.963972 47.7633056641
292270.904709 70.0437011719
292148.845446 94.1859130859
292026.786183 117.994873047
291904.726921 139.301757812
291782.667658 156.157348633
291660.608395 167.006103516
291538.549132 170.820922852
291416.48987 167.189697266
291294.430607 156.346313477
291172.371344 139.142333984
291050.312081 116.964111328
290928.252819 91.6029052734
290806.193556 65.0920410156
290684.134293 39.5239257812
290562.07503 16.8660888672
290440.015767 -1.2080078125
290317.956505 -13.4610595703
290195.897242 -19.1893310547
290073.837979 -18.2744140625
289951.778716 -11.1807861328
289829.719454 1.09680175781
289707.660191 17.1303710938
289585.600928 35.1901855469
289463.541665 53.3996582031
289341.482402 69.8985595703
289219.42314 82.9985351562
289097.363877 91.322265625
288975.304614 93.9096679688
288853.245351 90.2872314453
288731.186089 80.4968261719
288609.126826 65.0772705078
288487.067563 45.0102539062
288365.0083 21.6300048828
288242.949038 -3.48962402344
288120.889775 -28.6651611328
287998.830512 -52.2331542969
287876.771249 -72.6761474609
287754.711986 -88.7287597656
287632.652724 -99.4627685547
287510.593461 -104.339477539
287388.534198 -103.233398438
287266.474935 -96.4224853516
287144.415673 -84.5493164062
287022.35641 -68.5587158203
286900.297147 -49.6156005859
286778.237884 -29.0123291016
286656.178621 -8.07092285156
286534.119359 11.9512939453
286412.060096 29.9483642578
286290.000833 45.0356445312
286167.94157 56.6037597656
286045.882308 64.3485107422
285923.823045 68.2827148438
285801.763782 68.7210693359
285679.704519 66.2478027344
285557.645257 61.6651611328
285435.585994 55.9273681641
285313.526731 50.0646972656
285191.467468 45.1027832031
285069.408205 41.9805908203
284947.348943 41.4760742188
284825.28968 44.1384277344
284703.230417 50.2409667969
284581.171154 59.7464599609
284459.111892 72.30078125
284337.052629 87.2456054688
284214.993366 103.657470703
284092.934103 120.407104492
283970.87484 136.239868164
283848.815578 149.868164062
283726.756315 160.071899414
283604.697052 165.800048828
283482.637789 166.263061523
283360.578527 161.010253906
283238.519264 149.983764648
283116.460001 133.543334961
282994.400738 112.459838867
282872.341476 87.8729248047
282750.282213 61.2176513672
282628.22295 34.1228027344
282506.163687 8.28845214844
282384.104424 -14.6480712891
282262.045162 -33.2454833984
282139.985899 -46.3823242188
282017.926636 -53.3570556641
281895.867373 -53.9562988281
281773.808111 -48.484375
281651.748848 -37.7476806641
281529.689585 -22.9978027344
281407.630322 -5.83129882812
281285.571059 11.9404296875
281163.511797 28.4460449219
281041.452534 41.9150390625
280919.393271 50.8354492188
280797.334008 54.0900878906
280675.274746 51.0611572266
280553.215483 41.6906738281
280431.15622 26.4915771484
280309.096957 6.5068359375
280187.037695 -16.7794189453
280064.978432 -41.5736083984
279942.919169 -65.9346923828
279820.859906 -87.9501953125
279698.800643 -105.912597656
279576.741381 -118.478759766
279454.682118 -124.796386719
279332.622855 -124.584838867
279210.563592 -118.164794922
279088.50433 -106.429931641
278966.445067 -90.7645263672
278844.385804 -72.9150390625
278722.326541 -54.82421875
278600.267278 -38.4483642578
278478.208016 -25.5692138672
278356.148753 -17.6229248047
278234.08949 -15.5603027344
278112.030227 -19.7528076172
277989.970965 -29.9514160156
277867.911702 -45.3072509766
277745.852439 -64.4458007812
277623.793176 -85.5928955078
277501.733914 -106.739135742
277379.674651 -125.824462891
277257.615388 -140.930175781
277135.556125 -150.455444336
277013.496862 -153.264648438
276891.4376 -148.78918457
276769.378337 -137.07824707
276647.319074 -118.78894043
276525.259811 -95.1221923828
276403.200549 -67.7073974609
276281.141286 -38.4508056641
276159.082023 -9.35913085938
276037.02276 17.6396484375
275914.963497 40.8682861328
275792.904235 59.0386962891
275670.844972 71.3537597656
275548.785709 77.5583496094
275426.726446 77.9359130859
275304.667184 73.2546386719
275182.607921 64.66796875
275060.548658 53.5815429688
274938.489395 41.5
274816.430133 29.87109375
274694.37087 19.9400634766
274572.311607 12.6322021484
274450.252344 8.4716796875
274328.193081 7.54504394531
274206.133819 9.51220703125
274084.074556 13.6607666016
273962.015293 18.9990234375
273839.95603 24.3737792969
273717.896768 28.6030273438
273595.837505 30.6066894531
273473.778242 29.5241699219
273351.718979 24.8037109375
273229.659716 16.2587890625
273107.600454 4.08386230469
272985.541191 -11.169921875
272863.481928 -28.6546630859
272741.422665 -47.3138427734
272619.363403 -65.9897460938
272497.30414 -83.5354003906
272375.244877 -98.9212646484
272253.185614 -111.324707031
272131.126352 -120.192016602
272009.067089 -125.270751953
271887.007826 -126.607543945
271764.948563 -124.513061523
271642.8893 -119.503662109
271520.830038 -112.222290039
271398.770775 -103.354614258
271276.711512 -93.5451660156
271154.652249 -83.3283691406
271032.592987 -73.0792236328
270910.533724 -62.9903564453
270788.474461 -53.0767822266
270666.415198 -43.2073974609
270544.355935 -33.1580810547
270422.296673 -22.6770019531
270300.23741 -11.5567626953
270178.178147 0.30078125
270056.118884 12.8348388672
269934.059622 25.7954101562
269812.000359 38.7440185547
269689.941096 51.0810546875
269567.881833 62.099609375
269445.822571 71.0606689453
269323.763308 77.2816162109
269201.704045 80.2250976562
269079.644782 79.5817871094
268957.585519 75.3310546875
268835.526257 67.7760009766
268713.466994 57.5435791016
268591.407731 45.5485839844
268469.348468 32.923828125
268347.289206 20.9215087891
268225.229943 10.7957763672
268103.17068 3.67651367188
267981.111417 0.44970703125
267859.052154 1.65600585938
267736.992892 7.41772460938
267614.933629 17.4066162109
267492.874366 30.8532714844
267370.815103 46.6027832031
267248.755841 63.2073974609
267126.696578 79.0543212891
267004.637315 92.5126953125
266882.578052 102.084960938
266760.51879 106.552246094
266638.459527 105.094970703
266516.400264 97.3776855469
266394.341001 83.5910644531
266272.281738 64.4440917969
266150.222476 41.1072998047
266028.163213 15.1142578125
265906.10395 -11.7728271484
265784.044687 -37.7174072266
265661.985425 -60.96875
265539.926162 -80.0141601562
265417.866899 -93.7059326172
265295.807636 -101.352661133
265173.748373 -102.767456055
265051.689111 -98.2661132812
264929.629848 -88.6202392578
264807.570585 -74.9680175781
264685.511322 -58.6934814453
264563.45206 -41.2879638672
264441.392797 -24.20703125
264319.333534 -8.7373046875
264197.274271 4.11181640625
264075.215009 13.6837158203
263953.155746 19.7092285156
263831.096483 22.2972412109
263709.03722 21.8875732422
263586.977957 19.1680908203
263464.918695 14.9702148438
263342.859432 10.1519775391
263220.800169 5.486328125
263098.740906 1.56140136719
262976.681644 -1.2890625
262854.622381 -3.02478027344
262732.563118 -3.89611816406
262610.503855 -4.40747070312
262488.444592 -5.24523925781
262366.38533 -7.18359375
262244.326067 -10.9755859375
262122.266804 -17.2452392578
262000.207541 -26.3902587891
261878.148279 -38.5108642578
261756.089016 -53.3685302734
261634.029753 -70.3842773438
261511.97049 -88.6749267578
261389.911228 -107.124267578
261267.851965 -124.484863281
261145.792702 -139.494873047
261023.733439 -151.003051758
260901.674176 -158.084960938
260779.614914 -160.140380859
260657.555651 -156.959106445
260535.496388 -148.751342773
260413.437125 -136.134277344
260291.377863 -120.081298828
260169.3186 -101.834594727
260047.259337 -82.7911376953
259925.200074 -64.3740234375
259803.140811 -47.9019775391
259681.081549 -34.4681396484
259559.022286 -24.8421630859
259436.963023 -19.4052734375
259314.90376 -18.12109375
259192.844498 -20.5498046875
259070.785235 -25.8979492188
258948.725972 -33.1026611328
258826.666709 -40.9395751953
258704.607447 -48.1422119141
258582.548184 -53.5246582031
258460.488921 -56.0895996094
258338.429658 -55.1187744141
258216.370395 -50.2302246094
258094.311133 -41.4045410156
257972.25187 -28.9747314453
257850.192607 -13.5837402344
257728.133344 3.88415527344
257606.074082 22.3920898438
257484.014819 40.8460693359
257361.955556 58.1905517578
257239.896293 73.4932861328
257117.837031 86.0130615234
256995.777768 95.2407226562
256873.718505 100.91784668
256751.659242 103.027709961
256629.599979 101.765258789
256507.540717 97.4895019531
256385.481454 90.6669921875
256263.422191 81.8126220703
256141.362928 71.4359130859
256019.303666 59.9968261719
255897.244403 47.8785400391
255775.18514 35.3743896484
255653.125877 22.6942138672
255531.066614 9.97985839844
255409.007352 -2.66687011719
255286.948089 -15.1540527344
255164.888826 -27.3726806641
255042.829563 -39.1748046875
254920.770301 -50.3658447266
254798.711038 -60.7073974609
254676.651775 -69.9351806641
254554.592512 -77.7869873047
254432.53325 -84.0369873047
254310.473987 -88.5334472656
254188.414724 -91.2299804688
254066.355461 -92.2071533203
253944.296198 -91.6802978516
253822.236936 -89.98828125
253700.177673 -87.5656738281
253578.11841 -84.8970947266
253456.059147 -82.4595947266
253333.999885 -80.6611328125
253211.940622 -79.7784423828
253089.881359 -79.9066162109
252967.822096 -80.9255371094
252845.762833 -82.4888916016
252723.703571 -84.0415039062
252601.644308 -84.8630371094
252479.585045 -84.1373291016
252357.525782 -81.0407714844
252235.46652 -74.8409423828
252113.407257 -64.9965820312
251991.347994 -51.24609375
251869.288731 -33.6748046875
251747.229469 -12.7515869141
251625.170206 10.6701660156
251503.110943 35.3936767578
251381.05168 59.9553222656
251258.992417 82.736328125
251136.933155 102.096191406
251014.873892 116.51965332
250892.814629 124.758300781
250770.755366 125.958007812
250648.696104 119.75378418
250526.636841 106.324584961
250404.577578 86.4010009766
250282.518315 61.2198486328
250160.459052 32.4344482422
250038.39979 1.98168945312
249916.340527 -28.078125
249794.281264 -55.7360839844
249672.222001 -79.205078125
249550.162739 -97.0734863281
249428.103476 -108.421630859
249306.044213 -112.895019531
249183.98495 -110.722412109
249061.925688 -102.679443359
248939.866425 -90.0008544922
248817.807162 -74.2491455078
248695.747899 -57.1549072266
248573.688636 -40.4420166016
248451.629374 -25.6580810547
248329.570111 -14.0269775391
248207.510848 -6.33605957031
248085.451585 -2.87243652344
247963.392323 -3.4130859375
247841.33306 -7.26904296875
247719.273797 -13.37890625
247597.214534 -20.4426269531
247475.155271 -27.078125
247353.096009 -31.986328125
247231.036746 -34.1060791016
247108.977483 -32.7407226562
246986.91822 -27.6433105469
246864.858958 -19.0526123047
246742.799695 -7.67102050781
246620.740432 5.40759277344
246498.681169 18.8175048828
246376.621907 31.0737304688
246254.562644 40.7401123047
246132.503381 46.5972900391
246010.444118 47.7901611328
245888.384855 43.9387207031
245766.325593 35.2005615234
245644.26633 22.2770996094
245522.207067 6.35974121094
245400.147804 -10.9747314453
245278.088542 -27.9155273438
245156.029279 -42.5953369141
245033.970016 -53.2788085938
244911.910753 -58.5416259766
244789.85149 -57.4224853516
244667.792228 -49.5299072266
244545.732965 -35.0938720703
244423.673702 -14.9559326172
244301.614439 9.50158691406
244179.555177 36.4816894531
244057.495914 63.9396972656
243935.436651 89.7764892578
243813.377388 112.037231445
243691.318126 129.096557617
243569.258863 139.809814453
243447.1996 143.61706543
243325.140337 140.588989258
243203.081074 131.409301758
243081.021812 117.298339844
242958.962549 99.8824462891
242836.903286 81.0272216797
242714.844023 62.6485595703
242592.784761 46.5236816406
242470.725498 34.1193847656
242348.666235 26.45703125
242226.606972 24.0252685547
242104.547709 26.7513427734
241982.488447 34.0311279297
241860.429184 44.8128662109
241738.369921 57.7283935547
241616.310658 71.2507324219
241494.251396 83.8674316406
241372.192133 94.2438964844
241250.13287 101.365234375
241128.073607 104.636108398
241006.014345 103.931030273
240883.955082 99.5914306641
240761.895819 92.3656005859
240639.836556 83.3054199219
240517.777293 73.6267089844
240395.718031 64.5532226562
240273.658768 57.16015625
240151.599505 52.2354736328
240029.540242 50.1774902344
239907.48098 50.9373779297
239785.421717 54.0161132812
239663.362454 58.5167236328
239541.303191 63.2457275391
239419.243928 66.8522949219
239297.184666 67.9926757812
239175.125403 65.4982910156
239053.06614 58.5302734375
238931.006877 46.7016601562
238808.947615 30.1533203125
238686.888352 9.57275390625
238564.829089 -13.8468017578
238442.769826 -38.5065917969
238320.710564 -62.5501708984
238198.651301 -84.0452880859
238076.592038 -101.183837891
237954.532775 -112.474243164
237832.473512 -116.91015625
237710.41425 -114.094238281
237588.354987 -104.305297852
237466.295724 -88.4967041016
237344.236461 -68.2281494141
237222.177199 -45.5338134766
237100.117936 -22.7384033203
236978.058673 -2.24035644531
236855.99941 13.7191162109
236733.940147 23.2762451172
236611.880885 25.1350097656
236489.821622 18.7053222656
236367.762359 4.1767578125
236245.703096 -17.4812011719
236123.643834 -44.5925292969
236001.584571 -74.9149169922
235879.525308 -105.836914062
235757.466045 -134.608276367
235635.406783 -158.587768555
235513.34752 -175.479736328
235391.288257 -183.540039062
235269.228994 -181.731933594
235147.169731 -169.815673828
235025.110469 -148.366699219
234903.051206 -118.71887207
234780.991943 -82.8408203125
234658.93268 -43.1566162109
234536.873418 -2.32995605469
234414.814155 36.96875
234292.754892 72.2900390625
234170.695629 101.604858398
234048.636366 123.460205078
233926.577104 137.077758789
233804.517841 142.385009766
233682.458578 139.982055664
233560.399315 131.046630859
233438.340053 117.19128418
233316.28079 100.285400391
233194.221527 82.2629394531
233072.162264 64.935546875
232950.103002 49.8248291016
232828.043739 38.0354003906
232705.984476 30.173828125
232583.925213 26.3233642578
232461.86595 26.0709228516
232339.806688 28.5844726562
232217.747425 32.7276611328
232095.688162 37.2004394531
231973.628899 40.6895751953
231851.569637 42.0124511719
231729.510374 40.2426757812
231607.451111 34.8018798828
231485.391848 25.5140380859
231363.332585 12.6157226562
231241.273323 -3.27368164062
231119.21406 -21.2205810547
230997.154797 -40.0689697266
230875.095534 -58.5537109375
230753.036272 -75.4146728516
230630.977009 -89.5052490234
230508.917746 -99.8839111328
230386.858483 -105.879882812
230264.799221 -107.131469727
230142.739958 -103.592651367
230020.680695 -95.5130615234
229898.621432 -83.3946533203
229776.562169 -67.9332275391
229654.502907 -49.9516601562
229532.443644 -30.3337402344
229410.384381 -9.96435546875
229288.325118 10.3167724609
229166.265856 29.7491455078
229044.206593 47.6665039062
228922.14733 63.5014648438
228800.088067 76.7788085938
228678.028804 87.1053466797
228555.969542 94.158203125
228433.910279 97.6799316406
228311.851016 97.4799804688
228189.791753 93.4471435547
228067.732491 85.5710449219
227945.673228 73.9694824219
227823.613965 58.9165039062
227701.554702 40.8686523438
227579.49544 20.4783935547
227457.436177 -1.40551757812
227335.376914 -23.7602539062
227213.317651 -45.4306640625
227091.258388 -65.1929931641
226969.199126 -81.8367919922
226847.139863 -94.2583007812
226725.0806 -101.555175781
226603.021337 -103.116577148
226480.962075 -98.6956787109
226358.902812 -88.4565429688
226236.843549 -72.9880371094
226114.784286 -53.2806396484
225992.725023 -30.6661376953
225870.665761 -6.72277832031
225748.606498 16.8464355469
225626.547235 38.3532714844
225504.487972 56.2647705078
225382.42871 69.3371582031
225260.369447 76.7244873047
225138.310184 78.0537109375
225016.250921 73.4549560547
224894.191659 63.5467529297
224772.132396 49.3723144531
224650.073133 32.2951660156
224528.01387 13.8627929688
224405.954607 -4.34802246094
224283.895345 -20.8896484375
224161.836082 -34.5871582031
224039.776819 -44.6551513672
223917.717556 -50.7711181641
223795.658294 -53.1014404297
223673.599031 -52.2734375
223551.539768 -49.2965087891
223429.480505 -45.4403076172
223307.421242 -42.0815429688
223185.36198 -40.5369873047
223063.302717 -41.8990478516
222941.243454 -46.8923339844
222819.184191 -55.767578125
222697.124929 -68.2456054688
222575.065666 -83.5190429688
222453.006403 -100.3125
222330.94714 -116.997314453
222208.887878 -131.75012207
222086.828615 -142.739990234
221964.769352 -148.323852539
221842.710089 -147.231933594
221720.650826 -138.721313477
221598.591564 -122.680786133
221476.532301 -99.6771240234
221354.473038 -70.9306640625
221232.413775 -38.2269287109
221110.354513 -3.7666015625
220988.29525 30.0305175781
220866.235987 60.7485351562
220744.176724 86.2049560547
220622.117461 104.661376953
220500.058199 114.997314453
220377.998936 116.824462891
220255.939673 110.532104492
220133.88041 97.2562255859
220011.821148 78.7746582031
219889.761885 57.3363037109
219767.702622 35.4431152344
219645.643359 15.6032714844
219523.584097 0.0809326171875
219401.524834 -9.33203125
219279.465571 -11.5002441406
219157.406308 -6.06335449219
219035.347045 6.51916503906
218913.287783 25.0074462891
218791.22852 47.4979248047
218669.169257 71.6086425781
218547.109994 94.7136230469
218425.050732 114.205200195
218302.991469 127.756835938
218180.932206 133.559814453
218058.872943 130.51184082
217936.81368 118.336303711
217814.754418 97.6208496094
217692.695155 69.76953125
217570.635892 36.8760986328
217448.576629 1.52526855469
217326.517367 -33.4528808594
217204.458104 -65.2552490234
217082.398841 -91.3753662109
216960.339578 -109.844604492
216838.280316 -119.420898438
216716.221053 -119.704467773
216594.16179 -111.170898438
216472.102527 -95.1169433594
216350.043264 -73.5245361328
216227.984002 -48.8577880859
216105.924739 -23.8115234375
215983.865476 -1.03796386719
215861.806213 17.1201171875
215739.746951 28.8648681641
215617.687688 33.1220703125
215495.628425 29.6453857422
215373.569162 19.0352783203
215251.509899 2.67163085938
215129.450637 -17.4337158203
215007.391374 -38.8519287109
214885.332111 -58.9908447266
214763.272848 -75.3706054688
214641.213586 -85.8864746094
214519.154323 -89.0335693359
214397.09506 -84.0720214844
214275.035797 -71.1136474609
214152.976535 -51.1213378906
214030.917272 -25.8197021484
213908.858009 2.47058105469
213786.798746 31.0655517578
213664.739483 57.1857910156
213542.680221 78.2407226562
213420.620958 92.0948486328
213298.561695 97.2922363281
213176.502432 93.2144775391
213054.44317 80.1558837891
212932.383907 59.3093261719
212810.324644 32.6610107422
212688.265381 2.80346679688
212566.206118 -27.3096923828
212444.146856 -54.6535644531
212322.087593 -76.4273681641
212200.02833 -90.3337402344
212077.969067 -94.8111572266
211955.909805 -89.1983642578
211833.850542 -73.8098144531
211711.791279 -49.9206542969
211589.732016 -19.6566162109
211467.672754 14.1988525391
211345.613491 48.4636230469
211223.554228 79.8527832031
211101.494965 105.291870117
210979.435702 122.209716797
210857.37644 128.786254883
210735.317177 124.131835938
210613.257914 108.381103516
210491.198651 82.6905517578
210369.139389 49.1417236328
210247.080126 10.5594482422
210125.020863 -29.7404785156
210002.9616 -68.2473144531
209880.902338 -101.57019043
209758.843075 -126.739746094
209636.783812 -141.473754883
209514.724549 -144.376708984
209392.665286 -135.060058594
209270.606024 -114.171264648
209148.546761 -83.3297119141
209026.487498 -44.9777832031
208904.428235 -2.16149902344
208782.368973 41.7416992188
208660.30971 83.3153076172
208538.250447 119.397460938
208416.191184 147.343994141
208294.131921 165.240844727
208172.072659 172.045898438
208050.013396 167.65234375
207927.954133 152.865478516
207805.89487 129.302246094
207683.835608 99.2233886719
207561.776345 65.3118896484
207439.717082 30.4268798828
207317.657819 -2.65100097656
207195.598557 -31.4556884766
207073.539294 -54.0322265625
206951.480031 -69.0799560547
206829.420768 -76.0301513672
206707.361505 -75.0541992188
206585.302243 -67.0023193359
206463.24298 -53.2883300781
206341.183717 -35.7252197266
206219.124454 -16.3366699219
206097.065192 2.84130859375
205975.005929 19.9477539062
205852.946666 33.4555664062
205730.887403 42.2888183594
205608.82814 45.8898925781
205486.768878 44.2321777344
205364.709615 37.7806396484
205242.650352 27.4071044922
205120.591089 14.2692871094
204998.531827 -0.326782226562
204876.472564 -15.0754394531
204754.413301 -28.8043212891
204632.354038 -40.5887451172
204510.294776 -49.8304443359
204388.235513 -56.2965087891
204266.17625 -60.1166992188
204144.116987 -61.740234375
204022.057724 -61.8599853516
203899.998462 -61.3101806641
203777.939199 -60.9543457031
203655.879936 -61.5726318359
203533.820673 -63.759765625
203411.761411 -67.8472900391
203289.702148 -73.8564453125
203167.642885 -81.4854736328
203045.583622 -90.1329345703
202923.524359 -98.9539794922
202801.465097 -106.944091797
202679.405834 -113.039550781
202557.346571 -116.226928711
202435.287308 -115.649169922
202313.228046 -110.696044922
202191.168783 -101.075561523
202069.10952 -86.8530273438
201947.050257 -68.4593505859
201824.990995 -46.6658935547
201702.931732 -22.5291748047
201580.872469 2.68920898438
201458.813206 27.6212158203
201336.753943 50.8961181641
201214.694681 71.2457275391
201092.635418 87.5982666016
200970.576155 99.1540527344
200848.516892 105.437866211
200726.45763 106.323242188
200604.398367 102.028930664
200482.339104 93.0887451172
200360.279841 80.2985839844
200238.220578 64.6473388672
200116.161316 47.2353515625
199994.102053 29.1922607422
199872.04279 11.5977783203
199749.983527 -4.58850097656
199627.924265 -18.5803222656
199505.865002 -29.8016357422
199383.805739 -37.9038085938
199261.746476 -42.7648925781
199139.687214 -44.4711914062
199017.627951 -43.2874755859
198895.568688 -39.6175537109
198773.509425 -33.9602050781
198651.450162 -26.8665771484
198529.3909 -18.8990478516
198407.331637 -10.59765625
198285.272374 -2.45581054688
198163.213111 5.09741210938
198041.153849 11.7066650391
197919.094586 17.0906982422
197797.035323 21.0401611328
197674.97606 23.4127197266
197552.916797 24.1252441406
197430.857535 23.1508789062
197308.798272 20.5153808594
197186.739009 16.2971191406
197064.679746 10.6312255859
196942.620484 3.7109375
196820.561221 -4.20520019531
196698.501958 -12.7954101562
196576.442695 -21.6740722656
196454.383433 -30.4002685547
196332.32417 -38.4936523438
196210.264907 -45.4530029297
196088.205644 -50.7857666016
195966.146381 -54.0386962891
195844.087119 -54.8330078125
195722.027856 -52.8980712891
195599.968593 -48.1022949219
195477.90933 -40.4763183594
195355.850068 -30.2270507812
195233.790805 -17.7395019531
195111.731542 -3.56494140625
194989.672279 11.6040039062
194867.613016 26.9722900391
194745.553754 41.6885986328
194623.494491 54.9036865234
194501.435228 65.8262939453
194379.375965 73.7816162109
194257.316703 78.2615966797
194135.25744 78.9647216797
194013.198177 75.8209228516
193891.138914 69.0001220703
193769.079652 58.9024658203
193647.020389 46.1281738281
193524.961126 31.4333496094
193402.901863 15.6713867188
193280.8426 -0.274658203125
193158.783338 -15.5633544922
193036.724075 -29.4619140625
192914.664812 -41.4077148438
192792.605549 -51.0539550781
192670.546287 -58.2984619141
192548.487024 -63.2908935547
192426.427761 -66.4174804688
192304.368498 -68.265625
192182.309235 -69.5668945312
192060.249973 -71.1268310547
191938.19071 -73.7448730469
191816.131447 -78.1307373047
191694.072184 -84.8272705078
191572.012922 -94.1424560547
191449.953659 -106.101196289
191327.894396 -120.418945312
191205.835133 -136.502319336
191083.775871 -153.476806641
190961.716608 -170.240478516
190839.657345 -185.541992188
190717.598082 -198.074462891
190595.538819 -206.580444336
190473.479557 -209.959106445
190351.420294 -207.365234375
190229.361031 -198.293457031
190107.301768 -182.639404297
189985.242506 -160.729736328
189863.183243 -133.320800781
189741.12398 -101.561401367
189619.064717 -66.9243164062
189497.005454 -31.1083984375
189374.946192 4.08020019531
189252.886929 36.8586425781
189130.827666 65.5992431641
189008.768403 88.953125
188886.709141 105.954345703
188764.649878 116.094116211
188642.590615 119.361206055
188520.531352 116.240844727
188398.47209 107.675048828
188276.412827 94.9835205078
188154.353564 79.7528076172
188032.294301 63.703125
187910.235038 48.5417480469
187788.175776 35.8171386719
187666.116513 26.7854003906
187544.05725 22.30078125
187421.997987 22.7412109375
187299.938725 27.9738769531
187177.879462 37.3668212891
187055.820199 49.8446044922
186933.760936 63.9840087891
186811.701673 78.1440429688
186689.642411 90.6157226562
186567.583148 99.7814941406
186445.523885 104.269287109
186323.464622 103.088134766
186201.40536 95.7308349609
186079.346097 82.2357177734
185957.286834 63.2020263672
185835.227571 39.7536621094
185713.168309 13.4556884766
185591.109046 -13.8088378906
185469.049783 -39.9956054688
185346.99052 -63.0708007812
185224.931257 -81.1872558594
185102.871995 -92.8466796875
184980.812732 -97.0362548828
184858.753469 -93.3232421875
184736.694206 -81.9034423828
184614.634944 -63.5944824219
184492.575681 -39.7757568359
184370.516418 -12.2813720703
184248.457155 16.7487792969
184126.397892 45.0451660156
184004.33863 70.3951416016
183882.279367 90.8266601562
183760.220104 104.771850586
183638.160841 111.195800781
183516.101579 109.680541992
183394.042316 100.454589844
183271.983053 84.3695068359
183149.92379 62.8208007812
183027.864528 37.625
182905.805265 10.8604736328
182783.746002 -15.3115234375
182661.686739 -38.8327636719
182539.627476 -57.9191894531
182417.568214 -71.2094726562
182295.508951 -77.87109375
182173.449688 -77.6618652344
182051.390425 -70.9366455078
181929.331163 -58.6024169922
181807.2719 -42.0256347656
181685.212637 -22.9033203125
181563.153374 -3.1044921875
181441.094111 15.4968261719
181319.034849 31.1861572266
181196.975586 42.5535888672
181074.916323 48.6097412109
180952.85706 48.8583984375
180830.797798 43.3251953125
180708.738535 32.5372314453
180586.679272 17.4587402344
180464.620009 -0.610717773438
180342.560747 -20.1652832031
180220.501484 -39.6356201172
180098.442221 -57.5330810547
179976.382958 -72.5815429688
179854.323695 -83.8244628906
179732.264433 -90.6989746094
179610.20517 -93.0709228516
179488.145907 -91.2281494141
179366.086644 -85.8366699219
179244.027382 -77.8602294922
179121.968119 -68.4582519531
178999.908856 -58.8671875
178877.849593 -50.2794189453
178755.79033 -43.732421875
178633.731068 -40.0142822266
178511.671805 -39.5982666016
178389.612542 -42.6079101562
178267.553279 -48.8172607422
178145.494017 -57.6829833984
178023.434754 -68.4051513672
177901.375491 -80.0086669922
177779.316228 -91.4384765625
177657.256966 -101.657348633
177535.197703 -109.737426758
177413.13844 -114.938720703
177291.079177 -116.76574707
177169.019914 -115.0
177046.960652 -109.706665039
176924.901389 -101.21472168
176802.842126 -90.076171875
176680.782863 -77.0095214844
176558.723601 -62.8317871094
176436.664338 -48.3878173828
176314.605075 -34.484375
176192.545812 -21.8333740234
176070.486549 -11.0080566406
175948.427287 -2.41625976562
175826.368024 3.70874023438
175704.308761 7.302734375
175582.249498 8.45141601562
175460.190236 7.36157226562
175338.130973 4.32873535156
175216.07171 -0.297241210938
175094.012447 -6.14196777344
174971.953185 -12.8302001953
174849.893922 -20.0034179688
174727.834659 -27.3266601562
174605.775396 -34.4901123047
174483.716133 -41.2058105469
174361.656871 -47.2006835938
174239.597608 -52.2120361328
174117.538345 -55.984375
173995.479082 -58.2727050781
173873.41982 -58.8524169922
173751.360557 -57.5338134766
173629.301294 -54.1826171875
173507.242031 -48.7423095703
173385.182768 -41.2553710938
173263.123506 -31.8803710938
173141.064243 -20.9007568359
173019.00498 -8.72509765625
172896.945717 4.12817382812
172774.886455 17.0563964844
172652.827192 29.4084472656
172530.767929 40.5329589844
172408.708666 49.8270263672
172286.649404 56.7883300781
172164.590141 61.0599365234
172042.530878 62.4647216797
171920.471615 61.0277099609
171798.412352 56.9780273438
171676.35309 50.7337646484
171554.293827 42.8698730469
171432.234564 34.0689697266
171310.175301 25.0625
171188.116039 16.5668945312
171066.056776 9.21984863281
170943.997513 3.52600097656
170821.93825 -0.185791015625
170699.878987 -1.78527832031
170577.819725 -1.34509277344
170455.760462 0.878784179688
170333.701199 4.48254394531
170211.641936 8.96911621094
170089.582674 13.8081054688
169967.523411 18.5025634766
169845.464148 22.6472167969
169723.404885 25.9777832031
169601.345623 28.4006347656
169479.28636 30.0009765625
169357.227097 31.0299072266
169235.167834 31.8663330078
169113.108571 32.9617919922
168991.049309 34.7725830078
168868.990046 37.6871337891
168746.930783 41.9555664062
168624.87152 47.6334228516
168502.812258 54.5424804688
168380.752995 62.2603759766
168258.693732 70.1348876953
168136.634469 77.3308105469
168014.575206 82.9002685547
167892.515944 85.8739013672
167770.456681 85.3629150391
167648.397418 80.6623535156
167526.338155 71.3454589844
167404.278893 57.3353271484
167282.21963 38.9506835938
167160.160367 16.9136962891
167038.101104 -7.68054199219
166916.041842 -33.4318847656
166793.982579 -58.7359619141
166671.923316 -81.9134521484
166549.864053 -101.348999023
166427.80479 -115.635986328
166305.745528 -123.707763672
166183.686265 -124.943115234
166061.627002 -119.238769531
165939.567739 -107.03515625
165817.508477 -89.296875
165695.449214 -67.4453125
165573.389951 -43.2482910156
165451.330688 -18.6768798828
165329.271425 4.25903320312
165207.212163 23.6829833984
165085.1529 38.0129394531
164963.093637 46.1018066406
164841.034374 47.3411865234
164718.975112 41.7165527344
164596.915849 29.8156738281
164474.856586 12.7799072266
164352.797323 -7.78845214844
164230.738061 -29.9635009766
164108.678798 -51.6552734375
163986.619535 -70.7896728516
163864.560272 -85.48046875
163742.501009 -94.1882324219
163620.441747 -95.8460693359
163498.382484 -89.9443359375
163376.323221 -76.5677490234
163254.263958 -56.3813476562
163132.204696 -30.5679931641
163010.145433 -0.725463867188
162888.08617 31.26953125
162766.026907 63.4145507812
162643.967645 93.7393798828
162521.908382 120.455444336
162399.849119 142.083496094
162277.789856 157.547607422
162155.730593 166.232543945
162033.671331 167.999511719
161911.612068 163.160522461
161789.552805 152.419067383
161667.493542 136.781616211
161545.43428 117.453613281
161423.375017 95.7271728516
161301.315754 72.8740234375
161179.256491 50.0522460938
161057.197228 28.234375
160935.137966 8.16149902344
160813.078703 -9.67431640625
160691.01944 -25.0223388672
160568.960177 -37.8421630859
160446.900915 -48.2568359375
160324.841652 -56.4971923828
160202.782389 -62.8459472656
160080.723126 -67.5863037109
159958.663864 -70.9639892578
159836.604601 -73.1628417969
159714.545338 -74.2989501953
159592.486075 -74.4289550781
159470.426812 -73.5725097656
159348.36755 -71.7406005859
159226.308287 -68.9692382812
159104.249024 -65.3461914062
158982.189761 -61.0313720703
158860.130499 -56.2637939453
158738.071236 -51.3544921875
158616.011973 -46.6645507812
158493.95271 -42.5723876953
158371.893447 -39.4311523438
158249.834185 -37.5262451172
158127.774922 -37.0341796875
158005.715659 -37.9929199219
157883.656396 -40.2855224609
157761.597134 -43.6429443359
157639.537871 -47.6650390625
157517.478608 -51.8594970703
157395.419345 -55.6966552734
157273.360083 -58.6705322266
157151.30082 -60.3645019531
157029.241557 -60.5086669922
156907.182294 -59.0242919922
156785.123031 -56.0491943359
156663.063769 -51.9378662109
156541.004506 -47.2351074219
156418.945243 -42.6276855469
156296.88598 -38.8699951172
156174.826718 -36.7009277344
156052.767455 -36.7521972656
155930.708192 -39.4620361328
155808.648929 -45.0040283203
155686.589666 -53.2387695312
155564.530404 -63.6960449219
155442.471141 -75.591796875
155320.411878 -87.8790283203
155198.352615 -99.33203125
155076.293353 -108.653076172
154954.23409 -114.596557617
154832.174827 -116.094604492
154710.115564 -112.375
154588.056302 -103.056030273
154465.997039 -88.2102050781
154343.937776 -68.3872070312
154221.878513 -44.5925292969
154099.81925 -18.2232666016
153977.759988 9.03637695312
153855.700725 35.3504638672
153733.641462 58.8835449219
153611.582199 77.9603271484
153489.522937 91.2122802734
153367.463674 97.7009277344
153245.404411 97.00390625
153123.345148 89.2562255859
153001.285885 75.1395263672
152879.226623 55.8236083984
152757.16736 32.8614501953
152635.108097 8.05114746094
152513.048834 -16.7258300781
152390.989572 -39.6722412109
152268.930309 -59.2329101562
152146.871046 -74.2282714844
152024.811783 -83.9506835938
151902.752521 -88.2127685547
151780.693258 -87.3465576172
151658.633995 -82.1497802734
151536.574732 -73.7885742188
151414.515469 -63.6649169922
151292.456207 -53.2622070312
151170.396944 -43.9858398438
151048.337681 -37.0135498047
150926.278418 -33.1729736328
150804.219156 -32.8563232422
150682.159893 -35.982421875
150560.10063 -42.0102539062
150438.041367 -50.0010986328
150315.982104 -58.7238769531
150193.922842 -66.7932128906
150071.863579 -72.8244628906
149949.804316 -75.5920410156
149827.745053 -74.1713867188
149705.685791 -68.0532226562
149583.626528 -57.2156982422
149461.567265 -42.1463623047
149339.508002 -23.8128662109
149217.44874 -3.58361816406
149095.389477 16.8948974609
148973.330214 35.8514404297
148851.270951 51.5588378906
148729.211688 62.5028076172
148607.152426 67.5339355469
148485.093163 65.9877929688
148363.0339 57.7596435547
148240.974637 43.3298339844
148118.915375 23.7335205078
147996.856112 0.479125976562
147874.796849 -24.5766601562
147752.737586 -49.3883056641
147630.678323 -71.8950195312
147508.619061 -90.1997070312
147386.559798 -102.729125977
147264.500535 -108.368530273
147142.441272 -106.55090332
147020.38201 -97.3011474609
146898.322747 -81.2259521484
146776.263484 -59.4547119141
146654.204221 -33.5378417969
146532.144959 -5.31103515625
146410.085696 23.2586669922
146288.026433 50.2329101562
146165.96717 73.8527832031
146043.907907 92.6656494141
145921.848645 105.62109375
145799.789382 112.126708984
145677.730119 112.059692383
145555.670856 105.741210938
145433.611594 93.8723144531
145311.552331 77.4440917969
145189.493068 57.6309814453
145067.433805 35.6800537109
144945.374542 12.8050537109
144823.31528 -9.90173339844
144701.256017 -31.5361328125
144579.196754 -51.4184570312
144457.137491 -69.1036376953
144335.078229 -84.3629150391
144213.018966 -97.1456298828
144090.959703 -107.525512695
143968.90044 -115.642089844
143846.841178 -121.644165039
143724.781915 -125.644775391
143602.722652 -127.690795898
143480.663389 -127.754150391
143358.604126 -125.741577148
143236.544864 -121.524536133
143114.485601 -114.982055664
142992.426338 -106.051391602
142870.367075 -94.7789306641
142748.307813 -81.3618164062
142626.24855 -66.1776123047
142504.189287 -49.7913818359
142382.130024 -32.9410400391
142260.070761 -16.5001220703
142138.011499 -1.41821289062
142015.952236 11.3521728516
141893.892973 20.9405517578
141771.83371 26.6381835938
141649.774448 27.9750976562
141527.715185 24.7758789062
141405.655922 17.1929931641
141283.596659 5.712890625
141161.537397 -8.86926269531
141039.478134 -25.5041503906
140917.418871 -42.96484375
140795.359608 -59.9439697266
140673.300345 -75.1593017578
140551.241083 -87.4581298828
140429.18182 -95.9123535156
140307.122557 -99.8952636719
140185.063294 -99.1300048828
140063.004032 -93.7105712891
139940.944769 -84.0871582031
139818.885506 -71.0235595703
139696.826243 -55.5255126953
139574.76698 -38.7506103516
139452.707718 -21.9063720703
139330.648455 -6.14660644531
139208.589192 7.52502441406
139086.529929 18.3345947266
138964.470667 25.7951660156
138842.411404 29.7354736328
138720.352141 30.2996826172
138598.292878 27.9194335938
138476.233616 23.2589111328
138354.174353 17.1433105469
138232.11509 10.4732666016
138110.055827 4.13757324219
137987.996564 -1.07080078125
137865.937302 -4.52661132812
137743.878039 -5.82421875
137621.818776 -4.81140136719
137499.759513 -1.59484863281
137377.700251 3.47338867188
137255.640988 9.83422851562
137133.581725 16.7734375
137011.522462 23.4852294922
136889.463199 29.142578125
136767.403937 32.9638671875
136645.344674 34.2742919922
136523.285411 32.5560302734
136401.226148 27.4837646484
136279.166886 18.9444580078
136157.107623 7.04089355469
136035.04836 -7.91857910156
135912.989097 -25.4440917969
135790.929835 -44.8969726562
135668.870572 -65.5277099609
135546.811309 -86.51953125
135424.752046 -107.028930664
135302.692783 -126.225585938
135180.633521 -143.328613281
135058.574258 -157.638183594
134936.514995 -168.561279297
134814.455732 -175.63269043
134692.39647 -178.533813477
134570.337207 -177.103393555
134448.277944 -171.346923828
134326.218681 -161.440063477
134204.159418 -147.727294922
134082.100156 -130.715698242
133960.040893 -111.059936523
133837.98163 -89.541015625
133715.922367 -67.0368652344
133593.863105 -44.4842529297
133471.803842 -22.833984375
133349.744579 -3.00158691406
133227.685316 14.1857910156
133105.626054 28.0411376953
132983.566791 38.0649414062
132861.507528 43.9826660156
132739.448265 45.771484375
132617.389002 43.6702880859
132495.32974 38.1715087891
132373.270477 29.9954833984
132251.211214 20.0465087891
132129.151951 9.35302734375
132007.092689 -1.001953125
131885.033426 -9.95861816406
131762.974163 -16.5557861328
131640.9149 -20.0031738281
131518.855637 -19.7393798828
131396.796375 -15.4748535156
131274.737112 -7.21264648438
131152.677849 4.75134277344
131030.618586 19.8525390625
130908.559324 37.3006591797
130786.500061 56.1391601562
130664.440798 75.3168945312
130542.381535 93.7624511719
130420.322273 110.459960938
130298.26301 124.514404297
130176.203747 135.203979492
130054.144484 142.017333984
129932.085221 144.669677734
129810.025959 143.10144043
129687.966696 137.457519531
129565.907433 128.055419922
129443.84817 115.341552734
129321.788908 99.8461914062
129199.729645 82.1374511719
129077.670382 62.7839355469
128955.611119 42.3255615234
128833.551856 21.2578125
128711.492594 0.02880859375
128589.433331 -20.9548339844
128467.374068 -41.3107910156
128345.314805 -60.6616210938
128223.255543 -78.6154785156
128101.19628 -94.7520751953
127979.137017 -108.618286133
127857.077754 -119.735595703
127735.018492 -127.621826172
127612.959229 -131.824707031
127490.899966 -131.966918945
127368.840703 -127.794677734
127246.78144 -119.229370117
127124.722178 -106.409667969
127002.662915 -89.7237548828
126880.603652 -69.8208007812
126758.544389 -47.6029052734
126636.485127 -24.189453125
126514.425864 -0.861328125
126392.366601 21.0194091797
126270.307338 40.1020507812
126148.248075 55.1481933594
126026.188813 65.1317138672
125904.12955 69.3288574219
125782.070287 67.3869628906
125660.011024 59.3666992188
125537.951762 45.7526855469
125415.892499 27.4271240234
125293.833236 5.61022949219
125171.773973 -18.2292480469
125049.714711 -42.4896240234
124927.655448 -65.5620117188
124805.596185 -85.9619140625
124683.536922 -102.450683594
124561.477659 -114.13659668
124439.418397 -120.547729492
124317.359134 -121.666625977
124195.299871 -117.926513672
124073.240608 -110.165039062
123951.181346 -99.5445556641
123829.122083 -87.4404296875
123707.06282 -75.3134765625
123585.003557 -64.5717773438
123462.944294 -56.4425048828
123340.885032 -51.8580322266
123218.825769 -51.3723144531
123096.766506 -55.1146240234
122974.707243 -62.7827148438
122852.647981 -73.6774902344
122730.588718 -86.7767333984
122608.529455 -100.838500977
122486.470192 -114.526855469
122364.41093 -126.54296875
122242.351667 -135.755859375
122120.292404 -141.312744141
121998.233141 -142.723876953
121876.173878 -139.910400391
121754.114616 -133.211791992
121632.055353 -123.351928711
121509.99609 -111.367919922
121387.936827 -98.5072021484
121265.877565 -86.1040039062
121143.818302 -75.4483642578
121021.759039 -67.6573486328
120899.699776 -63.5646972656
120777.640513 -63.6380615234
120655.581251 -67.9309082031
120533.521988 -76.0766601562
120411.462725 -87.3227539062
120289.403462 -100.603637695
120167.3442 -114.644042969
120045.284937 -128.083862305
119923.225674 -139.611328125
119801.166411 -148.092651367
119679.107149 -152.683837891
119557.047886 -152.916503906
119434.988623 -148.745605469
119312.92936 -140.557739258
119190.870097 -129.13671875
119068.810835 -115.590454102
118946.751572 -101.244750977
118824.692309 -87.5173339844
118702.633046 -75.7783203125
118580.573784 -67.2165527344
118458.514521 -62.7199707031
118336.455258 -62.7838134766
118214.395995 -67.455078125
118092.336732 -76.318359375
117970.27747 -88.5255126953
117848.218207 -102.866333008
117726.158944 -117.874145508
117604.099681 -131.958374023
117482.040419 -143.547973633
117359.981156 -151.239746094
117237.921893 -153.929443359
117115.86263 -150.922241211
116993.803368 -142.005737305
116871.744105 -127.482177734
116749.684842 -108.155273438
116627.625579 -85.2734375
116505.566316 -60.4328613281
116383.507054 -35.4487304688
116261.447791 -12.2076416016
116139.388528 7.48974609375
116017.329265 22.0789794922
115895.270003 30.3624267578
115773.21074 31.6120605469
115651.151477 25.6314697266
115529.092214 12.7742919922
115407.032952 -6.08337402344
115284.973689 -29.6131591797
115162.914426 -56.1430664062
115040.855163 -83.7930908203
114918.7959 -110.627319336
114796.736638 -134.810058594
114674.677375 -154.750366211
114552.618112 -169.225463867
114430.558849 -177.471679688
114308.499587 -179.233642578
114186.440324 -174.771362305
114064.381061 -164.821777344
113942.321798 -150.520141602
113820.262535 -133.288452148
113698.203273 -114.700073242
113576.14401 -96.3347167969
113454.084747 -79.6345214844
113332.025484 -65.7744140625
113209.966222 -55.5606689453
113087.906959 -49.3636474609
112965.847696 -47.0928955078
112843.788433 -48.2150878906
112721.729171 -51.8156738281
112599.669908 -56.6947021484
112477.610645 -61.4923095703
112355.551382 -64.8291015625
112233.492119 -65.4504394531
112111.432857 -62.3591308594
111989.373594 -54.9262695312
111867.314331 -42.9661865234
111745.255068 -26.7720947266
111623.195806 -7.10412597656
111501.136543 14.8676757812
111379.07728 37.6619873047
111257.018017 59.6170654297
111134.958754 79.0437011719
111012.899492 94.3858642578
110890.840229 104.373901367
110768.780966 108.155639648
110646.721703 105.393554688
110524.662441 96.3168945312
110402.603178 81.72265625
110280.543915 62.9234619141
110158.484652 41.6484375
110036.42539 19.8990478516
109914.366127 -0.22119140625
109792.306864 -16.6953125
109670.247601 -27.7764892578
109548.188338 -32.1545410156
109426.129076 -29.0883789062
109304.069813 -18.4891357422
109182.01055 -0.949584960938
109059.951287 22.2885742188
108937.892025 49.4250488281
108815.832762 78.2437744141
108693.773499 106.295410156
108571.714236 131.104736328
108449.654973 150.384643555
108327.595711 162.236328125
108205.536448 165.320922852
108083.477185 158.981323242
107961.417922 143.308837891
107839.35866 119.143676758
107717.299397 88.0098876953
107595.240134 51.9909667969
107473.180871 13.5565185547
107351.121609 -24.6459960938
107229.062346 -60.0126953125
107107.003083 -90.2001953125
106984.94382 -113.317871094
106862.884557 -128.077026367
106740.825295 -133.884155273
106618.766032 -130.870605469
106496.706769 -119.854858398
106374.647506 -102.243652344
106252.588244 -79.880859375
106130.528981 -54.8581542969
106008.469718 -29.3090820312
105886.410455 -5.20373535156
105764.351192 15.8343505859
105642.29193 32.6715087891
105520.232667 44.7530517578
105398.173404 52.1319580078
105276.114141 55.4323730469
105154.054879 55.7528076172
105031.995616 54.5216064453
104909.936353 53.3165283203
104787.87709 53.6705322266
104665.817828 56.8814697266
104543.758565 63.8483886719
104421.699302 74.9501953125
104299.640039 89.9802246094
104177.580776 108.144042969
104055.521514 128.122680664
103933.462251 148.193603516
103811.402988 166.399536133
103689.343725 180.746337891
103567.284463 189.412719727
103445.2252 190.945922852
103323.165937 184.428344727
103201.106674 169.591918945
103079.047411 146.873168945
102956.988149 117.396484375
102834.928886 82.8916015625
102712.869623 45.5485839844
102590.81036 7.82495117188
102468.751098 -27.7740478516
102346.691835 -58.9260253906
102224.632572 -83.703125
102102.573309 -100.749511719
101980.514047 -109.405639648
101858.454784 -109.761962891
101736.395521 -102.644775391
101614.336258 -89.5270996094
101492.276995 -72.3793945312
101370.217733 -53.4711914062
101248.15847 -35.1448974609
101126.099207 -19.5828857422
101004.039944 -8.59387207031
100881.980682 -3.43603515625
100759.921419 -4.69702148438
100637.862156 -12.2419433594
100515.802893 -25.234375
100393.74363 -42.2272949219
100271.684368 -61.3150634766
100149.625105 -80.3322753906
100027.565842 -97.0751953125
99905.5065794 -109.528442383
99783.4473166 -116.070068359
99661.3880538 -115.636962891
99539.3287911 -107.833374023
99417.2695283 -92.9710693359
99295.2102655 -72.0411376953
99173.1510027 -46.6165771484
99051.09174 -18.6989746094
98929.0324772 9.4736328125
98806.9732144 35.6420898438
98684.9139517 57.7365722656
98562.8546889 74.0675048828
98440.7954261 83.4713134766
98318.7361633 85.4044189453
98196.6769006 79.9699707031
98074.6176378 67.8823242188
97952.558375 50.3696289062
97830.4991122 29.03125
97708.4398495 5.66137695312
97586.3805867 -17.9368896484
97464.3213239 -40.1320800781
97342.2620612 -59.6135253906
97220.2027984 -75.5008544922
97098.1435356 -87.3986816406
96976.0842728 -95.3928222656
96854.0250101 -99.9927978516
96731.9657473 -102.023925781
96609.9064845 -102.488037109
96487.8472217 -102.406982422
96365.787959 -102.66796875
96243.7286962 -103.89050293
96121.6694334 -106.330810547
95999.6101707 -109.833984375
95877.5509079 -113.841308594
95755.4916451 -117.453491211
95633.4323823 -119.538818359
95511.3731196 -118.879516602
95389.3138568 -114.335083008
95267.254594 -105.005249023
95145.1953312 -90.3753662109
95023.1360685 -70.4205322266
94901.0768057 -45.6624755859
94779.0175429 -17.1644287109
94656.9582802 13.5334472656
94534.8990174 44.5361328125
94412.8397546 73.7590332031
94290.7804918 99.1221923828
94168.7212291 118.753295898
94046.6619663 131.17590332
93924.6027035 135.465698242
93802.5434408 131.354248047
93680.484178 119.270751953
93558.4249152 100.314331055
93436.3656524 76.1590576172
93314.3063897 48.9010009766
93192.2471269 20.8608398438
93070.1878641 -5.63757324219
92948.1286013 -28.4897460938
92826.0693386 -46.0118408203
92704.0100758 -57.0998535156
92581.950813 -61.3298339844
92459.8915503 -58.9891357422
92337.8322875 -51.0343017578
92215.7730247 -38.9805908203
92093.7137619 -24.7346191406
91971.6544992 -10.38671875
91849.5952364 2.01293945312
91727.5359736 10.6759033203
91605.4767108 14.2639160156
91483.4174481 12.0319824219
91361.3581853 3.90625
91239.2989225 -9.51013183594
91117.2396598 -27.0034179688
90995.180397 -46.880859375
90873.1211342 -67.1544189453
90751.0618714 -85.7552490234
90629.0026087 -100.757202148
90506.9433459 -110.585205078
90384.8840831 -114.186401367
90262.8248203 -111.14465332
90140.7655576 -101.727050781
90018.7062948 -86.8566894531
89896.647032 -68.0157470703
89774.5877693 -47.0875244141
89652.5285065 -26.1540527344
89530.4692437 -7.27478027344
89408.4099809 7.73596191406
89286.3507182 17.5035400391
89164.2914554 21.2408447266
89042.2321926 18.8330078125
88920.1729298 10.8503417969
88798.1136671 -1.51428222656
88676.0544043 -16.5759277344
88553.9951415 -32.3409423828
88431.9358788 -46.7266845703
88309.876616 -57.7930908203
88187.8173532 -63.9597167969
88065.7580904 -64.1872558594
87943.6988277 -58.1032714844
87821.6395649 -46.0574951172
87699.5803021 -29.1013183594
87577.5210393 -8.892578125
87455.4617766 12.4643554688
87333.4025138 32.6278076172
87211.343251 49.2542724609
87089.2839883 60.2365722656
86967.2247255 63.9207763672
86845.1654627 59.2779541016
86723.1061999 46.0131835938
86601.0469372 24.6022949219
86478.9876744 -3.74951171875
86356.9284116 -37.220703125
86234.8691488 -73.5471191406
86112.8098861 -110.237792969
85990.7506233 -144.810058594
85868.6913605 -175.019897461
85746.6320978 -199.064208984
85624.572835 -215.733642578
85502.5135722 -224.502441406
85380.4543094 -225.545532227
85258.3950467 -219.683837891
85136.3357839 -208.265869141
85014.2765211 -192.997680664
84892.2172583 -175.74206543
84770.1579956 -158.309692383
84648.0987328 -142.264648438
84526.03947 -128.764648438
84403.9802073 -118.455688477
84281.9209445 -111.427734375
84159.8616817 -107.240112305
84037.8024189 -105.006713867
83915.7431562 -103.536743164
83793.6838934 -101.50793457
83671.6246306 -97.6556396484
83549.5653679 -90.9547119141
83427.5061051 -80.7712402344
83305.4468423 -66.9675292969
83183.3875795 -49.9476318359
83061.3283168 -30.6370849609
82939.269054 -10.3973388672
82817.2097912 9.11315917969
82695.1505284 26.1201171875
82573.0912657 38.9333496094
82451.0320029 46.1446533203
82328.9727401 46.8015136719
82206.9134774 40.5347900391
82084.8542146 27.6265869141
81962.7949518 9.00964355469
81840.735689 -13.8049316406
81718.6764263 -38.8641357422
81596.6171635 -63.9591064453
81474.5579007 -86.8433837891
81352.4986379 -105.460083008
81230.4393752 -118.15234375
81108.3801124 -123.83605957
80986.3208496 -122.114501953
80864.2615869 -113.323852539
80742.2023241 -98.5002441406
80620.1430613 -79.2757568359
80498.0837985 -57.7097167969
80376.0245358 -36.0736083984
80253.965273 -16.6151123047
80131.9060102 -1.31945800781
80009.8467474 8.29943847656
79887.7874847 11.3608398438
79765.7282219 7.71020507812
79643.6689591 -2.06030273438
79521.6096964 -16.6765136719
79399.5504336 -34.3145751953
79277.4911708 -52.7967529297
79155.431908 -69.8245849609
79033.3726453 -83.2272949219
78911.3133825 -91.1988525391
78789.2541197 -92.4975585938
78667.1948569 -86.5886230469
78545.1355942 -73.7116699219
78423.0763314 -54.8677978516
78301.0170686 -31.7253417969
78178.9578059 -6.455078125
78056.8985431 18.4901123047
77934.8392803 40.6278076172
77812.7800175 57.7020263672
77690.7207548 67.9206542969
77568.661492 70.1466064453
77446.6022292 64.0218505859
77324.5429664 50.0128173828
77202.4837037 29.3720703125
77080.4244409 4.01770019531
76958.3651781 -23.6533203125
76836.3059154 -51.0046386719
76714.2466526 -75.421875
76592.1873898 -94.5748291016
76470.128127 -106.649169922
76348.0688643 -110.52722168
76226.0096015 -105.897094727
76103.9503387 -93.2811279297
75981.8910759 -73.9787597656
75859.8318132 -49.9321289062
75737.7725504 -23.5264892578
75615.7132876 2.65087890625
75493.6540249 26.0734863281
75371.5947621 44.52734375
75249.5354993 56.3293457031
75127.4762365 60.4914550781
75005.4169738 56.8109130859
74883.357711 45.8807373047
74761.2984482 29.0181884766
74639.2391855 8.12292480469
74517.1799227 -14.5251464844
74395.1206599 -36.5008544922
74273.0613971 -55.4830322266
74151.0021344 -69.4860839844
74028.9428716 -77.056640625
73906.8836088 -77.4105224609
73784.824346 -70.5003662109
73662.7650833 -57.0052490234
73540.7058205 -38.2470703125
73418.6465577 -16.0424804688
73296.587295 7.49279785156
73174.5280322 30.1661376953
73052.4687694 49.9326171875
72930.4095066 65.0986328125
72808.3502439 74.4849853516
72686.2909811 77.5290527344
72564.2317183 74.3217773438
72442.1724555 65.5726318359
72320.1131928 52.5096435547
72198.05393 36.7265625
72075.9946672 19.9935302734
71953.9354045 4.05346679688
71831.8761417 -9.57360839844
71709.8168789 -19.7580566406
71587.7576161 -25.8796386719
71465.6983534 -27.8878173828
71343.6390906 -26.2966308594
71221.5798278 -22.1129150391
71099.520565 -16.7106933594
70977.4613023 -11.6595458984
70855.4020395 -8.53247070312
70733.3427767 -8.70935058594
70611.283514 -13.1988525391
70489.2242512 -22.5002441406
70367.1649884 -36.5189208984
70245.1057256 -54.5443115234
70123.0464629 -75.2955322266
70000.9872001 -97.0294189453
69878.9279373 -117.702026367
69756.8686745 -135.162841797
69634.8094118 -147.370239258
69512.750149 -152.597900391
69390.6908862 -149.6171875
69268.6316235 -137.834106445
69146.5723607 -117.367797852
69024.5130979 -89.0622558594
68902.4538351 -54.4290771484
68780.3945724 -15.5280761719
68658.3353096 25.2043457031
68536.2760468 65.1636962891
68414.216784 101.798706055
68292.1575213 132.83203125
68170.0982585 156.450073242
68048.0389957 171.455932617
67925.979733 177.361572266
67803.9204702 174.418334961
67681.8612074 163.582519531
67559.8019446 146.41796875
67437.7426819 124.950317383
67315.6834191 101.482910156
67193.6241563 78.3947753906
67071.5648935 57.9385986328
66949.5056308 42.0537109375
66827.446368 32.2152099609
66705.3871052 29.3264160156
66583.3278425 33.6638183594
66461.2685797 44.8767089844
66339.2093169 62.0404052734
66217.1500541 83.7512207031
66095.0907914 108.259643555
65973.0315286 133.62097168
65850.9722658 157.855224609
65728.9130031 179.100341797
65606.8537403 195.745727539
65484.7944775 206.53894043
65362.7352147 210.657714844
65240.675952 207.745483398
65118.6166892 197.910400391
64996.5574264 181.692382812
64874.4981636 160.003417969
64752.4389009 134.048217773
64630.3796381 105.235595703
64508.3203753 75.0836181641
64386.2611126 45.1292724609
64264.2018498 16.8466796875
64142.142587 -8.42431640625
64020.0833242 -29.537109375
63898.0240615 -45.5806884766
63775.9647987 -55.9117431641
63653.9055359 -60.1752929688
63531.8462731 -58.3143310547
63409.7870104 -50.5709228516
63287.7277476 -37.4790039062
63165.6684848 -19.8479003906
63043.6092221 1.26171875
62921.5499593 24.5756835938
62799.4906965 48.6528320312
62677.4314337 71.9455566406
62555.372171 92.8728027344
62433.3129082 109.901977539
62311.2536454 121.638671875
62189.1943826 126.919799805
62067.1351199 124.901245117
61945.0758571 115.134521484
61823.0165943 97.6265869141
61700.9573316 72.8729248047
61578.8980688 41.8598632812
61456.838806 6.03210449219
61334.7795432 -32.7747802734
61212.7202805 -72.4367675781
61090.6610177 -110.670410156
60968.6017549 -145.18359375
60846.5424921 -173.834472656
60724.4832294 -194.788818359
60602.4239666 -206.661010742
60480.3647038 -208.627319336
60358.3054411 -200.500732422
60236.2461783 -182.760986328
60114.1869155 -156.532348633
59992.1276527 -123.513793945
59870.06839 -85.8627929688
59748.0091272 -46.0402832031
59625.9498644 -6.63452148438
59503.8906016 29.8310546875
59381.8313389 61.0828857422
59259.7720761 85.2628173828
59137.7128133 101.06237793
59015.6535506 107.8125
58893.5942878 105.521850586
58771.535025 94.8624267578
58649.4757622 77.1033935547
58527.4164995 53.9989013672
58405.3572367 27.640625
58283.2979739 0.288452148438
58161.2387111 -25.8074951172
58039.1794484 -48.5792236328
57917.1201856 -66.2895507812
57795.0609228 -77.6520996094
57673.0016601 -81.9085693359
57550.9423973 -78.8618164062
57428.8831345 -68.8626708984
57306.8238717 -52.7535400391
57184.764609 -31.779296875
57062.7053462 -7.46887207031
56940.6460834 18.4959716797
56818.5868206 44.4162597656
56696.5275579 68.7005615234
56574.4682951 89.9757080078
56452.4090323 107.169189453
56330.3497696 119.56262207
56208.2905068 126.813842773
56086.231244 128.94921875
55964.1719812 126.328613281
55842.1127185 119.590087891
55720.0534557 109.581542969
55597.9941929 97.2844238281
55475.9349302 83.7397460938
55353.8756674 69.9771728516
55231.8164046 56.9581298828
55109.7571418 45.5294189453
54987.6978791 36.390625
54865.6386163 30.076171875
54743.5793535 26.9477539062
54621.5200907 27.1940917969
54499.460828 30.8388671875
54377.4015652 37.7495117188
54255.3423024 47.6488037109
54133.2830397 60.126953125
54011.2237769 74.65234375
53889.1645141 90.5860595703
53767.1052513 107.197875977
53645.0459886 123.687011719
53522.9867258 139.209106445
53400.927463 152.911132812
53278.8682002 163.971923828
53156.8089375 171.649414062
53034.7496747 175.331542969
52912.6904119 174.585083008
52790.6311492 169.201416016
52668.5718864 159.230224609
52546.5126236 145.00012207
52424.4533608 127.119628906
52302.3940981 106.45715332
52180.3348353 84.0979003906
52058.2755725 61.2810058594
51936.2163097 39.3186035156
51814.157047 19.5029296875
51692.0977842 3.00915527344
51570.0385214 -9.19921875
51447.9792587 -16.4519042969
51325.9199959 -18.4342041016
51203.8607331 -15.22265625
51081.8014703 -7.28942871094
50959.7422076 4.52551269531
50837.6829448 19.0748291016
50715.623682 34.9913330078
50593.5644192 50.7969970703
50471.5051565 65.0233154297
50349.4458937 76.3344726562
50227.3866309 83.6402587891
50105.3273682 86.1907958984
49983.2681054 83.6417236328
49861.2088426 76.0876464844
49739.1495798 64.0546875
49617.0903171 48.4582519531
49495.0310543 30.5238037109
49372.9717915 11.6828613281
49250.9125287 -6.5517578125
49128.853266 -22.7170410156
49006.7940032 -35.5286865234
48884.7347404 -43.9919433594
48762.6754777 -47.4898681641
48640.6162149 -45.8377685547
48518.5569521 -39.298828125
48396.4976893 -28.5633544922
48274.4384266 -14.6881103516
48152.3791638 0.99365234375
48030.319901 16.9869384766
47908.2606382 31.7624511719
47786.2013755 43.8872070312
47664.1421127 52.1446533203
47542.0828499 55.6385498047
47420.0235872 53.8656005859
47297.9643244 46.7587890625
47175.9050616 34.6917724609
47053.8457988 18.4481201172
46931.7865361 -0.840454101562
46809.7272733 -21.7850341797
46687.6680105 -42.8464355469
46565.6087478 -62.4525146484
46443.549485 -79.115234375
46321.4902222 -91.5373535156
46199.4309594 -98.7016601562
46077.3716967 -99.9361572266
45955.3124339 -94.9509277344
45833.2531711 -83.8466796875
45711.1939083 -67.0935058594
45589.1346456 -45.4851074219
45467.0753828 -20.0732421875
45345.01612 7.91223144531
45222.9568573 37.1507568359
45100.8975945 66.3171386719
44978.8383317 94.162109375
44856.7790689 119.58190918
44734.7198062 141.670654297
44612.6605434 159.756469727
44490.6012806 173.418212891
44368.5420178 182.48449707
44246.4827551 187.017822266
44124.4234923 187.28503418
44002.3642295 183.720458984
43880.3049668 176.882568359
43758.245704 167.41015625
43636.1864412 155.980834961
43514.1271784 143.272583008
43392.0679157 129.934326172
43270.0086529 116.560791016
43147.9493901 103.677246094
43025.8901273 91.7303466797
42903.8308646 81.0854492188
42781.7716018 72.0283203125
42659.712339 64.7720947266
42537.6530763 59.4635009766
42415.5938135 56.1926269531
42293.5345507 55.0015869141
42171.4752879 55.8914794922
42049.4160252 58.8303222656
41927.3567624 63.7565917969
41805.2974996 70.5844726562
41683.2382368 79.2052001953
41561.1789741 89.4898681641
41439.1197113 101.289672852
41317.0604485 114.436889648
41195.0011858 128.746704102
41072.941923 144.016967773
40950.8826602 160.03137207
40828.8233974 176.560791016
40706.7641347 193.36730957
40584.7048719 210.20703125
40462.6456091 226.83581543
40340.5863463 243.013549805
40218.5270836 258.510986328
40096.4678208 273.114868164
39974.408558 286.635131836
39852.3492953 298.909667969
39730.2900325 309.811035156
39608.2307697 319.249267578
39486.1715069 327.176391602
39364.1122442 333.58605957
39242.0529814 338.513793945
39119.9937186 342.034667969
38997.9344558 344.2578125
38875.8751931 345.321533203
38753.8159303 345.385986328
38631.7566675 344.625976562
38509.6974048 343.22265625
38387.638142 341.357543945
38265.5788792 339.206665039
38143.5196164 336.935791016
38021.4603537 334.698120117
37899.4010909 332.6328125
37777.3418281 330.864257812
37655.2825653 329.503295898
37533.2233026 328.645629883
37411.1640398 328.372314453
37289.104777 328.746582031
37167.0455143 329.810424805
37044.9862515 331.578979492
36922.9269887 334.034545898
36800.8677259 337.118164062
36678.8084632 340.724243164
36556.7492004 344.696655273
36434.6899376 348.827758789
36312.6306749 352.862915039
36190.5714121 356.511352539
36068.5121493 359.462646484
35946.4528865 361.41027832
35824.3936238 362.078491211
35702.334361 361.25402832
35580.2750982 358.817138672
35458.2158354 354.769897461
35336.1565727 349.258544922
35214.0973099 342.585083008
35092.0380471 335.207763672
34969.9787844 327.725463867
34847.9195216 320.847412109
34725.8602588 315.348876953
34603.800996 312.013305664
34481.7417333 311.567260742
34359.6824705 314.612304688
34237.6232077 321.558837891
34115.5639449 332.570556641
33993.5046822 347.525268555
33871.4454194 365.995483398
33749.3861566 387.255859375
33627.3268939 410.316894531
33505.2676311 433.984741211
33383.2083683 456.94519043
33261.1491055 477.863525391
33139.0898428 495.494506836
33017.03058 508.792236328
32894.9713172 517.009765625
32772.9120544 519.77746582
32650.8527917 517.154174805
32528.7935289 509.641479492
32406.7342661 498.159179688
32284.6750034 483.982666016
32162.6157406 468.642333984
32040.5564778 453.798828125
31918.497215 441.095947266
31796.4379523 432.011962891
31674.3786895 427.718017578
31552.3194267 428.959350586
31430.2601639 435.971313477
31308.2009012 448.439941406
31186.1416384 465.512695312
31064.0823756 485.860961914
30942.0231129 507.790649414
30819.9638501 529.391357422
30697.9045873 548.715454102
30575.8453245 563.965087891
30453.7860618 573.676635742
30331.726799 576.879638672
30209.6675362 573.217163086
30087.6082734 563.013793945
29965.5490107 547.280883789
29843.4897479 527.660766602
29721.4304851 506.306884766
29599.3712224 485.712890625
29477.3119596 468.503417969
29355.2526968 457.203369141
29233.193434 454.008789062
29111.1341713 460.578857422
28989.0749085 477.867797852
28867.0156457 506.01574707
28744.9563829 544.310058594
28622.8971202 591.218261719
28500.8378574 644.497802734
28378.7785946 701.368530273
28256.7193319 758.73840332
28134.6600691 813.458251953
28012.6008063 862.587402344
27890.5415435 903.643554688
27768.4822808 934.815063477
27646.423018 955.116943359
27524.3637552 964.473510742
27402.3044925 963.723510742
27280.2452297 954.54309082
27158.1859669 939.296264648
27036.1267041 920.824707031
26914.0674414 902.197143555
26792.0081786 886.439697266
26669.9489158 876.273925781
26547.889653 873.885620117
26425.8303903 880.744506836
26303.7711275 897.491577148
26181.7118647 923.905273438
26059.652602 958.945922852
25937.5933392 1000.87597656
25815.5340764 1047.44104004
25693.4748136 1096.09594727
25571.4155509 1144.25219727
25449.3562881 1189.5234375
25327.2970253 1229.94555664
25205.2377625 1264.14904785
25083.1784998 1291.46960449
24961.119237 1311.98742676
24839.0599742 1326.4888916
24717.0007115 1336.36218262
24594.9414487 1343.42932129
24472.8821859 1349.74414062
24350.8229231 1357.36462402
24228.7636604 1368.13171387
24106.7043976 1383.47424316
23984.6451348 1404.25830078
23862.585872 1430.6965332
23740.5266093 1462.32836914
23618.4673465 1498.0703125
23496.4080837 1536.32922363
23374.348821 1575.17272949
23252.2895582 1612.53198242
23130.2302954 1646.4206543
23008.1710326 1675.14660645
22886.1117699 1697.49389648
22764.0525071 1712.85852051
22641.9932443 1721.32116699
22519.9339815 1723.65405273
22397.8747188 1721.25769043
22275.815456 1716.03393555
22153.7561932 1710.21264648
22031.6969305 1706.14160156
21909.6376677 1706.07006836
21787.5784049 1711.93847656
21665.5191421 1725.20178223
21543.4598794 1746.70031738
21421.4006166 1776.59094238
21299.3413538 1814.34729004
21177.282091 1858.82470703
21055.2228283 1908.38525391
20933.1635655 1961.07067871
20811.1043027 2014.80151367
20689.04504 2067.58728027
20566.9857772 2117.7232666
20444.9265144 2163.95373535
20322.8672516 2205.58935547
20200.8079889 2242.56298828
20078.7487261 2275.42114258
19956.6894633 2305.2532959
19834.6302005 2333.56396484
19712.5709378 2362.10339355
19590.511675 2392.67443848
19468.4524122 2426.93273926
19346.3931495 2466.20373535
19224.3338867 2511.33276367
19102.2746239 2562.58520508
18980.2153611 2619.60339355
18858.1560984 2681.4296875
18736.0968356 2746.5871582
18614.0375728 2813.21643066
18491.9783101 2879.24853516
18369.9190473 2942.60205078
18247.8597845 3001.38208008
18125.8005217 3054.0625
18003.741259 3099.63562012
17881.6819962 3137.71118164
17759.6227334 3168.55981445
17637.5634706 3193.09411621
17515.5042079 3212.79211426
17393.4449451 3229.56835938
17271.3856823 3245.60876465
17149.3264196 3263.18212891
17027.2671568 3284.44873047
16905.207894 3311.28259277
16783.1486312 3345.12524414
16661.0893685 3386.88183594
16539.0301057 3436.8692627
16416.9708429 3494.82141113
16294.9115801 3559.9453125
16172.8523174 3631.02563477
16050.7930546 3706.56091309
15928.7337918 3784.92358398
15806.6745291 3864.52148438
15684.6152663 3943.94836426
15562.5560035 4022.10986328
15440.4967407 4098.3092041
15318.437478 4172.29321289
15196.3782152 4244.24621582
15074.3189524 4314.74365234
14952.2596896 4384.66430664
14830.2004269 4455.07580566
14708.1411641 4527.10510254
14586.0819013 4601.80554199
14464.0226386 4680.03869629
14341.9633758 4762.37744141
14219.904113 4849.04333496
14097.8448502 4939.88464355
13975.7855875 5034.39172363
13853.7263247 5131.7545166
13731.6670619 5230.94873047
13609.6077991 5330.84802246
13487.5485364 5430.34484863
13365.4892736 5528.47424316
13243.4300108 5624.52294922
13121.3707481 5718.11657715
12999.3114853 5809.27685547
12877.2522225 5898.44274902
12755.1929597 5986.45410156
12633.133697 6074.50109863
12511.0744342 6164.04272461
12389.0151714 6256.70385742
12266.9559086 6354.15795898
12144.8966459 6458.00866699
12022.8373831 6569.67773438
11900.7781203 6690.30957031
11778.7188576 6820.69958496
11656.6595948 6961.25146484
11534.600332 7111.96447754
11412.5410692 7272.45227051
11290.4818065 7441.98803711
11168.4225437 7619.57324219
11046.3632809 7804.02185059
10924.3040181 7994.05310059
10802.2447554 8188.38537598
10680.1854926 8385.82543945
10558.1262298 8585.34313965
10436.0669671 8786.13208008
10314.0077043 8987.64868164
10191.9484415 9189.63061523
10069.8891787 9392.09570312
9947.82991597 9595.31884766
9825.7706532 9799.79602051
9703.71139042 10006.1932373
9581.65212765 10215.2885742
9459.59286488 10427.9091797
9337.5336021 10644.8701172
9215.47433933 10866.914917
9093.41507656 11094.6673584
8971.35581379 11328.5906982
8849.29655101 11568.9603271
8727.23728824 11815.8518066
8605.17802547 12069.1425781
8483.1187627 12328.5284424
8361.05949992 12593.5546875
8239.00023715 12863.6578369
8116.94097438 13138.2193604
7994.88171161 13416.6228027
7872.82244883 13698.3155518
7750.76318606 13982.8677979
7628.70392329 14270.024292
7506.64466052 14559.7441406
7384.58539774 14852.2265625
7262.52613497 15147.9143066
7140.4668722 15447.4780273
7018.40760943 15751.7763672
6896.34834665 16061.7960205
6774.28908388 16378.5725098
6652.22982111 16703.098877
6530.17055833 17036.2272949
6408.11129556 17378.5736084
6286.05203279 17730.4317627
6163.99277002 18091.7081299
6041.93350724 18461.8820801
5919.87424447 18840.0020752
5797.8149817 19224.7147217
5675.75571893 19614.3352051
5553.69645615 20006.9473877
5431.63719338 20400.5339355
5309.57793061 20793.1236572
5187.51866784 21182.9423828
5065.45940506 21568.5574951
4943.40014229 21948.9985352
4821.34087952 22323.8431396
4699.28161675 22693.2559814
4577.22235397 23057.9759521
4455.1630912 23419.2473145
4333.10382843 23778.6983643
4211.04456566 24138.1778564
4088.98530288 24499.5579834
3966.92604011 24864.5258789
3844.86677734 25234.3820801
3722.80751456 25609.8636475
3600.74825179 25991.0162354
3478.68898902 26377.130249
3356.62972625 26766.7501221
3234.57046347 27157.7661133
3112.5112007 27547.5836182
2990.45193793 27933.3609619
2868.39267516 28312.2988281
2746.33341238 28681.9562988
2624.27414961 29040.5664062
2502.21488684 29387.3205566
2380.15562407 29722.5893555
2258.09636129 30048.0584717
2136.03709852 30366.7507324
2013.97783575 30682.9278564
1891.91857298 31001.866333
1769.8593102 31329.5141602
1647.80004743 31672.0488281
1525.74078466 32035.3635254
1403.68152188 32424.5189209
1281.62225911 32843.1993408
1159.56299634 33293.2220459
1037.50373357 33774.1348877
915.444470795 34282.9467773
793.385208022 34814.0128174
671.325945249 35359.0966797
549.266682477 35907.614502
427.207419704 36447.0487061
305.148156932 36963.5129395
183.088894159 37442.4334717
61.0296313863 37869.3022461
-61.0296313863 38230.4527588
-183.088894159 38513.8063965
-305.148156932 38709.5378418
-427.207419704 38810.6148682
-549.266682477 38813.175415
-671.325945249 38716.7176514
-793.385208022 38524.0925293
-915.444470795 38241.3001709
-1037.50373357 37877.1104736
-1159.56299634 37442.5352783
-1281.62225911 36950.1905518
-1403.68152189 36413.598999
-1525.74078466 35846.475708
-1647.80004743 35262.050415
-1769.8593102 34672.46521
-1891.91857298 34088.2843018
-2013.97783575 33518.1428223
-2136.03709852 32968.5428467
-2258.09636129 32443.8034668
-2380.15562407 31946.1499023
-2502.21488684 31475.9238281
-2624.27414961 31031.8857422
-2746.33341238 30611.5775146
-2868.39267516 30211.7103271
-2990.45193793 29828.5439453
-3112.5112007 29458.230835
-3234.57046347 29097.1014404
-3356.62972625 28741.8748779
-3478.68898902 28389.791626
-3600.74825179 28038.6677246
-3722.80751456 27686.8807373
-3844.86677734 27333.3028564
-3966.92604011 26977.1986084
-4088.98530288 26618.1069336
-4211.04456566 26255.7287598
-4333.10382843 25889.8311768
-4455.1630912 25520.1838379
-4577.22235397 25146.5325928
-4699.28161675 24768.6087646
-4821.34087952 24386.1716309
-4943.40014229 23999.0731201
-5065.45940506 23607.3326416
-5187.51866784 23211.2089844
-5309.57793061 22811.2556152
-5431.63719338 22408.348877
-5553.69645615 22003.682251
-5675.75571893 21598.7208252
-5797.8149817 21195.1230469
-5919.87424447 20794.6293945
-6041.93350724 20398.9366455
-6163.99277002 20009.560791
-6286.05203279 19627.713501
-6408.11129556 19254.1972656
-6530.17055833 18889.3371582
-6652.22982111 18532.9539795
-6774.28908388 18184.3858643
-6896.34834665 17842.5559082
-7018.40760943 17506.0804443
-7140.4668722 17173.4100342
-7262.52613497 16842.9859619
-7384.58539774 16513.4016113
-7506.64466052 16183.5480957
-7628.70392329 15852.7346191
-7750.76318606 15520.7661133
-7872.82244883 15187.9750977
-7994.88171161 14855.2011719
-8116.94097438 14523.722168
-8239.00023715 14195.1424561
-8361.05949992 13871.2490234
-8483.1187627 13553.8519287
-8605.17802547 13244.6212158
-8727.23728824 12944.939209
-8849.29655101 12655.7800293
-8971.35581379 12377.6303711
-9093.41507656 12110.4554443
-9215.47433933 11853.7156982
-9337.5336021 11606.4296875
-9459.59286488 11367.2780762
-9581.65212765 11134.7358398
-9703.71139042 10907.2209473
-9825.7706532 10683.244751
-9947.82991597 10461.546875
-10069.8891787 10241.2056885
-10191.9484415 10021.7116699
-10314.0077043 9802.9987793
-10436.0669671 9585.4309082
-10558.1262298 9369.74829102
-10680.1854926 9156.97875977
-10802.2447554 8948.3248291
-10924.3040181 8745.03747559
-11046.3632809 8548.29321289
-11168.4225437 8359.08056641
-11290.4818065 8178.11315918
-11412.5410692 8005.77319336
-11534.600332 7842.09008789
-11656.6595948 7686.75549316
-11778.7188576 7539.17016602
-11900.7781203 7398.51782227
-12022.8373831 7263.85388184
-12144.8966459 7134.20092773
-12266.9559086 7008.6394043
-12389.0151714 6886.3840332
-12511.0744342 6766.83764648
-12633.133697 6649.61767578
-12755.1929597 6534.55444336
-12877.2522225 6421.66247559
-12999.3114853 6311.08886719
-13121.3707481 6203.0480957
-13243.4300108 6097.74914551
-13365.4892736 5995.32727051
-13487.5485364 5895.78735352
-13609.6077991 5798.96655273
-13731.6670619 5704.52197266
-13853.7263247 5611.9432373
-13975.7855875 5520.59191895
-14097.8448502 5429.76025391
-14219.904113 5338.74584961
-14341.9633758 5246.93017578
-14464.0226386 5153.8560791
-14586.0819013 5059.29003906
-14708.1411641 4963.26574707
-14830.2004269 4866.10144043
-14952.2596896 4768.3861084
-15074.3189524 4670.94006348
-15196.3782152 4574.74609375
-15318.437478 4480.86352539
-15440.4967407 4390.32873535
-15562.5560035 4304.05639648
-15684.6152663 4222.74694824
-15806.6745291 4146.81286621
-15928.7337918 4076.3302002
-16050.7930546 4011.02087402
-16172.8523174 3950.26696777
-16294.9115801 3893.15917969
-16416.9708429 3838.57092285
-16539.0301057 3785.25463867
-16661.0893685 3731.94946289
-16783.1486312 3677.49133301
-16905.207894 3620.91442871
-17027.2671568 3561.53430176
-17149.3264196 3499.00610352
-17271.3856823 3433.35107422
-17393.4449451 3364.95153809
-17515.5042079 3294.51062012
-17637.5634706 3222.98852539
-17759.6227334 3151.51171875
-17881.6819962 3081.27368164
-18003.741259 3013.42895508
-18125.8005217 2948.99487305
-18247.8597845 2888.76831055
-18369.9190473 2833.26416016
-18491.9783101 2782.68151855
-18614.0375728 2736.90087891
-18736.0968356 2695.50769043
-18858.1560984 2657.8458252
-18980.2153611 2623.08776855
-19102.2746239 2590.31958008
-19224.3338867 2558.63049316
-19346.3931495 2527.19787598
-19468.4524122 2495.36083984
-19590.511675 2462.67504883
-19712.5709378 2428.94421387
-19834.6302005 2394.2277832
-19956.6894633 2358.82116699
-20078.7487261 2323.21484375
-20200.8079889 2288.03405762
-20322.8672516 2253.96740723
-20444.9265144 2221.68969727
-20566.9857772 2191.78613281
-20689.04504 2164.68664551
-20811.1043027 2140.61401367
-20933.1635655 2119.55126953
-21055.2228283 2101.23120117
-21177.282091 2085.14697266
-21299.3413538 2070.58496094
-21421.4006166 2056.67407227
-21543.4598794 2042.44958496
-21665.5191421 2026.92346191
-21787.5784049 2009.15942383
-21909.6376677 1988.34033203
-22031.6969305 1963.83117676
-22153.7561932 1935.22485352
-22275.815456 1902.3737793
-22397.8747188 1865.40258789
-22519.9339815 1824.70178223
-22641.9932443 1780.90454102
-22764.0525071 1734.84692383
-22886.1117699 1687.5168457
-23008.1710326 1639.9934082
-23130.2302954 1593.38269043
-23252.2895582 1548.75366211
-23374.348821 1507.0769043
-23496.4080837 1469.171875
-23618.4673465 1435.66369629
-23740.5266093 1406.95336914
-23862.585872 1383.20214844
-23984.6451348 1364.32788086
-24106.7043976 1350.01867676
-24228.7636604 1339.75561523
-24350.8229231 1332.84997559
-24472.8821859 1328.48449707
-24594.9414487 1325.76550293
-24717.0007115 1323.77307129
-24839.0599742 1321.61303711
-24961.119237 1318.46582031
-25083.1784998 1313.62866211
-25205.2377625 1306.54992676
-25327.2970253 1296.85241699
-25449.3562881 1284.34814453
-25571.4155509 1269.03796387
-25693.4748136 1251.10327148
-25815.5340764 1230.88513184
-25937.5933392 1208.85571289
-26059.652602 1185.58215332
-26181.7118647 1161.68725586
-26303.7711275 1137.80749512
-26425.8303903 1114.55200195
-26547.889653 1092.46520996
-26669.9489158 1071.99536133
-26792.0081786 1053.46960449
-26914.0674414 1037.07702637
-27036.1267041 1022.86206055
-27158.1859669 1010.7253418
-27280.2452297 1000.43322754
-27402.3044925 991.634765625
-27524.3637552 983.884765625
-27646.423018 976.670043945
-27768.4822808 969.440185547
-27890.5415435 961.637084961
-28012.6008063 952.728027344
-28134.6600691 942.232543945
-28256.7193319 929.750976562
-28378.7785946 914.986450195
-28500.8378574 897.766357422
-28622.8971202 878.054199219
-28744.9563829 855.961303711
-28867.0156457 831.748535156
-28989.0749085 805.823486328
-29111.1341713 778.730712891
-29233.193434 751.131469727
-29355.2526968 723.780395508
-29477.3119596 697.490478516
-29599.3712224 673.093139648
-29721.4304851 651.391723633
-29843.4897479 633.111938477
-29965.5490107 618.851928711
-30087.6082734 609.033203125
-30209.6675362 603.858276367
-30331.726799 603.278442383
-30453.7860618 606.974487305
-30575.8453245 614.35534668
-30697.9045873 624.572753906
-30819.9638501 636.559082031
-30942.0231129 649.081542969
-31064.0823756 660.814941406
-31186.1416384 670.425292969
-31308.2009012 676.662963867
-31430.2601639 678.454589844
-31552.3194267 674.988769531
-31674.3786895 665.787231445
-31796.4379523 650.754760742
-31918.497215 630.203735352
-32040.5564778 604.846557617
-32162.6157406 575.757324219
-32284.6750034 544.304077148
-32406.7342661 512.053466797
-32528.7935289 480.658569336
-32650.8527917 451.732910156
-32772.9120544 426.727294922
-32894.9713172 406.814331055
-33017.03058 392.794067383
-33139.0898428 385.029663086
-33261.1491055 383.415283203
-33383.2083683 387.386962891
-33505.2676311 395.969116211
-33627.3268939 407.858154297
-33749.3861566 421.533203125
-33871.4454194 435.388061523
-33993.5046822 447.868164062
-34115.5639449 457.603393555
-34237.6232077 463.524658203
-34359.6824705 464.950317383
-34481.7417333 461.638427734
-34603.800996 453.797241211
-34725.8602588 442.052368164
-34847.9195216 427.376953125
-34969.9787844 410.98828125
-35092.0380471 394.223144531
-35214.0973099 378.401123047
-35336.1565727 364.694702148
-35458.2158354 354.012451172
-35580.2750982 346.912231445
-35702.334361 343.549194336
-35824.3936238 343.667480469
-35946.4528865 346.631347656
-36068.5121493 351.498291016
-36190.5714121 357.121337891
-36312.6306749 362.273193359
-36434.6899376 365.778320312
-36556.7492004 366.639282227
-36678.8084632 364.143798828
-36800.8677259 357.941894531
-36922.9269887 348.084228516
-37044.9862515 335.018920898
-37167.0455143 319.545166016
-37289.104777 302.729370117
-37411.1640398 285.79284668
-37533.2233026 269.981323242
-37655.2825653 256.432373047
-37777.3418281 246.051513672
-37899.4010909 239.412719727
-38021.4603537 236.693847656
-38143.5196164 237.651367188
-38265.5788792 241.640991211
-38387.638142 247.67956543
-38509.6974048 254.54296875
-38631.7566675 260.889770508
-38753.8159303 265.399047852
-38875.8751931 266.904907227
-38997.9344558 264.517211914
-39119.9937186 257.71472168
-39242.0529814 246.399047852
-39364.1122442 230.906616211
-39486.1715069 211.977050781
-39608.2307697 190.678955078
-39730.2900325 168.305786133
-39852.3492953 146.247070312
-39974.408558 125.854858398
-40096.4678208 108.314453125
-40218.5270836 94.5354003906
-40340.5863463 85.0744628906
-40462.6456091 80.0964355469
-40584.7048719 79.376953125
-40706.7641347 82.3472900391
-40828.8233974 88.1735839844
-40950.8826602 95.8614501953
-41072.941923 104.374633789
-41195.0011858 112.751953125
-41317.0604485 120.212646484
-41439.1197113 126.231689453
-41561.1789741 130.585205078
-41683.2382368 133.352783203
-41805.2974996 134.8828125
-41927.3567624 135.722167969
-42049.4160252 136.519897461
-42171.4752879 137.917480469
-42293.5345507 140.438110352
-42415.5938135 144.391235352
-42537.6530763 149.802124023
-42659.712339 156.379150391
-42781.7716018 163.521606445
-42903.8308646 170.370849609
-43025.8901273 175.900878906
-43147.9493901 179.036499023
-43270.0086529 178.789306641
-43392.0679157 174.39465332
-43514.1271784 165.43371582
-43636.1864412 151.926391602
-43758.245704 134.380493164
-43880.3049668 113.792236328
-44002.3642295 91.5922851562
-44124.4234923 69.5413818359
-44246.4827551 49.5844726562
-44368.5420178 33.6754150391
-44490.6012806 23.5900878906
-44612.6605434 20.7471923828
-44734.7198062 26.0532226562
-44856.7790689 39.7907714844
-44978.8383317 61.5626220703
-45100.8975945 90.2969970703
-45222.9568573 124.317993164
-45345.01612 161.473022461
-45467.0753828 199.310302734
-45589.1346456 235.284423828
-45711.1939083 266.974365234
-45833.2531711 292.29284668
-45955.3124339 309.66394043
-46077.3716967 318.152954102
-46199.4309594 317.537963867
-46321.4902222 308.311767578
-46443.549485 291.61730957
-46565.6087478 269.124145508
-46687.6680105 242.85559082
-46809.7272733 214.987060547
-46931.7865361 187.635253906
-47053.8457988 162.659912109
-47175.9050616 141.497436523
-47297.9643244 125.043945312
-47420.0235872 113.598022461
-47542.0828499 106.868530273
-47664.1421127 104.045410156
-47786.2013755 103.923583984
-47908.2606382 105.068603516
-48030.319901 106.001098633
-48152.3791638 105.38269043
-48274.4384266 102.183227539
-48396.4976893 95.8076171875
-48518.5569521 86.1721191406
-48640.6162149 73.7202148438
-48762.6754777 59.3765869141
-48884.7347404 44.4455566406
-49006.7940032 30.4622802734
-49128.853266 19.0192871094
-49250.9125287 11.5804443359
-49372.9717915 9.30798339844
-49495.0310543 12.9204101562
-49617.0903171 22.5965576172
-49739.1495798 37.9366455078
-49861.2088426 57.9868164062
-49983.2681054 81.3211669922
-50105.3273682 106.177368164
-50227.3866309 130.625244141
-50349.4458937 152.75793457
-50471.5051565 170.878173828
-50593.5644192 183.663208008
-50715.623682 190.290039062
-50837.6829448 190.508056641
-50959.7422076 184.651000977
-51081.8014703 173.586669922
-51203.8607331 158.612426758
-51325.9199959 141.306152344
-51447.9792587 123.350708008
-51570.0385214 106.349609375
-51692.0977842 91.6578369141
-51814.157047 80.2419433594
-51936.2163097 72.5877685547
-52058.2755725 68.6646728516
-52180.3348353 67.9503173828
-52302.3940981 69.5123291016
-52424.4533608 72.1358642578
-52546.5126236 74.486328125
-52668.5718864 75.2833251953
-52790.6311492 73.4689941406
-52912.6904119 68.3505859375
-53034.7496747 59.6994628906
-53156.8089375 47.7958984375
-53278.8682002 33.4127197266
-53400.927463 17.7395019531
-53522.9867258 2.25512695312
-53645.0459886 -11.4379882812
-53767.1052513 -21.7995605469
-53889.1645141 -27.53515625
-54011.2237769 -27.7592773438
-54133.2830397 -22.1166992188
-54255.3423024 -10.8481445312
-54377.4015652 5.20788574219
-54499.460828 24.6795654297
-54621.5200907 45.7867431641
-54743.5793535 66.5141601562
-54865.6386163 84.8159179688
-54987.6978791 98.8282470703
-55109.7571418 107.069580078
-55231.8164046 108.60546875
-55353.8756674 103.159790039
-55475.9349302 91.1591796875
-55597.9941929 73.7069091797
-55720.0534557 52.484375
-55842.1127185 29.5920410156
-55964.1719812 7.34362792969
-56086.231244 -11.9625244141
-56208.2905068 -26.2777099609
-56330.3497696 -34.0111083984
-56452.4090323 -34.1964111328
-56574.4682951 -26.5969238281
-56696.5275579 -11.7368164062
-56818.5868206 9.14086914062
-56940.6460834 34.1911621094
-57062.7053462 61.1413574219
-57184.764609 87.5096435547
-57306.8238717 110.842773438
-57428.8831345 128.950805664
-57550.9423973 140.114501953
-57673.0016601 143.243652344
-57795.0609228 137.973266602
-57917.1201856 124.686035156
-58039.1794484 104.461669922
-58161.2387111 78.9593505859
-58283.2979739 50.2442626953
-58405.3572367 20.5794677734
-58527.4164995 -7.79565429688
-58649.4757622 -32.8798828125
-58771.535025 -53.0900878906
-58893.5942878 -67.3956298828
-59015.6535506 -75.3894042969
-59137.7128133 -77.2912597656
-59259.7720761 -73.8875732422
-59381.8313389 -66.4104003906
-59503.8906016 -56.3756103516
-59625.9498644 -45.3957519531
-59748.0091272 -34.9888916016
-59870.06839 -26.4066162109
-59992.1276527 -20.4952392578
-60114.1869155 -17.6094970703
-60236.2461783 -17.5847167969
-60358.3054411 -19.7691650391
-60480.3647038 -23.1129150391
-60602.4239666 -26.3031005859
-60724.4832294 -27.9282226562
-60846.5424921 -26.6535644531
-60968.6017549 -21.3894042969
-61090.6610177 -11.4313964844
-61212.7202805 3.44030761719
-61334.7795432 22.9154052734
-61456.838806 46.1633300781
-61578.8980688 71.9008789062
-61700.9573316 98.5072021484
-61823.0165943 124.174072266
-61945.0758571 147.075073242
-62067.1351199 165.53894043
-62189.1943826 178.202636719
-62311.2536454 184.135742188
-62433.3129082 182.918945312
-62555.372171 174.671508789
-62677.4314337 160.026855469
-62799.4906965 140.059448242
-62921.5499593 116.17199707
-63043.6092221 89.9566650391
-63165.6684848 63.0452880859
-63287.7277476 36.9643554688
-63409.7870104 13.0092773438
-63531.8462731 -7.849609375
-63653.9055359 -25.0212402344
-63775.9647987 -38.3049316406
-63898.0240615 -47.8619384766
-64020.0833242 -54.1499023438
-64142.142587 -57.8331298828
-64264.2018498 -59.6791992188
-64386.2611126 -60.4548339844
-64508.3203753 -60.8342285156
-64630.3796381 -61.3293457031
-64752.4389009 -62.2481689453
-64874.4981636 -63.6854248047
-64996.5574264 -65.5434570312
-65118.6166892 -67.5787353516
-65240.675952 -69.4654541016
-65362.7352147 -70.8658447266
-65484.7944775 -71.4995117188
-65606.8537403 -71.1955566406
-65728.9130031 -69.927734375
-65850.9722658 -67.8217773438
-65973.0315286 -65.1372070312
-66095.0907914 -62.224609375
-66217.1500541 -59.4663085938
-66339.2093169 -57.2073974609
-66461.2685797 -55.6883544922
-66583.3278425 -54.9895019531
-66705.3871052 -54.9959716797
-66827.446368 -55.3889160156
-66949.5056308 -55.6680908203
-67071.5648935 -55.2017822266
-67193.6241563 -53.3028564453
-67315.6834191 -49.3178710938
-67437.7426819 -42.7239990234
-67559.8019446 -33.2154541016
-67681.8612074 -20.7733154297
-67803.9204702 -5.70361328125
-67925.979733 11.3588867188
-68048.0389957 29.4886474609
-68170.0982585 47.5430908203
-68292.1575213 64.2683105469
-68414.216784 78.4256591797
-68536.2760468 88.9255371094
-68658.3353096 94.9528808594
-68780.3945724 96.0706787109
-68902.4538351 92.2873535156
-69024.5130979 84.0783691406
-69146.5723607 72.3591308594
-69268.6316235 58.4073486328
-69390.6908862 43.7437744141
-69512.750149 29.9805908203
-69634.8094118 18.6552734375
-69756.8686745 11.0640869141
-69878.9279373 8.11840820312
-70000.9872001 10.2357177734
-70123.0464629 17.2828369141
-70245.1057256 28.5748291016
-70367.1649884 42.9351806641
-70489.2242512 58.8118896484
-70611.283514 74.4357910156
-70733.3427767 88.0091552734
-70855.4020395 97.9010009766
-70977.4613023 102.830444336
-71099.520565 102.016967773
-71221.5798278 95.2795410156
-71343.6390906 83.0725097656
-71465.6983534 66.4541015625
-71587.7576161 46.9874267578
-71709.8168789 26.5826416016
-71831.8761417 7.29907226562
-71953.9354045 -8.87719726562
-72075.9946672 -20.2523193359
-72198.05393 -25.6175537109
-72320.1131928 -24.3955078125
-72442.1724555 -16.7229003906
-72564.2317183 -3.45581054688
-72686.2909811 13.9017333984
-72808.3502439 33.3402099609
-72930.4095066 52.5476074219
-73052.4687694 69.1496582031
-73174.5280322 80.9645996094
-73296.587295 86.2432861328
-73418.6465577 83.8717041016
-73540.7058205 73.5109863281
-73662.7650833 55.6589355469
-73784.824346 31.6257324219
-73906.8836088 3.42248535156
-74028.9428716 -26.4243164062
-74151.0021344 -55.1203613281
-74273.0613971 -79.8814697266
-74395.1206599 -98.2199707031
-74517.1799227 -108.205078125
-74639.2391855 -108.672851562
-74761.2984482 -99.3605957031
-74883.357711 -80.9537353516
-75005.4169738 -55.0330810547
-75127.4762365 -23.9331054688
-75249.5354993 9.48059082031
-75371.5947621 42.091796875
-75493.6540249 70.8425292969
-75615.7132876 93.0413818359
-75737.7725504 106.638183594
-75859.8318132 110.437988281
-75981.8910759 104.230102539
-76103.9503387 88.8195800781
-76226.0096015 65.95703125
-76348.0688643 38.1722412109
-76470.128127 8.52783203125
-76592.1873898 -19.6817626953
-76714.2466526 -43.2576904297
-76836.3059154 -59.4141845703
-76958.3651781 -66.0590820312
-77080.4244409 -62.0041503906
-77202.4837037 -47.0872802734
-77324.5429664 -22.1917724609
-77446.6022292 10.8370361328
-77568.661492 49.3715820312
-77690.7207548 90.2579345703
-77812.7800175 130.123291016
-77934.8392803 165.703491211
-78056.8985431 194.158447266
-78178.9578059 213.340942383
-78301.0170686 221.997558594
-78423.0763314 219.876098633
-78545.1355942 207.732788086
-78667.1948569 187.241088867
-78789.2541197 160.807128906
-78911.3133825 131.317504883
-79033.3726453 101.840576172
-79155.431908 75.3170166016
-79277.4911708 54.2664794922
-79399.5504336 40.5424804688
-79521.6096964 35.1613769531
-79643.6689591 38.2161865234
-79765.7282219 48.8901367188
-79887.7874847 65.5609130859
-80009.8467474 85.9852294922
-80131.9060102 107.546142578
-80253.965273 127.532226562
-80376.0245358 143.422485352
-80498.0837985 153.146728516
-80620.1430613 155.293823242
-80742.2023241 149.24987793
-80864.2615869 135.250366211
-80986.3208496 114.344116211
-81108.3801124 88.2749023438
-81230.4393752 59.2924804688
-81352.4986379 29.9177246094
-81474.5579007 2.68200683594
-81596.6171635 -20.1274414062
-81718.6764263 -36.6920166016
-81840.735689 -45.8312988281
-81962.7949518 -47.1057128906
-82084.8542146 -40.8388671875
-82206.9134774 -28.0609130859
-82328.9727401 -10.3819580078
-82451.0320029 10.1901855469
-82573.0912657 31.4686279297
-82695.1505284 51.314453125
-82817.2097912 67.8522949219
-82939.269054 79.6486816406
-83061.3283168 85.837890625
-83183.3875795 86.1798095703
-83305.4468423 81.0506591797
-83427.5061051 71.3656005859
-83549.5653679 58.4465332031
-83671.6246306 43.8492431641
-83793.6838934 29.1744384766
-83915.7431562 15.8787841797
-84037.8024189 5.11315917969
-84159.8616817 -2.39868164062
-84281.9209445 -6.42590332031
-84403.9802073 -7.23352050781
-84526.03947 -5.52685546875
-84648.0987328 -2.34057617188
-84770.1579956 1.10888671875
-84892.2172583 3.59484863281
-85014.2765211 4.05041503906
-85136.3357839 1.72009277344
-85258.3950467 -3.7265625
-85380.4543094 -12.1330566406
-85502.5135722 -22.8537597656
-85624.572835 -34.8112792969
-85746.6320978 -46.6094970703
-85868.6913605 -56.6893310547
-85990.7506233 -63.5103759766
-86112.8098861 -65.7362060547
-86234.8691488 -62.4068603516
-86356.9284116 -53.0744628906
-86478.9876744 -37.88671875
-86601.0469372 -17.6107177734
-86723.1061999 6.41174316406
-86845.1654627 32.3720703125
-86967.2247255 58.1538085938
-87089.2839883 81.5336914062
-87211.343251 100.396606445
-87333.4025138 112.94934082
-87455.4617766 117.907226562
-87577.5210393 114.634887695
-87699.5803021 103.22644043
-87821.6395649 84.5152587891
-87943.6988277 60.0118408203
-88065.7580904 31.7751464844
-88187.8173532 2.22741699219
-88309.876616 -26.0659179688
-88431.9358788 -50.6356201172
-88553.9951415 -69.3382568359
-88676.0544043 -80.5577392578
-88798.1136671 -83.3576660156
-88920.1729298 -77.5694580078
-89042.2321926 -63.8083496094
-89164.2914554 -43.4162597656
-89286.3507182 -18.3359375
-89408.4099809 9.07104492188
-89530.4692437 36.2420654297
-89652.5285065 60.6510009766
-89774.5877693 80.0374755859
-89896.647032 92.6102294922
-90018.7062948 97.2032470703
-90140.7655576 93.3715820312
-90262.8248203 81.4185791016
-90384.8840831 62.3520507812
-90506.9433459 37.7775878906
-90629.0026087 9.736328125
-90751.0618714 -19.4921875
-90873.1211342 -47.6070556641
-90995.180397 -72.4968261719
-91117.2396598 -92.4295654297
-91239.2989225 -106.200195312
-91361.3581853 -113.224731445
-91483.4174481 -113.57434082
-91605.4767108 -107.944213867
-91727.5359736 -97.5657958984
-91849.5952364 -84.0710449219
-91971.6544992 -69.3204345703
-92093.7137619 -55.2171630859
-92215.7730247 -43.5205078125
-92337.8322875 -35.6798095703
-92459.8915503 -32.703125
-92581.950813 -35.0704345703
-92704.0100758 -42.7016601562
-92826.0693386 -54.9780273438
-92948.1286013 -70.8148193359
-93070.1878641 -88.7757568359
-93192.2471269 -107.218139648
-93314.3063897 -124.45324707
-93436.3656524 -138.906616211
-93558.4249152 -149.26171875
-93680.484178 -154.577392578
-93802.5434408 -154.364135742
-93924.6027035 -148.616333008
-94046.6619663 -137.798828125
-94168.7212291 -122.788452148
-94290.7804918 -104.779785156
-94412.8397546 -85.1644287109
-94534.8990174 -65.3951416016
-94656.9582802 -46.8489990234
-94779.0175429 -30.7032470703
-94901.0768057 -17.8336181641
-95023.1360685 -8.74499511719
-95145.1953312 -3.53991699219
-95267.254594 -1.92565917969
-95389.3138568 -3.26110839844
-95511.3731196 -6.63220214844
-95633.4323823 -10.9556884766
-95755.4916451 -15.0925292969
-95877.5509079 -17.9676513672
-95999.6101707 -18.6771240234
-96121.6694334 -16.5805664062
-96243.7286962 -11.3637695312
-96365.787959 -3.07116699219
-96487.8472217 7.8974609375
-96609.9064845 20.8233642578
-96731.9657473 34.7349853516
-96854.0250101 48.4978027344
-96976.0842728 60.9193115234
-97098.1435356 70.8581542969
-97220.2027984 77.3305664062
-97342.2620612 79.6005859375
-97464.3213239 77.2518310547
-97586.3805867 70.2281494141
-97708.4398495 58.8452148438
-97830.4991122 43.7706298828
-97952.558375 25.9737548828
-98074.6176378 6.65002441406
-98196.6769006 -12.8717041016
-98318.7361633 -31.2346191406
-98440.7954261 -47.1583251953
-98562.8546889 -59.5401611328
-98684.9139517 -67.5385742188
-98806.9732144 -70.6372070312
-98929.0324772 -68.6822509766
-99051.09174 -61.8920898438
-99173.1510027 -50.837890625
-99295.2102655 -36.3986816406
-99417.2695283 -19.6944580078
-99539.3287911 -2.00219726562
-99661.3880538 15.3364257812
-99783.4473166 31.0095214844
-99905.5065794 43.8237304688
-100027.565842 52.7825927734
-100149.625105 57.1455078125
-100271.684368 56.4686279297
-100393.74363 50.6218261719
-100515.802893 39.7839355469
-100637.862156 24.4176025391
-100759.921419 5.22741699219
-100881.980682 -16.8948974609
-101004.039944 -40.9326171875
-101126.099207 -65.8078613281
-101248.15847 -90.4432373047
-101370.217733 -113.816650391
-101492.276995 -135.006225586
-101614.336258 -153.223999023
-101736.395521 -167.837646484
-101858.454784 -178.380615234
-101980.514047 -184.553344727
-102102.573309 -186.217651367
-102224.632572 -183.385620117
-102346.691835 -176.208251953
-102468.751098 -164.962890625
-102590.81036 -150.041870117
-102712.869623 -131.944946289
-102834.928886 -111.270996094
-102956.988149 -88.7099609375
-103079.047411 -65.0350341797
-103201.106674 -41.087890625
-103323.165937 -17.7596435547
-103445.2252 4.03527832031
-103567.284463 23.3944091797
-103689.343725 39.4680175781
-103811.402988 51.5083007812
-103933.462251 58.9171142578
-104055.521514 61.2965087891
-104177.580776 58.4888916016
-104299.640039 50.6090087891
-104421.699302 38.0593261719
-104543.758565 21.5258789062
-104665.817828 1.95288085938
-104787.87709 -19.5029296875
-104909.936353 -41.5405273438
-105031.995616 -62.796875
-105154.054879 -81.9395751953
-105276.114141 -97.7647705078
-105398.173404 -109.28894043
-105520.232667 -115.828857422
-105642.29193 -117.059692383
-105764.351192 -113.050048828
-105886.410455 -104.262573242
-106008.469718 -91.5272216797
-106130.528981 -75.9808349609
-106252.588244 -58.9818115234
-106374.647506 -42.0054931641
-106496.706769 -26.5285644531
-106618.766032 -13.9122314453
-106740.825295 -5.29370117188
-106862.884557 -1.49829101562
-106984.94382 -2.97448730469
-107107.003083 -9.76428222656
-107229.062346 -21.5036621094
-107351.121609 -37.4614257812
-107473.180871 -56.6031494141
-107595.240134 -77.6815185547
-107717.299397 -99.3397216797
-107839.35866 -120.221313477
-107961.417922 -139.073242188
-108083.477185 -154.835327148
-108205.536448 -166.708007812
-108327.595711 -174.192260742
-108449.654973 -177.101318359
-108571.714236 -175.54284668
-108693.773499 -169.877929688
-108815.832762 -160.660766602
-108937.892025 -148.568969727
-109059.951287 -134.331176758
-109182.01055 -118.662231445
-109304.069813 -102.211547852
-109426.129076 -85.5296630859
-109548.188338 -69.0572509766
-109670.247601 -53.1324462891
-109792.306864 -38.0178222656
-109914.366127 -23.9365234375
-110036.42539 -11.1138916016
-110158.484652 0.18359375
-110280.543915 9.62426757812
-110402.603178 16.7996826172
-110524.662441 21.2373046875
-110646.721703 22.4351806641
-110768.780966 19.9149169922
-110890.840229 13.2896728516
-111012.899492 2.34045410156
-111134.958754 -12.9134521484
-111257.018017 -32.1563720703
-111379.07728 -54.7386474609
-111501.136543 -79.673828125
-111623.195806 -105.668334961
-111745.255068 -131.190185547
-111867.314331 -154.569213867
-111989.373594 -174.12512207
-112111.432857 -188.312255859
-112233.492119 -195.864624023
-112355.551382 -195.930175781
-112477.610645 -188.177856445
-112599.669908 -172.863647461
-112721.729171 -150.849731445
-112843.788433 -123.565429688
-112965.847696 -92.9173583984
-113087.906959 -61.1470947266
-113209.966222 -30.6547851562
-113332.025484 -3.7958984375
-113454.084747 17.3243408203
-113576.14401 31.04296875
-113698.203273 36.296875
-113820.262535 32.7322998047
-113942.321798 20.7518310547
-114064.381061 1.49426269531
-114186.440324 -23.2528076172
-114308.499587 -51.2020263672
-114430.558849 -79.7614746094
-114552.618112 -106.261474609
-114674.677375 -128.189941406
-114796.736638 -143.416015625
-114918.7959 -150.376953125
-115040.855163 -148.216918945
-115162.914426 -136.856323242
-115284.973689 -116.994140625
-115407.032952 -90.0333251953
-115529.092214 -57.9470214844
-115651.151477 -23.0908203125
-115773.21074 12.0155029297
-115895.270003 44.91796875
-116017.329265 73.4438476562
-116139.388528 95.8857421875
-116261.447791 111.135375977
-116383.507054 118.752685547
-116505.566316 118.967895508
-116627.625579 112.616577148
-116749.684842 101.016845703
-116871.744105 85.8021240234
-116993.803368 68.7299804688
-117115.86263 51.4869384766
-117237.921893 35.5104980469
-117359.981156 21.8486328125
-117482.040419 11.0693359375
-117604.099681 3.23059082031
-117726.158944 -2.0859375
-117848.218207 -5.68835449219
-117970.27747 -8.63671875
-118092.336732 -12.080078125
-118214.395995 -17.08203125
-118336.455258 -24.45703125
-118458.514521 -34.6378173828
-118580.573784 -47.5897216797
-118702.633046 -62.7813720703
-118824.692309 -79.2174072266
-118946.751572 -95.5310058594
-119068.810835 -110.124023438
-119190.870097 -121.343017578
-119312.92936 -127.669433594
-119434.988623 -127.902587891
-119557.047886 -121.31652832
-119679.107149 -107.76965332
-119801.166411 -87.7568359375
-119923.225674 -62.3927001953
-120045.284937 -33.3317871094
-120167.3442 -2.62658691406
-120289.403462 27.4584960938
-120411.462725 54.6591796875
-120533.521988 76.9276123047
-120655.581251 92.6314697266
-120777.640513 100.712646484
-120899.699776 100.78918457
-121021.759039 93.1912841797
-121143.818302 78.9244384766
-121265.877565 59.5646972656
-121387.936827 37.0985107422
-121509.99609 13.7214355469
-121632.055353 -8.38122558594
-121754.114616 -27.2508544922
-121876.173878 -41.3419189453
-121998.233141 -49.6640625
-122120.292404 -51.8626708984
-122242.351667 -48.2291259766
-122364.41093 -39.6431884766
-122486.470192 -27.4532470703
-122608.529455 -13.3088378906
-122730.588718 1.03552246094
-122852.647981 13.9229736328
-122974.707243 23.9780273438
-123096.766506 30.2561035156
-123218.825769 32.3359375
-123340.885032 30.3500976562
-123462.944294 24.9470214844
-123585.003557 17.1911621094
-123707.06282 8.41320800781
-123829.122083 0.027587890625
-123951.181346 -6.66064453125
-124073.240608 -10.6365966797
-124195.299871 -11.3209228516
-124317.359134 -8.66320800781
-124439.418397 -3.17175292969
-124561.477659 4.12902832031
-124683.536922 11.8057861328
-124805.596185 18.1802978516
-124927.655448 21.5311279297
-125049.714711 20.3114013672
-125171.773973 13.3581542969
-125293.833236 0.0657958984375
-125415.892499 -19.4912109375
-125537.951762 -44.5122070312
-125660.011024 -73.4971923828
-125782.070287 -104.357543945
-125904.12955 -134.594360352
-126026.188813 -161.531616211
-126148.248075 -182.578735352
-126270.307338 -195.497802734
-126392.366601 -198.64453125
-126514.425864 -191.159912109
-126636.485127 -173.089111328
-126758.544389 -145.412719727
-126880.603652 -109.987548828
-127002.662915 -69.3974609375
-127124.722178 -26.7287597656
-127246.78144 14.7083740234
-127368.840703 51.6856689453
-127490.899966 81.3608398438
-127612.959229 101.548095703
-127735.018492 110.928833008
-127857.077754 109.181030273
-127979.137017 97.0133056641
-128101.19628 76.1016845703
-128223.255543 48.9312744141
-128345.314805 18.5621337891
-128467.374068 -11.6596679688
-128589.433331 -38.4183349609
-128711.492594 -58.7387695312
-128833.551856 -70.2640380859
-128955.611119 -71.4696044922
-129077.670382 -61.798828125
-129199.729645 -41.7042236328
-129321.788908 -12.5926513672
-129443.84817 23.3156738281
-129565.907433 63.2047119141
-129687.966696 103.92578125
-129810.025959 142.287841797
-129932.085221 175.340698242
-130054.144484 200.626708984
-130176.203747 216.376098633
-130298.26301 221.630981445
-130420.322273 216.287719727
-130542.381535 201.058105469
-130664.440798 177.357055664
-130786.500061 147.131103516
-130908.559324 112.651000977
-131030.618586 76.2872314453
-131152.677849 40.2961425781
-131274.737112 6.63598632812
-131396.796375 -23.1693115234
-131518.855637 -48.1085205078
-131640.9149 -67.6997070312
-131762.974163 -81.9468994141
-131885.033426 -91.2504882812
-132007.092689 -96.2807617188
-132129.151951 -97.8383789062
-132251.211214 -96.7166748047
-132373.270477 -93.5848388672
-132495.32974 -88.9047851562
-132617.389002 -82.8928222656
-132739.448265 -75.5267333984
-132861.507528 -66.5961914062
-132983.566791 -55.7873535156
-133105.626054 -42.7878417969
-133227.685316 -27.3983154297
-133349.744579 -9.63012695312
-133471.803842 10.2229003906
-133593.863105 31.5500488281
-133715.922367 53.4357910156
-133837.98163 74.7174072266
-133960.040893 94.0821533203
-134082.100156 110.197998047
-134204.159418 121.85546875
-134326.218681 128.110961914
-134448.277944 128.408935547
-134570.337207 122.668334961
-134692.39647 111.322143555
-134814.455732 95.3004150391
-134936.514995 75.9586181641
-135058.574258 54.9562988281
-135180.633521 34.0959472656
-135302.692783 15.1423339844
-135424.752046 -0.3623046875
-135546.811309 -11.2631835938
-135668.870572 -16.9217529297
-135790.929835 -17.2911376953
-135912.989097 -12.9305419922
-136035.04836 -4.95349121094
-136157.107623 5.0849609375
-136279.166886 15.3514404297
-136401.226148 23.9306640625
-136523.285411 29.0358886719
-136645.344674 29.2086181641
-136767.403937 23.4888916016
-136889.463199 11.5344238281
-137011.522462 -6.32312011719
-137133.581725 -29.0921630859
-137255.640988 -55.2044677734
-137377.700251 -82.6606445312
-137499.759513 -109.222290039
-137621.818776 -132.630859375
-137743.878039 -150.831787109
-137865.937302 -162.177001953
-137987.996564 -165.590820312
-138110.055827 -160.674560547
-138232.11509 -147.745727539
-138354.174353 -127.803344727
-138476.233616 -102.427124023
-138598.292878 -73.6188964844
-138720.352141 -43.6049804688
-138842.411404 -14.6219482422
-138964.470667 11.2951660156
-139086.529929 32.4962158203
-139208.589192 47.853515625
-139330.648455 56.8413085938
-139452.707718 59.548828125
-139574.76698 56.6275634766
-139696.826243 49.1821289062
-139818.885506 38.6162109375
-139940.944769 26.4547119141
-140063.004032 14.1617431641
-140185.063294 2.97534179688
-140307.122557 -6.22131347656
-140429.18182 -12.9797363281
-140551.241083 -17.3071289062
-140673.300345 -19.6295166016
-140795.359608 -20.7010498047
-140917.418871 -21.4741210938
-141039.478134 -22.9437255859
-141161.537397 -25.9913330078
-141283.596659 -31.2413330078
-141405.655922 -38.9553222656
-141527.715185 -48.9733886719
-141649.774448 -60.7126464844
-141771.83371 -73.2232666016
-141893.892973 -85.2963867188
-142015.952236 -95.6126708984
-142138.011499 -102.912231445
-142260.070761 -106.165893555
-142382.130024 -104.72668457
-142504.189287 -98.4440917969
-142626.24855 -87.7203369141
-142748.307813 -73.5065917969
-142870.367075 -57.2298583984
-142992.426338 -40.6627197266
-143114.485601 -25.7429199219
-143236.544864 -14.3656005859
-143358.604126 -8.16931152344
-143480.663389 -8.33801269531
-143602.722652 -15.4465332031
-143724.781915 -29.3626708984
-143846.841178 -49.2231445312
-143968.90044 -73.4866943359
-144090.959703 -100.061889648
-144213.018966 -126.497680664
-144335.078229 -150.21887207
-144457.137491 -168.781860352
-144579.196754 -180.125488281
-144701.256017 -182.789550781
-144823.31528 -176.076904297
-144945.374542 -160.143066406
-145067.433805 -135.999755859
-145189.493068 -105.433959961
-145311.552331 -70.8468017578
-145433.611594 -35.029296875
-145555.670856 -0.8974609375
-145677.730119 28.7868652344
-145799.789382 51.6822509766
-145921.848645 66.0899658203
-146043.907907 71.1145019531
-146165.96717 66.7426757812
-146288.026433 53.8331298828
-146410.085696 34.0222167969
-146532.144959 9.54846191406
-146654.204221 -16.9760742188
-146776.263484 -42.8334960938
-146898.322747 -65.4698486328
-147020.38201 -82.7458496094
-147142.441272 -93.1398925781
-147264.500535 -95.8831787109
-147386.559798 -91.0162353516
-147508.619061 -79.3596191406
-147630.678323 -62.4058837891
-147752.737586 -42.1456298828
-147874.796849 -20.8464355469
-147996.856112 -0.811279296875
-148118.915375 15.8590087891
-148240.974637 27.4732666016
-148363.0339 32.9052734375
-148485.093163 31.6824951172
-148607.152426 24.0003662109
-148729.211688 10.6625976562
-148851.270951 -7.04235839844
-148973.330214 -27.5145263672
-149095.389477 -49.0412597656
-149217.44874 -69.9998779297
-149339.508002 -89.0391845703
-149461.567265 -105.219604492
-149583.626528 -118.095214844
-149705.685791 -127.729858398
-149827.745053 -134.646484375
-149949.804316 -139.716674805
-150071.863579 -144.004882812
-150193.922842 -148.588134766
-150315.982104 -154.373535156
-150438.041367 -161.937011719
-150560.10063 -171.403808594
-150682.159893 -182.388916016
-150804.219156 -194.00390625
-150926.278418 -204.933959961
-151048.337681 -213.575439453
-151170.396944 -218.22265625
-151292.456207 -217.278686523
-151414.515469 -209.471191406
-151536.574732 -194.042602539
-151658.633995 -170.893066406
-151780.693258 -140.658691406
-151902.752521 -104.711669922
-152024.811783 -65.0762939453
-152146.871046 -24.2719726562
-152268.930309 14.908203125
-152390.989572 49.6583251953
-152513.048834 77.4354248047
-152635.108097 96.2193603516
-152757.16736 104.730224609
-152879.226623 102.577880859
-153001.285885 90.3267822266
-153123.345148 69.4645996094
-153245.404411 42.2786865234
-153367.463674 11.6484375
-153489.522937 -19.2280273438
-153611.582199 -47.1439208984
-153733.641462 -69.1995849609
-153855.700725 -83.0966796875
-153977.759988 -87.3739013672
-154099.81925 -81.564453125
-154221.878513 -66.2563476562
-154343.937776 -43.0487060547
-154465.997039 -14.4063720703
-154588.056302 16.5720214844
-154710.115564 46.4525146484
-154832.174827 71.7989501953
-154954.23409 89.5106201172
-155076.293353 97.1298828125
-155198.352615 93.0885009766
-155320.411878 76.8708496094
-155442.471141 49.0755615234
-155564.530404 11.3713378906
-155686.589666 -33.6491699219
-155808.648929 -82.7027587891
-155930.708192 -132.112548828
-156052.767455 -178.139282227
-156174.826718 -217.31628418
-156296.88598 -246.753662109
-156418.945243 -264.384643555
-156541.004506 -269.130371094
-156663.063769 -260.970458984
-156785.123031 -240.914794922
-156907.182294 -210.878295898
-157029.241557 -173.48059082
-157151.30082 -131.782958984
-157273.360083 -88.9995117188
-157395.419345 -48.2027587891
-157517.478608 -12.05859375
-157639.537871 17.3875732422
-157761.597134 38.8549804688
-157883.656396 51.8891601562
-158005.715659 56.8408203125
-158127.774922 54.7667236328
-158249.834185 47.2672119141
-158371.893447 36.2795410156
-158493.95271 23.8510742188
-158616.011973 11.9161376953
-158738.071236 2.09899902344
-158860.130499 -4.43505859375
-158982.189761 -7.07214355469
-159104.249024 -5.77502441406
-159226.308287 -1.04418945312
-159348.36755 6.17761230469
-159470.426812 14.6451416016
-159592.486075 22.9739990234
-159714.545338 29.8116455078
-159836.604601 33.9942626953
-159958.663864 34.6732177734
-160080.723126 31.3984375
-160202.782389 24.1518554688
-160324.841652 13.3277587891
-160446.900915 -0.333129882812
-160568.960177 -15.8470458984
-160691.01944 -32.1137695312
-160813.078703 -48.052734375
-160935.137966 -62.7272949219
-161057.197228 -75.4495849609
-161179.256491 -85.8465576172
-161301.315754 -93.8875732422
-161423.375017 -99.8659667969
-161545.43428 -104.340698242
-161667.493542 -108.045776367
-161789.552805 -111.777587891
-161911.612068 -116.276123047
-162033.671331 -122.112915039
-162155.730593 -129.599365234
-162277.789856 -138.727294922
-162399.849119 -149.147583008
-162521.908382 -160.190185547
-162643.967645 -170.922729492
-162766.026907 -180.242431641
-162888.08617 -186.989624023
-163010.145433 -190.070556641
-163132.204696 -188.578491211
-163254.263958 -181.896362305
-163376.323221 -169.772460938
-163498.382484 -152.362182617
-163620.441747 -130.227905273
-163742.501009 -104.302368164
-163864.560272 -75.8165283203
-163986.619535 -46.2008056641
-164108.678798 -16.9698486328
-164230.738061 10.3961181641
-164352.797323 34.5653076172
-164474.856586 54.4464111328
-164596.915849 69.2593994141
-164718.975112 78.5725097656
-164841.034374 82.3071289062
-164963.093637 80.7126464844
-165085.1529 74.3154296875
-165207.212163 63.8493652344
-165329.271425 50.1763916016
-165451.330688 34.2077636719
-165573.389951 16.8306884766
-165695.449214 -1.14831542969
-165817.508477 -19.0434570312
-165939.567739 -36.3079833984
-166061.627002 -52.5343017578
-166183.686265 -67.4370117188
-166305.745528 -80.8262939453
-166427.80479 -92.5751953125
-166549.864053 -102.589233398
-166671.923316 -110.781860352
-166793.982579 -117.060302734
-166916.041842 -121.324829102
-167038.101104 -123.479492188
-167160.160367 -123.45300293
-167282.21963 -121.226318359
-167404.278893 -116.859619141
-167526.338155 -110.517822266
-167648.397418 -102.483276367
-167770.456681 -93.158203125
-167892.515944 -83.0498046875
-168014.575206 -72.740234375
-168136.634469 -62.8453369141
-168258.693732 -53.9602050781
-168380.752995 -46.6058349609
-168502.812258 -41.1748046875
-168624.87152 -37.8876953125
-168746.930783 -36.7650146484
-168868.990046 -37.6165771484
-168991.049309 -40.0531005859
-169113.108571 -43.5181884766
-169235.167834 -47.3386230469
-169357.227097 -50.7869873047
-169479.28636 -53.1527099609
-169601.345623 -53.8098144531
-169723.404885 -52.2801513672
-169845.464148 -48.2788085938
-169967.523411 -41.7409667969
-170089.582674 -32.8276367188
-170211.641936 -21.9071044922
-170333.701199 -9.5166015625
-170455.760462 3.69140625
-170577.819725 17.0139160156
-170699.878987 29.7614746094
-170821.93825 41.3211669922
-170943.997513 51.2028808594
-171066.056776 59.0729980469
-171188.116039 64.7658691406
-171310.175301 68.2741699219
-171432.234564 69.7235107422
-171554.293827 69.3298339844
-171676.35309 67.3516845703
-171798.412352 64.0390625
-171920.471615 59.5897216797
-172042.530878 54.1173095703
-172164.590141 47.6357421875
-172286.649404 40.0631103516
-172408.708666 31.2456054688
-172530.767929 20.9946289062
-172652.827192 9.13854980469
-172774.886455 -4.42346191406
-172896.945717 -19.6704101562
-173019.00498 -36.4178466797
-173141.064243 -54.2947998047
-173263.123506 -72.7421875
-173385.182768 -91.0341796875
-173507.242031 -108.323120117
-173629.301294 -123.703613281
-173751.360557 -136.289428711
-173873.41982 -145.29699707
-173995.479082 -150.122802734
-174117.538345 -150.409545898
-174239.597608 -146.091186523
-174361.656871 -137.411743164
-174483.716133 -124.914672852
-174605.775396 -109.402954102
-174727.834659 -91.8729248047
-174849.893922 -73.4310302734
-174971.953185 -55.1962890625
-175094.012447 -38.2053222656
-175216.07171 -23.3247070312
-175338.130973 -11.1831054688
-175460.190236 -2.12756347656
-175582.249498 3.78820800781
-175704.308761 6.78637695312
-175826.368024 7.31787109375
-175948.427287 5.99291992188
-176070.486549 3.49768066406
-176192.545812 0.505981445312
-176314.605075 -2.40283203125
-176436.664338 -4.81042480469
-176558.723601 -6.50231933594
-176680.782863 -7.48168945312
-176802.842126 -7.95556640625
-176924.901389 -8.29028320312
-177046.960652 -8.94738769531
-177169.019914 -10.404296875
-177291.079177 -13.0704345703
-177413.13844 -17.2136230469
-177535.197703 -22.9001464844
-177657.256966 -29.9613037109
-177779.316228 -37.9915771484
-177901.375491 -46.3764648438
-178023.434754 -54.3522949219
-178145.494017 -61.0871582031
-178267.553279 -65.7775878906
-178389.612542 -67.748046875
-178511.671805 -66.5404052734
-178633.731068 -61.9844970703
-178755.79033 -54.2371826172
-178877.849593 -43.7875976562
-178999.908856 -31.4228515625
-179121.968119 -18.1584472656
-179244.027382 -5.13940429688
-179366.086644 6.47570800781
-179488.145907 15.6407470703
-179610.20517 21.5362548828
-179732.264433 23.6654052734
-179854.323695 21.9155273438
-179976.382958 16.5809326172
-180098.442221 8.33959960938
-180220.501484 -1.81213378906
-180342.560747 -12.662109375
-180464.620009 -22.9111328125
-180586.679272 -31.3137207031
-180708.738535 -36.8166503906
-180830.797798 -38.6778564453
-180952.85706 -36.5537109375
-181074.916323 -30.5407714844
-181196.975586 -21.1715087891
-181319.034849 -9.35815429688
-181441.094111 3.70642089844
-181563.153374 16.6828613281
-181685.212637 28.2376708984
-181807.2719 37.1990966797
-181929.331163 42.6961669922
-182051.390425 44.2669677734
-182173.449688 41.9201660156
-182295.508951 36.1437988281
-182417.568214 27.8571777344
-182539.627476 18.3095703125
-182661.686739 8.93713378906
-182783.746002 1.19091796875
-182905.805265 -3.64196777344
-183027.864528 -4.60864257812
-183149.92379 -1.22668457031
-183271.983053 6.42712402344
-183394.042316 17.6872558594
-183516.101579 31.3387451172
-183638.160841 45.7186279297
-183760.220104 58.8767089844
-183882.279367 68.7757568359
-184004.33863 73.5130615234
-184126.397892 71.5413818359
-184248.457155 61.8623046875
-184370.516418 44.1726074219
-184492.575681 18.9447021484
-184614.634944 -12.5678710938
-184736.694206 -48.4083251953
-184858.753469 -86.0657958984
-184980.812732 -122.689086914
-185102.871995 -155.342529297
-185224.931257 -181.279296875
-185346.99052 -198.205444336
-185469.049783 -204.507568359
-185591.109046 -199.420288086
-185713.168309 -183.116333008
-185835.227571 -156.706420898
-185957.286834 -122.150146484
-186079.346097 -82.0842285156
-186201.40536 -39.5823974609
-186323.464622 2.12634277344
-186445.523885 39.9588623047
-186567.583148 71.2612304688
-186689.642411 94.0544433594
-186811.701673 107.211669922
-186933.760936 110.552246094
-187055.820199 104.842041016
-187177.879462 91.7016601562
-187299.938725 73.4289550781
-187421.997987 52.7572021484
-187544.05725 32.5727539062
-187666.116513 15.6176757812
-187788.175776 4.21325683594
-187910.235038 0.0269775390625
-188032.294301 3.90832519531
-188154.353564 15.810546875
-188276.412827 34.8023681641
-188398.47209 59.1711425781
-188520.531352 86.6027832031
-188642.590615 114.421386719
-188764.649878 139.860839844
-188886.709141 160.342651367
-189008.768403 173.729370117
-189130.827666 178.529418945
-189252.886929 174.03112793
-189374.946192 160.356201172
-189497.005454 138.42565918
-189619.064717 109.846435547
-189741.12398 76.7309570312
-189863.183243 41.4696044922
-189985.242506 6.48376464844
-190107.301768 -26.0163574219
-190229.361031 -54.2415771484
-190351.420294 -76.9788818359
-190473.479557 -93.6795654297
-190595.538819 -104.467773438
-190717.598082 -110.074584961
-190839.657345 -111.706176758
-190961.716608 -110.860473633
-191083.775871 -109.118041992
-191205.835133 -107.930175781
-191327.894396 -108.428344727
-191449.953659 -111.281616211
-191572.012922 -116.61315918
-191694.072184 -123.989624023
-191816.131447 -132.484008789
-191938.19071 -140.802490234
-192060.249973 -147.46496582
-192182.309235 -151.012695312
-192304.368498 -150.220581055
-192426.427761 -144.291503906
-192548.487024 -133.002563477
-192670.546287 -116.787353516
-192792.605549 -96.7432861328
-192914.664812 -74.5570068359
-193036.724075 -52.35546875
-193158.783338 -32.4949951172
-193280.8426 -17.3114013672
-193402.901863 -8.85510253906
-193524.961126 -8.64306640625
-193647.020389 -17.4532470703
-193769.079652 -35.1870117188
-193891.138914 -60.8173828125
-194013.198177 -92.43359375
-194135.25744 -127.377197266
-194257.316703 -162.466918945
-194379.375965 -194.284667969
-194501.435228 -219.501098633
-194623.494491 -235.20715332
-194745.553754 -239.218994141
-194867.613016 -230.323364258
-194989.672279 -208.440185547
-195111.731542 -174.679443359
-195233.790805 -131.288085938
-195355.850068 -81.4841308594
-195477.90933 -29.1965332031
-195599.968593 21.2731933594
-195722.027856 65.6311035156
-195844.087119 99.9812011719
-195966.146381 121.188964844
-196088.205644 127.182861328
-196210.264907 117.164672852
-196332.32417 91.7086181641
-196454.383433 52.7380371094
-196576.442695 3.38061523438
-196698.501958 -52.2850341797
-196820.561221 -109.572509766
-196942.620484 -163.583374023
-197064.679746 -209.628051758
-197186.739009 -243.628173828
-197308.798272 -262.468017578
-197430.857535 -264.262207031
-197552.916797 -248.517333984
-197674.97606 -216.173339844
-197797.035323 -169.5234375
-197919.094586 -112.017822266
-198041.153849 -47.9743652344
-198163.213111 17.7818603516
-198285.272374 80.3157958984
-198407.331637 134.981323242
-198529.3909 177.788330078
-198651.450162 205.708374023
-198773.509425 216.892944336
-198895.568688 210.7890625
-199017.627951 188.147583008
-199139.687214 150.923706055
-199261.746476 102.086303711
-199383.805739 45.3513183594
-199505.865002 -15.1311035156
-199627.924265 -75.1115722656
-199749.983527 -130.564819336
-199872.04279 -177.981323242
-199994.102053 -214.599609375
-200116.161316 -238.565307617
-200238.220578 -249.011108398
-200360.279841 -246.050048828
-200482.339104 -230.696411133
-200604.398367 -204.718505859
-200726.45763 -170.447143555
-200848.516892 -130.553588867
-200970.576155 -87.8233642578
-201092.635418 -44.9401855469
-201214.694681 -4.30029296875
-201336.753943 32.1311035156
-201458.813206 62.9145507812
-201580.872469 87.1773681641
-201702.931732 104.604248047
-201824.990995 115.385009766
-201947.050257 120.127319336
-202069.10952 119.746582031
-202191.168783 115.346069336
-202313.228046 108.099853516
-202435.287308 99.1456298828
-202557.346571 89.4992675781
-202679.405834 79.9937744141
-202801.465097 71.2438964844
-202923.524359 63.6387939453
-203045.583622 57.3543701172
-203167.642885 52.3843994141
-203289.702148 48.5830078125
-203411.761411 45.7106933594
-203533.820673 43.48046875
-203655.879936 41.5977783203
-203777.939199 39.7896728516
-203899.998462 37.8264160156
-204022.057724 35.5283203125
-204144.116987 32.7648925781
-204266.17625 29.4451904297
-204388.235513 25.5053710938
-204510.294776 20.8917236328
-204632.354038 15.5480957031
-204754.413301 9.4052734375
-204876.472564 2.37683105469
-204998.531827 -5.63928222656
-205120.591089 -14.7535400391
-205242.650352 -25.0710449219
-205364.709615 -36.6746826172
-205486.768878 -49.6080322266
-205608.82814 -63.8552246094
-205730.887403 -79.3264160156
-205852.946666 -95.8446044922
-205975.005929 -113.139160156
-206097.065192 -130.844116211
-206219.124454 -148.504516602
-206341.183717 -165.588256836
-206463.24298 -181.504272461
-206585.302243 -195.626342773
-206707.361505 -207.321777344
-206829.420768 -215.982055664
-206951.480031 -221.057983398
-207073.539294 -222.092651367
-207195.598557 -218.75402832
-207317.657819 -210.864624023
-207439.717082 -198.42578125
-207561.776345 -181.633911133
-207683.835608 -160.888061523
-207805.89487 -136.786987305
-207927.954133 -110.113647461
-208050.013396 -81.8067626953
-208172.072659 -52.9211425781
-208294.131921 -24.5759277344
-208416.191184 2.10412597656
-208538.250447 26.0546875
-208660.30971 46.3370361328
-208782.368973 62.2001953125
-208904.428235 73.1339111328
-209026.487498 78.9078369141
-209148.546761 79.5926513672
-209270.606024 75.5592041016
-209392.665286 67.4566650391
-209514.724549 56.1662597656
-209636.783812 42.7374267578
-209758.843075 28.3060302734
-209880.902338 14.0048828125
-210002.9616 0.870971679688
-210125.020863 -10.2397460938
-210247.080126 -18.7269287109
-210369.139389 -24.2952880859
-210491.198651 -26.9807128906
-210613.257914 -27.14453125
-210735.317177 -25.4377441406
-210857.37644 -22.736328125
-210979.435702 -20.0528564453
-211101.494965 -18.4310302734
-211223.554228 -18.8348388672
-211345.613491 -22.0390625
-211467.672754 -28.5355224609
-211589.732016 -38.4620361328
-211711.791279 -51.5633544922
-211833.850542 -67.1875
-211955.909805 -84.3226318359
-212077.969067 -101.668579102
-212200.02833 -117.740722656
-212322.087593 -130.996704102
-212444.146856 -139.974609375
-212566.206118 -143.432006836
-212688.265381 -140.469238281
-212810.324644 -130.630371094
-212932.383907 -113.967163086
-213054.44317 -91.0610351562
-213176.502432 -63.0004882812
-213298.561695 -31.3135986328
-213420.620958 2.13928222656
-213542.680221 35.3040771484
-213664.739483 66.0889892578
-213786.798746 92.529296875
-213908.858009 112.94140625
-214030.917272 126.057128906
-214152.976535 131.122070312
-214275.035797 127.954956055
-214397.09506 116.95715332
-214519.154323 99.076171875
-214641.213586 75.7249755859
-214763.272848 48.6627197266
-214885.332111 19.8527832031
-215007.391374 -8.6953125
-215129.450637 -35.0828857422
-215251.509899 -57.6629638672
-215373.569162 -75.1575927734
-215495.628425 -86.7391357422
-215617.687688 -92.0700683594
-215739.746951 -91.3010253906
-215861.806213 -85.0264892578
-215983.865476 -74.2080078125
-216105.924739 -60.0681152344
-216227.984002 -43.9714355469
-216350.043264 -27.3016357422
-216472.102527 -11.345703125
-216594.16179 2.80236816406
-216716.221053 14.3123779297
-216838.280316 22.6552734375
-216960.339578 27.6105957031
-217082.398841 29.2401123047
-217204.458104 27.8360595703
-217326.517367 23.8509521484
-217448.576629 17.8166503906
-217570.635892 10.263671875
-217692.695155 1.65014648438
-217814.754418 -7.693359375
-217936.81368 -17.595703125
-218058.872943 -28.0512695312
-218180.932206 -39.2008056641
-218302.991469 -51.2895507812
-218425.050732 -64.6076660156
-218547.109994 -79.421875
-218669.169257 -95.9049072266
-218791.22852 -114.072265625
-218913.287783 -133.735229492
-219035.347045 -154.474487305
-219157.406308 -175.639892578
-219279.465571 -196.375732422
-219401.524834 -215.673217773
-219523.584097 -232.44152832
-219645.643359 -245.594970703
-219767.702622 -254.14453125
-219889.761885 -257.287353516
-220011.821148 -254.484619141
-220133.88041 -245.519775391
-220255.939673 -230.529418945
-220377.998936 -210.008178711
-220500.058199 -184.780273438
-220622.117461 -155.945556641
-220744.176724 -124.799682617
-220866.235987 -92.7404785156
-220988.29525 -61.1638183594
-221110.354513 -31.3627929688
-221232.413775 -4.43603515625
-221354.473038 18.7858886719
-221476.532301 37.7884521484
-221598.591564 52.3922119141
-221720.650826 62.7434082031
-221842.710089 69.2744140625
-221964.769352 72.6403808594
-222086.828615 73.6389160156
-222208.887878 73.1174316406
-222330.94714 71.8825683594
-222453.006403 70.6145019531
-222575.065666 69.7985839844
-222697.124929 69.6794433594
-222819.184191 70.2406005859
-222941.243454 71.2138671875
-223063.302717 72.1154785156
-223185.36198 72.3055419922
-223307.421242 71.0672607422
-223429.480505 67.6945800781
-223551.539768 61.5832519531
-223673.599031 52.3139648438
-223795.658294 39.7214355469
-223917.717556 23.939453125
-224039.776819 5.42016601562
-224161.836082 -15.0765380859
-224283.895345 -36.5250244141
-224405.954607 -57.6987304688
-224528.01387 -77.2611083984
-224650.073133 -93.8682861328
-224772.132396 -106.276733398
-224894.191659 -113.450073242
-225016.250921 -114.649414062
-225138.310184 -109.506713867
-225260.369447 -98.0667724609
-225382.42871 -80.8013916016
-225504.487972 -58.587890625
-225626.547235 -32.6567382812
-225748.606498 -4.51037597656
-225870.665761 24.1784667969
-225992.725023 51.6844482422
-226114.784286 76.3488769531
-226236.843549 96.6973876953
-226358.902812 111.540649414
-226480.962075 120.053588867
-226603.021337 121.827392578
-226725.0806 116.887939453
-226847.139863 105.682495117
-226969.199126 89.0333251953
-227091.258388 68.0661621094
-227213.317651 44.1169433594
-227335.376914 18.6254882812
-227457.436177 -6.97216796875
-227579.49544 -31.349609375
-227701.554702 -53.3773193359
-227823.613965 -72.1937255859
-227945.673228 -87.2469482422
-228067.732491 -98.3095703125
-228189.791753 -105.466308594
-228311.851016 -109.073364258
-228433.910279 -109.69921875
-228555.969542 -108.050537109
-228678.028804 -104.891601562
-228800.088067 -100.96484375
-228922.14733 -96.9215087891
-229044.206593 -93.2667236328
-229166.265856 -90.326171875
-229288.325118 -88.2348632812
-229410.384381 -86.9479980469
-229532.443644 -86.2738037109
-229654.502907 -85.9206542969
-229776.562169 -85.5556640625
-229898.621432 -84.8653564453
-230020.680695 -83.6115722656
-230142.739958 -81.6771240234
-230264.799221 -79.0933837891
-230386.858483 -76.0491943359
-230508.917746 -72.8765869141
-230630.977009 -70.0167236328
-230753.036272 -67.9670410156
-230875.095534 -67.2193603516
-230997.154797 -68.1892089844
-231119.21406 -71.1516113281
-231241.273323 -76.1845703125
-231363.332585 -83.1324462891
-231485.391848 -91.5887451172
-231607.451111 -100.907714844
-231729.510374 -110.240600586
-231851.569637 -118.596069336
-231973.628899 -124.920288086
-232095.688162 -128.189697266
-232217.747425 -127.507202148
-232339.806688 -122.193115234
-232461.86595 -111.861816406
-232583.925213 -96.4781494141
-232705.984476 -76.3822021484
-232828.043739 -52.2854003906
-232950.103002 -25.2322998047
-233072.162264 3.46704101562
-233194.221527 32.3292236328
-233316.28079 59.8078613281
-233438.340053 84.4100341797
-233560.399315 104.81237793
-233682.458578 119.962890625
-233804.517841 129.161987305
-233926.577104 132.114868164
-234048.636366 128.949829102
-234170.695629 120.202392578
-234292.754892 106.766235352
-234414.814155 89.8150634766
-234536.873418 70.7034912109
-234658.93268 50.85546875
-234780.991943 31.6501464844
-234903.051206 14.3155517578
-235025.110469 -0.160034179688
-235147.169731 -11.0947265625
-235269.228994 -18.1470947266
-235391.288257 -21.3226318359
-235513.34752 -20.9449462891
-235635.406783 -17.6052246094
-235757.466045 -12.0858154297
-235879.525308 -5.27355957031
-236001.584571 1.93249511719
-236123.643834 8.70874023438
-236245.703096 14.3831787109
-236367.762359 18.4904785156
-236489.821622 20.8063964844
-236611.880885 21.3544921875
-236733.940147 20.388671875
-236855.99941 18.3538818359
-236978.058673 15.8286132812
-237100.117936 13.4567871094
-237222.177199 11.8762207031
-237344.236461 11.6501464844
-237466.295724 13.2067871094
-237588.354987 16.7962646484
-237710.41425 22.4643554688
-237832.473512 30.0457763672
-237954.532775 39.1778564453
-238076.592038 49.3305664062
-238198.651301 59.8507080078
-238320.710564 70.0146484375
-238442.769826 79.0842285156
-238564.829089 86.3618164062
-238686.888352 91.2396240234
-238808.947615 93.2384033203
-238931.006877 92.0357666016
-239053.06614 87.4805908203
-239175.125403 79.5958251953
-239297.184666 68.5682373047
-239419.243928 54.7316894531
-239541.303191 38.5416259766
-239663.362454 20.5460205078
-239785.421717 1.35546875
-239907.48098 -18.3863525391
-240029.540242 -38.0318603516
-240151.599505 -56.9536132812
-240273.658768 -74.5675048828
-240395.718031 -90.3533935547
-240517.777293 -103.87097168
-240639.836556 -114.776733398
-240761.895819 -122.836547852
-240883.955082 -127.936157227
-241006.014345 -130.089111328
-241128.073607 -129.440185547
-241250.13287 -126.261474609
-241372.192133 -120.944213867
-241494.251396 -113.978759766
-241616.310658 -105.928466797
-241738.369921 -97.3950195312
-241860.429184 -88.9768066406
-241982.488447 -81.2214355469
-242104.547709 -74.580078125
-242226.606972 -69.36328125
-242348.666235 -65.705078125
-242470.725498 -63.5400390625
-242592.784761 -62.5949707031
-242714.844023 -62.4016113281
-242836.903286 -62.3264160156
-242958.962549 -61.6215820312
-243081.021812 -59.4909667969
-243203.081074 -55.1665039062
-243325.140337 -47.9913330078
-243447.1996 -37.4981689453
-243569.258863 -23.4783935547
-243691.318126 -6.03173828125
-243813.377388 14.4086914062
-243935.436651 37.0795898438
-244057.495914 60.923828125
-244179.555177 84.6549072266
-244301.614439 106.850219727
-244423.673702 126.062255859
-244545.732965 140.940673828
-244667.792228 150.35534668
-244789.85149 153.505737305
-244911.910753 150.011108398
-245033.970016 139.965454102
-245156.029279 123.956787109
-245278.088542 103.043212891
-245400.147804 78.6868896484
-245522.207067 52.6506347656
-245644.26633 26.8645019531
-245766.325593 3.27172851562
-245888.384855 -16.3288574219
-246010.444118 -30.4359130859
-246132.503381 -37.9758300781
-246254.562644 -38.3995361328
-246376.621907 -31.7373046875
-246498.681169 -18.6049804688
-246620.740432 -0.161010742188
-246742.799695 21.9848632812
-246864.858958 45.9011230469
-246986.91822 69.4923095703
-247108.977483 90.6724853516
-247231.036746 107.539672852
-247353.096009 118.532836914
-247475.155271 122.562988281
-247597.214534 119.101806641
-247719.273797 108.224243164
-247841.33306 90.5999755859
-247963.392323 67.4339599609
-248085.451585 40.3649902344
-248207.510848 11.3267822266
-248329.570111 -17.6102294922
-248451.629374 -44.4093017578
-248573.688636 -67.2272949219
-248695.747899 -84.5573730469
-248817.807162 -95.3399658203
-248939.866425 -99.0328369141
-249061.925688 -95.63671875
-249183.98495 -85.67578125
-249306.044213 -70.1358642578
-249428.103476 -50.3684082031
-249550.162739 -27.9681396484
-249672.222001 -4.63830566406
-249794.281264 17.9465332031
-249916.340527 38.2659912109
-250038.39979 55.0599365234
-250160.459052 67.4058837891
-250282.518315 74.76171875
-250404.577578 76.9759521484
-250526.636841 74.2625732422
-250648.696104 67.1491699219
-250770.755366 56.4020996094
-250892.814629 42.9404296875
-251014.873892 27.7423095703
-251136.933155 11.7593994141
-251258.992417 -4.158203125
-251381.05168 -19.3206787109
-251503.110943 -33.2308349609
-251625.170206 -45.5997314453
-251747.229469 -56.333984375
-251869.288731 -65.5087890625
-251991.347994 -73.3239746094
-252113.407257 -80.0512695312
-252235.46652 -85.9803466797
-252357.525782 -91.3660888672
-252479.585045 -96.3845214844
-252601.644308 -101.10144043
-252723.703571 -105.454467773
-252845.762833 -109.250732422
-252967.822096 -112.181030273
-253089.881359 -113.844726562
-253211.940622 -113.787231445
-253333.999885 -111.544311523
-253456.059147 -106.688232422
-253578.11841 -98.8758544922
-253700.177673 -87.8902587891
-253822.236936 -73.6783447266
-253944.296198 -56.3758544922
-254066.355461 -36.3236083984
-254188.414724 -14.0706787109
-254310.473987 9.63623046875
-254432.53325 33.8754882812
-254554.592512 57.5860595703
-254676.651775 79.6143798828
-254798.711038 98.7705078125
-254920.770301 113.893310547
-255042.829563 123.91809082
-255164.888826 127.948974609
-255286.948089 125.32421875
-255409.007352 115.67956543
-255531.066614 98.9967041016
-255653.125877 75.6364746094
-255775.18514 46.3529052734
-255897.244403 12.2822265625
-256019.303666 -25.0930175781
-256141.362928 -64.0068359375
-256263.422191 -102.49609375
-256385.481454 -138.510253906
-256507.540717 -170.035644531
-256629.599979 -195.227539062
-256751.659242 -212.541503906
-256873.718505 -220.855102539
-256995.777768 -219.566040039
-257117.837031 -208.662231445
-257239.896293 -188.752075195
-257361.955556 -161.051513672
-257484.014819 -127.326171875
-257606.074082 -89.7878417969
-257728.133344 -50.9539794922
-257850.192607 -13.4748535156
-257972.25187 20.0555419922
-258094.311133 47.2944335938
-258216.370395 66.3316650391
-258338.429658 75.8470458984
-258460.488921 75.2259521484
-258582.548184 64.6252441406
-258704.607447 44.9794921875
-258826.666709 17.9466552734
-258948.725972 -14.2023925781
-259070.785235 -48.7495117188
-259192.844498 -82.7298583984
-259314.90376 -113.158447266
-259436.963023 -137.26184082
-259559.022286 -152.696533203
-259681.081549 -157.736572266
-259803.140811 -151.414794922
-259925.200074 -133.604614258
-260047.259337 -105.036743164
-260169.3186 -67.248046875
-260291.377863 -22.466796875
-260413.437125 26.5565185547
-260535.496388 76.7589111328
-260657.555651 124.998535156
-260779.614914 168.290771484
-260901.674176 204.032104492
-261023.733439 230.188598633
-261145.792702 245.438720703
-261267.851965 249.255249023
-261389.911228 241.926147461
-261511.97049 224.508056641
-261634.029753 198.72265625
-261756.089016 166.803466797
-261878.148279 131.306762695
-262000.207541 94.9040527344
-262122.266804 60.1735839844
-262244.326067 29.4061279297
-262366.38533 4.44226074219
-262488.444592 -13.4479980469
-262610.503855 -23.6346435547
-262732.563118 -26.1440429688
-262854.622381 -21.6212158203
-262976.681644 -11.2456054688
-263098.740906 3.39135742188
-263220.800169 20.4356689453
-263342.859432 37.9329833984
-263464.918695 53.9892578125
-263586.977957 66.9200439453
-263709.03722 75.373046875
-263831.096483 78.4185791016
-263953.155746 75.6030273438
-264075.215009 66.9602050781
-264197.274271 52.9857177734
-264319.333534 34.5765380859
-264441.392797 12.9428710938
-264563.45206 -10.4990234375
-264685.511322 -34.2436523438
-264807.570585 -56.8145751953
-264929.629848 -76.8741455078
-265051.689111 -93.3175048828
-265173.748373 -105.346069336
-265295.807636 -112.514282227
-265417.866899 -114.74987793
-265539.926162 -112.345336914
-265661.985425 -105.925170898
-265784.044687 -96.3880615234
-265906.10395 -84.8328857422
-266028.163213 -72.4704589844
-266150.222476 -60.5289306641
-266272.281738 -50.1591796875
-266394.341001 -42.3448486328
-266516.400264 -37.8249511719
-266638.459527 -37.0333251953
-266760.51879 -40.0596923828
-266882.578052 -46.6361083984
-267004.637315 -56.1489257812
-267126.696578 -67.6787109375
-267248.755841 -80.0662841797
-267370.815103 -91.9981689453
-267492.874366 -102.112304688
-267614.933629 -109.109985352
-267736.992892 -111.872070312
-267859.052154 -109.566162109
-267981.111417 -101.736938477
-268103.17068 -88.3731689453
-268225.229943 -69.9388427734
-268347.289206 -47.3686523438
-268469.348468 -22.0238037109
-268591.407731 4.39477539062
-268713.466994 29.9647216797
-268835.526257 52.6898193359
-268957.585519 70.6644287109
-269079.644782 82.2399902344
-269201.704045 86.1823730469
-269323.763308 81.8016357422
-269445.822571 69.0451660156
-269567.881833 48.5404052734
-269689.941096 21.5805664062
-269812.000359 -9.94750976562
-269934.059622 -43.6904296875
-270056.118884 -77.0053710938
-270178.178147 -107.169189453
-270300.23741 -131.606323242
-270422.296673 -148.115234375
-270544.355935 -155.071289062
-270666.415198 -151.588378906
-270788.474461 -137.623291016
-270910.533724 -114.0078125
-271032.592987 -82.4068603516
-271154.652249 -45.1997070312
-271276.711512 -5.29382324219
-271398.770775 34.1137695312
-271520.830038 69.8094482422
-271642.8893 98.8453369141
-271764.948563 118.80480957
-271887.007826 128.028808594
-272009.067089 125.779296875
-272131.126352 112.321044922
-272253.185614 88.9182128906
-272375.244877 57.7359619141
-272497.30414 21.66015625
-272619.363403 -15.9536132812
-272741.422665 -51.5792236328
-272863.481928 -81.83984375
-272985.541191 -103.820678711
-273107.600454 -115.345092773
-273229.659716 -115.187011719
-273351.718979 -103.198974609
-273473.778242 -80.3446044922
-273595.837505 -48.6280517578
-273717.896768 -10.92578125
-273839.95603 29.2609863281
-273962.015293 68.1179199219
-274084.074556 101.858642578
-274206.133819 127.069213867
-274328.193081 141.01940918
-274450.252344 141.916870117
-274572.311607 129.075195312
-274694.37087 102.983398438
-274816.430133 65.2691650391
-274938.489395 18.5574951172
-275060.548658 -33.759765625
-275182.607921 -87.8243408203
-275304.667184 -139.652832031
-275426.726446 -185.48828125
-275548.785709 -222.127441406
-275670.844972 -247.196289062
-275792.904235 -259.347290039
-275914.963497 -258.358398438
-276037.02276 -245.131835938
-276159.082023 -221.585693359
-276281.141286 -190.458129883
-276403.200549 -155.036499023
-276525.259811 -118.842285156
-276647.319074 -85.3015136719
-276769.378337 -57.4291992188
-276891.4376 -37.5614013672
-277013.496862 -27.1569824219
-277135.556125 -26.6844482422
-277257.615388 -35.6085205078
-277379.674651 -52.4703369141
-277501.733914 -75.0539550781
-277623.793176 -100.621948242
-277745.852439 -126.193603516
-277867.911702 -148.841552734
-277989.970965 -165.973144531
-278112.030227 -175.576171875
-278234.08949 -176.399169922
-278356.148753 -168.056152344
-278478.208016 -151.044311523
-278600.267278 -126.677001953
-278722.326541 -96.9387207031
-278844.385804 -64.2806396484
-278966.445067 -31.3758544922
-279088.50433 -0.85986328125
-279210.563592 24.9171142578
-279332.622855 44.10546875
-279454.682118 55.5151367188
-279576.741381 58.7088623047
-279698.800643 54.0197753906
-279820.859906 42.4962158203
-279942.919169 25.7800292969
-280064.978432 5.93359375
-280187.037695 -14.7668457031
-280309.096957 -34.0505371094
-280431.15622 -49.8598632812
-280553.215483 -60.5324707031
-280675.274746 -64.9359130859
-280797.334008 -62.5482177734
-280919.393271 -53.4758300781
-281041.452534 -38.4132080078
-281163.511797 -18.5498046875
-281285.571059 4.56408691406
-281407.630322 29.1771240234
-281529.689585 53.5051269531
-281651.748848 75.8902587891
-281773.808111 94.9382324219
-281895.867373 109.619628906
-282017.926636 119.328491211
-282139.985899 123.896484375
-282262.045162 123.563232422
-282384.104424 118.908691406
-282506.163687 110.761962891
-282628.22295 100.090698242
-282750.282213 87.8918457031
-282872.341476 75.0895996094
-282994.400738 62.4541015625
-283116.460001 50.5469970703
-283238.519264 39.697265625
-283360.578527 30.0084228516
-283482.637789 21.3907470703
-283604.697052 13.6170654297
-283726.756315 6.38879394531
-283848.815578 -0.594970703125
-283970.87484 -7.57238769531
-284092.934103 -14.6706542969
-284214.993366 -21.8735351562
-284337.052629 -29.0153808594
-284459.111892 -35.7950439453
-284581.171154 -41.8110351562
-284703.230417 -46.6118164062
-284825.28968 -49.7550048828
-284947.348943 -50.8664550781
-285069.408205 -49.6956787109
-285191.467468 -46.1552734375
-285313.526731 -40.3463134766
-285435.585994 -32.5612792969
-285557.645257 -23.2678222656
-285679.704519 -13.0733642578
-285801.763782 -2.67700195312
-285923.823045 7.18969726562
-286045.882308 15.8221435547
-286167.94157 22.6009521484
-286290.000833 27.0388183594
-286412.060096 28.8157958984
-286534.119359 27.7960205078
-286656.178621 24.0316162109
-286778.237884 17.7462158203
-286900.297147 9.30883789062
-287022.35641 -0.801879882812
-287144.415673 -12.0393066406
-287266.474935 -23.8289794922
-287388.534198 -35.6042480469
-287510.593461 -46.8370361328
-287632.652724 -57.0572509766
-287754.711986 -65.8646240234
-287876.771249 -72.9304199219
-287998.830512 -77.9952392578
-288120.889775 -80.8605957031
-288242.949038 -81.3826904297
-288365.0083 -79.4656982422
-288487.067563 -75.0612792969
-288609.126826 -68.1713867188
-288731.186089 -58.8580322266
-288853.245351 -47.2550048828
-288975.304614 -33.5816650391
-289097.363877 -18.1540527344
-289219.42314 -1.39245605469
-289341.482402 16.1805419922
-289463.541665 33.9517822266
-289585.600928 51.2407226562
-289707.660191 67.3323974609
-289829.719454 81.5222167969
-289951.778716 93.1633300781
-290073.837979 101.718994141
-290195.897242 106.80859375
-290317.956505 108.246826172
-290440.015767 106.068237305
-290562.07503 100.535888672
-290684.134293 92.130859375
-290806.193556 81.5211181641
-290928.252819 69.5152587891
-291050.312081 57.0001220703
-291172.371344 44.8703613281
-291294.430607 33.9564208984
-291416.48987 24.9560546875
-291538.549132 18.3759765625
-291660.608395 14.4920654297
-291782.667658 13.3275146484
-291904.726921 14.6563720703
-292026.786183 18.02734375
-292148.845446 22.8089599609
-292270.904709 28.2520751953
-292392.963972 33.5614013672
-292515.023235 37.970703125
-292637.082497 40.8154296875
-292759.14176 41.5939941406
-292881.201023 40.0151367188
-293003.260286 36.0225830078
-293125.319548 29.8017578125
-293247.378811 21.7606201172
-293369.438074 12.494140625
-293491.497337 2.73107910156
-293613.5566 -6.72875976562
-293735.615862 -15.0832519531
-293857.675125 -21.5932617188
-293979.734388 -25.6423339844
-294101.793651 -26.7834472656
-294223.852913 -24.7720947266
-294345.912176 -19.5810546875
-294467.971439 -11.3991699219
-294590.030702 -0.61376953125
-294712.089964 12.2181396484
-294834.149227 26.4112548828
-294956.20849 41.1961669922
-295078.267753 55.7664794922
-295200.327016 69.3266601562
-295322.386278 81.1333007812
-295444.445541 90.5324707031
-295566.504804 96.9903564453
-295688.564067 100.117553711
-295810.623329 99.6856689453
-295932.682592 95.6385498047
-296054.741855 88.0988769531
-296176.801118 77.3675537109
-296298.860381 63.9188232422
-296420.919643 48.3880615234
-296542.978906 31.5535888672
-296665.038169 14.3088378906
-296787.097432 -2.37341308594
-296909.156694 -17.4871826172
-297031.215957 -30.0462646484
-297153.27522 -39.1462402344
-297275.334483 -44.0278320312
-297397.393745 -44.1427001953
-297519.453008 -39.2100830078
-297641.512271 -29.2655029297
-297763.571534 -14.6887207031
-297885.630797 3.78784179688
-298007.690059 25.0992431641
-298129.749322 47.8953857422
-298251.808585 70.6159667969
-298373.867848 91.5914306641
-298495.92711 109.160400391
-298617.986373 121.799438477
-298740.045636 128.251342773
-298862.104899 127.643066406
-298984.164162 119.581420898
-299106.223424 104.213989258
-299228.282687 82.2529296875
-299350.34195 54.9500732422
-299472.401213 24.0272216797
-299594.460475 -8.43676757812
-299716.519738 -40.1557617188
-299838.579001 -68.8095703125
-299960.638264 -92.2286376953
-300082.697526 -108.573608398
-300204.756789 -116.494384766
-300326.816052 -115.251586914
-300448.875315 -104.793334961
-300570.934578 -85.7724609375
-300692.99384 -59.5078125
-300815.053103 -27.8848876953
-300937.112366 6.79040527344
-301059.171629 41.9790039062
-301181.230891 75.115234375
-301303.290154 103.819091797
-301425.349417 126.09387207
-301547.40868 140.489257812
-301669.467943 146.218383789
-301791.527205 143.21496582
-301913.586468 132.128173828
-302035.645731 114.252563477
-302157.704994 91.4006347656
-302279.764256 65.7319335938
-302401.823519 39.5500488281
-302523.882782 15.0919189453
-302645.942045 -5.67626953125
-302768.001307 -21.2340087891
-302890.06057 -30.6368408203
-303012.119833 -33.5909423828
-303134.179096 -30.4664306641
-303256.238359 -22.2451171875
-303378.297621 -10.4122314453
-303500.356884 3.19836425781
-303622.416147 16.5911865234
-303744.47541 27.8090820312
-303866.534672 35.1271972656
-303988.593935 37.2220458984
-304110.653198 33.3006591797
-304232.712461 23.1781005859
-304354.771724 7.29467773438
-304476.830986 -13.3237304688
-304598.890249 -37.1644287109
-304720.949512 -62.3665771484
-304843.008775 -86.8940429688
-304965.068037 -108.721435547
-305087.1273 -126.01574707
-305209.186563 -137.297241211
-305331.245826 -141.56652832
-305453.305088 -138.382324219
-305575.364351 -127.890625
-305697.423614 -110.797241211
-305819.482877 -88.2915039062
-305941.54214 -61.931640625
-306063.601402 -33.4987792969
-306185.660665 -4.83764648438
-306307.719928 22.298828125
-306429.779191 46.3933105469
-306551.838453 66.2758789062
-306673.897716 81.1989746094
-306795.956979 90.8718261719
-306918.016242 95.4483642578
-307040.075504 95.4774169922
-307162.134767 91.8177490234
-307284.19403 85.5329589844
-307406.253293 77.7716064453
-307528.312556 69.6518554688
-307650.371818 62.1544189453
-307772.431081 56.0405273438
-307894.490344 51.7958984375
-308016.549607 49.6083984375
-308138.608869 49.3760986328
-308260.668132 50.7456054688
-308382.727395 53.1732177734
-308504.786658 56.0012207031
-308626.845921 58.5402832031
-308748.905183 60.1517333984
-308870.964446 60.3162841797
-308993.023709 58.6883544922
-309115.082972 55.1280517578
-309237.142234 49.7099609375
-309359.201497 42.7100830078
-309481.26076 34.5714111328
-309603.320023 25.8566894531
-309725.379285 17.1889648438
-309847.438548 9.19104003906
-309969.497811 2.42700195312
-310091.557074 -2.64868164062
-310213.616337 -5.728515625
-310335.675599 -6.67431640625
-310457.734862 -5.52416992188
-310579.794125 -2.48327636719
-310701.853388 2.09924316406
-310823.91265 7.76416015625
-310945.971913 13.9836425781
-311068.031176 20.2062988281
-311190.090439 25.9027099609
-311312.149702 30.6077880859
-311434.208964 33.9569091797
-311556.268227 35.7152099609
-311678.32749 35.7958984375
-311800.386753 34.2712402344
-311922.446015 31.3701171875
-312044.505278 27.4678955078
-312166.564541 23.0655517578
-312288.623804 18.7590332031
-312410.683066 15.2020263672
-312532.742329 13.0609130859
-312654.801592 12.9652099609
-312776.860855 15.4559326172
-312898.920118 20.9338378906
-313020.97938 29.6121826172
-313143.038643 41.4770507812
-313265.097906 56.2589111328
-313387.157169 73.4213867188
-313509.216431 92.1671142578
-313631.275694 111.466674805
-313753.334957 130.10949707
-313875.39422 146.773803711
-313997.453483 160.117431641
-314119.512745 168.880493164
-314241.572008 171.992797852
-314363.631271 168.680053711
-314485.690534 158.556396484
-314607.749796 141.69543457
-314729.809059 118.671264648
-314851.868322 90.5610351562
-314973.927585 58.9057617188
-315095.986847 25.6301269531
-315218.04611 -7.07849121094
-315340.105373 -36.9230957031
-315462.164636 -61.6704101562
-315584.223899 -79.3332519531
-315706.283161 -88.345703125
-315828.342424 -87.7144775391
-315950.401687 -77.1324462891
-316072.46095 -57.0404052734
-316194.520212 -28.6313476562
-316316.579475 6.21057128906
-316438.638738 45.0311279297
-316560.698001 84.9818115234
-316682.757264 123.036254883
-316804.816526 156.230712891
-316926.875789 181.908935547
-317048.935052 197.948242188
-317170.994315 202.947998047
-317293.053577 196.361450195
-317415.11284 178.557128906
-317537.172103 150.803710938
-317659.231366 115.176025391
-317781.290628 74.3891601562
-317903.349891 31.5749511719
-318025.409154 -9.98217773438
-318147.468417 -47.1247558594
-318269.52768 -77.0943603516
-318391.586942 -97.7700195312
-318513.646205 -107.851074219
-318635.705468 -106.968505859
-318757.764731 -95.7120361328
-318879.823993 -75.5709228516
-319001.883256 -48.79296875
-319123.942519 -18.1745605469
-319246.001782 13.1993408203
-319368.061045 42.2423095703
-319490.120307 66.1514892578
-319612.17957 82.66796875
-319734.238833 90.2843017578
-319856.298096 88.3819580078
-319978.357358 77.2861328125
-320100.416621 58.2307128906
-320222.475884 33.2392578125
-320344.535147 4.93237304688
-320466.594409 -23.7220458984
-320588.653672 -49.6890869141
-320710.712935 -70.1520996094
-320832.772198 -82.7797851562
-320954.831461 -85.9439697266
-321076.890723 -78.8743896484
-321198.949986 -61.7316894531
-321321.009249 -35.5955810547
-321443.068512 -2.36877441406
-321565.127774 35.3928222656
-321687.187037 74.7094726562
-321809.2463 112.439208984
-321931.305563 145.554931641
-322053.364826 171.404174805
-322175.424088 187.932006836
-322297.483351 193.848876953
-322419.542614 188.725097656
-322541.601877 173.009399414
-322663.661139 147.970703125
-322785.720402 115.569335938
-322907.779665 78.2756347656
-323029.838928 38.84765625
-323151.89819 0.098388671875
-323273.957453 -35.3364257812
-323396.016716 -65.2001953125
-323518.075979 -87.775390625
-323640.135242 -101.989379883
-323762.194504 -107.457397461
-323884.253767 -104.465820312
-324006.31303 -93.8973388672
-324128.372293 -77.1136474609
-324250.431555 -55.8049316406
-324372.490818 -31.8251953125
-324494.550081 -7.03002929688
-324616.609344 16.8709716797
-324738.668607 38.4331054688
-324860.727869 56.5571289062
-324982.787132 70.5314941406
-325104.846395 80.0330810547
-325226.905658 85.0946044922
-325348.96492 86.0428466797
-325471.024183 83.4206542969
-325593.083446 77.9022216797
-325715.142709 70.2120361328
-325837.201971 61.0549316406
-325959.261234 51.0655517578
-326081.320497 40.77734375
-326203.37976 30.6127929688
-326325.439023 20.8927001953
-326447.498285 11.8559570312
-326569.557548 3.68688964844
-326691.616811 -3.45764160156
-326813.676074 -9.42846679688
-326935.735336 -14.0750732422
-327057.794599 -17.2493896484
-327179.853862 -18.8221435547
-327301.913125 -18.7113037109
-327423.972388 -16.9125976562
-327546.03165 -13.5330810547
-327668.090913 -8.81530761719
-327790.150176 -3.14855957031
-327912.209439 2.9375
-328034.268701 8.79907226562
-328156.327964 13.7254638672
-328278.387227 17.0021972656
-328400.44649 17.9858398438
-328522.505752 16.1822509766
-328644.565015 11.3192138672
-328766.624278 3.40270996094
-328888.683541 -7.24755859375
-329010.742804 -19.9948730469
-329132.802066 -33.9127197266
-329254.861329 -47.8469238281
-329376.920592 -60.5045166016
-329498.979855 -70.5670166016
-329621.039117 -76.8123779297
-329743.09838 -78.2395019531
-329865.157643 -74.1778564453
-329987.216906 -64.3729248047
-330109.276169 -49.0368652344
-330231.335431 -28.857421875
-330353.394694 -4.96350097656
-330475.453957 21.1535644531
-330597.51322 47.7547607422
-330719.572482 72.9937744141
-330841.631745 95.0733642578
-330963.691008 112.399047852
-331085.750271 123.719482422
-331207.809533 128.234741211
-331329.868796 125.66784668
-331451.928059 116.287353516
-331573.987322 100.880493164
-331696.046585 80.6804199219
-331818.105847 57.2521972656
-331940.16511 32.3497314453
-332062.224373 7.76000976562
-332184.283636 -14.8558349609
-332306.342898 -34.1032714844
-332428.402161 -48.9664306641
-332550.461424 -58.8812255859
-332672.520687 -63.7623291016
-332794.57995 -63.9826660156
-332916.639212 -60.3072509766
-333038.698475 -53.7934570312
-333160.757738 -45.6634521484
-333282.817001 -37.1667480469
-333404.876263 -29.4462890625
-333526.935526 -23.4217529297
-333648.994789 -19.7021484375
-333771.054052 -18.5374755859
-333893.113314 -19.8110351562
-334015.172577 -23.0755615234
-334137.23184 -27.6243896484
-334259.291103 -32.5915527344
-334381.350366 -37.0676269531
-334503.409628 -40.2178955078
-334625.468891 -41.3892822266
-334747.528154 -40.1929931641
-334869.587417 -36.5545654297
-334991.646679 -30.7250976562
-335113.705942 -23.2517089844
-335235.765205 -14.9116210938
-335357.824468 -6.61572265625
-335479.883731 0.704467773438
-335601.942993 6.21740722656
-335724.002256 9.30114746094
-335846.061519 9.63293457031
-335968.120782 7.24584960938
-336090.180044 2.544921875
-336212.239307 -3.71997070312
-336334.29857 -10.5223388672
-336456.357833 -16.6630859375
-336578.417095 -20.8989257812
-336700.476358 -22.0823974609
-336822.535621 -19.2996826172
-336944.594884 -11.9891357422
-337066.654147 -0.0289306640625
-337188.713409 16.2180175781
-337310.772672 35.9064941406
-337432.831935 57.7618408203
-337554.891198 80.1789550781
-337676.95046 101.357299805
-337799.009723 119.463500977
-337921.068986 132.801391602
-338043.128249 139.976196289
-338165.187512 140.035400391
-338287.246774 132.572387695
-338409.306037 117.780273438
-338531.3653 96.4538574219
-338653.424563 69.9329833984
-338775.483825 39.9974365234
-338897.543088 8.71667480469
-339019.602351 -21.7258300781
-339141.661614 -49.2230224609
-339263.720876 -71.9270019531
-339385.780139 -88.4107666016
-339507.839402 -97.7926025391
-339629.898665 -99.8076171875
-339751.957928 -94.8275146484
-339874.01719 -83.8186035156
-339996.076453 -68.2464599609
-340118.135716 -49.935546875
-340240.194979 -30.8962402344
-340362.254241 -13.1348876953
-340484.313504 1.53332519531
-340606.372767 11.6541748047
-340728.43203 16.2677001953
-340850.491293 14.9957275391
-340972.550555 8.07385253906
-341094.609818 -3.67358398438
-341216.669081 -18.916015625
-341338.728344 -35.9447021484
-341460.787606 -52.8371582031
-341582.846869 -67.6424560547
-341704.906132 -78.5697021484
-341826.965395 -84.1608886719
-341949.024657 -83.4360351562
-342071.08392 -75.9926757812
-342193.143183 -62.0543212891
-342315.202446 -42.4599609375
-342437.261709 -18.599609375
-342559.320971 7.70422363281
-342681.380234 34.3519287109
-342803.439497 59.1510009766
-342925.49876 80.009765625
-343047.558022 95.1234130859
-343169.617285 103.137939453
-343291.676548 103.275634766
-343413.735811 95.4113769531
-343535.795074 80.0925292969
-343657.854336 58.5025634766
-343779.913599 32.369140625
-343901.972862 3.82458496094
-344024.032125 -24.7672119141
-344146.091387 -51.0069580078
-344268.15065 -72.6566162109
-344390.209913 -87.8266601562
-344512.269176 -95.1317138672
-344634.328438 -93.8074951172
-344756.387701 -83.7734375
-344878.446964 -65.6403808594
-345000.506227 -40.6606445312
-345122.56549 -10.6235351562
-345244.624752 22.2901611328
-345366.684015 55.6892089844
-345488.743278 87.1671142578
-345610.802541 114.499023438
-345732.861803 135.821044922
-345854.921066 149.781616211
-345976.980329 155.645385742
-346099.039592 153.348388672
-346221.098855 143.49621582
-346343.158117 127.304077148
-346465.21738 106.490112305
-346587.276643 83.1253662109
-346709.335906 59.4549560547
-346831.395168 37.7081298828
-346953.454431 19.9107666016
-347075.513694 7.71618652344
-347197.572957 2.27014160156
-347319.632219 4.12023925781
-347441.691482 13.1760253906
-347563.750745 28.7250976562
-347685.810008 49.5007324219
-347807.869271 73.7954101562
-347929.928533 99.6119384766
-348051.987796 124.833740234
-348174.047059 147.405395508
-348296.106322 165.501831055
-348418.165584 177.676757812
-348540.224847 182.973022461
-348662.28411 180.989868164
-348784.343373 171.899536133
-348906.402636 156.414428711
-349028.461898 135.708618164
-349150.521161 111.301513672
-349272.580424 84.9166259766
-349394.639687 58.3275146484
-349516.698949 33.2075195312
-349638.758212 10.9947509766
-349760.817475 -7.21240234375
-349882.876738 -20.7232666016
-350004.936 -29.2801513672
-350126.995263 -33.0389404297
-350249.054526 -32.5104980469
-350371.113789 -28.470703125
-350493.173052 -21.84765625
-350615.232314 -13.6024169922
-350737.291577 -4.61193847656
-350859.35084 4.42749023438
-350981.410103 13.0708007812
-351103.469365 21.1571044922
-351225.528628 28.8056640625
-351347.587891 36.3726806641
-351469.647154 44.3751220703
-351591.706417 53.3930664062
-351713.765679 63.9580078125
-351835.824942 76.4444580078
-351957.884205 90.9765625
-352079.943468 107.362060547
-352202.00273 125.062255859
-352324.061993 143.205078125
-352446.121256 160.639770508
-352568.180519 176.031982422
-352690.239781 187.988037109
-352812.299044 195.197387695
-352934.358307 196.579345703
-353056.41757 191.416870117
-353178.476833 179.463989258
-353300.536095 161.010131836
-353422.595358 136.89831543
-353544.654621 108.486572266
-353666.713884 77.5574951172
-353788.773146 46.1809082031
-353910.832409 16.5421142578
-354032.891672 -9.24987792969
-354154.950935 -29.3560791016
-354277.010197 -42.3823242188
-354399.06946 -47.5192871094
-354521.128723 -44.6334228516
-354643.187986 -34.2967529297
-354765.247249 -17.7509765625
-354887.306511 3.19006347656
-355009.365774 26.2945556641
-355131.425037 49.1092529297
-355253.4843 69.1796875
-355375.543562 84.2729492188
-355497.602825 92.5859375
-355619.662088 92.9134521484
-355741.721351 84.7637939453
-355863.780614 68.4084472656
-355985.839876 44.8615722656
-356107.899139 15.7905273438
-356229.958402 -16.6345214844
-356352.017665 -49.9381103516
-356474.076927 -81.5649414062
-356596.13619 -109.110107422
-356718.195453 -130.535400391
-356840.254716 -144.349731445
-356962.313978 -149.733520508
-357084.373241 -146.600463867
-357206.432504 -135.588623047
-357328.491767 -117.98046875
-357450.55103 -95.5651855469
-357572.610292 -70.4545898438
-357694.669555 -44.8696289062
-357816.728818 -20.9229736328
-357938.788081 -0.417602539062
-358060.847343 15.3201904297
-358182.906606 25.5546875
-358304.965869 30.1920166016
-358427.025132 29.7645263672
-358549.084395 25.3498535156
-358671.143657 18.4357910156
-358793.20292 10.7431640625
-358915.262183 4.02685546875
-359037.321446 -0.123046875
-359159.380708 -0.463256835938
-359281.439971 3.76318359375
-359403.499234 12.7355957031
-359525.558497 26.0302734375
-359647.617759 42.6573486328
-359769.677022 61.1586914062
-359891.736285 79.7562255859
-360013.795548 96.5349121094
-360135.854811 109.641479492
-360257.914073 117.478393555
-360379.973336 118.873168945
-360502.032599 113.206054688
-360624.091862 100.481567383
-360746.151124 81.3393554688
-360868.210387 57.0
-360990.26965 29.1536865234
-361112.328913 -0.197998046875
-361234.388176 -28.9321289062
-361356.447438 -55.0045166016
-361478.506701 -76.6428222656
-361600.565964 -92.5133056641
-361722.625227 -101.842285156
-361844.684489 -104.484741211
-361966.743752 -100.929199219
-362088.803015 -92.2427978516
-362210.862278 -79.9614257812
-362332.92154 -65.9333496094
-362454.980803 -52.13671875
-362577.040066 -40.4853515625
-362699.099329 -32.6429443359
-362821.158592 -29.8636474609
-362943.217854 -32.873046875
-363065.277117 -41.8012695312
-363187.33638 -56.1721191406
-363309.395643 -74.9505615234
-363431.454905 -96.6394042969
-363553.514168 -119.419311523
-363675.573431 -141.314331055
-363797.632694 -160.369750977
-363919.691957 -174.823242188
-364041.751219 -183.257080078
-364163.810482 -184.715942383
-364285.869745 -178.780273438
-364407.929008 -165.595336914
-364529.98827 -145.849121094
-364652.047533 -120.707885742
-364774.106796 -91.7159423828
-364896.166059 -60.6691894531
-365018.225321 -29.4786376953
-365140.284584 -0.029541015625
-365262.343847 25.9440917969
-365384.40311 46.9660644531
-365506.462373 61.8958740234
-365628.521635 69.9758300781
-365750.580898 70.8441162109
-365872.640161 64.5220947266
-365994.699424 51.3746337891
-366116.758686 32.0545654297
-366238.817949 7.43725585938
-366360.877212 -21.4482421875
-366482.936475 -53.4827880859
-366604.995738 -87.5128173828
-366727.055 -122.396118164
-366849.114263 -157.032836914
-366971.173526 -190.387573242
-367093.232789 -221.501953125
-367215.292051 -249.502319336
-367337.351314 -273.604858398
-367459.410577 -293.124145508
-367581.46984 -307.483276367
-367703.529102 -316.229736328
-367825.588365 -319.055053711
-367947.647628 -315.817504883
-368069.706891 -306.562133789
-368191.766154 -291.538818359
-368313.825416 -271.209838867
-368435.884679 -246.247680664
-368557.943942 -217.518554688
-368680.003205 -186.050292969
-368802.062467 -152.989257812
-368924.12173 -119.54284668
-369046.180993 -86.9172363281
-369168.240256 -56.2510986328
-369290.299519 -28.5540771484
-369412.358781 -4.6533203125
-369534.418044 14.8471679688
-369656.477307 29.5891113281
-369778.53657 39.4638671875
-369900.595832 44.5999755859
-370022.655095 45.3315429688
-370144.714358 42.1569824219
-370266.773621 35.6882324219
-370388.832883 26.5991210938
-370510.892146 15.5772705078
-370632.951409 3.28442382812
-370755.010672 -9.67175292969
-370877.069935 -22.7514648438
-370999.129197 -35.4832763672
-371121.18846 -47.4534912109
-371243.247723 -58.2875976562
-371365.306986 -67.62890625
-371487.366248 -75.119140625
-371609.425511 -80.3873291016
-371731.484774 -83.0490722656
-371853.544037 -82.7204589844
-371975.6033 -79.0445556641
-372097.662562 -71.7326660156
-372219.721825 -60.6107177734
-372341.781088 -45.6715087891
-372463.840351 -27.1199951172
-372585.899613 -5.40893554688
-372707.958876 18.7452392578
-372830.018139 44.3674316406
-372952.077402 70.2564697266
-373074.136664 95.0451660156
-373196.195927 117.281616211
-373318.25519 135.530517578
-373440.314453 148.484863281
-373562.373716 155.076293945
-373684.432978 154.577270508
-373806.492241 146.680541992
-373928.551504 131.55065918
-374050.610767 109.838012695
-374172.670029 82.6540527344
-374294.729292 51.5069580078
-374416.788555 18.2023925781
-374538.847818 -15.2836914062
-374660.907081 -46.9486083984
-374782.966343 -74.9107666016
-374905.025606 -97.5493164062
-375027.084869 -113.621826172
-375149.144132 -122.349609375
-375271.203394 -123.464233398
-375393.262657 -117.209350586
-375515.32192 -104.299316406
-375637.381183 -85.8377685547
-375759.440445 -63.2077636719
-375881.499708 -37.9395751953
-376003.558971 -11.5743408203
-376125.618234 14.4663085938
-376247.677497 38.9907226562
-376369.736759 61.1165771484
-376491.796022 80.3139648438
-376613.855285 96.408203125
-376735.914548 109.541259766
-376857.97381 120.102661133
-376980.033073 128.633911133
-377102.092336 135.719848633
-377224.151599 141.881103516
-377346.210862 147.479125977
-377468.270124 152.644897461
-377590.329387 157.243164062
-377712.38865 160.871582031
-377834.447913 162.901245117
-377956.507175 162.551025391
-378078.566438 158.98815918
-378200.625701 151.446166992
-378322.684964 139.344604492
-378444.744226 122.397827148
-378566.803489 100.698120117
-378688.862752 74.765625
-378810.922015 45.5538330078
-378932.981278 14.4097900391
-379055.04054 -17.0089111328
-379177.099803 -46.8563232422
-379299.159066 -73.24609375
-379421.218329 -94.4133300781
-379543.277591 -108.875488281
-379665.336854 -115.572753906
-379787.396117 -113.98046875
-379909.45538 -104.173706055
-380031.514643 -86.8436279297
-380153.573905 -63.2576904297
-380275.633168 -35.1690673828
-380397.692431 -4.68212890625
-380519.751694 25.9176025391
-380641.810956 54.3479003906
-380763.870219 78.5187988281
-380885.929482 96.7037353516
-381007.988745 107.681884766
-381130.048007 110.835693359
-381252.10727 106.196289062
-381374.166533 94.43359375
-381496.225796 76.791015625
-381618.285059 54.9730224609
-381740.344321 30.9932861328
-381862.403584 7.00146484375
-381984.462847 -14.9001464844
-382106.52211 -32.8306884766
-382228.581372 -45.2814941406
-382350.640635 -51.2314453125
-382472.699898 -50.2166748047
-382594.759161 -42.3513183594
-382716.818424 -28.2982177734
-382838.877686 -9.19384765625
-382960.936949 13.4617919922
-383082.996212 37.9445800781
-383205.055475 62.4537353516
-383327.114737 85.2608642578
-383449.174 104.84362793
-383571.233263 119.995117188
-383693.292526 129.89831543
-383815.351788 134.1640625
-383937.411051 132.828857422
-384059.470314 126.317993164
-384181.529577 115.377807617
-384303.58884 100.985961914
-384425.648102 84.2518310547
-384547.707365 66.3125
-384669.766628 48.2407226562
-384791.825891 30.9655761719
-384913.885153 15.2199707031
-385035.944416 1.50988769531
-385158.003679 -9.88745117188
-385280.062942 -18.90234375
-385402.122205 -25.630859375
-385524.181467 -30.2816162109
-385646.24073 -33.1148681641
-385768.299993 -34.3841552734
-385890.359256 -34.2850341797
-386012.418518 -32.9191894531
-386134.477781 -30.2735595703
-386256.537044 -26.220703125
-386378.596307 -20.5360107422
-386500.655569 -12.9326171875
-386622.714832 -3.10522460938
-386744.774095 9.21618652344
-386866.833358 24.21484375
-386988.892621 41.9379882812
-387110.951883 62.2619628906
-387233.011146 84.8680419922
-387355.070409 109.237670898
-387477.129672 134.665039062
-387599.188934 160.287109375
-387721.248197 185.128540039
-387843.30746 208.158813477
-387965.366723 228.355834961
-388087.425986 244.770751953
-388209.485248 256.590942383
-388331.544511 263.194213867
-388453.603774 264.19140625
-388575.663037 259.45324707
-388697.722299 249.121582031
-388819.781562 233.602416992
-388941.840825 213.542480469
-389063.900088 189.792114258
-389185.95935 163.354370117
-389308.018613 135.327636719
-389430.077876 106.842041016
-389552.137139 78.9974365234
-389674.196402 52.8033447266
-389796.255664 29.1267089844
-389918.314927 8.64990234375
-390040.37419 -8.15795898438
-390162.433453 -21.0562744141
-390284.492715 -30.0346679688
-390406.551978 -35.2979736328
-390528.611241 -37.2397460938
-390650.670504 -36.4053955078
-390772.729767 -33.4453125
-390894.789029 -29.0643310547
-391016.848292 -23.9699707031
-391138.907555 -18.8215332031
-391260.966818 -14.1856689453
-391383.02608 -10.5020751953
-391505.085343 -8.05700683594
-391627.144606 -6.97314453125
-391749.203869 -7.21105957031
-391871.263131 -8.58386230469
-391993.322394 -10.7836914062
-392115.381657 -13.4178466797
-392237.44092 -16.0516357422
-392359.500183 -18.2520751953
-392481.559445 -19.6320800781
-392603.618708 -19.8879394531
-392725.677971 -18.8295898438
-392847.737234 -16.3995361328
-392969.796496 -12.6772460938
-393091.855759 -7.87280273438
-393213.915022 -2.30639648438
-393335.974285 3.62268066406
-393458.033548 9.47399902344
-393580.09281 14.8087158203
-393702.152073 19.2312011719
-393824.211336 22.4274902344
-393946.270599 24.1948242188
-394068.329861 24.4610595703
-394190.389124 23.2904052734
-394312.448387 20.876953125
-394434.50765 17.5236816406
-394556.566912 13.6136474609
-394678.626175 9.57019042969
-394800.685438 5.81665039062
-394922.744701 2.73413085938
-395044.803964 0.624633789062
-395166.863226 -0.316528320312
-395288.922489 -0.0194091796875
-395410.981752 1.45764160156
-395533.041015 3.93481445312
-395655.100277 7.13122558594
-395777.15954 10.6951904297
-395899.218803 14.2398681641
-396021.278066 17.3824462891
-396143.337329 19.7802734375
-396265.396591 21.1633300781
-396387.455854 21.3564453125
-396509.515117 20.2930908203
-396631.57438 18.013671875
-396753.633642 14.6571044922
-396875.692905 10.4389648438
-396997.752168 5.62561035156
-397119.811431 0.501831054688
-397241.870693 -4.65869140625
-397363.929956 -9.6220703125
-397485.989219 -14.2135009766
-397608.048482 -18.3295898438
-397730.107745 -21.9399414062
-397852.167007 -25.0805664062
-397974.22627 -27.8361816406
-398096.285533 -30.3198242188
-398218.344796 -32.6472167969
-398340.404058 -34.9134521484
-398462.463321 -37.171875
-398584.522584 -39.4211425781
-398706.581847 -41.5994873047
-398828.64111 -43.5883789062
-398950.700372 -45.2257080078
-399072.759635 -46.3243408203
-399194.818898 -46.6971435547
-399316.878161 -46.1813964844
-399438.937423 -44.6632080078
-399560.996686 -42.0943603516
-399683.055949 -38.5031738281
-399805.115212 -33.9956054688
-399927.174474 -28.7458496094
-400049.233737 -22.9796142578
-400171.293 -16.9508056641
