# Supplementary material for: Potential Multiaxial Molecular Ferroelectricity through Chiral Cation Replacement
Source: Cryst Growth Des. 2025 Jul 21;25(15):6237–47. doi: 10.1021/acs.cgd.5c00666 (PMC12332970; doi:10.1021/acs.cgd.5c00666)
Supplement: Supplementary file 2 [file cg5c00666_si_002.zip › NMR/Static 1H spectra/-50.txt]

400171.293 62.2526855469
400049.233737 32.8986816406
399927.174474 -0.2978515625
399805.115212 -34.5291748047
399683.055949 -66.8813476562
399560.996686 -94.6148681641
399438.937423 -115.425292969
399316.878161 -127.658081055
399194.818898 -130.458007812
399072.759635 -123.836669922
398950.700372 -108.655151367
398828.64111 -86.5246582031
398706.581847 -59.6356201172
398584.522584 -30.5350341797
398462.463321 -1.876953125
398340.404058 23.8336181641
398218.344796 44.4688720703
398096.285533 58.4639892578
397974.22627 64.9388427734
397852.167007 63.7484130859
397730.107745 55.4543457031
397608.048482 41.2308349609
397485.989219 22.7093505859
397363.929956 1.78820800781
397241.870693 -19.5776367188
397119.811431 -39.5798339844
396997.752168 -56.7312011719
396875.692905 -69.9967041016
396753.633642 -78.8666992188
396631.57438 -83.3662109375
396509.515117 -84.0030517578
396387.455854 -81.6643066406
396265.396591 -77.4713134766
396143.337329 -72.6166992188
396021.278066 -68.1989746094
395899.218803 -65.0766601562
395777.15954 -63.7559814453
395655.100277 -64.3302001953
395533.041015 -66.4693603516
395410.981752 -69.4680175781
395288.922489 -72.3381347656
395166.863226 -73.9410400391
395044.803964 -73.1380615234
394922.744701 -68.9434814453
394800.685438 -60.6618652344
394678.626175 -47.9919433594
394556.566912 -31.0849609375
394434.50765 -10.5517578125
394312.448387 12.5848388672
394190.389124 36.9874267578
394068.329861 61.1361083984
393946.270599 83.4862060547
393824.211336 102.631225586
393702.152073 117.450683594
393580.09281 127.229736328
393458.033548 131.732788086
393335.974285 131.227294922
393213.915022 126.449951172
393091.855759 118.522583008
392969.796496 108.824829102
392847.737234 98.8381347656
392725.677971 89.9793701172
392603.618708 83.4417724609
392481.559445 80.060546875
392359.500183 80.2199707031
392237.44092 83.8111572266
392115.381657 90.2453613281
391993.322394 98.5227050781
391871.263131 107.346923828
391749.203869 115.276123047
391627.144606 120.889526367
391505.085343 122.955200195
391383.02608 120.576171875
391260.966818 113.302246094
391138.907555 101.191772461
391016.848292 84.8181152344
390894.789029 65.2186279297
390772.729767 43.7916259766
390650.670504 22.1535644531
390528.611241 1.96838378906
390406.551978 -15.2254638672
390284.492715 -28.1806640625
390162.433453 -36.0720214844
390040.37419 -38.5830078125
389918.314927 -35.9396972656
389796.255664 -28.8811035156
389674.196402 -18.5777587891
389552.137139 -6.49938964844
389430.077876 5.74780273438
389308.018613 16.6031494141
389185.95935 24.7244873047
389063.900088 29.1411132812
388941.840825 29.3645019531
388819.781562 25.4465332031
388697.722299 17.9786376953
388575.663037 8.02783203125
388453.603774 -2.9765625
388331.544511 -13.4044189453
388209.485248 -21.6037597656
388087.425986 -26.0914306641
387965.366723 -25.7255859375
387843.30746 -19.84375
387721.248197 -8.35339355469
387599.188934 8.23889160156
387477.129672 28.8636474609
387355.070409 51.9809570312
387233.011146 75.7291259766
387110.951883 98.1081542969
386988.892621 117.180053711
386866.833358 131.267944336
386744.774095 139.128295898
386622.714832 140.082763672
386500.655569 134.092407227
386378.596307 121.766113281
386256.537044 104.304443359
386134.477781 83.3802490234
386012.418518 60.9719238281
385890.359256 39.1624755859
385768.299993 19.9276123047
385646.24073 4.93286132812
385524.181467 -4.63818359375
385402.122205 -8.20935058594
385280.062942 -5.87280273438
385158.003679 1.61254882812
385035.944416 12.8956298828
384913.885153 26.1629638672
384791.825891 39.3201904297
384669.766628 50.2010498047
384547.707365 56.7847900391
384425.648102 57.4038085938
384303.58884 50.9146728516
384181.529577 36.8240966797
384059.470314 15.3492431641
383937.411051 -12.5847167969
383815.351788 -45.4182128906
383693.292526 -81.0837402344
383571.233263 -117.18359375
383449.174 -151.194213867
383327.114737 -180.680541992
383205.055475 -203.49987793
383082.996212 -217.977539062
382960.936949 -223.037841797
382838.877686 -218.28112793
382716.818424 -204.0
382594.759161 -181.137939453
382472.699898 -151.193847656
382350.640635 -116.085327148
382228.581372 -77.984375
382106.52211 -39.1416015625
381984.462847 -1.71398925781
381862.403584 32.3843994141
381740.344321 61.6042480469
381618.285059 84.8395996094
381496.225796 101.463745117
381374.166533 111.322387695
381252.10727 114.689941406
381130.048007 112.193847656
381007.988745 104.722167969
380885.929482 93.3198242188
380763.870219 79.0919189453
380641.810956 63.1151123047
380519.751694 46.3712158203
380397.692431 29.7021484375
380275.633168 13.7880859375
380153.573905 -0.851196289062
380031.514643 -13.8413085938
379909.45538 -24.9250488281
379787.396117 -33.9331054688
379665.336854 -40.7570800781
379543.277591 -45.3312988281
379421.218329 -47.6246337891
379299.159066 -47.6473388672
379177.099803 -45.4649658203
379055.04054 -41.2221679688
378932.981278 -35.1652832031
378810.922015 -27.6624755859
378688.862752 -19.2105712891
378566.803489 -10.4298095703
378444.744226 -2.03735351562
378322.684964 5.1962890625
378200.625701 10.5084228516
378078.566438 13.2152099609
377956.507175 12.7878417969
377834.447913 8.92602539062
377712.38865 1.615234375
377590.329387 -8.83459472656
377468.270124 -21.7813720703
377346.210862 -36.2736816406
377224.151599 -51.1069335938
377102.092336 -64.9125976562
376980.033073 -76.2689208984
376857.97381 -83.8275146484
376735.914548 -86.4448242188
376613.855285 -83.3029785156
376491.796022 -74.0087890625
376369.736759 -58.6617431641
376247.677497 -37.8790283203
376125.618234 -12.7757568359
376003.558971 15.1007080078
375881.499708 43.8795166016
375759.440445 71.5075683594
375637.381183 95.9146728516
375515.32192 115.184570312
375393.262657 127.719970703
375271.203394 132.383666992
375149.144132 128.604980469
375027.084869 116.439819336
374905.025606 96.5783691406
374782.966343 70.3006591797
374660.907081 39.3811035156
374538.847818 5.95251464844
374416.788555 -27.6591796875
374294.729292 -59.1175537109
374172.670029 -86.2531738281
374050.610767 -107.23059082
373928.551504 -120.6796875
373806.492241 -125.790161133
373684.432978 -122.356201172
373562.373716 -110.770874023
373440.314453 -91.9732666016
373318.25519 -67.3536376953
373196.195927 -38.626953125
373074.136664 -7.68615722656
372952.077402 23.5466308594
372830.018139 53.2666015625
372707.958876 79.9058837891
372585.899613 102.229125977
372463.840351 119.391479492
372341.781088 130.958129883
372219.721825 136.888549805
372097.662562 137.48840332
371975.6033 133.338623047
371853.544037 125.208129883
371731.484774 113.965332031
371609.425511 100.490966797
371487.366248 85.6082763672
371365.306986 70.0294189453
371243.247723 54.3272705078
371121.18846 38.9281005859
370999.129197 24.1254882812
370877.069935 10.1104736328
370755.010672 -2.98986816406
370632.951409 -15.0714111328
370510.892146 -26.0161132812
370388.832883 -35.6665039062
370266.773621 -43.8133544922
370144.714358 -50.2015380859
370022.655095 -54.5500488281
369900.595832 -56.5858154297
369778.53657 -56.0855712891
369656.477307 -52.9195556641
369534.418044 -47.0910644531
369412.358781 -38.7664794922
369290.299519 -28.2879638672
369168.240256 -16.1705322266
369046.180993 -3.076171875
368924.12173 10.2269287109
368802.062467 22.9222412109
368680.003205 34.2086181641
368557.943942 43.3684082031
368435.884679 49.8293457031
368313.825416 53.2141113281
368191.766154 53.3725585938
368069.706891 50.3912353516
367947.647628 44.5815429688
367825.588365 36.4439697266
367703.529102 26.6162109375
367581.46984 15.8070068359
367459.410577 4.72570800781
367337.351314 -5.98608398438
367215.292051 -15.8127441406
367093.232789 -24.4049072266
366971.173526 -31.5999755859
366849.114263 -37.4169921875
366727.055 -42.0305175781
366604.995738 -45.7236328125
366482.936475 -48.8256835938
366360.877212 -51.646484375
366238.817949 -54.4090576172
366116.758686 -57.1959228516
365994.699424 -59.9117431641
365872.640161 -62.2705078125
365750.580898 -63.8093261719
365628.521635 -63.9302978516
365506.462373 -61.9650878906
365384.40311 -57.2572021484
365262.343847 -49.2556152344
365140.284584 -37.6043701172
365018.225321 -22.2238769531
364896.166059 -3.36889648438
364774.106796 18.3421630859
364652.047533 41.9344482422
364529.98827 66.1192626953
364407.929008 89.3734130859
364285.869745 110.050537109
364163.810482 126.511108398
364041.751219 137.265380859
363919.691957 141.111572266
363797.632694 137.259521484
363675.573431 125.424804688
363553.514168 105.883422852
363431.454905 79.4832763672
363309.395643 47.6037597656
363187.33638 12.0711669922
363065.277117 -24.9692382812
362943.217854 -61.2113037109
362821.158592 -94.3635253906
362699.099329 -122.328979492
362577.040066 -143.372680664
362454.980803 -156.260498047
362332.92154 -160.35949707
362210.862278 -155.689575195
362088.803015 -142.920288086
361966.743752 -123.313964844
361844.684489 -98.62109375
361722.625227 -70.9328613281
361600.565964 -42.5092773438
361478.506701 -15.5921630859
361356.447438 7.77648925781
361234.388176 25.91796875
361112.328913 37.6461181641
360990.26965 42.3532714844
360868.210387 40.0452880859
360746.151124 31.3226318359
360624.091862 17.3126220703
360502.032599 -0.443237304688
360379.973336 -20.1352539062
360257.914073 -39.8485107422
360135.854811 -57.7342529297
360013.795548 -72.1667480469
359891.736285 -81.8791503906
359769.677022 -86.0620117188
359647.617759 -84.4197998047
359525.558497 -77.1793212891
359403.499234 -65.052734375
359281.439971 -49.1572265625
359159.380708 -30.9029541016
359037.321446 -11.8577880859
358915.262183 6.39892578125
358793.20292 22.4168701172
358671.143657 35.0003662109
358549.084395 43.3076171875
358427.025132 46.9138183594
358304.965869 45.8380126953
358182.906606 40.5252685547
358060.847343 31.7957763672
357938.788081 20.7592773438
357816.728818 8.70849609375
357694.669555 -3.00122070312
357572.610292 -13.0751953125
357450.55103 -20.3900146484
357328.491767 -24.0899658203
357206.432504 -23.6545410156
357084.373241 -18.9361572266
356962.313978 -10.1652832031
356840.254716 2.07824707031
356718.195453 16.9206542969
356596.13619 33.2728271484
356474.076927 49.9237060547
356352.017665 65.6405029297
356229.958402 79.2678222656
356107.899139 89.814453125
355985.839876 96.5264892578
355863.780614 98.9371337891
355741.721351 96.8928222656
355619.662088 90.5551757812
355497.602825 80.3775634766
355375.543562 67.0628662109
355253.4843 51.5048828125
355131.425037 34.7182617188
355009.365774 17.7653808594
354887.306511 1.68212890625
354765.247249 -12.5883789062
354643.187986 -24.2537841797
354521.128723 -32.7147216797
354399.06946 -37.5943603516
354277.010197 -38.7503662109
354154.950935 -36.2730712891
354032.891672 -30.4680175781
353910.832409 -21.8283691406
353788.773146 -10.9967041016
353666.713884 1.27856445312
353544.654621 14.1915283203
353422.595358 26.9270019531
353300.536095 38.7077636719
353178.476833 48.8397216797
353056.41757 56.7487792969
352934.358307 62.0135498047
352812.299044 64.3885498047
352690.239781 63.8184814453
352568.180519 60.4415283203
352446.121256 54.5849609375
352324.061993 46.7468261719
352202.00273 37.5697021484
352079.943468 27.8044433594
351957.884205 18.2661132812
351835.824942 9.78442382812
351713.765679 3.15014648438
351591.706417 -0.93798828125
351469.647154 -1.92333984375
351347.587891 0.565307617188
351225.528628 6.68090820312
351103.469365 16.3386230469
350981.410103 29.2109375
350859.35084 44.7397460938
350737.291577 62.1651611328
350615.232314 80.5704345703
350493.173052 98.9385986328
350371.113789 116.217651367
350249.054526 131.391113281
350126.995263 143.547241211
350004.936 151.940185547
349882.876738 156.041015625
349760.817475 155.571411133
349638.758212 150.518310547
349516.698949 141.127929688
349394.639687 127.87902832
349272.580424 111.437866211
349150.521161 92.5987548828
349028.461898 72.2153320312
348906.402636 51.1295166016
348784.343373 30.1027832031
348662.28411 9.75939941406
348540.224847 -9.45568847656
348418.165584 -27.2990722656
348296.106322 -43.728515625
348174.047059 -58.8803710938
348051.987796 -73.0279541016
347929.928533 -86.5233154297
347807.869271 -99.7299804688
347685.810008 -112.951660156
347563.750745 -126.369506836
347441.691482 -139.988037109
347319.632219 -153.603515625
347197.572957 -166.793334961
347075.513694 -178.934204102
346953.454431 -189.243530273
346831.395168 -196.845581055
346709.335906 -200.854614258
346587.276643 -200.467773438
346465.21738 -195.057983398
346343.158117 -184.260986328
346221.098855 -168.041381836
346099.039592 -146.734863281
345976.980329 -121.057861328
345854.921066 -92.0836181641
345732.861803 -61.1834716797
345610.802541 -29.9366455078
345488.743278 -0.0159912109375
345366.684015 26.9400634766
345244.624752 49.4611816406
345122.56549 66.3687744141
345000.506227 76.8817138672
344878.446964 80.6911621094
344756.387701 77.9963378906
344634.328438 69.4992675781
344512.269176 56.3543701172
344390.209913 40.0789794922
344268.15065 22.4281005859
344146.091387 5.24731445312
344024.032125 -9.68469238281
343901.972862 -20.8140869141
343779.913599 -26.9478759766
343657.854336 -27.3634033203
343535.795074 -21.8773193359
343413.735811 -10.8669433594
343291.676548 4.75793457031
343169.617285 23.6307373047
343047.558022 44.0455322266
342925.49876 64.1058349609
342803.439497 81.8923339844
342681.380234 95.6328125
342559.320971 103.862426758
342437.261709 105.5546875
342315.202446 100.216064453
342193.143183 87.9323730469
342071.08392 69.3634033203
341949.024657 45.6861572266
341826.965395 18.4924316406
341704.906132 -10.3499755859
341582.846869 -38.8619384766
341460.787606 -65.1239013672
341338.728344 -87.4415283203
341216.669081 -104.487548828
341094.609818 -115.409545898
340972.550555 -119.891113281
340850.491293 -118.163330078
340728.43203 -110.964111328
340606.372767 -99.4522705078
340484.313504 -85.0815429688
340362.254241 -69.4509277344
340240.194979 -54.1429443359
340118.135716 -40.5677490234
339996.076453 -29.8280029297
339874.01719 -22.6171875
339751.957928 -19.1611328125
339629.898665 -19.2098388672
339507.839402 -22.0778808594
339385.780139 -26.7307128906
339263.720876 -31.9075927734
339141.661614 -36.267578125
339019.602351 -38.5447998047
338897.543088 -37.6971435547
338775.483825 -33.0311279297
338653.424563 -24.2915039062
338531.3653 -11.7053222656
338409.306037 4.02380371094
338287.246774 21.7735595703
338165.187512 40.1044921875
338043.128249 57.3988037109
337921.068986 72.021484375
337799.009723 82.4866943359
337676.95046 87.6153564453
337554.891198 86.6649169922
337432.831935 79.4210205078
337310.772672 66.2384033203
337188.713409 48.0263671875
337066.654147 26.1821289062
336944.594884 2.47302246094
336822.535621 -21.1173095703
336700.476358 -42.5694580078
336578.417095 -60.0113525391
336456.357833 -71.8947753906
336334.29857 -77.1419677734
336212.239307 -75.2495117188
336090.180044 -66.3416748047
335968.120782 -51.1645507812
335846.061519 -31.0222167969
335724.002256 -7.66198730469
335601.942993 16.8828125
335479.883731 40.4757080078
335357.824468 61.0688476562
335235.765205 76.8861083984
335113.705942 86.5799560547
334991.646679 89.3459472656
334869.587417 84.9869384766
334747.528154 73.9180908203
334625.468891 57.1149902344
334503.409628 36.0096435547
334381.350366 12.3464355469
334259.291103 -11.9898681641
334137.23184 -35.1561279297
334015.172577 -55.5212402344
333893.113314 -71.8133544922
333771.054052 -83.2269287109
333648.994789 -89.4782714844
333526.935526 -90.8073730469
333404.876263 -87.9249267578
333282.817001 -81.9111328125
333160.757738 -74.0767822266
333038.698475 -65.8037109375
332916.639212 -58.3786621094
332794.57995 -52.8409423828
332672.520687 -49.8588867188
332550.461424 -49.6483154297
332428.402161 -51.943359375
332306.342898 -56.0219726562
332184.283636 -60.7824707031
332062.224373 -64.869140625
331940.16511 -66.8259277344
331818.105847 -65.2703857422
331696.046585 -59.0635986328
331573.987322 -47.4603271484
331451.928059 -30.2255859375
331329.868796 -7.69812011719
331207.809533 19.2000732422
331085.750271 49.0174560547
330963.691008 79.8787841797
330841.631745 109.642333984
330719.572482 136.08605957
330597.51322 157.111694336
330475.453957 170.942260742
330353.394694 176.296020508
330231.335431 172.519897461
330109.276169 159.666381836
329987.216906 138.509033203
329865.157643 110.489257812
329743.09838 77.6047363281
329621.039117 42.2435302734
329498.979855 6.98327636719
329376.920592 -25.6292724609
329254.861329 -53.2960205078
329132.802066 -74.1607666016
329010.742804 -86.9641113281
328888.683541 -91.1419677734
328766.624278 -86.8596191406
328644.565015 -74.98046875
328522.505752 -56.9694824219
328400.44649 -34.7447509766
328278.387227 -10.4895019531
328156.327964 13.5560302734
328034.268701 35.3059082031
327912.209439 53.0142822266
327790.150176 65.4293212891
327668.090913 71.8935546875
327546.03165 72.3837890625
327423.972388 67.4886474609
327301.913125 58.326171875
327179.853862 46.4125976562
327057.794599 33.4913330078
326935.735336 21.3491210938
326813.676074 11.6263427734
326691.616811 5.65087890625
326569.557548 4.306640625
326447.498285 7.94848632812
326325.439023 16.3760986328
326203.37976 28.8641357422
326081.320497 44.2448730469
325959.261234 61.0396728516
325837.201971 77.6154785156
325715.142709 92.3583984375
325593.083446 103.842895508
325471.024183 110.978759766
325348.96492 113.120849609
325226.905658 110.133422852
325104.846395 102.399291992
324982.787132 90.7761230469
324860.727869 76.5035400391
324738.668607 61.0716552734
324616.609344 46.0651855469
324494.550081 32.9996337891
324372.490818 23.1636962891
324250.431555 17.490234375
324128.372293 16.4621582031
324006.31303 20.0668945312
323884.253767 27.8026123047
323762.194504 38.7333984375
323640.135242 51.5899658203
323518.075979 64.904296875
323396.016716 77.1613769531
323273.957453 86.9559326172
323151.89819 93.1363525391
323029.838928 94.9201660156
322907.779665 91.9710693359
322785.720402 84.4290771484
322663.661139 72.8911132812
322541.601877 58.3454589844
322419.542614 42.0665283203
322297.483351 25.4809570312
322175.424088 10.0211181641
322053.364826 -3.02124023438
321931.305563 -12.6237792969
321809.2463 -18.1329345703
321687.187037 -19.3231201172
321565.127774 -16.4113769531
321443.068512 -10.0245361328
321321.009249 -1.12512207031
321198.949986 9.09741210938
321076.890723 19.3581542969
320954.831461 28.4149169922
320832.772198 35.2006835938
320710.712935 38.9365234375
320588.653672 39.2102050781
320466.594409 36.017578125
320344.535147 29.7568359375
320222.475884 21.1826171875
320100.416621 11.3198242188
319978.357358 1.3505859375
319856.298096 -7.51477050781
319734.238833 -14.1723632812
319612.17957 -17.7421875
319490.120307 -17.6676025391
319368.061045 -13.7761230469
319246.001782 -6.30151367188
319123.942519 4.13562011719
319001.883256 16.5910644531
318879.823993 29.8898925781
318757.764731 42.7457275391
318635.705468 53.8907470703
318513.646205 62.2041015625
318391.586942 66.8254394531
318269.52768 67.2413330078
318147.468417 63.3381347656
318025.409154 55.4149169922
317903.349891 44.1553955078
317781.290628 30.5637207031
317659.231366 15.8699951172
317537.172103 1.41638183594
317415.11284 -11.4666748047
317293.053577 -21.5782470703
317170.994315 -27.9506835938
317048.935052 -29.9271240234
316926.875789 -27.2086181641
316804.816526 -19.865234375
316682.757264 -8.3125
316560.698001 6.74047851562
316438.638738 24.3712158203
316316.579475 43.5329589844
316194.520212 63.1514892578
316072.46095 82.2158203125
315950.401687 99.8530273438
315828.342424 115.383300781
315706.283161 128.347412109
315584.223899 138.510253906
315462.164636 145.838500977
315340.105373 150.459716797
315218.04611 152.609741211
315095.986847 152.574951172
314973.927585 150.638916016
314851.868322 147.040527344
314729.809059 141.947509766
314607.749796 135.450927734
314485.690534 127.577392578
314363.631271 118.319702148
314241.572008 107.679199219
314119.512745 95.7115478516
313997.453483 82.5726318359
313875.39422 68.5501708984
313753.334957 54.0817871094
313631.275694 39.7506103516
313509.216431 26.2551269531
313387.157169 14.3596191406
313265.097906 4.8251953125
313143.038643 -1.67077636719
313020.97938 -4.61877441406
312898.920118 -3.75146484375
312776.860855 0.896606445312
312654.801592 8.9560546875
312532.742329 19.7191162109
312410.683066 32.1732177734
312288.623804 45.0684814453
312166.564541 57.0128173828
312044.505278 66.5921630859
311922.446015 72.4995117188
311800.386753 73.6647949219
311678.32749 69.3704833984
311556.268227 59.33984375
311434.208964 43.7915039062
311312.149702 23.4476318359
311190.090439 -0.501342773438
311068.031176 -26.4787597656
310945.971913 -52.6418457031
310823.91265 -77.0295410156
310701.853388 -97.728515625
310579.794125 -113.038574219
310457.734862 -121.624023438
310335.675599 -122.63684082
310213.616337 -115.798583984
310091.557074 -101.434448242
309969.497811 -80.4538574219
309847.438548 -54.28125
309725.379285 -24.7397460938
309603.320023 6.09875488281
309481.26076 36.0856933594
309359.201497 63.1721191406
309237.142234 85.5778808594
309115.082972 101.930786133
308993.023709 111.373413086
308870.964446 113.6171875
308748.905183 108.949707031
308626.845921 98.1884765625
308504.786658 82.5900878906
308382.727395 63.7224121094
308260.668132 43.3140869141
308138.608869 23.0947265625
308016.549607 4.6396484375
307894.490344 -10.7614746094
307772.431081 -22.2078857422
307650.371818 -29.2462158203
307528.312556 -31.88671875
307406.253293 -30.5737304688
307284.19403 -26.1146240234
307162.134767 -19.5780029297
307040.075504 -12.1693115234
306918.016242 -5.099609375
306795.956979 0.54248046875
306673.897716 3.90002441406
306551.838453 4.4306640625
306429.779191 1.953125
306307.719928 -3.34167480469
306185.660665 -10.9207763672
306063.601402 -19.9702148438
305941.54214 -29.4846191406
305819.482877 -38.3743896484
305697.423614 -45.5776367188
305575.364351 -50.1689453125
305453.305088 -51.4522705078
305331.245826 -49.0303955078
305209.186563 -42.8463134766
305087.1273 -33.1910400391
304965.068037 -20.6806640625
304843.008775 -6.20373535156
304720.949512 9.1533203125
304598.890249 24.1966552734
304476.830986 37.7220458984
304354.771724 48.6107177734
304232.712461 55.9152832031
304110.653198 58.9294433594
303988.593935 57.2362060547
303866.534672 50.7322998047
303744.47541 39.6304931641
303622.416147 24.4356689453
303500.356884 5.90600585938
303378.297621 -15.0041503906
303256.238359 -37.2097167969
303134.179096 -59.5625
303012.119833 -80.9221191406
302890.06057 -100.21862793
302768.001307 -116.508911133
302645.942045 -129.021362305
302523.882782 -137.189453125
302401.823519 -140.672973633
302279.764256 -139.366577148
302157.704994 -133.399169922
302035.645731 -123.119384766
301913.586468 -109.074829102
301791.527205 -91.9818115234
301669.467943 -72.6877441406
301547.40868 -52.1267089844
301425.349417 -31.2712402344
301303.290154 -11.0802001953
301181.230891 7.55407714844
301059.171629 23.8583984375
300937.112366 37.2243652344
300815.053103 47.2481689453
300692.99384 53.7584228516
300570.934578 56.8292236328
300448.875315 56.7767333984
300326.816052 54.1364746094
300204.756789 49.6242675781
300082.697526 44.0769042969
299960.638264 38.3841552734
299838.579001 33.4083251953
299716.519738 29.9053955078
299594.460475 28.4483642578
299472.401213 29.3659667969
299350.34195 32.69921875
299228.282687 38.18359375
299106.223424 45.2609863281
298984.164162 53.1187744141
298862.104899 60.7602539062
298740.045636 67.0959472656
298617.986373 71.0504150391
298495.92711 71.6776123047
298373.867848 68.2702636719
298251.808585 60.4528808594
298129.749322 48.2518310547
298007.690059 32.1284179688
297885.630797 12.9736328125
297763.571534 -7.93762207031
297641.512271 -29.0347900391
297519.453008 -48.5694580078
297397.393745 -64.7604980469
297275.334483 -75.9486083984
297153.27522 -80.7503662109
297031.215957 -78.1922607422
296909.156694 -67.818359375
296787.097432 -49.7531738281
296665.038169 -24.7192382812
296542.978906 6.00207519531
296420.919643 40.654296875
296298.860381 77.13671875
296176.801118 113.166870117
296054.741855 146.461791992
295932.682592 174.920898438
295810.623329 196.796630859
295688.564067 210.832763672
295566.504804 216.362426758
295444.445541 213.353515625
295322.386278 202.399536133
295200.327016 184.654541016
295078.267753 161.722900391
294956.20849 135.509155273
294834.149227 108.047363281
294712.089964 81.3232421875
294590.030702 57.1075439453
294467.971439 36.814453125
294345.912176 21.4006347656
294223.852913 11.3104248047
294101.793651 6.47180175781
293979.734388 6.3447265625
293857.675125 10.0093994141
293735.615862 16.2894287109
293613.5566 23.8939208984
293491.497337 31.5614013672
293369.438074 38.1944580078
293247.378811 42.9661865234
293125.319548 45.3935546875
293003.260286 45.3668212891
292881.201023 43.1354980469
292759.14176 39.2542724609
292637.082497 34.4954833984
292515.023235 29.7404785156
292392.963972 25.8615722656
292270.904709 23.6107177734
292148.845446 23.5264892578
292026.786183 25.8698730469
291904.726921 30.5966796875
291782.667658 37.3692626953
291660.608395 45.6042480469
291538.549132 54.5520019531
291416.48987 63.3967285156
291294.430607 71.3635253906
291172.371344 77.8223876953
291050.312081 82.3728027344
290928.252819 84.8991699219
290806.193556 85.5916748047
290684.134293 84.9263916016
290562.07503 83.6091308594
290440.015767 82.4857177734
290317.956505 82.4331054688
290195.897242 84.2399902344
290073.837979 88.4935302734
289951.778716 95.4854736328
289829.719454 105.148803711
289707.660191 117.036254883
289585.600928 130.33984375
289463.541665 143.956787109
289341.482402 156.591430664
289219.42314 166.884887695
289097.363877 173.557495117
288975.304614 175.551513672
288853.245351 172.152954102
288731.186089 163.084228516
288609.126826 148.550292969
288487.067563 129.239257812
288365.0083 106.267700195
288242.949038 81.08203125
288120.889775 55.3216552734
287998.830512 30.6595458984
287876.771249 8.63549804688
287754.711986 -9.49658203125
287632.652724 -22.8981933594
287510.593461 -31.2263183594
287388.534198 -34.6666259766
287266.474935 -33.908203125
287144.415673 -30.0622558594
287022.35641 -24.5364990234
286900.297147 -18.8735351562
286778.237884 -14.5729980469
286656.178621 -12.9177246094
286534.119359 -14.8189697266
286412.060096 -20.7030029297
286290.000833 -30.4486083984
286167.94157 -43.3854980469
286045.882308 -58.3527832031
285923.823045 -73.8161621094
285801.763782 -88.0270996094
285679.704519 -99.2122802734
285557.645257 -105.770629883
285435.585994 -106.457641602
285313.526731 -100.535888672
285191.467468 -87.8770751953
285069.408205 -68.9991455078
284947.348943 -45.0394287109
284825.28968 -17.6597900391
284703.230417 11.1064453125
284581.171154 39.0471191406
284459.111892 63.9885253906
284337.052629 84.0111083984
284214.993366 97.6441650391
284092.934103 104.016601562
283970.87484 102.946899414
283848.815578 94.9637451172
283726.756315 81.2547607422
283604.697052 63.5435791016
283482.637789 43.9135742188
283360.578527 24.5908203125
283238.519264 7.7109375
283116.460001 -4.90344238281
282994.400738 -11.9398193359
282872.341476 -12.7337646484
282750.282213 -7.34448242188
282628.22295 3.44677734375
282506.163687 18.2159423828
282384.104424 35.0408935547
282262.045162 51.7025146484
282139.985899 65.9185791016
282017.926636 75.5858154297
281895.867373 79.0078125
281773.808111 75.080078125
281651.748848 63.4191894531
281529.689585 44.4145507812
281407.630322 19.2039794922
281285.571059 -10.4298095703
281163.511797 -42.2292480469
281041.452534 -73.6815185547
280919.393271 -102.266723633
280797.334008 -125.706420898
280675.274746 -142.190673828
280553.215483 -150.556274414
280431.15622 -150.400878906
280309.096957 -142.120361328
280187.037695 -126.863769531
280064.978432 -106.414550781
279942.919169 -83.0061035156
279820.859906 -59.0930175781
279698.800643 -37.1029052734
279576.741381 -19.1898193359
279454.682118 -7.02038574219
279332.622855 -1.61010742188
279210.563592 -3.22863769531
279088.50433 -11.3825683594
278966.445067 -24.8768310547
278844.385804 -41.9497070312
278722.326541 -60.4637451172
278600.267278 -78.1358642578
278478.208016 -92.7803955078
278356.148753 -102.53918457
278234.08949 -106.078979492
278112.030227 -102.728881836
277989.970965 -92.5515136719
277867.911702 -76.3336181641
277745.852439 -55.5051269531
277623.793176 -31.986328125
277501.733914 -7.98901367188
277379.674651 14.2155761719
277257.615388 32.5344238281
277135.556125 45.2692871094
277013.496862 51.2950439453
276891.4376 50.1772460938
276769.378337 42.2196044922
276647.319074 28.4348144531
276525.259811 10.4439697266
276403.200549 -9.68701171875
276281.141286 -29.6556396484
276159.082023 -47.1541748047
276037.02276 -60.1036376953
275914.963497 -66.8620605469
275792.904235 -66.3917236328
275670.844972 -58.365234375
275548.785709 -43.201171875
275426.726446 -22.0275878906
275304.667184 3.42419433594
275182.607921 30.9842529297
275060.548658 58.2478027344
274938.489395 82.8034667969
274816.430133 102.459228516
274694.37087 115.445678711
274572.311607 120.578857422
274450.252344 117.3671875
274328.193081 106.052734375
274206.133819 87.5860595703
274084.074556 63.5358886719
273962.015293 35.9465332031
273839.95603 7.15441894531
273717.896768 -20.4158935547
273595.837505 -44.4609375
273473.778242 -62.9885253906
273351.718979 -74.4781494141
273229.659716 -77.9952392578
273107.600454 -73.251953125
272985.541191 -60.6134033203
272863.481928 -41.0471191406
272741.422665 -16.0283203125
272619.363403 12.5932617188
272497.30414 42.7498779297
272375.244877 72.3200683594
272253.185614 99.2884521484
272131.126352 121.888916016
272009.067089 138.719604492
271887.007826 148.822509766
271764.948563 151.726318359
271642.8893 147.451416016
271520.830038 136.478759766
271398.770775 119.692504883
271276.711512 98.2965087891
271154.652249 73.7210693359
271032.592987 47.5211181641
270910.533724 21.2755126953
270788.474461 -3.50439453125
270666.415198 -25.45703125
270544.355935 -43.4354248047
270422.296673 -56.5568847656
270300.23741 -64.2362060547
270178.178147 -66.2015380859
270056.118884 -62.4953613281
269934.059622 -53.4610595703
269812.000359 -39.7159423828
269689.941096 -22.1142578125
269567.881833 -1.69775390625
269445.822571 20.3603515625
269323.763308 42.8223876953
269201.704045 64.4520263672
269079.644782 84.0883789062
268957.585519 100.713500977
268835.526257 113.515380859
268713.466994 121.94140625
268591.407731 125.733276367
268469.348468 124.94543457
268347.289206 119.940429688
268225.229943 111.358520508
268103.17068 100.067016602
267981.111417 87.0877685547
267859.052154 73.509765625
267736.992892 60.3919677734
267614.933629 48.6680908203
267492.874366 39.0594482422
267370.815103 32.0048828125
267248.755841 27.6180419922
267126.696578 25.6740722656
267004.637315 25.6320800781
266882.578052 26.6898193359
266760.51879 27.8696289062
266638.459527 28.1253662109
266516.400264 26.4632568359
266394.341001 22.0620117188
266272.281738 14.3823242188
266150.222476 3.25024414062
266028.163213 -11.0906982422
265906.10395 -27.9730224609
265784.044687 -46.337890625
265661.985425 -64.8150634766
265539.926162 -81.8374023438
265417.866899 -95.7840576172
265295.807636 -105.136108398
265173.748373 -108.631103516
265051.689111 -105.400878906
264929.629848 -95.0766601562
264807.570585 -77.8514404297
264685.511322 -54.490234375
264563.45206 -26.2864990234
264441.392797 5.0322265625
264319.333534 37.4431152344
264197.274271 68.7967529297
264075.215009 97.001953125
263953.155746 120.206665039
263831.096483 136.958251953
263709.03722 146.328735352
263586.977957 147.98840332
263464.918695 142.225708008
263342.859432 129.906005859
263220.800169 112.379272461
263098.740906 91.33984375
262976.681644 68.6584472656
262854.622381 46.2003173828
262732.563118 25.6500244141
262610.503855 8.35815429688
262488.444592 -4.76867675781
262366.38533 -13.333984375
262244.326067 -17.4536132812
262122.266804 -17.7094726562
262000.207541 -15.0511474609
261878.148279 -10.6602783203
261756.089016 -5.79553222656
261634.029753 -1.63317871094
261511.97049 0.876953125
261389.911228 1.12365722656
261267.851965 -1.099609375
261145.792702 -5.57897949219
261023.733439 -11.7177734375
260901.674176 -18.6258544922
260779.614914 -25.2446289062
260657.555651 -30.4976806641
260535.496388 -33.4449462891
260413.437125 -33.4235839844
260291.377863 -30.158203125
260169.3186 -23.8237304688
260047.259337 -15.0539550781
259925.200074 -4.89233398438
259803.140811 5.31311035156
259681.081549 14.0576171875
259559.022286 19.8558349609
259436.963023 21.4279785156
259314.90376 17.8718261719
259192.844498 8.80285644531
259070.785235 -5.55700683594
258948.725972 -24.3548583984
258826.666709 -46.1492919922
258704.607447 -69.0233154297
258582.548184 -90.7532958984
258460.488921 -109.022338867
258338.429658 -121.654174805
258216.370395 -126.844116211
258094.311133 -123.364135742
257972.25187 -110.715576172
257850.192607 -89.2160644531
257728.133344 -60.0064697266
257606.074082 -24.9754638672
257484.014819 13.3930664062
257361.955556 52.2357177734
257239.896293 88.5684814453
257117.837031 119.562988281
256995.777768 142.813720703
256873.718505 156.56652832
256751.659242 159.888061523
256629.599979 152.754882812
256507.540717 136.054443359
256385.481454 111.497680664
256263.422191 81.4487304688
256141.362928 48.6904296875
256019.303666 16.1508789062
255897.244403 -13.3859863281
255775.18514 -37.5523681641
255653.125877 -54.6219482422
255531.066614 -63.6729736328
255409.007352 -64.6618652344
255286.948089 -58.4097900391
255164.888826 -46.49609375
255042.829563 -31.0758056641
254920.770301 -14.6362304688
254798.711038 0.279052734375
254676.651775 11.3520507812
254554.592512 16.7453613281
254432.53325 15.3061523438
254310.473987 6.69775390625
254188.414724 -8.55676269531
254066.355461 -29.1239013672
253944.296198 -52.9910888672
253822.236936 -77.6748046875
253700.177673 -100.477050781
253578.11841 -118.764770508
253456.059147 -130.244262695
253333.999885 -133.201782227
253211.940622 -126.682250977
253089.881359 -110.592773438
252967.822096 -85.7160644531
252845.762833 -53.6361083984
252723.703571 -16.5821533203
252601.644308 22.7901611328
252479.585045 61.6602783203
252357.525782 97.3129882812
252235.46652 127.397827148
252113.407257 150.14465332
251991.347994 164.514404297
251869.288731 170.274780273
251747.229469 167.98840332
251625.170206 158.921386719
251503.110943 144.880737305
251381.05168 128.002685547
251258.992417 110.511962891
251136.933155 94.4809570312
251014.873892 81.6154785156
250892.814629 73.0874023438
250770.755366 69.4342041016
250648.696104 70.5307617188
250526.636841 75.6400146484
250404.577578 83.529296875
250282.518315 92.6424560547
250160.459052 101.302978516
250038.39979 107.926269531
249916.340527 111.216186523
249794.281264 110.321411133
249672.222001 104.937866211
249550.162739 95.3395996094
249428.103476 82.3420410156
249306.044213 67.1962890625
249183.98495 51.4320068359
249061.925688 36.6647949219
248939.866425 24.3918457031
248817.807162 15.8000488281
248695.747899 11.6101074219
248573.688636 11.9757080078
248451.629374 16.4479980469
248329.570111 24.0147705078
248207.510848 33.2076416016
248085.451585 42.2669677734
247963.392323 49.3474121094
247841.33306 52.7397460938
247719.273797 51.0849609375
247597.214534 43.5545654297
247475.155271 29.9780273438
247353.096009 10.8967285156
247231.036746 -12.4556884766
247108.977483 -38.2561035156
246986.91822 -64.2602539062
246864.858958 -88.0240478516
246742.799695 -107.157226562
246620.740432 -119.576171875
246498.681169 -123.735839844
246376.621907 -118.811523438
246254.562644 -104.811767578
246132.503381 -82.6090087891
246010.444118 -53.8825683594
245888.384855 -20.9808349609
245766.325593 13.2884521484
245644.26633 45.9157714844
245522.207067 73.9689941406
245400.147804 94.8693847656
245278.088542 106.635742188
245156.029279 108.069458008
245033.970016 98.8641357422
244911.910753 79.6296386719
244789.85149 51.8262939453
244667.792228 17.6196289062
244545.732965 -20.3322753906
244423.673702 -59.1356201172
244301.614439 -95.9322509766
244179.555177 -128.164306641
244057.495914 -153.800170898
243935.436651 -171.502685547
243813.377388 -180.724121094
243691.318126 -181.716186523
243569.258863 -175.463500977
243447.1996 -163.541992188
243325.140337 -147.924072266
243203.081074 -130.750732422
243081.021812 -114.097167969
242958.962549 -99.751953125
242836.903286 -89.0413818359
242714.844023 -82.7066650391
242592.784761 -80.8537597656
242470.725498 -82.9732666016
242348.666235 -88.029296875
242226.606972 -94.6042480469
242104.547709 -101.081298828
241982.488447 -105.844726562
241860.429184 -107.475219727
241738.369921 -104.916381836
241616.310658 -97.5977783203
241494.251396 -85.4992675781
241372.192133 -69.1528320312
241250.13287 -49.5817871094
241128.073607 -28.185546875
241006.014345 -6.58666992188
240883.955082 13.5454101562
240761.895819 30.6716308594
240639.836556 43.5396728516
240517.777293 51.3073730469
240395.718031 53.6157226562
240273.658768 50.6046142578
240151.599505 42.8760986328
240029.540242 31.4034423828
239907.48098 17.4052734375
239785.421717 2.19323730469
239663.362454 -12.9787597656
239541.303191 -27.0583496094
239419.243928 -39.3012695312
239297.184666 -49.3387451172
239175.125403 -57.1942138672
239053.06614 -63.2476806641
238931.006877 -68.154296875
238808.947615 -72.7281494141
238686.888352 -77.8048095703
238564.829089 -84.1008300781
238442.769826 -92.0881347656
238320.710564 -101.899047852
238198.651301 -113.275634766
238076.592038 -125.567871094
237954.532775 -137.786254883
237832.473512 -148.700439453
237710.41425 -156.975341797
237588.354987 -161.328613281
237466.295724 -160.692504883
237344.236461 -154.358520508
237222.177199 -142.092529297
237100.117936 -124.200927734
236978.058673 -101.539672852
236855.99941 -75.4660644531
236733.940147 -47.7335205078
236611.880885 -20.3397216797
236489.821622 4.65649414062
236367.762359 25.3317871094
236245.703096 40.0858154297
236123.643834 47.8046875
236001.584571 47.9764404297
235879.525308 40.7537841797
235757.466045 26.9490966797
235635.406783 7.96838378906
235513.34752 -14.3133544922
235391.288257 -37.7237548828
235269.228994 -59.9877929688
235147.169731 -78.9373779297
235025.110469 -92.7041015625
234903.051206 -99.8831787109
234780.991943 -99.6494140625
234658.93268 -91.8175048828
234536.873418 -76.8389892578
234414.814155 -55.740234375
234292.754892 -30.0089111328
234170.695629 -1.44140625
234048.636366 28.0306396484
233926.577104 56.5194091797
233804.517841 82.3413085938
233682.458578 104.151123047
233560.399315 121.030151367
233438.340053 132.526977539
233316.28079 138.647094727
233194.221527 139.796264648
233072.162264 136.68762207
232950.103002 130.225463867
232828.043739 121.380126953
232705.984476 111.070556641
232583.925213 100.067260742
232461.86595 88.9276123047
232339.806688 77.9676513672
232217.747425 67.275390625
232095.688162 56.7561035156
231973.628899 46.2084960938
231851.569637 35.4134521484
231729.510374 24.2276611328
231607.451111 12.6634521484
231485.391848 0.945678710938
231363.332585 -10.4653320312
231241.273323 -20.8857421875
231119.21406 -29.462890625
230997.154797 -35.2589111328
230875.095534 -37.3609619141
230753.036272 -35.0017089844
230630.977009 -27.6756591797
230508.917746 -15.2391357422
230386.858483 2.02209472656
230264.799221 23.3680419922
230142.739958 47.6229248047
230020.680695 73.2457275391
229898.621432 98.4403076172
229776.562169 121.299560547
229654.502907 139.969238281
229532.443644 152.813110352
229410.384381 158.565673828
229288.325118 156.454711914
229166.265856 146.279785156
229044.206593 128.441162109
228922.14733 103.912109375
228800.088067 74.1595458984
228678.028804 41.0186767578
228555.969542 6.53576660156
228433.910279 -27.2058105469
228311.851016 -58.2613525391
228189.791753 -84.9805908203
228067.732491 -106.1328125
227945.673228 -120.987792969
227823.613965 -129.346313477
227701.554702 -131.51940918
227579.49544 -128.258911133
227457.436177 -120.650878906
227335.376914 -109.983642578
227213.317651 -97.6038818359
227091.258388 -84.7797851562
226969.199126 -72.5833740234
226847.139863 -61.8034667969
226725.0806 -52.9000244141
226603.021337 -45.9976806641
226480.962075 -40.9215087891
226358.902812 -37.2651367188
226236.843549 -34.4810791016
226114.784286 -31.9827880859
225992.725023 -29.2414550781
225870.665761 -25.8680419922
225748.606498 -21.669921875
225626.547235 -16.6721191406
225504.487972 -11.1076660156
225382.42871 -5.37243652344
225260.369447 0.0430908203125
225138.310184 4.64001464844
225016.250921 7.99816894531
224894.191659 9.85485839844
224772.132396 10.1627197266
224650.073133 9.11682128906
224528.01387 7.14807128906
224405.954607 4.87817382812
224283.895345 3.04614257812
224161.836082 2.40869140625
224039.776819 3.63073730469
223917.717556 7.17944335938
223795.658294 13.2326660156
223673.599031 21.6201171875
223551.539768 31.8022460938
223429.480505 42.8953857422
223307.421242 53.7423095703
223185.36198 63.0225830078
223063.302717 69.3931884766
222941.243454 71.6441650391
222819.184191 68.8524169922
222697.124929 60.5168457031
222575.065666 46.6550292969
222453.006403 27.8525390625
222330.94714 5.25305175781
222208.887878 -19.5128173828
222086.828615 -44.4541015625
221964.769352 -67.3924560547
221842.710089 -86.1655273438
221720.650826 -98.8414306641
221598.591564 -103.919921875
221476.532301 -100.503173828
221354.473038 -88.4129638672
221232.413775 -68.2436523438
221110.354513 -41.3416748047
220988.29525 -9.71020507812
220866.235987 24.1505126953
220744.176724 57.4578857422
220622.117461 87.3914794922
220500.058199 111.348632812
220377.998936 127.18371582
220255.939673 133.409057617
220133.88041 129.334106445
220011.821148 115.134643555
219889.761885 91.8380126953
219767.702622 61.2302246094
219645.643359 25.6927490234
219523.584097 -12.0161132812
219401.524834 -49.0147705078
219279.465571 -82.556640625
219157.406308 -110.276123047
219035.347045 -130.391601562
218913.287783 -141.848754883
218791.22852 -144.392456055
218669.169257 -138.559082031
218547.109994 -125.593017578
218425.050732 -107.297485352
218302.991469 -85.8358154297
218180.932206 -63.5045166016
218058.872943 -42.5028076172
217936.81368 -24.7209472656
217814.754418 -11.5694580078
217692.695155 -3.86572265625
217570.635892 -1.78698730469
217448.576629 -4.89331054688
217326.517367 -12.2150878906
217204.458104 -22.3942871094
217082.398841 -33.8607177734
216960.339578 -45.0244140625
216838.280316 -54.4614257812
216716.221053 -61.0718994141
216594.16179 -64.1960449219
216472.102527 -63.6726074219
216350.043264 -59.8363037109
216227.984002 -53.4571533203
216105.924739 -45.6290283203
215983.865476 -37.6184082031
215861.806213 -30.6990966797
215739.746951 -25.9838867188
215617.687688 -24.2795410156
215495.628425 -25.9781494141
215373.569162 -31.0013427734
215251.509899 -38.7982177734
215129.450637 -48.4035644531
215007.391374 -58.5450439453
214885.332111 -67.7900390625
214763.272848 -74.712890625
214641.213586 -78.0659179688
214519.154323 -76.9323730469
214397.09506 -70.8454589844
214275.035797 -59.8580322266
214152.976535 -44.5556640625
214030.917272 -26.0102539062
213908.858009 -5.6796875
213786.798746 14.7366943359
213664.739483 33.4719238281
213542.680221 48.8719482422
213420.620958 59.5684814453
213298.561695 64.6215820312
213176.502432 63.6166992188
213054.44317 56.7072753906
212932.383907 44.5958251953
212810.324644 28.4580078125
212688.265381 9.81506347656
212566.206118 -9.62817382812
212444.146856 -28.1666259766
212322.087593 -44.2722167969
212200.02833 -56.7556152344
212077.969067 -64.8859863281
211955.909805 -68.4625244141
211833.850542 -67.8248291016
211711.791279 -63.8054199219
211589.732016 -57.6274414062
211467.672754 -50.7602539062
211345.613491 -44.7476806641
211223.554228 -41.0284423828
211101.494965 -40.7681884766
210979.435702 -44.7225341797
210857.37644 -53.1433105469
210735.317177 -65.7407226562
210613.257914 -81.7047119141
210491.198651 -99.78125
210369.139389 -118.397705078
210247.080126 -135.822631836
210125.020863 -150.341552734
210002.9616 -160.431884766
209880.902338 -164.917236328
209758.843075 -163.084838867
209636.783812 -154.755981445
209514.724549 -140.299682617
209392.665286 -120.591430664
209270.606024 -96.9227294922
209148.546761 -70.8690185547
209026.487498 -44.1351318359
208904.428235 -18.3908691406
208782.368973 4.88073730469
208660.30971 24.51171875
208538.250447 39.7368164062
208416.191184 50.2344970703
208294.131921 56.1185302734
208172.072659 57.8825683594
208050.013396 56.3057861328
207927.954133 52.3322753906
207805.89487 46.9405517578
207683.835608 41.0157470703
207561.776345 35.2429199219
207439.717082 30.0336914062
207317.657819 25.4910888672
207195.598557 21.4190673828
207073.539294 17.3756103516
206951.480031 12.7573242188
206829.420768 6.90930175781
206707.361505 -0.757934570312
206585.302243 -10.6573486328
206463.24298 -22.93359375
206341.183717 -37.4083251953
206219.124454 -53.5640869141
206097.065192 -70.5756835938
205975.005929 -87.3820800781
205852.946666 -102.795043945
205730.887403 -115.632568359
205608.82814 -124.857421875
205486.768878 -129.712524414
205364.709615 -129.827636719
205242.650352 -125.291870117
205120.591089 -116.675415039
204998.531827 -105.001953125
204876.472564 -91.6654052734
204754.413301 -78.3059082031
204632.354038 -66.6500244141
204510.294776 -58.3363037109
204388.235513 -54.7398681641
204266.17625 -56.8197021484
204144.116987 -65.0014648438
204022.057724 -79.1108398438
203899.998462 -98.3656005859
203777.939199 -121.430419922
203655.879936 -146.526611328
203533.820673 -171.58972168
203411.761411 -194.459472656
203289.702148 -213.081787109
203167.642885 -225.704711914
203045.583622 -231.046508789
202923.524359 -228.420410156
202801.465097 -217.801147461
202679.405834 -199.82824707
202557.346571 -175.746459961
202435.287308 -147.283325195
202313.228046 -116.484375
202191.168783 -85.517578125
202069.10952 -56.4653320312
201947.050257 -31.1311035156
201824.990995 -10.873046875
201702.931732 3.513671875
201580.872469 11.8586425781
201458.813206 14.6103515625
201336.753943 12.7720947266
201214.694681 7.78039550781
201092.635418 1.3408203125
200970.576155 -4.75939941406
200848.516892 -8.84619140625
200726.45763 -9.53771972656
200604.398367 -5.89184570312
200482.339104 2.49401855469
200360.279841 15.4410400391
200238.220578 32.2049560547
200116.161316 51.5511474609
199994.102053 71.8819580078
199872.04279 91.3953857422
199749.983527 108.267333984
199627.924265 120.832763672
199505.865002 127.75012207
199383.805739 128.133056641
199261.746476 121.634887695
199139.687214 108.481567383
199017.627951 89.4475097656
198895.568688 65.7801513672
198773.509425 39.0821533203
198651.450162 11.1610107422
198529.3909 -16.1334228516
198407.331637 -41.0736083984
198285.272374 -62.197265625
198163.213111 -78.4250488281
198041.153849 -89.1324462891
197919.094586 -94.1791992188
197797.035323 -93.8905029297
197674.97606 -88.9948730469
197552.916797 -80.5279541016
197430.857535 -69.7136230469
197308.798272 -57.8323974609
197186.739009 -46.0949707031
197064.679746 -35.5307617188
196942.620484 -26.9007568359
196820.561221 -20.6444091797
196698.501958 -16.8624267578
196576.442695 -15.3333740234
196454.383433 -15.5643310547
196332.32417 -16.8635253906
196210.264907 -18.4290771484
196088.205644 -19.4442138672
195966.146381 -19.1663818359
195844.087119 -17.0042724609
195722.027856 -12.5756835938
195599.968593 -5.74072265625
195477.90933 3.38793945312
195355.850068 14.4616699219
195233.790805 26.9281005859
195111.731542 40.0815429688
194989.672279 53.1203613281
194867.613016 65.2077636719
194745.553754 75.5285644531
194623.494491 83.3392333984
194501.435228 88.0085449219
194379.375965 89.0450439453
194257.316703 86.1168212891
194135.25744 79.0581054688
194013.198177 67.8726806641
193891.138914 52.73046875
193769.079652 33.9625244141
193647.020389 12.0543212891
193524.961126 -12.3616943359
193402.901863 -38.5158691406
193280.8426 -65.5137939453
193158.783338 -92.3560791016
193036.724075 -117.966552734
192914.664812 -141.229125977
192792.605549 -161.03918457
192670.546287 -176.361450195
192548.487024 -186.297973633
192426.427761 -190.16003418
192304.368498 -187.534912109
192182.309235 -178.345703125
192060.249973 -162.893432617
191938.19071 -141.873291016
191816.131447 -116.364868164
191694.072184 -87.787109375
191572.012922 -57.8231201172
191449.953659 -28.3132324219
191327.894396 -1.12756347656
191205.835133 21.9771728516
191083.775871 39.5004882812
190961.716608 50.3297119141
190839.657345 53.8470458984
190717.598082 50.0006103516
190595.538819 39.3277587891
190473.479557 22.9305419922
190351.420294 2.39697265625
190229.361031 -20.3229980469
190107.301768 -43.0816650391
189985.242506 -63.7188720703
189863.183243 -80.2600097656
189741.12398 -91.1004638672
189619.064717 -95.1639404297
189497.005454 -92.0168457031
189374.946192 -81.9248046875
189252.886929 -65.8477783203
189130.827666 -45.3677978516
189008.768403 -22.5561523438
188886.709141 0.208251953125
188764.649878 20.4562988281
188642.590615 35.8598632812
188520.531352 44.4543457031
188398.47209 44.8348388672
188276.412827 36.3026123047
188154.353564 18.9484863281
188032.294301 -6.3359375
187910.235038 -37.9228515625
187788.175776 -73.5828857422
187666.116513 -110.678466797
187544.05725 -146.400390625
187421.997987 -178.020874023
187299.938725 -203.145385742
187177.879462 -219.934082031
187055.820199 -227.27331543
186933.760936 -224.881469727
186811.701673 -213.334960938
186689.642411 -194.013793945
186567.583148 -168.970336914
186445.523885 -140.733032227
186323.464622 -112.062866211
186201.40536 -85.6866455078
186079.346097 -64.0323486328
185957.286834 -48.9912109375
185835.227571 -41.7315673828
185713.168309 -42.5797119141
185591.109046 -50.9841308594
185469.049783 -65.5631103516
185346.99052 -84.2341308594
185224.931257 -104.413330078
185102.871995 -123.264404297
184980.812732 -137.977294922
184858.753469 -146.045532227
184736.694206 -145.520141602
184614.634944 -135.212768555
184492.575681 -114.830322266
184370.516418 -85.0263671875
184248.457155 -47.3657226562
184126.397892 -4.203125
184004.33863 41.5128173828
183882.279367 86.4914550781
183760.220104 127.384765625
183638.160841 161.082275391
183516.101579 184.984008789
183394.042316 197.229736328
183271.983053 196.864501953
183149.92379 183.923095703
183027.864528 159.428344727
182905.805265 125.302612305
182783.746002 84.2012939453
182661.686739 39.2844238281
182539.627476 -6.052734375
182417.568214 -48.4680175781
182295.508951 -84.9481201172
182173.449688 -113.055664062
182051.390425 -131.11730957
181929.331163 -138.345336914
181807.2719 -134.877441406
181685.212637 -121.735351562
181563.153374 -100.708984375
181441.094111 -74.1735839844
181319.034849 -44.8648681641
181196.975586 -15.6246337891
181074.916323 10.8502197266
180952.85706 32.2446289062
180830.797798 46.8127441406
180708.738535 53.5161132812
180586.679272 52.0885009766
180464.620009 43.0327148438
180342.560747 27.5471191406
180220.501484 7.38952636719
180098.442221 -15.3005371094
179976.382958 -38.2144775391
179854.323695 -59.091796875
179732.264433 -75.9287109375
179610.20517 -87.1558837891
179488.145907 -91.7741699219
179366.086644 -89.4309082031
179244.027382 -80.4376220703
179121.968119 -65.7265625
178999.908856 -46.7492675781
178877.849593 -25.3334960938
178755.79033 -3.50561523438
178633.731068 16.6982421875
178511.671805 33.4215087891
178389.612542 45.1525878906
178267.553279 50.8598632812
178145.494017 50.0782470703
178023.434754 42.9444580078
177901.375491 30.1781005859
177779.316228 13.0092773438
177657.256966 -6.93603515625
177535.197703 -27.7882080078
177413.13844 -47.6007080078
177291.079177 -64.5278320312
177169.019914 -76.9866943359
177046.960652 -83.7977294922
176924.901389 -84.2888183594
176802.842126 -78.3530273438
176680.782863 -66.4575195312
176558.723601 -49.6043701172
176436.664338 -29.2435302734
176314.605075 -7.14978027344
176192.545812 14.7282714844
176070.486549 34.4348144531
175948.427287 50.1700439453
175826.368024 60.4432373047
175704.308761 64.1993408203
175582.249498 60.9075927734
175460.190236 50.6096191406
175338.130973 33.9184570312
175216.07171 11.9732666016
175094.012447 -13.6501464844
174971.953185 -41.0617675781
174849.893922 -68.2044677734
174727.834659 -93.0144042969
174605.775396 -113.580566406
174483.716133 -128.291259766
174361.656871 -135.955322266
174239.597608 -135.891113281
174117.538345 -127.974487305
173995.479082 -112.642822266
173873.41982 -90.8575439453
173751.360557 -64.0280761719
173629.301294 -33.9005126953
173507.242031 -2.42822265625
173385.182768 28.3736572266
173263.123506 56.5723876953
173141.064243 80.4499511719
173019.00498 98.6173095703
172896.945717 110.096923828
172774.886455 114.373413086
172652.827192 111.406616211
172530.767929 101.608642578
172408.708666 85.7897949219
172286.649404 65.0767822266
172164.590141 40.8162841797
172042.530878 14.4644775391
171920.471615 -12.5168457031
171798.412352 -38.7598876953
171676.35309 -63.0710449219
171554.293827 -84.4891357422
171432.234564 -102.32019043
171310.175301 -116.145019531
171188.116039 -125.803588867
171066.056776 -131.360839844
170943.997513 -133.057861328
170821.93825 -131.256103516
170699.878987 -126.381958008
170577.819725 -118.876464844
170455.760462 -109.157836914
170333.701199 -97.5965576172
170211.641936 -84.5083007812
170089.582674 -70.1599121094
169967.523411 -54.7911376953
169845.464148 -38.6409912109
169723.404885 -21.9805908203
169601.345623 -5.140625
169479.28636 11.4661865234
169357.227097 27.3388671875
169235.167834 41.8916015625
169113.108571 54.4786376953
168991.049309 64.4304199219
168868.990046 71.1027832031
168746.930783 73.9334716797
168624.87152 72.4998779297
168502.812258 66.5709228516
168380.752995 56.1478271484
168258.693732 41.4885253906
168136.634469 23.1108398438
168014.575206 1.77368164062
167892.515944 -21.5633544922
167770.456681 -45.8006591797
167648.397418 -69.7718505859
167526.338155 -92.3254394531
167404.278893 -112.408935547
167282.21963 -129.141479492
167160.160367 -141.877319336
167038.101104 -150.245483398
166916.041842 -154.167236328
166793.982579 -153.849487305
166671.923316 -149.752075195
166549.864053 -142.536376953
166427.80479 -132.997802734
166305.745528 -121.990356445
166183.686265 -110.35144043
166061.627002 -98.8334960938
165939.567739 -88.0487060547
165817.508477 -78.4348144531
165695.449214 -70.2393798828
165573.389951 -63.5296630859
165451.330688 -58.2196044922
165329.271425 -54.115234375
165207.212163 -50.9659423828
165085.1529 -48.5220947266
164963.093637 -46.5847167969
164841.034374 -45.0451660156
164718.975112 -43.9064941406
164596.915849 -43.2863769531
164474.856586 -43.3974609375
164352.797323 -44.5096435547
164230.738061 -46.8983154297
164108.678798 -50.7836914062
163986.619535 -56.2690429688
163864.560272 -63.2884521484
163742.501009 -71.5679931641
163620.441747 -80.6094970703
163498.382484 -89.6993408203
163376.323221 -97.9439697266
163254.263958 -104.330688477
163132.204696 -107.810180664
163010.145433 -107.390258789
162888.08617 -102.236572266
162766.026907 -91.765625
162643.967645 -75.7242431641
162521.908382 -54.2431640625
162399.849119 -27.8607177734
162277.789856 2.48803710938
162155.730593 35.5201416016
162033.671331 69.6832275391
161911.612068 103.26184082
161789.552805 134.501098633
161667.493542 161.73815918
161545.43428 183.526367188
161423.375017 198.745239258
161301.315754 206.683227539
161179.256491 207.088378906
161057.197228 200.177612305
160935.137966 186.611450195
160813.078703 167.430297852
160691.01944 143.962646484
160568.960177 117.711791992
160446.900915 90.2349853516
160324.841652 63.0219726562
160202.782389 37.388671875
160080.723126 14.3930664062
159958.663864 -5.22155761719
159836.604601 -21.0491943359
159714.545338 -33.0079345703
159592.486075 -41.3026123047
159470.426812 -46.3570556641
159348.36755 -48.7360839844
159226.308287 -49.0584716797
159104.249024 -47.9150390625
158982.189761 -45.8011474609
158860.130499 -43.0676269531
158738.071236 -39.8980712891
158616.011973 -36.3114013672
158493.95271 -32.1905517578
158371.893447 -27.3299560547
158249.834185 -21.4971923828
158127.774922 -14.4981689453
158005.715659 -6.23889160156
157883.656396 3.22424316406
157761.597134 13.6574707031
157639.537871 24.6417236328
157517.478608 35.5942382812
157395.419345 45.8122558594
157273.360083 54.5368652344
157151.30082 61.0299072266
157029.241557 64.6552734375
156907.182294 64.9547119141
156785.123031 61.7095947266
156663.063769 54.9821777344
156541.004506 45.1286621094
156418.945243 32.7843017578
156296.88598 18.8184814453
156174.826718 4.26611328125
156052.767455 -9.75964355469
155930.708192 -22.1649169922
155808.648929 -31.9710693359
155686.589666 -38.4011230469
155564.530404 -40.9487304688
155442.471141 -39.4189453125
155320.411878 -33.9410400391
155198.352615 -24.9509277344
155076.293353 -13.1427001953
154954.23409 0.600708007812
154832.174827 15.2933349609
154710.115564 29.9390869141
154588.056302 43.6190185547
154465.997039 55.5686035156
154343.937776 65.2329101562
154221.878513 72.2978515625
154099.81925 76.6926269531
153977.759988 78.5657958984
153855.700725 78.2388916016
153733.641462 76.1437988281
153611.582199 72.7525634766
153489.522937 68.5056152344
153367.463674 63.75390625
153245.404411 58.7145996094
153123.345148 53.4508056641
153001.285885 47.8751220703
152879.226623 41.7775878906
152757.16736 34.8734130859
152635.108097 26.8645019531
152513.048834 17.5069580078
152390.989572 6.67358398438
152268.930309 -5.59387207031
152146.871046 -19.0549316406
152024.811783 -33.2626953125
151902.752521 -47.5864257812
151780.693258 -61.2591552734
151658.633995 -73.4468994141
151536.574732 -83.3348388672
151414.515469 -90.216796875
151292.456207 -93.5803222656
151170.396944 -93.1782226562
151048.337681 -89.0728759766
150926.278418 -81.6524658203
150804.219156 -71.6104736328
150682.159893 -59.8933105469
150560.10063 -47.6160888672
150438.041367 -35.95703125
150315.982104 -26.0400390625
150193.922842 -18.8186035156
150071.863579 -14.9704589844
149949.804316 -14.8198242188
149827.745053 -18.2907714844
149705.685791 -24.9022216797
149583.626528 -33.8046875
149461.567265 -43.8564453125
149339.508002 -53.7309570312
149217.44874 -62.0483398438
149095.389477 -67.5157470703
148973.330214 -69.0610351562
148851.270951 -65.9500732422
148729.211688 -57.8696289062
148607.152426 -44.9722900391
148485.093163 -27.8731689453
148363.0339 -7.60229492188
148240.974637 14.4855957031
148118.915375 36.8353271484
147996.856112 57.833984375
147874.796849 75.9616699219
147752.737586 89.9321289062
147630.678323 98.80859375
147508.619061 102.085327148
147386.559798 99.7232666016
147264.500535 92.1396484375
147142.441272 80.1499023438
147020.38201 64.869140625
146898.322747 47.5870361328
146776.263484 29.6245117188
146654.204221 12.1929931641
146532.144959 -3.73156738281
146410.085696 -17.5050048828
146288.026433 -28.8685302734
146165.96717 -37.9588623047
146043.907907 -45.2683105469
145921.848645 -51.5620117188
145799.789382 -57.76171875
145677.730119 -64.8084716797
145555.670856 -73.5183105469
145433.611594 -84.4523925781
145311.552331 -97.8125
145189.493068 -113.376098633
145067.433805 -130.481811523
144945.374542 -148.065917969
144823.31528 -164.750732422
144701.256017 -178.973022461
144579.196754 -189.144287109
144457.137491 -193.82421875
144335.078229 -191.886962891
144213.018966 -182.668823242
144090.959703 -166.072265625
143968.90044 -142.620361328
143846.841178 -113.450683594
143724.781915 -80.2490234375
143602.722652 -45.1256103516
143480.663389 -10.4467773438
143358.604126 21.3629150391
143236.544864 48.0327148438
143114.485601 67.6439208984
142992.426338 78.8016357422
142870.367075 80.7609863281
142748.307813 73.4935302734
142626.24855 57.6872558594
142504.189287 34.6824951172
142382.130024 6.34631347656
142260.070761 -25.0977783203
142138.011499 -57.2740478516
142015.952236 -87.8649902344
141893.892973 -114.814697266
141771.83371 -136.497558594
141649.774448 -151.844116211
141527.715185 -160.404541016
141405.655922 -162.349243164
141283.596659 -158.407104492
141161.537397 -149.746459961
141039.478134 -137.817749023
140917.418871 -124.168212891
140795.359608 -110.2578125
140673.300345 -97.2874755859
140551.241083 -86.0671386719
140429.18182 -76.9305419922
140307.122557 -69.7113037109
140185.063294 -63.7811279297
140063.004032 -58.1431884766
139940.944769 -51.5766601562
139818.885506 -42.8098144531
139696.826243 -30.7053222656
139574.76698 -14.4376220703
139452.707718 6.35961914062
139330.648455 31.4947509766
139208.589192 60.1762695312
139086.529929 91.0391845703
138964.470667 122.237915039
138842.411404 151.595581055
138720.352141 176.800415039
138598.292878 195.626708984
138476.233616 206.160400391
138354.174353 207.005371094
138232.11509 197.44909668
138110.055827 177.571655273
137987.996564 148.280883789
137865.937302 111.275146484
137743.878039 68.9281005859
137621.818776 24.1098632812
137499.759513 -20.0413818359
137377.700251 -60.3787841797
137255.640988 -94.0078125
137133.581725 -118.532104492
137011.522462 -132.255981445
136889.463199 -134.326416016
136767.403937 -124.801269531
136645.344674 -104.639038086
136523.285411 -75.6087646484
136401.226148 -40.1317138672
136279.166886 -1.06787109375
136157.107623 38.5316162109
136035.04836 75.6829833984
135912.989097 107.715942383
135790.929835 132.484741211
135668.870572 148.527709961
135546.811309 155.157470703
135424.752046 152.482543945
135302.692783 141.353027344
135180.633521 123.244750977
135058.574258 100.089599609
134936.514995 74.0740966797
134814.455732 47.4235839844
134692.39647 22.1947021484
134570.337207 0.095947265625
134448.277944 -17.6496582031
134326.218681 -30.3865966797
134204.159418 -38.0477294922
134082.100156 -41.1164550781
133960.040893 -40.5368652344
133837.98163 -37.5802001953
133715.922367 -33.6877441406
133593.863105 -30.3028564453
133471.803842 -28.7122802734
133349.744579 -29.9127197266
133227.685316 -34.5137939453
133105.626054 -42.6862792969
132983.566791 -54.1599121094
132861.507528 -68.2687988281
132739.448265 -84.0368652344
132617.389002 -100.291992188
132495.32974 -115.799560547
132373.270477 -129.396362305
132251.211214 -140.112060547
132129.151951 -147.268188477
132007.092689 -150.540771484
131885.033426 -149.985473633
131762.974163 -146.021240234
131640.9149 -139.377075195
131518.855637 -131.006103516
131396.796375 -121.980712891
131274.737112 -113.377319336
131152.677849 -106.165039062
131030.618586 -101.10559082
130908.559324 -98.6804199219
130786.500061 -99.0460205078
130664.440798 -102.023803711
130542.381535 -107.122802734
130420.322273 -113.59375
130298.26301 -120.504272461
130176.203747 -126.831054688
130054.144484 -131.557006836
129932.085221 -133.763549805
129810.025959 -132.710449219
129687.966696 -127.897094727
129565.907433 -119.098510742
129443.84817 -106.375854492
129321.788908 -90.0642089844
129199.729645 -70.7360839844
129077.670382 -49.1507568359
128955.611119 -26.1926269531
128833.551856 -2.80786132812
128711.492594 20.0601806641
128589.433331 41.5230712891
128467.374068 60.7912597656
128345.314805 77.2036132812
128223.255543 90.2447509766
128101.19628 99.5505371094
127979.137017 104.904907227
127857.077754 106.231201172
127735.018492 103.581787109
127612.959229 97.1270751953
127490.899966 87.1489257812
127368.840703 74.0350341797
127246.78144 58.2769775391
127124.722178 40.4681396484
127002.662915 21.2999267578
126880.603652 1.55187988281
126758.544389 -17.9262695312
126636.485127 -36.2396240234
126514.425864 -52.4885253906
126392.366601 -65.8155517578
126270.307338 -75.4599609375
126148.248075 -80.8166503906
126026.188813 -81.4927978516
125904.12955 -77.3551025391
125782.070287 -68.5631103516
125660.011024 -55.5837402344
125537.951762 -39.1811523438
125415.892499 -20.3811035156
125293.833236 -0.41015625
125171.773973 19.3858642578
125049.714711 37.6422119141
124927.655448 53.0791015625
124805.596185 64.6103515625
124683.536922 71.4356689453
124561.477659 73.1171875
124439.418397 69.6243896484
124317.359134 61.3469238281
124195.299871 49.0704345703
124073.240608 33.9161376953
123951.181346 17.2492675781
123829.122083 0.563598632812
123707.06282 -14.6495361328
123585.003557 -27.0321044922
123462.944294 -35.4822998047
123340.885032 -39.2557373047
123218.825769 -38.03515625
123096.766506 -31.9611816406
122974.707243 -21.6232910156
122852.647981 -8.00708007812
122730.588718 7.59069824219
122608.529455 23.6812744141
122486.470192 38.7139892578
122364.41093 51.2153320312
122242.351667 59.9189453125
122120.292404 63.8728027344
121998.233141 62.5178222656
121876.173878 55.7265625
121754.114616 43.8009033203
121632.055353 27.4293212891
121509.99609 7.60864257812
121387.936827 -14.4625244141
121265.877565 -37.5062255859
121143.818302 -60.2886962891
121021.759039 -81.7362060547
120899.699776 -101.030151367
120777.640513 -117.668212891
120655.581251 -131.490478516
120533.521988 -142.666015625
120411.462725 -151.641967773
120289.403462 -159.061401367
120167.3442 -165.66015625
120045.284937 -172.15246582
119923.225674 -179.121582031
119801.166411 -186.924560547
119679.107149 -195.624023438
119557.047886 -204.954833984
119434.988623 -214.330688477
119312.92936 -222.889160156
119190.870097 -229.572021484
119068.810835 -233.235351562
118946.751572 -232.772216797
118824.692309 -227.243774414
118702.633046 -215.994628906
118580.573784 -198.749145508
118458.514521 -175.672363281
118336.455258 -147.389648438
118214.395995 -114.961547852
118092.336732 -79.8179931641
117970.27747 -43.6502685547
117848.218207 -8.28063964844
117726.158944 24.4875488281
117604.099681 53.0179443359
117482.040419 75.9777832031
117359.981156 92.4448242188
117237.921893 101.979980469
117115.86263 104.65234375
116993.803368 101.018554688
116871.744105 92.0572509766
116749.684842 79.0627441406
116627.625579 63.5144042969
116505.566316 46.9284667969
116383.507054 30.7120361328
116261.447791 16.0302734375
116139.388528 3.70446777344
116017.329265 -5.85375976562
115895.270003 -12.6629638672
115773.21074 -17.1430664062
115651.151477 -20.0472412109
115529.092214 -22.35546875
115407.032952 -25.1427001953
115284.973689 -29.4384765625
115162.914426 -36.0905761719
115040.855163 -45.6455078125
114918.7959 -58.2655029297
114796.736638 -73.6807861328
114674.677375 -91.1949462891
114552.618112 -109.733276367
114430.558849 -127.935424805
114308.499587 -144.282714844
114186.440324 -157.245727539
114064.381061 -165.439819336
113942.321798 -167.770629883
113820.262535 -163.556030273
113698.203273 -152.612060547
113576.14401 -135.291015625
113454.084747 -112.470703125
113332.025484 -85.4916992188
113209.966222 -56.0516357422
113087.906959 -26.0612792969
112965.847696 2.51867675781
112843.788433 27.8475341797
112721.729171 48.3664550781
112599.669908 62.9302978516
112477.610645 70.9051513672
112355.551382 72.21484375
112233.492119 67.3367919922
112111.432857 57.2447509766
111989.373594 43.3046875
111867.314331 27.1363525391
111745.255068 10.4504394531
111623.195806 -5.11926269531
111501.136543 -18.1744384766
111379.07728 -27.6839599609
111257.018017 -33.078125
111134.958754 -34.2930908203
111012.899492 -31.7647705078
110890.840229 -26.3702392578
110768.780966 -19.3237304688
110646.721703 -12.0368652344
110524.662441 -5.95971679688
110402.603178 -2.4150390625
110280.543915 -2.44665527344
110158.484652 -6.69299316406
110036.42539 -15.3041992188
109914.366127 -27.9075927734
109792.306864 -43.6268310547
109670.247601 -61.1545410156
109548.188338 -78.8719482422
109426.129076 -95.0025634766
109304.069813 -107.787597656
109182.01055 -115.665893555
109059.951287 -117.438232422
108937.892025 -112.404296875
108815.832762 -100.453857422
108693.773499 -82.1060791016
108571.714236 -58.4891357422
108449.654973 -31.2644042969
108327.595711 -2.49743652344
108205.536448 25.5102539062
108083.477185 50.4161376953
107961.417922 70.0377197266
107839.35866 82.5467529297
107717.299397 86.6320800781
107595.240134 81.6239013672
107473.180871 67.5607910156
107351.121609 45.2003173828
107229.062346 15.9645996094
107107.003083 -18.1671142578
106984.94382 -54.8166503906
106862.884557 -91.3951416016
106740.825295 -125.310180664
106618.766032 -154.172607422
106496.706769 -175.982543945
106374.647506 -189.283569336
106252.588244 -193.267944336
106130.528981 -187.828735352
106008.469718 -173.551269531
105886.410455 -151.651000977
105764.351192 -123.860229492
105642.29193 -92.2767333984
105520.232667 -59.1879882812
105398.173404 -26.8881835938
105276.114141 2.49877929688
105154.054879 27.1739501953
105031.995616 45.7802734375
104909.936353 57.4805908203
104787.87709 61.984375
104665.817828 59.5291748047
104543.758565 50.8168945312
104421.699302 36.9177246094
104299.640039 19.1485595703
104177.580776 -1.05847167969
104055.521514 -22.2868652344
103933.462251 -43.2485351562
103811.402988 -62.8768310547
103689.343725 -80.3830566406
103567.284463 -95.2818603516
103445.2252 -107.379150391
103323.165937 -116.730224609
103201.106674 -123.574584961
103079.047411 -128.254394531
102956.988149 -131.131591797
102834.928886 -132.509643555
102712.869623 -132.572265625
102590.81036 -131.345214844
102468.751098 -128.686767578
102346.691835 -124.30480957
102224.632572 -117.8046875
102102.573309 -108.75390625
101980.514047 -96.7624511719
101858.454784 -81.5666503906
101736.395521 -63.1049804688
101614.336258 -41.5772705078
101492.276995 -17.4808349609
101370.217733 8.38684082031
101248.15847 34.9577636719
101126.099207 60.9528808594
101004.039944 84.9742431641
100881.980682 105.612548828
100759.921419 121.567993164
100637.862156 131.767822266
100515.802893 135.472900391
100393.74363 132.356445312
100271.684368 122.553955078
100149.625105 106.670654297
100027.565842 85.7490234375
99905.5065794 61.1948242188
99783.4473166 34.6711425781
99661.3880538 7.96350097656
99539.3287911 -17.1662597656
99417.2695283 -39.1300048828
99295.2102655 -56.6466064453
99173.1510027 -68.853515625
99051.09174 -75.3804931641
98929.0324772 -76.3801269531
98806.9732144 -72.5108642578
98684.9139517 -64.8754882812
98562.8546889 -54.9166259766
98440.7954261 -44.2810058594
98318.7361633 -34.6639404297
98196.6769006 -27.6480712891
98074.6176378 -24.5502929688
97952.558375 -26.2921142578
97830.4991122 -33.3050537109
97708.4398495 -45.4818115234
97586.3805867 -62.1744384766
97464.3213239 -82.2438964844
97342.2620612 -104.15612793
97220.2027984 -126.11315918
97098.1435356 -146.213012695
96976.0842728 -162.618652344
96854.0250101 -173.725219727
96731.9657473 -178.305908203
96609.9064845 -175.627319336
96487.8472217 -165.520874023
96365.787959 -148.404907227
96243.7286962 -125.254150391
96121.6694334 -97.5203857422
95999.6101707 -67.0113525391
95877.5509079 -35.7373046875
95755.4916451 -5.740234375
95633.4323823 21.0788574219
95511.3731196 43.1208496094
95389.3138568 59.2178955078
95267.254594 68.7291259766
95145.1953312 71.5848388672
95023.1360685 68.2799072266
94901.0768057 59.8184814453
94779.0175429 47.6119384766
94656.9582802 33.3425292969
94534.8990174 18.8044433594
94412.8397546 5.73596191406
94290.7804918 -4.33947753906
94168.7212291 -10.2518310547
94046.6619663 -11.2861328125
93924.6027035 -7.24230957031
93802.5434408 1.55432128906
93680.484178 14.2923583984
93558.4249152 29.7583007812
93436.3656524 46.4586181641
93314.3063897 62.7669677734
93192.2471269 77.08203125
93070.1878641 87.9848632812
92948.1286013 94.3742675781
92826.0693386 95.5751953125
92704.0100758 91.4036865234
92581.950813 82.1860351562
92459.8915503 68.7294921875
92337.8322875 52.2459716797
92215.7730247 34.2381591797
92093.7137619 16.3555908203
91971.6544992 0.238159179688
91849.5952364 -12.6433105469
91727.5359736 -21.1301269531
91605.4767108 -24.4920654297
91483.4174481 -22.5026855469
91361.3581853 -15.4727783203
91239.2989225 -4.2294921875
91117.2396598 9.95007324219
90995.180397 25.4479980469
90873.1211342 40.4479980469
90751.0618714 53.0974121094
90629.0026087 61.6771240234
90506.9433459 64.7602539062
90384.8840831 61.3481445312
90262.8248203 50.9715576172
90140.7655576 33.7452392578
90018.7062948 10.3748779297
89896.647032 -17.8894042969
89774.5877693 -49.3454589844
89652.5285065 -81.9694824219
89530.4692437 -113.578491211
89408.4099809 -142.004394531
89286.3507182 -165.269165039
89164.2914554 -181.744384766
89042.2321926 -190.283447266
88920.1729298 -190.313354492
88798.1136671 -181.879760742
88676.0544043 -165.640625
88553.9951415 -142.812255859
88431.9358788 -115.067993164
88309.876616 -84.4016113281
88187.8173532 -52.9686279297
88065.7580904 -22.9123535156
87943.6988277 3.80187988281
87821.6395649 25.5375976562
87699.5803021 41.1071777344
87577.5210393 49.8542480469
87455.4617766 51.6879882812
87333.4025138 47.0729980469
87211.343251 36.9722900391
87089.2839883 22.7508544922
86967.2247255 6.04760742188
86845.1654627 -11.3697509766
86723.1061999 -27.7593994141
86601.0469372 -41.5520019531
86478.9876744 -51.4781494141
86356.9284116 -56.6684570312
86234.8691488 -56.7164306641
86112.8098861 -51.6989746094
85990.7506233 -42.1575927734
85868.6913605 -29.0386962891
85746.6320978 -13.6015625
85624.572835 2.69738769531
85502.5135722 18.3349609375
85380.4543094 31.8538818359
85258.3950467 41.9862060547
85136.3357839 47.7578125
85014.2765211 48.5665283203
84892.2172583 44.2268066406
84770.1579956 34.9790039062
84648.0987328 21.4639892578
84526.03947 4.66442871094
84403.9802073 -14.1778564453
84281.9209445 -33.6635742188
84159.8616817 -52.3469238281
84037.8024189 -68.8459472656
83915.7431562 -81.9440917969
83793.6838934 -90.6735839844
83671.6246306 -94.3781738281
83549.5653679 -92.7479248047
83427.5061051 -85.8262939453
83305.4468423 -73.9923095703
83183.3875795 -57.9178466797
83061.3283168 -38.5086669922
82939.269054 -16.8325195312
82817.2097912 5.95703125
82695.1505284 28.6979980469
82573.0912657 50.28515625
82451.0320029 69.7288818359
82328.9727401 86.1964111328
82206.9134774 99.0386962891
82084.8542146 107.80078125
81962.7949518 112.219848633
81840.735689 112.212890625
81718.6764263 107.856811523
81596.6171635 99.3656005859
81474.5579007 87.0690917969
81352.4986379 71.3929443359
81230.4393752 52.8442382812
81108.3801124 32.0018310547
80986.3208496 9.51062011719
80864.2615869 -13.9213867188
80742.2023241 -37.529296875
80620.1430613 -60.4967041016
80498.0837985 -81.9698486328
80376.0245358 -101.079956055
80253.965273 -116.973876953
80131.9060102 -128.853637695
80009.8467474 -136.025146484
79887.7874847 -137.947265625
79765.7282219 -134.284179688
79643.6689591 -124.950073242
79521.6096964 -110.143188477
79399.5504336 -90.3651123047
79277.4911708 -66.4171142578
79155.431908 -39.3768310547
79033.3726453 -10.5476074219
78911.3133825 18.6105957031
78789.2541197 46.5732421875
78667.1948569 71.8518066406
78545.1355942 93.1008300781
78423.0763314 109.223876953
78301.0170686 119.461669922
78178.9578059 123.464477539
78056.8985431 121.331298828
77934.8392803 113.616943359
77812.7800175 101.304199219
77690.7207548 85.7359619141
77568.661492 68.5192871094
77446.6022292 51.4011230469
77324.5429664 36.1290283203
77202.4837037 24.3061523438
77080.4244409 17.2540283203
76958.3651781 15.892578125
76836.3059154 20.6522216797
76714.2466526 31.4213867188
76592.1873898 47.5400390625
76470.128127 67.8382568359
76348.0688643 90.7180175781
76226.0096015 114.273681641
76103.9503387 136.441162109
75981.8910759 155.165283203
75859.8318132 168.567749023
75737.7725504 175.107177734
75615.7132876 173.71472168
75493.6540249 163.891357422
75371.5947621 145.763549805
75249.5354993 120.086547852
75127.4762365 88.1984863281
75005.4169738 51.92578125
74883.357711 13.4482421875
74761.2984482 -24.8643798828
74639.2391855 -60.6357421875
74517.1799227 -91.6622314453
74395.1206599 -116.085205078
74273.0613971 -132.532958984
74151.0021344 -140.225952148
74028.9428716 -139.034667969
73906.8836088 -129.487426758
73784.824346 -112.726074219
73662.7650833 -90.4151611328
73540.7058205 -64.6119384766
73418.6465577 -37.6059570312
73296.587295 -11.7458496094
73174.5280322 10.7391357422
73052.4687694 27.90234375
72930.4095066 38.2200927734
72808.3502439 40.6966552734
72686.2909811 34.9272460938
72564.2317183 21.115234375
72442.1724555 0.044189453125
72320.1131928 -26.9925537109
72198.05393 -58.2978515625
72075.9946672 -91.9005126953
71953.9354045 -125.70300293
71831.8761417 -157.630493164
71709.8168789 -185.772460938
71587.7576161 -208.507324219
71465.6983534 -224.599365234
71343.6390906 -233.26574707
71221.5798278 -234.207397461
71099.520565 -227.604614258
70977.4613023 -214.081787109
70855.4020395 -194.641601562
70733.3427767 -170.579223633
70611.283514 -143.381469727
70489.2242512 -114.620239258
70367.1649884 -85.8459472656
70245.1057256 -58.4909667969
70123.0464629 -33.7854003906
70000.9872001 -12.6940917969
69878.9279373 4.12854003906
69756.8686745 16.357421875
69634.8094118 23.9959716797
69512.750149 27.3527832031
69390.6908862 27.0004882812
69268.6316235 23.7224121094
69146.5723607 18.4451904297
69024.5130979 12.1687011719
68902.4538351 5.89086914062
68780.3945724 0.538208007812
68658.3353096 -3.09924316406
68536.2760468 -4.42358398438
68414.216784 -3.06909179688
68292.1575213 1.06958007812
68170.0982585 7.8291015625
68048.0389957 16.7843017578
67925.979733 27.2752685547
67803.9204702 38.4494628906
67681.8612074 49.3190917969
67559.8019446 58.8310546875
67437.7426819 65.9436035156
67315.6834191 69.7075195312
67193.6241563 69.3425292969
67071.5648935 64.3084716797
66949.5056308 54.3610839844
66827.446368 39.5909423828
66705.3871052 20.4382324219
66583.3278425 -2.31628417969
66461.2685797 -27.5874023438
66339.2093169 -54.0444335938
66217.1500541 -80.1938476562
66095.0907914 -104.477539062
65973.0315286 -125.381347656
65850.9722658 -141.543823242
65728.9130031 -151.861328125
65606.8537403 -155.573364258
65484.7944775 -152.32824707
65362.7352147 -142.218017578
65240.675952 -125.780151367
65118.6166892 -103.964477539
64996.5574264 -78.0670166016
64874.4981636 -49.6352539062
64752.4389009 -20.3521728516
64630.3796381 8.09375
64508.3203753 34.1380615234
64386.2611126 56.4632568359
64264.2018498 74.0994873047
64142.142587 86.4986572266
64020.0833242 93.572265625
63898.0240615 95.6892089844
63775.9647987 93.6351318359
63653.9055359 88.5352783203
63531.8462731 81.7465820312
63409.7870104 74.7292480469
63287.7277476 68.9096679688
63165.6684848 65.5455322266
63043.6092221 65.6058349609
62921.5499593 69.6773681641
62799.4906965 77.9047851562
62677.4314337 89.9721679688
62555.372171 105.124755859
62433.3129082 122.233520508
62311.2536454 139.892700195
62189.1943826 156.543579102
62067.1351199 170.614135742
61945.0758571 180.661376953
61823.0165943 185.500732422
61700.9573316 184.317504883
61578.8980688 176.744506836
61456.838806 162.898803711
61334.7795432 143.380859375
61212.7202805 119.228515625
61090.6610177 91.8349609375
60968.6017549 62.8372802734
60846.5424921 33.9836425781
60724.4832294 6.99462890625
60602.4239666 -16.5731201172
60480.3647038 -35.4464111328
60358.3054411 -48.728515625
60236.2461783 -55.9595947266
60114.1869155 -57.1396484375
59992.1276527 -52.7126464844
59870.06839 -43.513671875
59748.0091272 -30.6879882812
59625.9498644 -15.5874023438
59503.8906016 0.346069335938
59381.8313389 15.6971435547
59259.7720761 29.1861572266
59137.7128133 39.7586669922
59015.6535506 46.6538085938
58893.5942878 49.4403076172
58771.535025 48.0250244141
58649.4757622 42.6320800781
58527.4164995 33.7570800781
58405.3572367 22.1030273438
58283.2979739 8.50451660156
58161.2387111 -6.15063476562
58039.1794484 -20.9970703125
57917.1201856 -35.2556152344
57795.0609228 -48.2816162109
57673.0016601 -59.5968017578
57550.9423973 -68.8985595703
57428.8831345 -76.0538330078
57306.8238717 -81.0777587891
57184.764609 -84.0992431641
57062.7053462 -85.3245849609
56940.6460834 -84.9970703125
56818.5868206 -83.3625488281
56696.5275579 -80.6431884766
56574.4682951 -77.0202636719
56452.4090323 -72.6282958984
56330.3497696 -67.5600585938
56208.2905068 -61.8798828125
56086.231244 -55.6424560547
55964.1719812 -48.9127197266
55842.1127185 -41.7856445312
55720.0534557 -34.3989257812
55597.9941929 -26.9405517578
55475.9349302 -19.6448974609
55353.8756674 -12.7824707031
55231.8164046 -6.63842773438
55109.7571418 -1.48828125
54987.6978791 2.43103027344
54865.6386163 4.95043945312
54743.5793535 5.99243164062
54621.5200907 5.58874511719
54499.460828 3.88928222656
54377.4015652 1.15991210938
54255.3423024 -2.23095703125
54133.2830397 -5.83569335938
54011.2237769 -9.15759277344
53889.1645141 -11.6887207031
53767.1052513 -12.9488525391
53645.0459886 -12.5225830078
53522.9867258 -10.0942382812
53400.927463 -5.47314453125
53278.8682002 1.38793945312
53156.8089375 10.3863525391
53034.7496747 21.2723388672
52912.6904119 33.6625976562
52790.6311492 47.0626220703
52668.5718864 60.8951416016
52546.5126236 74.53515625
52424.4533608 87.3452148438
52302.3940981 98.7135009766
52180.3348353 108.088378906
52058.2755725 115.01184082
51936.2163097 119.147338867
51814.157047 120.302856445
51692.0977842 118.447265625
51570.0385214 113.720092773
51447.9792587 106.433959961
51325.9199959 97.0676269531
51203.8607331 86.2514648438
51081.8014703 74.7432861328
50959.7422076 63.3942871094
50837.6829448 53.1062011719
50715.623682 44.7806396484
50593.5644192 39.2625732422
50471.5051565 37.2788085938
50349.4458937 39.3770751953
50227.3866309 45.8717041016
50105.3273682 56.7943115234
49983.2681054 71.8623046875
49861.2088426 90.4654541016
49739.1495798 111.673950195
49617.0903171 134.273803711
49495.0310543 156.826538086
49372.9717915 177.753417969
49250.9125287 195.441040039
49128.853266 208.358886719
49006.7940032 215.183959961
48884.7347404 214.920288086
48762.6754777 207.004760742
48640.6162149 191.386352539
48518.5569521 168.572143555
48396.4976893 139.632202148
48274.4384266 106.159790039
48152.3791638 70.1857910156
48030.319901 34.0517578125
47908.2606382 0.249633789062
47786.2013755 -28.7611083984
47664.1421127 -50.7449951172
47542.0828499 -63.8735351562
47420.0235872 -66.8875732422
47297.9643244 -59.2189941406
47175.9050616 -41.0640869141
47053.8457988 -13.3963623047
46931.7865361 22.0804443359
46809.7272733 63.0445556641
46687.6680105 106.715209961
46565.6087478 150.060668945
46443.549485 190.025756836
46321.4902222 223.76965332
46199.4309594 248.888793945
46077.3716967 263.606933594
45955.3124339 266.916992188
45833.2531711 258.659423828
45711.1939083 239.532470703
45589.1346456 211.03125
45467.0753828 175.322387695
45345.01612 135.061035156
45222.9568573 93.1741943359
45100.8975945 52.6199951172
44978.8383317 16.1531982422
44856.7790689 -13.8897705078
44734.7198062 -35.7633056641
44612.6605434 -48.4260253906
44490.6012806 -51.5938720703
44368.5420178 -45.7215576172
44246.4827551 -31.9194335938
44124.4234923 -11.8171386719
44002.3642295 12.6153564453
43880.3049668 39.2679443359
43758.245704 66.0904541016
43636.1864412 91.2769775391
43514.1271784 113.414550781
43392.0679157 131.580932617
43270.0086529 145.385742188
43147.9493901 154.952636719
43025.8901273 160.847290039
42903.8308646 163.95703125
42781.7716018 165.343994141
42659.712339 166.083251953
42537.6530763 167.109008789
42415.5938135 169.083374023
42293.5345507 172.306152344
42171.4752879 176.672973633
42049.4160252 181.691040039
41927.3567624 186.544555664
41805.2974996 190.209106445
41683.2382368 191.598144531
41561.1789741 189.725341797
41439.1197113 183.864257812
41317.0604485 173.686035156
41195.0011858 159.357299805
41072.941923 141.586547852
40950.8826602 121.609008789
40828.8233974 101.109619141
40706.7641347 82.0902099609
40584.7048719 66.6907958984
40462.6456091 56.9842529297
40340.5863463 54.7612304688
40218.5270836 61.3312988281
40096.4678208 77.3585205078
39974.408558 102.751953125
39852.3492953 136.622680664
39730.2900325 177.314086914
39608.2307697 222.508178711
39486.1715069 269.396362305
39364.1122442 314.901733398
39242.0529814 355.934570312
39119.9937186 389.655639648
38997.9344558 413.72265625
38875.8751931 426.499267578
38753.8159303 427.201904297
38631.7566675 415.976074219
38509.6974048 393.888305664
38387.638142 362.838745117
38265.5788792 325.400146484
38143.5196164 284.598754883
38021.4603537 243.657836914
37899.4010909 205.725097656
37777.3418281 173.613647461
37655.2825653 149.577148438
37533.2233026 135.138671875
37411.1640398 130.991088867
37289.104777 136.974365234
37167.0455143 152.129272461
37044.9862515 174.823608398
36922.9269887 202.934692383
36800.8677259 234.067749023
36678.8084632 265.791625977
36556.7492004 295.866088867
36434.6899376 322.439819336
36312.6306749 344.199829102
36190.5714121 360.461914062
36068.5121493 371.193115234
35946.4528865 376.966796875
35824.3936238 378.860229492
35702.334361 378.303955078
35580.2750982 376.903198242
35458.2158354 376.248779297
35336.1565727 377.738891602
35214.0973099 382.431030273
35092.0380471 390.934936523
34969.9787844 403.361328125
34847.9195216 419.325195312
34725.8602588 438.005493164
34603.800996 458.249023438
34481.7417333 478.709472656
34359.6824705 498.00390625
34237.6232077 514.866943359
34115.5639449 528.290527344
33993.5046822 537.631225586
33871.4454194 542.674804688
33749.3861566 543.652954102
33627.3268939 541.211425781
33505.2676311 536.334594727
33383.2083683 530.234008789
33261.1491055 524.218383789
33139.0898428 519.554931641
33017.03058 517.340209961
32894.9713172 518.39465332
32772.9120544 523.189575195
32650.8527917 531.816040039
32528.7935289 543.995605469
32406.7342661 559.132446289
32284.6750034 576.397705078
32162.6157406 594.836181641
32040.5564778 613.482788086
31918.497215 631.474731445
31796.4379523 648.145507812
31674.3786895 663.092285156
31552.3194267 676.206787109
31430.2601639 687.668579102
31308.2009012 697.901977539
31186.1416384 707.501953125
31064.0823756 717.139526367
30942.0231129 727.457519531
30819.9638501 738.969604492
30697.9045873 751.977783203
30575.8453245 766.513671875
30453.7860618 782.318115234
30331.726799 798.854370117
30209.6675362 815.362792969
30087.6082734 830.943359375
29965.5490107 844.661987305
29843.4897479 855.66809082
29721.4304851 863.306274414
29599.3712224 867.215942383
29477.3119596 867.397705078
29355.2526968 864.247192383
29233.193434 858.544067383
29111.1341713 851.399536133
28989.0749085 844.166015625
28867.0156457 838.316772461
28744.9563829 835.308837891
28622.8971202 836.440795898
28500.8378574 842.723510742
28378.7785946 854.774047852
28256.7193319 872.748291016
28134.6600691 896.315307617
28012.6008063 924.680541992
27890.5415435 956.655029297
27768.4822808 990.763549805
27646.423018 1025.38146973
27524.3637552 1058.88928223
27402.3044925 1089.82470703
27280.2452297 1117.02294922
27158.1859669 1139.72631836
27036.1267041 1157.65588379
26914.0674414 1171.03527832
26792.0081786 1180.56799316
26669.9489158 1187.3671875
26547.889653 1192.84619141
26425.8303903 1198.5838623
26303.7711275 1206.17285156
26181.7118647 1217.07019043
26059.652602 1232.46203613
25937.5933392 1253.15881348
25815.5340764 1279.52380371
25693.4748136 1311.45068359
25571.4155509 1348.38000488
25449.3562881 1389.36254883
25327.2970253 1433.15380859
25205.2377625 1478.33325195
25083.1784998 1523.43505859
24961.119237 1567.07641602
24839.0599742 1608.07189941
24717.0007115 1645.52246094
24594.9414487 1678.87084961
24472.8821859 1707.92102051
24350.8229231 1732.82165527
24228.7636604 1754.01586914
24106.7043976 1772.1661377
23984.6451348 1788.06347656
23862.585872 1802.53137207
23740.5266093 1816.33837891
23618.4673465 1830.1217041
23496.4080837 1844.33996582
23374.348821 1859.25024414
23252.2895582 1874.91674805
23130.2302954 1891.24389648
23008.1710326 1908.03356934
22886.1117699 1925.05383301
22764.0525071 1942.11315918
22641.9932443 1959.1282959
22519.9339815 1976.17736816
22397.8747188 1993.53186035
22275.815456 2011.66064453
22153.7561932 2031.20703125
22031.6969305 2052.93884277
21909.6376677 2077.67687988
21787.5784049 2106.2088623
21665.5191421 2139.19946289
21543.4598794 2177.10375977
21421.4006166 2220.09790039
21299.3413538 2268.02929688
21177.282091 2320.39978027
21055.2228283 2376.37915039
20933.1635655 2434.84973145
20811.1043027 2494.4831543
20689.04504 2553.83618164
20566.9857772 2611.46313477
20444.9265144 2666.02966309
20322.8672516 2716.42175293
20200.8079889 2761.83630371
20078.7487261 2801.84814453
19956.6894633 2836.44311523
19834.6302005 2866.01928711
19712.5709378 2891.3527832
19590.511675 2913.53149414
19468.4524122 2933.86608887
19346.3931495 2953.78100586
19224.3338867 2974.70166016
19102.2746239 2997.94177246
18980.2153611 3024.60375977
18858.1560984 3055.50134277
18736.0968356 3091.10742188
18614.0375728 3131.53234863
18491.9783101 3176.53479004
18369.9190473 3225.56091309
18247.8597845 3277.80883789
18125.8005217 3332.31091309
18003.741259 3388.02819824
17881.6819962 3443.94519043
17759.6227334 3499.15856934
17637.5634706 3552.95373535
17515.5042079 3604.86193848
17393.4449451 3654.69116211
17271.3856823 3702.53479004
17149.3264196 3748.75427246
17027.2671568 3793.93896484
16905.207894 3838.84765625
16783.1486312 3884.33837891
16661.0893685 3931.2902832
16539.0301057 3980.5279541
16416.9708429 4032.75024414
16294.9115801 4088.47277832
16172.8523174 4147.98693848
16050.7930546 4211.3392334
15928.7337918 4278.33105469
15806.6745291 4348.54016113
15684.6152663 4421.36108398
15562.5560035 4496.06262207
15440.4967407 4571.85546875
15318.437478 4647.9675293
15196.3782152 4723.71899414
15074.3189524 4798.59387207
14952.2596896 4872.29858398
14830.2004269 4944.80664062
14708.1411641 5016.38354492
14586.0819013 5087.58898926
14464.0226386 5159.25646973
14341.9633758 5232.44970703
14219.904113 5308.39978027
14097.8448502 5388.4230957
13975.7855875 5473.8314209
13853.7263247 5565.83435059
13731.6670619 5665.44616699
13609.6077991 5773.39990234
13487.5485364 5890.08117676
13365.4892736 6015.48291016
13243.4300108 6149.18920898
13121.3707481 6290.38977051
12999.3114853 6437.92370605
12877.2522225 6590.35595703
12755.1929597 6746.07653809
12633.133697 6903.41760254
12511.0744342 7060.7824707
12389.0151714 7216.77087402
12266.9559086 7370.29760742
12144.8966459 7520.68835449
12022.8373831 7667.74536133
11900.7781203 7811.78100586
11778.7188576 7953.6081543
11656.6595948 8094.49279785
11534.600332 8236.06787109
11412.5410692 8380.2175293
11290.4818065 8528.93823242
11168.4225437 8684.19116211
11046.3632809 8847.75317383
10924.3040181 9021.08728027
10802.2447554 9205.23474121
10680.1854926 9400.74658203
10558.1262298 9607.65454102
10436.0669671 9825.48937988
10314.0077043 10053.3415527
10191.9484415 10289.9591064
10069.8891787 10533.8764648
9947.82991597 10783.5581055
9825.7706532 11037.5466309
9703.71139042 11294.5992432
9581.65212765 11553.802124
9459.59286488 11814.6470947
9337.5336021 12077.0681152
9215.47433933 12341.4306641
9093.41507656 12608.4779053
8971.35581379 12879.2355957
8849.29655101 13154.8895264
8727.23728824 13436.6456299
8605.17802547 13725.5864258
8483.1187627 14022.5424805
8361.05949992 14327.987793
8239.00023715 14641.9736328
8116.94097438 14964.1070557
7994.88171161 15293.5766602
7872.82244883 15629.2235107
7750.76318606 15969.6512451
7628.70392329 16313.362793
7506.64466052 16658.9108887
7384.58539774 17005.0458984
7262.52613497 17350.8455811
7140.4668722 17695.8128662
7018.40760943 18039.928833
6896.34834665 18383.6575928
6774.28908388 18727.8979492
6652.22982111 19073.8878174
6530.17055833 19423.0683594
6408.11129556 19776.923584
6286.05203279 20136.8092041
6163.99277002 20503.7883301
6041.93350724 20878.4914551
5919.87424447 21261.0179443
5797.8149817 21650.8831787
5675.75571893 22047.0269775
5553.69645615 22447.8760986
5431.63719338 22851.4602051
5309.57793061 23255.5662842
5187.51866784 23657.923584
5065.45940506 24056.3920898
4943.40014229 24449.1427002
4821.34087952 24834.8098145
4699.28161675 25212.5953369
4577.22235397 25582.3201904
4455.1630912 25944.4130859
4333.10382843 26299.8354492
4211.04456566 26649.9554443
4088.98530288 26996.3734131
3966.92604011 27340.7248535
3844.86677734 27684.4724121
3722.80751456 28028.7114258
3600.74825179 28374.0076904
3478.68898902 28720.2823486
3356.62972625 29066.7565918
3234.57046347 29411.9620361
3112.5112007 29753.8173828
2990.45193793 30089.7637939
2868.39267516 30416.9456787
2746.33341238 30732.4245605
2624.27414961 31033.401001
2502.21488684 31317.4282227
2380.15562407 31582.5961914
2258.09636129 31827.6700439
2136.03709852 32052.1713867
2013.97783575 32256.3946533
1891.91857298 32441.3591309
1769.8593102 32608.701416
1647.80004743 32760.5211182
1525.74078466 32899.19104
1403.68152188 33027.1551514
1281.62225911 33146.7271729
1159.56299634 33259.9127197
1037.50373357 33368.2666016
915.444470795 33472.7974854
793.385208022 33573.927124
671.325945249 33671.5036621
549.266682477 33764.8643799
427.207419704 33852.9412842
305.148156932 33934.3928223
183.088894159 34007.7514648
61.0296313863 34071.5699463
-61.0296313863 34124.5506592
-183.088894159 34165.6500244
-305.148156932 34194.1452637
-427.207419704 34209.6635742
-549.266682477 34212.1704102
-671.325945249 34201.9240723
-793.385208022 34179.4022217
-915.444470795 34145.2116699
-1037.50373357 34099.9925537
-1159.56299634 34044.3278809
-1281.62225911 33978.6685791
-1403.68152189 33903.2821045
-1525.74078466 33818.2275391
-1647.80004743 33723.3604736
-1769.8593102 33618.3616943
-1891.91857298 33502.7907715
-2013.97783575 33376.1491699
-2136.03709852 33237.9503174
-2258.09636129 33087.7854004
-2380.15562407 32925.3773193
-2502.21488684 32750.6169434
-2624.27414961 32563.5784912
-2746.33341238 32364.5119629
-2868.39267516 32153.8168945
-2990.45193793 31931.9979248
-3112.5112007 31699.6149902
-3234.57046347 31457.2280273
-3356.62972625 31205.3486328
-3478.68898902 30944.4035645
-3600.74825179 30674.7143555
-3722.80751456 30396.4954834
-3844.86677734 30109.8725586
-3966.92604011 29814.9160156
-4088.98530288 29511.6866455
-4211.04456566 29200.286499
-4333.10382843 28880.9066162
-4455.1630912 28553.8670654
-4577.22235397 28219.6407471
-4699.28161675 27878.8574219
-4821.34087952 27532.2884521
-4943.40014229 27180.8074951
-5065.45940506 26825.3378906
-5187.51866784 26466.786377
-5309.57793061 26105.9719238
-5431.63719338 25743.5634766
-5553.69645615 25380.0240479
-5675.75571893 25015.5800781
-5797.8149817 24650.2109375
-5919.87424447 24283.6693115
-6041.93350724 23915.5250244
-6163.99277002 23545.2351074
-6286.05203279 23172.2287598
-6408.11129556 22796.0020752
-6530.17055833 22416.2110596
-6652.22982111 22032.7545166
-6774.28908388 21645.8361816
-6896.34834665 21256.0006104
-7018.40760943 20864.1357422
-7140.4668722 20471.4440918
-7262.52613497 20079.380127
-7384.58539774 19689.5621338
-7506.64466052 19303.6671143
-7628.70392329 18923.3139648
-7750.76318606 18549.9525146
-7872.82244883 18184.7613525
-7994.88171161 17828.572998
-8116.94097438 17481.824707
-8239.00023715 17144.5457764
-8361.05949992 16816.3797607
-8483.1187627 16496.6390381
-8605.17802547 16184.3863525
-8727.23728824 15878.5369873
-8849.29655101 15577.9666748
-8971.35581379 15281.6208496
-9093.41507656 14988.6090088
-9215.47433933 14698.2799072
-9337.5336021 14410.2687988
-9459.59286488 14124.5124512
-9581.65212765 13841.2349854
-9703.71139042 13560.9024658
-9825.7706532 13284.1578369
-9947.82991597 13011.7384033
-10069.8891787 12744.3902588
-10191.9484415 12482.7855225
-10314.0077043 12227.4523926
-10436.0669671 11978.7260742
-10558.1262298 11736.723999
-10680.1854926 11501.3466797
-10802.2447554 11272.3059082
-10924.3040181 11049.1713867
-11046.3632809 10831.4353027
-11168.4225437 10618.5820312
-11290.4818065 10410.1558838
-11412.5410692 10205.8206787
-11534.600332 10005.4006348
-11656.6595948 9808.89990234
-11778.7188576 9616.4979248
-11900.7781203 9428.51818848
-12022.8373831 9245.37915039
-12144.8966459 9067.5267334
-12266.9559086 8895.36035156
-12389.0151714 8729.15856934
-12511.0744342 8569.01477051
-12633.133697 8414.78918457
-12755.1929597 8266.08483887
-12877.2522225 8122.25036621
-12999.3114853 7982.4107666
-13121.3707481 7845.52575684
-13243.4300108 7710.46887207
-13365.4892736 7576.12072754
-13487.5485364 7441.47009277
-13609.6077991 7305.70935059
-13731.6670619 7168.31872559
-13853.7263247 7029.12756348
-13975.7855875 6888.3482666
-14097.8448502 6746.5793457
-14219.904113 6604.77368164
-14341.9633758 6464.1776123
-14464.0226386 6326.24182129
-14586.0819013 6192.51538086
-14708.1411641 6064.52832031
-14830.2004269 5943.67443848
-14952.2596896 5831.10449219
-15074.3189524 5727.63684082
-15196.3782152 5633.69616699
-15318.437478 5549.28100586
-15440.4967407 5473.96606445
-15562.5560035 5406.93640137
-15684.6152663 5347.05236816
-15806.6745291 5292.9342041
-15928.7337918 5243.06640625
-16050.7930546 5195.90637207
-16172.8523174 5149.98962402
-16294.9115801 5104.02575684
-16416.9708429 5056.97338867
-16539.0301057 5008.09118652
-16661.0893685 4956.96044922
-16783.1486312 4903.47851562
-16905.207894 4847.82507324
-17027.2671568 4790.40393066
-17149.3264196 4731.76843262
-17271.3856823 4672.53649902
-17393.4449451 4613.30334473
-17515.5042079 4554.5604248
-17637.5634706 4496.62768555
-17759.6227334 4439.60656738
-17881.6819962 4383.35546875
-18003.741259 4327.49279785
-18125.8005217 4271.42504883
-18247.8597845 4214.40002441
-18369.9190473 4155.5769043
-18491.9783101 4094.11096191
-18614.0375728 4029.24438477
-18736.0968356 3960.39160156
-18858.1560984 3887.21740723
-18980.2153611 3809.69592285
-19102.2746239 3728.14538574
-19224.3338867 3643.23815918
-19346.3931495 3555.97900391
-19468.4524122 3467.65612793
-19590.511675 3379.765625
-19712.5709378 3293.91796875
-19834.6302005 3211.72875977
-19956.6894633 3134.70617676
-20078.7487261 3064.14160156
-20200.8079889 3001.01501465
-20322.8672516 2945.91906738
-20444.9265144 2899.01220703
-20566.9857772 2860.00561523
-20689.04504 2828.18164062
-20811.1043027 2802.44616699
-20933.1635655 2781.41223145
-21055.2228283 2763.50524902
-21177.282091 2747.08520508
-21299.3413538 2730.57165527
-21421.4006166 2712.56652832
-21543.4598794 2691.9588623
-21665.5191421 2668.00683594
-21787.5784049 2640.3873291
-21909.6376677 2609.20874023
-22031.6969305 2574.98706055
-22153.7561932 2538.58508301
-22275.815456 2501.12121582
-22397.8747188 2463.85522461
-22519.9339815 2428.06079102
-22641.9932443 2394.89868164
-22764.0525071 2365.2980957
-22886.1117699 2339.86071777
-23008.1710326 2318.79675293
-23130.2302954 2301.89538574
-23252.2895582 2288.5402832
-23374.348821 2277.75891113
-23496.4080837 2268.31323242
-23618.4673465 2258.81408691
-23740.5266093 2247.85339355
-23862.585872 2234.14172363
-23984.6451348 2216.63500977
-24106.7043976 2194.6427002
-24228.7636604 2167.90136719
-24350.8229231 2136.60998535
-24472.8821859 2101.41955566
-24594.9414487 2063.3815918
-24717.0007115 2023.85302734
-24839.0599742 1984.3729248
-24961.119237 1946.51660156
-25083.1784998 1911.74475098
-25205.2377625 1881.26098633
-25327.2970253 1855.88806152
-25449.3562881 1835.98242188
-25571.4155509 1821.38769531
-25693.4748136 1811.43859863
-25815.5340764 1805.01196289
-25937.5933392 1800.62268066
-26059.652602 1796.55395508
-26181.7118647 1791.01245117
-26303.7711275 1782.29272461
-26425.8303903 1768.93432617
-26547.889653 1749.85949707
-26669.9489158 1724.47546387
-26792.0081786 1692.73425293
-26914.0674414 1655.1418457
-27036.1267041 1612.71850586
-27158.1859669 1566.91064453
-27280.2452297 1519.46655273
-27402.3044925 1472.28393555
-27524.3637552 1427.24597168
-27646.423018 1386.06201172
-27768.4822808 1350.1229248
-27890.5415435 1320.39001465
-28012.6008063 1297.3248291
-28134.6600691 1280.8626709
-28256.7193319 1270.43774414
-28378.7785946 1265.04760742
-28500.8378574 1263.35949707
-28622.8971202 1263.83752441
-28744.9563829 1264.88574219
-28867.0156457 1264.98925781
-28989.0749085 1262.83972168
-29111.1341713 1257.43579102
-29233.193434 1248.14990234
-29355.2526968 1234.75476074
-29477.3119596 1217.41137695
-29599.3712224 1196.6204834
-29721.4304851 1173.1451416
-29843.4897479 1147.9140625
-29965.5490107 1121.91625977
-30087.6082734 1096.09912109
-30209.6675362 1071.27868652
-30331.726799 1048.07385254
-30453.7860618 1026.86645508
-30575.8453245 1007.79064941
-30697.9045873 990.752075195
-30819.9638501 975.469238281
-30942.0231129 961.533691406
-31064.0823756 948.477416992
-31186.1416384 935.840332031
-31308.2009012 923.229003906
-31430.2601639 910.359375
-31552.3194267 897.080444336
-31674.3786895 883.374267578
-31796.4379523 869.337158203
-31918.497215 855.142333984
-32040.5564778 840.995117188
-32162.6157406 827.081542969
-32284.6750034 813.524291992
-32406.7342661 800.348876953
-32528.7935289 787.468017578
-32650.8527917 774.685913086
-32772.9120544 761.722412109
-32894.9713172 748.256469727
-33017.03058 733.982055664
-33139.0898428 718.668579102
-33261.1491055 702.220336914
-33383.2083683 684.722045898
-33505.2676311 666.469116211
-33627.3268939 647.971191406
-33749.3861566 629.928833008
-33871.4454194 613.185180664
-33993.5046822 598.651855469
-34115.5639449 587.221557617
-34237.6232077 579.669799805
-34359.6824705 576.563842773
-34481.7417333 578.180541992
-34603.800996 584.451049805
-34725.8602588 594.934692383
-34847.9195216 608.828735352
-34969.9787844 625.014160156
-35092.0380471 642.133911133
-35214.0973099 658.700073242
-35336.1565727 673.21496582
-35458.2158354 684.299682617
-35580.2750982 690.814331055
-35702.334361 691.959350586
-35824.3936238 687.345703125
-35946.4528865 677.030395508
-36068.5121493 661.509765625
-36190.5714121 641.671875
-36312.6306749 618.716186523
-36434.6899376 594.043579102
-36556.7492004 569.131469727
-36678.8084632 545.405883789
-36800.8677259 524.123046875
-36922.9269887 506.270874023
-37044.9862515 492.502563477
-37167.0455143 483.105102539
-37289.104777 478.006347656
-37411.1640398 476.817016602
-37533.2233026 478.901489258
-37655.2825653 483.468383789
-37777.3418281 489.670166016
-37899.4010909 496.697753906
-38021.4603537 503.861206055
-38143.5196164 510.646728516
-38265.5788792 516.742553711
-38387.638142 522.034545898
-38509.6974048 526.571411133
-38631.7566675 530.505615234
-38753.8159303 534.020263672
-38875.8751931 537.251586914
-38997.9344558 540.218261719
-39119.9937186 542.771728516
-39242.0529814 544.570800781
-39364.1122442 545.08984375
-39486.1715069 543.660888672
-39608.2307697 539.544799805
-39730.2900325 532.026489258
-39852.3492953 520.520263672
-39974.408558 504.67578125
-40096.4678208 484.469116211
-40218.5270836 460.263916016
-40340.5863463 432.837402344
-40462.6456091 403.361816406
-40584.7048719 373.337036133
-40706.7641347 344.485229492
-40828.8233974 318.608032227
-40950.8826602 297.426391602
-41072.941923 282.413574219
-41195.0011858 274.643188477
-41317.0604485 274.666259766
-41439.1197113 282.433105469
-41561.1789741 297.270996094
-41683.2382368 317.919311523
-41805.2974996 342.627319336
-41927.3567624 369.30078125
-42049.4160252 395.685546875
-42171.4752879 419.575073242
-42293.5345507 439.014526367
-42415.5938135 452.487182617
-42537.6530763 459.056396484
-42659.712339 458.45703125
-42781.7716018 451.11706543
-42903.8308646 438.110229492
-43025.8901273 421.045532227
-43147.9493901 401.898071289
-43270.0086529 382.805297852
-43392.0679157 365.842773438
-43514.1271784 352.80847168
-43636.1864412 345.034790039
-43758.245704 343.248168945
-43880.3049668 347.495117188
-44002.3642295 357.139282227
-44124.4234923 370.93359375
-44246.4827551 387.157836914
-44368.5420178 403.809570312
-44490.6012806 418.82800293
-44612.6605434 430.326660156
-44734.7198062 436.810180664
-44856.7790689 437.349853516
-44978.8383317 431.702636719
-45100.8975945 420.352661133
-45222.9568573 404.477050781
-45345.01612 385.832641602
-45467.0753828 366.577514648
-45589.1346456 349.04309082
-45711.1939083 335.482788086
-45833.2531711 327.820556641
-45955.3124339 327.428466797
-46077.3716967 334.957641602
-46199.4309594 350.239135742
-46321.4902222 372.269897461
-46443.549485 399.284423828
-46565.6087478 428.907592773
-46687.6680105 458.374755859
-46809.7272733 484.796264648
-46931.7865361 505.44140625
-47053.8457988 518.010864258
-47175.9050616 520.87487793
-47297.9643244 513.24206543
-47420.0235872 495.256103516
-47542.0828499 467.993164062
-47664.1421127 433.372924805
-47786.2013755 393.983398438
-47908.2606382 352.839599609
-48030.319901 313.100219727
-48152.3791638 277.766601562
-48274.4384266 249.401367188
-48396.4976893 229.885742188
-48518.5569521 220.247070312
-48640.6162149 220.568115234
-48762.6754777 229.990722656
-48884.7347404 246.809570312
-49006.7940032 268.648681641
-49128.853266 292.700073242
-49250.9125287 316.001586914
-49372.9717915 335.726074219
-49495.0310543 349.451049805
-49617.0903171 355.384521484
-49739.1495798 352.524414062
-49861.2088426 340.736816406
-49983.2681054 320.746826172
-50105.3273682 294.045043945
-50227.3866309 262.721923828
-50349.4458937 229.246704102
-50471.5051565 196.216552734
-50593.5644192 166.101074219
-50715.623682 141.007568359
-50837.6829448 122.493164062
-50959.7422076 111.437011719
-51081.8014703 107.98840332
-51203.8607331 111.589111328
-51325.9199959 121.067993164
-51447.9792587 134.792602539
-51570.0385214 150.862915039
-51692.0977842 167.320068359
-51814.157047 182.352172852
-51936.2163097 194.472167969
-52058.2755725 202.649169922
-52180.3348353 206.384155273
-52302.3940981 205.721435547
-52424.4533608 201.196166992
-52546.5126236 193.731933594
-52668.5718864 184.495727539
-52790.6311492 174.734375
-52912.6904119 165.608032227
-53034.7496747 158.044433594
-53156.8089375 152.627319336
-53278.8682002 149.533325195
-53400.927463 148.524291992
-53522.9867258 148.992797852
-53645.0459886 150.056640625
-53767.1052513 150.688842773
-53889.1645141 149.866088867
-54011.2237769 146.720825195
-54133.2830397 140.673706055
-54255.3423024 131.532470703
-54377.4015652 119.546386719
-54499.460828 105.405517578
-54621.5200907 90.1881103516
-54743.5793535 75.2572021484
-54865.6386163 62.1232910156
-54987.6978791 52.2818603516
-55109.7571418 47.0495605469
-55231.8164046 47.4139404297
-55353.8756674 53.9157714844
-55475.9349302 66.5767822266
-55597.9941929 84.8798828125
-55720.0534557 107.807983398
-55842.1127185 133.93347168
-55964.1719812 161.551025391
-56086.231244 188.840576172
-56208.2905068 214.040039062
-56330.3497696 235.611206055
-56452.4090323 252.381347656
-56574.4682951 263.643920898
-56696.5275579 269.209106445
-56818.5868206 269.400390625
-56940.6460834 264.994628906
-57062.7053462 257.118286133
-57184.764609 247.10559082
-57306.8238717 236.341430664
-57428.8831345 226.099243164
-57550.9423973 217.399169922
-57673.0016601 210.895263672
-57795.0609228 206.807617188
-57917.1201856 204.90625
-58039.1794484 204.546264648
-58161.2387111 204.749755859
-58283.2979739 204.327270508
-58405.3572367 202.021850586
-58527.4164995 196.662475586
-58649.4757622 187.307250977
-58771.535025 173.365112305
-58893.5942878 154.677001953
-59015.6535506 131.555419922
-59137.7128133 104.772827148
-59259.7720761 75.5054931641
-59381.8313389 45.2358398438
-59503.8906016 15.6280517578
-59625.9498644 -11.6138916016
-59748.0091272 -34.8881835938
-59870.06839 -52.8208007812
-59992.1276527 -64.3703613281
-60114.1869155 -68.8939208984
-60236.2461783 -66.1774902344
-60358.3054411 -56.4270019531
-60480.3647038 -40.2232666016
-60602.4239666 -18.4522705078
-60724.4832294 7.78125
-60846.5424921 37.2476806641
-60968.6017549 68.6782226562
-61090.6610177 100.837036133
-61212.7202805 132.575317383
-61334.7795432 162.859619141
-61456.838806 190.780151367
-61578.8980688 215.541137695
-61700.9573316 236.440795898
-61823.0165943 252.850097656
-61945.0758571 264.196777344
-62067.1351199 269.964477539
-62189.1943826 269.708862305
-62311.2536454 263.095336914
-62433.3129082 249.951171875
-62555.372171 230.33203125
-62677.4314337 204.588623047
-62799.4906965 173.424316406
-62921.5499593 137.932861328
-63043.6092221 99.6048583984
-63165.6684848 60.2940673828
-63287.7277476 22.1417236328
-63409.7870104 -12.5419921875
-63531.8462731 -41.4333496094
-63653.9055359 -62.3723144531
-63775.9647987 -73.5511474609
-63898.0240615 -73.6949462891
-64020.0833242 -62.2110595703
-64142.142587 -39.2954101562
-64264.2018498 -5.97619628906
-64386.2611126 35.9100341797
-64508.3203753 83.8189697266
-64630.3796381 134.662109375
-64752.4389009 185.032470703
-64874.4981636 231.467041016
-64996.5574264 270.724731445
-65118.6166892 300.05871582
-65240.675952 317.448852539
-65362.7352147 321.781005859
-65484.7944775 312.947021484
-65606.8537403 291.858154297
-65728.9130031 260.36706543
-65850.9722658 221.106445312
-65973.0315286 177.254516602
-66095.0907914 132.253417969
-66217.1500541 89.5037841797
-66339.2093169 52.0671386719
-66461.2685797 22.4018554688
-66583.3278425 2.16186523438
-66705.3871052 -7.92529296875
-66827.446368 -8.08911132812
-66949.5056308 0.54833984375
-67071.5648935 16.1213378906
-67193.6241563 36.2413330078
-67315.6834191 58.2626953125
-67437.7426819 79.5688476562
-67559.8019446 97.8442382812
-67681.8612074 111.309692383
-67803.9204702 118.891235352
-67925.979733 120.307250977
-68048.0389957 116.068481445
-68170.0982585 107.387207031
-68292.1575213 96.0095214844
-68414.216784 83.990234375
-68536.2760468 73.4353027344
-68658.3353096 66.2386474609
-68780.3945724 63.8474121094
-68902.4538351 67.080078125
-69024.5130979 76.0164794922
-69146.5723607 89.9742431641
-69268.6316235 107.576782227
-69390.6908862 126.90246582
-69512.750149 145.69934082
-69634.8094118 161.645629883
-69756.8686745 172.621704102
-69878.9279373 176.966430664
-70000.9872001 173.689331055
-70123.0464629 162.608886719
-70245.1057256 144.407226562
-70367.1649884 120.58605957
-70489.2242512 93.3330078125
-70611.283514 65.3048095703
-70733.3427767 39.3552246094
-70855.4020395 18.2310791016
-70977.4613023 4.27319335938
-71099.520565 -0.84912109375
-71221.5798278 3.66064453125
-71343.6390906 17.6146240234
-71465.6983534 39.8286132812
-71587.7576161 68.2138671875
-71709.8168789 99.9702148438
-71831.8761417 131.853027344
-71953.9354045 160.496582031
-72075.9946672 182.755004883
-72198.05393 196.028442383
-72320.1131928 198.5390625
-72442.1724555 189.530395508
-72564.2317183 169.362915039
-72686.2909811 139.502563477
-72808.3502439 102.393554688
-72930.4095066 61.2348632812
-73052.4687694 19.6755371094
-73174.5280322 -18.5344238281
-73296.587295 -49.9096679688
-73418.6465577 -71.5689697266
-73540.7058205 -81.5170898438
-73662.7650833 -78.8410644531
-73784.824346 -63.80078125
-73906.8836088 -37.8023681641
-74028.9428716 -3.26123046875
-74151.0021344 36.6330566406
-74273.0613971 78.2280273438
-74395.1206599 117.760131836
-74517.1799227 151.716430664
-74639.2391855 177.165893555
-74761.2984482 192.03137207
-74883.357711 195.271850586
-75005.4169738 186.962646484
-75127.4762365 168.263305664
-75249.5354993 141.279296875
-75371.5947621 108.834350586
-75493.6540249 74.1756591797
-75615.7132876 40.6453857422
-75737.7725504 11.3497314453
-75859.8318132 -11.1395263672
-75981.8910759 -25.0229492188
-76103.9503387 -29.4251708984
-76226.0096015 -24.4522705078
-76348.0688643 -11.146484375
-76470.128127 8.65124511719
-76592.1873898 32.5167236328
-76714.2466526 57.7095947266
-76836.3059154 81.4638671875
-76958.3651781 101.27331543
-77080.4244409 115.138183594
-77202.4837037 121.75390625
-77324.5429664 120.619018555
-77446.6022292 112.057861328
-77568.661492 97.1550292969
-77690.7207548 77.61328125
-77812.7800175 55.5502929688
-77934.8392803 33.2604980469
-78056.8985431 12.9643554688
-78178.9578059 -3.42517089844
-78301.0170686 -14.4964599609
-78423.0763314 -19.47265625
-78545.1355942 -18.2746582031
-78667.1948569 -11.5076904297
-78789.2541197 -0.374877929688
-78911.3133825 13.4670410156
-79033.3726453 28.0985107422
-79155.431908 41.5466308594
-79277.4911708 51.9940185547
-79399.5504336 57.9649658203
-79521.6096964 58.4672851562
-79643.6689591 53.0812988281
-79765.7282219 41.9822998047
-79887.7874847 25.9040527344
-80009.8467474 6.04357910156
-80131.9060102 -16.0748291016
-80253.965273 -38.7648925781
-80376.0245358 -60.3489990234
-80498.0837985 -79.3182373047
-80620.1430613 -94.4658203125
-80742.2023241 -104.977416992
-80864.2615869 -110.476806641
-80986.3208496 -111.018310547
-81108.3801124 -107.03515625
-81230.4393752 -99.2508544922
-81352.4986379 -88.5666503906
-81474.5579007 -75.9392089844
-81596.6171635 -62.2651367188
-81718.6764263 -48.2869873047
-81840.735689 -34.5270996094
-81962.7949518 -21.2602539062
-82084.8542146 -8.52404785156
-82206.9134774 3.83752441406
-82328.9727401 16.1016845703
-82451.0320029 28.580078125
-82573.0912657 41.5294189453
-82695.1505284 55.072265625
-82817.2097912 69.1396484375
-82939.269054 83.4423828125
-83061.3283168 97.4788818359
-83183.3875795 110.576293945
-83305.4468423 121.960327148
-83427.5061051 130.848266602
-83549.5653679 136.549560547
-83671.6246306 138.564453125
-83793.6838934 136.666137695
-83915.7431562 130.955200195
-84037.8024189 121.880126953
-84159.8616817 110.218017578
-84281.9209445 97.0173339844
-84403.9802073 83.5080566406
-84526.03947 70.9877929688
-84648.0987328 60.6958007812
-84770.1579956 53.6915283203
-84892.2172583 50.7462158203
-85014.2765211 52.2648925781
-85136.3357839 58.2435302734
-85258.3950467 68.2680664062
-85380.4543094 81.5560302734
-85502.5135722 97.0343017578
-85624.572835 113.44519043
-85746.6320978 129.470214844
-85868.6913605 143.85534668
-85990.7506233 155.525878906
-86112.8098861 163.679443359
-86234.8691488 167.842895508
-86356.9284116 167.895141602
-86478.9876744 164.048095703
-86601.0469372 156.792602539
-86723.1061999 146.818115234
-86845.1654627 134.913574219
-86967.2247255 121.865966797
-87089.2839883 108.369506836
-87211.343251 94.9515380859
-87333.4025138 81.9333496094
-87455.4617766 69.421875
-87577.5210393 57.3387451172
-87699.5803021 45.4781494141
-87821.6395649 33.5885009766
-87943.6988277 21.4632568359
-88065.7580904 9.0302734375
-88187.8173532 -3.57775878906
-88309.876616 -15.9776611328
-88431.9358788 -27.5290527344
-88553.9951415 -37.3685302734
-88676.0544043 -44.482421875
-88798.1136671 -47.8140869141
-88920.1729298 -46.3946533203
-89042.2321926 -39.4807128906
-89164.2914554 -26.6848144531
-89286.3507182 -8.08129882812
-89408.4099809 15.7277832031
-89530.4692437 43.5993652344
-89652.5285065 73.8884277344
-89774.5877693 104.549072266
-89896.647032 133.283935547
-90018.7062948 157.732788086
-90140.7655576 175.681396484
-90262.8248203 185.274047852
-90384.8840831 185.202636719
-90506.9433459 174.857788086
-90629.0026087 154.420532227
-90751.0618714 124.885498047
-90873.1211342 88.0090332031
-90995.180397 46.1843261719
-91117.2396598 2.25659179688
-91239.2989225 -40.7126464844
-91361.3581853 -79.7015380859
-91483.4174481 -111.989624023
-91605.4767108 -135.393066406
-91727.5359736 -148.453491211
-91849.5952364 -150.563476562
-91971.6544992 -142.012329102
-92093.7137619 -123.951660156
-92215.7730247 -98.2813720703
-92337.8322875 -67.4671630859
-92459.8915503 -34.3083496094
-92581.950813 -1.67761230469
-92704.0100758 27.7399902344
-92826.0693386 51.6878662109
-92948.1286013 68.5291748047
-93070.1878641 77.3771972656
-93192.2471269 78.1494140625
-93314.3063897 71.5393066406
-93436.3656524 58.9182128906
-93558.4249152 42.1687011719
-93680.484178 23.4752197266
-93802.5434408 5.08959960938
-93924.6027035 -10.9014892578
-94046.6619663 -22.7864990234
-94168.7212291 -29.3922119141
-94290.7804918 -30.1873779297
-94412.8397546 -25.3171386719
-94534.8990174 -15.5648193359
-94656.9582802 -2.24951171875
-94779.0175429 12.9305419922
-94901.0768057 28.0909423828
-95023.1360685 41.3662109375
-95145.1953312 51.1105957031
-95267.254594 56.0693359375
-95389.3138568 55.5052490234
-95511.3731196 49.2679443359
-95633.4323823 37.80078125
-95755.4916451 22.0836181641
-95877.5509079 3.525390625
-95999.6101707 -16.1900634766
-96121.6694334 -35.2778320312
-96243.7286962 -52.0338134766
-96365.787959 -65.0014648438
-96487.8472217 -73.1076660156
-96609.9064845 -75.7545166016
-96731.9657473 -72.8582763672
-96854.0250101 -64.8343505859
-96976.0842728 -52.5303955078
-97098.1435356 -37.1187744141
-97220.2027984 -19.9582519531
-97342.2620612 -2.44567871094
-97464.3213239 14.1296386719
-97586.3805867 28.7130126953
-97708.4398495 40.5750732422
-97830.4991122 49.3642578125
-97952.558375 55.1124267578
-98074.6176378 58.1945800781
-98196.6769006 59.2526855469
-98318.7361633 59.0904541016
-98440.7954261 58.5523681641
-98562.8546889 58.4047851562
-98684.9139517 59.228515625
-98806.9732144 61.3382568359
-98929.0324772 64.7374267578
-99051.09174 69.1098632812
-99173.1510027 73.8541259766
-99295.2102655 78.1508789062
-99417.2695283 81.0578613281
-99539.3287911 81.6197509766
-99661.3880538 78.9827880859
-99783.4473166 72.4981689453
-99905.5065794 61.8045654297
-100027.565842 46.8820800781
-100149.625105 28.0701904297
-100271.684368 6.04846191406
-100393.74363 -18.2145996094
-100515.802893 -43.5434570312
-100637.862156 -68.6524658203
-100759.921419 -92.2541503906
-100881.980682 -113.162719727
-101004.039944 -130.385375977
-101126.099207 -143.191894531
-101248.15847 -151.157104492
-101370.217733 -154.174438477
-101492.276995 -152.440551758
-101614.336258 -146.416503906
-101736.395521 -136.770141602
-101858.454784 -124.308349609
-101980.514047 -109.907958984
-102102.573309 -94.451171875
-102224.632572 -78.7731933594
-102346.691835 -63.6256103516
-102468.751098 -49.6553955078
-102590.81036 -37.4018554688
-102712.869623 -27.3032226562
-102834.928886 -19.7138671875
-102956.988149 -14.9207763672
-103079.047411 -13.1575927734
-103201.106674 -14.6104736328
-103323.165937 -19.4125976562
-103445.2252 -27.6281738281
-103567.284463 -39.2257080078
-103689.343725 -54.0463867188
-103811.402988 -71.7720947266
-103933.462251 -91.9000244141
-104055.521514 -113.729858398
-104177.580776 -136.369628906
-104299.640039 -158.763183594
-104421.699302 -179.740478516
-104543.758565 -198.088134766
-104665.817828 -212.638305664
-104787.87709 -222.361328125
-104909.936353 -226.463012695
-105031.995616 -224.465209961
-105154.054879 -216.269287109
-105276.114141 -202.189453125
-105398.173404 -182.947631836
-105520.232667 -159.635009766
-105642.29193 -133.634155273
-105764.351192 -106.513549805
-105886.410455 -79.8975830078
-106008.469718 -55.3288574219
-106130.528981 -34.1350097656
-106252.588244 -17.3110351562
-106374.647506 -5.43371582031
-106496.706769 1.38598632812
-106618.766032 3.50402832031
-106740.825295 1.69860839844
-106862.884557 -2.91845703125
-106984.94382 -9.02478027344
-107107.003083 -15.2333984375
-107229.062346 -20.2459716797
-107351.121609 -23.0002441406
-107473.180871 -22.7921142578
-107595.240134 -19.3629150391
-107717.299397 -12.9385986328
-107839.35866 -4.21984863281
-107961.417922 5.67993164062
-108083.477185 15.3426513672
-108205.536448 23.1862792969
-108327.595711 27.6286621094
-108449.654973 27.2547607422
-108571.714236 20.9714355469
-108693.773499 8.13354492188
-108815.832762 -11.3718261719
-108937.892025 -37.0913085938
-109059.951287 -68.0246582031
-109182.01055 -102.696411133
-109304.069813 -139.274291992
-109426.129076 -175.71862793
-109548.188338 -209.951049805
-109670.247601 -240.024780273
-109792.306864 -264.279418945
-109914.366127 -281.466308594
-110036.42539 -290.831665039
-110158.484652 -292.153320312
-110280.543915 -285.725219727
-110402.603178 -272.29699707
-110524.662441 -252.975830078
-110646.721703 -229.100952148
-110768.780966 -202.107788086
-110890.840229 -173.395019531
-111012.899492 -144.209472656
-111134.958754 -115.559936523
-111257.018017 -88.1687011719
-111379.07728 -62.4621582031
-111501.136543 -38.5988769531
-111623.195806 -16.5314941406
-111745.255068 3.91198730469
-111867.314331 22.935546875
-111989.373594 40.6884765625
-112111.432857 57.1932373047
-112233.492119 72.3029785156
-112355.551382 85.6905517578
-112477.610645 96.8741455078
-112599.669908 105.275634766
-112721.729171 110.306640625
-112843.788433 111.467529297
-112965.847696 108.451538086
-113087.906959 101.232666016
-113209.966222 90.1328125
-113332.025484 75.8482666016
-113454.084747 59.4365234375
-113576.14401 42.2547607422
-113698.203273 25.8579101562
-113820.262535 11.8624267578
-113942.321798 1.78942871094
-114064.381061 -3.09777832031
-114186.440324 -1.94177246094
-114308.499587 5.58825683594
-114430.558849 19.2218017578
-114552.618112 38.0667724609
-114674.677375 60.6494140625
-114796.736638 85.0144042969
-114918.7959 108.877319336
-115040.855163 129.817138672
-115162.914426 145.491455078
-115284.973689 153.854003906
-115407.032952 153.355102539
-115529.092214 143.101928711
-115651.151477 122.965332031
-115773.21074 93.6199951172
-115895.270003 56.5129394531
-116017.329265 13.7622070312
-116139.388528 -32.0073242188
-116261.447791 -77.8748779297
-116383.507054 -120.863525391
-116505.566316 -158.186767578
-116627.625579 -187.48034668
-116749.684842 -206.99621582
-116871.744105 -215.742919922
-116993.803368 -213.560302734
-117115.86263 -201.12109375
-117237.921893 -179.859985352
-117359.981156 -151.840454102
-117482.040419 -119.568847656
-117604.099681 -85.7751464844
-117726.158944 -53.1810302734
-117848.218207 -24.2762451172
-117970.27747 -1.12036132812
-118092.336732 14.8089599609
-118214.395995 22.7165527344
-118336.455258 22.5229492188
-118458.514521 14.8397216797
-118580.573784 0.887573242188
-118702.633046 -17.6335449219
-118824.692309 -38.70703125
-118946.751572 -60.1771240234
-119068.810835 -79.9282226562
-119190.870097 -96.0502929688
-119312.92936 -106.975341797
-119434.988623 -111.576416016
-119557.047886 -109.228637695
-119679.107149 -99.8231201172
-119801.166411 -83.7443847656
-119923.225674 -61.8143310547
-120045.284937 -35.2104492188
-120167.3442 -5.37023925781
-120289.403462 26.1110839844
-120411.462725 57.5804443359
-120533.521988 87.4155273438
-120655.581251 114.103027344
-120777.640513 136.299804688
-120899.699776 152.87902832
-121021.759039 162.963989258
-121143.818302 165.950439453
-121265.877565 161.522705078
-121387.936827 149.662231445
-121509.99609 130.654541016
-121632.055353 105.088989258
-121754.114616 73.8549804688
-121876.173878 38.1282958984
-121998.233141 -0.653930664062
-122120.292404 -40.8361816406
-122242.351667 -80.6004638672
-122364.41093 -118.044799805
-122486.470192 -151.27734375
-122608.529455 -178.522583008
-122730.588718 -198.235595703
-122852.647981 -209.213378906
-122974.707243 -210.695678711
-123096.766506 -202.442260742
-123218.825769 -184.779296875
-123340.885032 -158.607788086
-123462.944294 -125.366821289
-123585.003557 -86.9537353516
-123707.06282 -45.6025390625
-123829.122083 -3.7314453125
-123951.181346 36.2326660156
-124073.240608 72.0349121094
-124195.299871 101.762939453
-124317.359134 123.993408203
-124439.418397 137.896606445
-124561.477659 143.291870117
-124683.536922 140.643920898
-124805.596185 131.001831055
-124927.655448 115.884277344
-125049.714711 97.1215820312
-125171.773973 76.669921875
-125293.833236 56.4151611328
-125415.892499 37.9873046875
-125537.951762 22.6032714844
-125660.011024 10.9544677734
-125782.070287 3.15319824219
-125904.12955 -1.25866699219
-126026.188813 -3.23779296875
-126148.248075 -4.10925292969
-126270.307338 -5.39611816406
-126392.366601 -8.62292480469
-126514.425864 -15.1140136719
-126636.485127 -25.8122558594
-126758.544389 -41.1346435547
-126880.603652 -60.8841552734
-127002.662915 -84.2283935547
-127124.722178 -109.749267578
-127246.78144 -135.560302734
-127368.840703 -159.481567383
-127490.899966 -179.256225586
-127612.959229 -192.783447266
-127735.018492 -198.348510742
-127857.077754 -194.821044922
-127979.137017 -181.803222656
-128101.19628 -159.706787109
-128223.255543 -129.75402832
-128345.314805 -93.8957519531
-128467.374068 -54.6535644531
-128589.433331 -14.9018554688
-128711.492594 22.3900146484
-128833.551856 54.4345703125
-128955.611119 78.8861083984
-129077.670382 94.0675048828
-129199.729645 99.1322021484
-129321.788908 94.1483154297
-129443.84817 80.095703125
-129565.907433 58.7722167969
-129687.966696 32.6201171875
-129810.025959 4.48815917969
-129932.085221 -22.6488037109
-130054.144484 -45.9836425781
-130176.203747 -63.1550292969
-130298.26301 -72.4842529297
-130420.322273 -73.1453857422
-130542.381535 -65.2495117188
-130664.440798 -49.8411865234
-130786.500061 -28.7974853516
-130908.559324 -4.64782714844
-131030.618586 19.6728515625
-131152.677849 41.11328125
-131274.737112 56.8050537109
-131396.796375 64.3485107422
-131518.855637 62.0540771484
-131640.9149 49.1149902344
-131762.974163 25.6994628906
-131885.033426 -7.05358886719
-132007.092689 -47.125
-132129.151951 -91.7912597656
-132251.211214 -137.862304688
-132373.270477 -181.961791992
-132495.32974 -220.821655273
-132617.389002 -251.560058594
-132739.448265 -271.924194336
-132861.507528 -280.46875
-132983.566791 -276.659790039
-133105.626054 -260.895019531
-133227.685316 -234.441040039
-133349.744579 -199.296875
-133471.803842 -157.999023438
-133593.863105 -113.389526367
-133715.922367 -68.3686523438
-133837.98163 -25.6560058594
-133960.040893 12.4151611328
-134082.100156 44.0582275391
-134204.159418 68.1293945312
-134326.218681 84.1619873047
-134448.277944 92.3342285156
-134570.337207 93.3806152344
-134692.39647 88.4625244141
-134814.455732 79.0090332031
-134936.514995 66.5506591797
-135058.574258 52.5629882812
-135180.633521 38.3322753906
-135302.692783 24.8607177734
-135424.752046 12.8111572266
-135546.811309 2.49877929688
-135668.870572 -6.07885742188
-135790.929835 -13.17578125
-135912.989097 -19.2139892578
-136035.04836 -24.6862792969
-136157.107623 -30.0672607422
-136279.166886 -35.7360839844
-136401.226148 -41.9248046875
-136523.285411 -48.6932373047
-136645.344674 -55.93359375
-136767.403937 -63.4006347656
-136889.463199 -70.7612304688
-137011.522462 -77.6528320312
-137133.581725 -83.7446289062
-137255.640988 -88.787109375
-137377.700251 -92.6475830078
-137499.759513 -95.3215332031
-137621.818776 -96.9215087891
-137743.878039 -97.6455078125
-137865.937302 -97.7268066406
-137987.996564 -97.3770751953
-138110.055827 -96.7299804688
-138232.11509 -95.7943115234
-138354.174353 -94.4279785156
-138476.233616 -92.3359375
-138598.292878 -89.0958251953
-138720.352141 -84.2117919922
-138842.411404 -77.1892089844
-138964.470667 -67.6239013672
-139086.529929 -55.2934570312
-139208.589192 -40.2386474609
-139330.648455 -22.8226318359
-139452.707718 -3.75927734375
-139574.76698 15.9006347656
-139696.826243 34.82421875
-139818.885506 51.4925537109
-139940.944769 64.3297119141
-140063.004032 71.8563232422
-140185.063294 72.8493652344
-140307.122557 66.4929199219
-140429.18182 52.501953125
-140551.241083 31.2060546875
-140673.300345 3.57800292969
-140795.359608 -28.7974853516
-140917.418871 -63.8173828125
-141039.478134 -99.0072021484
-141161.537397 -131.716064453
-141283.596659 -159.338012695
-141405.655922 -179.539794922
-141527.715185 -190.477172852
-141649.774448 -190.973632812
-141771.83371 -180.646118164
-141893.892973 -159.963378906
-142015.952236 -130.227905273
-142138.011499 -93.4837646484
-142260.070761 -52.3557128906
-142382.130024 -9.83239746094
-142504.189287 30.9836425781
-142626.24855 67.1394042969
-142748.307813 96.0804443359
-142870.367075 115.866455078
-142992.426338 125.32800293
-143114.485601 124.153442383
-143236.544864 112.896362305
-143358.604126 92.9049072266
-143480.663389 66.1776123047
-143602.722652 35.1645507812
-143724.781915 2.5302734375
-143846.841178 -29.0963134766
-143968.90044 -57.3618164062
-144090.959703 -80.3905029297
-144213.018966 -96.9368896484
-144335.078229 -106.467895508
-144457.137491 -109.171875
-144579.196754 -105.894287109
-144701.256017 -98.0084228516
-144823.31528 -87.2375488281
-144945.374542 -75.4451904297
-145067.433805 -64.4205322266
-145189.493068 -55.6790771484
-145311.552331 -50.2995605469
-145433.611594 -48.8154296875
-145555.670856 -51.1710205078
-145677.730119 -56.7448730469
-145799.789382 -64.4398193359
-145921.848645 -72.8250732422
-146043.907907 -80.3166503906
-146165.96717 -85.3771972656
-146288.026433 -86.7082519531
-146410.085696 -83.4189453125
-146532.144959 -75.1481933594
-146654.204221 -62.1300048828
-146776.263484 -45.19140625
-146898.322747 -25.6839599609
-147020.38201 -5.35668945312
-147142.441272 13.8179931641
-147264.500535 29.8494873047
-147386.559798 40.9362792969
-147508.619061 45.6630859375
-147630.678323 43.16015625
-147752.737586 33.2106933594
-147874.796849 16.2934570312
-147996.856112 -6.44409179688
-148118.915375 -33.2799072266
-148240.974637 -62.0695800781
-148363.0339 -90.4432373047
-148485.093163 -116.026123047
-148607.152426 -136.662109375
-148729.211688 -150.616333008
-148851.270951 -156.739868164
-148973.330214 -154.577148438
-149095.389477 -144.407592773
-149217.44874 -127.217529297
-149339.508002 -104.603027344
-149461.567265 -78.6174316406
-149583.626528 -51.5750732422
-149705.685791 -25.83203125
-149827.745053 -3.56604003906
-149949.804316 13.4250488281
-150071.863579 23.8876953125
-150193.922842 27.2193603516
-150315.982104 23.5166015625
-150438.041367 13.5535888672
-150560.10063 -1.30200195312
-150682.159893 -19.2291259766
-150804.219156 -38.1307373047
-150926.278418 -55.8376464844
-151048.337681 -70.3135986328
-151170.396944 -79.8444824219
-151292.456207 -83.1950683594
-151414.515469 -79.7164306641
-151536.574732 -69.4013671875
-151658.633995 -52.8760986328
-151780.693258 -31.3370361328
-151902.752521 -6.43835449219
-152024.811783 19.8586425781
-152146.871046 45.4609375
-152268.930309 68.3220214844
-152390.989572 86.6115722656
-152513.048834 98.8626708984
-152635.108097 104.07824707
-152757.16736 101.797973633
-152879.226623 92.1119384766
-153001.285885 75.6343994141
-153123.345148 53.4290771484
-153245.404411 26.9084472656
-153367.463674 -2.29296875
-153489.522937 -32.4519042969
-153611.582199 -61.8861083984
-153733.641462 -89.0716552734
-153855.700725 -112.734741211
-153977.759988 -131.915527344
-154099.81925 -145.999755859
-154221.878513 -154.718383789
-154343.937776 -158.119018555
-154465.997039 -156.517211914
-154588.056302 -150.428955078
-154710.115564 -140.500976562
-154832.174827 -127.438720703
-154954.23409 -111.944946289
-155076.293353 -94.6705322266
-155198.352615 -76.1827392578
-155320.411878 -56.9523925781
-155442.471141 -37.3572998047
-155564.530404 -17.6998291016
-155686.589666 1.76391601562
-155808.648929 20.7912597656
-155930.708192 39.1195068359
-156052.767455 56.4378662109
-156174.826718 72.3686523438
-156296.88598 86.4606933594
-156418.945243 98.1965332031
-156541.004506 107.012695312
-156663.063769 112.333129883
-156785.123031 113.609863281
-156907.182294 110.371582031
-157029.241557 102.271606445
-157151.30082 89.1350097656
-157273.360083 70.9963378906
-157395.419345 48.1275634766
-157517.478608 21.0529785156
-157639.537871 -9.45251464844
-157761.597134 -42.3822021484
-157883.656396 -76.5302734375
-158005.715659 -110.541625977
-158127.774922 -142.973388672
-158249.834185 -172.366943359
-158371.893447 -197.325073242
-158493.95271 -216.590820312
-158616.011973 -229.123901367
-158738.071236 -234.170654297
-158860.130499 -231.319458008
-158982.189761 -220.542114258
-159104.249024 -202.216430664
-159226.308287 -177.123657227
-159348.36755 -146.424682617
-159470.426812 -111.612915039
-159592.486075 -74.4420166016
-159714.545338 -36.8366699219
-159836.604601 -0.787231445312
-159958.663864 31.7664794922
-160080.723126 59.0513916016
-160202.782389 79.5733642578
-160324.841652 92.2181396484
-160446.900915 96.3292236328
-160568.960177 91.7607421875
-160691.01944 78.8991699219
-160813.078703 58.6479492188
-160935.137966 32.3793945312
-161057.197228 1.85217285156
-161179.256491 -30.8985595703
-161301.315754 -63.6934814453
-161423.375017 -94.3524169922
-161545.43428 -120.840209961
-161667.493542 -141.403564453
-161789.552805 -154.690063477
-161911.612068 -159.837280273
-162033.671331 -156.528564453
-162155.730593 -145.00793457
-162277.789856 -126.057373047
-162399.849119 -100.931274414
-162521.908382 -71.2625732422
-162643.967645 -38.9403076172
-162766.026907 -5.97326660156
-162888.08617 25.65234375
-163010.145433 54.1082763672
-163132.204696 77.8404541016
-163254.263958 95.6634521484
-163376.323221 106.821777344
-163498.382484 111.015625
-163620.441747 108.391723633
-163742.501009 99.5041503906
-163864.560272 85.2454833984
-163986.619535 66.7615966797
-164108.678798 45.3540039062
-164230.738061 22.3820800781
-164352.797323 -0.828247070312
-164474.856586 -23.0628662109
-164596.915849 -43.2761230469
-164718.975112 -60.6293945312
-164841.034374 -74.5062255859
-164963.093637 -84.5078125
-165085.1529 -90.4351806641
-165207.212163 -92.2580566406
-165329.271425 -90.0828857422
-165451.330688 -84.1190185547
-165573.389951 -74.6539306641
-165695.449214 -62.0323486328
-165817.508477 -46.6506347656
-165939.567739 -28.9556884766
-166061.627002 -9.45397949219
-166183.686265 11.2808837891
-166305.745528 32.5988769531
-166427.80479 53.7730712891
-166549.864053 74.0086669922
-166671.923316 92.4664306641
-166793.982579 108.298706055
-166916.041842 120.697631836
-167038.101104 128.953979492
-167160.160367 132.516357422
-167282.21963 131.050292969
-167404.278893 124.484375
-167526.338155 113.041381836
-167648.397418 97.2442626953
-167770.456681 77.8978271484
-167892.515944 56.0430908203
-168014.575206 32.8856201172
-168136.634469 9.70422363281
-168258.693732 -12.2523193359
-168380.752995 -31.8721923828
-168502.812258 -48.2786865234
-168624.87152 -60.9113769531
-168746.930783 -69.5802001953
-168868.990046 -74.4841308594
-168991.049309 -76.1929931641
-169113.108571 -75.5919189453
-169235.167834 -73.7915039062
-169357.227097 -72.0112304688
-169479.28636 -71.4505615234
-169601.345623 -73.1538085938
-169723.404885 -77.8891601562
-169845.464148 -86.0504150391
-169967.523411 -97.5948486328
-170089.582674 -112.023803711
-170211.641936 -128.409423828
-170333.701199 -145.467407227
-170455.760462 -161.669677734
-170577.819725 -175.386474609
-170699.878987 -185.045410156
-170821.93825 -189.289672852
-170943.997513 -187.123901367
-171066.056776 -178.026733398
-171188.116039 -162.023681641
-171310.175301 -139.707641602
-171432.234564 -112.205566406
-171554.293827 -81.0938720703
-171676.35309 -48.2681884766
-171798.412352 -15.7822265625
-171920.471615 14.3322753906
-172042.530878 40.2454833984
-172164.590141 60.4888916016
-172286.649404 74.0834960938
-172408.708666 80.6184082031
-172530.767929 80.2762451172
-172652.827192 73.7991943359
-172774.886455 62.4010009766
-172896.945717 47.6320800781
-173019.00498 31.2135009766
-173141.064243 14.8537597656
-173263.123506 0.0709228515625
-173385.182768 -11.96484375
-173507.242031 -20.5506591797
-173629.301294 -25.517578125
-173751.360557 -27.2414550781
-173873.41982 -26.591796875
-173995.479082 -24.8272705078
-174117.538345 -23.4461669922
-174239.597608 -24.0078125
-174361.656871 -27.9429931641
-174483.716133 -36.3746337891
-174605.775396 -49.9645996094
-174727.834659 -68.8084716797
-174849.893922 -92.3837890625
-174971.953185 -119.563476562
-175094.012447 -148.691894531
-175216.07171 -177.717529297
-175338.130973 -204.370239258
-175460.190236 -226.365966797
-175582.249498 -241.618774414
-175704.308761 -248.44140625
-175826.368024 -245.71081543
-175948.427287 -232.984741211
-176070.486549 -210.55859375
-176192.545812 -179.453735352
-176314.605075 -141.338989258
-176436.664338 -98.3948974609
-176558.723601 -53.1291503906
-176680.782863 -8.16577148438
-176802.842126 33.9750976562
-176924.901389 71.0859375
-177046.960652 101.447021484
-177169.019914 123.954711914
-177291.079177 138.188964844
-177413.13844 144.41784668
-177535.197703 143.534912109
-177657.256966 136.943481445
-177779.316228 126.395019531
-177901.375491 113.799194336
-178023.434754 101.028930664
-178145.494017 89.7342529297
-178267.553279 81.1859130859
-178389.612542 76.1651611328
-178511.671805 74.9047851562
-178633.731068 77.0895996094
-178755.79033 81.9139404297
-178877.849593 88.1873779297
-178999.908856 94.478515625
-179121.968119 99.2794189453
-179244.027382 101.174438477
-179366.086644 98.9963378906
-179488.145907 91.9530029297
-179610.20517 79.7142333984
-179732.264433 62.4483642578
-179854.323695 40.8092041016
-179976.382958 15.8737792969
-180098.442221 -10.9598388672
-180220.501484 -38.1064453125
-180342.560747 -63.939453125
-180464.620009 -86.9379882812
-180586.679272 -105.820068359
-180708.738535 -119.647583008
-180830.797798 -127.892089844
-180952.85706 -130.463378906
-181074.916323 -127.689697266
-181196.975586 -120.262573242
-181319.034849 -109.14855957
-181441.094111 -95.4818115234
-181563.153374 -80.4456787109
-181685.212637 -65.1608886719
-181807.2719 -50.5893554688
-181929.331163 -37.4615478516
-182051.390425 -26.2364501953
-182173.449688 -17.0946044922
-182295.508951 -9.96362304688
-182417.568214 -4.56970214844
-182539.627476 -0.509033203125
-182661.686739 2.67163085938
-182783.746002 5.39697265625
-182905.805265 7.99243164062
-183027.864528 10.6364746094
-183149.92379 13.3349609375
-183271.983053 15.9227294922
-183394.042316 18.091796875
-183516.101579 19.4399414062
-183638.160841 19.5354003906
-183760.220104 17.986328125
-183882.279367 14.5076904297
-184004.33863 8.97766113281
-184126.397892 1.47216796875
-184248.457155 -7.72326660156
-184370.516418 -18.1282958984
-184492.575681 -29.1070556641
-184614.634944 -39.9306640625
-184736.694206 -49.8518066406
-184858.753469 -58.1854248047
-184980.812732 -64.3854980469
-185102.871995 -68.1101074219
-185224.931257 -69.2626953125
-185346.99052 -68.0098876953
-185469.049783 -64.7680664062
-185591.109046 -60.1634521484
-185713.168309 -54.9654541016
-185835.227571 -50.0040283203
-185957.286834 -46.0773925781
-186079.346097 -43.8604736328
-186201.40536 -43.8244628906
-186323.464622 -46.1782226562
-186445.523885 -50.8336181641
-186567.583148 -57.4056396484
-186689.642411 -65.2419433594
-186811.701673 -73.4829101562
-186933.760936 -81.1461181641
-187055.820199 -87.224609375
-187177.879462 -90.7906494141
-187299.938725 -91.0948486328
-187421.997987 -87.6483154297
-187544.05725 -80.2802734375
-187666.116513 -69.1647949219
-187788.175776 -54.8149414062
-187910.235038 -38.0407714844
-188032.294301 -19.8807373047
-188154.353564 -1.50939941406
-188276.412827 15.8687744141
-188398.47209 31.1291503906
-188520.531352 43.3247070312
-188642.590615 51.7720947266
-188764.649878 56.1068115234
-188886.709141 56.3095703125
-189008.768403 52.6995849609
-189130.827666 45.8958740234
-189252.886929 36.7498779297
-189374.946192 26.2612304688
-189497.005454 15.4776611328
-189619.064717 5.39929199219
-189741.12398 -3.11267089844
-189863.183243 -9.40881347656
-189985.242506 -13.0986328125
-190107.301768 -14.0718994141
-190229.361031 -12.4910888672
-190351.420294 -8.75561523438
-190473.479557 -3.44677734375
-190595.538819 2.74401855469
-190717.598082 9.09375
-190839.657345 14.9208984375
-190961.716608 19.6534423828
-191083.775871 22.8753662109
-191205.835133 24.3559570312
-191327.894396 24.0526123047
-191449.953659 22.0941162109
-191572.012922 18.7443847656
-191694.072184 14.3504638672
-191816.131447 9.28857421875
-191938.19071 3.90539550781
-192060.249973 -1.52746582031
-192182.309235 -6.85070800781
-192304.368498 -12.0297851562
-192426.427761 -17.1551513672
-192548.487024 -22.4168701172
-192670.546287 -28.0662841797
-192792.605549 -34.3660888672
-192914.664812 -41.5346679688
-193036.724075 -49.6940917969
-193158.783338 -58.8255615234
-193280.8426 -68.7434082031
-193402.901863 -79.0852050781
-193524.961126 -89.3269042969
-193647.020389 -98.8177490234
-193769.079652 -106.833374023
-193891.138914 -112.644287109
-194013.198177 -115.58972168
-194135.25744 -115.149780273
-194257.316703 -111.010498047
-194379.375965 -103.111083984
-194501.435228 -91.6700439453
-194623.494491 -77.1861572266
-194745.553754 -60.4118652344
-194867.613016 -42.3032226562
-194989.672279 -23.94921875
-195111.731542 -6.48583984375
-195233.790805 8.99475097656
-195355.850068 21.5347900391
-195477.90933 30.388671875
-195599.968593 35.0843505859
-195722.027856 35.4606933594
-195844.087119 31.6781005859
-195966.146381 24.2012939453
-196088.205644 13.7565917969
-196210.264907 1.26745605469
-196332.32417 -12.2248535156
-196454.383433 -25.6484375
-196576.442695 -37.9859619141
-196698.501958 -48.3540039062
-196820.561221 -56.0643310547
-196942.620484 -60.6683349609
-197064.679746 -61.9749755859
-197186.739009 -60.0479736328
-197308.798272 -55.1796875
-197430.857535 -47.8474121094
-197552.916797 -38.6577148438
-197674.97606 -28.2841796875
-197797.035323 -17.4057617188
-197919.094586 -6.65161132812
-198041.153849 3.44213867188
-198163.213111 12.4616699219
-198285.272374 20.1262207031
-198407.331637 26.2858886719
-198529.3909 30.9017333984
-198651.450162 34.0194091797
-198773.509425 35.7351074219
-198895.568688 36.1617431641
-199017.627951 35.3981933594
-199139.687214 33.5100097656
-199261.746476 30.5163574219
-199383.805739 26.3924560547
-199505.865002 21.0826416016
-199627.924265 14.5208740234
-199749.983527 6.65991210938
-199872.04279 -2.50073242188
-199994.102053 -12.8894042969
-200116.161316 -24.3422851562
-200238.220578 -36.5960693359
-200360.279841 -49.2946777344
-200482.339104 -62.0067138672
-200604.398367 -74.2578125
-200726.45763 -85.5703125
-200848.516892 -95.5102539062
-200970.576155 -103.733398438
-201092.635418 -110.026855469
-201214.694681 -114.338256836
-201336.753943 -116.793457031
-201458.813206 -117.693237305
-201580.872469 -117.493286133
-201702.931732 -116.764770508
-201824.990995 -116.141113281
-201947.050257 -116.25378418
-202069.10952 -117.663330078
-202191.168783 -120.793457031
-202313.228046 -125.874145508
-202435.287308 -132.901123047
-202557.346571 -141.614379883
-202679.405834 -151.503051758
-202801.465097 -161.832397461
-202923.524359 -171.69519043
-203045.583622 -180.084350586
-203167.642885 -185.9765625
-203289.702148 -188.423339844
-203411.761411 -186.64074707
-203533.820673 -180.088256836
-203655.879936 -168.530029297
-203777.939199 -152.071777344
-203899.998462 -131.170654297
-204022.057724 -106.613525391
-204144.116987 -79.46875
-204266.17625 -51.0106201172
-204388.235513 -22.6259765625
-204510.294776 4.28942871094
-204632.354038 28.4401855469
-204754.413301 48.7286376953
-204876.472564 64.3413085938
-204998.531827 74.8095703125
-205120.591089 80.0422363281
-205242.650352 80.3265380859
-205364.709615 76.2983398438
-205486.768878 68.8822021484
-205608.82814 59.2084960938
-205730.887403 48.5131835938
-205852.946666 38.029296875
-205975.005929 28.8826904297
-206097.065192 21.9942626953
-206219.124454 18.0045166016
-206341.183717 17.22265625
-206463.24298 19.6046142578
-206585.302243 24.763671875
-206707.361505 32.0108642578
-206829.420768 40.4210205078
-206951.480031 48.9210205078
-207073.539294 56.3892822266
-207195.598557 61.759765625
-207317.657819 64.1198730469
-207439.717082 62.7962646484
-207561.776345 57.4172363281
-207683.835608 47.9512939453
-207805.89487 34.7138671875
-207927.954133 18.3461914062
-208050.013396 -0.234497070312
-208172.072659 -19.9096679688
-208294.131921 -39.4460449219
-208416.191184 -57.59765625
-208538.250447 -73.2034912109
-208660.30971 -85.2801513672
-208782.368973 -93.0982666016
-208904.428235 -96.2370605469
-209026.487498 -94.6151123047
-209148.546761 -88.4908447266
-209270.606024 -78.4384765625
-209392.665286 -65.2979736328
-209514.724549 -50.1057128906
-209636.783812 -34.0111083984
-209758.843075 -18.1876220703
-209880.902338 -3.744140625
-210002.9616 8.3544921875
-210125.020863 17.3538818359
-210247.080126 22.7552490234
-210369.139389 24.3403320312
-210491.198651 22.1716308594
-210613.257914 16.5718994141
-210735.317177 8.08312988281
-210857.37644 -2.58752441406
-210979.435702 -14.6342773438
-211101.494965 -27.2170410156
-211223.554228 -39.5289306641
-211345.613491 -50.8522949219
-211467.672754 -60.6033935547
-211589.732016 -68.3626708984
-211711.791279 -73.8870849609
-211833.850542 -77.1088867188
-211955.909805 -78.1182861328
-212077.969067 -77.1359863281
-212200.02833 -74.4781494141
-212322.087593 -70.5198974609
-212444.146856 -65.6590576172
-212566.206118 -60.2850341797
-212688.265381 -54.7559814453
-212810.324644 -49.3841552734
-212932.383907 -44.4329833984
-213054.44317 -40.1197509766
-213176.502432 -36.6260986328
-213298.561695 -34.1108398438
-213420.620958 -32.7244873047
-213542.680221 -32.6170654297
-213664.739483 -33.9436035156
-213786.798746 -36.8587646484
-213908.858009 -41.50390625
-214030.917272 -47.9865722656
-214152.976535 -56.3525390625
-214275.035797 -66.5573730469
-214397.09506 -78.4356689453
-214519.154323 -91.6787109375
-214641.213586 -105.822143555
-214763.272848 -120.24206543
-214885.332111 -134.174438477
-215007.391374 -146.744262695
-215129.450637 -157.015014648
-215251.509899 -164.050170898
-215373.569162 -166.982055664
-215495.628425 -165.086669922
-215617.687688 -157.852905273
-215739.746951 -145.042724609
-215861.806213 -126.733520508
-215983.865476 -103.340942383
-216105.924739 -75.6124267578
-216227.984002 -44.5979003906
-216350.043264 -11.5919189453
-216472.102527 21.9450683594
-216594.16179 54.4835205078
-216716.221053 84.5274658203
-216838.280316 110.721191406
-216960.339578 131.943359375
-217082.398841 147.38684082
-217204.458104 156.611572266
-217326.517367 159.568359375
-217448.576629 156.591186523
-217570.635892 148.356933594
-217692.695155 135.817626953
-217814.754418 120.110717773
-217936.81368 102.455566406
-218058.872943 84.0465087891
-218180.932206 65.9525146484
-218302.991469 49.033203125
-218425.050732 33.8781738281
-218547.109994 20.7772216797
-218669.169257 9.72277832031
-218791.22852 0.4443359375
-218913.287783 -7.52941894531
-219035.347045 -14.7863769531
-219157.406308 -21.9357910156
-219279.465571 -29.5108642578
-219401.524834 -37.880859375
-219523.584097 -47.1827392578
-219645.643359 -57.2801513672
-219767.702622 -67.7545166016
-219889.761885 -77.9320068359
-220011.821148 -86.9423828125
-220133.88041 -93.8052978516
-220255.939673 -97.53515625
-220377.998936 -97.2562255859
-220500.058199 -92.3104248047
-220622.117461 -82.3524169922
-220744.176724 -67.4154052734
-220866.235987 -47.9447021484
-220988.29525 -24.7883300781
-221110.354513 0.849365234375
-221232.413775 27.4959716797
-221354.473038 53.5250244141
-221476.532301 77.2940673828
-221598.591564 97.28515625
-221720.650826 112.242553711
-221842.710089 121.286254883
-221964.769352 123.994995117
-222086.828615 120.446899414
-222208.887878 111.213745117
-222330.94714 97.3103027344
-222453.006403 80.0980224609
-222575.065666 61.1586914062
-222697.124929 42.1455078125
-222819.184191 24.6267089844
-222941.243454 9.93969726562
-223063.302717 -0.9326171875
-223185.36198 -7.44958496094
-223307.421242 -9.552734375
-223429.480505 -7.65966796875
-223551.539768 -2.6064453125
-223673.599031 4.45190429688
-223795.658294 12.1765136719
-223917.717556 19.1945800781
-224039.776819 24.2568359375
-224161.836082 26.3796386719
-224283.895345 24.9588623047
-224405.954607 19.8420410156
-224528.01387 11.3515625
-224650.073133 0.254272460938
-224772.132396 -12.3182373047
-224894.191659 -24.9942626953
-225016.250921 -36.3138427734
-225138.310184 -44.8972167969
-225260.369447 -49.6090087891
-225382.42871 -49.6999511719
-225504.487972 -44.9114990234
-225626.547235 -35.5303955078
-225748.606498 -22.384765625
-225870.665761 -6.78149414062
-225992.725023 9.61108398438
-226114.784286 24.9262695312
-226236.843549 37.2878417969
-226358.902812 45.0113525391
-226480.962075 46.7934570312
-226603.021337 41.8707275391
-226725.0806 30.1301269531
-226847.139863 12.1568603516
-226969.199126 -10.7852783203
-227091.258388 -36.8426513672
-227213.317651 -63.7248535156
-227335.376914 -88.9052734375
-227457.436177 -109.856079102
-227579.49544 -124.288208008
-227701.554702 -130.382202148
-227823.613965 -126.978759766
-227945.673228 -113.714599609
-228067.732491 -91.0861816406
-228189.791753 -60.4367675781
-228311.851016 -23.8618164062
-228433.910279 15.955078125
-228555.969542 55.966796875
-228678.028804 93.0212402344
-228800.088067 124.136352539
-228922.14733 146.760986328
-229044.206593 159.001220703
-229166.265856 159.786865234
-229288.325118 148.96496582
-229410.384381 127.309814453
-229532.443644 96.4505615234
-229654.502907 58.7202148438
-229776.562169 16.9428710938
-229898.621432 -25.8208007812
-230020.680695 -66.5472412109
-230142.739958 -102.514770508
-230264.799221 -131.534667969
-230386.858483 -152.130737305
-230508.917746 -163.644775391
-230630.977009 -166.265380859
-230753.036272 -160.97253418
-230875.095534 -149.412597656
-230997.154797 -133.708374023
-231119.21406 -116.232421875
-231241.273323 -99.3615722656
-231363.332585 -85.2387695312
-231485.391848 -75.568359375
-231607.451111 -71.4605712891
-231729.510374 -73.34375
-231851.569637 -80.9486083984
-231973.628899 -93.3684082031
-232095.688162 -109.182861328
-232217.747425 -126.633666992
-232339.806688 -143.834228516
-232461.86595 -158.986572266
-232583.925213 -170.584106445
-232705.984476 -177.581298828
-232828.043739 -179.506347656
-232950.103002 -176.510131836
-233072.162264 -169.346313477
-233194.221527 -159.280517578
-233316.28079 -147.943359375
-233438.340053 -137.141967773
-233560.399315 -128.648925781
-233682.458578 -123.9921875
-233804.517841 -124.270874023
-233926.577104 -130.012573242
-234048.636366 -141.094116211
-234170.695629 -156.728515625
-234292.754892 -175.526977539
-234414.814155 -195.623291016
-234536.873418 -214.857055664
-234658.93268 -230.988891602
-234780.991943 -241.932006836
-234903.051206 -245.973144531
-235025.110469 -241.960327148
-235147.169731 -229.440185547
-235269.228994 -208.724731445
-235391.288257 -180.885986328
-235513.34752 -147.674072266
-235635.406783 -111.366333008
-235757.466045 -74.5635986328
-235879.525308 -39.951171875
-236001.584571 -10.0491943359
-236123.643834 13.0235595703
-236245.703096 27.7493896484
-236367.762359 33.3541259766
-236489.821622 29.8797607422
-236611.880885 18.1782226562
-236733.940147 -0.170776367188
-236855.99941 -23.0147705078
-236978.058673 -47.8338623047
-237100.117936 -71.9829101562
-237222.177199 -92.9448242188
-237344.236461 -108.568359375
-237466.295724 -117.270996094
-237588.354987 -118.183959961
-237710.41425 -111.228027344
-237832.473512 -97.1134033203
-237954.532775 -77.2614746094
-238076.592038 -53.6610107422
-238198.651301 -28.6693115234
-238320.710564 -4.77966308594
-238442.769826 15.6198730469
-238564.829089 30.4777832031
-238686.888352 38.2740478516
-238808.947615 38.1618652344
-238931.006877 30.0447998047
-239053.06614 14.5802001953
-239175.125403 -6.88891601562
-239297.184666 -32.4655761719
-239419.243928 -59.8798828125
-239541.303191 -86.7037353516
-239663.362454 -110.575805664
-239785.421717 -129.414916992
-239907.48098 -141.604125977
-240029.540242 -146.126464844
-240151.599505 -142.641845703
-240273.658768 -131.499389648
-240395.718031 -113.685791016
-240517.777293 -90.7175292969
-240639.836556 -64.4866943359
-240761.895819 -37.0806884766
-240883.955082 -10.5892333984
-241006.014345 13.0780029297
-241128.073607 32.3504638672
-241250.13287 46.1131591797
-241372.192133 53.7767333984
-241494.251396 55.2943115234
-241616.310658 51.1242675781
-241738.369921 42.1506347656
-241860.429184 29.5659179688
-241982.488447 14.7351074219
-242104.547709 -0.947509765625
-242226.606972 -16.1932373047
-242348.666235 -29.9290771484
-242470.725498 -41.3773193359
-242592.784761 -50.0974121094
-242714.844023 -55.9837646484
-242836.903286 -59.2307128906
-242958.962549 -60.2630615234
-243081.021812 -59.6479492188
-243203.081074 -57.9964599609
-243325.140337 -55.8685302734
-243447.1996 -53.693359375
-243569.258863 -51.7121582031
-243691.318126 -49.9522705078
-243813.377388 -48.2321777344
-243935.436651 -46.1986083984
-244057.495914 -43.3880615234
-244179.555177 -39.3057861328
-244301.614439 -33.5133056641
-244423.673702 -25.7092285156
-244545.732965 -15.7995605469
-244667.792228 -3.94006347656
-244789.85149 9.44555664062
-244911.910753 23.6854248047
-245033.970016 37.9045410156
-245156.029279 51.1009521484
-245278.088542 62.2386474609
-245400.147804 70.3519287109
-245522.207067 74.6441650391
-245644.26633 74.5776367188
-245766.325593 69.9373779297
-245888.384855 60.8676757812
-246010.444118 47.8720703125
-246132.503381 31.7789306641
-246254.562644 13.6749267578
-246376.621907 -5.18603515625
-246498.681169 -23.4937744141
-246620.740432 -39.9938964844
-246742.799695 -53.5970458984
-246864.858958 -63.4709472656
-246986.91822 -69.1055908203
-247108.977483 -70.3481445312
-247231.036746 -67.400390625
-247353.096009 -60.7835693359
-247475.155271 -51.2720947266
-247597.214534 -39.8059082031
-247719.273797 -27.3873291016
-247841.33306 -14.9790039062
-247963.392323 -3.40856933594
-248085.451585 6.70617675781
-248207.510848 15.0070800781
-248329.570111 21.4114990234
-248451.629374 26.0968017578
-248573.688636 29.4544677734
-248695.747899 32.0185546875
-248817.807162 34.37890625
-248939.866425 37.0865478516
-249061.925688 40.5671386719
-249183.98495 45.046875
-249306.044213 50.5045166016
-249428.103476 56.6539306641
-249550.162739 62.9588623047
-249672.222001 68.68359375
-249794.281264 72.9680175781
-249916.340527 74.9254150391
-250038.39979 73.7501220703
-250160.459052 68.8236083984
-250282.518315 59.8076171875
-250404.577578 46.7121582031
-250526.636841 29.9322509766
-250648.696104 10.2447509766
-250770.755366 -11.2335205078
-250892.814629 -33.1263427734
-251014.873892 -53.9073486328
-251136.933155 -72.0347900391
-251258.992417 -86.0913085938
-251381.05168 -94.9217529297
-251503.110943 -97.7520751953
-251625.170206 -94.2777099609
-251747.229469 -84.7127685547
-251869.288731 -69.7921142578
-251991.347994 -50.7266845703
-252113.407257 -29.1124267578
-252235.46652 -6.80236816406
-252357.525782 14.2489013672
-252479.585045 32.1569824219
-252601.644308 45.2717285156
-252723.703571 52.3309326172
-252845.762833 52.5778808594
-252967.822096 45.8403320312
-253089.881359 32.5555419922
-253211.940622 13.7440185547
-253333.999885 -9.06884765625
-253456.059147 -33.9788818359
-253578.11841 -58.8609619141
-253700.177673 -81.5498046875
-253822.236936 -100.026245117
-253944.296198 -112.592529297
-254066.355461 -118.017822266
-254188.414724 -115.647705078
-254310.473987 -105.460693359
-254432.53325 -88.0714111328
-254554.592512 -64.6761474609
-254676.651775 -36.951171875
-254798.711038 -6.90576171875
-254920.770301 23.291015625
-255042.829563 51.4975585938
-255164.888826 75.7830810547
-255286.948089 94.5900878906
-255409.007352 106.864624023
-255531.066614 112.137451172
-255653.125877 110.555419922
-255775.18514 102.855102539
-255897.244403 90.2849121094
-256019.303666 74.4809570312
-256141.362928 57.3096923828
-256263.422191 40.6912841797
-256385.481454 26.4193115234
-256507.540717 15.9945068359
-256629.599979 10.4864501953
-256751.659242 10.4368896484
-256873.718505 15.8127441406
-256995.777768 26.0120849609
-257117.837031 39.9252929688
-257239.896293 56.0411376953
-257361.955556 72.5924072266
-257484.014819 87.7248535156
-257606.074082 99.6741943359
-257728.133344 106.935058594
-257850.192607 108.40637207
-257972.25187 103.501464844
-258094.311133 92.2073974609
-258216.370395 75.0947265625
-258338.429658 53.2719726562
-258460.488921 28.2902832031
-258582.548184 2.00732421875
-258704.607447 -23.5766601562
-258826.666709 -46.4997558594
-258948.725972 -65.0113525391
-259070.785235 -77.7312011719
-259192.844498 -83.7730712891
-259314.90376 -82.8247070312
-259436.963023 -75.173828125
-259559.022286 -61.6837158203
-259681.081549 -43.7121582031
-259803.140811 -22.9893798828
-259925.200074 -1.458984375
-260047.259337 18.8977050781
-260169.3186 36.2429199219
-260291.377863 49.0480957031
-260413.437125 56.2325439453
-260535.496388 57.2613525391
-260657.555651 52.1917724609
-260779.614914 41.6676025391
-260901.674176 26.8569335938
-261023.733439 9.34545898438
-261145.792702 -9.0107421875
-261267.851965 -26.2572021484
-261389.911228 -40.5183105469
-261511.97049 -50.1727294922
-261634.029753 -54.0
-261756.089016 -51.2944335938
-261878.148279 -41.9288330078
-262000.207541 -26.3682861328
-262122.266804 -5.62878417969
-262244.326067 18.8140869141
-262366.38533 45.1572265625
-262488.444592 71.4288330078
-262610.503855 95.6640625
-262732.563118 116.076782227
-262854.622381 131.213134766
-262976.681644 140.074829102
-263098.740906 142.196899414
-263220.800169 137.678955078
-263342.859432 127.161743164
-263464.918695 111.758544922
-263586.977957 92.9401855469
-263709.03722 72.3939208984
-263831.096483 51.8630371094
-263953.155746 32.9860839844
-264075.215009 17.1507568359
-264197.274271 5.37390136719
-264319.333534 -1.77844238281
-264441.392797 -4.22729492188
-264563.45206 -2.36499023438
-264685.511322 3.00280761719
-264807.570585 10.7580566406
-264929.629848 19.5985107422
-265051.689111 28.1826171875
-265173.748373 35.27734375
-265295.807636 39.8919677734
-265417.866899 41.3856201172
-265539.926162 39.5374755859
-265661.985425 34.5751953125
-265784.044687 27.15234375
-265906.10395 18.2862548828
-266028.163213 9.25341796875
-266150.222476 1.45825195312
-266272.281738 -3.71350097656
-266394.341001 -5.04467773438
-266516.400264 -1.6201171875
-266638.459527 7.06420898438
-266760.51879 21.0296630859
-266882.578052 39.7888183594
-267004.637315 62.3651123047
-267126.696578 87.3615722656
-267248.755841 113.066894531
-267370.815103 137.59375
-267492.874366 159.035766602
-267614.933629 175.628051758
-267736.992892 185.897827148
-267859.052154 188.791992188
-267981.111417 183.768920898
-268103.17068 170.849731445
-268225.229943 150.619750977
-268347.289206 124.185424805
-268469.348468 93.0881347656
-268591.407731 59.1834716797
-268713.466994 24.4976806641
-268835.526257 -8.92907714844
-268957.585519 -39.1951904297
-269079.644782 -64.6751708984
-269201.704045 -84.1333007812
-269323.763308 -96.7995605469
-269445.822571 -102.409790039
-269567.881833 -101.201416016
-269689.941096 -93.8719482422
-269812.000359 -81.5032958984
-269934.059622 -65.4604492188
-270056.118884 -47.2736816406
-270178.178147 -28.5142822266
-270300.23741 -10.6778564453
-270422.296673 4.92175292969
-270544.355935 17.2357177734
-270666.415198 25.5361328125
-270788.474461 29.4444580078
-270910.533724 28.9313964844
-271032.592987 24.2913818359
-271154.652249 16.0933837891
-271276.711512 5.12072753906
-271398.770775 -7.69946289062
-271520.830038 -21.3707275391
-271642.8893 -34.8936767578
-271764.948563 -47.326171875
-271887.007826 -57.8315429688
-272009.067089 -65.712890625
-272131.126352 -70.4339599609
-272253.185614 -71.6279296875
-272375.244877 -69.0977783203
-272497.30414 -62.8074951172
-272619.363403 -52.8715820312
-272741.422665 -39.5412597656
-272863.481928 -23.1918945312
-272985.541191 -4.31127929688
-273107.600454 16.5111083984
-273229.659716 38.5947265625
-273351.718979 61.1788330078
-273473.778242 83.4383544922
-273595.837505 104.502441406
-273717.896768 123.481323242
-273839.95603 139.497558594
-273962.015293 151.724853516
-274084.074556 159.431152344
-274206.133819 162.023803711
-274328.193081 159.094116211
-274450.252344 150.456176758
-274572.311607 136.177124023
-274694.37087 116.595581055
-274816.430133 92.3231201172
-274938.489395 64.2312011719
-275060.548658 33.4168701172
-275182.607921 1.15588378906
-275304.667184 -31.1616210938
-275426.726446 -62.1041259766
-275548.785709 -90.27734375
-275670.844972 -114.402954102
-275792.904235 -133.393676758
-275914.963497 -146.416381836
-276037.02276 -152.940551758
-276159.082023 -152.770996094
-276281.141286 -146.057983398
-276403.200549 -133.289550781
-276525.259811 -115.263793945
-276647.319074 -93.0434570312
-276769.378337 -67.8986816406
-276891.4376 -41.2377929688
-277013.496862 -14.5358886719
-277135.556125 10.7432861328
-277257.615388 33.2171630859
-277379.674651 51.6528320312
-277501.733914 65.0239257812
-277623.793176 72.5594482422
-277745.852439 73.7785644531
-277867.911702 68.515625
-277989.970965 56.9272460938
-278112.030227 39.4910888672
-278234.08949 16.9881591797
-278356.148753 -9.52746582031
-278478.208016 -38.7724609375
-278600.267278 -69.2884521484
-278722.326541 -99.5104980469
-278844.385804 -127.843261719
-278966.445067 -152.745727539
-279088.50433 -172.817993164
-279210.563592 -186.891479492
-279332.622855 -194.108642578
-279454.682118 -193.995605469
-279576.741381 -186.51574707
-279698.800643 -172.099731445
-279820.859906 -151.648193359
-279942.919169 -126.50378418
-280064.978432 -98.3875732422
-280187.037695 -69.3061523438
-280309.096957 -41.4287109375
-280431.15622 -16.9427490234
-280553.215483 2.10278320312
-280675.274746 13.9569091797
-280797.334008 17.3131103516
-280919.393271 11.4345703125
-281041.452534 -3.75744628906
-281163.511797 -27.6418457031
-281285.571059 -58.9053955078
-281407.630322 -95.6096191406
-281529.689585 -135.308105469
-281651.748848 -175.21484375
-281773.808111 -212.405883789
-281895.867373 -244.044799805
-282017.926636 -267.611572266
-282139.985899 -281.115966797
-282262.045162 -283.277832031
-282384.104424 -273.655883789
-282506.163687 -252.711547852
-282628.22295 -221.801025391
-282750.282213 -183.091918945
-282872.341476 -139.407104492
-282994.400738 -94.0102539062
-283116.460001 -50.345703125
-283238.519264 -11.7554931641
-283360.578527 18.8035888672
-283482.637789 39.0178222656
-283604.697052 47.4239501953
-283726.756315 43.5524902344
-283848.815578 27.9835205078
-283970.87484 2.31652832031
-284092.934103 -30.9494628906
-284214.993366 -68.6207275391
-284337.052629 -107.072753906
-284459.111892 -142.560913086
-284581.171154 -171.545532227
-284703.230417 -191.005859375
-284825.28968 -198.711425781
-284947.348943 -193.428710938
-285069.408205 -175.042358398
-285191.467468 -144.57824707
-285313.526731 -104.126098633
-285435.585994 -56.6645507812
-285557.645257 -5.80615234375
-285679.704519 44.5168457031
-285801.763782 90.4013671875
-285923.823045 128.319702148
-286045.882308 155.436523438
-286167.94157 169.867919922
-286290.000833 170.853271484
-286412.060096 158.828979492
-286534.119359 135.393188477
-286656.178621 103.165527344
-286778.237884 65.5510253906
-286900.297147 26.4328613281
-287022.35641 -10.1821289062
-287144.415673 -40.5319824219
-287266.474935 -61.4456787109
-287388.534198 -70.640625
-287510.593461 -66.9384765625
-287632.652724 -50.3828125
-287754.711986 -22.2438964844
-287876.771249 15.0874023438
-287998.830512 58.3090820312
-288120.889775 103.503173828
-288242.949038 146.487060547
-288365.0083 183.193115234
-288487.067563 210.038696289
-288609.126826 224.253662109
-288731.186089 224.13671875
-288853.245351 209.215454102
-288975.304614 180.293579102
-289097.363877 139.387695312
-289219.42314 89.548828125
-289341.482402 34.5938720703
-289463.541665 -21.2327880859
-289585.600928 -73.6392822266
-289707.660191 -118.6640625
-289829.719454 -153.029907227
-289951.778716 -174.432617188
-290073.837979 -181.741088867
-290195.897242 -175.092285156
-290317.956505 -155.871704102
-290440.015767 -126.580078125
-290562.07503 -90.6013183594
-290684.134293 -51.8920898438
-290806.193556 -14.619140625
-290928.252819 17.2181396484
-291050.312081 40.1519775391
-291172.371344 51.5576171875
-291294.430607 49.8911132812
-291416.48987 34.8288574219
-291538.549132 7.29821777344
-291660.608395 -30.6036376953
-291782.667658 -75.7911376953
-291904.726921 -124.458862305
-292026.786183 -172.409912109
-292148.845446 -215.415283203
-292270.904709 -249.573120117
-292392.963972 -271.634277344
-292515.023235 -279.268920898
-292637.082497 -271.248901367
-292759.14176 -247.537231445
-292881.201023 -209.270874023
-293003.260286 -158.649414062
-293125.319548 -98.7358398438
-293247.378811 -33.1916503906
-293369.438074 34.0286865234
-293491.497337 98.998046875
-293613.5566 158.119262695
-293735.615862 208.390014648
-293857.675125 247.603637695
-293979.734388 274.474731445
-294101.793651 288.677612305
-294223.852913 290.804931641
-294345.912176 282.24609375
-294467.971439 265.008300781
-294590.030702 241.494384766
-294712.089964 214.262207031
-294834.149227 185.789672852
-294956.20849 158.264160156
-295078.267753 133.417602539
-295200.327016 112.418823242
-295322.386278 95.8298339844
-295444.445541 83.6258544922
-295566.504804 75.2752685547
-295688.564067 69.8635253906
-295810.623329 66.2497558594
-295932.682592 63.2354736328
-296054.741855 59.7271728516
-296176.801118 54.8745117188
-296298.860381 48.1735839844
-296420.919643 39.5205078125
-296542.978906 29.216796875
-296665.038169 17.9227294922
-296787.097432 6.56713867188
-296909.156694 -3.77185058594
-297031.215957 -12.0091552734
-297153.27522 -17.1912841797
-297275.334483 -18.6258544922
-297397.393745 -15.9813232422
-297519.453008 -9.34631347656
-297641.512271 0.754150390625
-297763.571534 13.3920898438
-297885.630797 27.3127441406
-298007.690059 41.0498046875
-298129.749322 53.0627441406
-298251.808585 61.8883056641
-298373.867848 66.2847900391
-298495.92711 65.3592529297
-298617.986373 58.6614990234
-298740.045636 46.2374267578
-298862.104899 28.6351318359
-298984.164162 6.86267089844
-299106.223424 -17.6951904297
-299228.282687 -43.3991699219
-299350.34195 -68.4985351562
-299472.401213 -91.2839355469
-299594.460475 -110.237060547
-299716.519738 -124.158447266
-299838.579001 -132.266845703
-299960.638264 -134.256469727
-300082.697526 -130.311157227
-300204.756789 -121.072143555
-300326.816052 -107.566162109
-300448.875315 -91.0989990234
-300570.934578 -73.12890625
-300692.99384 -55.1287841797
-300815.053103 -38.4548339844
-300937.112366 -24.2309570312
-301059.171629 -13.2609863281
-301181.230891 -5.97729492188
-301303.290154 -2.42736816406
-301425.349417 -2.30053710938
-301547.40868 -4.98779296875
-301669.467943 -9.671875
-301791.527205 -15.4307861328
-301913.586468 -21.3493652344
-302035.645731 -26.6229248047
-302157.704994 -30.6446533203
-302279.764256 -33.0648193359
-302401.823519 -33.8192138672
-302523.882782 -33.1240234375
-302645.942045 -31.4350585938
-302768.001307 -29.3815917969
-302890.06057 -27.6793212891
-303012.119833 -27.0330810547
-303134.179096 -28.0397949219
-303256.238359 -31.1051025391
-303378.297621 -36.3787841797
-303500.356884 -43.7210693359
-303622.416147 -52.69921875
-303744.47541 -62.6182861328
-303866.534672 -72.5827636719
-303988.593935 -81.5806884766
-304110.653198 -88.5843505859
-304232.712461 -92.65625
-304354.771724 -93.0485839844
-304476.830986 -89.2864990234
-304598.890249 -81.2265625
-304720.949512 -69.0847167969
-304843.008775 -53.4279785156
-304965.068037 -35.1340332031
-305087.1273 -15.3195800781
-305209.186563 4.75390625
-305331.245826 23.7913818359
-305453.305088 40.5743408203
-305575.364351 54.0686035156
-305697.423614 63.5113525391
-305819.482877 68.4761962891
-305941.54214 68.9024658203
-306063.601402 65.0938720703
-306185.660665 57.6829833984
-306307.719928 47.5649414062
-306429.779191 35.8106689453
-306551.838453 23.5643310547
-306673.897716 11.9377441406
-306795.956979 1.91223144531
-306918.016242 -5.74548339844
-307040.075504 -10.5437011719
-307162.134767 -12.2961425781
-307284.19403 -11.123046875
-307406.253293 -7.42309570312
-307528.312556 -1.81762695312
-307650.371818 4.92346191406
-307772.431081 11.9686279297
-307894.490344 18.5120849609
-308016.549607 23.8569335938
-308138.608869 27.4832763672
-308260.668132 29.0954589844
-308382.727395 28.6433105469
-308504.786658 26.3200683594
-308626.845921 22.5319824219
-308748.905183 17.8480224609
-308870.964446 12.9345703125
-308993.023709 8.48205566406
-309115.082972 5.1279296875
-309237.142234 3.39147949219
-309359.201497 3.6171875
-309481.26076 5.94091796875
-309603.320023 10.2734375
-309725.379285 16.3098144531
-309847.438548 23.5576171875
-309969.497811 31.380859375
-310091.557074 39.0596923828
-310213.616337 45.8527832031
-310335.675599 51.0615234375
-310457.734862 54.0881347656
-310579.794125 54.4816894531
-310701.853388 51.9710693359
-310823.91265 46.4813232422
-310945.971913 38.1323242188
-311068.031176 27.2243652344
-311190.090439 14.2095947266
-311312.149702 -0.344482421875
-311434.208964 -15.7957763672
-311556.268227 -31.4693603516
-311678.32749 -46.6948242188
-311800.386753 -60.8405761719
-311922.446015 -73.3375244141
-312044.505278 -83.6971435547
-312166.564541 -91.5207519531
-312288.623804 -96.5041503906
-312410.683066 -98.4362792969
-312532.742329 -97.1970214844
-312654.801592 -92.7550048828
-312776.860855 -85.1646728516
-312898.920118 -74.5660400391
-313020.97938 -61.1860351562
-313143.038643 -45.3392333984
-313265.097906 -27.4274902344
-313387.157169 -7.93725585938
-313509.216431 12.5692138672
-313631.275694 33.4688720703
-313753.334957 54.0981445312
-313875.39422 73.7825927734
-313997.453483 91.8701171875
-314119.512745 107.76940918
-314241.572008 120.985961914
-314363.631271 131.156738281
-314485.690534 138.076660156
-314607.749796 141.714599609
-314729.809059 142.217407227
-314851.868322 139.897460938
-314973.927585 135.208129883
-315095.986847 128.706176758
-315218.04611 121.004272461
-315340.105373 112.720825195
-315462.164636 104.427124023
-315584.223899 96.6032714844
-315706.283161 89.6041259766
-315828.342424 83.6378173828
-315950.401687 78.7648925781
-316072.46095 74.9123535156
-316194.520212 71.904296875
-316316.579475 69.5057373047
-316438.638738 67.4729003906
-316560.698001 65.6046142578
-316682.757264 63.7872314453
-316804.816526 62.0290527344
-316926.875789 60.4748535156
-317048.935052 59.4022216797
-317170.994315 59.1942138672
-317293.053577 60.2922363281
-317415.11284 63.1354980469
-317537.172103 68.0871582031
-317659.231366 75.3631591797
-317781.290628 84.9681396484
-317903.349891 96.646484375
-318025.409154 109.860839844
-318147.468417 123.798461914
-318269.52768 137.411132812
-318391.586942 149.484741211
-318513.646205 158.739013672
-318635.705468 163.941894531
-318757.764731 164.034667969
-318879.823993 158.252807617
-319001.883256 146.229003906
-319123.942519 128.066894531
-319246.001782 104.376708984
-319368.061045 76.2648925781
-319490.120307 45.2763671875
-319612.17957 13.2915039062
-319734.238833 -17.6151123047
-319856.298096 -45.3435058594
-319978.357358 -67.9465332031
-320100.416621 -83.8068847656
-320222.475884 -91.7906494141
-320344.535147 -91.3627929688
-320466.594409 -82.6567382812
-320588.653672 -66.4803466797
-320710.712935 -44.2650146484
-320832.772198 -17.955078125
-320954.831461 10.1528320312
-321076.890723 37.6069335938
-321198.949986 62.0131835938
-321321.009249 81.2506103516
-321443.068512 93.6608886719
-321565.127774 98.2010498047
-321687.187037 94.5385742188
-321809.2463 83.0836181641
-321931.305563 64.9484863281
-322053.364826 41.84375
-322175.424088 15.9173583984
-322297.483351 -10.4516601562
-322419.542614 -34.8781738281
-322541.601877 -55.1995849609
-322663.661139 -69.6824951172
-322785.720402 -77.1889648438
-322907.779665 -77.28515625
-323029.838928 -70.2811279297
-323151.89819 -57.1998291016
-323273.957453 -39.6754150391
-323396.016716 -19.7924804688
-323518.075979 0.1171875
-323640.135242 17.7045898438
-323762.194504 30.8311767578
-323884.253767 37.7778320312
-324006.31303 37.4114990234
-324128.372293 29.2950439453
-324250.431555 13.7264404297
-324372.490818 -8.28979492188
-324494.550081 -35.1420898438
-324616.609344 -64.767578125
-324738.668607 -94.8486328125
-324860.727869 -123.032226562
-324982.787132 -147.145996094
-325104.846395 -165.394775391
-325226.905658 -176.51184082
-325348.96492 -179.858398438
-325471.024183 -175.453979492
-325593.083446 -163.942871094
-325715.142709 -146.498657227
-325837.201971 -124.678955078
-325959.261234 -100.246704102
-326081.320497 -74.9790039062
-326203.37976 -50.4813232422
-326325.439023 -28.0334472656
-326447.498285 -8.47302246094
-326569.557548 7.85925292969
-326691.616811 21.1198730469
-326813.676074 31.8981933594
-326935.735336 41.1057128906
-327057.794599 49.8260498047
-327179.853862 59.1463623047
-327301.913125 69.9892578125
-327423.972388 82.9649658203
-327546.03165 98.2634277344
-327668.090913 115.595214844
-327790.150176 134.19519043
-327912.209439 152.8828125
-328034.268701 170.17980957
-328156.327964 184.468261719
-328278.387227 194.174926758
-328400.44649 197.960327148
-328522.505752 194.891601562
-328644.565015 184.579711914
-328766.624278 167.264892578
-328888.683541 143.836914062
-329010.742804 115.791015625
-329132.802066 85.1142578125
-329254.861329 54.1206054688
-329376.920592 25.2451171875
-329498.979855 0.817260742188
-329621.039117 -17.1599121094
-329743.09838 -27.2082519531
-329865.157643 -28.5213623047
-329987.216906 -21.0556640625
-330109.276169 -5.54565429688
-330231.335431 16.5543212891
-330353.394694 43.1965332031
-330475.453957 71.9255371094
-330597.51322 100.10168457
-330719.572482 125.142700195
-330841.631745 144.760864258
-330963.691008 157.169921875
-331085.750271 161.244384766
-331207.809533 156.61315918
-331329.868796 143.68347168
-331451.928059 123.589233398
-331573.987322 98.0723876953
-331696.046585 69.3093261719
-331818.105847 39.7006835938
-331940.16511 11.6447753906
-332062.224373 -12.6801757812
-332184.283636 -31.509765625
-332306.342898 -43.6363525391
-332428.402161 -48.4968261719
-332550.461424 -46.1947021484
-332672.520687 -37.4552001953
-332794.57995 -23.5261230469
-332916.639212 -6.0302734375
-333038.698475 13.2076416016
-333160.757738 32.3474121094
-333282.817001 49.7036132812
-333404.876263 63.8948974609
-333526.935526 73.9484863281
-333648.994789 79.3549804688
-333771.054052 80.0733642578
-333893.113314 76.4844970703
-334015.172577 69.3044433594
-334137.23184 59.4698486328
-334259.291103 48.0111083984
-334381.350366 35.9265136719
-334503.409628 24.0767822266
-334625.468891 13.1075439453
-334747.528154 3.41003417969
-334869.587417 -4.87951660156
-334991.646679 -11.8420410156
-335113.705942 -17.7080078125
-335235.765205 -22.7722167969
-335357.824468 -27.3013916016
-335479.883731 -31.4534912109
-335601.942993 -35.2164306641
-335724.002256 -38.3782958984
-335846.061519 -40.5356445312
-335968.120782 -41.1378173828
-336090.180044 -39.5661621094
-336212.239307 -35.2346191406
-336334.29857 -27.7015380859
-336456.357833 -16.7774658203
-336578.417095 -2.61047363281
-336700.476358 14.2607421875
-336822.535621 32.9001464844
-336944.594884 52.0159912109
-337066.654147 70.0537109375
-337188.713409 85.3319091797
-337310.772672 96.2084960938
-337432.831935 101.262084961
-337554.891198 99.4681396484
-337676.95046 90.3493652344
-337799.009723 74.0815429688
-337921.068986 51.5408935547
-338043.128249 24.2821044922
-338165.187512 -5.5546875
-338287.246774 -35.4057617188
-338409.306037 -62.4942626953
-338531.3653 -84.0819091797
-338653.424563 -97.7309570312
-338775.483825 -101.550292969
-338897.543088 -94.4066162109
-339019.602351 -76.0706787109
-339141.661614 -47.2858886719
-339263.720876 -9.74877929688
-339385.780139 34.0034179688
-339507.839402 80.7854003906
-339629.898665 127.026367188
-339751.957928 169.074584961
-339874.01719 203.520874023
-339996.076453 227.505371094
-340118.135716 238.985229492
-340240.194979 236.92980957
-340362.254241 221.427978516
-340484.313504 193.698608398
-340606.372767 155.993896484
-340728.43203 111.413208008
-340850.491293 63.6373291016
-340972.550555 16.6088867188
-341094.609818 -25.8078613281
-341216.669081 -60.1639404297
-341338.728344 -83.71875
-341460.787606 -94.6701660156
-341582.846869 -92.2985839844
-341704.906132 -77.0104980469
-341826.965395 -50.2813720703
-341949.024657 -14.5047607422
-342071.08392 27.2397460938
-342193.143183 71.4719238281
-342315.202446 114.625610352
-342437.261709 153.360473633
-342559.320971 184.844482422
-342681.380234 206.978637695
-342803.439497 218.547729492
-342925.49876 219.282226562
-343047.558022 209.833740234
-343169.617285 191.665771484
-343291.676548 166.875610352
-343413.735811 137.967773438
-343535.795074 107.603637695
-343657.854336 78.3502197266
-343779.913599 52.4564208984
-343901.972862 31.6724853516
-344024.032125 17.1324462891
-344146.091387 9.30334472656
-344268.15065 8.00341796875
-344390.209913 12.484375
-344512.269176 21.5593261719
-344634.328438 33.7662353516
-344756.387701 47.5412597656
-344878.446964 61.3843994141
-345000.506227 74.0015869141
-345122.56549 84.4058837891
-345244.624752 91.9725341797
-345366.684015 96.4429931641
-345488.743278 97.8850097656
-345610.802541 96.6146240234
-345732.861803 93.0935058594
-345854.921066 87.8208007812
-345976.980329 81.2298583984
-346099.039592 73.6071777344
-346221.098855 65.0458984375
-346343.158117 55.4340820312
-346465.21738 44.4854736328
-346587.276643 31.8045654297
-346709.335906 16.9768066406
-346831.395168 -0.32861328125
-346953.454431 -20.2567138672
-347075.513694 -42.6822509766
-347197.572957 -67.1547851562
-347319.632219 -92.8846435547
-347441.691482 -118.771118164
-347563.750745 -143.477294922
-347685.810008 -165.539916992
-347807.869271 -183.510131836
-347929.928533 -196.102172852
-348051.987796 -202.33972168
-348174.047059 -201.680786133
-348296.106322 -194.103515625
-348418.165584 -180.145385742
-348540.224847 -160.883666992
-348662.28411 -137.862670898
-348784.343373 -112.967773438
-348906.402636 -88.2607421875
-349028.461898 -65.7905273438
-349150.521161 -47.3984375
-349272.580424 -34.5391845703
-349394.639687 -28.1359863281
-349516.698949 -28.4820556641
-349638.758212 -35.2053222656
-349760.817475 -47.296875
-349882.876738 -63.2010498047
-350004.936 -80.9617919922
-350126.995263 -98.4077148438
-350249.054526 -113.359130859
-350371.113789 -123.837158203
-350493.173052 -128.250976562
-350615.232314 -125.548706055
-350737.291577 -115.312988281
-350859.35084 -97.7955322266
-350981.410103 -73.8848876953
-351103.469365 -45.0142822266
-351225.528628 -13.0178222656
-351347.587891 20.0480957031
-351469.647154 52.1013183594
-351591.706417 81.2231445312
-351713.765679 105.828979492
-351835.824942 124.795043945
-351957.884205 137.53503418
-352079.943468 144.017578125
-352202.00273 144.727783203
-352324.061993 140.573364258
-352446.121256 132.755493164
-352568.180519 122.612426758
-352690.239781 111.459594727
-352812.299044 100.442138672
-352934.358307 90.4151611328
-353056.41757 81.8673095703
-353178.476833 74.8919677734
-353300.536095 69.2109375
-353422.595358 64.2431640625
-353544.654621 59.2106933594
-353666.713884 53.2687988281
-353788.773146 45.6412353516
-353910.832409 35.7454833984
-354032.891672 23.2926025391
-354154.950935 8.34765625
-354277.010197 -8.65454101562
-354399.06946 -26.9432373047
-354521.128723 -45.4891357422
-354643.187986 -63.1166992188
-354765.247249 -78.6402587891
-354887.306511 -91.0021972656
-355009.365774 -99.4034423828
-355131.425037 -103.403076172
-355253.4843 -102.979370117
-355375.543562 -98.5404052734
-355497.602825 -90.8850097656
-355619.662088 -81.1131591797
-355741.721351 -70.5008544922
-355863.780614 -60.3455810547
-355985.839876 -51.8090820312
-356107.899139 -45.767578125
-356229.958402 -42.6940917969
-356352.017665 -42.5819091797
-356474.076927 -44.92578125
-356596.13619 -48.7595214844
-356718.195453 -52.7523193359
-356840.254716 -55.3522949219
-356962.313978 -54.9639892578
-357084.373241 -50.1408691406
-357206.432504 -39.7730712891
-357328.491767 -23.24609375
-357450.55103 -0.555297851562
-357572.610292 27.6395263672
-357694.669555 60.0290527344
-357816.728818 94.7375488281
-357938.788081 129.470214844
-358060.847343 161.710205078
-358182.906606 188.948364258
-358304.965869 208.919677734
-358427.025132 219.826782227
-358549.084395 220.524047852
-358671.143657 210.645019531
-358793.20292 190.657714844
-358915.262183 161.841308594
-359037.321446 126.185913086
-359159.380708 86.2229003906
-359281.439971 44.8029785156
-359403.499234 4.84216308594
-359525.558497 -30.9377441406
-359647.617759 -60.2524414062
-359769.677022 -81.4526367188
-359891.736285 -93.6627197266
-360013.795548 -96.8424072266
-360135.854811 -91.7679443359
-360257.914073 -79.9351806641
-360379.973336 -63.3941650391
-360502.032599 -44.5314941406
-360624.091862 -25.8256835938
-360746.151124 -9.59680175781
-360868.210387 2.22290039062
-360990.26965 8.27453613281
-361112.328913 7.89697265625
-361234.388176 1.17736816406
-361356.447438 -11.0744628906
-361478.506701 -27.4266357422
-361600.565964 -45.9846191406
-361722.625227 -64.5989990234
-361844.684489 -81.0947265625
-361966.743752 -93.4989013672
-362088.803015 -100.246826172
-362210.862278 -100.341796875
-362332.92154 -93.4562988281
-362454.980803 -79.9649658203
-362577.040066 -60.9047851562
-362699.099329 -37.8715820312
-362821.158592 -12.8619384766
-362943.217854 11.9227294922
-363065.277117 34.2882080078
-363187.33638 52.2543945312
-363309.395643 64.2371826172
-363431.454905 69.1895751953
-363553.514168 66.6870117188
-363675.573431 56.9509277344
-363797.632694 40.8116455078
-363919.691957 19.6165771484
-364041.751219 -4.90795898438
-364163.810482 -30.8220214844
-364285.869745 -56.1490478516
-364407.929008 -79.0474853516
-364529.98827 -97.9591064453
-364652.047533 -111.72253418
-364774.106796 -119.643188477
-364896.166059 -121.514038086
-365018.225321 -117.592895508
-365140.284584 -108.537841797
-365262.343847 -95.3139648438
-365384.40311 -79.0834960938
-365506.462373 -61.0889892578
-365628.521635 -42.5473632812
-365750.580898 -24.5607910156
-365872.640161 -8.05310058594
-365994.699424 6.26513671875
-366116.758686 17.9024658203
-366238.817949 26.5690917969
-366360.877212 32.1407470703
-366482.936475 34.6158447266
-366604.995738 34.0699462891
-366727.055 30.6201171875
-366849.114263 24.4019775391
-366971.173526 15.5640869141
-367093.232789 4.27941894531
-367215.292051 -9.22827148438
-367337.351314 -24.6531982422
-367459.410577 -41.5712890625
-367581.46984 -59.4157714844
-367703.529102 -77.4666748047
-367825.588365 -94.8624267578
-367947.647628 -110.634765625
-368069.706891 -123.771240234
-368191.766154 -133.294555664
-368313.825416 -138.358154297
-368435.884679 -138.341552734
-368557.943942 -132.940063477
-368680.003205 -122.232055664
-368802.062467 -106.714111328
-368924.12173 -87.2987060547
-369046.180993 -65.2677001953
-369168.240256 -42.1828613281
-369290.299519 -19.7607421875
-369412.358781 0.27978515625
-369534.418044 16.3829345703
-369656.477307 27.3156738281
-369778.53657 32.3063964844
-369900.595832 31.1472167969
-370022.655095 24.2432861328
-370144.714358 12.6041259766
-370266.773621 -2.2275390625
-370388.832883 -18.3062744141
-370510.892146 -33.4608154297
-370632.951409 -45.5061035156
-370755.010672 -52.4678955078
-370877.069935 -52.7972412109
-370999.129197 -45.5545654297
-371121.18846 -30.5434570312
-371243.247723 -8.37536621094
-371365.306986 19.5405273438
-371487.366248 51.0860595703
-371609.425511 83.59765625
-371731.484774 114.087402344
-371853.544037 139.5078125
-371975.6033 157.030883789
-372097.662562 164.319702148
-372219.721825 159.761962891
-372341.781088 142.646972656
-372463.840351 113.263549805
-372585.899613 72.9116210938
-372707.958876 23.8216552734
-372830.018139 -31.0106201172
-372952.077402 -88.0594482422
-373074.136664 -143.554931641
-373196.195927 -193.792602539
-373318.25519 -235.438842773
-373440.314453 -265.804321289
-373562.373716 -283.060424805
-373684.432978 -286.378051758
-373806.492241 -275.979125977
-373928.551504 -253.095825195
-374050.610767 -219.840332031
-374172.670029 -179.004394531
-374294.729292 -133.803100586
-374416.788555 -87.5885009766
-374538.847818 -43.5650634766
-374660.907081 -4.52685546875
-374782.966343 27.3546142578
-374905.025606 50.6761474609
-375027.084869 64.8702392578
-375149.144132 70.1898193359
-375271.203394 67.6185302734
-375393.262657 58.7131347656
-375515.32192 45.4029541016
-375637.381183 29.7635498047
-375759.440445 13.7901611328
-375881.499708 -0.803833007812
-376003.558971 -12.7476806641
-376125.618234 -21.3142089844
-376247.677497 -26.3555908203
-376369.736759 -28.2729492188
-376491.796022 -27.9245605469
-376613.855285 -26.4859619141
-376735.914548 -25.2796630859
-376857.97381 -25.5924072266
-376980.033073 -28.5036621094
-377102.092336 -34.7420654297
-377224.151599 -44.5845947266
-377346.210862 -57.8121337891
-377468.270124 -73.7202148438
-377590.329387 -91.1868896484
-377712.38865 -108.787963867
-377834.447913 -124.943359375
-377956.507175 -138.083496094
-378078.566438 -146.811889648
-378200.625701 -150.048828125
-378322.684964 -147.141235352
-378444.744226 -137.927001953
-378566.803489 -122.746826172
-378688.862752 -102.405395508
-378810.922015 -78.0864257812
-378932.981278 -51.2309570312
-379055.04054 -23.3942871094
-379177.099803 3.90161132812
-379299.159066 29.3083496094
-379421.218329 51.7622070312
-379543.277591 70.5618896484
-379665.336854 85.4014892578
-379787.396117 96.3576660156
-379909.45538 103.83605957
-380031.514643 108.481567383
-380153.573905 111.068237305
-380275.633168 112.37890625
-380397.692431 113.091308594
-380519.751694 113.685913086
-380641.810956 114.380615234
-380763.870219 115.107299805
-380885.929482 115.526245117
-381007.988745 115.079467773
-381130.048007 113.076049805
-381252.10727 108.796630859
-381374.166533 101.607788086
-381496.225796 91.0681152344
-381618.285059 77.0159912109
-381740.344321 59.6270751953
-381862.403584 39.4331054688
-381984.462847 17.3002929688
-382106.52211 -5.63317871094
-382228.581372 -28.0520019531
-382350.640635 -48.5814208984
-382472.699898 -65.9180908203
-382594.759161 -78.9541015625
-382716.818424 -86.8874511719
-382838.877686 -89.3004150391
-382960.936949 -86.2015380859
-383082.996212 -78.0245361328
-383205.055475 -65.5847167969
-383327.114737 -49.9971923828
-383449.174 -32.5673828125
-383571.233263 -14.6624755859
-383693.292526 2.41833496094
-383815.351788 17.5650634766
-383937.411051 29.9520263672
-384059.470314 39.1016845703
-384181.529577 44.9088134766
-384303.58884 47.6218261719
-384425.648102 47.7882080078
-384547.707365 46.1676025391
-384669.766628 43.6259765625
-384791.825891 41.0211181641
-384913.885153 39.0955810547
-385035.944416 38.388671875
-385158.003679 39.1770019531
-385280.062942 41.4505615234
-385402.122205 44.9293212891
-385524.181467 49.1126708984
-385646.24073 53.3610839844
-385768.299993 56.9963378906
-385890.359256 59.4060058594
-386012.418518 60.14453125
-386134.477781 59.0111083984
-386256.537044 56.0985107422
-386378.596307 51.8024902344
-386500.655569 46.7906494141
-386622.714832 41.9339599609
-386744.774095 38.2037353516
-386866.833358 36.5493164062
-386988.892621 37.7679443359
-387110.951883 42.3850097656
-387233.011146 50.5537109375
-387355.070409 61.9951171875
-387477.129672 75.9820556641
-387599.188934 91.3735351562
-387721.248197 106.69909668
-387843.30746 120.287475586
-387965.366723 130.424804688
-388087.425986 135.53125
-388209.485248 134.335693359
-388331.544511 126.028442383
-388453.603774 110.379272461
-388575.663037 87.8015136719
-388697.722299 59.3570556641
-388819.781562 26.6970214844
-388941.840825 -8.05847167969
-389063.900088 -42.4929199219
-389185.95935 -74.0991210938
-389308.018613 -100.506225586
-389430.077876 -119.699584961
-389552.137139 -130.216430664
-389674.196402 -131.294433594
-389796.255664 -122.96105957
-389918.314927 -106.051025391
-390040.37419 -82.1488037109
-390162.433453 -53.4621582031
-390284.492715 -22.6343994141
-390406.551978 7.4853515625
-390528.611241 34.0948486328
-390650.670504 54.6878662109
-390772.729767 67.2813720703
-390894.789029 70.5944824219
-391016.848292 64.1647949219
-391138.907555 48.3902587891
-391260.966818 24.4938964844
-391383.02608 -5.58837890625
-391505.085343 -39.3826904297
-391627.144606 -74.1016845703
-391749.203869 -106.893188477
-391871.263131 -135.095214844
-391993.322394 -156.46875
-392115.381657 -169.389526367
-392237.44092 -172.979858398
-392359.500183 -167.170288086
-392481.559445 -152.684814453
-392603.618708 -130.953979492
-392725.677971 -103.962524414
-392847.737234 -74.0512695312
-392969.796496 -43.6873779297
-393091.855759 -15.2302246094
-393213.915022 9.28747558594
-393335.974285 28.3441162109
-393458.033548 41.0554199219
-393580.09281 47.2427978516
-393702.152073 47.4266357422
-393824.211336 42.7556152344
-393946.270599 34.8746337891
-394068.329861 25.7478027344
-394190.389124 17.4536132812
-394312.448387 11.9711914062
-394434.50765 10.9803466797
-394556.566912 15.6928710938
-394678.626175 26.7313232422
-394800.685438 44.0638427734
-394922.744701 67.00390625
-395044.803964 94.2708740234
-395166.863226 124.106445312
-395288.922489 154.431762695
-395410.981752 183.036865234
-395533.041015 207.776367188
-395655.100277 226.759643555
-395777.15954 238.514038086
-395899.218803 242.110839844
-396021.278066 237.240844727
-396143.337329 224.23449707
-396265.396591 204.027954102
-396387.455854 178.07800293
-396509.515117 148.235107422
-396631.57438 116.586791992
-396753.633642 85.2872314453
-396875.692905 56.3859863281
-396997.752168 31.6707763672
-397119.811431 12.5390625
-397241.870693 -0.0953369140625
-397363.929956 -5.85266113281
-397485.989219 -4.89233398438
-397608.048482 2.12329101562
-397730.107745 14.10546875
-397852.167007 29.6405029297
-397974.22627 47.1127929688
-398096.285533 64.8377685547
-398218.344796 81.1892089844
-398340.404058 94.7164306641
-398462.463321 104.240112305
-398584.522584 108.923217773
-398706.581847 108.31237793
-398828.64111 102.34753418
-398950.700372 91.3491210938
-399072.759635 75.9731445312
-399194.818898 57.1540527344
-399316.878161 36.029296875
-399438.937423 13.8598632812
-399560.996686 -8.05212402344
-399683.055949 -28.4437255859
-399805.115212 -46.1586914062
-399927.174474 -60.2087402344
-400049.233737 -69.8193359375
-400171.293 -74.4627685547
