# Supplementary material for: Potential Multiaxial Molecular Ferroelectricity through Chiral Cation Replacement
Source: Cryst Growth Des. 2025 Jul 21;25(15):6237–47. doi: 10.1021/acs.cgd.5c00666 (PMC12332970; doi:10.1021/acs.cgd.5c00666)
Supplement: Supplementary file 2 [file cg5c00666_si_002.zip › NMR/Static 1H spectra/60.txt]

400171.293 1.56066894531
400049.233737 -14.2622070312
399927.174474 -28.9647216797
399805.115212 -42.0278320312
399683.055949 -53.0061035156
399560.996686 -61.5428466797
399438.937423 -67.3843994141
399316.878161 -70.3883056641
399194.818898 -70.5288085938
399072.759635 -67.8990478516
398950.700372 -62.7082519531
398828.64111 -55.2740478516
398706.581847 -46.0107421875
398584.522584 -35.4122314453
398462.463321 -24.0291748047
398340.404058 -12.4436035156
398218.344796 -1.2373046875
398096.285533 9.03955078125
397974.22627 17.9008789062
397852.167007 24.9555664062
397730.107745 29.9331054688
397608.048482 32.7034912109
397485.989219 33.2880859375
397363.929956 31.8592529297
397241.870693 28.7309570312
397119.811431 24.3367919922
396997.752168 19.2000732422
396875.692905 13.8927001953
396753.633642 8.99475097656
396631.57438 5.04650878906
396509.515117 2.50671386719
396387.455854 1.71520996094
396265.396591 2.86511230469
396143.337329 5.98608398438
396021.278066 10.9421386719
395899.218803 17.4417724609
395777.15954 25.0629882812
395655.100277 33.2866210938
395533.041015 41.5396728516
395410.981752 49.2425537109
395288.922489 55.8549804688
395166.863226 60.9188232422
395044.803964 64.0927734375
394922.744701 65.1761474609
394800.685438 64.1186523438
394678.626175 61.0189208984
394556.566912 56.1081542969
394434.50765 49.7244873047
394312.448387 42.2774658203
394190.389124 34.2105712891
394068.329861 25.9610595703
393946.270599 17.9251708984
393824.211336 10.4284667969
393702.152073 3.70751953125
393580.09281 -2.0986328125
393458.033548 -6.947265625
393335.974285 -10.8760986328
393213.915022 -13.9851074219
393091.855759 -16.4074707031
392969.796496 -18.2838134766
392847.737234 -19.7348632812
392725.677971 -20.8399658203
392603.618708 -21.6245117188
392481.559445 -22.0546875
392359.500183 -22.0439453125
392237.44092 -21.4671630859
392115.381657 -20.1826171875
391993.322394 -18.0592041016
391871.263131 -15.0041503906
391749.203869 -10.9881591797
391627.144606 -6.06665039062
391505.085343 -0.39013671875
391383.02608 5.79345703125
391260.966818 12.1497802734
391138.907555 18.2768554688
391016.848292 23.7360839844
390894.789029 28.0874023438
390772.729767 30.9281005859
390650.670504 31.9299316406
390528.611241 30.8725585938
390406.551978 27.6674804688
390284.492715 22.3721923828
390162.433453 15.1906738281
390040.37419 6.4619140625
389918.314927 -3.36254882812
389796.255664 -13.7525634766
389674.196402 -24.1369628906
389552.137139 -33.9455566406
389430.077876 -42.6489257812
389308.018613 -49.7926025391
389185.95935 -55.0236816406
389063.900088 -58.1046142578
388941.840825 -58.9178466797
388819.781562 -57.4565429688
388697.722299 -53.8067626953
388575.663037 -48.1214599609
388453.603774 -40.5910644531
388331.544511 -31.4129638672
388209.485248 -20.765625
388087.425986 -8.78918457031
387965.366723 4.42468261719
387843.30746 18.8321533203
387721.248197 34.4241943359
387599.188934 51.2054443359
387477.129672 69.1656494141
387355.070409 88.2456054688
387233.011146 108.306396484
387110.951883 129.100219727
386988.892621 150.251831055
386866.833358 171.251220703
386744.774095 191.461181641
386622.714832 210.139282227
386500.655569 226.474609375
386378.596307 239.636962891
386256.537044 248.835693359
386134.477781 253.380371094
386012.418518 252.743041992
385890.359256 246.613037109
385768.299993 234.938476562
385646.24073 217.954833984
385524.181467 196.190429688
385402.122205 170.454223633
385280.062942 141.800170898
385158.003679 111.473632812
385035.944416 80.8409423828
384913.885153 51.3087158203
384791.825891 24.2365722656
384669.766628 0.8515625
384547.707365 -17.8315429688
384425.648102 -31.0751953125
384303.58884 -38.4688720703
384181.529577 -39.9542236328
384059.470314 -35.8295898438
383937.411051 -26.7294921875
383815.351788 -13.5805664062
383693.292526 2.46057128906
383571.233263 20.0853271484
383449.174 37.9206542969
383327.114737 54.6203613281
383205.055475 68.9549560547
383082.996212 79.8913574219
382960.936949 86.6594238281
382838.877686 88.8004150391
382716.818424 86.1939697266
382594.759161 79.0609130859
382472.699898 67.9443359375
382350.640635 53.66796875
382228.581372 37.2762451172
382106.52211 19.9592285156
381984.462847 2.96838378906
381862.403584 -12.4720458984
381740.344321 -25.2507324219
381618.285059 -34.4478759766
381496.225796 -39.3994140625
381374.166533 -39.744140625
381252.10727 -35.4495849609
381130.048007 -26.8150634766
381007.988745 -14.4501953125
380885.929482 0.7666015625
380763.870219 17.7512207031
380641.810956 35.2896728516
380519.751694 52.125
380397.692431 67.0478515625
380275.633168 78.9821777344
380153.573905 87.0645751953
380031.514643 90.7045898438
379909.45538 89.6293945312
379787.396117 83.9008789062
379665.336854 73.9107666016
379543.277591 60.3498535156
379421.218329 44.154296875
379299.159066 26.4340820312
379177.099803 8.38757324219
379055.04054 -8.78967285156
378932.981278 -23.9962158203
378810.922015 -36.3074951172
378688.862752 -45.0444335938
378566.803489 -49.8218994141
378444.744226 -50.5733642578
378322.684964 -47.5491943359
378200.625701 -41.2901611328
378078.566438 -32.5771484375
377956.507175 -22.3625488281
377834.447913 -11.6881103516
377712.38865 -1.5986328125
377590.329387 6.94348144531
377468.270124 13.134765625
377346.210862 16.3902587891
377224.151599 16.3841552734
377102.092336 13.0655517578
376980.033073 6.65124511719
376857.97381 -2.40478515625
376735.914548 -13.4619140625
376613.855285 -25.7550048828
376491.796022 -38.4650878906
376369.736759 -50.791015625
376247.677497 -62.0124511719
376125.618234 -71.5417480469
376003.558971 -78.9581298828
375881.499708 -84.0218505859
375759.440445 -86.6695556641
375637.381183 -86.9901123047
375515.32192 -85.1870117188
375393.262657 -81.5323486328
375271.203394 -76.3173828125
375149.144132 -69.8081054688
375027.084869 -62.2094726562
374905.025606 -53.6456298828
374782.966343 -44.1577148438
374660.907081 -33.7181396484
374538.847818 -22.2631835938
374416.788555 -9.73742675781
374294.729292 3.85571289062
374172.670029 18.4033203125
374050.610767 33.6391601562
373928.551504 49.1158447266
373806.492241 64.1975097656
373684.432978 78.0760498047
373562.373716 89.8122558594
373440.314453 98.40234375
373318.25519 102.861572266
373196.195927 102.3203125
373074.136664 96.1231689453
372952.077402 83.9201660156
372830.018139 65.7395019531
372707.958876 42.0350341797
372585.899613 13.6975097656
372463.840351 -17.9711914062
372341.781088 -51.3237304688
372219.721825 -84.4678955078
372097.662562 -115.398193359
371975.6033 -142.144165039
371853.544037 -162.927490234
371731.484774 -176.310424805
371609.425511 -181.323364258
371487.366248 -177.560668945
371365.306986 -165.23046875
371243.247723 -145.15637207
371121.18846 -118.728515625
370999.129197 -87.8023681641
370877.069935 -54.5603027344
370755.010672 -21.3393554688
370632.951409 9.5556640625
370510.892146 36.0380859375
370388.832883 56.4111328125
370266.773621 69.5040283203
370144.714358 74.7680664062
370022.655095 72.3157958984
369900.595832 62.9060058594
369778.53657 47.8704833984
369656.477307 28.9930419922
369534.418044 8.34851074219
369412.358781 -11.8818359375
369290.299519 -29.6040039062
369168.240256 -42.9925537109
369046.180993 -50.6486816406
368924.12173 -51.7177734375
368802.062467 -45.9544677734
368680.003205 -33.7351074219
368557.943942 -16.0120849609
368435.884679 5.78234863281
368313.825416 29.8747558594
368191.766154 54.3153076172
368069.706891 77.1583251953
367947.647628 96.6361083984
367825.588365 111.313720703
367703.529102 120.210205078
367581.46984 122.874145508
367459.410577 119.409545898
367337.351314 110.449584961
367215.292051 97.0834960938
367093.232789 80.7410888672
366971.173526 63.0529785156
366849.114263 45.6920166016
366727.055 30.2213134766
366604.995738 17.9530029297
366482.936475 9.83801269531
366360.877212 6.39172363281
366238.817949 7.66516113281
366116.758686 13.2572021484
365994.699424 22.3721923828
365872.640161 33.9091796875
365750.580898 46.5765380859
365628.521635 59.0194091797
365506.462373 69.9462890625
365384.40311 78.2442626953
365262.343847 83.0703125
365140.284584 83.9138183594
365018.225321 80.623046875
364896.166059 73.3975830078
364774.106796 62.7482910156
364652.047533 49.4307861328
364529.98827 34.3610839844
364407.929008 18.5231933594
364285.869745 2.87841796875
364163.810482 -11.7160644531
364041.751219 -24.5692138672
363919.691957 -35.1954345703
363797.632694 -43.3309326172
363675.573431 -48.9240722656
363553.514168 -52.1064453125
363431.454905 -53.1483154297
363309.395643 -52.4068603516
363187.33638 -50.2728271484
363065.277117 -47.1223144531
362943.217854 -43.2819824219
362821.158592 -39.0075683594
362699.099329 -34.4797363281
362577.040066 -29.8142089844
362454.980803 -25.0850830078
362332.92154 -20.35546875
362210.862278 -15.7087402344
362088.803015 -11.2766113281
361966.743752 -7.25610351562
361844.684489 -3.91394042969
361722.625227 -1.57397460938
361600.565964 -0.589965820312
361478.506701 -1.30456542969
361356.447438 -3.99914550781
361234.388176 -8.84350585938
361112.328913 -15.8468017578
360990.26965 -24.8232421875
360868.210387 -35.3735351562
360746.151124 -46.8885498047
360624.091862 -58.5775146484
360502.032599 -69.5197753906
360379.973336 -78.7358398438
360257.914073 -85.2720947266
360135.854811 -88.29296875
360013.795548 -87.1682128906
359891.736285 -81.5480957031
359769.677022 -71.4169921875
359647.617759 -57.1182861328
359525.558497 -39.3472900391
359403.499234 -19.1094970703
359281.439971 2.35119628906
359159.380708 23.6533203125
359037.321446 43.3913574219
358915.262183 60.2604980469
358793.20292 73.1728515625
358671.143657 81.3605957031
358549.084395 84.4494628906
358427.025132 82.4984130859
358304.965869 76.0012207031
358182.906606 65.8459472656
358060.847343 53.2376708984
357938.788081 39.5913085938
357816.728818 26.4025878906
357694.669555 15.1103515625
357572.610292 6.96508789062
357450.55103 2.91137695312
357328.491767 3.50073242188
357206.432504 8.84143066406
357084.373241 18.5887451172
356962.313978 31.9792480469
356840.254716 47.9050292969
356718.195453 65.0189208984
356596.13619 81.8643798828
356474.076927 97.0134277344
356352.017665 109.202514648
356229.958402 117.451049805
356107.899139 121.153442383
355985.839876 120.1328125
355863.780614 114.656005859
355741.721351 105.402954102
355619.662088 93.4002685547
355497.602825 79.9191894531
355375.543562 66.3536376953
355253.4843 54.0866699219
355131.425037 44.3597412109
355009.365774 38.1558837891
354887.306511 36.1110839844
354765.247249 38.4562988281
354643.187986 45.0003662109
354521.128723 55.1513671875
354399.06946 67.9748535156
354277.010197 82.2823486328
354154.950935 96.7415771484
354032.891672 109.99621582
353910.832409 120.785766602
353788.773146 128.053344727
353666.713884 131.029785156
353544.654621 129.294067383
353422.595358 122.794799805
353300.536095 111.844238281
353178.476833 97.0770263672
353056.41757 79.3859863281
352934.358307 59.8370361328
352812.299044 39.5770263672
352690.239781 19.7393798828
352568.180519 1.35803222656
352446.121256 -14.7025146484
352324.061993 -27.7987060547
352202.00273 -37.5334472656
352079.943468 -43.7613525391
351957.884205 -46.5714111328
351835.824942 -46.2517089844
351713.765679 -43.2448730469
351591.706417 -38.0953369141
351469.647154 -31.3989257812
351347.587891 -23.7565917969
351225.528628 -15.7376708984
351103.469365 -7.8544921875
350981.410103 -0.548950195312
350859.35084 5.80981445312
350737.291577 10.9230957031
350615.232314 14.5500488281
350493.173052 16.5007324219
350371.113789 16.6260986328
350249.054526 14.8173828125
350126.995263 11.0086669922
350004.936 5.18762207031
349882.876738 -2.59008789062
349760.817475 -12.1845703125
349638.758212 -23.3557128906
349516.698949 -35.7552490234
349394.639687 -48.9255371094
349272.580424 -62.3109130859
349150.521161 -75.2822265625
349028.461898 -87.1745605469
348906.402636 -97.3332519531
348784.343373 -105.168334961
348662.28411 -110.209716797
348540.224847 -112.157836914
348418.165584 -110.922363281
348296.106322 -106.645996094
348174.047059 -99.7071533203
348051.987796 -90.6997070312
347929.928533 -80.3900146484
347807.869271 -69.6552734375
347685.810008 -59.4052734375
347563.750745 -50.4973144531
347441.691482 -43.6514892578
347319.632219 -39.3746337891
347197.572957 -37.9020996094
347075.513694 -39.1649169922
346953.454431 -42.7841796875
346831.395168 -48.0991210938
346709.335906 -54.2227783203
346587.276643 -60.1243896484
346465.21738 -64.7292480469
346343.158117 -67.0268554688
346221.098855 -66.1772460938
346099.039592 -61.6033935547
345976.980329 -53.0606689453
345854.921066 -40.6740722656
345732.861803 -24.9405517578
345610.802541 -6.69250488281
345488.743278 12.9737548828
345366.684015 32.7985839844
345244.624752 51.4774169922
345122.56549 67.7901611328
345000.506227 80.72265625
344878.446964 89.5712890625
344756.387701 94.0190429688
344634.328438 94.1734619141
344512.269176 90.5617675781
344390.209913 84.0843505859
344268.15065 75.9274902344
344146.091387 67.4456787109
344024.032125 60.0242919922
343901.972862 54.9357910156
343779.913599 53.2047119141
343657.854336 55.4949951172
343535.795074 62.0319824219
343413.735811 72.5690917969
343291.676548 86.4002685547
343169.617285 102.42199707
343047.558022 119.236938477
342925.49876 135.288574219
342803.439497 149.018310547
342681.380234 159.02355957
342559.320971 164.203491211
342437.261709 163.879394531
342315.202446 157.872070312
342193.143183 146.530029297
342071.08392 130.707641602
341949.024657 111.686645508
341826.965395 91.0567626953
341704.906132 70.5604248047
341582.846869 51.9210205078
341460.787606 36.6663818359
341338.728344 25.9731445312
341216.669081 20.5407714844
341094.609818 20.5120849609
340972.550555 25.4500732422
340850.491293 34.3715820312
340728.43203 45.8370361328
340606.372767 58.0902099609
340484.313504 69.2301025391
340362.254241 77.4033203125
340240.194979 80.9951171875
340118.135716 78.8012695312
339996.076453 70.1628417969
339874.01719 55.0501708984
339751.957928 34.0869140625
339629.898665 8.51000976562
339507.839402 -19.9299316406
339385.780139 -49.1214599609
339263.720876 -76.7821044922
339141.661614 -100.669311523
339019.602351 -118.791381836
338897.543088 -129.598632812
338775.483825 -132.136962891
338653.424563 -126.147827148
338531.3653 -112.105834961
338409.306037 -91.1898193359
338287.246774 -65.1881103516
338165.187512 -36.3499755859
338043.128249 -7.19299316406
337921.068986 19.7143554688
337799.009723 41.9733886719
337676.95046 57.5610351562
337554.891198 65.0031738281
337432.831935 63.4963378906
337310.772672 52.9704589844
337188.713409 34.0875244141
337066.654147 8.17578125
336944.594884 -22.8924560547
336822.535621 -56.8671875
336700.476358 -91.3146972656
336578.417095 -123.822631836
336456.357833 -152.196777344
336334.29857 -174.630126953
336212.239307 -189.833984375
336090.180044 -197.115722656
335968.120782 -196.404541016
335846.061519 -188.218505859
335724.002256 -173.583496094
335601.942993 -153.912109375
335479.883731 -130.855957031
335357.824468 -106.146606445
335235.765205 -81.4416503906
335113.705942 -58.1875
334991.646679 -37.5167236328
334869.587417 -20.1794433594
334747.528154 -6.52197265625
334625.468891 3.4951171875
334503.409628 10.2404785156
334381.350366 14.3270263672
334259.291103 16.5064697266
334137.23184 17.5631103516
334015.172577 18.2077636719
333893.113314 18.9936523438
333771.054052 20.255859375
333648.994789 22.0823974609
333526.935526 24.3176269531
333404.876263 26.5966796875
333282.817001 28.4055175781
333160.757738 29.1588134766
333038.698475 28.2849121094
332916.639212 25.3104248047
332794.57995 19.9323730469
332672.520687 12.0708007812
332550.461424 1.89636230469
332428.402161 -10.1690673828
332306.342898 -23.4816894531
332184.283636 -37.2265625
332062.224373 -50.4893798828
331940.16511 -62.3383789062
331818.105847 -71.9086914062
331696.046585 -78.4815673828
331573.987322 -81.5491943359
331451.928059 -80.8601074219
331329.868796 -76.4421386719
331207.809533 -68.5992431641
331085.750271 -57.8851318359
330963.691008 -45.0576171875
330841.631745 -31.0166015625
330719.572482 -16.7331542969
330597.51322 -3.17785644531
330475.453957 8.74792480469
330353.394694 18.2709960938
330231.335431 24.7907714844
330109.276169 27.9074707031
329987.216906 27.435546875
329865.157643 23.3995361328
329743.09838 16.0178222656
329621.039117 5.67651367188
329498.979855 -7.10205078125
329376.920592 -21.6947021484
329254.861329 -37.4106445312
329132.802066 -53.5230712891
329010.742804 -69.2966308594
328888.683541 -84.0108642578
328766.624278 -96.9808349609
328644.565015 -107.576049805
328522.505752 -115.239013672
328400.44649 -119.50402832
328278.387227 -120.019042969
328156.327964 -116.565795898
328034.268701 -109.083618164
327912.209439 -97.6877441406
327790.150176 -82.6837158203
327668.090913 -64.5734863281
327546.03165 -44.0499267578
327423.972388 -21.9777832031
327301.913125 0.64111328125
327179.853862 22.7181396484
327057.794599 43.1379394531
326935.735336 60.8310546875
326813.676074 74.8492431641
326691.616811 84.4381103516
326569.557548 89.1003417969
326447.498285 88.6437988281
326325.439023 83.2067871094
326203.37976 73.2584228516
326081.320497 59.5712890625
325959.261234 43.1668701172
325837.201971 25.2384033203
325715.142709 7.05688476562
325593.083446 -10.1333007812
325471.024183 -25.2175292969
325348.96492 -37.3029785156
325226.905658 -45.7943115234
325104.846395 -50.4390869141
324982.787132 -51.3442382812
324860.727869 -48.9573974609
324738.668607 -44.0146484375
324616.609344 -37.4626464844
324494.550081 -30.3590087891
324372.490818 -23.7631835938
324250.431555 -18.6281738281
324128.372293 -15.7044677734
324006.31303 -15.4661865234
323884.253767 -18.0671386719
323762.194504 -23.3327636719
323640.135242 -30.7866210938
323518.075979 -39.7108154297
323396.016716 -49.2325439453
323273.957453 -58.427734375
323151.89819 -66.4295654297
323029.838928 -72.5296630859
322907.779665 -76.2620849609
322785.720402 -77.4552001953
322663.661139 -76.2523193359
322541.601877 -73.0910644531
322419.542614 -68.6461181641
322297.483351 -63.7424316406
322175.424088 -59.2462158203
322053.364826 -55.9466552734
321931.305563 -54.4434814453
321809.2463 -55.0529785156
321687.187037 -57.7443847656
321565.127774 -62.1169433594
321443.068512 -67.4219970703
321321.009249 -72.6295166016
321198.949986 -76.5346679688
321076.890723 -77.8930664062
320954.831461 -75.5721435547
320832.772198 -68.7022705078
320710.712935 -56.8082275391
320588.653672 -39.9073486328
320466.594409 -18.5611572266
320344.535147 6.13195800781
320222.475884 32.599609375
320100.416621 58.9171142578
319978.357358 82.9741210938
319856.298096 102.673950195
319734.238833 116.14453125
319612.17957 121.941162109
319490.120307 119.219604492
319368.061045 107.857299805
319246.001782 88.5142822266
319123.942519 62.615234375
319001.883256 32.2586669922
318879.823993 0.0556640625
318757.764731 -31.0903320312
318635.705468 -58.240234375
318513.646205 -78.6906738281
318391.586942 -90.2341308594
318269.52768 -91.3802490234
318147.468417 -81.5186767578
318025.409154 -61.0003662109
317903.349891 -31.1350097656
317781.290628 5.90625
317659.231366 47.2689208984
317537.172103 89.6611328125
317415.11284 129.646362305
317293.053577 163.954101562
317170.994315 189.777954102
317048.935052 205.034423828
316926.875789 208.5546875
316804.816526 200.191772461
316682.757264 180.829956055
316560.698001 152.296386719
316438.638738 117.182373047
316316.579475 78.5893554688
316194.520212 39.8293457031
316072.46095 4.10192871094
315950.401687 -25.8131103516
315828.342424 -47.8226318359
315706.283161 -60.7142333984
315584.223899 -64.263671875
315462.164636 -59.2404785156
315340.105373 -47.3117675781
315218.04611 -30.8552246094
315095.986847 -12.6997070312
314973.927585 4.18103027344
314851.868322 16.990234375
314729.809059 23.4108886719
314607.749796 21.8588867188
314485.690534 11.6606445312
314363.631271 -6.86352539062
314241.572008 -32.4227294922
314119.512745 -62.8780517578
313997.453483 -95.4584960938
313875.39422 -127.045043945
313753.334957 -154.493774414
313631.275694 -174.968017578
313509.216431 -186.240112305
313387.157169 -186.936035156
313265.097906 -176.693481445
313143.038643 -156.216308594
313020.97938 -127.220214844
312898.920118 -92.2719726562
312776.860855 -54.5390625
312654.801592 -17.4714355469
312532.742329 15.5478515625
312410.683066 41.5522460938
312288.623804 58.3020019531
312166.564541 64.5252685547
312044.505278 60.0625
311922.446015 45.8997802734
311800.386753 24.0827636719
311678.32749 -2.4775390625
311556.268227 -30.2918701172
311434.208964 -55.6428222656
311312.149702 -74.9663085938
311190.090439 -85.2225341797
311068.031176 -84.2213134766
310945.971913 -70.8679199219
310823.91265 -45.3035888672
310701.853388 -8.92468261719
310579.794125 35.7222900391
310457.734862 85.1604003906
310335.675599 135.297363281
310213.616337 181.805297852
310091.557074 220.529174805
309969.497811 247.881835938
309847.438548 261.19128418
309725.379285 258.959960938
309603.320023 241.017456055
309481.26076 208.545288086
309359.201497 163.974609375
309237.142234 110.766235352
309115.082972 53.0926513672
308993.023709 -4.54431152344
308870.964446 -57.7255859375
308748.905183 -102.515258789
308626.845921 -135.810668945
308504.786658 -155.610473633
308382.727395 -161.172851562
308260.668132 -153.052124023
308138.608869 -133.010620117
308016.549607 -103.816040039
307894.490344 -68.9467773438
307772.431081 -32.2341308594
307650.371818 2.52075195312
307528.312556 31.9178466797
307406.253293 53.2807617188
307284.19403 64.8973388672
307162.134767 66.1591796875
307040.075504 57.5844726562
306918.016242 40.7264404297
306795.956979 17.9765625
306673.897716 -7.7138671875
306551.838453 -33.1645507812
306429.779191 -55.3149414062
306307.719928 -71.5539550781
306185.660665 -79.9985351562
306063.601402 -79.6903076172
305941.54214 -70.6925048828
305819.482877 -54.0786132812
305697.423614 -31.8135986328
305575.364351 -6.54138183594
305453.305088 18.6990966797
305331.245826 40.7977294922
305209.186563 56.9061279297
305087.1273 64.7424316406
304965.068037 62.8393554688
304843.008775 50.7078857422
304720.949512 28.9019775391
304598.890249 -1.02331542969
304476.830986 -36.6541748047
304354.771724 -74.9482421875
304232.712461 -112.526855469
304110.653198 -146.002319336
303988.593935 -172.305053711
303866.534672 -188.981323242
303744.47541 -194.426757812
303622.416147 -188.041137695
303500.356884 -170.282348633
303378.297621 -142.618774414
303256.238359 -107.387817383
303134.179096 -67.5693359375
303012.119833 -26.5052490234
302890.06057 12.4149169922
302768.001307 46.0662841797
302645.942045 71.8690185547
302523.882782 88.0139160156
302401.823519 93.6097412109
302279.764256 88.7406005859
302157.704994 74.4306640625
302035.645731 52.5220947266
301913.586468 25.4801025391
301791.527205 -3.85424804688
301669.467943 -32.5386962891
301547.40868 -57.8013916016
301425.349417 -77.2884521484
301303.290154 -89.2607421875
301181.230891 -92.7257080078
301059.171629 -87.4913330078
300937.112366 -74.1431884766
300815.053103 -53.9486083984
300692.99384 -28.7012939453
300570.934578 -0.524780273438
300448.875315 28.3444824219
300326.816052 55.7735595703
300204.756789 79.9228515625
300082.697526 99.3974609375
299960.638264 113.344360352
299838.579001 121.489013672
299716.519738 124.111694336
299594.460475 121.969848633
299472.401213 116.177734375
299350.34195 108.057739258
299228.282687 98.9821777344
299106.223424 90.220703125
298984.164162 82.8118896484
298862.104899 77.4675292969
298740.045636 74.5203857422
298617.986373 73.9171142578
298495.92711 75.2550048828
298373.867848 77.8527832031
298251.808585 80.8500976562
298129.749322 83.3186035156
298007.690059 84.3741455078
297885.630797 83.2766113281
297763.571534 79.5067138672
297641.512271 72.8146972656
297519.453008 63.2353515625
297397.393745 51.0715332031
297275.334483 36.8500976562
297153.27522 21.2573242188
297031.215957 5.0625
296909.156694 -10.9591064453
296787.097432 -26.0960693359
296665.038169 -39.7556152344
296542.978906 -51.498046875
296420.919643 -61.0499267578
296298.860381 -68.2932128906
296176.801118 -73.2408447266
296054.741855 -75.9970703125
295932.682592 -76.7163085938
295810.623329 -75.5622558594
295688.564067 -72.6788330078
295566.504804 -68.1744384766
295444.445541 -62.12109375
295322.386278 -54.5731201172
295200.327016 -45.5958251953
295078.267753 -35.3031005859
294956.20849 -23.8966064453
294834.149227 -11.6971435547
294712.089964 0.836181640625
294590.030702 13.1085205078
294467.971439 24.4096679688
294345.912176 33.9621582031
294223.852913 40.9848632812
294101.793651 44.7717285156
293979.734388 44.7762451172
293857.675125 40.6903076172
293735.615862 32.5075683594
293613.5566 20.5648193359
293491.497337 5.54870605469
293369.438074 -11.5318603516
293247.378811 -29.4091796875
293125.319548 -46.6546630859
293003.260286 -61.7989501953
292881.201023 -73.4689941406
292759.14176 -80.5230712891
292637.082497 -82.1737060547
292515.023235 -78.0821533203
292392.963972 -68.4156494141
292270.904709 -53.8562011719
292148.845446 -35.5594482422
292026.786183 -15.0659179688
291904.726921 5.83239746094
291782.667658 25.2532958984
291660.608395 41.4028320312
291538.549132 52.7524414062
291416.48987 58.1949462891
291294.430607 57.1663818359
291172.371344 49.7169189453
291050.312081 36.525390625
290928.252819 18.8504638672
290806.193556 -1.57482910156
290684.134293 -22.7004394531
290562.07503 -42.3494873047
290440.015767 -58.4283447266
290317.956505 -69.1326904297
290195.897242 -73.130859375
290073.837979 -69.705078125
289951.778716 -58.8372802734
289829.719454 -41.2268066406
289707.660191 -18.2410888672
289585.600928 8.20043945312
289463.541665 35.7979736328
289341.482402 62.0812988281
289219.42314 84.640625
289097.363877 101.354003906
288975.304614 110.590942383
288853.245351 111.370849609
288731.186089 103.461425781
288609.126826 87.4068603516
288487.067563 64.4821777344
288365.0083 36.578125
288242.949038 6.02783203125
288120.889775 -24.6094970703
287998.830512 -52.7875976562
287876.771249 -76.2073974609
287754.711986 -93.0317382812
287632.652724 -102.052612305
287510.593461 -102.799194336
287388.534198 -95.5749511719
287266.474935 -81.4208984375
287144.415673 -62.0081787109
287022.35641 -39.4722900391
286900.297147 -16.2025146484
286778.237884 5.38891601562
286656.178621 23.1004638672
286534.119359 35.1502685547
286412.060096 40.3447265625
286290.000833 38.1875
286167.94157 28.9215087891
286045.882308 13.4981689453
285923.823045 -6.51904296875
285801.763782 -29.1116943359
285679.704519 -52.0035400391
285557.645257 -72.8811035156
285435.585994 -89.615234375
285313.526731 -100.463867188
285191.467468 -104.23449707
285069.408205 -100.392944336
284947.348943 -89.1097412109
284825.28968 -71.2375488281
284703.230417 -48.2265625
284581.171154 -21.9831542969
284459.111892 5.30932617188
284337.052629 31.396484375
284214.993366 54.1580810547
284092.934103 71.8001708984
283970.87484 83.01171875
283848.815578 87.0753173828
283726.756315 83.9191894531
283604.697052 74.1108398438
283482.637789 58.7919921875
283360.578527 39.5622558594
283238.519264 18.3265380859
283116.460001 -2.88269042969
282994.400738 -22.0892333984
282872.341476 -37.5443115234
282750.282213 -47.8739013672
282628.22295 -52.1857910156
282506.163687 -50.1325683594
282384.104424 -41.9213867188
282262.045162 -28.2763671875
282139.985899 -10.3570556641
282017.926636 10.357421875
281895.867373 32.2060546875
281773.808111 53.4924316406
281651.748848 72.6263427734
281529.689585 88.2479248047
281407.630322 99.3249511719
281285.571059 105.216064453
281163.511797 105.696166992
281041.452534 100.945068359
280919.393271 91.5030517578
280797.334008 78.1999511719
280675.274746 62.0654296875
280553.215483 44.2312011719
280431.15622 25.8345947266
280309.096957 7.93041992188
280187.037695 -8.57897949219
280064.978432 -22.9951171875
279942.919169 -34.8483886719
279820.859906 -43.9030761719
279698.800643 -50.1413574219
279576.741381 -53.7305908203
279454.682118 -54.9820556641
279332.622855 -54.3038330078
279210.563592 -52.1551513672
279088.50433 -49.0067138672
278966.445067 -45.3100585938
278844.385804 -41.4777832031
278722.326541 -37.8735351562
278600.267278 -34.8132324219
278478.208016 -32.5715332031
278356.148753 -31.3920898438
278234.08949 -31.4978027344
278112.030227 -33.0971679688
277989.970965 -36.3848876953
277867.911702 -41.5345458984
277745.852439 -48.6842041016
277623.793176 -57.9150390625
277501.733914 -69.2258300781
277379.674651 -82.5065917969
277257.615388 -97.5152587891
277135.556125 -113.860229492
277013.496862 -130.994628906
276891.4376 -148.220825195
276769.378337 -164.710449219
276647.319074 -179.538330078
276525.259811 -191.728149414
276403.200549 -200.30871582
276281.141286 -204.376220703
276159.082023 -203.15625
276037.02276 -196.064086914
275914.963497 -182.755249023
275792.904235 -163.163574219
275670.844972 -137.522827148
275548.785709 -106.369628906
275426.726446 -70.5288085938
275304.667184 -31.0777587891
275182.607921 10.7028808594
275060.548658 53.3937988281
274938.489395 95.5076904297
274816.430133 135.566772461
274694.37087 172.177124023
274572.311607 204.099487305
274450.252344 230.308349609
274328.193081 250.03894043
274206.133819 262.819458008
274084.074556 268.485595703
273962.015293 267.178955078
273839.95603 259.32824707
273717.896768 245.618530273
273595.837505 226.947143555
273473.778242 204.370727539
273351.718979 179.047485352
273229.659716 152.177246094
273107.600454 124.941040039
272985.541191 98.4465332031
272863.481928 73.6778564453
272741.422665 51.4547119141
272619.363403 32.4016113281
272497.30414 16.927734375
272375.244877 5.21765136719
272253.185614 -2.7646484375
272131.126352 -7.26257324219
272009.067089 -8.70239257812
271887.007826 -7.66015625
271764.948563 -4.82165527344
271642.8893 -0.937255859375
271520.830038 3.22497558594
271398.770775 6.92956542969
271276.711512 9.51696777344
271154.652249 10.4459228516
271032.592987 9.32666015625
270910.533724 5.94604492188
270788.474461 0.281127929688
270666.415198 -7.49829101562
270544.355935 -17.0406494141
270422.296673 -27.8325195312
270300.23741 -39.2319335938
270178.178147 -50.5095214844
270056.118884 -60.8963623047
269934.059622 -69.6362304688
269812.000359 -76.0368652344
269689.941096 -79.5203857422
269567.881833 -79.6677246094
269445.822571 -76.2529296875
269323.763308 -69.2684326172
269201.704045 -58.9348144531
269079.644782 -45.6982421875
268957.585519 -30.2135009766
268835.526257 -13.3112792969
268713.466994 4.044921875
268591.407731 20.8128662109
268469.348468 35.9322509766
268347.289206 48.3903808594
268225.229943 57.2857666016
268103.17068 61.8905029297
267981.111417 61.7006835938
267859.052154 56.4792480469
267736.992892 46.2814941406
267614.933629 31.4652099609
267492.874366 12.6811523438
267370.815103 -9.15283203125
267248.755841 -32.8990478516
267126.696578 -57.2598876953
267004.637315 -80.8508300781
266882.578052 -102.284912109
266760.51879 -120.257446289
266638.459527 -133.631347656
266516.400264 -141.513793945
266394.341001 -143.321166992
266272.281738 -138.824951172
266150.222476 -128.176513672
266028.163213 -111.907104492
265906.10395 -90.9017333984
265784.044687 -66.3488769531
265661.985425 -39.6665039062
265539.926162 -12.4104003906
265417.866899 13.8297119141
265295.807636 37.5399169922
265173.748373 57.3883056641
265051.689111 72.3212890625
264929.629848 81.6409912109
264807.570585 85.05859375
264685.511322 82.7171630859
264563.45206 75.1831054688
264441.392797 63.4049072266
264319.333534 48.640625
264197.274271 32.3625488281
264075.215009 16.1418457031
263953.155746 1.52502441406
263831.096483 -10.0895996094
263709.03722 -17.5650634766
263586.977957 -20.1165771484
263464.918695 -17.3781738281
263342.859432 -9.43347167969
263220.800169 3.18957519531
263098.740906 19.5612792969
262976.681644 38.4230957031
262854.622381 58.2901611328
262732.563118 77.5720214844
262610.503855 94.6998291016
262488.444592 108.253173828
262366.38533 117.071899414
262244.326067 120.345458984
262122.266804 117.672119141
262000.207541 109.083251953
261878.148279 95.029296875
261756.089016 76.3336181641
261634.029753 54.1138916016
261511.97049 29.68359375
261389.911228 4.4384765625
261267.851965 -20.2557373047
261145.792702 -43.1700439453
261023.733439 -63.2978515625
260901.674176 -79.9174804688
260779.614914 -92.6215820312
260657.555651 -101.315307617
260535.496388 -106.185058594
260413.437125 -107.638305664
260291.377863 -106.227905273
260169.3186 -102.565185547
260047.259337 -97.2340087891
259925.200074 -90.7154541016
259803.140811 -83.3309326172
259681.081549 -75.2093505859
259559.022286 -66.2849121094
259436.963023 -56.3210449219
259314.90376 -44.9606933594
259192.844498 -31.7966308594
259070.785235 -16.4515380859
258948.725972 1.3388671875
258826.666709 21.6531982422
258704.607447 44.3276367188
258582.548184 68.9261474609
258460.488921 94.7397460938
258338.429658 120.817260742
258216.370395 146.02722168
258094.311133 169.142211914
257972.25187 188.941162109
257850.192607 204.31628418
257728.133344 214.376831055
257606.074082 218.536376953
257484.014819 216.574829102
257361.955556 208.66809082
257239.896293 195.38269043
257117.837031 177.63269043
256995.777768 156.60559082
256873.718505 133.661132812
256751.659242 110.215698242
256629.599979 87.6208496094
256507.540717 67.0516357422
256385.481454 49.412109375
256263.422191 35.2703857422
256141.362928 24.8289794922
256019.303666 17.9317626953
255897.244403 14.1082763672
255775.18514 12.6497802734
255653.125877 12.7066650391
255531.066614 13.3991699219
255409.007352 13.9267578125
255286.948089 13.6650390625
255164.888826 12.2385253906
255042.829563 9.5615234375
254920.770301 5.84191894531
254798.711038 1.54772949219
254676.651775 -2.66125488281
254554.592512 -6.02770996094
254432.53325 -7.80651855469
254310.473987 -7.37854003906
254188.414724 -4.35266113281
254066.355461 1.35388183594
253944.296198 9.47082519531
253822.236936 19.3684082031
253700.177673 30.0953369141
253578.11841 40.458984375
253456.059147 49.1378173828
253333.999885 54.8181152344
253211.940622 56.341796875
253089.881359 52.8464355469
252967.822096 43.8836669922
252845.762833 29.5036621094
252723.703571 10.2913818359
252601.644308 -12.6483154297
252479.585045 -37.7619628906
252357.525782 -63.1650390625
252235.46652 -86.8018798828
252113.407257 -106.631225586
251991.347994 -120.818969727
251869.288731 -127.921630859
251747.229469 -127.039916992
251625.170206 -117.929443359
251503.110943 -101.052368164
251381.05168 -77.564453125
251258.992417 -49.2396240234
251136.933155 -18.3306884766
251014.873892 12.6141357422
250892.814629 40.9709472656
250770.755366 64.2701416016
250648.696104 80.4184570312
250526.636841 87.8917236328
250404.577578 85.8797607422
250282.518315 74.3688964844
250160.459052 54.1540527344
250038.39979 26.7795410156
249916.340527 -5.58837890625
249794.281264 -40.3453369141
249672.222001 -74.6713867188
249550.162739 -105.773193359
249428.103476 -131.122924805
249306.044213 -148.673095703
249183.98495 -157.025878906
249061.925688 -155.544189453
248939.866425 -144.392822266
248817.807162 -124.50769043
248695.747899 -97.4969482422
248573.688636 -65.4837646484
248451.629374 -30.9063720703
248329.570111 3.70422363281
248207.510848 35.9494628906
248085.451585 63.7694091797
247963.392323 85.6092529297
247841.33306 100.53515625
247719.273797 108.286376953
247597.214534 109.26184082
247475.155271 104.444091797
247353.096009 95.2705078125
247231.036746 83.4642333984
247108.977483 70.8449707031
246986.91822 59.13671875
246864.858958 49.7928466797
246742.799695 43.8565673828
246620.740432 41.8665771484
246498.681169 43.8215332031
246376.621907 49.1993408203
246254.562644 57.0345458984
246132.503381 66.0384521484
246010.444118 74.7537841797
245888.384855 81.7231445312
245766.325593 85.6568603516
245644.26633 85.5810546875
245522.207067 80.9501953125
245400.147804 71.7135009766
245278.088542 58.3302001953
245156.029279 41.7286376953
245033.970016 23.2170410156
244911.910753 4.35363769531
244789.85149 -13.2113037109
244667.792228 -27.9025878906
244545.732965 -38.3834228516
244423.673702 -43.6950683594
244301.614439 -43.3607177734
244179.555177 -37.4425048828
244057.495914 -26.5463867188
243935.436651 -11.7738037109
243813.377388 5.37573242188
243691.318126 23.1411132812
243569.258863 39.6617431641
243447.1996 53.1516113281
243325.140337 62.0660400391
243203.081074 65.2496337891
243081.021812 62.0460205078
242958.962549 52.3648681641
242836.903286 36.6945800781
242714.844023 16.0656738281
242592.784761 -8.03833007812
242470.725498 -33.8089599609
242348.666235 -59.2691650391
242226.606972 -82.4473876953
242104.547709 -101.547729492
241982.488447 -115.105834961
241860.429184 -122.115478516
241738.369921 -122.11315918
241616.310658 -115.217407227
241494.251396 -102.115844727
241372.192133 -84.0045166016
241250.13287 -62.4844970703
241128.073607 -39.4256591797
241006.014345 -16.8076171875
240883.955082 3.44458007812
240761.895819 19.62109375
240639.836556 30.3638916016
240517.777293 34.7763671875
240395.718031 32.4907226562
240273.658768 23.6912841797
240151.599505 9.09289550781
240029.540242 -10.1245117188
239907.48098 -32.4190673828
239785.421717 -56.0159912109
239663.362454 -79.0550537109
239541.303191 -99.7427978516
239419.243928 -116.495483398
239297.184666 -128.064575195
239175.125403 -133.631835938
239053.06614 -132.869628906
238931.006877 -125.959594727
238808.947615 -113.570922852
238686.888352 -96.7996826172
238564.829089 -77.0736083984
238442.769826 -56.0324707031
238320.710564 -35.3917236328
238198.651301 -16.8018798828
238076.592038 -1.71350097656
237954.532775 8.740234375
237832.473512 13.8345947266
237710.41425 13.3107910156
237588.354987 7.3955078125
237466.295724 -3.21862792969
237344.236461 -17.4329833984
237222.177199 -33.8327636719
237100.117936 -50.8074951172
236978.058673 -66.6854248047
236855.99941 -79.8754882812
236733.940147 -89.0046386719
236611.880885 -93.0369873047
236489.821622 -91.3680419922
236367.762359 -83.8845214844
236245.703096 -70.982421875
236123.643834 -53.5450439453
236001.584571 -32.876953125
235879.525308 -10.6047363281
235757.466045 11.4545898438
235635.406783 31.4432373047
235513.34752 47.6182861328
235391.288257 58.5021972656
235269.228994 63.015625
235147.169731 60.5783691406
235025.110469 51.1727294922
234903.051206 35.3608398438
234780.991943 14.2531738281
234658.93268 -10.5670166016
234536.873418 -37.1628417969
234414.814155 -63.3919677734
234292.754892 -87.0762939453
234170.695629 -106.178588867
234048.636366 -118.967163086
233926.577104 -124.160766602
233804.517841 -121.037231445
233682.458578 -109.497192383
233560.399315 -90.0777587891
233438.340053 -63.9138183594
233316.28079 -32.6510009766
233194.221527 1.68273925781
233072.162264 36.8375244141
232950.103002 70.5168457031
232828.043739 100.555786133
232705.984476 125.085327148
232583.925213 142.669677734
232461.86595 152.40246582
232339.806688 153.959594727
232217.747425 147.598022461
232095.688162 134.108032227
231973.628899 114.720825195
231851.569637 90.9819335938
231729.510374 64.6049804688
231607.451111 37.3162841797
231485.391848 10.7099609375
231363.332585 -13.8779296875
231241.273323 -35.4606933594
231119.21406 -53.4525146484
230997.154797 -67.67578125
230875.095534 -78.3259277344
230753.036272 -85.8992919922
230630.977009 -91.0913085938
230508.917746 -94.6806640625
230386.858483 -97.4100341797
230264.799221 -99.8782958984
230142.739958 -102.455688477
230020.680695 -105.232910156
229898.621432 -108.007446289
229776.562169 -110.311401367
229654.502907 -111.475952148
229532.443644 -110.724853516
229410.384381 -107.287597656
229288.325118 -100.518432617
229166.265856 -90.0062255859
229044.206593 -75.6654052734
228922.14733 -57.7901611328
228800.088067 -37.0718994141
228678.028804 -14.5714111328
228555.969542 8.35388183594
228433.910279 30.1571044922
228311.851016 49.2368164062
228189.791753 64.0867919922
228067.732491 73.4411621094
227945.673228 76.40625
227823.613965 72.5563964844
227701.554702 61.9910888672
227579.49544 45.3405761719
227457.436177 23.7191162109
227335.376914 -1.36926269531
227213.317651 -28.1661376953
227091.258388 -54.8200683594
226969.199126 -79.5618896484
226847.139863 -100.872436523
226725.0806 -117.627807617
226603.021337 -129.206787109
226480.962075 -135.547973633
226358.902812 -137.150756836
226236.843549 -135.018432617
226114.784286 -130.548828125
225992.725023 -125.382568359
225870.665761 -121.222412109
225748.606498 -119.644775391
225626.547235 -121.919189453
225504.487972 -128.85559082
225382.42871 -140.697265625
225260.369447 -157.067626953
225138.310184 -176.981445312
225016.250921 -198.917358398
224894.191659 -220.947998047
224772.132396 -240.914672852
224650.073133 -256.630615234
224528.01387 -266.09362793
224405.954607 -267.686279297
224283.895345 -260.345458984
224161.836082 -243.682983398
224039.776819 -218.045288086
223917.717556 -184.505981445
223795.658294 -144.790527344
223673.599031 -101.139770508
223551.539768 -56.1237792969
223429.480505 -12.4262695312
223307.421242 27.3856201172
223185.36198 61.0795898438
223063.302717 86.9466552734
222941.243454 103.942626953
222819.184191 111.769287109
222697.124929 110.885986328
222575.065666 102.455932617
222453.006403 88.2282714844
222330.94714 70.3699951172
222208.887878 51.2635498047
222086.828615 33.2901611328
221964.769352 18.6174316406
221842.710089 9.0126953125
221720.650826 5.6982421875
221598.591564 9.26025390625
221476.532301 19.6187744141
221354.473038 36.0606689453
221232.413775 57.328125
221110.354513 81.755859375
220988.29525 107.439086914
220866.235987 132.41796875
220744.176724 154.858154297
220622.117461 173.212524414
220500.058199 186.348999023
220377.998936 193.631591797
220255.939673 194.952880859
220133.88041 190.714355469
220011.821148 181.760498047
219889.761885 169.273193359
219767.702622 154.643432617
219645.643359 139.329467773
219523.584097 124.717529297
219401.524834 112.000854492
219279.465571 102.085083008
219157.406308 95.5275878906
219035.347045 92.517578125
218913.287783 92.8917236328
218791.22852 96.18359375
218669.169257 101.698730469
218547.109994 108.604248047
218425.050732 116.022216797
218302.991469 123.11730957
218180.932206 129.168945312
218058.872943 133.620849609
217936.81368 136.104370117
217814.754418 136.437744141
217692.695155 134.601806641
217570.635892 130.697387695
217448.576629 124.896484375
217326.517367 117.389282227
217204.458104 108.340820312
217082.398841 97.859375
216960.339578 85.9849853516
216838.280316 72.6982421875
216716.221053 57.9465332031
216594.16179 41.6864013672
216472.102527 23.9359130859
216350.043264 4.82507324219
216227.984002 -15.3592529297
216105.924739 -36.1437988281
215983.865476 -56.8619384766
215861.806213 -76.6712646484
215739.746951 -94.5971679688
215617.687688 -109.600463867
215495.628425 -120.663208008
215373.569162 -126.884033203
215251.509899 -127.572998047
215129.450637 -122.337768555
215007.391374 -111.146362305
214885.332111 -94.3648681641
214763.272848 -72.7568359375
214641.213586 -47.4489746094
214519.154323 -19.8601074219
214397.09506 8.39978027344
214275.035797 35.6516113281
214152.976535 60.2790527344
214030.917272 80.8598632812
213908.858009 96.2810058594
213786.798746 105.829467773
213664.739483 109.247070312
213542.680221 106.744506836
213420.620958 98.9758300781
213298.561695 86.9698486328
213176.502432 72.0308837891
213054.44317 55.6164550781
212932.383907 39.2021484375
212810.324644 24.1507568359
212688.265381 11.5944824219
212566.206118 2.34533691406
212444.146856 -3.16088867188
212322.087593 -4.88037109375
212200.02833 -3.13732910156
212077.969067 1.43737792969
211955.909805 7.99682617188
211833.850542 15.5866699219
211711.791279 23.2614746094
211589.732016 30.1951904297
211467.672754 35.7723388672
211345.613491 39.6525878906
211223.554228 41.7998046875
211101.494965 42.4743652344
210979.435702 42.1877441406
210857.37644 41.6290283203
210735.317177 41.56640625
210613.257914 42.7396240234
210491.198651 45.7536621094
210369.139389 50.9870605469
210247.080126 58.5236816406
210125.020863 68.119140625
210002.9616 79.2042236328
209880.902338 90.9267578125
209758.843075 102.228027344
209636.783812 111.94543457
209514.724549 118.932495117
209392.665286 122.182250977
209270.606024 120.940917969
209148.546761 114.799804688
209026.487498 103.755493164
208904.428235 88.2308349609
208782.368973 69.0523681641
208660.30971 47.3894042969
208538.250447 24.6552734375
208416.191184 2.38342285156
208294.131921 -17.9105224609
208172.072659 -34.8677978516
208050.013396 -47.4108886719
207927.954133 -54.8441162109
207805.89487 -56.9173583984
207683.835608 -53.8475341797
207561.776345 -46.2965087891
207439.717082 -35.3067626953
207317.657819 -22.2004394531
207195.598557 -8.45422363281
207073.539294 4.44079589844
206951.480031 15.1177978516
206829.420768 22.458984375
206707.361505 25.6961669922
206585.302243 24.4736328125
206463.24298 18.8732910156
206341.183717 9.39428710938
206219.124454 -3.10339355469
206097.065192 -17.4920654297
205975.005929 -32.4896240234
205852.946666 -46.7868652344
205730.887403 -59.1716308594
205608.82814 -68.6417236328
205486.768878 -74.4913330078
205364.709615 -76.3682861328
205242.650352 -74.2927246094
205120.591089 -68.6405029297
204998.531827 -60.0916748047
204876.472564 -49.5533447266
204754.413301 -38.0616455078
204632.354038 -26.6781005859
204510.294776 -16.3889160156
204388.235513 -8.0166015625
204266.17625 -2.15466308594
204144.116987 0.870971679688
204022.057724 1.01062011719
203899.998462 -1.53051757812
203777.939199 -6.33972167969
203655.879936 -12.8603515625
203533.820673 -20.4693603516
203411.761411 -28.5540771484
203289.702148 -36.5825195312
203167.642885 -44.1588134766
203045.583622 -51.0559082031
202923.524359 -57.2270507812
202801.465097 -62.7902832031
202679.405834 -67.9932861328
202557.346571 -73.1608886719
202435.287308 -78.6329345703
202313.228046 -84.6998291016
202191.168783 -91.5469970703
202069.10952 -99.2100830078
201947.050257 -107.550048828
201824.990995 -116.251831055
201702.931732 -124.845092773
201580.872469 -132.745117188
201458.813206 -139.312011719
201336.753943 -143.918334961
201214.694681 -146.020629883
201092.635418 -145.223999023
200970.576155 -141.334716797
200848.516892 -134.394287109
200726.45763 -124.690063477
200604.398367 -112.741333008
200482.339104 -99.2622070312
200360.279841 -85.10546875
200238.220578 -71.1901855469
200116.161316 -58.4241943359
199994.102053 -47.6254882812
199872.04279 -39.4522705078
199749.983527 -34.3479003906
199627.924265 -32.5054931641
199505.865002 -33.8552246094
199383.805739 -38.0750732422
199261.746476 -44.6229248047
199139.687214 -52.7866210938
199017.627951 -61.7467041016
198895.568688 -70.64453125
198773.509425 -78.6492919922
198651.450162 -85.0187988281
198529.3909 -89.1479492188
198407.331637 -90.6004638672
198285.272374 -89.1256103516
198163.213111 -84.6563720703
198041.153849 -77.2933349609
197919.094586 -67.2781982422
197797.035323 -54.9602050781
197674.97606 -40.7596435547
197552.916797 -25.1364746094
197430.857535 -8.56225585938
197308.798272 8.49829101562
197186.739009 25.5974121094
197064.679746 42.3050537109
196942.620484 58.2061767578
196820.561221 72.8923339844
196698.501958 85.95703125
196576.442695 96.9935302734
196454.383433 105.600463867
196332.32417 111.397460938
196210.264907 114.047485352
196088.205644 113.289550781
195966.146381 108.973388672
195844.087119 101.097167969
195722.027856 89.8370361328
195599.968593 75.5695800781
195477.90933 58.8768310547
195355.850068 40.5354003906
195233.790805 21.4838867188
195111.731542 2.77026367188
194989.672279 -14.5159912109
194867.613016 -29.3251953125
194745.553754 -40.7336425781
194623.494491 -48.0260009766
194501.435228 -50.7683105469
194379.375965 -48.8599853516
194257.316703 -42.5604248047
194135.25744 -32.4860839844
194013.198177 -19.5743408203
193891.138914 -5.01647949219
193769.079652 9.83435058594
193647.020389 23.5767822266
193524.961126 34.880859375
193402.901863 42.6096191406
193280.8426 45.9262695312
193158.783338 44.3782958984
193036.724075 37.9495849609
192914.664812 27.0755615234
192792.605549 12.6173095703
192670.546287 -4.20471191406
192548.487024 -21.9084472656
192426.427761 -38.876953125
192304.368498 -53.4978027344
192182.309235 -64.3071289062
192060.249973 -70.1223144531
191938.19071 -70.1520996094
191816.131447 -64.0754394531
191694.072184 -52.0791015625
191572.012922 -34.8522949219
191449.953659 -13.5388183594
191327.894396 10.3502197266
191205.835133 35.0545654297
191083.775871 58.703125
190961.716608 79.4611816406
190839.657345 95.6711425781
190717.598082 105.980102539
190595.538819 109.436523438
190473.479557 105.555175781
190351.420294 94.3420410156
190229.361031 76.2800292969
190107.301768 52.2791748047
189985.242506 23.5959472656
189863.183243 -8.26953125
189741.12398 -41.6851806641
189619.064717 -75.0028076172
189497.005454 -106.662109375
189374.946192 -135.28112793
189252.886929 -159.720703125
189130.827666 -179.125488281
189008.768403 -192.937866211
188886.709141 -200.888793945
188764.649878 -202.969360352
188642.590615 -199.391357422
188520.531352 -190.540771484
188398.47209 -176.932128906
188276.412827 -159.169433594
188154.353564 -137.916992188
188032.294301 -113.881347656
187910.235038 -87.8045654297
187788.175776 -60.4641113281
187666.116513 -32.6784667969
187544.05725 -5.310546875
187421.997987 20.7358398438
187299.938725 44.5291748047
187177.879462 65.1380615234
187055.820199 81.6722412109
186933.760936 93.3386230469
186811.701673 99.5036621094
186689.642411 99.7609863281
186567.583148 93.9925537109
186445.523885 82.4176025391
186323.464622 65.6215820312
186201.40536 44.5565185547
186079.346097 20.5114746094
185957.286834 -4.94958496094
185835.227571 -30.0821533203
185713.168309 -53.0776367188
185591.109046 -72.1975097656
185469.049783 -85.9129638672
185346.99052 -93.0354003906
185224.931257 -92.8275146484
185102.871995 -85.0832519531
184980.812732 -70.1654052734
184858.753469 -48.9969482422
184736.694206 -23.0041503906
184614.634944 5.98645019531
184492.575681 35.8887939453
184370.516418 64.5250244141
184248.457155 89.8049316406
184126.397892 109.902832031
184004.33863 123.413452148
183882.279367 129.475341797
183760.220104 127.844848633
183638.160841 118.919433594
183516.101579 103.701538086
183394.042316 83.7098388672
183271.983053 60.8421630859
183149.92379 37.2059326172
183027.864528 14.9278564453
182905.805265 -4.03601074219
182783.746002 -18.0756835938
182661.686739 -26.0676269531
182539.627476 -27.4716796875
182417.568214 -22.3725585938
182295.508951 -11.4613037109
182173.449688 4.03564453125
182051.390425 22.4805908203
181929.331163 41.9827880859
181807.2719 60.5773925781
181685.212637 76.4108886719
181563.153374 87.9104003906
181441.094111 93.9229736328
181319.034849 93.8134765625
181196.975586 87.5091552734
181074.916323 75.490234375
180952.85706 58.7280273438
180830.797798 38.5755615234
180708.738535 16.6274414062
180586.679272 -5.44165039062
180464.620009 -26.0389404297
180342.560747 -43.8010253906
180220.501484 -57.7141113281
180098.442221 -67.1920166016
179976.382958 -72.1065673828
179854.323695 -72.7701416016
179732.264433 -69.8699951172
179610.20517 -64.3658447266
179488.145907 -57.3610839844
179366.086644 -49.9624023438
179244.027382 -43.1436767578
179121.968119 -37.6293945312
178999.908856 -33.8099365234
178877.849593 -31.6977539062
178755.79033 -30.9311523438
178633.731068 -30.8211669922
178511.671805 -30.4406738281
178389.612542 -28.7435302734
178267.553279 -24.7003173828
178145.494017 -17.4371337891
178023.434754 -6.36181640625
177901.375491 8.73852539062
177779.316228 27.6380615234
177657.256966 49.6577148438
177535.197703 73.7003173828
177413.13844 98.33203125
177291.079177 121.900512695
177169.019914 142.682495117
177046.960652 159.042480469
176924.901389 169.588500977
176802.842126 173.30847168
176680.782863 169.674560547
176558.723601 158.702880859
176436.664338 140.963867188
176314.605075 117.539672852
176192.545812 89.9360351562
176070.486549 59.9525146484
175948.427287 29.5270996094
175826.368024 0.568237304688
175704.308761 -25.2087402344
175582.249498 -46.4266357422
175460.190236 -62.1553955078
175338.130973 -71.9802246094
175216.07171 -76.0200195312
175094.012447 -74.8924560547
174971.953185 -69.6378173828
174849.893922 -61.5993652344
174727.834659 -52.2829589844
174605.775396 -43.2019042969
174483.716133 -35.7270507812
174361.656871 -30.9558105469
174239.597608 -29.6114501953
174117.538345 -31.9825439453
173995.479082 -37.9084472656
173873.41982 -46.8095703125
173751.360557 -57.7589111328
173629.301294 -69.5875244141
173507.242031 -81.0115966797
173385.182768 -90.7673339844
173263.123506 -97.7426757812
173141.064243 -101.088989258
173019.00498 -100.305664062
172896.945717 -95.2869873047
172774.886455 -86.3295898438
172652.827192 -74.1004638672
172530.767929 -59.5676269531
172408.708666 -43.9056396484
172286.649404 -28.3809814453
172164.590141 -14.2331542969
172042.530878 -2.56262207031
171920.471615 5.7666015625
171798.412352 10.1958007812
171676.35309 10.5102539062
171554.293827 6.84155273438
171432.234564 -0.361206054688
171310.175301 -10.3920898438
171188.116039 -22.3688964844
171066.056776 -35.3275146484
170943.997513 -48.3209228516
170821.93825 -60.5091552734
170699.878987 -71.2341308594
170577.819725 -80.0744628906
170455.760462 -86.8692626953
170333.701199 -91.7185058594
170211.641936 -94.9530029297
170089.582674 -97.0847167969
169967.523411 -98.7388916016
169845.464148 -100.578857422
169723.404885 -103.23034668
169601.345623 -107.211547852
169479.28636 -112.87890625
169357.227097 -120.390136719
169235.167834 -129.689086914
169113.108571 -140.512573242
168991.049309 -152.416992188
168868.990046 -164.820678711
168746.930783 -177.05871582
168624.87152 -188.44140625
168502.812258 -198.313598633
168380.752995 -206.106201172
168258.693732 -211.379272461
168136.634469 -213.848876953
168014.575206 -213.401123047
167892.515944 -210.08972168
167770.456681 -204.122436523
167648.397418 -195.834228516
167526.338155 -185.65637207
167404.278893 -174.081298828
167282.21963 -161.627929688
167160.160367 -148.809570312
167038.101104 -136.109863281
166916.041842 -123.961547852
166793.982579 -112.735839844
166671.923316 -102.734741211
166549.864053 -94.1887207031
166427.80479 -87.2586669922
166305.745528 -82.0366210938
166183.686265 -78.548828125
166061.627002 -76.7557373047
165939.567739 -76.5522460938
165817.508477 -77.7670898438
165695.449214 -80.162109375
165573.389951 -83.4350585938
165451.330688 -87.2236328125
165329.271425 -91.1159667969
165207.212163 -94.6665039062
165085.1529 -97.4177246094
164963.093637 -98.9260253906
164841.034374 -98.7915039062
164718.975112 -96.6901855469
164596.915849 -92.4022216797
164474.856586 -85.8359375
164352.797323 -77.0454101562
164230.738061 -66.2357177734
164108.678798 -53.7579345703
163986.619535 -40.0904541016
163864.560272 -25.8109130859
163742.501009 -11.5568847656
163620.441747 2.0185546875
163498.382484 14.2938232422
163376.323221 24.7227783203
163254.263958 32.8741455078
163132.204696 38.4592285156
163010.145433 41.3475341797
162888.08617 41.5684814453
162766.026907 39.2974853516
162643.967645 34.8326416016
162521.908382 28.5581054688
162399.849119 20.9050292969
162277.789856 12.3092041016
162155.730593 3.17370605469
162033.671331 -6.16101074219
161911.612068 -15.4367675781
161789.552805 -24.4827880859
161667.493542 -33.2091064453
161545.43428 -41.5877685547
161423.375017 -49.6242675781
161301.315754 -57.3253173828
161179.256491 -64.6650390625
161057.197228 -71.5568847656
160935.137966 -77.8347167969
160813.078703 -83.24609375
160691.01944 -87.4588623047
160568.960177 -90.0863037109
160446.900915 -90.7197265625
160324.841652 -88.9757080078
160202.782389 -84.5443115234
160080.723126 -77.2373046875
159958.663864 -67.0301513672
159836.604601 -54.0891113281
159714.545338 -38.7819824219
159592.486075 -21.6704101562
159470.426812 -3.47802734375
159348.36755 14.9564208984
159226.308287 32.7442626953
159104.249024 49.0181884766
158982.189761 63.0085449219
158860.130499 74.1110839844
158738.071236 81.9438476562
158616.011973 86.3823242188
158493.95271 87.5715332031
158371.893447 85.9106445312
158249.834185 82.0122070312
158127.774922 76.6376953125
158005.715659 70.6170654297
157883.656396 64.7590332031
157761.597134 59.7603759766
157639.537871 56.1271972656
157517.478608 54.1125488281
157395.419345 53.6813964844
157273.360083 54.5051269531
157151.30082 55.9887695312
157029.241557 57.3297119141
156907.182294 57.6005859375
156785.123031 55.8525390625
156663.063769 51.2250976562
156541.004506 43.0545654297
156418.945243 30.9681396484
156296.88598 14.9533691406
156174.826718 -4.60363769531
156052.767455 -26.9184570312
155930.708192 -50.8460693359
155808.648929 -74.9581298828
155686.589666 -97.6477050781
155564.530404 -117.259277344
155442.471141 -132.228637695
155320.411878 -141.219238281
155198.352615 -143.246337891
155076.293353 -137.77355957
154954.23409 -124.774658203
154832.174827 -104.752685547
154710.115564 -78.7170410156
154588.056302 -48.1160888672
154465.997039 -14.7340087891
154343.937776 19.4396972656
154221.878513 52.3592529297
154099.81925 82.0733642578
153977.759988 106.868896484
153855.700725 125.392211914
153733.641462 136.740478516
153611.582199 140.514892578
153489.522937 136.831787109
153367.463674 126.295043945
153245.404411 109.9296875
153123.345148 89.0864257812
153001.285885 65.3260498047
152879.226623 40.2938232422
152757.16736 15.5960693359
152635.108097 -7.31213378906
152513.048834 -27.2180175781
152390.989572 -43.2159423828
152268.930309 -54.7423095703
152146.871046 -61.5797119141
152024.811783 -63.8330078125
151902.752521 -61.8837890625
151780.693258 -56.326171875
151658.633995 -47.8968505859
151536.574732 -37.4012451172
151414.515469 -25.6463623047
151292.456207 -13.3845214844
151170.396944 -1.27258300781
151048.337681 10.1551513672
150926.278418 20.4958496094
150804.219156 29.4759521484
150682.159893 36.9370117188
150560.10063 42.818359375
150438.041367 47.1365966797
150315.982104 49.9691162109
150193.922842 51.4401855469
150071.863579 51.7160644531
149949.804316 51.0032958984
149827.745053 49.5524902344
149705.685791 47.6633300781
149583.626528 45.6862792969
149461.567265 44.021484375
149339.508002 43.1055908203
149217.44874 43.392578125
149095.389477 45.3204345703
148973.330214 49.2728271484
148851.270951 55.5319824219
148729.211688 64.232421875
148607.152426 75.3181152344
148485.093163 88.5109863281
148363.0339 103.295288086
148240.974637 118.921264648
148118.915375 134.43359375
147996.856112 148.722412109
147874.796849 160.596069336
147752.737586 168.870605469
147630.678323 172.469238281
147508.619061 170.52331543
147386.559798 162.46472168
147264.500535 148.102416992
147142.441272 127.669555664
147020.38201 101.841674805
146898.322747 71.7163085938
146776.263484 38.7554931641
146654.204221 4.69543457031
146532.144959 -28.5736083984
146410.085696 -59.1462402344
146288.026433 -85.2469482422
146165.96717 -105.372192383
146043.907907 -118.414672852
145921.848645 -123.758789062
145799.789382 -121.337646484
145677.730119 -111.649414062
145555.670856 -95.7229003906
145433.611594 -75.0438232422
145311.552331 -51.4405517578
145189.493068 -26.9399414062
145067.433805 -3.60900878906
144945.374542 16.6094970703
144823.31528 32.0506591797
144701.256017 41.4548339844
144579.196754 44.0655517578
144457.137491 39.6807861328
144335.078229 28.6607666016
144213.018966 11.8884277344
144090.959703 -9.31298828125
143968.90044 -33.294921875
143846.841178 -58.2237548828
143724.781915 -82.2322998047
143602.722652 -103.569335938
143480.663389 -120.733276367
143358.604126 -132.582763672
143236.544864 -138.410522461
143114.485601 -137.979858398
142992.426338 -131.51940918
142870.367075 -119.67980957
142748.307813 -103.457763672
142626.24855 -84.0947265625
142504.189287 -62.9625244141
142382.130024 -41.4447021484
142260.070761 -20.8253173828
142138.011499 -2.19506835938
142015.952236 13.6176757812
141893.892973 26.0881347656
141771.83371 35.0032958984
141649.774448 40.4426269531
141527.715185 42.7315673828
141405.655922 42.3763427734
141283.596659 39.9879150391
141161.537397 36.2026367188
141039.478134 31.6069335938
140917.418871 26.6779785156
140795.359608 21.7397460938
140673.300345 16.9423828125
140551.241083 12.2633056641
140429.18182 7.53088378906
140307.122557 2.46496582031
140185.063294 -3.27014160156
140063.004032 -10.0064697266
139940.944769 -18.0145263672
139818.885506 -27.4514160156
139696.826243 -38.3248291016
139574.76698 -50.4708251953
139452.707718 -63.5534667969
139330.648455 -77.0819091797
139208.589192 -90.4476318359
139086.529929 -102.973022461
138964.470667 -113.970336914
138842.411404 -122.80456543
138720.352141 -128.952636719
138598.292878 -132.052734375
138476.233616 -131.942749023
138354.174353 -128.679443359
138232.11509 -122.538696289
138110.055827 -113.997558594
137987.996564 -103.697143555
137865.937302 -92.3913574219
137743.878039 -80.8864746094
137621.818776 -69.9743652344
137499.759513 -60.3674316406
137377.700251 -52.6407470703
137255.640988 -47.1839599609
137133.581725 -44.1697998047
137011.522462 -43.5405273438
136889.463199 -45.0123291016
136767.403937 -48.0997314453
136645.344674 -52.1544189453
136523.285411 -56.4191894531
136401.226148 -60.0892333984
136279.166886 -62.3764648438
136157.107623 -62.5737304688
136035.04836 -60.1102294922
135912.989097 -54.5975341797
135790.929835 -45.8590087891
135668.870572 -33.943359375
135546.811309 -19.12109375
135424.752046 -1.861328125
135302.692783 17.2037353516
135180.633521 37.3292236328
135058.574258 57.7116699219
134936.514995 77.5505371094
134814.455732 96.1046142578
134692.39647 112.742431641
134570.337207 126.982177734
134448.277944 138.516723633
134326.218681 147.223266602
134204.159418 153.156616211
134082.100156 156.526123047
133960.040893 157.661254883
133837.98163 156.965698242
133715.922367 154.869750977
133593.863105 151.778808594
133471.803842 148.031005859
133349.744579 143.861938477
133227.685316 139.383422852
133105.626054 134.578491211
132983.566791 129.311767578
132861.507528 123.355224609
132739.448265 116.428466797
132617.389002 108.245117188
132495.32974 98.5648193359
132373.270477 87.2427978516
132251.211214 74.2706298828
132129.151951 59.8059082031
132007.092689 44.1822509766
131885.033426 27.9022216797
131762.974163 11.6092529297
131640.9149 -3.9599609375
131518.855637 -18.03515625
131396.796375 -29.8826904297
131274.737112 -38.8782958984
131152.677849 -44.5737304688
131030.618586 -46.7508544922
130908.559324 -45.4560546875
130786.500061 -41.0104980469
130664.440798 -33.9942626953
130542.381535 -25.2004394531
130420.322273 -15.5677490234
130298.26301 -6.09191894531
130176.203747 2.27294921875
130054.144484 8.71569824219
129932.085221 12.66015625
129810.025959 13.8388671875
129687.966696 12.3397216797
129565.907433 8.61938476562
129443.84817 3.47705078125
129321.788908 -2.0068359375
129199.729645 -6.56726074219
129077.670382 -8.87548828125
128955.611119 -7.67761230469
128833.551856 -1.93469238281
128711.492594 9.04748535156
128589.433331 25.5146484375
128467.374068 47.1926269531
128345.314805 73.2662353516
128223.255543 102.404541016
128101.19628 132.839233398
127979.137017 162.488037109
127857.077754 189.116821289
127735.018492 210.524291992
127612.959229 224.736450195
127490.899966 230.190673828
127368.840703 225.894165039
127246.78144 211.53894043
127124.722178 187.562744141
127002.662915 155.148925781
126880.603652 116.159179688
126758.544389 73.0085449219
126636.485127 28.4874267578
126514.425864 -14.4527587891
126392.366601 -52.9334716797
126270.307338 -84.3793945312
126148.248075 -106.730712891
126026.188813 -118.609985352
125904.12955 -119.43737793
125782.070287 -109.476196289
125660.011024 -89.8084716797
125537.951762 -62.2419433594
125415.892499 -29.1540527344
125293.833236 6.70776367188
125171.773973 42.4591064453
125049.714711 75.3155517578
124927.655448 102.819335938
124805.596185 123.031738281
124683.536922 134.674804688
124561.477659 137.213134766
124439.418397 130.865234375
124317.359134 116.548339844
124195.299871 95.7644042969
124073.240608 70.4351806641
123951.181346 42.7076416016
123829.122083 14.7475585938
123707.06282 -11.4582519531
123585.003557 -34.2742919922
123462.944294 -52.5418701172
123340.885032 -65.6546630859
123218.825769 -73.5716552734
123096.766506 -76.7729492188
122974.707243 -76.1628417969
122852.647981 -72.9338378906
122730.588718 -68.4040527344
122608.529455 -63.8509521484
122486.470192 -60.3551025391
122364.41093 -58.6727294922
122242.351667 -59.1497802734
122120.292404 -61.6865234375
121998.233141 -65.7540283203
121876.173878 -70.4630126953
121754.114616 -74.6737060547
121632.055353 -77.1361083984
121509.99609 -76.6441650391
121387.936827 -72.1866455078
121265.877565 -63.0791015625
121143.818302 -49.0617675781
121021.759039 -30.3520507812
120899.699776 -7.64685058594
120777.640513 17.9255371094
120655.581251 44.9017333984
120533.521988 71.6125488281
120411.462725 96.337890625
120289.403462 117.466064453
120167.3442 133.64440918
120045.284937 143.904418945
119923.225674 147.747802734
119801.166411 145.187255859
119679.107149 136.735717773
119557.047886 123.349121094
119434.988623 106.324462891
119312.92936 87.1705322266
119190.870097 67.4588623047
119068.810835 48.6751708984
118946.751572 32.0860595703
118824.692309 18.630859375
118702.633046 8.85498046875
118580.573784 2.88586425781
118458.514521 0.45458984375
118336.455258 0.96044921875
118214.395995 3.56823730469
118092.336732 7.32702636719
117970.27747 11.2982177734
117848.218207 14.6746826172
117726.158944 16.8822021484
117604.099681 17.6462402344
117482.040419 17.0224609375
117359.981156 15.3843994141
117237.921893 13.3698730469
117115.86263 11.7945556641
116993.803368 11.5427246094
116871.744105 13.4450683594
116749.684842 18.1608886719
116627.625579 26.0769042969
116505.566316 37.2346191406
116383.507054 51.2958984375
116261.447791 67.5496826172
116139.388528 84.9615478516
116017.329265 102.261230469
115895.270003 118.057739258
115773.21074 130.972900391
115651.151477 139.776855469
115529.092214 143.513305664
115407.032952 141.599731445
115284.973689 133.892944336
115162.914426 120.711914062
115040.855163 102.818115234
114918.7959 81.349609375
114796.736638 57.7220458984
114674.677375 33.5012207031
114552.618112 10.2625732422
114430.558849 -10.5483398438
114308.499587 -27.7424316406
114186.440324 -40.4868164062
114064.381061 -48.3685302734
113942.321798 -51.4182128906
113820.262535 -50.0904541016
113698.203273 -45.2048339844
113576.14401 -37.8547363281
113454.084747 -29.2938232422
113332.025484 -20.8107910156
113209.966222 -13.6086425781
113087.906959 -8.6953125
112965.847696 -6.80041503906
112843.788433 -8.32287597656
112721.729171 -13.3138427734
112599.669908 -21.4934082031
112477.610645 -32.3006591797
112355.551382 -44.9653320312
112233.492119 -58.5969238281
112111.432857 -72.2788085938
111989.373594 -85.1547851562
111867.314331 -96.5048828125
111745.255068 -105.798339844
111623.195806 -112.721557617
111501.136543 -117.181640625
111379.07728 -119.283569336
111257.018017 -119.290405273
111134.958754 -117.569580078
111012.899492 -114.533813477
110890.840229 -110.587646484
110768.780966 -106.080200195
110646.721703 -101.276000977
110524.662441 -96.3430175781
110402.603178 -91.3575439453
110280.543915 -86.3272705078
110158.484652 -81.2255859375
110036.42539 -76.0303955078
109914.366127 -70.7626953125
109792.306864 -65.5179443359
109670.247601 -60.4836425781
109548.188338 -55.9396972656
109426.129076 -52.2420654297
109304.069813 -49.7877197266
109182.01055 -48.9682617188
109059.951287 -50.1131591797
108937.892025 -53.4361572266
108815.832762 -58.9842529297
108693.773499 -66.6052246094
108571.714236 -75.9318847656
108449.654973 -86.3916015625
108327.595711 -97.2385253906
108205.536448 -107.611083984
108083.477185 -116.603759766
107961.417922 -123.352661133
107839.35866 -127.120727539
107717.299397 -127.376953125
107595.240134 -123.858398438
107473.180871 -116.608520508
107351.121609 -105.987060547
107229.062346 -92.6467285156
107107.003083 -77.4820556641
106984.94382 -61.55078125
106862.884557 -45.9764404297
106740.825295 -31.8435058594
106618.766032 -20.0925292969
106496.706769 -11.4278564453
106374.647506 -6.24841308594
106252.588244 -4.60607910156
106130.528981 -6.2001953125
106008.469718 -10.4050292969
105886.410455 -16.3310546875
105764.351192 -22.9127197266
105642.29193 -29.0128173828
105520.232667 -33.5360107422
105398.173404 -35.5354003906
105276.114141 -34.3076171875
105154.054879 -29.4591064453
105031.995616 -20.9454345703
104909.936353 -9.07373046875
104787.87709 5.52893066406
104665.817828 21.9775390625
104543.758565 39.2147216797
104421.699302 56.1116943359
104299.640039 71.5720214844
104177.580776 84.6302490234
104055.521514 94.533203125
103933.462251 100.79699707
103811.402988 103.235839844
103689.343725 101.958496094
103567.284463 97.3377685547
103445.2252 89.9537353516
103323.165937 80.5223388672
103201.106674 69.8129882812
103079.047411 58.5706787109
102956.988149 47.4470214844
102834.928886 36.94921875
102712.869623 27.4117431641
102590.81036 18.9935302734
102468.751098 11.6977539062
102346.691835 5.41259765625
102224.632572 -0.03564453125
102102.573309 -4.8232421875
101980.514047 -9.07312011719
101858.454784 -12.8098144531
101736.395521 -15.9328613281
101614.336258 -18.2116699219
101492.276995 -19.3035888672
101370.217733 -18.7952880859
101248.15847 -16.2596435547
101126.099207 -11.3245849609
101004.039944 -3.74328613281
100881.980682 6.54296875
100759.921419 19.3575439453
100637.862156 34.2648925781
100515.802893 50.5738525391
100393.74363 67.3709716797
100271.684368 83.5819091797
100149.625105 98.0540771484
100027.565842 109.65637207
99905.5065794 117.383178711
99783.4473166 120.451416016
99661.3880538 118.384033203
99539.3287911 111.067016602
99417.2695283 98.7739257812
99295.2102655 82.1560058594
99173.1510027 62.1953125
99051.09174 40.1276855469
98929.0324772 17.3391113281
98806.9732144 -4.75122070312
98684.9139517 -24.8128662109
98562.8546889 -41.7159423828
98440.7954261 -54.6253662109
98318.7361633 -63.0643310547
98196.6769006 -66.9456787109
98074.6176378 -66.5617675781
97952.558375 -62.5417480469
97830.4991122 -55.7745361328
97708.4398495 -47.3092041016
97586.3805867 -38.2419433594
97464.3213239 -29.6025390625
97342.2620612 -22.2502441406
97220.2027984 -16.7900390625
97098.1435356 -13.5197753906
96976.0842728 -12.4090576172
96854.0250101 -13.1158447266
96731.9657473 -15.0344238281
96609.9064845 -17.3729248047
96487.8472217 -19.248046875
96365.787959 -19.7902832031
96243.7286962 -18.2462158203
96121.6694334 -14.0676269531
95999.6101707 -6.97912597656
95877.5509079 2.98229980469
95755.4916451 15.4613037109
95633.4323823 29.8087158203
95511.3731196 45.1369628906
95389.3138568 60.3968505859
95267.254594 74.4714355469
95145.1953312 86.2730712891
95023.1360685 94.8383789062
94901.0768057 99.4086914062
94779.0175429 99.4908447266
94656.9582802 94.8930664062
94534.8990174 85.7326660156
94412.8397546 72.4188232422
94290.7804918 55.6102294922
94168.7212291 36.1561279297
94046.6619663 15.0258789062
93924.6027035 -6.76538085938
93802.5434408 -28.2277832031
93680.484178 -48.4577636719
93558.4249152 -66.6862792969
93436.3656524 -82.3100585938
93314.3063897 -94.9063720703
93192.2471269 -104.232299805
93070.1878641 -110.21081543
92948.1286013 -112.91003418
92826.0693386 -112.517333984
92704.0100758 -109.312133789
92581.950813 -103.644165039
92459.8915503 -95.9134521484
92337.8322875 -86.5582275391
92215.7730247 -76.0467529297
92093.7137619 -64.8707275391
91971.6544992 -53.5399169922
91849.5952364 -42.57421875
91727.5359736 -32.4893798828
91605.4767108 -23.7766113281
91483.4174481 -16.8767089844
91361.3581853 -12.1470947266
91239.2989225 -9.8271484375
91117.2396598 -10.0050048828
90995.180397 -12.5908203125
90873.1211342 -17.2999267578
90751.0618714 -23.6544189453
90629.0026087 -30.9986572266
90506.9433459 -38.5395507812
90384.8840831 -45.4011230469
90262.8248203 -50.6965332031
90140.7655576 -53.6092529297
90018.7062948 -53.4741210938
89896.647032 -49.8551025391
89774.5877693 -42.6044921875
89652.5285065 -31.9011230469
89530.4692437 -18.2585449219
89408.4099809 -2.50085449219
89286.3507182 14.2945556641
89164.2914554 30.8820800781
89042.2321926 45.9575195312
88920.1729298 58.2790527344
88798.1136671 66.7904052734
88676.0544043 70.7330322266
88553.9951415 69.7347412109
88431.9358788 63.8651123047
88309.876616 53.6507568359
88187.8173532 40.0451660156
88065.7580904 24.3565673828
87943.6988277 8.13586425781
87821.6395649 -6.96118164062
87699.5803021 -19.3310546875
87577.5210393 -27.5764160156
87455.4617766 -30.6477050781
87333.4025138 -27.9545898438
87211.343251 -19.4345703125
87089.2839883 -5.57421875
86967.2247255 12.6262207031
86845.1654627 33.7376708984
86723.1061999 56.0297851562
86601.0469372 77.6352539062
86478.9876744 96.7268066406
86356.9284116 111.695800781
86234.8691488 121.311279297
86112.8098861 124.845336914
85990.7506233 122.149536133
85868.6913605 113.675415039
85746.6320978 100.435424805
85624.572835 83.9072265625
85502.5135722 65.8909912109
85380.4543094 48.3323974609
85258.3950467 33.1291503906
85136.3357839 21.9396972656
85014.2765211 16.0157470703
84892.2172583 16.0700683594
84770.1579956 22.2019042969
84648.0987328 33.8781738281
84526.03947 49.9808349609
84403.9802073 68.9124755859
84281.9209445 88.7496337891
84159.8616817 107.430786133
84037.8024189 122.96105957
83915.7431562 133.608764648
83793.6838934 138.081787109
83671.6246306 135.657958984
83549.5653679 126.263793945
83427.5061051 110.48840332
83305.4468423 89.5346679688
83183.3875795 65.1087646484
83061.3283168 39.2630615234
82939.269054 14.2042236328
82817.2097912 -7.91333007812
82695.1505284 -25.1895751953
82573.0912657 -36.1550292969
82451.0320029 -39.9078369141
82328.9727401 -36.1958007812
82206.9134774 -25.4382324219
82084.8542146 -8.68579101562
81962.7949518 12.4774169922
81840.735689 36.080078125
81718.6764263 59.9404296875
81596.6171635 81.8605957031
81474.5579007 99.8181152344
81352.4986379 112.137329102
81230.4393752 117.625732422
81108.3801124 115.66394043
80986.3208496 106.243530273
80864.2615869 89.9506835938
80742.2023241 67.8991699219
80620.1430613 41.6232910156
80498.0837985 12.9388427734
80376.0245358 -16.2104492188
80253.965273 -43.9080810547
80131.9060102 -68.4090576172
80009.8467474 -88.2578125
79887.7874847 -102.376342773
79765.7282219 -110.113891602
79643.6689591 -111.259155273
79521.6096964 -106.017700195
79399.5504336 -94.9604492188
79277.4911708 -78.9509277344
79155.431908 -59.0612792969
79033.3726453 -36.4854736328
78911.3133825 -12.4565429688
78789.2541197 11.8218994141
78667.1948569 35.2322998047
78545.1355942 56.779296875
78423.0763314 75.6131591797
78301.0170686 91.0385742188
78178.9578059 102.515258789
78056.8985431 109.652954102
77934.8392803 112.208251953
77812.7800175 110.081420898
77690.7207548 103.318725586
77568.661492 92.1182861328
77446.6022292 76.8377685547
77324.5429664 58.0007324219
77202.4837037 36.2966308594
77080.4244409 12.5723876953
76958.3651781 -12.1898193359
76836.3059154 -36.9093017578
76714.2466526 -60.4584960938
76592.1873898 -81.7283935547
76470.128127 -99.701171875
76348.0688643 -113.525268555
76226.0096015 -122.586914062
76103.9503387 -126.565673828
75981.8910759 -125.473266602
75859.8318132 -119.662597656
75737.7725504 -109.810791016
75615.7132876 -96.8686523438
75493.6540249 -81.986328125
75371.5947621 -66.4146728516
75249.5354993 -51.3961181641
75127.4762365 -38.0518798828
75005.4169738 -27.2778320312
74883.357711 -19.6628417969
74761.2984482 -15.43359375
74639.2391855 -14.4375
74517.1799227 -16.1633300781
74395.1206599 -19.7996826172
74273.0613971 -24.3271484375
74151.0021344 -28.6334228516
74028.9428716 -31.6402587891
73906.8836088 -32.4295654297
73784.824346 -30.3549804688
73662.7650833 -25.1240234375
73540.7058205 -16.8447265625
73418.6465577 -6.02856445312
73296.587295 6.45129394531
73174.5280322 19.4438476562
73052.4687694 31.6359863281
72930.4095066 41.6920166016
72808.3502439 48.3978271484
72686.2909811 50.798828125
72564.2317183 48.3131103516
72442.1724555 40.8094482422
72320.1131928 28.6381835938
72198.05393 12.6151123047
72075.9946672 -6.04748535156
71953.9354045 -25.8494873047
71831.8761417 -45.1456298828
71709.8168789 -62.3049316406
71587.7576161 -75.8720703125
71465.6983534 -84.7116699219
71343.6390906 -88.1217041016
71221.5798278 -85.9030761719
71099.520565 -78.3771972656
70977.4613023 -66.3488769531
70855.4020395 -51.0208740234
70733.3427767 -33.8636474609
70611.283514 -16.4598388672
70489.2242512 -0.3349609375
70367.1649884 13.2020263672
70245.1057256 23.1987304688
70123.0464629 29.1545410156
70000.9872001 31.0701904297
69878.9279373 29.4387207031
69756.8686745 25.1828613281
69634.8094118 19.5438232422
69512.750149 13.9329833984
69390.6908862 9.763671875
69268.6316235 8.28198242188
69146.5723607 10.4132080078
69024.5130979 16.6453857422
68902.4538351 26.9584960938
68780.3945724 40.8134765625
68658.3353096 57.1986083984
68536.2760468 74.7319335938
68414.216784 91.8088378906
68292.1575213 106.778808594
68170.0982585 118.13293457
68048.0389957 124.680908203
67925.979733 125.699707031
67803.9204702 121.032958984
67681.8612074 111.133056641
67559.8019446 97.0375976562
67437.7426819 80.2808837891
67315.6834191 62.7487792969
67193.6241563 46.490234375
67071.5648935 33.505859375
66949.5056308 25.533203125
66827.446368 23.8522949219
66705.3871052 29.1324462891
66583.3278425 41.3369140625
66461.2685797 59.6959228516
66339.2093169 82.7548828125
66217.1500541 108.490600586
66095.0907914 134.489135742
65973.0315286 158.166137695
65850.9722658 177.009643555
65728.9130031 188.8203125
65606.8537403 191.927856445
65484.7944775 185.358764648
65362.7352147 168.942016602
65240.675952 143.338378906
65118.6166892 109.995117188
64996.5574264 71.0240478516
64874.4981636 29.0200195312
64752.4389009 -13.1644287109
64630.3796381 -52.6691894531
64508.3203753 -86.8717041016
64386.2611126 -113.60949707
64264.2018498 -131.355102539
64142.142587 -139.330444336
64020.0833242 -137.548706055
63898.0240615 -126.782592773
63775.9647987 -108.462158203
63653.9055359 -84.5174560547
63531.8462731 -57.1776123047
63409.7870104 -28.7525634766
63287.7277476 -1.41442871094
63165.6684848 22.9948730469
63043.6092221 43.1174316406
62921.5499593 58.1745605469
62799.4906965 68.0014648438
62677.4314337 73.0166015625
62555.372171 74.1335449219
62433.3129082 72.6254882812
62311.2536454 69.9594726562
62189.1943826 67.6173095703
62067.1351199 66.9248046875
61945.0758571 68.9050292969
61823.0165943 74.1716308594
61700.9573316 82.8713378906
61578.8980688 94.6823730469
61456.838806 108.863891602
61334.7795432 124.352172852
61212.7202805 139.890991211
61090.6610177 154.180419922
60968.6017549 166.027709961
60846.5424921 174.485473633
60724.4832294 178.957519531
60602.4239666 179.267211914
60480.3647038 175.678100586
60358.3054411 168.865356445
60236.2461783 159.842651367
60114.1869155 149.853759766
59992.1276527 140.238647461
59870.06839 132.290405273
59748.0091272 127.117675781
59625.9498644 125.526855469
59503.8906016 127.936889648
59381.8313389 134.333007812
59259.7720761 144.267822266
59137.7128133 156.904052734
59015.6535506 171.098632812
58893.5942878 185.515991211
58771.535025 198.761108398
58649.4757622 209.517456055
58527.4164995 216.676635742
58405.3572367 219.448242188
58283.2979739 217.43762207
58161.2387111 210.687133789
58039.1794484 199.676391602
57917.1201856 185.282104492
57795.0609228 168.704101562
57673.0016601 151.361694336
57550.9423973 134.774902344
57428.8831345 120.436889648
57306.8238717 109.693725586
57184.764609 103.636230469
57062.7053462 103.018554688
56940.6460834 108.202514648
56818.5868206 119.137451172
56696.5275579 135.369873047
56574.4682951 156.085327148
56452.4090323 180.173095703
56330.3497696 206.311279297
56208.2905068 233.061157227
56086.231244 258.968017578
55964.1719812 282.655395508
55842.1127185 302.911132812
55720.0534557 318.759765625
55597.9941929 329.515136719
55475.9349302 334.814575195
55353.8756674 334.632080078
55231.8164046 329.272094727
55109.7571418 319.344116211
54987.6978791 305.723266602
54865.6386163 289.495239258
54743.5793535 271.891357422
54621.5200907 254.216918945
54499.460828 237.774414062
54377.4015652 223.784301758
54255.3423024 213.311645508
54133.2830397 207.195068359
54011.2237769 205.988525391
53889.1645141 209.915649414
53767.1052513 218.842285156
53645.0459886 232.268676758
53522.9867258 249.346313477
53400.927463 268.916137695
53278.8682002 289.572265625
53156.8089375 309.745117188
53034.7496747 327.801513672
52912.6904119 342.155151367
52790.6311492 351.380126953
52668.5718864 354.318969727
52546.5126236 350.176757812
52424.4533608 338.591674805
52302.3940981 319.678344727
52180.3348353 294.033203125
52058.2755725 262.70703125
51936.2163097 227.138671875
51814.157047 189.058349609
51692.0977842 150.366333008
51570.0385214 112.995605469
51447.9792587 78.7716064453
51325.9199959 49.2788085938
51203.8607331 25.75
51081.8014703 8.98205566406
50959.7422076 -0.708251953125
50837.6829448 -3.48706054688
50715.623682 0.03564453125
50593.5644192 8.8828125
50471.5051565 21.8189697266
50349.4458937 37.4787597656
50227.3866309 54.5029296875
50105.3273682 71.6690673828
49983.2681054 88.0036621094
49861.2088426 102.863647461
49739.1495798 115.981933594
49617.0903171 127.469604492
49495.0310543 137.776611328
49372.9717915 147.616088867
49250.9125287 157.858154297
49128.853266 169.407958984
49006.7940032 183.077636719
48884.7347404 199.470458984
48762.6754777 218.884399414
48640.6162149 241.251342773
48518.5569521 266.114990234
48396.4976893 292.650756836
48274.4384266 319.729370117
48152.3791638 346.011962891
48030.319901 370.072631836
47908.2606382 390.532958984
47786.2013755 406.193481445
47664.1421127 416.151855469
47542.0828499 419.892578125
47420.0235872 417.338989258
47297.9643244 408.864624023
47175.9050616 395.259521484
47053.8457988 377.657958984
46931.7865361 357.434082031
46809.7272733 336.075683594
46687.6680105 315.051757812
46565.6087478 295.684814453
46443.549485 279.043579102
46321.4902222 265.863037109
46199.4309594 256.50378418
46077.3716967 250.951293945
45955.3124339 248.851928711
45833.2531711 249.585327148
45711.1939083 252.35925293
45589.1346456 256.316650391
45467.0753828 260.644775391
45345.01612 264.669433594
45222.9568573 267.928222656
45100.8975945 270.209838867
44978.8383317 271.561645508
44856.7790689 272.260498047
44734.7198062 272.753295898
44612.6605434 273.576293945
44490.6012806 275.262084961
44368.5420178 278.247680664
44246.4827551 282.794921875
44124.4234923 288.934204102
44002.3642295 296.439453125
43880.3049668 304.837524414
43758.245704 313.452270508
43636.1864412 321.479492188
43514.1271784 328.082763672
43392.0679157 332.50012207
43270.0086529 334.149047852
43147.9493901 332.714599609
43025.8901273 328.212158203
42903.8308646 321.014160156
42781.7716018 311.835205078
42659.712339 301.678222656
42537.6530763 291.742919922
42415.5938135 283.306518555
42293.5345507 277.589355469
42171.4752879 275.619750977
42049.4160252 278.111816406
41927.3567624 285.371337891
41805.2974996 297.241210938
41683.2382368 313.092407227
41561.1789741 331.864257812
41439.1197113 352.151611328
41317.0604485 372.329345703
41195.0011858 390.704589844
41072.941923 405.679443359
40950.8826602 415.91027832
40828.8233974 420.444335938
40706.7641347 418.821289062
40584.7048719 411.128295898
40462.6456091 398.002685547
40340.5863463 380.581787109
40218.5270836 360.402832031
40096.4678208 339.265258789
39974.408558 319.067504883
39852.3492953 301.633911133
39730.2900325 288.551635742
39608.2307697 281.029296875
39486.1715069 279.795166016
39364.1122442 285.041748047
39242.0529814 296.421875
39119.9937186 313.096557617
38997.9344558 333.826538086
38875.8751931 357.099243164
38753.8159303 381.276367188
38631.7566675 404.746582031
38509.6974048 426.067871094
38387.638142 444.086914062
38265.5788792 458.022216797
38143.5196164 467.507324219
38021.4603537 472.589111328
37899.4010909 473.686889648
37777.3418281 471.516601562
37655.2825653 466.993164062
37533.2233026 461.121582031
37411.1640398 454.89050293
37289.104777 449.180175781
37167.0455143 444.694091797
37044.9862515 441.920166016
36922.9269887 441.124633789
36800.8677259 442.375
36678.8084632 445.586425781
36556.7492004 450.584594727
36434.6899376 457.171142578
36312.6306749 465.183227539
36190.5714121 474.538208008
36068.5121493 485.253173828
35946.4528865 497.438476562
35824.3936238 511.264038086
35702.334361 526.904052734
35580.2750982 544.464355469
35458.2158354 563.908813477
35336.1565727 584.990356445
35214.0973099 607.202270508
35092.0380471 629.758300781
34969.9787844 651.608154297
34847.9195216 671.491577148
34725.8602588 688.028442383
34603.800996 699.838623047
34481.7417333 705.681640625
34359.6824705 704.596679688
34237.6232077 696.037597656
34115.5639449 679.975341797
33993.5046822 656.962646484
33871.4454194 628.147705078
33749.3861566 595.229858398
33627.3268939 560.361328125
33505.2676311 525.997802734
33383.2083683 494.711791992
33261.1491055 468.984375
33139.0898428 450.994140625
33017.03058 442.425292969
32894.9713172 444.310180664
32772.9120544 456.927856445
32650.8527917 479.765136719
32528.7935289 511.54699707
32406.7342661 550.335571289
32284.6750034 593.688354492
32162.6157406 638.861328125
32040.5564778 683.03918457
31918.497215 723.569824219
31796.4379523 758.182495117
31674.3786895 785.168212891
31552.3194267 803.507080078
31430.2601639 812.9296875
31308.2009012 813.91003418
31186.1416384 807.591186523
31064.0823756 795.651977539
30942.0231129 780.132080078
30819.9638501 763.23034668
30697.9045873 747.099731445
30575.8453245 733.659790039
30453.7860618 724.440063477
30331.726799 720.476196289
30209.6675362 722.260131836
30087.6082734 729.748779297
29965.5490107 742.429199219
29843.4897479 759.426391602
29721.4304851 779.641479492
29599.3712224 801.902832031
29477.3119596 825.109863281
29355.2526968 848.357299805
29233.193434 871.020629883
29111.1341713 892.798706055
28989.0749085 913.708007812
28867.0156457 934.031494141
28744.9563829 954.230712891
28622.8971202 974.834594727
28500.8378574 996.316772461
28378.7785946 1018.98339844
28256.7193319 1042.88244629
28134.6600691 1067.74902344
28012.6008063 1092.99597168
27890.5415435 1117.74768066
27768.4822808 1140.92163086
27646.423018 1161.34313965
27524.3637552 1177.88195801
27402.3044925 1189.59692383
27280.2452297 1195.86657715
27158.1859669 1196.49609375
27036.1267041 1191.7791748
26914.0674414 1182.51342773
26792.0081786 1169.95874023
26669.9489158 1155.74682617
26547.889653 1141.7454834
26425.8303903 1129.89550781
26303.7711275 1122.03320312
26181.7118647 1119.72058105
26059.652602 1124.1003418
25937.5933392 1135.7902832
25815.5340764 1154.83190918
25693.4748136 1180.69665527
25571.4155509 1212.3503418
25449.3562881 1248.36950684
25327.2970253 1287.09655762
25205.2377625 1326.81665039
25083.1784998 1365.93762207
24961.119237 1403.15234375
24839.0599742 1437.56628418
24717.0007115 1468.77587891
24594.9414487 1496.88781738
24472.8821859 1522.47973633
24350.8229231 1546.50537109
24228.7636604 1570.15405273
24106.7043976 1594.6829834
23984.6451348 1621.24145508
23862.585872 1650.70568848
23740.5266093 1683.54626465
23618.4673465 1719.74255371
23496.4080837 1758.75744629
23374.348821 1799.57336426
23252.2895582 1840.7902832
23130.2302954 1880.77331543
23008.1710326 1917.83679199
22886.1117699 1950.44226074
22764.0525071 1977.390625
22641.9932443 1997.98413086
22519.9339815 2012.14208984
22397.8747188 2020.45275879
22275.815456 2024.15588379
22153.7561932 2025.05493164
22031.6969305 2025.36523438
21909.6376677 2027.51464844
21787.5784049 2033.91394043
21665.5191421 2046.7220459
21543.4598794 2067.63037109
21421.4006166 2097.68652344
21299.3413538 2137.18005371
21177.282091 2185.60058594
21055.2228283 2241.67333984
20933.1635655 2303.47119141
20811.1043027 2368.59020996
20689.04504 2434.37487793
20566.9857772 2498.16601562
20444.9265144 2557.55151367
20322.8672516 2610.5916748
20200.8079889 2655.99633789
20078.7487261 2693.23852539
19956.6894633 2722.5925293
19834.6302005 2745.09289551
19712.5709378 2762.41894531
19590.511675 2776.71838379
19468.4524122 2790.38781738
19346.3931495 2805.83374023
19224.3338867 2825.23620605
19102.2746239 2850.34130859
18980.2153611 2882.30249023
18858.1560984 2921.58459473
18736.0968356 2967.93969727
18614.0375728 3020.45532227
18491.9783101 3077.67016602
18369.9190473 3137.7388916
18247.8597845 3198.63439941
18125.8005217 3258.36120605
18003.741259 3315.1583252
17881.6819962 3367.67370605
17759.6227334 3415.08935547
17637.5634706 3457.1907959
17515.5042079 3494.37023926
17393.4449451 3527.57080078
17271.3856823 3558.17651367
17149.3264196 3587.86206055
17027.2671568 3618.421875
16905.207894 3651.5949707
16783.1486312 3688.90490723
16661.0893685 3731.53063965
16539.0301057 3780.22167969
16416.9708429 3835.26123047
16294.9115801 3896.48144531
16172.8523174 3963.32348633
16050.7930546 4034.93457031
15928.7337918 4110.28735352
15806.6745291 4188.30761719
15684.6152663 4267.99389648
15562.5560035 4348.5177002
15440.4967407 4429.29040527
15318.437478 4509.99414062
15196.3782152 4590.5748291
15074.3189524 4671.19812012
14952.2596896 4752.18139648
14830.2004269 4833.90759277
14708.1411641 4916.73706055
14586.0819013 5000.92736816
14464.0226386 5086.57458496
14341.9633758 5173.58312988
14219.904113 5261.66723633
14097.8448502 5350.38635254
13975.7855875 5439.20825195
13853.7263247 5527.59033203
13731.6670619 5615.07348633
13609.6077991 5701.36938477
13487.5485364 5786.43432617
13365.4892736 5870.51745605
13243.4300108 5954.1763916
13121.3707481 6038.25744629
12999.3114853 6123.84057617
12877.2522225 6212.15563965
12755.1929597 6304.47924805
12633.133697 6402.02124023
12511.0744342 6505.81689453
12389.0151714 6616.63500977
12266.9559086 6734.91333008
12144.8966459 6860.72790527
12022.8373831 6993.80090332
11900.7781203 7133.54516602
11778.7188576 7279.13903809
11656.6595948 7429.62463379
11534.600332 7584.01660156
11412.5410692 7741.40759277
11290.4818065 7901.06213379
11168.4225437 8062.48242188
11046.3632809 8225.44482422
10924.3040181 8390.00061035
10802.2447554 8556.44287109
10680.1854926 8725.24560547
10558.1262298 8896.984375
10436.0669671 9072.24951172
10314.0077043 9251.56518555
10191.9484415 9435.32373047
10069.8891787 9623.7487793
9947.82991597 9816.88879395
9825.7706532 10014.6435547
9703.71139042 10216.8231201
9581.65212765 10423.225708
9459.59286488 10633.7286377
9337.5336021 10848.3747559
9215.47433933 11067.4432373
9093.41507656 11291.4891357
8971.35581379 11521.3442383
8849.29655101 11758.074585
8727.23728824 12002.8930664
8605.17802547 12257.0355225
8483.1187627 12521.6115723
8361.05949992 12797.4467773
8239.00023715 13084.9331055
8116.94097438 13383.9101562
7994.88171161 13693.5919189
7872.82244883 14012.5522461
7750.76318606 14338.7806396
7628.70392329 14669.8026123
7506.64466052 15002.8636475
7384.58539774 15335.1561279
7262.52613497 15664.0740967
7140.4668722 15987.4661865
7018.40760943 16303.8635254
6896.34834665 16612.6538086
6774.28908388 16914.1834717
6652.22982111 17209.770752
6530.17055833 17501.6241455
6408.11129556 17792.6689453
6286.05203279 18086.2962646
6163.99277002 18386.0535889
6041.93350724 18695.3101807
5919.87424447 19016.923584
5797.8149817 19352.9477539
5675.75571893 19704.4075928
5553.69645615 20071.1673584
5431.63719338 20451.9104004
5309.57793061 20844.2299805
5187.51866784 21244.8305664
5065.45940506 21649.817749
4943.40014229 22055.0491943
4821.34087952 22456.5131836
4699.28161675 22850.6962891
4577.22235397 23234.9007568
4455.1630912 23607.4798584
4333.10382843 23967.963623
4211.04456566 24317.0639648
4088.98530288 24656.5540771
3966.92604011 24989.0374756
3844.86677734 25317.6281738
3722.80751456 25645.5793457
3600.74825179 25975.8999023
3478.68898902 26311.0037842
3356.62972625 26652.4335938
3234.57046347 27000.6922607
3112.5112007 27355.2073975
2990.45193793 27714.4387207
2868.39267516 28076.1221924
2746.33341238 28437.6287842
2624.27414961 28796.4052734
2502.21488684 29150.447876
2380.15562407 29498.7576904
2258.09636129 29841.7231445
2136.03709852 30181.3775635
2013.97783575 30521.4953613
1891.91857298 30867.4951172
1769.8593102 31226.1444092
1647.80004743 31605.0743408
1525.74078466 32012.1337891
1403.68152188 32454.6318359
1281.62225911 32938.5262451
1159.56299634 33467.628418
1037.50373357 34042.8979492
915.444470795 34661.8939209
793.385208022 35318.4383545
671.325945249 36002.5393066
549.266682477 36700.5913086
427.207419704 37395.8553467
305.148156932 38069.1943359
183.088894159 38700.0198975
61.0296313863 39267.3885498
-61.0296313863 39751.1685791
-183.088894159 40133.1983643
-305.148156932 40398.3492432
-427.207419704 40535.4188232
-549.266682477 40537.7906494
-671.325945249 40403.8117676
-793.385208022 40136.8668213
-915.444470795 39745.1453857
-1037.50373357 39241.1230469
-1159.56299634 38640.8005371
-1281.62225911 37962.756958
-1403.68152189 37227.088501
-1525.74078466 36454.3100586
-1647.80004743 35664.2912598
-1769.8593102 34875.3024902
-1891.91857298 34103.2216797
-2013.97783575 33360.9499512
-2136.03709852 32658.0571289
-2258.09636129 32000.6652832
-2380.15562407 31391.5562744
-2502.21488684 30830.4763184
-2624.27414961 30314.5993652
-2746.33341238 29839.0960693
-2868.39267516 29397.7633057
-2990.45193793 28983.6549072
-3112.5112007 28589.6757812
-3234.57046347 28209.0949707
-3356.62972625 27835.9530029
-3478.68898902 27465.3460693
-3600.74825179 27093.5863037
-3722.80751456 26718.2380371
-3844.86677734 26338.0515137
-3966.92604011 25952.8129883
-4088.98530288 25563.1356201
-4211.04456566 25170.2198486
-4333.10382843 24775.6069336
-4455.1630912 24380.9487305
-4577.22235397 23987.8081055
-4699.28161675 23597.5042725
-4821.34087952 23211.0080566
-4943.40014229 22828.8846436
-5065.45940506 22451.2855225
-5187.51866784 22077.9775391
-5309.57793061 21708.4024658
-5431.63719338 21341.7580566
-5553.69645615 20977.0892334
-5675.75571893 20613.3831787
-5797.8149817 20249.6600342
-5919.87424447 19885.0535889
-6041.93350724 19518.8828125
-6163.99277002 19150.7049561
-6286.05203279 18780.3543701
-6408.11129556 18407.9655762
-6530.17055833 18033.9772949
-6652.22982111 17659.1206055
-6774.28908388 17284.3916016
-6896.34834665 16911.0043945
-7018.40760943 16540.3317871
-7140.4668722 16173.8326416
-7262.52613497 15812.9677734
-7384.58539774 15459.112793
-7506.64466052 15113.4689941
-7628.70392329 14776.9840088
-7750.76318606 14450.2841797
-7872.82244883 14133.628418
-7994.88171161 13826.888916
-8116.94097438 13529.5627441
-8239.00023715 13240.8138428
-8361.05949992 12959.5474854
-8483.1187627 12684.5097656
-8605.17802547 12414.4056396
-8727.23728824 12148.0257568
-8849.29655101 11884.3684082
-8971.35581379 11622.7484131
-9093.41507656 11362.8753662
-9215.47433933 11104.8968506
-9337.5336021 10849.3973389
-9459.59286488 10597.3513184
-9581.65212765 10350.0333252
-9703.71139042 10108.8902588
-9825.7706532 9875.39001465
-9947.82991597 9650.85827637
-10069.8891787 9436.32177734
-10191.9484415 9232.37280273
-10314.0077043 9039.07299805
-10436.0669671 8855.90661621
-10558.1262298 8681.78930664
-10680.1854926 8515.13891602
-10802.2447554 8353.9979248
-10924.3040181 8196.20214844
-11046.3632809 8039.57800293
-11168.4225437 7882.1505127
-11290.4818065 7722.3392334
-11412.5410692 7559.12451172
-11534.600332 7392.16394043
-11656.6595948 7221.84533691
-11778.7188576 7049.26879883
-11900.7781203 6876.15856934
-12022.8373831 6704.70861816
-12144.8966459 6537.37658691
-12266.9559086 6376.64562988
-12389.0151714 6224.77661133
-12511.0744342 6083.57421875
-12633.133697 5954.19226074
-12755.1929597 5836.99682617
-12877.2522225 5731.5032959
-12999.3114853 5636.39562988
-13121.3707481 5549.62524414
-13243.4300108 5468.58337402
-13365.4892736 5390.33239746
-13487.5485364 5311.8704834
-13609.6077991 5230.40759277
-13731.6670619 5143.62512207
-13853.7263247 5049.89367676
-13975.7855875 4948.42614746
-14097.8448502 4839.35388184
-14219.904113 4723.71472168
-14341.9633758 4603.35620117
-14464.0226386 4480.76220703
-14586.0819013 4358.81970215
-14708.1411641 4240.54907227
-14830.2004269 4128.82189941
-14952.2596896 4026.09765625
-15074.3189524 3934.20007324
-15196.3782152 3854.15649414
-15318.437478 3786.11560059
-15440.4967407 3729.34838867
-15562.5560035 3682.33203125
-15684.6152663 3642.90722656
-15806.6745291 3608.49035645
-15928.7337918 3576.32177734
-16050.7930546 3543.72045898
-16172.8523174 3508.32409668
-16294.9115801 3468.28955078
-16416.9708429 3422.43395996
-16539.0301057 3370.30615234
-16661.0893685 3312.18237305
-16783.1486312 3248.99084473
-16905.207894 3182.17370605
-17027.2671568 3113.50390625
-17149.3264196 3044.87792969
-17271.3856823 2978.10681152
-17393.4449451 2914.7265625
-17515.5042079 2855.84936523
-17637.5634706 2802.06774902
-17759.6227334 2753.421875
-17881.6819962 2709.42919922
-18003.741259 2669.17333984
-18125.8005217 2631.4375
-18247.8597845 2594.86755371
-18369.9190473 2558.1451416
-18491.9783101 2520.15063477
-18614.0375728 2480.09631348
-18736.0968356 2437.61816406
-18858.1560984 2392.81237793
-18980.2153611 2346.21691895
-19102.2746239 2298.73840332
-19224.3338867 2251.53540039
-19346.3931495 2205.86987305
-19468.4524122 2162.94763184
-19590.511675 2123.76074219
-19712.5709378 2088.95703125
-19834.6302005 2058.74499512
-19956.6894633 2032.84985352
-20078.7487261 2010.52478027
-20200.8079889 1990.61437988
-20322.8672516 1971.66674805
-20444.9265144 1952.08093262
-20566.9857772 1930.27258301
-20689.04504 1904.84436035
-20811.1043027 1874.73547363
-20933.1635655 1839.34277344
-21055.2228283 1798.59375
-21177.282091 1752.9666748
-21299.3413538 1703.45617676
-21421.4006166 1651.48522949
-21543.4598794 1598.7755127
-21665.5191421 1547.18688965
-21787.5784049 1498.54406738
-21909.6376677 1454.46838379
-22031.6969305 1416.2286377
-22153.7561932 1384.6295166
-22275.815456 1359.94372559
-22397.8747188 1341.89746094
-22519.9339815 1329.70629883
-22641.9932443 1322.1595459
-22764.0525071 1317.73974609
-22886.1117699 1314.76782227
-23008.1710326 1311.5567627
-23130.2302954 1306.56018066
-23252.2895582 1298.49755859
-23374.348821 1286.45214844
-23496.4080837 1269.92443848
-23618.4673465 1248.84655762
-23740.5266093 1223.55285645
-23862.585872 1194.71594238
-23984.6451348 1163.25402832
-24106.7043976 1130.22460938
-24228.7636604 1096.71264648
-24350.8229231 1063.7277832
-24472.8821859 1032.11987305
-24594.9414487 1002.51977539
-24717.0007115 975.310302734
-24839.0599742 950.625854492
-24961.119237 928.380249023
-25083.1784998 908.314941406
-25205.2377625 890.060058594
-25327.2970253 873.19921875
-25449.3562881 857.330810547
-25571.4155509 842.116455078
-25693.4748136 827.313598633
-25815.5340764 812.787231445
-25937.5933392 798.503540039
-26059.652602 784.507324219
-26181.7118647 770.88671875
-26303.7711275 757.735717773
-26425.8303903 745.116943359
-26547.889653 733.033203125
-26669.9489158 721.413330078
-26792.0081786 710.11328125
-26914.0674414 698.932250977
-27036.1267041 687.645263672
-27158.1859669 676.04296875
-27280.2452297 663.974487305
-27402.3044925 651.387329102
-27524.3637552 638.35559082
-27646.423018 625.091796875
-27768.4822808 611.938842773
-27890.5415435 599.340698242
-28012.6008063 587.793334961
-28134.6600691 577.781738281
-28256.7193319 569.708496094
-28378.7785946 563.824584961
-28500.8378574 560.168945312
-28622.8971202 558.527587891
-28744.9563829 558.419555664
-28867.0156457 559.112670898
-28989.0749085 559.668701172
-29111.1341713 559.021240234
-29233.193434 556.073486328
-29355.2526968 549.80847168
-29477.3119596 539.404663086
-29599.3712224 524.337402344
-29721.4304851 504.459960938
-29843.4897479 480.05078125
-29965.5490107 451.821166992
-30087.6082734 420.879150391
-30209.6675362 388.650878906
-30331.726799 356.765625
-30453.7860618 326.913818359
-30575.8453245 300.691650391
-30697.9045873 279.447265625
-30819.9638501 264.143798828
-30942.0231129 255.253540039
-31064.0823756 252.696411133
-31186.1416384 255.828979492
-31308.2009012 263.486938477
-31430.2601639 274.078857422
-31552.3194267 285.723999023
-31674.3786895 296.419921875
-31796.4379523 304.226928711
-31918.497215 307.448120117
-32040.5564778 304.792358398
-32162.6157406 295.498168945
-32284.6750034 279.411499023
-32406.7342661 257.005371094
-32528.7935289 229.342163086
-32650.8527917 197.978881836
-32772.9120544 164.826049805
-32894.9713172 131.974487305
-33017.03058 101.50402832
-33139.0898428 75.2957763672
-33261.1491055 54.8636474609
-33383.2083683 41.2233886719
-33505.2676311 34.8083496094
-33627.3268939 35.4444580078
-33749.3861566 42.3807373047
-33871.4454194 54.3759765625
-33993.5046822 69.8291015625
-34115.5639449 86.9420166016
-34237.6232077 103.895019531
-34359.6824705 119.022827148
-34481.7417333 130.965576172
-34603.800996 138.788330078
-34725.8602588 142.053344727
-34847.9195216 140.838134766
-34969.9787844 135.703979492
-35092.0380471 127.61340332
-35214.0973099 117.810180664
-35336.1565727 107.674560547
-35458.2158354 98.5682373047
-35580.2750982 91.6864013672
-35702.334361 87.9318847656
-35824.3936238 87.8238525391
-35946.4528865 91.4488525391
-36068.5121493 98.4603271484
-36190.5714121 108.123046875
-36312.6306749 119.397583008
-36434.6899376 131.054443359
-36556.7492004 141.807006836
-36678.8084632 150.443481445
-36800.8677259 155.950927734
-36922.9269887 157.612060547
-37044.9862515 155.07019043
-37167.0455143 148.352050781
-37289.104777 137.85144043
-37411.1640398 124.274658203
-37533.2233026 108.553833008
-37655.2825653 91.7426757812
-37777.3418281 74.9018554688
-37899.4010909 58.9913330078
-38021.4603537 44.7784423828
-38143.5196164 32.7728271484
-38265.5788792 23.1956787109
-38387.638142 15.9816894531
-38509.6974048 10.8181152344
-38631.7566675 7.20983886719
-38753.8159303 4.56359863281
-38875.8751931 2.28271484375
-38997.9344558 -0.143798828125
-39119.9937186 -3.0654296875
-39242.0529814 -6.61804199219
-39364.1122442 -10.703125
-39486.1715069 -15.0002441406
-39608.2307697 -19.0101318359
-39730.2900325 -22.126953125
-39852.3492953 -23.7266845703
-39974.408558 -23.2647705078
-40096.4678208 -20.3686523438
-40218.5270836 -14.9145507812
-40340.5863463 -7.07678222656
-40462.6456091 2.65478515625
-40584.7048719 13.4971923828
-40706.7641347 24.4326171875
-40828.8233974 34.2984619141
-40950.8826602 41.9044189453
-41072.941923 46.1583251953
-41195.0011858 46.1940917969
-41317.0604485 41.4825439453
-41439.1197113 31.9172363281
-41561.1789741 17.8610839844
-41683.2382368 0.147705078125
-41805.2974996 -19.9617919922
-41927.3567624 -40.8690185547
-42049.4160252 -60.7655029297
-42171.4752879 -77.7858886719
-42293.5345507 -90.1750488281
-42415.5938135 -96.4530029297
-42537.6530763 -95.5595703125
-42659.712339 -86.9688720703
-42781.7716018 -70.7583007812
-42903.8308646 -47.6252441406
-43025.8901273 -18.8521728516
-43147.9493901 13.7829589844
-43270.0086529 48.1409912109
-43392.0679157 81.8865966797
-43514.1271784 112.67565918
-43636.1864412 138.34362793
-43758.245704 157.078857422
-43880.3049668 167.569946289
-44002.3642295 169.108032227
-44124.4234923 161.639526367
-44246.4827551 145.765625
-44368.5420178 122.685546875
-44490.6012806 94.0930175781
-44612.6605434 62.0338134766
-44734.7198062 28.7369384766
-44856.7790689 -3.56262207031
-44978.8383317 -32.7991943359
-45100.8975945 -57.2293701172
-45222.9568573 -75.5538330078
-45345.01612 -86.9981689453
-45467.0753828 -91.3458251953
-45589.1346456 -88.9233398438
-45711.1939083 -80.5422363281
-45833.2531711 -67.4012451172
-45955.3124339 -50.9635009766
-46077.3716967 -32.81640625
-46199.4309594 -14.5296630859
-46321.4902222 2.47570800781
-46443.549485 17.0402832031
-46565.6087478 28.3455810547
-46687.6680105 35.9630126953
-46809.7272733 39.8626708984
-46931.7865361 40.3878173828
-47053.8457988 38.1984863281
-47175.9050616 34.1890869141
-47297.9643244 29.3923339844
-47420.0235872 24.8754882812
-47542.0828499 21.6396484375
-47664.1421127 20.5303955078
-47786.2013755 22.1669921875
-47908.2606382 26.8930664062
-48030.319901 34.7556152344
-48152.3791638 45.5046386719
-48274.4384266 58.6204833984
-48396.4976893 73.3575439453
-48518.5569521 88.8040771484
-48640.6162149 103.950073242
-48762.6754777 117.758544922
-48884.7347404 129.233398438
-49006.7940032 137.482666016
-49128.853266 141.76965332
-49250.9125287 141.553466797
-49372.9717915 136.515258789
-49495.0310543 126.572753906
-49617.0903171 111.881347656
-49739.1495798 92.8256835938
-49861.2088426 70.0015869141
-49983.2681054 44.1903076172
-50105.3273682 16.3269042969
-50227.3866309 -12.5363769531
-50349.4458937 -41.2713623047
-50471.5051565 -68.7177734375
-50593.5644192 -93.7307128906
-50715.623682 -115.229858398
-50837.6829448 -132.249755859
-50959.7422076 -143.98828125
-51081.8014703 -149.853027344
-51203.8607331 -149.501831055
-51325.9199959 -142.872192383
-51447.9792587 -130.203369141
-51570.0385214 -112.037841797
-51692.0977842 -89.2100830078
-51814.157047 -62.8154296875
-51936.2163097 -34.1588134766
-52058.2755725 -4.68859863281
-52180.3348353 24.0843505859
-52302.3940981 50.6782226562
-52424.4533608 73.734375
-52546.5126236 92.1082763672
-52668.5718864 104.951782227
-52790.6311492 111.776245117
-52912.6904119 112.494262695
-53034.7496747 107.432983398
-53156.8089375 97.3171386719
-53278.8682002 83.2218017578
-53400.927463 66.4963378906
-53522.9867258 48.6665039062
-53645.0459886 31.3176269531
-53767.1052513 15.9719238281
-53889.1645141 3.96789550781
-54011.2237769 -3.65112304688
-54133.2830397 -6.22375488281
-54255.3423024 -3.53088378906
-54377.4015652 4.1787109375
-54499.460828 16.2020263672
-54621.5200907 31.4294433594
-54743.5793535 48.4300537109
-54865.6386163 65.5614013672
-54987.6978791 81.1002197266
-55109.7571418 93.3811035156
-55231.8164046 100.932739258
-55353.8756674 102.599853516
-55475.9349302 97.6419677734
-55597.9941929 85.7996826172
-55720.0534557 67.3226318359
-55842.1127185 42.9584960938
-55964.1719812 13.9028320312
-56086.231244 -18.2877197266
-56208.2905068 -51.8079833984
-56330.3497696 -84.7371826172
-56452.4090323 -115.177734375
-56574.4682951 -141.393066406
-56696.5275579 -161.929199219
-56818.5868206 -175.713745117
-56940.6460834 -182.123779297
-57062.7053462 -181.018310547
-57184.764609 -172.734008789
-57306.8238717 -158.045898438
-57428.8831345 -138.097900391
-57550.9423973 -114.308105469
-57673.0016601 -88.2608642578
-57795.0609228 -61.5914306641
-57917.1201856 -35.8747558594
-58039.1794484 -12.5260009766
-58161.2387111 7.27966308594
-58283.2979739 22.6640625
-58405.3572367 33.0762939453
-58527.4164995 38.2972412109
-58649.4757622 38.4202880859
-58771.535025 33.8116455078
-58893.5942878 25.0573730469
-59015.6535506 12.9029541016
-59137.7128133 -1.81042480469
-59259.7720761 -18.2038574219
-59381.8313389 -35.4118652344
-59503.8906016 -52.6212158203
-59625.9498644 -69.0981445312
-59748.0091272 -84.2036132812
-59870.06839 -97.3985595703
-59992.1276527 -108.242919922
-60114.1869155 -116.389404297
-60236.2461783 -121.578857422
-60358.3054411 -123.637451172
-60480.3647038 -122.478393555
-60602.4239666 -118.108032227
-60724.4832294 -110.637817383
-60846.5424921 -100.295654297
-60968.6017549 -87.4389648438
-61090.6610177 -72.5604248047
-61212.7202805 -56.2875976562
-61334.7795432 -39.369140625
-61456.838806 -22.6491699219
-61578.8980688 -7.02673339844
-61700.9573316 6.59704589844
-61823.0165943 17.3819580078
-61945.0758571 24.6143798828
-62067.1351199 27.7738037109
-62189.1943826 26.5892333984
-62311.2536454 21.0823974609
-62433.3129082 11.5887451172
-62555.372171 -1.24597167969
-62677.4314337 -16.4969482422
-62799.4906965 -33.0169677734
-62921.5499593 -49.5192871094
-63043.6092221 -64.6755371094
-63165.6684848 -77.2254638672
-63287.7277476 -86.0858154297
-63409.7870104 -90.4498291016
-63531.8462731 -89.8662109375
-63653.9055359 -84.2906494141
-63775.9647987 -74.1018066406
-63898.0240615 -60.0811767578
-64020.0833242 -43.3537597656
-64142.142587 -25.2985839844
-64264.2018498 -7.43054199219
-64386.2611126 8.73083496094
-64508.3203753 21.796875
-64630.3796381 30.634765625
-64752.4389009 34.4716796875
-64874.4981636 32.9658203125
-64996.5574264 26.2377929688
-65118.6166892 14.8591308594
-65240.675952 -0.204956054688
-65362.7352147 -17.6875
-65484.7944775 -36.1440429688
-65606.8537403 -54.0939941406
-65728.9130031 -70.1647949219
-65850.9722658 -83.2264404297
-65973.0315286 -92.5010986328
-66095.0907914 -97.6362304688
-66217.1500541 -98.7351074219
-66339.2093169 -96.3374023438
-66461.2685797 -91.3570556641
-66583.3278425 -84.9760742188
-66705.3871052 -78.5125732422
-66827.446368 -73.2698974609
-66949.5056308 -70.3878173828
-67071.5648935 -70.7082519531
-67193.6241563 -74.6713867188
-67315.6834191 -82.2556152344
-67437.7426819 -92.9656982422
-67559.8019446 -105.872924805
-67681.8612074 -119.706298828
-67803.9204702 -132.982421875
-67925.979733 -144.163696289
-68048.0389957 -151.827880859
-68170.0982585 -154.83203125
-68292.1575213 -152.450561523
-68414.216784 -144.474609375
-68536.2760468 -131.258666992
-68658.3353096 -113.709472656
-68780.3945724 -93.2150878906
-68902.4538351 -71.5196533203
-69024.5130979 -50.5567626953
-69146.5723607 -32.2552490234
-69268.6316235 -18.3382568359
-69390.6908862 -10.1381835938
-69512.750149 -8.44165039062
-69634.8094118 -13.3896484375
-69756.8686745 -24.4375
-69878.9279373 -40.3865966797
-70000.9872001 -59.4833984375
-70123.0464629 -79.580078125
-70245.1057256 -98.3403320312
-70367.1649884 -113.47253418
-70489.2242512 -122.966308594
-70611.283514 -125.30871582
-70733.3427767 -119.657470703
-70855.4020395 -105.952880859
-70977.4613023 -84.9528808594
-71099.520565 -58.1903076172
-71221.5798278 -27.8480224609
-71343.6390906 3.43310546875
-71465.6983534 32.7984619141
-71587.7576161 57.4516601562
-71709.8168789 74.9307861328
-71831.8761417 83.3591308594
-71953.9354045 81.6450195312
-72075.9946672 69.6126708984
-72198.05393 48.0455322266
-72320.1131928 18.6391601562
-72442.1724555 -16.1353759766
-72564.2317183 -53.2473144531
-72686.2909811 -89.3771972656
-72808.3502439 -121.225341797
-72930.4095066 -145.821411133
-73052.4687694 -160.810180664
-73174.5280322 -164.683837891
-73296.587295 -156.936889648
-73418.6465577 -138.130249023
-73540.7058205 -109.854614258
-73662.7650833 -74.5968017578
-73784.824346 -35.5209960938
-73906.8836088 3.81591796875
-74028.9428716 39.7895507812
-74151.0021344 69.0389404297
-74273.0613971 88.7786865234
-74395.1206599 97.0572509766
-74517.1799227 92.9381103516
-74639.2391855 76.5906982422
-74761.2984482 49.2760009766
-74883.357711 13.2335205078
-75005.4169738 -28.5222167969
-75127.4762365 -72.4744873047
-75249.5354993 -114.922729492
-75371.5947621 -152.314819336
-75493.6540249 -181.562866211
-75615.7132876 -200.31237793
-75737.7725504 -207.141723633
-75859.8318132 -201.673461914
-75981.8910759 -184.587890625
-76103.9503387 -157.539428711
-76226.0096015 -122.986694336
-76348.0688643 -83.9517822266
-76470.128127 -43.7338867188
-76592.1873898 -5.60498046875
-76714.2466526 27.4826660156
-76836.3059154 53.1539306641
-76958.3651781 69.8018798828
-77080.4244409 76.7067871094
-77202.4837037 74.0638427734
-77324.5429664 62.9278564453
-77446.6022292 45.0780029297
-77568.661492 22.8194580078
-77690.7207548 -1.25512695312
-77812.7800175 -24.5239257812
-77934.8392803 -44.5831298828
-78056.8985431 -59.4641113281
-78178.9578059 -67.7994384766
-78301.0170686 -68.9222412109
-78423.0763314 -62.8936767578
-78545.1355942 -50.458984375
-78667.1948569 -32.9378662109
-78789.2541197 -12.064453125
-78911.3133825 10.2043457031
-79033.3726453 31.8951416016
-79155.431908 51.2122802734
-79277.4911708 66.7069091797
-79399.5504336 77.4010009766
-79521.6096964 82.857421875
-79643.6689591 83.1926269531
-79765.7282219 79.0321044922
-79887.7874847 71.4166259766
-80009.8467474 61.6721191406
-80131.9060102 51.2564697266
-80253.965273 41.6020507812
-80376.0245358 33.9705810547
-80498.0837985 29.3312988281
-80620.1430613 28.2777099609
-80742.2023241 30.9873046875
-80864.2615869 37.2247314453
-80986.3208496 46.3884277344
-81108.3801124 57.5888671875
-81230.4393752 69.7537841797
-81352.4986379 81.7408447266
-81474.5579007 92.4532470703
-81596.6171635 100.937744141
-81718.6764263 106.463378906
-81840.735689 108.570556641
-81962.7949518 107.088134766
-82084.8542146 102.120483398
-82206.9134774 94.0092773438
-82328.9727401 83.2764892578
-82451.0320029 70.5570068359
-82573.0912657 56.5301513672
-82695.1505284 41.8592529297
-82817.2097912 27.1430664062
-82939.269054 12.8879394531
-83061.3283168 -0.502685546875
-83183.3875795 -12.7213134766
-83305.4468423 -23.5350341797
-83427.5061051 -32.755859375
-83549.5653679 -40.2124023438
-83671.6246306 -45.7237548828
-83793.6838934 -49.0874023438
-83915.7431562 -50.0812988281
-84037.8024189 -48.4816894531
-84159.8616817 -44.0944824219
-84281.9209445 -36.7996826172
-84403.9802073 -26.599609375
-84526.03947 -13.6619873047
-84648.0987328 1.64318847656
-84770.1579956 18.7283935547
-84892.2172583 36.7927246094
-85014.2765211 54.8530273438
-85136.3357839 71.8002929688
-85258.3950467 86.4771728516
-85380.4543094 97.7707519531
-85502.5135722 104.712524414
-85624.572835 106.573730469
-85746.6320978 102.946411133
-85868.6913605 93.8010253906
-85990.7506233 79.5128173828
-86112.8098861 60.8499755859
-86234.8691488 38.9268798828
-86356.9284116 15.1212158203
-86478.9876744 -9.03503417969
-86601.0469372 -31.9842529297
-86723.1061999 -52.275390625
-86845.1654627 -68.6910400391
-86967.2247255 -80.3525390625
-87089.2839883 -86.796875
-87211.343251 -88.0123291016
-87333.4025138 -84.4342041016
-87455.4617766 -76.8958740234
-87577.5210393 -66.5438232422
-87699.5803021 -54.7230224609
-87821.6395649 -42.8438720703
-87943.6988277 -32.2467041016
-88065.7580904 -24.0744628906
-88187.8173532 -19.1689453125
-88309.876616 -17.9982910156
-88431.9358788 -20.6257324219
-88553.9951415 -26.7191162109
-88676.0544043 -35.6014404297
-88798.1136671 -46.3350830078
-88920.1729298 -57.8303222656
-89042.2321926 -68.9663085938
-89164.2914554 -78.7099609375
-89286.3507182 -86.2219238281
-89408.4099809 -90.9360351562
-89530.4692437 -92.6059570312
-89652.5285065 -91.3146972656
-89774.5877693 -87.4450683594
-89896.647032 -81.619140625
-90018.7062948 -74.6108398438
-90140.7655576 -67.2465820312
-90262.8248203 -60.3024902344
-90384.8840831 -54.4136962891
-90506.9433459 -50.0054931641
-90629.0026087 -47.2536621094
-90751.0618714 -46.0806884766
-90873.1211342 -46.185546875
-90995.180397 -47.1052246094
-91117.2396598 -48.2984619141
-91239.2989225 -49.2406005859
-91361.3581853 -49.5186767578
-91483.4174481 -48.9119873047
-91605.4767108 -47.447265625
-91727.5359736 -45.4211425781
-91849.5952364 -43.3829345703
-91971.6544992 -42.0789794922
-92093.7137619 -42.3634033203
-92215.7730247 -45.0844726562
-92337.8322875 -50.9575195312
-92459.8915503 -60.4411621094
-92581.950813 -73.6320800781
-92704.0100758 -90.1895751953
-92826.0693386 -109.306152344
-92948.1286013 -129.72668457
-93070.1878641 -149.818725586
-93192.2471269 -167.693481445
-93314.3063897 -181.362060547
-93436.3656524 -188.920288086
-93558.4249152 -188.736450195
-93680.484178 -179.630371094
-93802.5434408 -161.020751953
-93924.6027035 -133.026367188
-94046.6619663 -96.5063476562
-94168.7212291 -53.0373535156
-94290.7804918 -4.8212890625
-94412.8397546 45.4639892578
-94534.8990174 94.8657226562
-94656.9582802 140.383300781
-94779.0175429 179.209838867
-94901.0768057 208.958374023
-95023.1360685 227.856567383
-95145.1953312 234.889770508
-95267.254594 229.878051758
-95389.3138568 213.481811523
-95511.3731196 187.134521484
-95633.4323823 152.908935547
-95755.4916451 113.330078125
-95877.5509079 71.1538085938
-95999.6101707 29.1298828125
-96121.6694334 -10.2252197266
-96243.7286962 -44.826171875
-96365.787959 -73.1697998047
-96487.8472217 -94.4233398438
-96609.9064845 -108.447998047
-96731.9657473 -115.752441406
-96854.0250101 -117.386352539
-96976.0842728 -114.788208008
-97098.1435356 -109.598876953
-97220.2027984 -103.468505859
-97342.2620612 -97.8708496094
-97464.3213239 -93.9484863281
-97586.3805867 -92.4012451172
-97708.4398495 -93.4305419922
-97830.4991122 -96.7426757812
-97952.558375 -101.60925293
-98074.6176378 -106.975219727
-98196.6769006 -111.603393555
-98318.7361633 -114.236572266
-98440.7954261 -113.759643555
-98562.8546889 -109.342041016
-98684.9139517 -100.54675293
-98806.9732144 -87.3920898438
-98929.0324772 -70.3615722656
-99051.09174 -50.3582763672
-99173.1510027 -28.6137695312
-99295.2102655 -6.55798339844
-99417.2695283 14.3325195312
-99539.3287911 32.6917724609
-99661.3880538 47.4071044922
-99783.4473166 57.7359619141
-99905.5065794 63.3785400391
-100027.565842 64.4998779297
-100149.625105 61.7020263672
-100271.684368 55.9437255859
-100393.74363 48.4210205078
-100515.802893 40.4213867188
-100637.862156 33.1673583984
-100759.921419 27.6667480469
-100881.980682 24.5895996094
-101004.039944 24.1813964844
-101126.099207 26.2294921875
-101248.15847 30.0802001953
-101370.217733 34.7120361328
-101492.276995 38.8524169922
-101614.336258 41.1298828125
-101736.395521 40.2426757812
-101858.454784 35.1260986328
-101980.514047 25.1007080078
-102102.573309 9.98327636719
-102224.632572 -9.85266113281
-102346.691835 -33.4742431641
-102468.751098 -59.4465332031
-102590.81036 -85.9460449219
-102712.869623 -110.920776367
-102834.928886 -132.279174805
-102956.988149 -148.092895508
-103079.047411 -156.788452148
-103201.106674 -157.311645508
-103323.165937 -149.247924805
-103445.2252 -132.881591797
-103567.284463 -109.192016602
-103689.343725 -79.7828369141
-103811.402988 -46.7514648438
-103933.462251 -12.5112304688
-104055.521514 20.4172363281
-104177.580776 49.626953125
-104299.640039 73.0330810547
-104421.699302 89.052734375
-104543.758565 96.7369384766
-104665.817828 95.8428955078
-104787.87709 86.8400878906
-104909.936353 70.8507080078
-105031.995616 49.5297851562
-105154.054879 24.9005126953
-105276.114141 -0.842407226562
-105398.173404 -25.5391845703
-105520.232667 -47.2603759766
-105642.29193 -64.4750976562
-105764.351192 -76.1724853516
-105886.410455 -81.9291992188
-106008.469718 -81.9149169922
-106130.528981 -76.8383789062
-106252.588244 -67.8408203125
-106374.647506 -56.3494873047
-106496.706769 -43.90625
-106618.766032 -31.9925537109
-106740.825295 -21.8656005859
-106862.884557 -14.42578125
-106984.94382 -10.1278076172
-107107.003083 -8.94299316406
-107229.062346 -10.3776855469
-107351.121609 -13.5443115234
-107473.180871 -17.2756347656
-107595.240134 -20.2716064453
-107717.299397 -21.2587890625
-107839.35866 -19.1501464844
-107961.417922 -13.18359375
-108083.477185 -3.02575683594
-108205.536448 11.1696777344
-108327.595711 28.7557373047
-108449.654973 48.6407470703
-108571.714236 69.3824462891
-108693.773499 89.32421875
-108815.832762 106.754516602
-108937.892025 120.074829102
-109059.951287 127.959716797
-109182.01055 129.491699219
-109304.069813 124.257568359
-109426.129076 112.395019531
-109548.188338 94.5867919922
-109670.247601 72.0012207031
-109792.306864 46.1857910156
-109914.366127 18.9233398438
-110036.42539 -7.93359375
-110158.484652 -32.6348876953
-110280.543915 -53.6940917969
-110402.603178 -70.0225830078
-110524.662441 -81.0240478516
-110646.721703 -86.6414794922
-110768.780966 -87.3481445312
-110890.840229 -84.0903320312
-111012.899492 -78.1812744141
-111134.958754 -71.1616210938
-111257.018017 -64.6375732422
-111379.07728 -60.1154785156
-111501.136543 -58.8461914062
-111623.195806 -61.6964111328
-111745.255068 -69.0584716797
-111867.314331 -80.8084716797
-111989.373594 -96.3134765625
-112111.432857 -114.491088867
-112233.492119 -133.911376953
-112355.551382 -152.932495117
-112477.610645 -169.858398438
-112599.669908 -183.099121094
-112721.729171 -191.322509766
-112843.788433 -193.580688477
-112965.847696 -189.39855957
-113087.906959 -178.82043457
-113209.966222 -162.404052734
-113332.025484 -141.170410156
-113454.084747 -116.508300781
-113576.14401 -90.0490722656
-113698.203273 -63.5185546875
-113820.262535 -38.5836181641
-113942.321798 -16.7076416016
-114064.381061 0.972412109375
-114186.440324 13.7355957031
-114308.499587 21.3249511719
-114430.558849 23.9506835938
-114552.618112 22.2481689453
-114674.677375 17.1970214844
-114796.736638 10.0074462891
-114918.7959 1.98876953125
-115040.855163 -5.59106445312
-115162.914426 -11.6375732422
-115284.973689 -15.3408203125
-115407.032952 -16.2580566406
-115529.092214 -14.3555908203
-115651.151477 -10.0096435547
-115773.21074 -3.96374511719
-115895.270003 2.75219726562
-116017.329265 8.93225097656
-116139.388528 13.3251953125
-116261.447791 14.7718505859
-116383.507054 12.3354492188
-116505.566316 5.41369628906
-116627.625579 -6.18041992188
-116749.684842 -22.1766357422
-116871.744105 -41.8468017578
-116993.803368 -64.0505371094
-117115.86263 -87.3195800781
-117237.921893 -109.975952148
-117359.981156 -130.273193359
-117482.040419 -146.547485352
-117604.099681 -157.366088867
-117726.158944 -161.659301758
-117848.218207 -158.822875977
-117970.27747 -148.782714844
-118092.336732 -132.016113281
-118214.395995 -109.523803711
-118336.455258 -82.7587890625
-118458.514521 -53.5148925781
-118580.573784 -23.7847900391
-118702.633046 4.39904785156
-118824.692309 29.1300048828
-118946.751572 48.7816162109
-119068.810835 62.1405029297
-119190.870097 68.5045166016
-119312.92936 67.73828125
-119434.988623 60.2810058594
-119557.047886 47.1069335938
-119679.107149 29.6381835938
-119801.166411 9.62316894531
-119923.225674 -11.0153808594
-120045.284937 -30.3450927734
-120167.3442 -46.5892333984
-120289.403462 -58.2783203125
-120411.462725 -64.3759765625
-120533.521988 -64.3651123047
-120655.581251 -58.2911376953
-120777.640513 -46.7551269531
-120899.699776 -30.8605957031
-121021.759039 -12.1142578125
-121143.818302 7.70520019531
-121265.877565 26.7049560547
-121387.936827 43.0443115234
-121509.99609 55.0970458984
-121632.055353 61.59765625
-121754.114616 61.7547607422
-121876.173878 55.3262939453
-121998.233141 42.6479492188
-122120.292404 24.6112060547
-122242.351667 2.59619140625
-122364.41093 -21.6384277344
-122486.470192 -46.0985107422
-122608.529455 -68.7159423828
-122730.588718 -87.5191650391
-122852.647981 -100.795898438
-122974.707243 -107.235595703
-123096.766506 -106.039428711
-123218.825769 -96.9901123047
-123340.885032 -80.4732666016
-123462.944294 -57.4543457031
-123585.003557 -29.4053955078
-123707.06282 1.80297851562
-123829.122083 34.0454101562
-123951.181346 65.0987548828
-124073.240608 92.8093261719
-124195.299871 115.250610352
-124317.359134 130.862670898
-124439.418397 138.559936523
-124561.477659 137.803344727
-124683.536922 128.628173828
-124805.596185 111.628173828
-124927.655448 87.9002685547
-125049.714711 58.9521484375
-125171.773973 26.58203125
-125293.833236 -7.25695800781
-125415.892499 -40.6011962891
-125537.951762 -71.61328125
-125660.011024 -98.7053222656
-125782.070287 -120.637573242
-125904.12955 -136.586547852
-126026.188813 -146.1796875
-126148.248075 -149.493408203
-126270.307338 -147.020507812
-126392.366601 -139.607177734
-126514.425864 -128.3671875
-126636.485127 -114.584716797
-126758.544389 -99.6070556641
-126880.603652 -84.7429199219
-127002.662915 -71.169921875
-127124.722178 -59.8568115234
-127246.78144 -51.5096435547
-127368.840703 -46.5393066406
-127490.899966 -45.0557861328
-127612.959229 -46.8826904297
-127735.018492 -51.5946044922
-127857.077754 -58.5694580078
-127979.137017 -67.0506591797
-128101.19628 -76.2152099609
-128223.255543 -85.2409667969
-128345.314805 -93.3679199219
-128467.374068 -99.9510498047
-128589.433331 -104.498046875
-128711.492594 -106.694580078
-128833.551856 -106.413574219
-128955.611119 -103.709228516
-129077.670382 -98.7982177734
-129199.729645 -92.0324707031
-129321.788908 -83.8614501953
-129443.84817 -74.7932128906
-129565.907433 -65.3537597656
-129687.966696 -56.0485839844
-129810.025959 -47.3302001953
-129932.085221 -39.5720214844
-130054.144484 -33.0523681641
-130176.203747 -27.9451904297
-130298.26301 -24.3226318359
-130420.322273 -22.1629638672
-130542.381535 -21.3674316406
-130664.440798 -21.7811279297
-130786.500061 -23.216796875
-130908.559324 -25.4788818359
-131030.618586 -28.3857421875
-131152.677849 -31.7883300781
-131274.737112 -35.5837402344
-131396.796375 -39.7213134766
-131518.855637 -44.2015380859
-131640.9149 -49.0695800781
-131762.974163 -54.3992919922
-131885.033426 -60.2749023438
-132007.092689 -66.7686767578
-132129.151951 -73.9172363281
-132251.211214 -81.7001953125
-132373.270477 -90.0223388672
-132495.32974 -98.7028808594
-132617.389002 -107.472412109
-132739.448265 -115.979003906
-132861.507528 -123.8046875
-132983.566791 -130.490234375
-133105.626054 -135.567504883
-133227.685316 -138.59765625
-133349.744579 -139.209838867
-133471.803842 -137.140625
-133593.863105 -132.265136719
-133715.922367 -124.623168945
-133837.98163 -114.4296875
-133960.040893 -102.074584961
-134082.100156 -88.1063232422
-134204.159418 -73.2021484375
-134326.218681 -58.1240234375
-134448.277944 -43.6673583984
-134570.337207 -30.6025390625
-134692.39647 -19.6169433594
-134814.455732 -11.2613525391
-134936.514995 -5.90649414062
-135058.574258 -3.71362304688
-135180.633521 -4.62182617188
-135302.692783 -8.35693359375
-135424.752046 -14.45703125
-135546.811309 -22.3170166016
-135668.870572 -31.2473144531
-135790.929835 -40.5399169922
-135912.989097 -49.5375976562
-136035.04836 -57.6989746094
-136157.107623 -64.6527099609
-136279.166886 -70.2337646484
-136401.226148 -74.5010986328
-136523.285411 -77.7274169922
-136645.344674 -80.3696289062
-136767.403937 -83.0145263672
-136889.463199 -86.3072509766
-137011.522462 -90.8706054688
-137133.581725 -97.2194824219
-137255.640988 -105.682495117
-137377.700251 -116.336425781
-137499.759513 -128.962402344
-137621.818776 -143.03125
-137743.878039 -157.717895508
-137865.937302 -171.948730469
-137987.996564 -184.477172852
-138110.055827 -193.984008789
-138232.11509 -199.193115234
-138354.174353 -198.993408203
-138476.233616 -192.555541992
-138598.292878 -179.432006836
-138720.352141 -159.632446289
-138842.411404 -133.662963867
-138964.470667 -102.525756836
-139086.529929 -67.677734375
-139208.589192 -30.9455566406
-139330.648455 5.58959960938
-139452.707718 39.7404785156
-139574.76698 69.3718261719
-139696.826243 92.5646972656
-139818.885506 107.768310547
-139940.944769 113.928588867
-140063.004032 110.580932617
-140185.063294 97.8990478516
-140307.122557 76.6961669922
-140429.18182 48.3742675781
-140551.241083 14.8303222656
-140673.300345 -21.6812744141
-140795.359608 -58.7097167969
-140917.418871 -93.7889404297
-141039.478134 -124.6171875
-141161.537397 -149.223632812
-141283.596659 -166.10949707
-141405.655922 -174.349365234
-141527.715185 -173.648681641
-141649.774448 -164.348388672
-141771.83371 -147.384277344
-141893.892973 -124.195800781
-142015.952236 -96.6020507812
-142138.011499 -66.6495361328
-142260.070761 -36.4454345703
-142382.130024 -7.99560546875
-142504.189287 16.9478759766
-142626.24855 37.0092773438
-142748.307813 51.2772216797
-142870.367075 59.3510742188
-142992.426338 61.3421630859
-143114.485601 57.8325195312
-143236.544864 49.7951660156
-143358.604126 38.4858398438
-143480.663389 25.3142089844
-143602.722652 11.7078857422
-143724.781915 -1.01672363281
-143846.841178 -11.7712402344
-143968.90044 -19.7829589844
-144090.959703 -24.6507568359
-144213.018966 -26.3671875
-144335.078229 -25.2995605469
-144457.137491 -22.1390380859
-144579.196754 -17.8215332031
-144701.256017 -13.4262695312
-144823.31528 -10.0638427734
-144945.374542 -8.76513671875
-145067.433805 -10.3767089844
-145189.493068 -15.4772949219
-145311.552331 -24.3167724609
-145433.611594 -36.7883300781
-145555.670856 -52.4301757812
-145677.730119 -70.4597167969
-145799.789382 -89.8360595703
-145921.848645 -109.34375
-146043.907907 -127.690917969
-146165.96717 -143.615234375
-146288.026433 -155.984619141
-146410.085696 -163.889770508
-146532.144959 -166.715454102
-146654.204221 -164.190307617
-146776.263484 -156.406860352
-146898.322747 -143.814575195
-147020.38201 -127.184936523
-147142.441272 -107.55078125
-147264.500535 -86.1280517578
-147386.559798 -64.2242431641
-147508.619061 -43.1407470703
-147630.678323 -24.0778808594
-147752.737586 -8.04931640625
-147874.796849 4.18896484375
-147996.856112 12.1868896484
-148118.915375 15.8267822266
-148240.974637 15.3231201172
-148363.0339 11.1975097656
-148485.093163 4.23168945312
-148607.152426 -4.59948730469
-148729.211688 -14.2080078125
-148851.270951 -23.4787597656
-148973.330214 -31.3586425781
-149095.389477 -36.9388427734
-149217.44874 -39.5249023438
-149339.508002 -38.6917724609
-149461.567265 -34.3165283203
-149583.626528 -26.5897216797
-149705.685791 -16.001953125
-149827.745053 -3.30932617188
-149949.804316 10.5223388672
-150071.863579 24.3878173828
-150193.922842 37.1239013672
-150315.982104 47.5975341797
-150438.041367 54.7896728516
-150560.10063 57.8752441406
-150682.159893 56.2880859375
-150804.219156 49.76953125
-150926.278418 38.3969726562
-151048.337681 22.5885009766
-151170.396944 3.08435058594
-151292.456207 -19.0924072266
-151414.515469 -42.6962890625
-151536.574732 -66.3341064453
-151658.633995 -88.5515136719
-151780.693258 -107.923950195
-151902.752521 -123.146972656
-152024.811783 -133.120605469
-152146.871046 -137.020385742
-152268.930309 -134.353515625
-152390.989572 -124.994873047
-152513.048834 -109.200439453
-152635.108097 -87.5977783203
-152757.16736 -61.1560058594
-152879.226623 -31.1348876953
-153001.285885 0.983032226562
-153123.345148 33.5737304688
-153245.404411 64.9580078125
-153367.463674 93.4938964844
-153489.522937 117.665161133
-153611.582199 136.161987305
-153733.641462 147.951660156
-153855.700725 152.332641602
-153977.759988 148.971923828
-154099.81925 137.921264648
-154221.878513 119.615966797
-154343.937776 94.8514404297
-154465.997039 64.7420654297
-154588.056302 30.6668701172
-154710.115564 -5.802734375
-154832.174827 -42.9798583984
-154954.23409 -79.1466064453
-155076.293353 -112.639160156
-155198.352615 -141.930297852
-155320.411878 -165.70324707
-155442.471141 -182.916625977
-155564.530404 -192.853149414
-155686.589666 -195.153320312
-155808.648929 -189.830200195
-155930.708192 -177.264038086
-156052.767455 -158.179443359
-156174.826718 -133.602661133
-156296.88598 -104.805297852
-156418.945243 -73.2338867188
-156541.004506 -40.4307861328
-156663.063769 -7.95178222656
-156785.123031 22.7165527344
-156907.182294 50.2346191406
-157029.241557 73.4758300781
-157151.30082 91.5808105469
-157273.360083 103.993286133
-157395.419345 110.47644043
-157517.478608 111.110595703
-157639.537871 106.270751953
-157761.597134 96.5874023438
-157883.656396 82.8922119141
-158005.715659 66.1539306641
-158127.774922 47.4107666016
-158249.834185 27.7000732422
-158371.893447 7.99487304688
-158493.95271 -10.8498535156
-158616.011973 -28.1408691406
-158738.071236 -43.3698730469
-158860.130499 -56.2235107422
-158982.189761 -66.5771484375
-159104.249024 -74.4718017578
-159226.308287 -80.0812988281
-159348.36755 -83.6719970703
-159470.426812 -85.5567626953
-159592.486075 -86.0533447266
-159714.545338 -85.4458007812
-159836.604601 -83.9555664062
-159958.663864 -81.7238769531
-160080.723126 -78.8063964844
-160202.782389 -75.1805419922
-160324.841652 -70.7639160156
-160446.900915 -65.4395751953
-160568.960177 -59.0895996094
-160691.01944 -51.626953125
-160813.078703 -43.025390625
-160935.137966 -33.3454589844
-161057.197228 -22.7484130859
-161179.256491 -11.501953125
-161301.315754 0.025390625
-161423.375017 11.3841552734
-161545.43428 22.0665283203
-161667.493542 31.5427246094
-161789.552805 39.2958984375
-161911.612068 44.8605957031
-162033.671331 47.8552246094
-162155.730593 48.0115966797
-162277.789856 45.1949462891
-162399.849119 39.4150390625
-162521.908382 30.8278808594
-162643.967645 19.7287597656
-162766.026907 6.53784179688
-162888.08617 -8.22119140625
-163010.145433 -23.9449462891
-163132.204696 -39.9750976562
-163254.263958 -55.6259765625
-163376.323221 -70.2080078125
-163498.382484 -83.05078125
-163620.441747 -93.5245361328
-163742.501009 -101.059326172
-163864.560272 -105.164672852
-163986.619535 -105.448974609
-164108.678798 -101.638916016
-164230.738061 -93.6013183594
-164352.797323 -81.3635253906
-164474.856586 -65.1322021484
-164596.915849 -45.310546875
-164718.975112 -22.5061035156
-164841.034374 2.46838378906
-164963.093637 28.6092529297
-165085.1529 54.7476806641
-165207.212163 79.5947265625
-165329.271425 101.801147461
-165451.330688 120.030639648
-165573.389951 133.044433594
-165695.449214 139.792114258
-165817.508477 139.497802734
-165939.567739 131.739379883
-166061.627002 116.510498047
-166183.686265 94.2557373047
-166305.745528 65.8779296875
-166427.80479 32.7094726562
-166549.864053 -3.55126953125
-166671.923316 -40.9364013672
-166793.982579 -77.333984375
-166916.041842 -110.630615234
-167038.101104 -138.865356445
-167160.160367 -160.37878418
-167282.21963 -173.944335938
-167404.278893 -178.872924805
-167526.338155 -175.075805664
-167648.397418 -163.082763672
-167770.456681 -144.008056641
-167892.515944 -119.468383789
-168014.575206 -91.4562988281
-168136.634469 -62.1787109375
-168258.693732 -33.8756103516
-168380.752995 -8.63208007812
-168502.812258 11.7963867188
-168624.87152 26.1337890625
-168746.930783 33.6889648438
-168868.990046 34.4094238281
-168991.049309 28.8782958984
-169113.108571 18.2501220703
-169235.167834 4.13464355469
-169357.227097 -11.5642089844
-169479.28636 -26.8371582031
-169601.345623 -39.7702636719
-169723.404885 -48.7371826172
-169845.464148 -52.5631103516
-169967.523411 -50.6480712891
-170089.582674 -43.0299072266
-170211.641936 -30.3878173828
-170333.701199 -13.9774169922
-170455.760462 4.49035644531
-170577.819725 23.0224609375
-170699.878987 39.5457763672
-170821.93825 52.1237792969
-170943.997513 59.1645507812
-171066.056776 59.5975341797
-171188.116039 53.0035400391
-171310.175301 39.6824951172
-171432.234564 20.6505126953
-171554.293827 -2.43383789062
-171676.35309 -27.4105224609
-171798.412352 -51.8109130859
-171920.471615 -73.0871582031
-172042.530878 -88.857421875
-172164.590141 -97.1385498047
-172286.649404 -96.5500488281
-172408.708666 -86.4642333984
-172530.767929 -67.0881347656
-172652.827192 -39.4711914062
-172774.886455 -5.43103027344
-172896.945717 32.5906982422
-173019.00498 71.7344970703
-173141.064243 108.96887207
-173263.123506 141.356811523
-173385.182768 166.314331055
-173507.242031 181.841430664
-173629.301294 186.69909668
-173751.360557 180.518554688
-173873.41982 163.833862305
-173995.479082 138.03125
-174117.538345 105.224487305
-174239.597608 68.0646972656
-174361.656871 29.5057373047
-174483.716133 -7.45495605469
-174605.775396 -40.0349121094
-174727.834659 -65.8991699219
-174849.893922 -83.3485107422
-174971.953185 -91.4449462891
-175094.012447 -90.0642089844
-175216.07171 -79.8739013672
-175338.130973 -62.2376708984
-175460.190236 -39.0612792969
-175582.249498 -12.5939941406
-175704.308761 14.7940673828
-175826.368024 40.8361816406
-175948.427287 63.5718994141
-176070.486549 81.5108642578
-176192.545812 93.7438964844
-176314.605075 99.9899902344
-176436.664338 100.579589844
-176558.723601 96.3760986328
-176680.782863 88.6492919922
-176802.842126 78.9117431641
-176924.901389 68.7396240234
-177046.960652 59.5963134766
-177169.019914 52.6761474609
-177291.079177 48.7858886719
-177413.13844 48.2733154297
-177535.197703 51.0096435547
-177657.256966 56.4265136719
-177779.316228 63.5987548828
-177901.375491 71.3669433594
-178023.434754 78.4802246094
-178145.494017 83.7469482422
-178267.553279 86.1734619141
-178389.612542 85.0776367188
-178511.671805 80.1645507812
-178633.731068 71.5562744141
-178755.79033 59.7747802734
-178877.849593 45.6794433594
-178999.908856 30.3658447266
-179121.968119 15.0424804688
-179244.027382 0.893432617188
-179366.086644 -11.0539550781
-179488.145907 -20.0412597656
-179610.20517 -25.6608886719
-179732.264433 -27.8978271484
-179854.323695 -27.1265869141
-179976.382958 -24.0649414062
-180098.442221 -19.6883544922
-180220.501484 -15.1169433594
-180342.560747 -11.4862060547
-180464.620009 -9.81555175781
-180586.679272 -10.8902587891
-180708.738535 -15.1685791016
-180830.797798 -22.7252197266
-180952.85706 -33.2354736328
-181074.916323 -46.0043945312
-181196.975586 -60.0346679688
-181319.034849 -74.1278076172
-181441.094111 -87.0080566406
-181563.153374 -97.4542236328
-181685.212637 -104.426757812
-181807.2719 -107.17578125
-181929.331163 -105.320800781
-182051.390425 -98.8913574219
-182173.449688 -88.3267822266
-182295.508951 -74.4343261719
-182417.568214 -58.3112792969
-182539.627476 -41.2379150391
-182661.686739 -24.5548095703
-182783.746002 -9.53564453125
-182905.805265 2.73168945312
-183027.864528 11.4438476562
-183149.92379 16.1483154297
-183271.983053 16.7764892578
-183394.042316 13.6372070312
-183516.101579 7.37353515625
-183638.160841 -1.11145019531
-183760.220104 -10.7512207031
-183882.279367 -20.4244384766
-184004.33863 -29.0645751953
-184126.397892 -35.7600097656
-184248.457155 -39.8327636719
-184370.516418 -40.8918457031
-184492.575681 -38.8549804688
-184614.634944 -33.9393310547
-184736.694206 -26.6242675781
-184858.753469 -17.5883789062
-184980.812732 -7.63549804688
-185102.871995 2.3896484375
-185224.931257 11.6813964844
-185346.99052 19.5411376953
-185469.049783 25.4307861328
-185591.109046 29.0024414062
-185713.168309 30.1062011719
-185835.227571 28.7766113281
-185957.286834 25.2006835938
-186079.346097 19.6748046875
-186201.40536 12.5545654297
-186323.464622 4.20825195312
-186445.523885 -5.02502441406
-186567.583148 -14.8626708984
-186689.642411 -25.0906982422
-186811.701673 -35.5622558594
-186933.760936 -46.1795654297
-187055.820199 -56.8664550781
-187177.879462 -67.53515625
-187299.938725 -78.0540771484
-187421.997987 -88.2210693359
-187544.05725 -97.7475585938
-187666.116513 -106.259765625
-187788.175776 -113.312011719
-187910.235038 -118.420166016
-188032.294301 -121.104248047
-188154.353564 -120.942016602
-188276.412827 -117.621337891
-188398.47209 -110.991943359
-188520.531352 -101.102416992
-188642.590615 -88.2231445312
-188764.649878 -72.8471679688
-188886.709141 -55.6710205078
-189008.768403 -37.5518798828
-189130.827666 -19.44921875
-189252.886929 -2.3515625
-189374.946192 12.8009033203
-189497.005454 25.1940917969
-189619.064717 34.2053222656
-189741.12398 39.4561767578
-189863.183243 40.8409423828
-189985.242506 38.5323486328
-190107.301768 32.9624023438
-190229.361031 24.7797851562
-190351.420294 14.7900390625
-190473.479557 3.88256835938
-190595.538819 -7.04602050781
-190717.598082 -17.1656494141
-190839.657345 -25.7775878906
-190961.716608 -32.3601074219
-191083.775871 -36.5968017578
-191205.835133 -38.3828125
-191327.894396 -37.8093261719
-191449.953659 -35.1302490234
-191572.012922 -30.7172851562
-191694.072184 -25.0083007812
-191816.131447 -18.4558105469
-191938.19071 -11.4814453125
-192060.249973 -4.44470214844
-192182.309235 2.37609863281
-192304.368498 8.78442382812
-192426.427761 14.650390625
-192548.487024 19.884765625
-192670.546287 24.4036865234
-192792.605549 28.0952148438
-192914.664812 30.7877197266
-193036.724075 32.2309570312
-193158.783338 32.0936279297
-193280.8426 29.9774169922
-193402.901863 25.4500732422
-193524.961126 18.0950927734
-193647.020389 7.57165527344
-193769.079652 -6.32092285156
-193891.138914 -23.58203125
-194013.198177 -43.9604492188
-194135.25744 -66.9241943359
-194257.316703 -91.6572265625
-194379.375965 -117.083251953
-194501.435228 -141.920410156
-194623.494491 -164.763671875
-194745.553754 -184.187255859
-194867.613016 -198.861328125
-194989.672279 -207.669555664
-195111.731542 -209.819580078
-195233.790805 -204.932617188
-195355.850068 -193.101806641
-195477.90933 -174.914916992
-195599.968593 -151.433837891
-195722.027856 -124.13269043
-195844.087119 -94.7966308594
-195966.146381 -65.3898925781
-196088.205644 -37.9041748047
-196210.264907 -14.1971435547
-196332.32417 4.15881347656
-196454.383433 16.0119628906
-196576.442695 20.7298583984
-196698.501958 18.2586669922
-196820.561221 9.13330078125
-196942.620484 -5.56213378906
-197064.679746 -24.2803955078
-197186.739009 -45.1370849609
-197308.798272 -66.0659179688
-197430.857535 -84.9895019531
-197552.916797 -99.9913330078
-197674.97606 -109.473632812
-197797.035323 -112.288452148
-197919.094586 -107.830200195
-198041.153849 -96.0809326172
-198163.213111 -77.6082763672
-198285.272374 -53.5130615234
-198407.331637 -25.333984375
-198529.3909 5.08215332031
-198651.450162 35.7340087891
-198773.509425 64.6276855469
-198895.568688 89.9356689453
-199017.627951 110.137695312
-199139.687214 124.132202148
-199261.746476 131.312866211
-199383.805739 131.599487305
-199505.865002 125.428222656
-199627.924265 113.69921875
-199749.983527 97.6889648438
-199872.04279 78.9362792969
-199994.102053 59.1125488281
-200116.161316 39.8854980469
-200238.220578 22.7907714844
-200360.279841 9.11853027344
-200482.339104 -0.174072265625
-200604.398367 -4.52221679688
-200726.45763 -3.7763671875
-200848.516892 1.80493164062
-200970.576155 11.5960693359
-201092.635418 24.6684570312
-201214.694681 39.8763427734
-201336.753943 55.953125
-201458.813206 71.6107177734
-201580.872469 85.6362304688
-201702.931732 96.9753417969
-201824.990995 104.801635742
-201947.050257 108.562744141
-202069.10952 108.006225586
-202191.168783 103.181030273
-202313.228046 94.4184570312
-202435.287308 82.2945556641
-202557.346571 67.5780029297
-202679.405834 51.16796875
-202801.465097 34.0278320312
-202923.524359 17.1175537109
-203045.583622 1.33215332031
-203167.642885 -12.5521240234
-203289.702148 -23.919921875
-203411.761411 -32.3449707031
-203533.820673 -37.6025390625
-203655.879936 -39.6696777344
-203777.939199 -38.7081298828
-203899.998462 -35.0369873047
-204022.057724 -29.095703125
-204144.116987 -21.4001464844
-204266.17625 -12.4965820312
-204388.235513 -2.91589355469
-204510.294776 6.86682128906
-204632.354038 16.4660644531
-204754.413301 25.6076660156
-204876.472564 34.1397705078
-204998.531827 42.0297851562
-205120.591089 49.3488769531
-205242.650352 56.2464599609
-205364.709615 62.9134521484
-205486.768878 69.5443115234
-205608.82814 76.2938232422
-205730.887403 83.2420654297
-205852.946666 90.3627929688
-205975.005929 97.5073242188
-206097.065192 104.400390625
-206219.124454 110.652587891
-206341.183717 115.789306641
-206463.24298 119.292602539
-206585.302243 120.654663086
-206707.361505 119.436035156
-206829.420768 115.324951172
-206951.480031 108.189941406
-207073.539294 98.119140625
-207195.598557 85.4432373047
-207317.657819 70.7359619141
-207439.717082 54.7911376953
-207561.776345 38.5753173828
-207683.835608 23.1607666016
-207805.89487 9.64172363281
-207927.954133 -0.958374023438
-208050.013396 -7.78100585938
-208172.072659 -10.2170410156
-208294.131921 -7.97729492188
-208416.191184 -1.13647460938
-208538.250447 9.85192871094
-208660.30971 24.1734619141
-208782.368973 40.7028808594
-208904.428235 58.0860595703
-209026.487498 74.8441162109
-209148.546761 89.4930419922
-209270.606024 100.668212891
-209392.665286 107.242675781
-209514.724549 108.427368164
-209636.783812 103.844360352
-209758.843075 93.5660400391
-209880.902338 78.1146240234
-210002.9616 58.4237060547
-210125.020863 35.7623291016
-210247.080126 11.6298828125
-210369.139389 -12.3687744141
-210491.198651 -34.6586914062
-210613.257914 -53.8226318359
-210735.317177 -68.7171630859
-210857.37644 -78.5599365234
-210979.435702 -82.9829101562
-211101.494965 -82.0466308594
-211223.554228 -76.2152099609
-211345.613491 -66.2947998047
-211467.672754 -53.3433837891
-211589.732016 -38.5587158203
-211711.791279 -23.1612548828
-211833.850542 -8.27917480469
-211955.909805 5.14929199219
-212077.969067 16.4487304688
-212200.02833 25.2464599609
-212322.087593 31.4763183594
-212444.146856 35.3489990234
-212566.206118 37.2913818359
-212688.265381 37.8634033203
-212810.324644 37.6645507812
-212932.383907 37.2393798828
-213054.44317 36.9953613281
-213176.502432 37.1433105469
-213298.561695 37.6654052734
-213420.620958 38.3195800781
-213542.680221 38.67578125
-213664.739483 38.1826171875
-213786.798746 36.2561035156
-213908.858009 32.37890625
-214030.917272 26.1997070312
-214152.976535 17.6176757812
-214275.035797 6.84094238281
-214397.09506 -5.587890625
-214519.154323 -18.8076171875
-214641.213586 -31.6947021484
-214763.272848 -42.9577636719
-214885.332111 -51.2603759766
-215007.391374 -55.3615722656
-215129.450637 -54.259765625
-215251.509899 -47.3226318359
-215373.569162 -34.3905029297
-215495.628425 -15.8382568359
-215617.687688 7.41137695312
-215739.746951 33.9304199219
-215861.806213 61.8791503906
-215983.865476 89.1474609375
-216105.924739 113.530273438
-216227.984002 132.921386719
-216350.043264 145.509399414
-216472.102527 149.954589844
-216594.16179 145.529663086
-216716.221053 132.210083008
-216838.280316 110.703979492
-216960.339578 82.4152832031
-217082.398841 49.3438720703
-217204.458104 13.9296875
-217326.517367 -21.1450195312
-217448.576629 -53.1805419922
-217570.635892 -79.685546875
-217692.695155 -98.5888671875
-217814.754418 -108.415161133
-217936.81368 -108.406494141
-218058.872943 -98.5826416016
-218180.932206 -79.7310791016
-218302.991469 -53.3308105469
-218425.050732 -21.4156494141
-218547.109994 13.607421875
-218669.169257 49.1705322266
-218791.22852 82.7630615234
-218913.287783 112.139526367
-219035.347045 135.495727539
-219157.406308 151.597900391
-219279.465571 159.854248047
-219401.524834 160.325073242
-219523.584097 153.671508789
-219645.643359 141.051269531
-219767.702622 123.973754883
-219889.761885 104.131347656
-220011.821148 83.2250976562
-220133.88041 62.80078125
-220255.939673 44.1165771484
-220377.998936 28.0496826172
-220500.058199 15.0531005859
-220622.117461 5.16369628906
-220744.176724 -1.94165039062
-220866.235987 -6.85131835938
-220988.29525 -10.2965087891
-221110.354513 -13.0196533203
-221232.413775 -15.6463623047
-221354.473038 -18.5819091797
-221476.532301 -21.9370117188
-221598.591564 -25.5013427734
-221720.650826 -28.759765625
-221842.710089 -30.9556884766
-221964.769352 -31.1903076172
-222086.828615 -28.55078125
-222208.887878 -22.2473144531
-222330.94714 -11.7467041016
-222453.006403 3.11450195312
-222575.065666 22.0532226562
-222697.124929 44.3072509766
-222819.184191 68.6547851562
-222941.243454 93.4859619141
-223063.302717 116.920043945
-223185.36198 136.960205078
-223307.421242 151.668823242
-223429.480505 159.348144531
-223551.539768 158.708251953
-223673.599031 149.00402832
-223795.658294 130.12890625
-223917.717556 102.653686523
-224039.776819 67.8063964844
-224161.836082 27.3937988281
-224283.895345 -16.3288574219
-224405.954607 -60.8283691406
-224528.01387 -103.487915039
-224650.073133 -141.810058594
-224772.132396 -173.607299805
-224894.191659 -197.165405273
-225016.250921 -211.362182617
-225138.310184 -215.737304688
-225260.369447 -210.502197266
-225382.42871 -196.493774414
-225504.487972 -175.079467773
-225626.547235 -148.020263672
-225748.606498 -117.308837891
-225870.665761 -84.9971923828
-225992.725023 -53.0303955078
-226114.784286 -23.1018066406
-226236.843549 3.45886230469
-226358.902812 25.7554931641
-226480.962075 43.3502197266
-226603.021337 56.2435302734
-226725.0806 64.8137207031
-226847.139863 69.7288818359
-226969.199126 71.8370361328
-227091.258388 72.0513916016
-227213.317651 71.2425537109
-227335.376914 70.1474609375
-227457.436177 69.3056640625
-227579.49544 69.0255126953
-227701.554702 69.3831787109
-227823.613965 70.2528076172
-227945.673228 71.3591308594
-228067.732491 72.3466796875
-228189.791753 72.8547363281
-228311.851016 72.5882568359
-228433.910279 71.3759765625
-228555.969542 69.2061767578
-228678.028804 66.2399902344
-228800.088067 62.7958984375
-228922.14733 59.3117675781
-229044.206593 56.2864990234
-229166.265856 54.2094726562
-229288.325118 53.4888916016
-229410.384381 54.3826904297
-229532.443644 56.9479980469
-229654.502907 61.0093994141
-229776.562169 66.1552734375
-229898.621432 71.7612304688
-230020.680695 77.0393066406
-230142.739958 81.1091308594
-230264.799221 83.0841064453
-230386.858483 82.162109375
-230508.917746 77.7122802734
-230630.977009 69.3502197266
-230753.036272 56.9897460938
-230875.095534 40.8686523438
-230997.154797 21.54296875
-231119.21406 -0.146362304688
-231241.273323 -23.1385498047
-231363.332585 -46.2349853516
-231485.391848 -68.1976318359
-231607.451111 -87.8511962891
-231729.510374 -104.178222656
-231851.569637 -116.401000977
-231973.628899 -124.040527344
-232095.688162 -126.948364258
-232217.747425 -125.307495117
-232339.806688 -119.604248047
-232461.86595 -110.57409668
-232583.925213 -99.1251220703
-232705.984476 -86.2514648438
-232828.043739 -72.9389648438
-232950.103002 -60.0798339844
-233072.162264 -48.3957519531
-233194.221527 -38.3843994141
-233316.28079 -30.2890625
-233438.340053 -24.0932617188
-233560.399315 -19.5440673828
-233682.458578 -16.1961669922
-233804.517841 -13.4741210938
-233926.577104 -10.7464599609
-234048.636366 -7.40283203125
-234170.695629 -2.92541503906
-234292.754892 3.048828125
-234414.814155 10.6840820312
-234536.873418 19.9235839844
-234658.93268 30.48828125
-234780.991943 41.8988037109
-234903.051206 53.5184326172
-235025.110469 64.609375
-235147.169731 74.4007568359
-235269.228994 82.1578369141
-235391.288257 87.2510986328
-235513.34752 89.2116699219
-235635.406783 87.7763671875
-235757.466045 82.9116210938
-235879.525308 74.8189697266
-236001.584571 63.9187011719
-236123.643834 50.8162841797
-236245.703096 36.251953125
-236367.762359 21.0402832031
-236489.821622 6.00268554688
-236611.880885 -8.09814453125
-236733.940147 -20.6199951172
-236855.99941 -31.0910644531
-236978.058673 -39.2448730469
-237100.117936 -45.0390625
-237222.177199 -48.6520996094
-237344.236461 -50.4639892578
-237466.295724 -51.0167236328
-237588.354987 -50.9619140625
-237710.41425 -50.9969482422
-237832.473512 -51.796875
-237954.532775 -53.9454345703
-238076.592038 -57.8729248047
-238198.651301 -63.8039550781
-238320.710564 -71.7220458984
-238442.769826 -81.3532714844
-238564.829089 -92.1707763672
-238686.888352 -103.421875
-238808.947615 -114.176147461
-238931.006877 -123.390014648
-239053.06614 -129.987670898
-239175.125403 -132.946655273
-239297.184666 -131.388671875
-239419.243928 -124.659667969
-239541.303191 -112.402587891
-239663.362454 -94.6063232422
-239785.421717 -71.6337890625
-239907.48098 -44.2196044922
-240029.540242 -13.4411621094
-240151.599505 19.3408203125
-240273.658768 52.5648193359
-240395.718031 84.5714111328
-240517.777293 113.717773438
-240639.836556 138.494506836
-240761.895819 157.637817383
-240883.955082 170.224121094
-241006.014345 175.742675781
-241128.073607 174.135253906
-241250.13287 165.803344727
-241372.192133 151.577148438
-241494.251396 132.651611328
-241616.310658 110.491333008
-241738.369921 86.7147216797
-241860.429184 62.9647216797
-241982.488447 40.7795410156
-242104.547709 21.4711914062
-242226.606972 6.02795410156
-242348.666235 -4.95629882812
-242470.725498 -11.3150634766
-242592.784761 -13.3034667969
-242714.844023 -11.5531005859
-242836.903286 -6.99353027344
-242958.962549 -0.7470703125
-243081.021812 5.99377441406
-243203.081074 12.0931396484
-243325.140337 16.58984375
-243447.1996 18.7954101562
-243569.258863 18.3629150391
-243691.318126 15.3179931641
-243813.377388 10.048828125
-243935.436651 3.25720214844
-244057.495914 -4.12585449219
-244179.555177 -11.0524902344
-244301.614439 -16.4816894531
-244423.673702 -19.5095214844
-244545.732965 -19.4831542969
-244667.792228 -16.0928955078
-244789.85149 -9.42761230469
-244911.910753 0.011962890625
-245033.970016 11.3448486328
-245156.029279 23.3853759766
-245278.088542 34.7540283203
-245400.147804 44.0169677734
-245522.207067 49.8358154297
-245644.26633 51.1163330078
-245766.325593 47.1389160156
-245888.384855 37.6560058594
-246010.444118 22.9454345703
-246132.503381 3.81457519531
-246254.562644 -18.4501953125
-246376.621907 -42.1843261719
-246498.681169 -65.486328125
-246620.740432 -86.3894042969
-246742.799695 -103.046386719
-246864.858958 -113.909912109
-246986.91822 -117.889770508
-247108.977483 -114.473999023
-247231.036746 -103.796264648
-247353.096009 -86.6462402344
-247475.155271 -64.4173583984
-247597.214534 -38.9975585938
-247719.273797 -12.6097412109
-247841.33306 12.3822021484
-247963.392323 33.6845703125
-248085.451585 49.2835693359
-248207.510848 57.6325683594
-248329.570111 57.8010253906
-248451.629374 49.5698242188
-248573.688636 33.4619140625
-248695.747899 10.7092285156
-248817.807162 -16.8460693359
-248939.866425 -46.9055175781
-249061.925688 -76.9080810547
-249183.98495 -104.248779297
-249306.044213 -126.501831055
-249428.103476 -141.626831055
-249550.162739 -148.14074707
-249672.222001 -145.242431641
-249794.281264 -132.874389648
-249916.340527 -111.72277832
-250038.39979 -83.1529541016
-250160.459052 -49.0891113281
-250282.518315 -11.8483886719
-250404.577578 26.0520019531
-250526.636841 62.1004638672
-250648.696104 93.9875488281
-250770.755366 119.78112793
-250892.814629 138.059692383
-251014.873892 148.000366211
-251136.933155 149.410400391
-251258.992417 142.70703125
-251381.05168 128.846679688
-251503.110943 109.214111328
-251625.170206 85.4854736328
-251747.229469 59.4747314453
-251869.288731 32.9832763672
-251991.347994 7.66198730469
-252113.407257 -15.1000976562
-252235.46652 -34.2556152344
-252357.525782 -49.1405029297
-252479.585045 -59.4775390625
-252601.644308 -65.34765625
-252723.703571 -67.1323242188
-252845.762833 -65.4376220703
-252967.822096 -61.0086669922
-253089.881359 -54.6451416016
-253211.940622 -47.1251220703
-253333.999885 -39.1447753906
-253456.059147 -31.2763671875
-253578.11841 -23.9483642578
-253700.177673 -17.4444580078
-253822.236936 -11.9189453125
-253944.296198 -7.42199707031
-254066.355461 -3.93139648438
-254188.414724 -1.3828125
-254310.473987 0.304809570312
-254432.53325 1.21374511719
-254554.592512 1.42248535156
-254676.651775 1.00939941406
-254798.711038 0.0677490234375
-254920.770301 -1.27844238281
-255042.829563 -2.85620117188
-255164.888826 -4.4306640625
-255286.948089 -5.70178222656
-255409.007352 -6.31115722656
-255531.066614 -5.86254882812
-255653.125877 -3.95532226562
-255775.18514 -0.224975585938
-255897.244403 5.60949707031
-256019.303666 13.6995849609
-256141.362928 24.0279541016
-256263.422191 36.3817138672
-256385.481454 50.3424072266
-256507.540717 65.2971191406
-256629.599979 80.4710693359
-256751.659242 94.9775390625
-256873.718505 107.887695312
-256995.777768 118.306274414
-257117.837031 125.451782227
-257239.896293 128.730102539
-257361.955556 127.795898438
-257484.014819 122.590209961
-257606.074082 113.356689453
-257728.133344 100.627075195
-257850.192607 85.1788330078
-257972.25187 67.9721679688
-258094.311133 50.0633544922
-258216.370395 32.5131835938
-258338.429658 16.2900390625
-258460.488921 2.1845703125
-258582.548184 -9.26037597656
-258704.607447 -17.7941894531
-258826.666709 -23.4739990234
-258948.725972 -26.6491699219
-259070.785235 -27.9171142578
-259192.844498 -28.0524902344
-259314.90376 -27.9200439453
-259436.963023 -28.3765869141
-259559.022286 -30.1770019531
-259681.081549 -33.8870849609
-259803.140811 -39.8200683594
-259925.200074 -47.99609375
-260047.259337 -58.1346435547
-260169.3186 -69.6756591797
-260291.377863 -81.8322753906
-260413.437125 -93.6645507812
-260535.496388 -104.171508789
-260657.555651 -112.387329102
-260779.614914 -117.477416992
-260901.674176 -118.819458008
-261023.733439 -116.065673828
-261145.792702 -109.177368164
-261267.851965 -98.4322509766
-261389.911228 -84.3994140625
-261511.97049 -67.8901367188
-261634.029753 -49.8861083984
-261756.089016 -31.4548339844
-261878.148279 -13.6590576172
-262000.207541 2.53015136719
-262122.266804 16.3084716797
-262244.326067 27.0952148438
-262366.38533 34.5672607422
-262488.444592 38.66796875
-262610.503855 39.5932617188
-262732.563118 37.7540283203
-262854.622381 33.7235107422
-262976.681644 28.1740722656
-263098.740906 21.8092041016
-263220.800169 15.3011474609
-263342.859432 9.23449707031
-263464.918695 4.06567382812
-263586.977957 0.096435546875
-263709.03722 -2.53393554688
-263831.096483 -3.84338378906
-263953.155746 -3.98510742188
-264075.215009 -3.22082519531
-264197.274271 -1.88415527344
-264319.333534 -0.347290039062
-264441.392797 1.01232910156
-264563.45206 1.83984375
-264685.511322 1.82177734375
-264807.570585 0.70068359375
-264929.629848 -1.71728515625
-265051.689111 -5.56079101562
-265173.748373 -10.8901367188
-265295.807636 -17.6987304688
-265417.866899 -25.908203125
-265539.926162 -35.3647460938
-265661.985425 -45.8314208984
-265784.044687 -56.9802246094
-265906.10395 -68.3851318359
-266028.163213 -79.5202636719
-266150.222476 -89.7653808594
-266272.281738 -98.4208984375
-266394.341001 -104.736572266
-266516.400264 -107.951293945
-266638.459527 -107.346191406
-266760.51879 -102.30456543
-266882.578052 -92.3771972656
-267004.637315 -77.3453369141
-267126.696578 -57.2738037109
-267248.755841 -32.5505371094
-267370.815103 -3.90222167969
-267492.874366 27.6145019531
-267614.933629 60.6530761719
-267736.992892 93.6430664062
-267859.052154 124.883544922
-267981.111417 152.656005859
-268103.17068 175.347167969
-268225.229943 191.57434082
-268347.289206 200.299316406
-268469.348468 200.922363281
-268591.407731 193.345581055
-268713.466994 177.998657227
-268835.526257 155.823120117
-268957.585519 128.215209961
-269079.644782 96.9301757812
-269201.704045 63.9561767578
-269323.763308 31.3660888672
-269445.822571 1.16357421875
-269567.881833 -24.8670654297
-269689.941096 -45.2932128906
-269812.000359 -59.1335449219
-269934.059622 -65.9215087891
-270056.118884 -65.7229003906
-270178.178147 -59.1091308594
-270300.23741 -47.0872802734
-270422.296673 -30.9968261719
-270544.355935 -12.3801269531
-270666.415198 7.15673828125
-270788.474461 26.0848388672
-270910.533724 43.0748291016
-271032.592987 57.0969238281
-271154.652249 67.4841308594
-271276.711512 73.9581298828
-271398.770775 76.6151123047
-271520.830038 75.875
-271642.8893 72.4020996094
-271764.948563 67.0073242188
-271887.007826 60.5421142578
-272009.067089 53.796875
-272131.126352 47.4158935547
-272253.185614 41.8356933594
-272375.244877 37.2550048828
-272497.30414 33.6352539062
-272619.363403 30.7344970703
-272741.422665 28.1650390625
-272863.481928 25.4696044922
-272985.541191 22.2043457031
-273107.600454 18.0197753906
-273229.659716 12.7254638672
-273351.718979 6.3359375
-273473.778242 -0.914184570312
-273595.837505 -8.58508300781
-273717.896768 -16.0738525391
-273839.95603 -22.6831054688
-273962.015293 -27.7047119141
-274084.074556 -30.5102539062
-274206.133819 -30.6363525391
-274328.193081 -27.8555908203
-274450.252344 -22.2219238281
-274572.311607 -14.0864257812
-274694.37087 -4.07824707031
-274816.430133 6.94604492188
-274938.489395 17.9829101562
-275060.548658 27.9810791016
-275182.607921 35.9510498047
-275304.667184 41.0725097656
-275426.726446 42.7878417969
-275548.785709 40.8703613281
-275670.844972 35.4611816406
-275792.904235 27.0675048828
-275914.963497 16.5244140625
-276037.02276 4.92016601562
-276159.082023 -6.50280761719
-276281.141286 -16.4666748047
-276403.200549 -23.7795410156
-276525.259811 -27.4509277344
-276647.319074 -26.7850341797
-276769.378337 -21.4467773438
-276891.4376 -11.4899902344
-277013.496862 2.65295410156
-277135.556125 20.2181396484
-277257.615388 40.1903076172
-277379.674651 61.4035644531
-277501.733914 82.6561279297
-277623.793176 102.821289062
-277745.852439 120.947021484
-277867.911702 136.329345703
-277989.970965 148.556640625
-278112.030227 157.515625
-278234.08949 163.363891602
-278356.148753 166.470458984
-278478.208016 167.333007812
-278600.267278 166.484375
-278722.326541 164.396850586
-278844.385804 161.401489258
-278966.445067 157.627563477
-279088.50433 152.974975586
-279210.563592 147.122436523
-279332.622855 139.569702148
-279454.682118 129.713500977
-279576.741381 116.943359375
-279698.800643 100.752319336
-279820.859906 80.8427734375
-279942.919169 57.2200927734
-280064.978432 30.2559814453
-280187.037695 0.715454101562
-280309.096957 -30.2591552734
-280431.15622 -61.2103271484
-280553.215483 -90.4644775391
-280675.274746 -116.267333984
-280797.334008 -136.935546875
-280919.393271 -151.014648438
-281041.452534 -157.424438477
-281163.511797 -155.576782227
-281285.571059 -145.453857422
-281407.630322 -127.635498047
-281529.689585 -103.272216797
-281651.748848 -74.0051269531
-281773.808111 -41.8391113281
-281895.867373 -8.97924804688
-282017.926636 22.3509521484
-282139.985899 50.0963134766
-282262.045162 72.5384521484
-282384.104424 88.4353027344
-282506.163687 97.1130371094
-282628.22295 98.5047607422
-282750.282213 93.130859375
-282872.341476 82.0244140625
-282994.400738 66.6094970703
-283116.460001 48.5466308594
-283238.519264 29.5584716797
-283360.578527 11.2587890625
-283482.637789 -5.00146484375
-283604.697052 -18.2537841797
-283726.756315 -27.9846191406
-283848.815578 -34.1550292969
-283970.87484 -37.1656494141
-284092.934103 -37.7738037109
-284214.993366 -36.9691162109
-284337.052629 -35.8266601562
-284459.111892 -35.3519287109
-284581.171154 -36.3369140625
-284703.230417 -39.2426757812
-284825.28968 -44.1247558594
-284947.348943 -50.6077880859
-285069.408205 -57.9143066406
-285191.467468 -64.9454345703
-285313.526731 -70.4039306641
-285435.585994 -72.9467773438
-285557.645257 -71.3513183594
-285679.704519 -64.6748046875
-285801.763782 -52.3890380859
-285923.823045 -34.4765625
-286045.882308 -11.4727783203
-286167.94157 15.5489501953
-286290.000833 45.0523681641
-286412.060096 75.1643066406
-286534.119359 103.842407227
-286656.178621 129.06628418
-286778.237884 149.032958984
-286900.297147 162.335693359
-287022.35641 168.108886719
-287144.415673 166.121582031
-287266.474935 156.808837891
-287388.534198 141.23815918
-287510.593461 121.012573242
-287632.652724 98.1179199219
-287754.711986 74.7318115234
-287876.771249 53.0119628906
-287998.830512 34.8845214844
-288120.889775 21.8558349609
-288242.949038 14.8648681641
-288365.0083 14.1945800781
-288487.067563 19.4477539062
-288609.126826 29.5941162109
-288731.186089 43.0814208984
-288853.245351 58.0004882812
-288975.304614 72.2877197266
-289097.363877 83.9437255859
-289219.42314 91.2454833984
-289341.482402 92.9324951172
-289463.541665 88.3424072266
-289585.600928 77.4895019531
-289707.660191 61.0689697266
-289829.719454 40.3947753906
-289951.778716 17.2690429688
-290073.837979 -6.19604492188
-290195.897242 -27.7939453125
-290317.956505 -45.4466552734
-290440.015767 -57.4205322266
-290562.07503 -62.5057373047
-290684.134293 -60.1459960938
-290806.193556 -50.5026855469
-290928.252819 -34.4461669922
-291050.312081 -13.4780273438
-291172.371344 10.4112548828
-291294.430607 34.935546875
-291416.48987 57.7322998047
-291538.549132 76.59375
-291660.608395 89.6800537109
-291782.667658 95.6977539062
-291904.726921 94.021484375
-292026.786183 84.7521972656
-292148.845446 68.7006835938
-292270.904709 47.3018798828
-292392.963972 22.4682617188
-292515.023235 -3.60314941406
-292637.082497 -28.6510009766
-292759.14176 -50.5729980469
-292881.201023 -67.6322021484
-293003.260286 -78.6236572266
-293125.319548 -82.9852294922
-293247.378811 -80.8428955078
-293369.438074 -72.9853515625
-293491.497337 -60.7689208984
-293613.5566 -45.9688720703
-293735.615862 -30.5845947266
-293857.675125 -16.625
-293979.734388 -5.89331054688
-294101.793651 0.205688476562
-294223.852913 0.817626953125
-294345.912176 -4.26708984375
-294467.971439 -14.5876464844
-294590.030702 -29.0538330078
-294712.089964 -46.0555419922
-294834.149227 -63.6251220703
-294956.20849 -79.6409912109
-295078.267753 -92.0460205078
-295200.327016 -99.0649414062
-295322.386278 -99.3946533203
-295444.445541 -92.349609375
-295566.504804 -77.9476318359
-295688.564067 -56.9255371094
-295810.623329 -30.6840820312
-295932.682592 -1.16577148438
-296054.741855 29.3225097656
-296176.801118 58.3258056641
-296298.860381 83.4750976562
-296420.919643 102.716796875
-296542.978906 114.515869141
-296665.038169 118.011474609
-296787.097432 113.111572266
-296909.156694 100.514526367
-297031.215957 81.6571044922
-297153.27522 58.5922851562
-297275.334483 33.8063964844
-297397.393745 9.9931640625
-297519.453008 -10.1936035156
-297641.512271 -24.3885498047
-297763.571534 -30.7397460938
-297885.630797 -28.0899658203
-298007.690059 -16.0971679688
-298129.749322 4.71606445312
-298251.808585 32.9923095703
-298373.867848 66.6401367188
-298495.92711 103.004516602
-298617.986373 139.0859375
-298740.045636 171.793579102
-298862.104899 198.206542969
-298984.164162 215.823608398
-299106.223424 222.777709961
-299228.282687 217.997924805
-299350.34195 201.30480957
-299472.401213 173.430786133
-299594.460475 135.966064453
-299716.519738 91.2322998047
-299838.579001 42.0994873047
-299960.638264 -8.24182128906
-300082.697526 -56.5303955078
-300204.756789 -99.6857910156
-300326.816052 -135.041625977
-300448.875315 -160.538818359
-300570.934578 -174.866577148
-300692.99384 -177.537841797
-300815.053103 -168.897705078
-300937.112366 -150.063720703
-301059.171629 -122.805419922
-301181.230891 -89.3775634766
-301303.290154 -52.3201904297
-301425.349417 -14.24609375
-301547.40868 22.3687744141
-301669.467943 55.3688964844
-301791.527205 83.0682373047
-301913.586468 104.347167969
-302035.645731 118.697631836
-302157.704994 126.209228516
-302279.764256 127.504516602
-302401.823519 123.630249023
-302523.882782 115.918823242
-302645.942045 105.83190918
-302768.001307 94.8044433594
-302890.06057 84.1036376953
-303012.119833 74.7144775391
-303134.179096 67.2641601562
-303256.238359 61.9887695312
-303378.297621 58.7449951172
-303500.356884 57.0629882812
-303622.416147 56.2332763672
-303744.47541 55.4157714844
-303866.534672 53.7600097656
-303988.593935 50.5223388672
-304110.653198 45.1650390625
-304232.712461 37.4306640625
-304354.771724 27.3795166016
-304476.830986 15.3889160156
-304598.890249 2.11291503906
-304720.949512 -11.5909423828
-304843.008775 -24.7618408203
-304965.068037 -36.4508056641
-305087.1273 -45.8363037109
-305209.186563 -52.3302001953
-305331.245826 -55.6591796875
-305453.305088 -55.9117431641
-305575.364351 -53.5477294922
-305697.423614 -49.3635253906
-305819.482877 -44.4177246094
-305941.54214 -39.9240722656
-306063.601402 -37.1219482422
-306185.660665 -37.1352539062
-306307.719928 -40.8385009766
-306429.779191 -48.7397460938
-306551.838453 -60.8989257812
-306673.897716 -76.88671875
-306795.956979 -95.7922363281
-306918.016242 -116.282104492
-307040.075504 -136.704833984
-307162.134767 -155.232177734
-307284.19403 -170.027099609
-307406.253293 -179.419433594
-307528.312556 -182.074462891
-307650.371818 -177.136962891
-307772.431081 -164.335083008
-307894.490344 -144.033691406
-308016.549607 -117.229980469
-308138.608869 -85.4886474609
-308260.668132 -50.8236083984
-308382.727395 -15.5345458984
-308504.786658 17.9885253906
-308626.845921 47.4721679688
-308748.905183 70.9600830078
-308870.964446 86.9896240234
-308993.023709 94.7249755859
-309115.082972 94.033203125
-309237.142234 85.5014648438
-309359.201497 70.3823242188
-309481.26076 50.4832763672
-309603.320023 28.0007324219
-309725.379285 5.32092285156
-309847.438548 -15.1997070312
-309969.497811 -31.4483642578
-310091.557074 -41.7481689453
-310213.616337 -45.0089111328
-310335.675599 -40.8223876953
-310457.734862 -29.4925537109
-310579.794125 -11.9992675781
-310701.853388 10.1007080078
-310823.91265 34.8272705078
-310945.971913 59.9666748047
-311068.031176 83.2829589844
-311190.090439 102.726928711
-311312.149702 116.623413086
-311434.208964 123.821044922
-311556.268227 123.787719727
-311678.32749 116.644042969
-311800.386753 103.133789062
-311922.446015 84.5340576172
-312044.505278 62.5142822266
-312166.564541 38.9631347656
-312288.623804 15.7950439453
-312410.683066 -5.23706054688
-312532.742329 -22.7095947266
-312654.801592 -35.65625
-312776.860855 -43.6453857422
-312898.920118 -46.7994384766
-313020.97938 -45.7563476562
-313143.038643 -41.5771484375
-313265.097906 -35.6119384766
-313387.157169 -29.3367919922
-313509.216431 -24.18359375
-313631.275694 -21.3770751953
-313753.334957 -21.7995605469
-313875.39422 -25.8955078125
-313997.453483 -33.6274414062
-314119.512745 -44.4860839844
-314241.572008 -57.5544433594
-314363.631271 -71.6158447266
-314485.690534 -85.2962646484
-314607.749796 -97.2227783203
-314729.809059 -106.181884766
-314851.868322 -111.258911133
-314973.927585 -111.942871094
-315095.986847 -108.185424805
-315218.04611 -100.408813477
-315340.105373 -89.4566650391
-315462.164636 -76.4995117188
-315584.223899 -62.8990478516
-315706.283161 -50.0510253906
-315828.342424 -39.2204589844
-315950.401687 -31.3889160156
-316072.46095 -27.1322021484
-316194.520212 -26.5397949219
-316316.579475 -29.1882324219
-316438.638738 -34.1713867188
-316560.698001 -40.1846923828
-316682.757264 -45.6566162109
-316804.816526 -48.9135742188
-316926.875789 -48.3604736328
-317048.935052 -42.6590576172
-317170.994315 -30.8853759766
-317293.053577 -12.6478271484
-317415.11284 11.845703125
-317537.172103 41.7802734375
-317659.231366 75.7861328125
-317781.290628 112.048950195
-317903.349891 148.463867188
-318025.409154 182.821044922
-318147.468417 213.003051758
-318269.52768 237.173950195
-318391.586942 253.940917969
-318513.646205 262.473754883
-318635.705468 262.569458008
-318757.764731 254.655029297
-318879.823993 239.73046875
-319001.883256 219.256958008
-319123.942519 195.004272461
-319246.001782 168.871337891
-319368.061045 142.700805664
-319490.120307 118.105957031
-319612.17957 96.328125
-319734.238833 78.138671875
-319856.298096 63.7950439453
-319978.357358 53.0554199219
-320100.416621 45.2463378906
-320222.475884 39.3784179688
-320344.535147 34.2937011719
-320466.594409 28.8286132812
-320588.653672 21.9737548828
-320710.712935 13.0125732422
-320832.772198 1.62316894531
-320954.831461 -12.0682373047
-321076.890723 -27.4903564453
-321198.949986 -43.6807861328
-321321.009249 -59.3927001953
-321443.068512 -73.2349853516
-321565.127774 -83.8374023438
-321687.187037 -90.0145263672
-321809.2463 -90.91796875
-321931.305563 -86.1533203125
-322053.364826 -75.8510742188
-322175.424088 -60.6822509766
-322297.483351 -41.8153076172
-322419.542614 -20.8176269531
-322541.601877 0.48779296875
-322663.661139 20.1989746094
-322785.720402 36.5209960938
-322907.779665 47.9503173828
-323029.838928 53.4299316406
-323151.89819 52.4642333984
-323273.957453 45.1787109375
-323396.016716 32.3168945312
-323518.075979 15.1762695312
-323640.135242 -4.5126953125
-323762.194504 -24.7521972656
-323884.253767 -43.4715576172
-324006.31303 -58.7290039062
-324128.372293 -68.9024658203
-324250.431555 -72.8514404297
-324372.490818 -70.0274658203
-324494.550081 -60.5313720703
-324616.609344 -45.1020507812
-324738.668607 -25.0455322266
-324860.727869 -2.10717773438
-324982.787132 21.6978759766
-325104.846395 44.2801513672
-325226.905658 63.6752929688
-325348.96492 78.2313232422
-325471.024183 86.7601318359
-325593.083446 88.6428222656
-325715.142709 83.8776855469
-325837.201971 73.0642089844
-325959.261234 57.330078125
-326081.320497 38.2065429688
-326203.37976 17.4649658203
-326325.439023 -3.06408691406
-326447.498285 -21.6761474609
-326569.557548 -36.9587402344
-326691.616811 -47.9235839844
-326813.676074 -54.0927734375
-326935.735336 -55.5285644531
-327057.794599 -52.806640625
-327179.853862 -46.9362792969
-327301.913125 -39.2354736328
-327423.972388 -31.1771240234
-327546.03165 -24.2194824219
-327668.090913 -19.640625
-327790.150176 -18.3953857422
-327912.209439 -21.0061035156
-328034.268701 -27.4996337891
-328156.327964 -37.3990478516
-328278.387227 -49.7647705078
-328400.44649 -63.2868652344
-328522.505752 -76.4127197266
-328644.565015 -87.5026855469
-328766.624278 -94.9921875
-328888.683541 -97.5484619141
-329010.742804 -94.205078125
-329132.802066 -84.4594726562
-329254.861329 -68.3283691406
-329376.920592 -46.3533935547
-329498.979855 -19.5574951172
-329621.039117 10.6398925781
-329743.09838 42.5446777344
-329865.157643 74.3297119141
-329987.216906 104.186035156
-330109.276169 130.467407227
-330231.335431 151.816894531
-330353.394694 167.262084961
-330475.453957 176.274902344
-330597.51322 178.789428711
-330719.572482 175.180053711
-330841.631745 166.202758789
-330963.691008 152.909667969
-331085.750271 136.541992188
-331207.809533 118.416992188
-331329.868796 99.8171386719
-331451.928059 81.8905029297
-331573.987322 65.5744628906
-331696.046585 51.5419921875
-331818.105847 40.1783447266
-331940.16511 31.5849609375
-332062.224373 25.6075439453
-332184.283636 21.8834228516
-332306.342898 19.9024658203
-332428.402161 19.0738525391
-332550.461424 18.7912597656
-332672.520687 18.4914550781
-332794.57995 17.7022705078
-332916.639212 16.076171875
-333038.698475 13.4091796875
-333160.757738 9.64587402344
-333282.817001 4.87268066406
-333404.876263 -0.698486328125
-333526.935526 -6.751953125
-333648.994789 -12.892578125
-333771.054052 -18.6713867188
-333893.113314 -23.609375
-334015.172577 -27.2189941406
-334137.23184 -29.0247802734
-334259.291103 -28.5821533203
-334381.350366 -25.4981689453
-334503.409628 -19.4509277344
-334625.468891 -10.2125244141
-334747.528154 2.32604980469
-334869.587417 18.1314697266
-334991.646679 37.0040283203
-335113.705942 58.5590820312
-335235.765205 82.2159423828
-335357.824468 107.199462891
-335479.883731 132.553222656
-335601.942993 157.171508789
-335724.002256 179.846435547
-335846.061519 199.330444336
-335968.120782 214.413330078
-336090.180044 224.004882812
-336212.239307 227.219726562
-336334.29857 223.456787109
-336456.357833 212.464111328
-336578.417095 194.384155273
-336700.476358 169.773681641
-336822.535621 139.590454102
-336944.594884 105.15246582
-337066.654147 68.0645751953
-337188.713409 30.1197509766
-337310.772672 -6.81665039062
-337432.831935 -40.9346923828
-337554.891198 -70.6049804688
-337676.95046 -94.4951171875
-337799.009723 -111.662353516
-337921.068986 -121.618896484
-338043.128249 -124.361083984
-338165.187512 -120.360229492
-338287.246774 -110.51574707
-338409.306037 -96.0750732422
-338531.3653 -78.5252685547
-338653.424563 -59.4680175781
-338775.483825 -40.4884033203
-338897.543088 -23.0272216797
-339019.602351 -8.26928710938
-339141.661614 2.94116210938
-339263.720876 10.1571044922
-339385.780139 13.3438720703
-339507.839402 12.8623046875
-339629.898665 9.41528320312
-339751.957928 3.96691894531
-339874.01719 -2.35778808594
-339996.076453 -8.384765625
-340118.135716 -13.0014648438
-340240.194979 -15.2573242188
-340362.254241 -14.4464111328
-340484.313504 -10.1641845703
-340606.372767 -2.33422851562
-340728.43203 8.79382324219
-340850.491293 22.6759033203
-340972.550555 38.5286865234
-341094.609818 55.4035644531
-341216.669081 72.2694091797
-341338.728344 88.0987548828
-341460.787606 101.947631836
-341582.846869 113.023681641
-341704.906132 120.736083984
-341826.965395 124.726318359
-341949.024657 124.876708984
-342071.08392 121.299804688
-342193.143183 114.309448242
-342315.202446 104.380859375
-342437.261709 92.1007080078
-342559.320971 78.1157226562
-342681.380234 63.0834960938
-342803.439497 47.6286621094
-342925.49876 32.3083496094
-343047.558022 17.5880126953
-343169.617285 3.82800292969
-343291.676548 -8.7197265625
-343413.735811 -19.9073486328
-343535.795074 -29.6787109375
-343657.854336 -38.0552978516
-343779.913599 -45.1180419922
-343901.972862 -50.9914550781
-344024.032125 -55.8240966797
-344146.091387 -59.7756347656
-344268.15065 -63.0010986328
-344390.209913 -65.6383056641
-344512.269176 -67.7945556641
-344634.328438 -69.5349121094
-344756.387701 -70.8712158203
-344878.446964 -71.7514648438
-345000.506227 -72.0521240234
-345122.56549 -71.5749511719
-345244.624752 -70.0484619141
-345366.684015 -67.1385498047
-345488.743278 -62.4644775391
-345610.802541 -55.6276855469
-345732.861803 -46.2465820312
-345854.921066 -33.998046875
-345976.980329 -18.6645507812
-346099.039592 -0.17822265625
-346221.098855 21.3377685547
-346343.158117 45.5394287109
-346465.21738 71.8460693359
-346587.276643 99.4448242188
-346709.335906 127.314453125
-346831.395168 154.274169922
-346953.454431 179.049560547
-347075.513694 200.358154297
-347197.572957 217.004760742
-347319.632219 227.977661133
-347441.691482 232.542480469
-347563.750745 230.318847656
-347685.810008 221.334228516
-347807.869271 206.047485352
-347929.928533 185.338623047
-348051.987796 160.4609375
-348174.047059 132.960693359
-348296.106322 104.566162109
-348418.165584 77.0571289062
-348540.224847 52.1235351562
-348662.28411 31.2271728516
-348784.343373 15.4782714844
-348906.402636 5.53771972656
-349028.461898 1.55712890625
-349150.521161 3.1611328125
-349272.580424 9.47595214844
-349394.639687 19.2032470703
-349516.698949 30.7321777344
-349638.758212 42.2816162109
-349760.817475 52.0607910156
-349882.876738 58.4311523438
-350004.936 60.0584716797
-350126.995263 56.0379638672
-350249.054526 45.9825439453
-350371.113789 30.064453125
-350493.173052 9.00866699219
-350615.232314 -15.9655761719
-350737.291577 -43.2473144531
-350859.35084 -70.96875
-350981.410103 -97.1674804688
-351103.469365 -119.952270508
-351225.528628 -137.664306641
-351347.587891 -149.015380859
-351469.647154 -153.190551758
-351591.706417 -149.91015625
-351713.765679 -139.442504883
-351835.824942 -122.567504883
-351957.884205 -100.498291016
-352079.943468 -74.7679443359
-352202.00273 -47.0909423828
-352324.061993 -19.216796875
-352446.121256 7.21362304688
-352568.180519 30.7932128906
-352690.239781 50.4459228516
-352812.299044 65.48828125
-352934.358307 75.6497802734
-353056.41757 81.0543212891
-353178.476833 82.1663818359
-353300.536095 79.7086181641
-353422.595358 74.5638427734
-353544.654621 67.6688232422
-353666.713884 59.9154052734
-353788.773146 52.0677490234
-353910.832409 44.7015380859
-354032.891672 38.1741943359
-354154.950935 32.6240234375
-354277.010197 27.9973144531
-354399.06946 24.0982666016
-354521.128723 20.6528320312
-354643.187986 17.3790283203
-354765.247249 14.0515136719
-354887.306511 10.5538330078
-355009.365774 6.91003417969
-355131.425037 3.29370117188
-355253.4843 0.0091552734375
-355375.543562 -2.54772949219
-355497.602825 -3.94873046875
-355619.662088 -3.80041503906
-355741.721351 -1.81359863281
-355863.780614 2.13610839844
-355985.839876 7.96350097656
-356107.899139 15.3546142578
-356229.958402 23.7728271484
-356352.017665 32.4949951172
-356474.076927 40.6727294922
-356596.13619 47.4138183594
-356718.195453 51.8742675781
-356840.254716 53.3526611328
-356962.313978 51.3752441406
-357084.373241 45.7609863281
-357206.432504 36.6604003906
-357328.491767 24.560546875
-357450.55103 10.2552490234
-357572.610292 -5.21728515625
-357694.669555 -20.6654052734
-357816.728818 -34.8532714844
-357938.788081 -46.619140625
-358060.847343 -54.9909667969
-358182.906606 -59.2845458984
-358304.965869 -59.1776123047
-358427.025132 -54.7489013672
-358549.084395 -46.4787597656
-358671.143657 -35.2106933594
-358793.20292 -22.0767822266
-358915.262183 -8.39221191406
-359037.321446 4.46630859375
-359159.380708 15.1922607422
-359281.439971 22.6733398438
-359403.499234 26.0981445312
-359525.558497 25.0343017578
-359647.617759 19.4714355469
-359769.677022 9.822265625
-359891.736285 -3.11511230469
-360013.795548 -18.2315673828
-360135.854811 -34.2097167969
-360257.914073 -49.64453125
-360379.973336 -63.1713867188
-360502.032599 -73.5874023438
-360624.091862 -79.9553222656
-360746.151124 -81.6805419922
-360868.210387 -78.5548095703
-360990.26965 -70.7631835938
-361112.328913 -58.8544921875
-361234.388176 -43.6810302734
-361356.447438 -26.3120117188
-361478.506701 -7.93286132812
-361600.565964 10.2600097656
-361722.625227 27.1607666016
-361844.684489 41.8383789062
-361966.743752 53.6008300781
-362088.803015 62.0308837891
-362210.862278 66.9948730469
-362332.92154 68.6245117188
-362454.980803 67.2742919922
-362577.040066 63.4666748047
-362699.099329 57.82421875
-362821.158592 51.0047607422
-362943.217854 43.6411132812
-363065.277117 36.2939453125
-363187.33638 29.4219970703
-363309.395643 23.3685302734
-363431.454905 18.3653564453
-363553.514168 14.5512695312
-363675.573431 11.9974365234
-363797.632694 10.7387695312
-363919.691957 10.7998046875
-364041.751219 12.2154541016
-364163.810482 15.0388183594
-364285.869745 19.3365478516
-364407.929008 25.1728515625
-364529.98827 32.5815429688
-364652.047533 41.5341796875
-364774.106796 51.9069824219
-364896.166059 63.4545898438
-365018.225321 75.7944335938
-365140.284584 88.4077148438
-365262.343847 100.657470703
-365384.40311 111.827026367
-365506.462373 121.172607422
-365628.521635 127.989624023
-365750.580898 131.681640625
-365872.640161 131.829223633
-365994.699424 128.245239258
-366116.758686 121.013916016
-366238.817949 110.504760742
-366360.877212 97.3591308594
-366482.936475 82.4483642578
-366604.995738 66.8068847656
-366727.055 51.5447998047
-366849.114263 37.7492675781
-366971.173526 26.3833007812
-367093.232789 18.1942138672
-367215.292051 13.6395263672
-367337.351314 12.8403320312
-367459.410577 15.5693359375
-367581.46984 21.2722167969
-367703.529102 29.1242675781
-367825.588365 38.1166992188
-367947.647628 47.1632080078
-368069.706891 55.2164306641
-368191.766154 61.3825683594
-368313.825416 65.0209960938
-368435.884679 65.8181152344
-368557.943942 63.8256835938
-368680.003205 59.4609375
-368802.062467 53.4638671875
-368924.12173 46.8190917969
-369046.180993 40.6463623047
-369168.240256 36.0733642578
-369290.299519 34.1019287109
-369412.358781 35.4854736328
-369534.418044 40.6254882812
-369656.477307 49.5061035156
-369778.53657 61.6705322266
-369900.595832 76.2419433594
-370022.655095 91.9949951172
-370144.714358 107.462646484
-370266.773621 121.076660156
-370388.832883 131.322753906
-370510.892146 136.896118164
-370632.951409 136.842163086
-370755.010672 130.666259766
-370877.069935 118.400390625
-370999.129197 100.619750977
-371121.18846 78.4052734375
-371243.247723 53.2551269531
-371365.306986 26.9545898438
-371487.366248 1.41296386719
-371609.425511 -21.5124511719
-371731.484774 -40.189453125
-371853.544037 -53.3642578125
-371975.6033 -60.2783203125
-372097.662562 -60.7373046875
-372219.721825 -55.1232910156
-372341.781088 -44.3505859375
-372463.840351 -29.7685546875
-372585.899613 -13.0203857422
-372707.958876 4.12744140625
-372830.018139 19.9672851562
-372952.077402 33.0251464844
-373074.136664 42.2113037109
-373196.195927 46.9294433594
-373318.25519 47.1348876953
-373440.314453 43.3321533203
-373562.373716 36.5159912109
-373684.432978 28.0582275391
-373806.492241 19.5535888672
-373928.551504 12.6402587891
-374050.610767 8.81335449219
-374172.670029 9.25036621094
-374294.729292 14.6682128906
-374416.788555 25.2272949219
-374538.847818 40.4893798828
-374660.907081 59.4426269531
-374782.966343 80.5819091797
-374905.025606 102.04675293
-375027.084869 121.796020508
-375149.144132 137.807495117
-375271.203394 148.280029297
-375393.262657 151.818603516
-375515.32192 147.583862305
-375637.381183 135.391357422
-375759.440445 115.749023438
-375881.499708 89.8297119141
-376003.558971 59.3812255859
-376125.618234 26.5804443359
-376247.677497 -6.15185546875
-376369.736759 -36.3621826172
-376491.796022 -61.7751464844
-376613.855285 -80.4915771484
-376735.914548 -91.1488037109
-376857.97381 -93.0335693359
-376980.033073 -86.1334228516
-377102.092336 -71.1265869141
-377224.151599 -49.3094482422
-377346.210862 -22.4716796875
-377468.270124 7.26867675781
-377590.329387 37.6536865234
-377712.38865 66.4786376953
-377834.447913 91.7718505859
-377956.507175 111.946166992
-378078.566438 125.905151367
-378200.625701 133.100463867
-378322.684964 133.534545898
-378444.744226 127.712402344
-378566.803489 116.550048828
-378688.862752 101.250610352
-378810.922015 83.1644287109
-378932.981278 63.6469726562
-379055.04054 43.9311523438
-379177.099803 25.0251464844
-379299.159066 7.64733886719
-379421.218329 -7.79821777344
-379543.277591 -21.2062988281
-379665.336854 -32.7171630859
-379787.396117 -42.6353759766
-379909.45538 -51.3348388672
-380031.514643 -59.1578369141
-380153.573905 -66.3269042969
-380275.633168 -72.8778076172
-380397.692431 -78.6240234375
-380519.751694 -83.1583251953
-380641.810956 -85.8896484375
-380763.870219 -86.1157226562
-380885.929482 -83.1176757812
-381007.988745 -76.2716064453
-381130.048007 -65.1579589844
-381252.10727 -49.6599121094
-381374.166533 -30.0340576172
-381496.225796 -6.94616699219
-381618.285059 18.5362548828
-381740.344321 44.9968261719
-381862.403584 70.7629394531
-381984.462847 94.0357666016
-382106.52211 113.041748047
-382228.581372 126.191772461
-382350.640635 132.236816406
-382472.699898 130.396850586
-382594.759161 120.456787109
-382716.818424 102.813598633
-382838.877686 78.4718017578
-382960.936949 48.9835205078
-383082.996212 16.3380126953
-383205.055475 -17.1877441406
-383327.114737 -49.2099609375
-383449.174 -77.4285888672
-383571.233263 -99.8139648438
-383693.292526 -114.772094727
-383815.351788 -121.271728516
-383937.411051 -118.925415039
-384059.470314 -108.012695312
-384181.529577 -89.4476318359
-384303.58884 -64.6923828125
-384425.648102 -35.6247558594
-384547.707365 -4.3740234375
-384669.766628 26.8618164062
-384791.825891 55.9995117188
-384913.885153 81.2371826172
-385035.944416 101.190795898
-385158.003679 114.989990234
-385280.062942 122.322265625
-385402.122205 123.426513672
-385524.181467 119.036376953
-385646.24073 110.282104492
-385768.299993 98.5592041016
-385890.359256 85.3797607422
-386012.418518 72.2200927734
-386134.477781 60.3807373047
-386256.537044 50.8686523438
-386378.596307 44.3160400391
-386500.655569 40.9385986328
-386622.714832 40.5389404297
-386744.774095 42.5491943359
-386866.833358 46.1102294922
-386988.892621 50.1770019531
-387110.951883 53.6372070312
-387233.011146 55.4331054688
-387355.070409 54.6715087891
-387477.129672 50.7153320312
-387599.188934 43.2421875
-387721.248197 32.2727050781
-387843.30746 18.1604003906
-387965.366723 1.55029296875
-388087.425986 -16.6907958984
-388209.485248 -35.5634765625
-388331.544511 -54.0327148438
-388453.603774 -71.1262207031
-388575.663037 -86.0198974609
-388697.722299 -98.1048583984
-388819.781562 -107.028686523
-388941.840825 -112.709594727
-389063.900088 -115.320556641
-389185.95935 -115.249267578
-389308.018613 -113.038330078
-389430.077876 -109.313720703
-389552.137139 -104.708740234
-389674.196402 -99.7938232422
-389796.255664 -95.0187988281
-389918.314927 -90.6740722656
-390040.37419 -86.8739013672
-390162.433453 -83.5631103516
-390284.492715 -80.5461425781
-390406.551978 -77.5311279297
-390528.611241 -74.1889648438
-390650.670504 -70.2117919922
-390772.729767 -65.3719482422
-390894.789029 -59.5651855469
-391016.848292 -52.8410644531
-391138.907555 -45.4091796875
-391260.966818 -37.6253662109
-391383.02608 -29.955078125
-391505.085343 -22.9208984375
-391627.144606 -17.0393066406
-391749.203869 -12.7518310547
-391871.263131 -10.3626708984
-391993.322394 -9.98767089844
-392115.381657 -11.5227050781
-392237.44092 -14.6354980469
-392359.500183 -18.7861328125
-392481.559445 -23.2700195312
-392603.618708 -27.2867431641
-392725.677971 -30.0228271484
-392847.737234 -30.7456054688
-392969.796496 -28.8941650391
-393091.855759 -24.1594238281
-393213.915022 -16.5455322266
-393335.974285 -6.40295410156
-393458.033548 5.57189941406
-393580.09281 18.3723144531
-393702.152073 30.7491455078
-393824.211336 41.3096923828
-393946.270599 48.6384277344
-394068.329861 51.4276123047
-394190.389124 48.6101074219
-394312.448387 39.4777832031
-394434.50765 23.7779541016
-394556.566912 1.77453613281
-394678.626175 -25.7298583984
-394800.685438 -57.4194335938
-394922.744701 -91.5323486328
-395044.803964 -125.971069336
-395166.863226 -158.443481445
-395288.922489 -186.629394531
-395410.981752 -208.353759766
-395533.041015 -221.756103516
-395655.100277 -225.442504883
-395777.15954 -218.604736328
-395899.218803 -201.098388672
-396021.278066 -173.472412109
-396143.337329 -136.948242188
-396265.396591 -93.3460693359
-396387.455854 -44.9682617188
-396509.515117 5.55407714844
-396631.57438 55.4406738281
-396753.633642 101.94921875
-396875.692905 142.561035156
-396997.752168 175.14831543
-397119.811431 198.110595703
-397241.870693 210.470947266
-397363.929956 211.926391602
-397485.989219 202.848266602
-397608.048482 184.234619141
-397730.107745 157.621337891
-397852.167007 124.956298828
-397974.22627 88.4525146484
-398096.285533 50.4272460938
-398218.344796 13.14453125
-398340.404058 -21.3310546875
-398462.463321 -51.2569580078
-398584.522584 -75.3031005859
-398706.581847 -92.6079101562
-398828.64111 -102.795166016
-398950.700372 -105.956054688
-399072.759635 -102.599121094
-399194.818898 -93.5733642578
-399316.878161 -79.9779052734
-399438.937423 -63.0598144531
-399560.996686 -44.1162109375
-399683.055949 -24.4027099609
-399805.115212 -5.05908203125
-399927.174474 12.9470214844
-400049.233737 28.8532714844
-400171.293 42.1151123047
