# Supplementary material for: Potential Multiaxial Molecular Ferroelectricity through Chiral Cation Replacement
Source: Cryst Growth Des. 2025 Jul 21;25(15):6237–47. doi: 10.1021/acs.cgd.5c00666 (PMC12332970; doi:10.1021/acs.cgd.5c00666)
Supplement: Supplementary file 2 [file cg5c00666_si_002.zip › NMR/Static 1H spectra/-60.txt]

400171.293 69.3996582031
400049.233737 101.773681641
399927.174474 133.139770508
399805.115212 161.528808594
399683.055949 185.270629883
399560.996686 203.131347656
399438.937423 214.403808594
399316.878161 218.944396973
399194.818898 217.153869629
399072.759635 209.90625
398950.700372 198.434875488
398828.64111 184.189941406
398706.581847 168.68145752
398584.522584 153.327331543
398462.463321 139.319824219
398340.404058 127.52520752
398218.344796 118.424865723
398096.285533 112.103515625
397974.22627 108.281311035
397852.167007 106.38659668
397730.107745 105.657287598
397608.048482 105.257751465
397485.989219 104.39831543
397363.929956 102.440612793
397241.870693 98.9798583984
397119.811431 93.8904418945
396997.752168 87.3342285156
396875.692905 79.729675293
396753.633642 71.6856079102
396631.57438 63.9099121094
396509.515117 57.1045532227
396387.455854 51.8594970703
396265.396591 48.5600585938
396143.337329 47.3187866211
396021.278066 47.9411621094
395899.218803 49.9311523438
395777.15954 52.5341796875
395655.100277 54.8161621094
395533.041015 55.7684326172
395410.981752 54.426940918
395288.922489 49.9921264648
395166.863226 41.9358520508
395044.803964 30.0806884766
394922.744701 14.6451416016
394800.685438 -3.75622558594
394678.626175 -24.1547851562
394556.566912 -45.3106689453
394434.50765 -65.8278808594
394312.448387 -84.2901000977
394190.389124 -99.4020996094
394068.329861 -110.121520996
393946.270599 -115.767822266
393824.211336 -116.093933105
393702.152073 -111.314758301
393580.09281 -102.087097168
393458.033548 -89.4431152344
393335.974285 -74.6849365234
393213.915022 -59.2489624023
393091.855759 -44.5578613281
392969.796496 -31.8724365234
392847.737234 -22.1622314453
392725.677971 -16.0073852539
392603.618708 -13.5435180664
392481.559445 -14.4544677734
392359.500183 -18.0169067383
392237.44092 -23.188293457
392115.381657 -28.7319946289
391993.322394 -33.3647460938
391871.263131 -35.9104614258
391749.203869 -35.4434204102
391627.144606 -31.4055175781
391505.085343 -23.6833496094
391383.02608 -12.6372070312
391260.966818 0.923522949219
391138.907555 15.8151245117
391016.848292 30.5977172852
390894.789029 43.7259521484
390772.729767 53.7150268555
390650.670504 59.3059692383
390528.611241 59.6109008789
390406.551978 54.2250976562
390284.492715 43.2913818359
390162.433453 27.5102539062
390040.37419 8.09417724609
389918.314927 -13.3303833008
389796.255664 -34.8649902344
389674.196402 -54.5080566406
389552.137139 -70.3387451172
389430.077876 -80.6934814453
389308.018613 -84.3209228516
389185.95935 -80.4975585938
389063.900088 -69.0953979492
388941.840825 -50.5938110352
388819.781562 -26.0364379883
388697.722299 3.0625
388575.663037 34.8536376953
388453.603774 67.3116455078
388331.544511 98.4078979492
388209.485248 126.275146484
388087.425986 149.349853516
387965.366723 166.481262207
387843.30746 176.995361328
387721.248197 180.712646484
387599.188934 177.918457031
387477.129672 169.293823242
387355.070409 155.815673828
387233.011146 138.639404297
387110.951883 118.977783203
386988.892621 97.9901733398
386866.833358 76.6923828125
386744.774095 55.8981933594
386622.714832 36.1937255859
386500.655569 17.9470214844
386378.596307 1.34777832031
386256.537044 -13.5317993164
386134.477781 -26.6647338867
386012.418518 -37.9973144531
385890.359256 -47.3901977539
385768.299993 -54.5816650391
385646.24073 -59.1798095703
385524.181467 -60.6866455078
385402.122205 -58.5531005859
385280.062942 -52.2578125
385158.003679 -41.4017944336
385035.944416 -25.8050537109
384913.885153 -5.59454345703
384791.825891 18.733215332
384669.766628 46.2817382812
384547.707365 75.7669067383
384425.648102 105.573364258
384303.58884 133.854492188
384181.529577 158.666870117
384059.470314 178.130432129
383937.411051 190.597229004
383815.351788 194.812683105
383693.292526 190.053466797
383571.233263 176.224731445
383449.174 153.906311035
383327.114737 124.33972168
383205.055475 89.3548583984
383082.996212 51.2411499023
382960.936949 12.5715332031
382838.877686 -24.0029296875
382716.818424 -55.9724121094
382594.759161 -81.1787109375
382472.699898 -97.9987182617
382350.640635 -105.483215332
382228.581372 -103.437255859
382106.52211 -92.43359375
381984.462847 -73.7588500977
381862.403584 -49.296081543
381740.344321 -21.3555908203
381618.285059 7.53173828125
381496.225796 34.8373413086
381374.166533 58.2538452148
381252.10727 75.8909912109
381130.048007 86.4293212891
381007.988745 89.2177124023
380885.929482 84.3087768555
380763.870219 72.4276733398
380641.810956 54.8811645508
380519.751694 33.4162597656
380397.692431 10.04296875
380275.633168 -13.1602783203
380153.573905 -34.2391357422
380031.514643 -51.5355834961
379909.45538 -63.8244628906
379787.396117 -70.4016113281
379665.336854 -71.1182250977
379543.277591 -66.3590698242
379421.218329 -56.9708862305
379299.159066 -44.1494140625
379177.099803 -29.2991943359
379055.04054 -13.8812255859
378932.981278 0.734375
378810.922015 13.3969726562
378688.862752 23.271484375
378566.803489 29.8952026367
378444.744226 33.1906738281
378322.684964 33.4359130859
378200.625701 31.1987304688
378078.566438 27.2435302734
377956.507175 22.4233398438
377834.447913 17.5709838867
377712.38865 13.4000244141
377590.329387 10.4295043945
377468.270124 8.93701171875
377346.210862 8.94732666016
377224.151599 10.2529296875
377102.092336 12.4656982422
376980.033073 15.0887451172
376857.97381 17.6008911133
376735.914548 19.5405883789
376613.855285 20.5793457031
376491.796022 20.5740966797
376369.736759 19.5923461914
376247.677497 17.9071655273
376125.618234 15.9605712891
376003.558971 14.3025512695
375881.499708 13.5100708008
375759.440445 14.0997314453
375637.381183 16.4418334961
375515.32192 20.6899414062
375393.262657 26.7322387695
375271.203394 34.1761474609
375149.144132 42.3648681641
375027.084869 50.4283447266
374905.025606 57.3643798828
374782.966343 62.1390991211
374660.907081 63.7994384766
374538.847818 61.5831298828
374416.788555 55.014465332
374294.729292 43.9757080078
374172.670029 28.7436523438
374050.610767 9.98724365234
373928.551504 -11.2738037109
373806.492241 -33.7489624023
373684.432978 -55.9848022461
373562.373716 -76.4925537109
373440.314453 -93.8825073242
373318.25519 -106.991088867
373196.195927 -114.987548828
373074.136664 -117.450683594
372952.077402 -114.406555176
372830.018139 -106.324279785
372707.958876 -94.0700073242
372585.899613 -78.8237915039
372463.840351 -61.9689941406
372341.781088 -44.9639282227
372219.721825 -29.2105102539
372097.662562 -15.9314575195
371975.6033 -6.06915283203
371853.544037 -0.214782714844
371731.484774 1.42541503906
371609.425511 -0.974365234375
371487.366248 -6.90197753906
371365.306986 -15.5789794922
371243.247723 -26.0557861328
371121.18846 -37.3165893555
370999.129197 -48.3842773438
370877.069935 -58.4133911133
370755.010672 -66.76171875
370632.951409 -73.0331420898
370510.892146 -77.0905151367
370388.832883 -79.0375366211
370266.773621 -79.1739501953
370144.714358 -77.9312133789
370022.655095 -75.7985229492
369900.595832 -73.2475585938
369778.53657 -70.6668701172
369656.477307 -68.313293457
369534.418044 -66.2872314453
369412.358781 -64.5322265625
369290.299519 -62.8604125977
369168.240256 -60.9976196289
369046.180993 -58.6426391602
368924.12173 -55.5314941406
368802.062467 -51.4969482422
368680.003205 -46.5148925781
368557.943942 -40.7301635742
368435.884679 -34.4568481445
368313.825416 -28.1525268555
368191.766154 -22.3670654297
368069.706891 -17.6741333008
367947.647628 -14.591003418
367825.588365 -13.4989624023
367703.529102 -14.5737304688
367581.46984 -17.7372436523
367459.410577 -22.6375732422
367337.351314 -28.6625976562
367215.292051 -34.9880371094
367093.232789 -40.6575317383
366971.173526 -44.6857910156
366849.114263 -46.1759033203
366727.055 -44.436706543
366604.995738 -39.0861206055
366482.936475 -30.1287231445
366360.877212 -17.9943847656
366238.817949 -3.53204345703
366116.758686 12.0438842773
365994.699424 27.2540283203
365872.640161 40.4906616211
365750.580898 50.1800537109
365628.521635 54.9545898438
365506.462373 53.8157348633
365384.40311 46.2706298828
365262.343847 32.4251708984
365140.284584 13.0223999023
365018.225321 -10.5814819336
364896.166059 -36.5067138672
364774.106796 -62.4956665039
364652.047533 -86.1064453125
364529.98827 -104.936340332
364407.929008 -116.852416992
364285.869745 -120.20904541
364163.810482 -114.028930664
364041.751219 -98.1273193359
363919.691957 -73.166809082
363797.632694 -40.6333618164
363675.573431 -2.73236083984
363553.514168 37.7863769531
363431.454905 77.8610229492
363309.395643 114.387084961
363187.33638 144.497741699
363065.277117 165.83026123
362943.217854 176.750915527
362821.158592 176.516357422
362699.099329 165.355407715
362577.040066 144.461181641
362454.980803 115.892028809
362332.92154 82.390625
362210.862278 47.1361694336
362088.803015 13.4527587891
361966.743752 -15.4993286133
361844.684489 -37.0198974609
361722.625227 -49.1236572266
361600.565964 -50.7308349609
361478.506701 -41.7728271484
361356.447438 -23.2038574219
361234.388176 3.08349609375
361112.328913 34.4329833984
360990.26965 67.6688232422
360868.210387 99.3926391602
360746.151124 126.299560547
360624.091862 145.486694336
360502.032599 154.723999023
360379.973336 152.66192627
360257.914073 138.955505371
360135.854811 114.296081543
360013.795548 80.3454589844
359891.736285 39.5806274414
359769.677022 -4.93579101562
359647.617759 -49.8366699219
359525.558497 -91.7565917969
359403.499234 -127.633361816
359281.439971 -154.978027344
359159.380708 -172.085571289
359037.321446 -178.170227051
358915.262183 -173.412109375
358793.20292 -158.91394043
358671.143657 -136.571533203
358549.084395 -108.875610352
358427.025132 -78.6615600586
358304.965869 -48.8358764648
358182.906606 -22.102355957
358060.847343 -0.718444824219
357938.788081 13.700012207
357816.728818 20.3048095703
357694.669555 19.0640869141
357572.610292 10.7305297852
357450.55103 -3.26495361328
357328.491767 -20.9820556641
357206.432504 -40.1820678711
357084.373241 -58.5617675781
356962.313978 -73.9839477539
356840.254716 -84.6827392578
356718.195453 -89.4259643555
356596.13619 -87.6168212891
356474.076927 -79.3306884766
356352.017665 -65.2828979492
356229.958402 -46.735168457
356107.899139 -25.3510742188
355985.839876 -3.0185546875
355863.780614 18.3435058594
355741.721351 36.97265625
355619.662088 51.4267578125
355497.602825 60.708984375
355375.543562 64.3431396484
355253.4843 62.3930664062
355131.425037 55.4286499023
355009.365774 44.4430541992
354887.306511 30.7333374023
354765.247249 15.7574462891
354643.187986 0.984558105469
354521.128723 -12.2450561523
354399.06946 -22.8381958008
354277.010197 -30.0326538086
354154.950935 -33.4395141602
354032.891672 -33.0451660156
353910.832409 -29.1714477539
353788.773146 -22.4057006836
353666.713884 -13.5072021484
353544.654621 -3.30450439453
353422.595358 7.40362548828
353300.536095 17.9337768555
353178.476833 27.7774658203
353056.41757 36.631652832
352934.358307 44.397644043
352812.299044 51.1481323242
352690.239781 57.072265625
352568.180519 62.4027709961
352446.121256 67.3399047852
352324.061993 71.9809570312
352202.00273 76.2658081055
352079.943468 79.9475708008
351957.884205 82.5925292969
351835.824942 83.6106567383
351713.765679 82.3151245117
351591.706417 78.0041503906
351469.647154 70.0551757812
351347.587891 58.0218505859
351225.528628 41.7212524414
351103.469365 21.3005371094
350981.410103 -2.72613525391
350859.35084 -29.4769897461
350737.291577 -57.7387695312
350615.232314 -86.0407104492
350493.173052 -112.758117676
350371.113789 -136.23840332
350249.054526 -154.936462402
350126.995263 -167.546813965
350004.936 -173.121643066
349882.876738 -171.158996582
349760.817475 -161.657226562
349638.758212 -145.125427246
349516.698949 -122.552612305
349394.639687 -95.3347167969
349272.580424 -65.1686401367
349150.521161 -33.9213256836
349028.461898 -3.4873046875
348906.402636 24.354309082
348784.343373 48.0692749023
348662.28411 66.4729003906
348540.224847 78.8032226562
348418.165584 84.7565307617
348296.106322 84.4826660156
348174.047059 78.544921875
348051.987796 67.8486328125
347929.928533 53.545715332
347807.869271 36.9281616211
347685.810008 19.3177490234
347563.750745 1.96362304688
347441.691482 -14.0432128906
347319.632219 -27.8348999023
347197.572957 -38.8032226562
347075.513694 -46.6118774414
346953.454431 -51.1833496094
346831.395168 -52.666015625
346709.335906 -51.3865966797
346587.276643 -47.7968139648
346465.21738 -42.41796875
346343.158117 -35.7916870117
346221.098855 -28.440612793
346099.039592 -20.8402099609
345976.980329 -13.4042358398
345854.921066 -6.48083496094
345732.861803 -0.357666015625
345610.802541 4.72985839844
345488.743278 8.58831787109
345366.684015 11.0601196289
345244.624752 12.0234985352
345122.56549 11.3993530273
345000.506227 9.16516113281
344878.446964 5.37347412109
344756.387701 0.171752929688
344634.328438 -6.17974853516
344512.269176 -13.3002319336
344390.209913 -20.6878662109
344268.15065 -27.73828125
344146.091387 -33.7753295898
344024.032125 -38.0987548828
343901.972862 -40.04296875
343779.913599 -39.04296875
343657.854336 -34.7004394531
343535.795074 -26.842956543
343413.735811 -15.5693359375
343291.676548 -1.27239990234
343169.617285 15.3622436523
343047.558022 33.3879394531
342925.49876 51.655090332
342803.439497 68.8948974609
342681.380234 83.8210449219
342559.320971 95.2407836914
342437.261709 102.165161133
342315.202446 103.907653809
342193.143183 100.160522461
342071.08392 91.0404052734
341949.024657 77.0969238281
341826.965395 59.2825317383
341704.906132 38.8831176758
341582.846869 17.4169311523
341460.787606 -3.49182128906
341338.728344 -22.2526855469
341216.669081 -37.4479980469
341094.609818 -47.9593505859
340972.550555 -53.0687866211
340850.491293 -52.5244750977
340728.43203 -46.5634155273
340606.372767 -35.8897705078
340484.313504 -21.6094970703
340362.254241 -5.12713623047
340240.194979 11.9844970703
340118.135716 28.1311645508
339996.076453 41.8438110352
339874.01719 51.9137573242
339751.957928 57.5003662109
339629.898665 58.204284668
339507.839402 54.0952148438
339385.780139 45.6958618164
339263.720876 33.9216918945
339141.661614 19.9828491211
339019.602351 5.26007080078
338897.543088 -8.83453369141
338775.483825 -20.9974365234
338653.424563 -30.158996582
338531.3653 -35.583984375
338409.306037 -36.9367675781
338287.246774 -34.3045043945
338165.187512 -28.1782836914
338043.128249 -19.3944091797
337921.068986 -9.04150390625
337799.009723 1.65368652344
337676.95046 11.4526977539
337554.891198 19.2288208008
337432.831935 24.0756225586
337310.772672 25.3903198242
337188.713409 22.9235229492
337066.654147 16.792175293
336944.594884 7.45477294922
336822.535621 -4.34674072266
336700.476358 -17.6716308594
336578.417095 -31.4807128906
336456.357833 -44.7416992188
336334.29857 -56.5292358398
336212.239307 -66.1068725586
336090.180044 -72.985168457
335968.120782 -76.9495849609
335846.061519 -78.0567016602
335724.002256 -76.6011962891
335601.942993 -73.0585327148
335479.883731 -68.0117797852
335357.824468 -62.0704345703
335235.765205 -55.7944946289
335113.705942 -49.628112793
334991.646679 -43.8560791016
334869.587417 -38.5829467773
334747.528154 -33.740234375
334625.468891 -29.1176147461
334503.409628 -24.4149780273
334381.350366 -19.3079833984
334259.291103 -13.5170288086
334137.23184 -6.873046875
334015.172577 0.632873535156
333893.113314 8.81799316406
333771.054052 17.3037109375
333648.994789 25.537902832
333526.935526 32.8422241211
333404.876263 38.4800415039
333282.817001 41.7377319336
333160.757738 42.0089111328
333038.698475 38.873046875
332916.639212 32.1583862305
332794.57995 21.9810791016
332672.520687 8.75567626953
332550.461424 -6.82568359375
332428.402161 -23.8439941406
332306.342898 -41.2291870117
332184.283636 -57.8529663086
332062.224373 -72.6310424805
331940.16511 -84.6213378906
331818.105847 -93.1086425781
331696.046585 -97.6678466797
331573.987322 -98.1968383789
331451.928059 -94.9158935547
331329.868796 -88.3352661133
331207.809533 -79.1920776367
331085.750271 -68.3654785156
330963.691008 -56.7783813477
330841.631745 -45.297668457
330719.572482 -34.6435546875
330597.51322 -25.3185424805
330475.453957 -17.5643310547
330353.394694 -11.3513793945
330231.335431 -6.40277099609
330109.276169 -2.24920654297
329987.216906 1.69104003906
329865.157643 6.01586914062
329743.09838 11.2395629883
329621.039117 17.7003173828
329498.979855 25.4869384766
329376.920592 34.3953857422
329254.861329 43.9202270508
329132.802066 53.2840576172
329010.742804 61.5045776367
328888.683541 67.4916381836
328766.624278 70.1668701172
328644.565015 68.5910644531
328522.505752 62.0885620117
328400.44649 50.3524780273
328278.387227 33.5195922852
328156.327964 12.2047119141
328034.268701 -12.5108642578
327912.209439 -39.1389160156
327790.150176 -65.885925293
327668.090913 -90.7922363281
327546.03165 -111.893554688
327423.972388 -127.392028809
327301.913125 -135.819396973
327179.853862 -136.178588867
327057.794599 -128.047424316
326935.735336 -111.636230469
326813.676074 -87.7911987305
326691.616811 -57.9429931641
326569.557548 -24.0040893555
326447.498285 11.7763061523
326325.439023 46.9883422852
326203.37976 79.2514038086
326081.320497 106.403747559
325959.261234 126.672912598
325837.201971 138.814941406
325715.142709 142.208129883
325593.083446 136.895935059
325471.024183 123.575683594
325348.96492 103.534301758
325226.905658 78.5384521484
325104.846395 50.6900634766
324982.787132 22.2584838867
324860.727869 -4.49438476562
324738.668607 -27.483581543
324616.609344 -44.9479370117
324494.550081 -55.5686645508
324372.490818 -58.5479125977
324250.431555 -53.64453125
324128.372293 -41.1676025391
324006.31303 -21.9298706055
323884.253767 2.83111572266
323762.194504 31.5579223633
323640.135242 62.4906005859
323518.075979 93.7907714844
323396.016716 123.66003418
323273.957453 150.446166992
323151.89819 172.731262207
323029.838928 189.397155762
322907.779665 199.667602539
322785.720402 203.127868652
322663.661139 199.723144531
322541.601877 189.739318848
322419.542614 173.770202637
322297.483351 152.673828125
322175.424088 127.522583008
322053.364826 99.5486450195
321931.305563 70.0864868164
321809.2463 40.5150756836
321687.187037 12.19921875
321565.127774 -13.5690307617
321443.068512 -35.6270751953
321321.009249 -52.9962768555
321198.949986 -64.9311523438
321076.890723 -70.9618530273
320954.831461 -70.9252929688
320832.772198 -64.9829711914
320710.712935 -53.6206665039
320588.653672 -37.6286621094
320466.594409 -18.0612792969
320344.535147 3.82458496094
320222.475884 26.6497802734
320100.416621 49.0054931641
319978.357358 69.5549316406
319856.298096 87.1337890625
319734.238833 100.842468262
319612.17957 110.119873047
319490.120307 114.792663574
319368.061045 115.092041016
319246.001782 111.635742188
319123.942519 105.374816895
319001.883256 97.5073242188
318879.823993 89.3656616211
318757.764731 82.2874755859
318635.705468 77.4809570312
318513.646205 75.8968505859
318391.586942 78.1218261719
318269.52768 84.301940918
318147.468417 94.106628418
318025.409154 106.738708496
317903.349891 120.99029541
317781.290628 135.342285156
317659.231366 148.098815918
317537.172103 157.54498291
317415.11284 162.114318848
317293.053577 160.549072266
317170.994315 152.038391113
317048.935052 136.319763184
316926.875789 113.733398438
316804.816526 85.2224121094
316682.757264 52.2772216797
316560.698001 16.8285522461
316438.638738 -18.9035644531
316316.579475 -52.5899658203
316194.520212 -81.9867553711
316072.46095 -105.125671387
315950.401687 -120.482788086
315828.342424 -127.109802246
315706.283161 -124.715393066
315584.223899 -113.689086914
315462.164636 -95.0654907227
315340.105373 -70.4315185547
315218.04611 -41.7864990234
315095.986847 -11.3674316406
314973.927585 18.544128418
314851.868322 45.8146972656
314729.809059 68.6342773438
314607.749796 85.6572875977
314485.690534 96.0989990234
314363.631271 99.7757568359
314241.572008 97.0908813477
314119.512745 88.9655761719
313997.453483 76.7251586914
313875.39422 61.9520874023
313753.334957 46.3208618164
313631.275694 31.4318847656
313509.216431 18.6598510742
313387.157169 9.03173828125
313265.097906 3.14349365234
313143.038643 1.12463378906
313020.97938 2.64959716797
312898.920118 6.99536132812
312776.860855 13.1345214844
312654.801592 19.8566894531
312532.742329 25.9005737305
312410.683066 30.0869750977
312288.623804 31.4359130859
312166.564541 29.258605957
312044.505278 23.2158813477
311922.446015 13.3383789062
311800.386753 0.009521484375
311678.32749 -16.0861206055
311556.268227 -34.0404663086
311434.208964 -52.8160400391
311312.149702 -71.3459472656
311190.090439 -88.6292724609
311068.031176 -103.81072998
310945.971913 -116.23828125
310823.91265 -125.494445801
310701.853388 -131.399719238
310579.794125 -133.99005127
310457.734862 -133.475341797
310335.675599 -130.183349609
310213.616337 -124.50012207
310091.557074 -116.813232422
309969.497811 -107.467041016
309847.438548 -96.7329101562
309725.379285 -84.8004760742
309603.320023 -71.7864990234
309481.26076 -57.7623291016
309359.201497 -42.7912597656
309237.142234 -26.9714355469
309115.082972 -10.4758300781
308993.023709 6.41735839844
308870.964446 23.3112182617
308748.905183 39.6943969727
308626.845921 54.9682006836
308504.786658 68.4918212891
308382.727395 79.6429443359
308260.668132 87.8856811523
308138.608869 92.8391113281
308016.549607 94.3360595703
307894.490344 92.465637207
307772.431081 87.5910644531
307650.371818 80.3403320312
307528.312556 71.5670776367
307406.253293 62.2856445312
307284.19403 53.5836181641
307162.134767 46.5220336914
307040.075504 42.0322265625
306918.016242 40.819519043
306795.956979 43.2861328125
306673.897716 49.4798583984
306551.838453 59.0766601562
306429.779191 71.3979492188
306307.719928 85.4644165039
306185.660665 100.079467773
306063.601402 113.935424805
305941.54214 125.731933594
305819.482877 134.294799805
305697.423614 138.683105469
305575.364351 138.274108887
305453.305088 132.816650391
305331.245826 122.449157715
305209.186563 107.678710938
305087.1273 89.3263549805
304965.068037 68.4420776367
304843.008775 46.2011108398
304720.949512 23.7915039062
304598.890249 2.30493164062
304476.830986 -17.3560791016
304354.771724 -34.5477905273
304232.712461 -48.9214477539
304110.653198 -60.4259643555
303988.593935 -69.2758178711
303866.534672 -75.8900146484
303744.47541 -80.8093261719
303622.416147 -84.602722168
303500.356884 -87.7739257812
303378.297621 -90.6798095703
303256.238359 -93.4712524414
303134.179096 -96.0615844727
303012.119833 -98.1303710938
302890.06057 -99.1581420898
302768.001307 -98.4920654297
302645.942045 -95.4320068359
302523.882782 -89.3298950195
302401.823519 -79.6881713867
302279.764256 -66.2466430664
302157.704994 -49.0480957031
302035.645731 -28.471862793
301913.586468 -5.23327636719
301791.527205 19.6546630859
301669.467943 44.9531860352
301547.40868 69.2947998047
301425.349417 91.2990112305
301303.290154 109.692443848
301181.230891 123.420654297
301059.171629 131.741821289
300937.112366 134.290344238
300815.053103 131.104675293
300692.99384 122.617126465
300570.934578 109.605957031
300448.875315 93.1150512695
300326.816052 74.3522338867
300204.756789 54.5736083984
300082.697526 34.9696655273
299960.638264 16.5639648438
299838.579001 0.134704589844
299716.519738 -13.8325195312
299594.460475 -25.157409668
299472.401213 -33.9408569336
299350.34195 -40.5109863281
299228.282687 -45.3452148438
299106.223424 -48.9780883789
298984.164162 -51.9075317383
298862.104899 -54.5114746094
298740.045636 -56.9841308594
298617.986373 -59.3005981445
298495.92711 -61.2152709961
298373.867848 -62.2919921875
298251.808585 -61.9652709961
298129.749322 -59.6228637695
298007.690059 -54.7013549805
297885.630797 -46.7811279297
297763.571534 -35.6706542969
297641.512271 -21.4665527344
297519.453008 -4.583984375
297397.393745 14.2506103516
297275.334483 34.0436401367
297153.27522 53.6114501953
297031.215957 71.6832885742
296909.156694 87.0212402344
296787.097432 98.5395507812
296665.038169 105.415283203
296542.978906 107.173339844
296420.919643 103.738220215
296298.860381 95.4453735352
296176.801118 83.008972168
296054.741855 67.4502563477
295932.682592 49.9925537109
295810.623329 31.9339599609
295688.564067 14.5128173828
295566.504804 -1.22088623047
295444.445541 -14.5137329102
295322.386278 -24.9817504883
295200.327016 -32.6423950195
295078.267753 -37.9006347656
294956.20849 -41.4880371094
294834.149227 -44.3635253906
294712.089964 -47.5848388672
294590.030702 -52.1658935547
294467.971439 -58.934753418
294345.912176 -68.4102172852
294223.852913 -80.7103881836
294101.793651 -95.504699707
293979.734388 -112.01763916
293857.675125 -129.083679199
293735.615862 -145.250427246
293613.5566 -158.920288086
293491.497337 -168.515380859
293369.438074 -172.649902344
293247.378811 -170.291442871
293125.319548 -160.892456055
293003.260286 -144.479125977
292881.201023 -121.684387207
292759.14176 -93.7224731445
292637.082497 -62.3043823242
292515.023235 -29.501159668
292392.963972 2.43084716797
292270.904709 31.2482910156
292148.845446 54.9209594727
292026.786183 71.8163452148
291904.726921 80.8482666016
291782.667658 81.5762329102
291660.608395 74.2443847656
291538.549132 59.7567138672
291416.48987 39.5914916992
291294.430607 15.6620483398
291172.371344 -9.86083984375
291050.312081 -34.7479248047
290928.252819 -56.9119873047
290806.193556 -74.5900268555
290684.134293 -86.4904174805
290562.07503 -91.8905029297
290440.015767 -90.6768188477
290317.956505 -83.3245849609
290195.897242 -70.8222045898
290073.837979 -54.547668457
289951.778716 -36.1129150391
289829.719454 -17.1923217773
289707.660191 0.646118164062
289585.600928 16.0899658203
289463.541665 28.1958007812
289341.482402 36.4584960938
289219.42314 40.8283691406
289097.363877 41.6782836914
288975.304614 39.7260742188
288853.245351 35.9219360352
288731.186089 31.3163452148
288609.126826 26.9234008789
288487.067563 23.5944824219
288365.0083 21.9202880859
288242.949038 22.1663208008
288120.889775 24.2535400391
287998.830512 27.7822875977
287876.771249 32.0961303711
287754.711986 36.3778076172
287632.652724 39.7637939453
287510.593461 41.4639892578
287388.534198 40.8712158203
287266.474935 37.647277832
287144.415673 31.774597168
287022.35641 23.5661010742
286900.297147 13.634765625
286778.237884 2.82116699219
286656.178621 -7.90802001953
286534.119359 -17.5814819336
286412.060096 -25.3486938477
286290.000833 -30.5957641602
286167.94157 -33.0358886719
286045.882308 -32.7632446289
285923.823045 -30.2634887695
285801.763782 -26.3765869141
285679.704519 -22.2162475586
285557.645257 -19.0517578125
285435.585994 -18.1661987305
285313.526731 -20.7044677734
285191.467468 -27.5283203125
285069.408205 -39.0946655273
284947.348943 -55.3714599609
284825.28968 -75.8004760742
284703.230417 -99.3135986328
284581.171154 -124.40246582
284459.111892 -149.234802246
284337.052629 -171.808959961
284214.993366 -190.129455566
284092.934103 -202.388122559
283970.87484 -207.133056641
283848.815578 -203.407409668
283726.756315 -190.845153809
283604.697052 -169.714660645
283482.637789 -140.904052734
283360.578527 -105.852661133
283238.519264 -66.4328613281
283116.460001 -24.7943115234
282994.400738 16.8110351562
282872.341476 56.2113037109
282750.282213 91.4817504883
282628.22295 121.084899902
282506.163687 143.969482422
282384.104424 159.620239258
282262.045162 168.05645752
282139.985899 169.78125
282017.926636 165.68927002
281895.867373 156.943969727
281773.808111 144.839050293
281651.748848 130.659423828
281529.689585 115.555297852
281407.630322 100.443908691
281285.571059 85.9457397461
281163.511797 72.3627929688
281041.452534 59.6959838867
280919.393271 47.7004394531
280797.334008 35.9675292969
280675.274746 24.0243530273
280553.215483 11.4359741211
280431.15622 -2.10046386719
280309.096957 -16.6832275391
280187.037695 -32.1626586914
280064.978432 -48.1320800781
279942.919169 -63.9552001953
279820.859906 -78.8256835938
279698.800643 -91.8510131836
279576.741381 -102.152160645
279454.682118 -108.966796875
279332.622855 -111.743041992
279210.563592 -110.213439941
279088.50433 -104.439208984
278966.445067 -94.8203735352
278844.385804 -82.0694580078
278722.326541 -67.1507568359
278600.267278 -51.1914672852
278478.208016 -35.3756103516
278356.148753 -20.8293457031
278234.08949 -8.51239013672
278112.030227 0.87353515625
277989.970965 6.95043945312
277867.911702 9.69482421875
277745.852439 9.43286132812
277623.793176 6.79803466797
277501.733914 2.65789794922
277379.674651 -1.98260498047
277257.615388 -6.09216308594
277135.556125 -8.72344970703
277013.496862 -9.11474609375
276891.4376 -6.76940917969
276769.378337 -1.50579833984
276647.319074 6.52685546875
276525.259811 16.8697509766
276403.200549 28.806640625
276281.141286 41.4463500977
276159.082023 53.8207397461
276037.02276 64.9924316406
275914.963497 74.1569824219
275792.904235 80.7305908203
275670.844972 84.4143676758
275548.785709 85.2264404297
275426.726446 83.5004882812
275304.667184 79.8504638672
275182.607921 75.1046142578
275060.548658 70.2166748047
274938.489395 66.1623535156
274816.430133 63.8328857422
274694.37087 63.9348754883
274572.311607 66.9077148438
274450.252344 72.866394043
274328.193081 81.5745239258
274206.133819 92.4509277344
274084.074556 104.608215332
273962.015293 116.920837402
273839.95603 128.114501953
273717.896768 136.870239258
273595.837505 141.933166504
273473.778242 142.216247559
273351.718979 136.891052246
273229.659716 125.458679199
273107.600454 107.793945312
272985.541191 84.1634521484
272863.481928 55.2134399414
272741.422665 21.9334106445
272619.363403 -14.4039916992
272497.30414 -52.3187255859
272375.244877 -90.210144043
272253.185614 -126.447631836
272131.126352 -159.459899902
272009.067089 -187.816162109
271887.007826 -210.297119141
271764.948563 -225.95098877
271642.8893 -234.133972168
271520.830038 -234.533996582
271398.770775 -227.178222656
271276.711512 -212.425354004
271154.652249 -190.943969727
271032.592987 -163.678222656
270910.533724 -131.803161621
270788.474461 -96.6712036133
270666.415198 -59.750793457
270544.355935 -22.5602416992
270422.296673 13.4008178711
270300.23741 46.7219848633
270178.178147 76.1481933594
270056.118884 100.641113281
269934.059622 119.430847168
269812.000359 132.054443359
269689.941096 138.378356934
269567.881833 138.602539062
269445.822571 133.243408203
269323.763308 123.097106934
269201.704045 109.183654785
269079.644782 92.6748046875
268957.585519 74.8109130859
268835.526257 56.8124389648
268713.466994 39.7922973633
268591.407731 24.6773681641
268469.348468 12.1449584961
268347.289206 2.5791015625
268225.229943 -3.94635009766
268103.17068 -7.66046142578
267981.111417 -9.05938720703
267859.052154 -8.8486328125
267736.992892 -7.86791992188
267614.933629 -7.00402832031
267492.874366 -7.10180664062
267370.815103 -8.88104248047
267248.755841 -12.8676147461
267126.696578 -19.3450317383
267004.637315 -28.3305664062
266882.578052 -39.5806884766
266760.51879 -52.6204223633
266638.459527 -66.7970581055
266516.400264 -81.3500366211
266394.341001 -95.4898681641
266272.281738 -108.476928711
266150.222476 -119.692077637
266028.163213 -128.69152832
265906.10395 -135.238342285
265784.044687 -139.311157227
265661.985425 -141.084899902
265539.926162 -140.890136719
265417.866899 -139.155578613
265295.807636 -136.338989258
265173.748373 -132.857666016
265051.689111 -129.027587891
264929.629848 -125.015869141
264807.570585 -120.817016602
264685.511322 -116.254150391
264563.45206 -111.005310059
264441.392797 -104.653564453
264319.333534 -96.7545776367
264197.274271 -86.9122924805
264075.215009 -74.85546875
263953.155746 -60.5020751953
263831.096483 -44.0060424805
263709.03722 -25.7757568359
263586.977957 -6.46209716797
263464.918695 13.0844726562
263342.859432 31.8863525391
263220.800169 48.9312744141
263098.740906 63.278137207
262976.681644 74.1624755859
262854.622381 81.0895385742
262732.563118 83.9046630859
262610.503855 82.829284668
262488.444592 78.4583740234
262366.38533 71.7165527344
262244.326067 63.7745361328
262122.266804 55.9344482422
262000.207541 49.4939575195
261878.148279 45.6033325195
261756.089016 45.1304321289
261634.029753 48.5498657227
261511.97049 55.8676147461
261389.911228 66.5935058594
261267.851965 79.7645263672
261145.792702 94.0200195312
261023.733439 107.724609375
260901.674176 119.124267578
260779.614914 126.525146484
260657.555651 128.473510742
260535.496388 123.921569824
260413.437125 112.358093262
260291.377863 93.8919067383
260169.3186 69.2760620117
260047.259337 39.8696289062
259925.200074 7.53698730469
259803.140811 -25.5048217773
259681.081549 -56.8794555664
259559.022286 -84.2642822266
259436.963023 -105.60559082
259314.90376 -119.311645508
259192.844498 -124.406738281
259070.785235 -120.628356934
258948.725972 -108.45904541
258826.666709 -89.0870361328
258704.607447 -64.3016357422
258582.548184 -36.3298339844
258460.488921 -7.63348388672
258338.429658 19.3159790039
258216.370395 42.2618408203
258094.311133 59.362121582
257972.25187 69.3494873047
257850.192607 71.6312866211
257728.133344 66.3240966797
257606.074082 54.2182617188
257484.014819 36.6782226562
257361.955556 15.4891967773
257239.896293 -7.3310546875
257117.837031 -29.7389526367
256995.777768 -49.8632202148
256873.718505 -66.1790161133
256751.659242 -77.6373901367
256629.599979 -83.7377929688
256507.540717 -84.5386352539
256385.481454 -80.606262207
256263.422191 -72.9087524414
256141.362928 -62.6703491211
256019.303666 -51.201965332
255897.244403 -39.7301635742
255775.18514 -29.2434082031
255653.125877 -20.3746337891
255531.066614 -13.3332519531
255409.007352 -7.89471435547
255286.948089 -3.44940185547
255164.888826 0.896240234375
255042.829563 6.17803955078
254920.770301 13.4076538086
254798.711038 23.4044799805
254676.651775 36.6436157227
254554.592512 53.1427001953
254432.53325 72.4000244141
254310.473987 93.3956298828
254188.414724 114.657714844
254066.355461 134.389221191
253944.296198 150.643798828
253822.236936 161.531982422
253700.177673 165.437072754
253578.11841 161.215698242
253456.059147 148.361572266
253333.999885 127.11138916
253211.940622 98.4791870117
253089.881359 64.2127685547
252967.822096 26.6730957031
252845.762833 -11.3540649414
252723.703571 -46.8969116211
252601.644308 -77.0640869141
252479.585045 -99.3128662109
252357.525782 -111.692138672
252235.46652 -113.034179688
252113.407257 -103.076293945
251991.347994 -82.4973144531
251869.288731 -52.8647460938
251747.229469 -16.49609375
251625.170206 23.7526855469
251503.110943 64.7521972656
251381.05168 103.389709473
251258.992417 136.859863281
251136.933155 162.922424316
251014.873892 180.104675293
250892.814629 187.825866699
250770.755366 186.432739258
250648.696104 177.141235352
250526.636841 161.891784668
250404.577578 143.131286621
250282.518315 123.546630859
250160.459052 105.774169922
250038.39979 92.1168823242
249916.340527 84.2983398438
249794.281264 83.2769775391
249672.222001 89.142578125
249550.162739 101.101806641
249428.103476 117.558227539
249306.044213 136.276184082
249183.98495 154.611206055
249061.925688 169.786315918
248939.866425 179.182250977
248817.807162 180.61529541
248695.747899 172.570922852
248573.688636 154.373657227
248451.629374 126.271484375
248329.570111 89.4304199219
248207.510848 45.8369140625
248085.451585 -1.87951660156
247963.392323 -50.6881103516
247841.33306 -97.4344482422
247719.273797 -139.130554199
247597.214534 -173.225402832
247475.155271 -197.830688477
247353.096009 -211.879455566
247231.036746 -215.202392578
247108.977483 -208.518005371
246986.91822 -193.335144043
246864.858958 -171.782653809
246742.799695 -146.383789062
246620.740432 -119.798400879
246498.681169 -94.5601196289
246376.621907 -72.8355712891
246254.562644 -56.2286987305
246132.503381 -45.6491699219
246010.444118 -41.2564086914
245888.384855 -42.4837646484
245766.325593 -48.1362915039
245644.26633 -56.5520019531
245522.207067 -65.8056640625
245400.147804 -73.9354858398
245278.088542 -79.1651000977
245156.029279 -80.0999755859
245033.970016 -75.8768310547
244911.910753 -66.2515869141
244789.85149 -51.6180419922
244667.792228 -32.9567871094
244545.732965 -11.7222290039
244423.673702 10.3203735352
244301.614439 31.2888183594
244179.555177 49.3850097656
244057.495914 63.0858764648
243935.436651 71.2997436523
243813.377388 73.4750976562
243691.318126 69.6478271484
243569.258863 60.4271240234
243447.1996 46.9181518555
243325.140337 30.5952148438
243203.081074 13.1366577148
243081.021812 -3.75750732422
242958.962549 -18.548034668
242836.903286 -30.0152587891
242714.844023 -37.3821411133
242592.784761 -40.3848266602
242470.725498 -39.2868041992
242348.666235 -34.8335571289
242226.606972 -28.1552124023
242104.547709 -20.6270751953
241982.488447 -13.704284668
241860.429184 -8.74847412109
241738.369921 -6.86535644531
241616.310658 -8.76965332031
241494.251396 -14.693359375
241372.192133 -24.3456420898
241250.13287 -36.9282226562
241128.073607 -51.2064819336
241006.014345 -65.6258544922
240883.955082 -78.4635620117
240761.895819 -87.9996337891
240639.836556 -92.6888427734
240517.777293 -91.3180541992
240395.718031 -83.1309814453
240273.658768 -67.9114990234
240151.599505 -46.0146484375
240029.540242 -18.3453369141
239907.48098 13.7129516602
239785.421717 48.4133911133
239663.362454 83.7897949219
239541.303191 117.818664551
239419.243928 148.58190918
239297.184666 174.414489746
239175.125403 194.026672363
239053.06614 206.58795166
238931.006877 211.768310547
238808.947615 209.735290527
238686.888352 201.109130859
238564.829089 186.8828125
238442.769826 168.317565918
238320.710564 146.822814941
238198.651301 123.836364746
238076.592038 100.712036133
237954.532775 78.6275024414
237832.473512 58.517578125
237710.41425 41.0368652344
237588.354987 26.5521850586
237466.295724 15.1629638672
237344.236461 6.74206542969
237222.177199 0.992492675781
237100.117936 -2.48907470703
236978.058673 -4.15106201172
236855.99941 -4.43109130859
236733.940147 -3.71612548828
236611.880885 -2.31591796875
236489.821622 -0.454406738281
236367.762359 1.72320556641
236245.703096 4.13330078125
236123.643834 6.72711181641
236001.584571 9.46295166016
235879.525308 12.2814941406
235757.466045 15.0872802734
235635.406783 17.7396850586
235513.34752 20.0556640625
235391.288257 21.8222045898
235269.228994 22.817565918
235147.169731 22.8374023438
235025.110469 21.7221679688
234903.051206 19.3807373047
234780.991943 15.8088378906
234658.93268 11.0957641602
234536.873418 5.42224121094
234414.814155 -0.953796386719
234292.754892 -7.72064208984
234170.695629 -14.5420532227
234048.636366 -21.0893554688
233926.577104 -27.0720825195
233804.517841 -32.2632446289
233682.458578 -36.5150146484
233560.399315 -39.7639770508
233438.340053 -42.0252075195
233316.28079 -43.3743286133
233194.221527 -43.9227294922
233072.162264 -43.7872924805
232950.103002 -43.0599365234
232828.043739 -41.7819213867
232705.984476 -39.9262695312
232583.925213 -37.391784668
232461.86595 -34.0106811523
232339.806688 -29.5695800781
232217.747425 -23.8420410156
232095.688162 -16.6297607422
231973.628899 -7.80603027344
231851.569637 2.64068603516
231729.510374 14.5740356445
231607.451111 27.6871948242
231485.391848 41.4987792969
231363.332585 55.3684082031
231241.273323 68.5305786133
231119.21406 80.1474609375
230997.154797 89.3736572266
230875.095534 95.4302368164
230753.036272 97.6781616211
230630.977009 95.6857910156
230508.917746 89.2813720703
230386.858483 78.5866088867
230264.799221 64.025390625
230142.739958 46.3060302734
230020.680695 26.3775024414
229898.621432 5.36370849609
229776.562169 -15.5206298828
229654.502907 -35.0641479492
229532.443644 -52.1538085938
229410.384381 -65.8638916016
229288.325118 -75.5298461914
229166.265856 -80.8001098633
229044.206593 -81.6611938477
228922.14733 -78.4339599609
228800.088067 -71.7407226562
228678.028804 -62.4476318359
228555.969542 -51.5855102539
228433.910279 -40.2591552734
228311.851016 -29.5505371094
228189.791753 -20.4272460938
228067.732491 -13.6616210938
227945.673228 -9.77032470703
227823.613965 -8.97650146484
227701.554702 -11.1999511719
227579.49544 -16.0731201172
227457.436177 -22.9821166992
227335.376914 -31.1287841797
227213.317651 -39.6062011719
227091.258388 -47.4825439453
226969.199126 -53.884765625
226847.139863 -58.0748901367
226725.0806 -59.5139160156
226603.021337 -57.907409668
226480.962075 -53.2308959961
226358.902812 -45.732421875
226236.843549 -35.9155273438
226114.784286 -24.5020141602
225992.725023 -12.3797607422
225870.665761 -0.540405273438
225748.606498 9.98919677734
225626.547235 18.2174072266
225504.487972 23.2529907227
225382.42871 24.3652954102
225260.369447 21.0322265625
225138.310184 12.9774169922
225016.250921 0.192993164062
224894.191659 -17.0517578125
224772.132396 -38.215637207
224650.073133 -62.5042114258
224528.01387 -88.9014892578
224405.954607 -116.213134766
224283.895345 -143.119628906
224161.836082 -168.238342285
224039.776819 -190.192382812
223917.717556 -207.682434082
223795.658294 -219.561218262
223673.599031 -224.904418945
223551.539768 -223.07623291
223429.480505 -213.783203125
223307.421242 -197.114257812
223185.36198 -173.561279297
223063.302717 -144.016235352
222941.243454 -109.74597168
222819.184191 -72.3384399414
222697.124929 -33.6272583008
222575.065666 4.40716552734
222453.006403 39.7528076172
222330.94714 70.4890136719
222208.887878 94.9136352539
222086.828615 111.659606934
221964.769352 119.796203613
221842.710089 118.903015137
221720.650826 109.111633301
221598.591564 91.108581543
221476.532301 66.0987548828
221354.473038 35.7280883789
221232.413775 1.97357177734
221110.354513 -32.9959716797
220988.29525 -66.9755859375
220866.235987 -97.8839111328
220744.176724 -123.916931152
220622.117461 -143.6796875
220500.058199 -156.287536621
220377.998936 -161.42565918
220255.939673 -159.364013672
220133.88041 -150.922546387
220011.821148 -137.393371582
219889.761885 -120.422546387
219767.702622 -101.863830566
219645.643359 -83.616394043
219523.584097 -67.4598999023
219401.524834 -54.9021606445
219279.465571 -47.0524902344
219157.406308 -44.53125
219035.347045 -47.4239501953
218913.287783 -55.2836303711
218791.22852 -67.1795654297
218669.169257 -81.7890014648
218547.109994 -97.522277832
218425.050732 -112.669250488
218302.991469 -125.553588867
218180.932206 -134.681762695
218058.872943 -138.870788574
217936.81368 -137.346435547
217814.754418 -129.801025391
217692.695155 -116.407714844
217570.635892 -97.791015625
217448.576629 -74.9566040039
217326.517367 -49.1892089844
217204.458104 -21.9286499023
217082.398841 5.36376953125
216960.339578 31.3352661133
216838.280316 54.8547973633
216716.221053 75.1006469727
216594.16179 91.6137084961
216472.102527 104.312255859
216350.043264 113.469055176
216227.984002 119.653442383
216105.924739 123.645812988
215983.865476 126.334472656
215861.806213 128.605529785
215739.746951 131.237060547
215617.687688 134.809692383
215495.628425 139.641052246
215373.569162 145.751647949
215251.509899 152.863037109
215129.450637 160.430908203
215007.391374 167.705810547
214885.332111 173.817260742
214763.272848 177.870666504
214641.213586 179.047119141
214519.154323 176.696411133
214397.09506 170.412963867
214275.035797 160.088012695
214152.976535 145.931518555
214030.917272 128.46484375
213908.858009 108.480651855
213786.798746 86.9793701172
213664.739483 65.0850830078
213542.680221 43.9505615234
213420.620958 24.6613769531
213298.561695 8.14630126953
213176.502432 -4.89514160156
213054.44317 -14.0446166992
212932.383907 -19.1891479492
212810.324644 -20.518371582
212688.265381 -18.4954223633
212566.206118 -13.8044433594
212444.146856 -7.28210449219
212322.087593 0.162170410156
212200.02833 7.62713623047
212077.969067 14.295715332
211955.909805 19.498840332
211833.850542 22.762878418
211711.791279 23.8358764648
211589.732016 22.6937255859
211467.672754 19.5247802734
211345.613491 14.698059082
211223.554228 8.7177734375
211101.494965 2.17016601562
210979.435702 -4.33154296875
210857.37644 -10.2010498047
210735.317177 -14.9230957031
210613.257914 -18.0893554688
210491.198651 -19.4204101562
210369.139389 -18.776184082
210247.080126 -16.1532592773
210125.020863 -11.6733398438
210002.9616 -5.56384277344
209880.902338 1.86486816406
209758.843075 10.2445068359
209636.783812 19.1715698242
209514.724549 28.2271118164
209392.665286 36.9938964844
209270.606024 45.0678100586
209148.546761 52.0671386719
209026.487498 57.6395263672
208904.428235 61.4683227539
208782.368973 63.2799682617
208660.30971 62.8526000977
208538.250447 60.0270996094
208416.191184 54.7200317383
208294.131921 46.9370117188
208172.072659 36.7846679688
208050.013396 24.4801025391
207927.954133 10.3536376953
207805.89487 -5.15441894531
207683.835608 -21.5084838867
207561.776345 -38.0987548828
207439.717082 -54.2744750977
207317.657819 -69.3818969727
207195.598557 -82.8084716797
207073.539294 -94.02734375
206951.480031 -102.637878418
206829.420768 -108.399414062
206707.361505 -111.252929688
206585.302243 -111.32800293
206463.24298 -108.933898926
206341.183717 -104.533569336
206219.124454 -98.7031860352
206097.065192 -92.0788574219
205975.005929 -85.2974243164
205852.946666 -78.9339599609
205730.887403 -73.4451293945
205608.82814 -69.1219482422
205486.768878 -66.0580444336
205364.709615 -64.1380615234
205242.650352 -63.0462036133
205120.591089 -62.2971191406
204998.531827 -61.2847900391
204876.472564 -59.3472290039
204754.413301 -55.8384399414
204632.354038 -50.2042236328
204510.294776 -42.0500488281
204388.235513 -31.1973266602
204266.17625 -17.7206420898
204144.116987 -1.96142578125
204022.057724 15.4837646484
203899.998462 33.8000488281
203777.939199 52.012878418
203655.879936 69.0640258789
203533.820673 83.8981933594
203411.761411 95.5509643555
203289.702148 103.230651855
203167.642885 106.386535645
203045.583622 104.755554199
202923.524359 98.3844604492
202801.465097 87.6234741211
202679.405834 73.0944213867
202557.346571 55.6340942383
202435.287308 36.2200317383
202313.228046 15.88671875
202191.168783 -4.36187744141
202069.10952 -23.6330566406
201947.050257 -41.2100830078
201824.990995 -56.5981445312
201702.931732 -69.544921875
201580.872469 -80.0350341797
201458.813206 -88.258972168
201336.753943 -94.5621337891
201214.694681 -99.3790283203
201092.635418 -103.159667969
200970.576155 -106.299377441
200848.516892 -109.077697754
200726.45763 -111.613891602
200604.398367 -113.846740723
200482.339104 -115.538024902
200360.279841 -116.302001953
200238.220578 -115.656616211
200116.161316 -113.091186523
199994.102053 -108.143920898
199872.04279 -100.477661133
199749.983527 -89.9477539062
199627.924265 -76.6519775391
199505.865002 -60.9558105469
199383.805739 -43.4896850586
199261.746476 -25.1161499023
199139.687214 -6.86883544922
199017.627951 10.1300048828
198895.568688 24.7686157227
198773.509425 36.0478515625
198651.450162 43.1795043945
198529.3909 45.6679077148
198407.331637 43.3661499023
198285.272374 36.5013427734
198163.213111 25.6627807617
198041.153849 11.7551879883
197919.094586 -4.08050537109
197797.035323 -20.5723266602
197674.97606 -36.4372558594
197552.916797 -50.5046386719
197430.857535 -61.8322753906
197308.798272 -69.8008422852
197186.739009 -74.1772460938
197064.679746 -75.1407470703
196942.620484 -73.2670898438
196820.561221 -69.4712524414
196698.501958 -64.9137573242
196576.442695 -60.8797607422
196454.383433 -58.6413574219
196332.32417 -59.3167724609
196210.264907 -63.7417602539
196088.205644 -72.3654785156
195966.146381 -85.1819458008
195844.087119 -101.70526123
195722.027856 -120.992553711
195599.968593 -141.713623047
195477.90933 -162.260070801
195355.850068 -180.887573242
195233.790805 -195.874206543
195111.731542 -205.68371582
194989.672279 -209.114746094
194867.613016 -205.423706055
194745.553754 -194.408813477
194623.494491 -176.444702148
194501.435228 -152.466369629
194379.375965 -123.901489258
194257.316703 -92.5576171875
194135.25744 -60.473449707
194013.198177 -29.7498168945
193891.138914 -2.37377929688
193769.079652 19.9469604492
193647.020389 35.9238891602
193524.961126 44.7889404297
193402.901863 46.3494262695
193280.8426 40.9902954102
193158.783338 29.6260986328
193036.724075 13.6071166992
192914.664812 -5.41107177734
192792.605549 -25.6200561523
192670.546287 -45.2194824219
192548.487024 -62.5704956055
192426.427761 -76.326965332
192304.368498 -85.5338134766
192182.309235 -89.6834716797
192060.249973 -88.7263183594
191938.19071 -83.0376586914
191816.131447 -73.3450927734
191694.072184 -60.6264648438
191572.012922 -45.990234375
191449.953659 -30.5508422852
191327.894396 -15.3143310547
191205.835133 -1.08441162109
191083.775871 11.6011962891
190961.716608 22.4989624023
190839.657345 31.649230957
190717.598082 39.3336181641
190595.538819 46.0034790039
190473.479557 52.19140625
190351.420294 58.4158935547
190229.361031 65.0926513672
190107.301768 72.4621582031
189985.242506 80.5442504883
189863.183243 89.1233520508
189741.12398 97.7680053711
189619.064717 105.88104248
189497.005454 112.77557373
189374.946192 117.766296387
189252.886929 120.264953613
189130.827666 119.869445801
189008.768403 116.432006836
188886.709141 110.100952148
188764.649878 101.326660156
188642.590615 90.8316650391
188520.531352 79.5454101562
188398.47209 68.5119018555
188276.412827 58.7786865234
188154.353564 51.2796630859
188032.294301 46.7269287109
187910.235038 45.5219116211
187788.175776 47.6995849609
187666.116513 52.9114990234
187544.05725 60.4532470703
187421.997987 69.33203125
187299.938725 78.3715209961
187177.879462 86.340637207
187055.820199 92.0941162109
186933.760936 94.707824707
186811.701673 93.594909668
186689.642411 88.5867919922
186567.583148 79.9694213867
186445.523885 68.4685668945
186323.464622 55.1831054688
186201.40536 41.4716796875
186079.346097 28.8042602539
185957.286834 18.5920410156
185835.227571 12.0149536133
185713.168309 9.86645507812
185591.109046 12.4320068359
185469.049783 19.4182128906
185346.99052 29.9425048828
185224.931257 42.5873413086
185102.871995 55.5169677734
184980.812732 66.6470947266
184858.753469 73.8527832031
184736.694206 75.1929931641
184614.634944 69.1307983398
184492.575681 54.7250976562
184370.516418 31.7713623047
184248.457155 0.877319335938
184126.397892 -36.5400390625
184004.33863 -78.3385620117
183882.279367 -121.809082031
183760.220104 -163.898925781
183638.160841 -201.476806641
183516.101579 -231.617736816
183394.042316 -251.877990723
183271.983053 -260.535583496
183149.92379 -256.768127441
183027.864528 -240.752868652
182905.805265 -213.674377441
182783.746002 -177.638000488
182661.686739 -135.495849609
182539.627476 -90.5993652344
182417.568214 -46.5024414062
182295.508951 -6.64251708984
182173.449688 25.9700927734
182051.390425 49.0244750977
181929.331163 61.1146240234
181807.2719 61.8596801758
181685.212637 51.9260253906
181563.153374 32.9483642578
181441.094111 7.35638427734
181319.034849 -21.873840332
181196.975586 -51.5217285156
181074.916323 -78.4455566406
180952.85706 -99.8958129883
180830.797798 -113.787475586
180708.738535 -118.902404785
180586.679272 -115.003295898
180464.620009 -102.845947266
180342.560747 -84.0889282227
180220.501484 -61.1105957031
180098.442221 -36.7514038086
179976.382958 -14.006652832
179854.323695 4.29541015625
179732.264433 15.8022460938
179610.20517 18.8943481445
179488.145907 12.8703613281
179366.086644 -1.96411132812
179244.027382 -24.3115844727
179121.968119 -52.0009765625
178999.908856 -82.1986694336
178877.849593 -111.691040039
178755.79033 -137.210266113
178633.731068 -155.770446777
178511.671805 -164.978820801
178389.612542 -163.293762207
178267.553279 -150.197875977
178145.494017 -126.272583008
178023.434754 -93.1631469727
177901.375491 -53.4376220703
177779.316228 -10.3531494141
177657.256966 32.4478149414
177535.197703 71.2827148438
177413.13844 102.778930664
177291.079177 124.197998047
177169.019914 133.69934082
177046.960652 130.518676758
176924.901389 115.043823242
176802.842126 88.7808837891
176680.782863 54.2136230469
176558.723601 14.5715942383
176436.664338 -26.4721069336
176314.605075 -65.1418457031
176192.545812 -97.9071655273
176070.486549 -121.803649902
175948.427287 -134.696655273
175826.368024 -135.463623047
175704.308761 -124.079223633
175582.249498 -101.595947266
175460.190236 -70.0260009766
175338.130973 -32.1372680664
175216.07171 8.81555175781
175094.012447 49.396484375
174971.953185 86.2993774414
174849.893922 116.637695312
174727.834659 138.182128906
174605.775396 149.528808594
174483.716133 150.182312012
174361.656871 140.551086426
174239.597608 121.858642578
174117.538345 95.9841308594
173995.479082 65.2515869141
173873.41982 32.1907348633
173751.360557 -0.703369140625
173629.301294 -31.1905517578
173507.242031 -57.4614257812
173385.182768 -78.2568969727
173263.123506 -92.9211425781
173141.064243 -101.388244629
173019.00498 -104.109802246
172896.945717 -101.933776855
172774.886455 -95.956237793
172652.827192 -87.3604736328
172530.767929 -77.2676391602
172408.708666 -66.6130981445
172286.649404 -56.0635375977
172164.590141 -45.98046875
172042.530878 -36.4337768555
171920.471615 -27.2575073242
171798.412352 -18.1400756836
171676.35309 -8.73205566406
171554.293827 1.24151611328
171432.234564 11.8853759766
171310.175301 23.0648193359
171188.116039 34.3765869141
171066.056776 45.1634521484
170943.997513 54.5728759766
170821.93825 61.6527099609
170699.878987 65.473449707
170577.819725 65.2602539062
170455.760462 60.5184936523
170333.701199 51.1365356445
170211.641936 37.4490966797
170089.582674 20.2525024414
169967.523411 0.765991210938
169845.464148 -19.4605102539
169723.404885 -38.6828613281
169601.345623 -55.1309204102
169479.28636 -67.192565918
169357.227097 -73.5900268555
169235.167834 -73.5326538086
169113.108571 -66.8241577148
168991.049309 -53.9136962891
168868.990046 -35.8802490234
168746.930783 -14.3511962891
168624.87152 8.64013671875
168502.812258 30.8446655273
168380.752995 50.0161743164
168258.693732 64.137878418
168136.634469 71.6325073242
168014.575206 71.5346069336
167892.515944 63.6042480469
167770.456681 48.3719482422
167648.397418 27.106628418
167526.338155 1.70904541016
167404.278893 -25.4603271484
167282.21963 -51.8013916016
167160.160367 -74.7219238281
167038.101104 -91.8883056641
166916.041842 -101.453674316
166793.982579 -102.240600586
166671.923316 -93.8600463867
166549.864053 -76.7556152344
166427.80479 -52.1665039062
166305.745528 -22.0151367188
166183.686265 11.2701416016
166061.627002 44.9798583984
165939.567739 76.3716430664
165817.508477 102.918518066
165695.449214 122.532470703
165573.389951 133.74206543
165451.330688 135.805969238
165329.271425 128.755493164
165207.212163 113.36114502
165085.1529 91.030456543
164963.093637 63.6484985352
164841.034374 33.3807983398
164718.975112 2.45794677734
164596.915849 -27.0340576172
164474.856586 -53.3359375
164352.797323 -75.1529541016
164230.738061 -91.7356567383
164108.678798 -102.897277832
163986.619535 -108.970031738
163864.560272 -110.706848145
163742.501009 -109.144104004
163620.441747 -105.441894531
163498.382484 -100.721374512
163376.323221 -95.9201049805
163254.263958 -91.6803588867
163132.204696 -88.2838745117
163010.145433 -85.639831543
162888.08617 -83.3246459961
162766.026907 -80.6697387695
162643.967645 -76.8836669922
162521.908382 -71.1926879883
162399.849119 -62.9831542969
162277.789856 -51.924987793
162155.730593 -38.0625
162033.671331 -21.8579711914
161911.612068 -4.18359375
161789.552805 13.7415161133
161667.493542 30.4610595703
161545.43428 44.4271850586
161423.375017 54.1668701172
161301.315754 58.4500732422
161179.256491 56.4384155273
161057.197228 47.8005371094
160935.137966 32.7766113281
160813.078703 12.1853637695
160691.01944 -12.6285400391
160568.960177 -39.9046630859
160446.900915 -67.6205444336
160324.841652 -93.6768188477
160202.782389 -116.092102051
160080.723126 -133.188903809
159958.663864 -143.74987793
159836.604601 -147.128479004
159714.545338 -143.302734375
159592.486075 -132.865234375
159470.426812 -116.952880859
159348.36755 -97.1212158203
159226.308287 -75.1800537109
159104.249024 -53.006652832
158982.189761 -32.3557739258
158860.130499 -14.6893920898
158738.071236 -1.04144287109
158616.011973 8.06640625
158493.95271 12.6513061523
158371.893447 13.2341308594
158249.834185 10.7504272461
158127.774922 6.41571044922
158005.715659 1.56408691406
157883.656396 -2.52514648438
157761.597134 -4.78820800781
157639.537871 -4.51000976562
157517.478608 -1.41296386719
157395.419345 4.30828857422
157273.360083 12.0099487305
157151.30082 20.6770629883
157029.241557 29.0479736328
156907.182294 35.7698974609
156785.123031 39.567565918
156663.063769 39.4069824219
156541.004506 34.6330566406
156418.945243 25.0661010742
156296.88598 11.0457763672
156174.826718 -6.58422851562
156052.767455 -26.5487670898
155930.708192 -47.2634887695
155808.648929 -66.9948730469
155686.589666 -84.0391235352
155564.530404 -96.9002685547
155442.471141 -104.449279785
155320.411878 -106.044067383
155198.352615 -101.598205566
155076.293353 -91.5910644531
154954.23409 -77.0158081055
154832.174827 -59.2739868164
154710.115564 -40.0247802734
154588.056302 -21.0089111328
154465.997039 -3.8642578125
154343.937776 10.0443725586
154221.878513 19.7653808594
154099.81925 24.849609375
153977.759988 25.3840332031
153855.700725 21.9639892578
153733.641462 15.6060180664
153611.582199 7.61389160156
153489.522937 -0.588073730469
153367.463674 -7.63604736328
153245.404411 -12.3986206055
153123.345148 -14.1213378906
153001.285885 -12.5259399414
152879.226623 -7.85290527344
152757.16736 -0.839233398438
152635.108097 7.36364746094
152513.048834 15.3271484375
152390.989572 21.5192871094
152268.930309 24.498840332
152146.871046 23.1060180664
152024.811783 16.6274414062
151902.752521 4.91650390625
151780.693258 -11.5462036133
151658.633995 -31.6629638672
151536.574732 -53.7971191406
151414.515469 -75.9174194336
151292.456207 -95.7913208008
151170.396944 -111.209411621
151048.337681 -120.217590332
150926.278418 -121.330993652
150804.219156 -113.70904541
150682.159893 -97.2684936523
150560.10063 -72.7241210938
150438.041367 -41.5492553711
150315.982104 -5.85913085938
150193.922842 31.7727661133
150071.863579 68.5463256836
149949.804316 101.693969727
149827.745053 128.73815918
149705.685791 147.723266602
149583.626528 157.397277832
149461.567265 157.323608398
149339.508002 147.913269043
149217.44874 130.371765137
149095.389477 106.56829834
148973.330214 78.8391113281
148851.270951 49.7470703125
148729.211688 21.8207397461
148607.152426 -2.697265625
148485.093163 -22.0695800781
148363.0339 -35.2241821289
148240.974637 -41.8421630859
148118.915375 -42.362487793
147996.856112 -37.9035644531
147874.796849 -30.1114501953
147752.737586 -20.9499511719
147630.678323 -12.4570922852
147508.619061 -6.49371337891
147386.559798 -4.51202392578
147264.500535 -7.36956787109
147142.441272 -15.2106323242
147020.38201 -27.4273681641
146898.322747 -42.7069091797
146776.263484 -59.1605834961
146654.204221 -74.5225830078
146532.144959 -86.3970336914
146410.085696 -92.5289306641
146288.026433 -91.0684814453
146165.96717 -80.8027954102
146043.907907 -61.3266601562
145921.848645 -33.1354980469
145799.789382 2.37310791016
145677.730119 42.9903564453
145555.670856 85.8737182617
145433.611594 127.79296875
145311.552331 165.42401123
145189.493068 195.659362793
145067.433805 215.90612793
144945.374542 224.341308594
144823.31528 220.098388672
144701.256017 203.366760254
144579.196754 175.391174316
144457.137491 138.373168945
144335.078229 95.2802734375
144213.018966 49.58203125
144090.959703 4.93859863281
143968.90044 -35.1312255859
143846.841178 -67.5678100586
143724.781915 -90.0459594727
143602.722652 -101.180603027
143480.663389 -100.645080566
143358.604126 -89.1884765625
143236.544864 -68.5538330078
143114.485601 -41.3034667969
142992.426338 -10.5698852539
142870.367075 20.2437744141
142748.307813 47.7858276367
142626.24855 69.0681762695
142504.189287 81.7408447266
142382.130024 84.3034057617
142260.070761 76.2330322266
142138.011499 58.020324707
142015.952236 31.1090698242
141893.892973 -2.25073242188
141771.83371 -39.2228393555
141649.774448 -76.6538696289
141527.715185 -111.367614746
141405.655922 -140.454589844
141283.596659 -161.530334473
141161.537397 -172.940307617
141039.478134 -173.891418457
140917.418871 -164.502929688
140795.359608 -145.770629883
140673.300345 -119.454711914
140551.241083 -87.8990478516
140429.18182 -53.8060913086
140307.122557 -19.9853515625
140185.063294 10.8969726562
140063.004032 36.5464477539
139940.944769 55.2240600586
139818.885506 65.8720703125
139696.826243 68.1712036133
139574.76698 62.5287475586
139452.707718 49.9982299805
139330.648455 32.1463012695
139208.589192 10.8775024414
139086.529929 -11.7617797852
138964.470667 -33.7813110352
138842.411404 -53.4279785156
138720.352141 -69.3329467773
138598.292878 -80.6135864258
138476.233616 -86.9212646484
138354.174353 -88.4344482422
138232.11509 -85.8004760742
138110.055827 -80.0340576172
137987.996564 -72.3861694336
137865.937302 -64.1956787109
137743.878039 -56.7424316406
137621.818776 -51.1136474609
137499.759513 -48.0981445312
137377.700251 -48.1165771484
137255.640988 -51.1937866211
137133.581725 -56.9730224609
137011.522462 -64.7694702148
136889.463199 -73.6548461914
136767.403937 -82.5640869141
136645.344674 -90.4114990234
136523.285411 -96.2041625977
136401.226148 -99.1423950195
136279.166886 -98.6964111328
136157.107623 -94.6530761719
136035.04836 -87.1298217773
135912.989097 -76.5551147461
135790.929835 -63.6195678711
135668.870572 -49.2033081055
135546.811309 -34.2883300781
135424.752046 -19.8654785156
135302.692783 -6.84442138672
135180.633521 4.02313232422
135058.574258 12.2020263672
134936.514995 17.4063110352
134814.455732 19.6076660156
134692.39647 19.0176391602
134570.337207 16.047668457
134448.277944 11.2528076172
134326.218681 5.26513671875
134204.159418 -1.27490234375
134082.100156 -7.78363037109
133960.040893 -13.7855224609
133837.98163 -18.9507446289
133715.922367 -23.1122436523
133593.863105 -26.2625732422
133471.803842 -28.5327148438
133349.744579 -30.1541748047
133227.685316 -31.4120483398
133105.626054 -32.5924682617
132983.566791 -33.9320678711
132861.507528 -35.5747070312
132739.448265 -37.5414428711
132617.389002 -39.7166137695
132495.32974 -41.8515014648
132373.270477 -43.5870361328
132251.211214 -44.4911499023
132129.151951 -44.1090698242
132007.092689 -42.0202636719
131885.033426 -37.8959960938
131762.974163 -31.5520019531
131640.9149 -22.9896240234
131518.855637 -12.4208374023
131396.796375 -0.274353027344
131274.737112 12.8203125
131152.677849 26.0690917969
131030.618586 38.5674438477
130908.559324 49.3695678711
130786.500061 57.5660400391
130664.440798 62.3626098633
130542.381535 63.154296875
130420.322273 59.5881958008
130298.26301 51.6064453125
130176.203747 39.4689331055
130054.144484 23.7490844727
129932.085221 5.30389404297
129810.025959 -14.7795410156
129687.966696 -35.2595214844
129565.907433 -54.8288574219
129443.84817 -72.2126464844
129321.788908 -86.2672729492
129199.729645 -96.069519043
129077.670382 -100.991943359
128955.611119 -100.755249023
128833.551856 -95.4553833008
128711.492594 -85.5594482422
128589.433331 -71.8740234375
128467.374068 -55.4845581055
128345.314805 -37.6732788086
128223.255543 -19.8200683594
128101.19628 -3.29455566406
127979.137017 10.6508178711
127857.077754 20.9802246094
127735.018492 26.9556274414
127612.959229 28.1956176758
127490.899966 24.7049560547
127368.840703 16.8741455078
127246.78144 5.44830322266
127124.722178 -8.53302001953
127002.662915 -23.8187255859
126880.603652 -39.0449829102
126758.544389 -52.8438720703
126636.485127 -63.9509887695
126514.425864 -71.3043823242
126392.366601 -74.1273803711
126270.307338 -71.9889526367
126148.248075 -64.8356933594
126026.188813 -52.9967041016
125904.12955 -37.1575927734
125782.070287 -18.309753418
125660.011024 2.32293701172
125537.951762 23.3721923828
125415.892499 43.4230957031
125293.833236 61.1107788086
125171.773973 75.2130126953
125049.714711 84.7287597656
124927.655448 88.9398803711
124805.596185 87.4514770508
124683.536922 80.210144043
124561.477659 67.4990844727
124439.418397 49.9138183594
124317.359134 28.3197631836
124195.299871 3.79644775391
124073.240608 -22.4266967773
123951.181346 -49.0394287109
123829.122083 -74.7189331055
123707.06282 -98.1957397461
123585.003557 -118.312316895
123462.944294 -134.073730469
123340.885032 -144.689086914
123218.825769 -149.602722168
123096.766506 -148.515380859
122974.707243 -141.396728516
122852.647981 -128.486755371
122730.588718 -110.289489746
122608.529455 -87.5569458008
122486.470192 -61.2642211914
122364.41093 -32.5736083984
122242.351667 -2.79162597656
122120.292404 26.6851806641
121998.233141 54.4320068359
121876.173878 79.0639038086
121754.114616 99.3082275391
121632.055353 114.077392578
121509.99609 122.537109375
121387.936827 124.166931152
121265.877565 118.805969238
121143.818302 106.679504395
121021.759039 88.4041748047
120899.699776 64.9671020508
120777.640513 37.6791381836
120655.581251 8.10296630859
120533.521988 -22.0397338867
120411.462725 -50.9775390625
120289.403462 -77.0061035156
120167.3442 -98.6058959961
120045.284937 -114.549682617
119923.225674 -123.992004395
119801.166411 -126.532104492
119679.107149 -122.243896484
119557.047886 -111.670288086
119434.988623 -95.7807006836
119312.92936 -75.8939819336
119190.870097 -53.5736083984
119068.810835 -30.5023803711
118946.751572 -8.34826660156
118824.692309 11.3685302734
118702.633046 27.3952026367
118580.573784 38.8396606445
118458.514521 45.2347412109
118336.455258 46.5612182617
118214.395995 43.2319335938
118092.336732 36.0375976562
117970.27747 26.0579833984
117848.218207 14.5500488281
117726.158944 2.82061767578
117604.099681 -7.90270996094
117482.040419 -16.5885009766
117359.981156 -22.4979858398
117237.921893 -25.2498779297
117115.86263 -24.8478393555
116993.803368 -21.6685791016
116871.744105 -16.4120483398
116749.684842 -10.0182495117
116627.625579 -3.56170654297
116505.566316 1.86871337891
116383.507054 5.28924560547
116261.447791 5.92999267578
116139.388528 3.31854248047
116017.329265 -2.66522216797
115895.270003 -11.7741699219
115773.21074 -23.4152832031
115651.151477 -36.7099609375
115529.092214 -50.5826416016
115407.032952 -63.8709106445
115284.973689 -75.4454956055
115162.914426 -84.3267211914
115040.855163 -89.7860717773
114918.7959 -91.4220581055
114796.736638 -89.2025146484
114674.677375 -83.4690551758
114552.618112 -74.9027099609
114430.558849 -64.4552612305
114308.499587 -53.2521362305
114186.440324 -42.478515625
114064.381061 -33.2580566406
113942.321798 -26.5397338867
113820.262535 -23.0014038086
113698.203273 -22.9823608398
113576.14401 -26.4501342773
113454.084747 -33.0056762695
113332.025484 -41.9252929688
113209.966222 -52.2357788086
113087.906959 -62.8141479492
112965.847696 -72.5018920898
112843.788433 -80.2217407227
112721.729171 -85.0850830078
112599.669908 -86.4792480469
112477.610645 -84.1253662109
112355.551382 -78.1027832031
112233.492119 -68.8361206055
112111.432857 -57.0477294922
111989.373594 -43.6821289062
111867.314331 -29.8083496094
111745.255068 -16.51171875
111623.195806 -4.78814697266
111501.136543 4.5517578125
111379.07728 10.95703125
111257.018017 14.1802368164
111134.958754 14.2911987305
111012.899492 11.6571044922
110890.840229 6.89147949219
110768.780966 0.780700683594
110646.721703 -5.80651855469
110524.662441 -12.0143432617
110402.603178 -17.0902709961
110280.543915 -20.4624023438
110158.484652 -21.7938842773
110036.42539 -21.0102539062
109914.366127 -18.2974853516
109792.306864 -14.0709838867
109670.247601 -8.92004394531
109548.188338 -3.53479003906
109426.129076 1.37762451172
109304.069813 5.17620849609
109182.01055 7.36224365234
109059.951287 7.63714599609
108937.892025 5.93951416016
108815.832762 2.45550537109
108693.773499 -2.39794921875
108571.714236 -8.01324462891
108449.654973 -13.6530761719
108327.595711 -18.5238647461
108205.536448 -21.85546875
108083.477185 -22.9772338867
107961.417922 -21.3845825195
107839.35866 -16.7879638672
107717.299397 -9.14233398438
107595.240134 1.34790039062
107473.180871 14.245300293
107351.121609 28.9166259766
107229.062346 44.5848388672
107107.003083 60.3917236328
106984.94382 75.4628295898
106862.884557 88.9710083008
106740.825295 100.190429688
106618.766032 108.538879395
106496.706769 113.605102539
106374.647506 115.160949707
106252.588244 113.158996582
106130.528981 107.718383789
106008.469718 99.1022338867
105886.410455 87.6904296875
105764.351192 73.9516601562
105642.29193 58.41796875
105520.232667 41.6643066406
105398.173404 24.2915649414
105276.114141 6.91723632812
105154.054879 -9.83251953125
105031.995616 -25.3283691406
104909.936353 -38.9451904297
104787.87709 -50.073059082
104665.817828 -58.1343994141
104543.758565 -62.6079101562
104421.699302 -63.0579833984
104299.640039 -59.1702880859
104177.580776 -50.7873535156
104055.521514 -37.9429321289
103933.462251 -20.8895263672
103811.402988 -0.114196777344
103689.343725 23.6600952148
103567.284463 49.4912109375
103445.2252 76.2525634766
103323.165937 102.686828613
103201.106674 127.473449707
103079.047411 149.308410645
102956.988149 166.987182617
102834.928886 179.486450195
102712.869623 186.036254883
102590.81036 186.177185059
102468.751098 179.795532227
102346.691835 167.135559082
102224.632572 148.784729004
102102.573309 125.634765625
101980.514047 98.8212280273
101858.454784 69.6463623047
101736.395521 39.4931030273
101614.336258 9.73492431641
101492.276995 -18.3466796875
101370.217733 -43.6362915039
101248.15847 -65.2387695312
101126.099207 -82.5150756836
101004.039944 -95.0963745117
100881.980682 -102.876281738
100759.921419 -105.987548828
100637.862156 -104.762939453
100515.802893 -99.6898803711
100393.74363 -91.3615112305
100271.684368 -80.4311523438
100149.625105 -67.573425293
100027.565842 -53.4540405273
99905.5065794 -38.7120361328
99783.4473166 -23.9505615234
99661.3880538 -9.73559570312
99539.3287911 3.40057373047
99417.2695283 14.9553833008
99295.2102655 24.4548950195
99173.1510027 31.4587402344
99051.09174 35.5736694336
98929.0324772 36.4740600586
98806.9732144 33.9304199219
98684.9139517 27.8401489258
98562.8546889 18.2584838867
98440.7954261 5.42327880859
98318.7361633 -10.23046875
98196.6769006 -28.0728759766
98074.6176378 -47.2970581055
97952.558375 -66.9586181641
97830.4991122 -86.0322875977
97708.4398495 -103.48260498
97586.3805867 -118.344116211
97464.3213239 -129.803161621
97342.2620612 -137.271911621
97220.2027984 -140.448425293
97098.1435356 -139.354431152
96976.0842728 -134.344665527
96854.0250101 -126.086120605
96731.9657473 -115.507324219
96609.9064845 -103.719482422
96487.8472217 -91.9185791016
96365.787959 -81.2752685547
96243.7286962 -72.8239135742
96121.6694334 -67.3626708984
95999.6101707 -65.373046875
95877.5509079 -66.9713134766
95755.4916451 -71.8930664062
95633.4323823 -79.5175170898
95511.3731196 -88.9271240234
95389.3138568 -98.9986572266
95267.254594 -108.515930176
95145.1953312 -116.293273926
95023.1360685 -121.296020508
94901.0768057 -122.747802734
94779.0175429 -120.209106445
94656.9582802 -113.621276855
94534.8990174 -103.311462402
94412.8397546 -89.9541015625
94290.7804918 -74.4967651367
94168.7212291 -58.0560302734
94046.6619663 -41.7946166992
93924.6027035 -26.7944946289
93802.5434408 -13.9396972656
93680.484178 -3.82165527344
93558.4249152 3.32159423828
93436.3656524 7.62396240234
93314.3063897 9.56658935547
93192.2471269 9.91052246094
93070.1878641 9.59460449219
92948.1286013 9.6103515625
92826.0693386 10.8668212891
92704.0100758 14.0628662109
92581.950813 19.5800170898
92459.8915503 27.4128417969
92337.8322875 37.1428833008
92215.7730247 47.9639892578
92093.7137619 58.7573852539
91971.6544992 68.2092895508
91849.5952364 74.9609985352
91727.5359736 77.7746582031
91605.4767108 75.6972045898
91483.4174481 68.2027587891
91361.3581853 55.2977294922
91239.2989225 37.5723876953
91117.2396598 16.1932373047
90995.180397 -7.16937255859
90873.1211342 -30.4722900391
90751.0618714 -51.4790649414
90629.0026087 -67.9709472656
90506.9433459 -77.9704589844
90384.8840831 -79.9522705078
90262.8248203 -73.0217895508
90140.7655576 -57.0401611328
90018.7062948 -32.680480957
89896.647032 -1.40814208984
89774.5877693 34.6172485352
89652.5285065 72.7106933594
89530.4692437 109.886413574
89408.4099809 143.119934082
89286.3507182 169.62097168
89164.2914554 187.092102051
89042.2321926 193.947692871
88920.1729298 189.469787598
88798.1136671 173.887878418
88676.0544043 148.368896484
88553.9951415 114.921508789
88431.9358788 76.2214355469
88309.876616 35.371887207
88187.8173532 -4.37420654297
88065.7580904 -39.9086303711
87943.6988277 -68.5458984375
87821.6395649 -88.2618408203
87699.5803021 -97.8675537109
87577.5210393 -97.1036376953
87455.4617766 -86.6447143555
87333.4025138 -68.0162353516
87211.343251 -43.4295654297
87089.2839883 -15.5556030273
86967.2247255 12.7420043945
86845.1654627 38.6881103516
86723.1061999 59.8605957031
86601.0469372 74.4158935547
86478.9876744 81.2514648438
86356.9284116 80.0905151367
86234.8691488 71.481628418
86112.8098861 56.7156982422
85990.7506233 37.6685791016
85868.6913605 16.5888061523
85746.6320978 -4.14892578125
85624.572835 -22.2967529297
85502.5135722 -35.9680786133
85380.4543094 -43.8291625977
85258.3950467 -45.2288818359
85136.3357839 -40.2539672852
85014.2765211 -29.7060546875
84892.2172583 -15.0036010742
84770.1579956 1.97973632812
84648.0987328 19.1206054688
84526.03947 34.2759399414
84403.9802073 45.508605957
84281.9209445 51.289855957
84159.8616817 50.6525878906
84037.8024189 43.2845458984
83915.7431562 29.5495605469
83793.6838934 10.4365234375
83671.6246306 -12.5546264648
83549.5653679 -37.5817871094
83427.5061051 -62.6585693359
83305.4468423 -85.865234375
83183.3875795 -105.546569824
83061.3283168 -120.475708008
82939.269054 -129.967895508
82817.2097912 -133.931335449
82695.1505284 -132.851745605
82573.0912657 -127.71270752
82451.0320029 -119.86138916
82328.9727401 -110.836730957
82206.9134774 -102.178222656
82084.8542146 -95.2378540039
81962.7949518 -91.0158081055
81840.735689 -90.0392456055
81718.6764263 -92.296875
81596.6171635 -97.2365722656
81474.5579007 -103.827331543
81352.4986379 -110.67791748
81230.4393752 -116.199707031
81108.3801124 -118.795715332
80986.3208496 -117.054626465
80864.2615869 -109.929504395
80742.2023241 -96.8799438477
80620.1430613 -77.9624633789
80498.0837985 -53.8590698242
80376.0245358 -25.8383178711
80253.965273 4.34588623047
80131.9060102 34.6093139648
80009.8467474 62.7310791016
79887.7874847 86.5642089844
79765.7282219 104.244567871
79643.6689591 114.374938965
79521.6096964 116.166381836
79399.5504336 109.521362305
79277.4911708 95.0525512695
79155.431908 74.0324707031
79033.3726453 48.2811889648
78911.3133825 20.0032348633
78789.2541197 -8.41174316406
78667.1948569 -34.6030273438
78545.1355942 -56.4463500977
78423.0763314 -72.23828125
78301.0170686 -80.8357543945
78178.9578059 -81.7420654297
78056.8985431 -75.1295776367
77934.8392803 -61.8013305664
77812.7800175 -43.0947265625
77690.7207548 -20.7400512695
77568.661492 3.31066894531
77446.6022292 27.0682373047
77324.5429664 48.6848144531
77202.4837037 66.6081542969
77080.4244409 79.7003173828
76958.3651781 87.3091430664
76836.3059154 89.2876586914
76714.2466526 85.9644775391
76592.1873898 78.0690917969
76470.128127 66.6239624023
76348.0688643 52.8165283203
76226.0096015 37.8650512695
76103.9503387 22.8947143555
75981.8910759 8.83502197266
75859.8318132 -3.65045166016
75737.7725504 -14.198059082
75615.7132876 -22.7376708984
75493.6540249 -29.4535522461
75371.5947621 -34.7149658203
75249.5354993 -38.9917602539
75127.4762365 -42.7616577148
75005.4169738 -46.4252929688
74883.357711 -50.2379760742
74761.2984482 -54.2658081055
74639.2391855 -58.3735961914
74517.1799227 -62.2427368164
74395.1206599 -65.4187011719
74273.0613971 -67.3797607422
74151.0021344 -67.6192626953
74028.9428716 -65.7297973633
73906.8836088 -61.4786987305
73784.824346 -54.864074707
73662.7650833 -46.1447753906
73540.7058205 -35.8374633789
73418.6465577 -24.6820678711
73296.587295 -13.5762329102
73174.5280322 -3.48651123047
73052.4687694 4.654296875
72930.4095066 10.0541992188
72808.3502439 12.1586303711
72686.2909811 10.7283325195
72564.2317183 5.88775634766
72442.1724555 -1.86334228516
72320.1131928 -11.6766357422
72198.05393 -22.4183959961
72075.9946672 -32.7672119141
71953.9354045 -41.3336791992
71831.8761417 -46.7938232422
71709.8168789 -48.0216674805
71587.7576161 -44.2098388672
71465.6983534 -34.9636230469
71343.6390906 -20.3623046875
71221.5798278 -0.977233886719
71099.520565 22.1516113281
70977.4613023 47.5843505859
70855.4020395 73.5837402344
70733.3427767 98.249206543
70611.283514 119.66595459
70489.2242512 136.059753418
70367.1649884 145.941589355
70245.1057256 148.23223877
70123.0464629 142.354919434
70000.9872001 128.288452148
69878.9279373 106.577880859
69756.8686745 78.3013916016
69634.8094118 44.9953613281
69512.750149 8.54724121094
69390.6908862 -28.9383544922
69268.6316235 -65.287902832
69146.5723607 -98.4096069336
69024.5130979 -126.436645508
68902.4538351 -147.850891113
68780.3945724 -161.580810547
68658.3353096 -167.064880371
68536.2760468 -164.278625488
68414.216784 -153.725036621
68292.1575213 -136.388183594
68170.0982585 -113.656860352
68048.0389957 -87.2223510742
67925.979733 -58.9596557617
67803.9204702 -30.7993164062
67681.8612074 -4.5986328125
67559.8019446 17.9790039062
67437.7426819 35.5709228516
67315.6834191 47.1986083984
67193.6241563 52.3272094727
67071.5648935 50.8955078125
66949.5056308 43.3146362305
66827.446368 30.4380493164
66705.3871052 13.5026855469
66583.3278425 -5.95446777344
66461.2685797 -26.1988525391
66339.2093169 -45.4143066406
66217.1500541 -61.8256225586
66095.0907914 -73.8203735352
65973.0315286 -80.0614624023
65850.9722658 -79.5838623047
65728.9130031 -71.8695068359
65606.8537403 -56.8918457031
65484.7944775 -35.1306152344
65362.7352147 -7.55126953125
65240.675952 24.4495239258
65118.6166892 59.1289672852
64996.5574264 94.5100097656
64874.4981636 128.511657715
64752.4389009 159.090942383
64630.3796381 184.384460449
64508.3203753 202.840698242
64386.2611126 213.332336426
64264.2018498 215.239929199
64142.142587 208.500610352
64020.0833242 193.616210938
63898.0240615 171.620910645
63775.9647987 144.008728027
63653.9055359 112.628234863
63531.8462731 79.5490722656
63409.7870104 46.9143066406
63287.7277476 16.7862548828
63165.6684848 -8.99822998047
63043.6092221 -28.955871582
62921.5499593 -42.0540771484
62799.4906965 -47.7730102539
62677.4314337 -46.1271972656
62555.372171 -37.6451416016
62433.3129082 -23.3103027344
62311.2536454 -4.46942138672
62189.1943826 17.2835693359
62067.1351199 40.2380371094
61945.0758571 62.6979370117
61823.0165943 83.1058349609
61700.9573316 100.147155762
61578.8980688 112.82824707
61456.838806 120.522644043
61334.7795432 122.983093262
61212.7202805 120.32232666
61090.6610177 112.96472168
60968.6017549 101.578186035
60846.5424921 86.9923706055
60724.4832294 70.1134643555
60602.4239666 51.8444824219
60480.3647038 33.0182495117
60358.3054411 14.348815918
60236.2461783 -3.59552001953
60114.1869155 -20.3973388672
59992.1276527 -35.7752685547
59870.06839 -49.5537719727
59748.0091272 -61.6245727539
59625.9498644 -71.9049682617
59503.8906016 -80.3018188477
59381.8313389 -86.6856079102
59259.7720761 -90.880065918
59137.7128133 -92.6682739258
59015.6535506 -91.8157958984
58893.5942878 -88.107421875
58771.535025 -81.3931274414
58649.4757622 -71.6357421875
58527.4164995 -58.9541625977
58405.3572367 -43.6545410156
58283.2979739 -26.2442016602
58161.2387111 -7.42279052734
58039.1794484 11.9484863281
57917.1201856 30.9018554688
57795.0609228 48.4342041016
57673.0016601 63.5916137695
57550.9423973 75.5570068359
57428.8831345 83.7326660156
57306.8238717 87.8084716797
57184.764609 87.8064575195
57062.7053462 84.0977172852
56940.6460834 77.3865966797
56818.5868206 68.6622314453
56696.5275579 59.1218261719
56574.4682951 50.069152832
56452.4090323 42.8009033203
56330.3497696 38.4878540039
56208.2905068 38.0646362305
56086.231244 42.1376342773
55964.1719812 50.9211425781
55842.1127185 64.2072753906
55720.0534557 81.3747558594
55597.9941929 101.434753418
55475.9349302 123.111633301
55353.8756674 144.94934082
55231.8164046 165.43572998
55109.7571418 183.131408691
54987.6978791 196.792541504
54865.6386163 205.475036621
54743.5793535 208.61151123
54621.5200907 206.053161621
54499.460828 198.073547363
54377.4015652 185.33581543
54255.3423024 168.823974609
54133.2830397 149.749328613
54011.2237769 129.439086914
53889.1645141 109.21887207
53767.1052513 90.3009643555
53645.0459886 73.6879272461
53522.9867258 60.1013183594
53400.927463 49.9412231445
53278.8682002 43.2774047852
53156.8089375 39.8750610352
53034.7496747 39.246887207
52912.6904119 40.7276611328
52790.6311492 43.5615844727
52668.5718864 46.9917602539
52546.5126236 50.3432617188
52424.4533608 53.0914916992
52302.3940981 54.9067382812
52180.3348353 55.674987793
52058.2755725 55.4904174805
51936.2163097 54.6242675781
51814.157047 53.47265625
51692.0977842 52.4928588867
51570.0385214 52.1343383789
51447.9792587 52.7731323242
51325.9199959 54.6583251953
51203.8607331 57.8772583008
51081.8014703 62.3413696289
50959.7422076 67.7963256836
50837.6829448 73.8544921875
50715.623682 80.044921875
50593.5644192 85.8754272461
50471.5051565 90.899597168
50349.4458937 94.7785644531
50227.3866309 97.333190918
50105.3273682 98.5768432617
49983.2681054 98.7265625
49861.2088426 98.1887207031
49739.1495798 97.5230712891
49617.0903171 97.384765625
49495.0310543 98.4536132812
49372.9717915 101.355957031
49250.9125287 106.588928223
49128.853266 114.454467773
49006.7940032 125.011535645
48884.7347404 138.051208496
48762.6754777 153.099182129
48640.6162149 169.445251465
48518.5569521 186.19720459
48396.4976893 202.356018066
48274.4384266 216.902832031
48152.3791638 228.890869141
48030.319901 237.532531738
47908.2606382 242.273803711
47786.2013755 242.846923828
47664.1421127 239.298034668
47542.0828499 231.985229492
47420.0235872 221.548461914
47297.9643244 208.853027344
47175.9050616 194.913208008
47053.8457988 180.802490234
46931.7865361 167.559753418
46809.7272733 156.100463867
46687.6680105 147.140258789
46565.6087478 141.139953613
46443.549485 138.274902344
46321.4902222 138.432617188
46199.4309594 141.236999512
46077.3716967 146.098449707
45955.3124339 152.281677246
45833.2531711 158.985656738
45711.1939083 165.42791748
45589.1346456 170.923461914
45467.0753828 174.951293945
45345.01612 177.202941895
45222.9568573 177.606018066
45100.8975945 176.324584961
44978.8383317 173.733581543
44856.7790689 170.372009277
44734.7198062 166.880249023
44612.6605434 163.926940918
44490.6012806 162.13458252
44368.5420178 162.010681152
44246.4827551 163.890930176
44124.4234923 167.901489258
44002.3642295 173.943969727
43880.3049668 181.701782227
43758.245704 190.672485352
43636.1864412 200.217102051
43514.1271784 209.624755859
43392.0679157 218.186096191
43270.0086529 225.265930176
43147.9493901 230.370483398
43025.8901273 233.200256348
42903.8308646 233.684753418
42781.7716018 231.994384766
42659.712339 228.528930664
42537.6530763 223.882629395
42415.5938135 218.790161133
42293.5345507 214.057067871
42171.4752879 210.482788086
42049.4160252 208.781555176
41927.3567624 209.511352539
41805.2974996 213.014526367
41683.2382368 219.379455566
41561.1789741 228.424133301
41439.1197113 239.70513916
41317.0604485 252.552062988
41195.0011858 266.123535156
41072.941923 279.480102539
40950.8826602 291.668579102
40828.8233974 301.809509277
40706.7641347 309.1796875
40584.7048719 313.282409668
40462.6456091 313.898376465
40340.5863463 311.112487793
40218.5270836 305.313293457
40096.4678208 297.164123535
39974.408558 287.548706055
39852.3492953 277.494689941
39730.2900325 268.081848145
39608.2307697 260.343322754
39486.1715069 255.167907715
39364.1122442 253.213134766
39242.0529814 254.836853027
39119.9937186 260.054992676
38997.9344558 268.528808594
38875.8751931 279.58581543
38753.8159303 292.271118164
38631.7566675 305.429077148
38509.6974048 317.8046875
38387.638142 328.16027832
38265.5788792 335.39440918
38143.5196164 338.654968262
38021.4603537 337.433166504
37899.4010909 331.632751465
37777.3418281 321.603149414
37655.2825653 308.136108398
37533.2233026 292.42175293
37411.1640398 275.968200684
37289.104777 260.489562988
37167.0455143 247.77142334
37044.9862515 239.523803711
36922.9269887 237.236572266
36800.8677259 242.046081543
36678.8084632 254.628295898
36556.7492004 275.12713623
36434.6899376 303.124450684
36312.6306749 337.65637207
36190.5714121 377.27545166
36068.5121493 420.153808594
35946.4528865 464.218933105
35824.3936238 507.3125
35702.334361 547.356506348
35580.2750982 582.515319824
35458.2158354 611.336791992
35336.1565727 632.862487793
35214.0973099 646.696105957
35092.0380471 653.024291992
34969.9787844 652.588500977
34847.9195216 646.609619141
34725.8602588 636.673461914
34603.800996 624.586425781
34481.7417333 612.214782715
34359.6824705 601.322387695
34237.6232077 593.421142578
34115.5639449 589.647949219
33993.5046822 590.678283691
33871.4454194 596.684143066
33749.3861566 607.340637207
33627.3268939 621.877197266
33505.2676311 639.16998291
33383.2083683 657.865234375
33261.1491055 676.521057129
33139.0898428 693.753845215
33017.03058 708.375244141
32894.9713172 719.506347656
32772.9120544 726.658996582
32650.8527917 729.776123047
32528.7935289 729.229064941
32406.7342661 725.772094727
32284.6750034 720.459655762
32162.6157406 714.536987305
32040.5564778 709.312255859
31918.497215 706.027587891
31796.4379523 705.73840332
31674.3786895 709.215209961
31552.3194267 716.876647949
31430.2601639 728.758972168
31308.2009012 744.525756836
31186.1416384 763.514892578
31064.0823756 784.816162109
30942.0231129 807.372375488
30819.9638501 830.091491699
30697.9045873 851.957702637
30575.8453245 872.13067627
30453.7860618 890.021850586
30331.726799 905.340637207
30209.6675362 918.106750488
30087.6082734 928.627868652
29965.5490107 937.446655273
29843.4897479 945.263061523
29721.4304851 952.843566895
29599.3712224 960.924438477
29477.3119596 970.124328613
29355.2526968 980.872497559
29233.193434 993.363708496
29111.1341713 1007.54272461
28989.0749085 1023.12036133
28867.0156457 1039.62011719
28744.9563829 1056.44732666
28622.8971202 1072.97521973
28500.8378574 1088.63464355
28378.7785946 1102.99981689
28256.7193319 1115.8572998
28134.6600691 1127.25067139
28012.6008063 1137.49560547
27890.5415435 1147.16162109
27768.4822808 1157.02374268
27646.423018 1167.98693848
27524.3637552 1180.99291992
27402.3044925 1196.91809082
27280.2452297 1216.47515869
27158.1859669 1240.12908936
27036.1267041 1268.03588867
26914.0674414 1300.01275635
26792.0081786 1335.543396
26669.9489158 1373.81726074
26547.889653 1413.80084229
26425.8303903 1454.33197021
26303.7711275 1494.22857666
26181.7118647 1532.40020752
26059.652602 1567.95062256
25937.5933392 1600.25915527
25815.5340764 1629.03533936
25693.4748136 1654.33673096
25571.4155509 1676.55236816
25449.3562881 1696.3505249
25327.2970253 1714.59863281
25205.2377625 1732.26263428
25083.1784998 1750.29840088
24961.119237 1769.5456543
24839.0599742 1790.63739014
24717.0007115 1813.93322754
24594.9414487 1839.48553467
24472.8821859 1867.04064941
24350.8229231 1896.07611084
24228.7636604 1925.86798096
24106.7043976 1955.58233643
23984.6451348 1984.37988281
23862.585872 2011.52142334
23740.5266093 2036.46258545
23618.4673465 2058.92657471
23496.4080837 2078.94726562
23374.348821 2096.87683105
23252.2895582 2113.35528564
23130.2302954 2129.24810791
23008.1710326 2145.55493164
22886.1117699 2163.30145264
22764.0525071 2183.42492676
22641.9932443 2206.66699219
22519.9339815 2233.48492432
22397.8747188 2263.99102783
22275.815456 2297.92974854
22153.7561932 2334.69158936
22031.6969305 2373.36712646
21909.6376677 2412.83355713
21787.5784049 2451.86578369
21665.5191421 2489.26153564
21543.4598794 2523.96514893
21421.4006166 2555.18139648
21299.3413538 2582.46313477
21177.282091 2605.76544189
21055.2228283 2625.46136475
20933.1635655 2642.31604004
20811.1043027 2657.42114258
20689.04504 2672.09838867
20566.9857772 2687.77947998
20444.9265144 2705.87615967
20322.8672516 2727.65197754
20200.8079889 2754.10931396
20078.7487261 2785.90258789
19956.6894633 2823.2855835
19834.6302005 2866.0970459
19712.5709378 2913.78686523
19590.511675 2965.47717285
19468.4524122 3020.05407715
19346.3931495 3076.27752686
19224.3338867 3132.90087891
19102.2746239 3188.78607178
18980.2153611 3243.00384521
18858.1560984 3294.91088867
18736.0968356 3344.19567871
18614.0375728 3390.89056396
18491.9783101 3435.35144043
18369.9190473 3478.20629883
18247.8597845 3520.28192139
18125.8005217 3562.51477051
18003.741259 3605.85778809
17881.6819962 3651.1907959
17759.6227334 3699.24377441
17637.5634706 3750.54046631
17515.5042079 3805.36376953
17393.4449451 3863.74829102
17271.3856823 3925.49450684
17149.3264196 3990.20440674
17027.2671568 4057.33050537
16905.207894 4126.23443604
16783.1486312 4196.2456665
16661.0893685 4266.71697998
16539.0301057 4337.06988525
16416.9708429 4406.82922363
16294.9115801 4475.64337158
16172.8523174 4543.29315186
16050.7930546 4609.68994141
15928.7337918 4674.86761475
15806.6745291 4738.97088623
15684.6152663 4802.24407959
15562.5560035 4865.02270508
15440.4967407 4927.72906494
15318.437478 4990.87060547
15196.3782152 5055.04187012
15074.3189524 5120.92370605
14952.2596896 5189.27813721
14830.2004269 5260.93634033
14708.1411641 5336.77282715
14586.0819013 5417.66864014
14464.0226386 5504.46099854
14341.9633758 5597.88183594
14219.904113 5698.49145508
14097.8448502 5806.61151123
13975.7855875 5922.26611328
13853.7263247 6045.13867188
13731.6670619 6174.55267334
13609.6077991 6309.48040771
13487.5485364 6448.58642578
13365.4892736 6590.30224609
13243.4300108 6732.93237305
13121.3707481 6874.78295898
12999.3114853 7014.30389404
12877.2522225 7150.2310791
12755.1929597 7281.71661377
12633.133697 7408.43280029
12511.0744342 7530.63671875
12389.0151714 7649.18890381
12266.9559086 7765.51831055
12144.8966459 7881.53601074
12022.8373831 7999.50054932
11900.7781203 8121.84619141
11778.7188576 8250.98852539
11656.6595948 8389.12304688
11534.600332 8538.03771973
11412.5410692 8698.95568848
11290.4818065 8872.42474365
11168.4225437 9058.26641846
11046.3632809 9255.58996582
10924.3040181 9462.8729248
10802.2447554 9678.10113525
10680.1854926 9898.95739746
10558.1262298 10123.041748
10436.0669671 10348.1013794
10314.0077043 10572.2501221
10191.9484415 10794.1560059
10069.8891787 11013.1760254
9947.82991597 11229.4281616
9825.7706532 11443.7891235
9703.71139042 11657.8195801
9581.65212765 11873.6226196
9459.59286488 12093.6480713
9337.5336021 12320.461792
9215.47433933 12556.5025635
9093.41507656 12803.8485718
8971.35581379 13064.0184937
8849.29655101 13337.8250732
8727.23728824 13625.2959595
8605.17802547 13925.6705933
8483.1187627 14237.472168
8361.05949992 14558.6488037
8239.00023715 14886.7695923
8116.94097438 15219.2553711
7994.88171161 15553.6226807
7872.82244883 15887.7166748
7750.76318606 16219.9089966
7628.70392329 16549.2427368
7506.64466052 16875.5089722
7384.58539774 17199.2497559
7262.52613497 17521.6858521
7140.4668722 17844.5775757
7018.40760943 18170.0342407
6896.34834665 18500.2894897
6774.28908388 18837.4665527
6652.22982111 19183.3560791
6530.17055833 19539.2280884
6408.11129556 19905.6966553
6286.05203279 20282.6488647
6163.99277002 20669.2451782
6041.93350724 21063.987915
5919.87424447 21464.8516235
5797.8149817 21869.460083
5675.75571893 22275.2907715
5553.69645615 22679.8873291
5431.63719338 23081.0567017
5309.57793061 23477.0335693
5187.51866784 23866.5946655
5065.45940506 24249.1149902
4943.40014229 24624.5601807
4821.34087952 24993.4193115
4699.28161675 25356.5860596
4577.22235397 25715.2030029
4455.1630912 26070.4854126
4333.10382843 26423.5449829
4211.04456566 26775.2302246
4088.98530288 27126.0014648
3966.92604011 27475.8504639
3844.86677734 27824.2739868
3722.80751456 28170.2998657
3600.74825179 28512.5636597
3478.68898902 28849.423584
3356.62972625 29179.1019287
3234.57046347 29499.836731
3112.5112007 29810.0271606
2990.45193793 30108.3567505
2868.39267516 30393.8839111
2746.33341238 30666.0884399
2624.27414961 30924.8754883
2502.21488684 31170.5326538
2380.15562407 31403.6525269
2258.09636129 31625.0270386
2136.03709852 31835.5285034
2013.97783575 32035.9910889
1891.91857298 32227.1067505
1769.8593102 32409.3460083
1647.80004743 32582.913147
1525.74078466 32747.7393799
1403.68152188 32903.5128174
1281.62225911 33049.7418213
1159.56299634 33185.8418579
1037.50373357 33311.2340088
915.444470795 33425.4449463
793.385208022 33528.1921387
671.325945249 33619.4468384
549.266682477 33699.4630127
427.207419704 33768.7716675
305.148156932 33828.1367798
183.088894159 33878.4796143
61.0296313863 33920.7786255
-61.0296313863 33955.9547119
-183.088894159 33984.7565308
-305.148156932 34007.6572876
-427.207419704 34024.7755127
-549.266682477 34035.8291626
-671.325945249 34040.1287842
-793.385208022 34036.6121826
-915.444470795 34023.9179688
-1037.50373357 34000.4907227
-1159.56299634 33964.708313
-1281.62225911 33915.0201416
-1403.68152189 33850.0803833
-1525.74078466 33768.8665771
-1647.80004743 33670.7681274
-1769.8593102 33555.6400757
-1891.91857298 33423.8146362
-2013.97783575 33276.0706787
-2136.03709852 33113.5641479
-2258.09636129 32937.7269897
-2380.15562407 32750.144165
-2502.21488684 32552.4210205
-2624.27414961 32346.0535889
-2746.33341238 32132.3138428
-2868.39267516 31912.1607666
-2990.45193793 31686.1836548
-3112.5112007 31454.583313
-3234.57046347 31217.1904907
-3356.62972625 30973.5187988
-3478.68898902 30722.8464966
-3600.74825179 30464.3166504
-3722.80751456 30197.0475464
-3844.86677734 29920.2415771
-3966.92604011 29633.2817993
-4088.98530288 29335.8101196
-4211.04456566 29027.7778931
-4333.10382843 28709.4678345
-4455.1630912 28381.4859009
-4577.22235397 28044.7254028
-4699.28161675 27700.3082886
-4821.34087952 27349.5098877
-4943.40014229 26993.6752319
-5065.45940506 26634.1343994
-5187.51866784 26272.1239624
-5309.57793061 25908.7213135
-5431.63719338 25544.7960205
-5553.69645615 25180.9815063
-5675.75571893 24817.6659546
-5797.8149817 24455.0042114
-5919.87424447 24092.9445801
-6041.93350724 23731.2703857
-6163.99277002 23369.6480713
-6286.05203279 23007.6804199
-6408.11129556 22644.9592896
-6530.17055833 22281.1139526
-6652.22982111 21915.852356
-6774.28908388 21548.9939575
-6896.34834665 21180.4926758
-7018.40760943 20810.449646
-7140.4668722 20439.1165161
-7262.52613497 20066.8899536
-7384.58539774 19694.2989502
-7506.64466052 19321.9859009
-7628.70392329 18950.682373
-7750.76318606 18581.1820679
-7872.82244883 18214.31073
-7994.88171161 17850.895813
-8116.94097438 17491.7358398
-8239.00023715 17137.5718384
-8361.05949992 16789.0621948
-8483.1187627 16446.7622681
-8605.17802547 16111.1098633
-8727.23728824 15782.4194336
-8849.29655101 15460.8832397
-8971.35581379 15146.5818481
-9093.41507656 14839.5032959
-9215.47433933 14539.5674438
-9337.5336021 14246.6567383
-9459.59286488 13960.6469727
-9581.65212765 13681.437439
-9703.71139042 13408.9759521
-9825.7706532 13143.2745972
-9947.82991597 12884.4146118
-10069.8891787 12632.5386963
-10191.9484415 12387.8295898
-10314.0077043 12150.4770508
-10436.0669671 11920.6352539
-10558.1262298 11698.3756104
-10680.1854926 11483.6391602
-10802.2447554 11276.1964111
-10924.3040181 11075.6171875
-11046.3632809 10881.2587891
-11168.4225437 10692.2744141
-11290.4818065 10507.6443481
-11412.5410692 10326.2280884
-11534.600332 10146.8364258
-11656.6595948 9968.31610107
-11778.7188576 9789.64196777
-11900.7781203 9610.00500488
-12022.8373831 9428.89074707
-12144.8966459 9246.13574219
-12266.9559086 9061.95837402
-12389.0151714 8876.95635986
-12511.0744342 8692.07061768
-12633.133697 8508.51623535
-12755.1929597 8327.68603516
-12877.2522225 8151.03399658
-12999.3114853 7979.949646
-13121.3707481 7815.63464355
-13243.4300108 7658.99481201
-13365.4892736 7510.55706787
-13487.5485364 7370.42218018
-13609.6077991 7238.25817871
-13731.6670619 7113.33599854
-13853.7263247 6994.60430908
-13975.7855875 6880.7991333
-14097.8448502 6770.57427979
-14219.904113 6662.6418457
-14341.9633758 6555.90722656
-14464.0226386 6449.58422852
-14586.0819013 6343.2769165
-14708.1411641 6237.02001953
-14830.2004269 6131.26940918
-14952.2596896 6026.84521484
-15074.3189524 5924.83013916
-15196.3782152 5826.43280029
-15318.437478 5732.83105469
-15440.4967407 5645.00946045
-15562.5560035 5563.61077881
-15684.6152663 5488.81585693
-15806.6745291 5420.26934814
-15928.7337918 5357.05780029
-16050.7930546 5297.74890137
-16172.8523174 5240.48736572
-16294.9115801 5183.14324951
-16416.9708429 5123.49731445
-16539.0301057 5059.44866943
-16661.0893685 4989.22283936
-16783.1486312 4911.56066895
-16905.207894 4825.86791992
-17027.2671568 4732.30853271
-17149.3264196 4631.83221436
-17271.3856823 4526.12915039
-17393.4449451 4417.51477051
-17515.5042079 4308.753479
-17637.5634706 4202.83544922
-17759.6227334 4102.72747803
-17881.6819962 4011.11883545
-18003.741259 3930.18811035
-18125.8005217 3861.409729
-18247.8597845 3805.421875
-18369.9190473 3761.9654541
-18491.9783101 3729.90246582
-18614.0375728 3707.31109619
-18736.0968356 3691.64868164
-18858.1560984 3679.96868896
-18980.2153611 3669.16992188
-19102.2746239 3656.25640869
-19224.3338867 3638.58282471
-19346.3931495 3614.0637207
-19468.4524122 3581.32897949
-19590.511675 3539.80957031
-19712.5709378 3489.75091553
-19834.6302005 3432.15112305
-19956.6894633 3368.63494873
-20078.7487261 3301.27459717
-20200.8079889 3232.37762451
-20322.8672516 3164.26312256
-20444.9265144 3099.04711914
-20566.9857772 3038.45715332
-20689.04504 2983.69433594
-20811.1043027 2935.35217285
-20933.1635655 2893.39874268
-21055.2228283 2857.22094727
-21177.282091 2825.7230835
-21299.3413538 2797.46844482
-21421.4006166 2770.84606934
-21543.4598794 2744.24658203
-21665.5191421 2716.22698975
-21787.5784049 2685.65014648
-21909.6376677 2651.78387451
-22031.6969305 2614.35406494
-22153.7561932 2573.54644775
-22275.815456 2529.96160889
-22397.8747188 2484.52862549
-22519.9339815 2438.39099121
-22641.9932443 2392.77612305
-22764.0525071 2348.86505127
-22886.1117699 2307.67486572
-23008.1710326 2269.96606445
-23130.2302954 2236.18426514
-23252.2895582 2206.43786621
-23374.348821 2180.51452637
-23496.4080837 2157.93005371
-23618.4673465 2138.00152588
-23740.5266093 2119.93780518
-23862.585872 2102.93121338
-23984.6451348 2086.24377441
-24106.7043976 2069.27581787
-24228.7636604 2051.61157227
-24350.8229231 2033.03643799
-24472.8821859 2013.52880859
-24594.9414487 1993.22625732
-24717.0007115 1972.37402344
-24839.0599742 1951.26513672
-24961.119237 1930.17779541
-25083.1784998 1909.32214355
-25205.2377625 1888.80090332
-25327.2970253 1868.5904541
-25449.3562881 1848.54351807
-25571.4155509 1828.41351318
-25693.4748136 1807.89398193
-25815.5340764 1786.67156982
-25937.5933392 1764.48010254
-26059.652602 1741.15026855
-26181.7118647 1716.64764404
-26303.7711275 1691.09191895
-26425.8303903 1664.75506592
-26547.889653 1638.0378418
-26669.9489158 1611.42602539
-26792.0081786 1585.43377686
-26914.0674414 1560.53948975
-27036.1267041 1537.12335205
-27158.1859669 1515.41516113
-27280.2452297 1495.45947266
-27402.3044925 1477.10418701
-27524.3637552 1460.01434326
-27646.423018 1443.71136475
-27768.4822808 1427.6328125
-27890.5415435 1411.20794678
-28012.6008063 1393.93615723
-28134.6600691 1375.46362305
-28256.7193319 1355.64367676
-28378.7785946 1334.57373047
-28500.8378574 1312.60461426
-28622.8971202 1290.31549072
-28744.9563829 1268.45880127
-28867.0156457 1247.87780762
-28989.0749085 1229.40631104
-29111.1341713 1213.76062012
-29233.193434 1201.43591309
-29355.2526968 1192.62042236
-29477.3119596 1187.13720703
-29599.3712224 1184.42352295
-29721.4304851 1183.55053711
-29843.4897479 1183.28546143
-29965.5490107 1182.1907959
-30087.6082734 1178.75250244
-30209.6675362 1171.52410889
-30331.726799 1159.27374268
-30453.7860618 1141.11773682
-30575.8453245 1116.62670898
-30697.9045873 1085.89202881
-30819.9638501 1049.54516602
-30942.0231129 1008.72521973
-31064.0823756 964.997741699
-31186.1416384 920.230041504
-31308.2009012 876.436218262
-31430.2601639 835.605102539
-31552.3194267 799.528320312
-31674.3786895 769.646057129
-31796.4379523 746.923828125
-31918.497215 731.774047852
-32040.5564778 724.02923584
-32162.6157406 722.969177246
-32284.6750034 727.39831543
-32406.7342661 735.766479492
-32528.7935289 746.31817627
-32650.8527917 757.257507324
-32772.9120544 766.909179688
-32894.9713172 773.86138916
-33017.03058 777.076538086
-33139.0898428 775.957458496
-33261.1491055 770.367492676
-33383.2083683 760.59979248
-33505.2676311 747.305358887
-33627.3268939 731.385803223
-33749.3861566 713.867248535
-33871.4454194 695.768615723
-33993.5046822 677.979309082
-34115.5639449 661.162353516
-34237.6232077 645.691894531
-34359.6824705 631.631774902
-34481.7417333 618.757385254
-34603.800996 606.616638184
-34725.8602588 594.622253418
-34847.9195216 582.162536621
-34969.9787844 568.71661377
-35092.0380471 553.959655762
-35214.0973099 537.84375
-35336.1565727 520.643249512
-35458.2158354 502.957946777
-35580.2750982 485.671875
-35702.334361 469.870849609
-35824.3936238 456.727478027
-35946.4528865 447.365478516
-36068.5121493 442.718811035
-36190.5714121 443.401428223
-36312.6306749 449.604492188
-36434.6899376 461.032592773
-36556.7492004 476.88861084
-36678.8084632 495.91204834
-36800.8677259 516.468688965
-36922.9269887 536.682922363
-37044.9862515 554.603088379
-37167.0455143 568.381591797
-37289.104777 576.453613281
-37411.1640398 577.693725586
-37533.2233026 571.536865234
-37655.2825653 558.048217773
-37777.3418281 537.935058594
-37899.4010909 512.497192383
-38021.4603537 483.521118164
-38143.5196164 453.126403809
-38265.5788792 423.578552246
-38387.638142 397.087097168
-38509.6974048 375.607177734
-38631.7566675 360.664306641
-38753.8159303 353.219360352
-38875.8751931 353.584899902
-38997.9344558 361.403076172
-39119.9937186 375.684265137
-39242.0529814 394.903320312
-39364.1122442 417.143249512
-39486.1715069 440.272155762
-39608.2307697 462.135375977
-39730.2900325 480.745178223
-39852.3492953 494.449645996
-39974.408558 502.065734863
-40096.4678208 502.96472168
-40218.5270836 497.104309082
-40340.5863463 485.005554199
-40462.6456091 467.679321289
-40584.7048719 446.511352539
-40706.7641347 423.120117188
-40828.8233974 399.198913574
-40950.8826602 376.362182617
-41072.941923 356.007873535
-41195.0011858 339.208496094
-41317.0604485 326.640686035
-41439.1197113 318.556762695
-41561.1789741 314.797241211
-41683.2382368 314.842712402
-41805.2974996 317.89465332
-41927.3567624 322.975891113
-42049.4160252 329.03894043
-42171.4752879 335.071594238
-42293.5345507 340.187927246
-42415.5938135 343.697875977
-42537.6530763 345.151123047
-42659.712339 344.351135254
-42781.7716018 341.344726562
-42903.8308646 336.387512207
-43025.8901273 329.89465332
-43147.9493901 322.382141113
-43270.0086529 314.408203125
-43392.0679157 306.518981934
-43514.1271784 299.206237793
-43636.1864412 292.877990723
-43758.245704 287.843200684
-43880.3049668 284.310913086
-44002.3642295 282.397705078
-44124.4234923 282.141784668
-44246.4827551 283.51751709
-44368.5420178 286.447875977
-44490.6012806 290.809936523
-44612.6605434 296.434082031
-44734.7198062 303.095397949
-44856.7790689 310.502075195
-44978.8383317 318.28137207
-45100.8975945 325.970336914
-45222.9568573 333.015625
-45345.01612 338.784484863
-45467.0753828 342.592651367
-45589.1346456 343.74597168
-45711.1939083 341.598022461
-45833.2531711 335.615356445
-45955.3124339 325.447753906
-46077.3716967 310.992614746
-46199.4309594 292.447509766
-46321.4902222 270.340515137
-46443.549485 245.533508301
-46565.6087478 219.193786621
-46687.6680105 192.731933594
-46809.7272733 167.710266113
-46931.7865361 145.725952148
-47053.8457988 128.280212402
-47175.9050616 116.642883301
-47297.9643244 111.72869873
-47420.0235872 113.994018555
-47542.0828499 123.369750977
-47664.1421127 139.236755371
-47786.2013755 160.448486328
-47908.2606382 185.403808594
-48030.319901 212.161804199
-48152.3791638 238.593139648
-48274.4384266 262.552856445
-48396.4976893 282.058959961
-48518.5569521 295.462097168
-48640.6162149 301.587280273
-48762.6754777 299.835876465
-48884.7347404 290.236328125
-49006.7940032 273.437683105
-49128.853266 250.647155762
-49250.9125287 223.515625
-49372.9717915 193.982849121
-49495.0310543 164.096801758
-49617.0903171 135.82421875
-49739.1495798 110.871643066
-49861.2088426 90.5337524414
-49983.2681054 75.5846557617
-50105.3273682 66.2220458984
-50227.3866309 62.0693359375
-50349.4458937 62.2368164062
-50471.5051565 65.4333496094
-50593.5644192 70.1180419922
-50715.623682 74.6758422852
-50837.6829448 77.5991821289
-50959.7422076 77.6567382812
-51081.8014703 74.0319213867
-51203.8607331 66.4167480469
-51325.9199959 55.0520019531
-51447.9792587 40.7091064453
-51570.0385214 24.6154174805
-51692.0977842 8.33123779297
-51814.157047 -6.4091796875
-51936.2163097 -17.8765869141
-52058.2755725 -24.5269775391
-52180.3348353 -25.1647949219
-52302.3940981 -19.0734863281
-52424.4533608 -6.09924316406
-52546.5126236 13.3205566406
-52668.5718864 38.1853027344
-52790.6311492 67.0150146484
-52912.6904119 97.9792480469
-53034.7496747 129.06072998
-53156.8089375 158.234924316
-53278.8682002 183.650512695
-53400.927463 203.791748047
-53522.9867258 217.609008789
-53645.0459886 224.603637695
-53767.1052513 224.862731934
-53889.1645141 219.038513184
-54011.2237769 208.278381348
-54133.2830397 194.111083984
-54255.3423024 178.302734375
-54377.4015652 162.695373535
-54499.460828 149.044372559
-54621.5200907 138.86895752
-54743.5793535 133.329528809
-54865.6386163 133.140686035
-54987.6978791 138.526855469
-55109.7571418 149.222229004
-55231.8164046 164.510864258
-55353.8756674 183.304077148
-55475.9349302 204.24230957
-55597.9941929 225.813354492
-55720.0534557 246.47479248
-55842.1127185 264.768432617
-55964.1719812 279.420227051
-56086.231244 289.416259766
-56208.2905068 294.052001953
-56330.3497696 292.953979492
-56452.4090323 286.075195312
-56574.4682951 273.668029785
-56696.5275579 256.241516113
-56818.5868206 234.506713867
-56940.6460834 209.320129395
-57062.7053462 181.626953125
-57184.764609 152.410522461
-57306.8238717 122.650024414
-57428.8831345 93.2869873047
-57550.9423973 65.2004394531
-57673.0016601 39.1885986328
-57795.0609228 15.9547119141
-57917.1201856 -3.90466308594
-58039.1794484 -19.9121704102
-58161.2387111 -31.721862793
-58283.2979739 -39.1341552734
-58405.3572367 -42.1088867188
-58527.4164995 -40.77734375
-58649.4757622 -35.4483642578
-58771.535025 -26.6068115234
-58893.5942878 -14.901184082
-59015.6535506 -1.11938476562
-59137.7128133 13.8479003906
-59259.7720761 29.0564575195
-59381.8313389 43.5639648438
-59503.8906016 56.4917602539
-59625.9498644 67.0848388672
-59748.0091272 74.7649536133
-59870.06839 79.1723022461
-59992.1276527 80.1903686523
-60114.1869155 77.9508666992
-60236.2461783 72.8181762695
-60358.3054411 65.3541259766
-60480.3647038 56.2658081055
-60602.4239666 46.3425292969
-60724.4832294 36.3872070312
-60846.5424921 27.1498413086
-60968.6017549 19.2705688477
-61090.6610177 13.2360229492
-61212.7202805 9.35626220703
-61334.7795432 7.76043701172
-61456.838806 8.41473388672
-61578.8980688 11.1560668945
-61700.9573316 15.7377319336
-61823.0165943 21.8806762695
-61945.0758571 29.3226318359
-62067.1351199 37.8573608398
-62189.1943826 47.3589477539
-62311.2536454 57.7870483398
-62433.3129082 69.1709594727
-62555.372171 81.5755004883
-62677.4314337 95.0511474609
-62799.4906965 109.576965332
-62921.5499593 125.003234863
-63043.6092221 141.004272461
-63165.6684848 157.047851562
-63287.7277476 172.390563965
-63409.7870104 186.101257324
-63531.8462731 197.114624023
-63653.9055359 204.312133789
-63775.9647987 206.62298584
-63898.0240615 203.137451172
-64020.0833242 193.218505859
-64142.142587 176.600402832
-64264.2018498 153.462585449
-64386.2611126 124.466491699
-64508.3203753 90.7495727539
-64630.3796381 53.8729248047
-64752.4389009 15.7249145508
-64874.4981636 -21.614074707
-64996.5574264 -56.0335693359
-65118.6166892 -85.5656738281
-65240.675952 -108.555419922
-65362.7352147 -123.808227539
-65484.7944775 -130.700622559
-65606.8537403 -129.241271973
-65728.9130031 -120.074829102
-65850.9722658 -104.425292969
-65973.0315286 -83.984375
-66095.0907914 -60.7520141602
-66217.1500541 -36.8471069336
-66339.2093169 -14.3042602539
-66461.2685797 5.12213134766
-66583.3278425 20.1266479492
-66705.3871052 29.975402832
-66827.446368 34.5718994141
-66949.5056308 34.4548950195
-67071.5648935 30.7303466797
-67193.6241563 24.9416503906
-67315.6834191 18.8917236328
-67437.7426819 14.4345703125
-67559.8019446 13.2578125
-67681.8612074 16.6795043945
-67803.9204702 25.4799804688
-67925.979733 39.7891845703
-68048.0389957 59.0410766602
-68170.0982585 82.0015869141
-68292.1575213 106.871154785
-68414.216784 131.448669434
-68536.2760468 153.345397949
-68658.3353096 170.225708008
-68780.3945724 180.049865723
-68902.4538351 181.295166016
-69024.5130979 173.131469727
-69146.5723607 155.532104492
-69268.6316235 129.308532715
-69390.6908862 96.0619506836
-69512.750149 58.0579833984
-69634.8094118 18.0328369141
-69756.8686745 -21.0485229492
-69878.9279373 -56.2600708008
-70000.9872001 -84.9804077148
-70123.0464629 -105.132568359
-70245.1057256 -115.371948242
-70367.1649884 -115.205505371
-70489.2242512 -105.028930664
-70611.283514 -86.0797119141
-70733.3427767 -60.3101196289
-70855.4020395 -30.1936035156
-70977.4613023 1.51654052734
-71099.520565 32.0504150391
-71221.5798278 58.881652832
-71343.6390906 79.9579467773
-71465.6983534 93.8806152344
-71587.7576161 100.01373291
-71709.8168789 98.5158081055
-71831.8761417 90.2904052734
-71953.9354045 76.8636474609
-72075.9946672 60.2015380859
-72198.05393 42.4892578125
-72320.1131928 25.8928833008
-72442.1724555 12.3324584961
-72564.2317183 3.28594970703
-72686.2909811 -0.351806640625
-72808.3502439 1.65423583984
-72930.4095066 8.87719726562
-73052.4687694 20.2968139648
-73174.5280322 34.4306030273
-73296.587295 49.5134887695
-73418.6465577 63.7025756836
-73540.7058205 75.2882080078
-73662.7650833 82.8845825195
-73784.824346 85.5822753906
-73906.8836088 83.0454711914
-74028.9428716 75.5446777344
-74151.0021344 63.9221191406
-74273.0613971 49.4945678711
-74395.1206599 33.9057006836
-74517.1799227 18.9437255859
-74639.2391855 6.34606933594
-74761.2984482 -2.38909912109
-74883.357711 -6.16253662109
-75005.4169738 -4.38928222656
-75127.4762365 2.94384765625
-75249.5354993 15.2818603516
-75371.5947621 31.5672607422
-75493.6540249 50.3571777344
-75615.7132876 69.981262207
-75737.7725504 88.7194213867
-75859.8318132 104.982849121
-75981.8910759 117.475158691
-76103.9503387 125.3203125
-76226.0096015 128.140075684
-76348.0688643 126.077087402
-76470.128127 119.75994873
-76592.1873898 110.216003418
-76714.2466526 98.7432250977
-76836.3059154 86.7549438477
-76958.3651781 75.617980957
-77080.4244409 66.4981689453
-77202.4837037 60.2355957031
-77324.5429664 57.2581787109
-77446.6022292 57.5464477539
-77568.661492 60.649230957
-77690.7207548 65.7504882812
-77812.7800175 71.7755126953
-77934.8392803 77.5268554688
-78056.8985431 81.8304443359
-78178.9578059 83.6777954102
-78301.0170686 82.3456420898
-78423.0763314 77.4807128906
-78545.1355942 69.139465332
-78667.1948569 57.7791748047
-78789.2541197 44.201171875
-78911.3133825 29.4550170898
-79033.3726453 14.7125854492
-79155.431908 1.13006591797
-79277.4911708 -10.2882080078
-79399.5504336 -18.8061523438
-79521.6096964 -24.0393066406
-79643.6689591 -25.9954223633
-79765.7282219 -25.0675048828
-79887.7874847 -21.9785766602
-80009.8467474 -17.6864013672
-80131.9060102 -13.2567749023
-80253.965273 -9.72229003906
-80376.0245358 -7.94213867188
-80498.0837985 -8.47912597656
-80620.1430613 -11.5104980469
-80742.2023241 -16.7813720703
-80864.2615869 -23.6104125977
-80986.3208496 -30.9450683594
-81108.3801124 -37.4649047852
-81230.4393752 -41.7197875977
-81352.4986379 -42.2901611328
-81474.5579007 -37.9520263672
-81596.6171635 -27.8278808594
-81718.6764263 -11.5079345703
-81840.735689 10.8729248047
-81962.7949518 38.612121582
-82084.8542146 70.471496582
-82206.9134774 104.766418457
-82328.9727401 139.499511719
-82451.0320029 172.528320312
-82573.0912657 201.750854492
-82695.1505284 225.28704834
-82817.2097912 241.643310547
-82939.269054 249.837890625
-83061.3283168 249.480529785
-83183.3875795 240.793701172
-83305.4468423 224.578491211
-83427.5061051 202.126403809
-83549.5653679 175.088256836
-83671.6246306 145.314147949
-83793.6838934 114.681884766
-83915.7431562 84.9301147461
-84037.8024189 57.5150756836
-84159.8616817 33.5034179688
-84281.9209445 13.5114746094
-84403.9802073 -2.30346679688
-84526.03947 -14.2037353516
-84648.0987328 -22.7860107422
-84770.1579956 -28.8650512695
-84892.2172583 -33.3395385742
-85014.2765211 -37.0549926758
-85136.3357839 -40.6817626953
-85258.3950467 -44.6203613281
-85380.4543094 -48.9473266602
-85502.5135722 -53.4039916992
-85624.572835 -57.4330444336
-85746.6320978 -60.2554321289
-85868.6913605 -60.9797363281
-85990.7506233 -58.7310791016
-86112.8098861 -52.7841796875
-86234.8691488 -42.6840209961
-86356.9284116 -28.3416137695
-86478.9876744 -10.0905151367
-86601.0469372 11.3005981445
-86723.1061999 34.6665039062
-86845.1654627 58.5259399414
-86967.2247255 81.2039794922
-87089.2839883 100.97857666
-87211.343251 116.239746094
-87333.4025138 125.644104004
-87455.4617766 128.249145508
-87577.5210393 123.613647461
-87699.5803021 111.852478027
-87821.6395649 93.6415405273
-87943.6988277 70.170715332
-88065.7580904 43.0490722656
-88187.8173532 14.1708984375
-88309.876616 -14.4420776367
-88431.9358788 -40.8130493164
-88553.9951415 -63.1734008789
-88676.0544043 -80.1081542969
-88798.1136671 -90.6669311523
-88920.1729298 -94.4318237305
-89042.2321926 -91.5361938477
-89164.2914554 -82.6351318359
-89286.3507182 -68.8303833008
-89408.4099809 -51.5584716797
-89530.4692437 -32.4538574219
-89652.5285065 -13.1999511719
-89774.5877693 4.6171875
-89896.647032 19.6405029297
-90018.7062948 30.8455810547
-90140.7655576 37.6102905273
-90262.8248203 39.7447509766
-90384.8840831 37.481262207
-90506.9433459 31.4273681641
-90629.0026087 22.4892578125
-90751.0618714 11.7729492188
-90873.1211342 0.475646972656
-90995.180397 -10.2246704102
-91117.2396598 -19.2681274414
-91239.2989225 -25.7958374023
-91361.3581853 -29.2076416016
-91483.4174481 -29.1943969727
-91605.4767108 -25.7416381836
-91727.5359736 -19.1094970703
-91849.5952364 -9.79107666016
-91971.6544992 1.54272460938
-92093.7137619 14.1075439453
-92215.7730247 27.0715332031
-92337.8322875 39.6158447266
-92459.8915503 50.9880371094
-92581.950813 60.5425415039
-92704.0100758 67.7686767578
-92826.0693386 72.3050537109
-92948.1286013 73.9430541992
-93070.1878641 72.6201171875
-93192.2471269 68.4082641602
-93314.3063897 61.4970703125
-93436.3656524 52.1761474609
-93558.4249152 40.8181762695
-93680.484178 27.8622436523
-93802.5434408 13.7982788086
-93924.6027035 -0.8466796875
-94046.6619663 -15.525390625
-94168.7212291 -29.685546875
-94290.7804918 -42.7896118164
-94412.8397546 -54.3359375
-94534.8990174 -63.8821411133
-94656.9582802 -71.0689697266
-94779.0175429 -75.6431884766
-94901.0768057 -77.4765625
-95023.1360685 -76.5788574219
-95145.1953312 -73.1026611328
-95267.254594 -67.3380737305
-95389.3138568 -59.696105957
-95511.3731196 -50.6825561523
-95633.4323823 -40.8623046875
-95755.4916451 -30.8175048828
-95877.5509079 -21.1041870117
-95999.6101707 -12.208984375
-96121.6694334 -4.51342773438
-96243.7286962 1.73321533203
-96365.787959 6.42779541016
-96487.8472217 9.61303710938
-96609.9064845 11.462097168
-96731.9657473 12.2517089844
-96854.0250101 12.3231201172
-96976.0842728 12.0392456055
-97098.1435356 11.7397460938
-97220.2027984 11.7007446289
-97342.2620612 12.1032104492
-97464.3213239 13.0145263672
-97586.3805867 14.3841552734
-97708.4398495 16.0556030273
-97830.4991122 17.7919311523
-97952.558375 19.3114624023
-98074.6176378 20.3310546875
-98196.6769006 20.6092529297
-98318.7361633 19.9845581055
-98440.7954261 18.4036865234
-98562.8546889 15.9354858398
-98684.9139517 12.7677612305
-98806.9732144 9.18664550781
-98929.0324772 5.54052734375
-99051.09174 2.19232177734
-99173.1510027 -0.535766601562
-99295.2102655 -2.41552734375
-99417.2695283 -3.3603515625
-99539.3287911 -3.45825195312
-99661.3880538 -2.98614501953
-99783.4473166 -2.40222167969
-99905.5065794 -2.31451416016
-100027.565842 -3.42742919922
-100149.625105 -6.47326660156
-100271.684368 -12.1304321289
-100393.74363 -20.9409790039
-100515.802893 -33.2341308594
-100637.862156 -49.0646362305
-100759.921419 -68.1748657227
-100881.980682 -89.9836425781
-101004.039944 -113.607666016
-101126.099207 -137.913269043
-101248.15847 -161.594482422
-101370.217733 -183.27331543
-101492.276995 -201.611450195
-101614.336258 -215.422912598
-101736.395521 -223.778686523
-101858.454784 -226.090881348
-101980.514047 -222.169921875
-102102.573309 -212.247314453
-102224.632572 -196.962219238
-102346.691835 -177.312866211
-102468.751098 -154.575439453
-102590.81036 -130.200927734
-102712.869623 -105.697143555
-102834.928886 -82.5076904297
-102956.988149 -61.8997192383
-103079.047411 -44.8706665039
-103201.106674 -32.0823364258
-103323.165937 -23.8273925781
-103445.2252 -20.03125
-103567.284463 -20.2876586914
-103689.343725 -23.9227294922
-103811.402988 -30.0806884766
-103933.462251 -37.8211669922
-104055.521514 -46.2178344727
-104177.580776 -54.4481811523
-104299.640039 -61.8648681641
-104421.699302 -68.0427246094
-104543.758565 -72.7966308594
-104665.817828 -76.1713256836
-104787.87709 -78.4025878906
-104909.936353 -79.8596191406
-105031.995616 -80.9724731445
-105154.054879 -82.15625
-105276.114141 -83.7401733398
-105398.173404 -85.9100341797
-105520.232667 -88.6717529297
-105642.29193 -91.8389892578
-105764.351192 -95.0469970703
-105886.410455 -97.7914428711
-106008.469718 -99.4856567383
-106130.528981 -99.5328369141
-106252.588244 -97.4002075195
-106374.647506 -92.6917114258
-106496.706769 -85.2061767578
-106618.766032 -74.9760742188
-106740.825295 -62.2836914062
-106862.884557 -47.6483764648
-106984.94382 -31.7913208008
-107107.003083 -15.5760498047
-107229.062346 0.0643920898438
-107351.121609 14.2095336914
-107473.180871 26.032409668
-107595.240134 34.8707275391
-107717.299397 40.2828369141
-107839.35866 42.0814819336
-107961.417922 40.3427734375
-108083.477185 35.3908691406
-108205.536448 27.760559082
-108327.595711 18.1410522461
-108449.654973 7.31048583984
-108571.714236 -3.93402099609
-108693.773499 -14.8428344727
-108815.832762 -24.7687988281
-108937.892025 -33.2071533203
-109059.951287 -39.8172607422
-109182.01055 -44.4245605469
-109304.069813 -47.0054321289
-109426.129076 -47.6588134766
-109548.188338 -46.5692749023
-109670.247601 -43.9680786133
-109792.306864 -40.0985717773
-109914.366127 -35.1895141602
-110036.42539 -29.4418334961
-110158.484652 -23.0294189453
-110280.543915 -16.1117553711
-110402.603178 -8.85876464844
-110524.662441 -1.47900390625
-110646.721703 5.75091552734
-110768.780966 12.4652099609
-110890.840229 18.1992797852
-111012.899492 22.3981323242
-111134.958754 24.4436035156
-111257.018017 23.7006225586
-111379.07728 19.5811767578
-111501.136543 11.6169433594
-111623.195806 -0.463562011719
-111745.255068 -16.6644287109
-111867.314331 -36.666809082
-111989.373594 -59.796875
-112111.432857 -85.0254516602
-112233.492119 -111.000854492
-112355.551382 -136.117797852
-112477.610645 -158.618408203
-112599.669908 -176.718322754
-112721.729171 -188.74810791
-112843.788433 -193.298095703
-112965.847696 -189.353210449
-113087.906959 -176.403991699
-113209.966222 -154.522155762
-113332.025484 -124.39251709
-113454.084747 -87.2946777344
-113576.14401 -45.0350341797
-113698.203273 0.167724609375
-113820.262535 45.8352661133
-113942.321798 89.4077148438
-114064.381061 128.431945801
-114186.440324 160.745361328
-114308.499587 184.637145996
-114430.558849 198.973999023
-114552.618112 203.278564453
-114674.677375 197.75378418
-114796.736638 183.25012207
-114918.7959 161.18170166
-115040.855163 133.395019531
-115162.914426 102.006530762
-115284.973689 69.2206420898
-115407.032952 37.1477050781
-115529.092214 7.63580322266
-115651.151477 -17.8670043945
-115773.21074 -38.4094848633
-115895.270003 -53.5841674805
-116017.329265 -63.5229492188
-116139.388528 -68.842956543
-116261.447791 -70.5491333008
-116383.507054 -69.9044189453
-116505.566316 -68.282409668
-116627.625579 -67.014831543
-116749.684842 -67.2506713867
-116871.744105 -69.8406982422
-116993.803368 -75.2545776367
-117115.86263 -83.5424194336
-117237.921893 -94.3383178711
-117359.981156 -106.906982422
-117482.040419 -120.226806641
-117604.099681 -133.098815918
-117726.158944 -144.27154541
-117848.218207 -152.567993164
-117970.27747 -157.002563477
-118092.336732 -156.876098633
-118214.395995 -151.842285156
-118336.455258 -141.937744141
-118458.514521 -127.576599121
-118580.573784 -109.508789062
-118702.633046 -88.7497558594
-118824.692309 -66.4883422852
-118946.751572 -43.9825439453
-119068.810835 -22.4530029297
-119190.870097 -2.98583984375
-119312.92936 13.5493164062
-119434.988623 26.556640625
-119557.047886 35.7442016602
-119679.107149 41.1267089844
-119801.166411 43.000793457
-119923.225674 41.8974609375
-120045.284937 38.5177001953
-120167.3442 33.6592407227
-120289.403462 28.1391601562
-120411.462725 22.7227172852
-120533.521988 18.0609130859
-120655.581251 14.6442260742
-120777.640513 12.7727661133
-120899.699776 12.544921875
-121021.759039 13.8642578125
-121143.818302 16.4596557617
-121265.877565 19.9183959961
-121387.936827 23.7279052734
-121509.99609 27.3194580078
-121632.055353 30.1146240234
-121754.114616 31.5678710938
-121876.173878 31.2052001953
-121998.233141 28.6564941406
-122120.292404 23.6810302734
-122242.351667 16.1857910156
-122364.41093 6.23657226562
-122486.470192 -5.93762207031
-122608.529455 -19.9485473633
-122730.588718 -35.2577514648
-122852.647981 -51.1951904297
-122974.707243 -66.9848632812
-123096.766506 -81.7779541016
-123218.825769 -94.6948242188
-123340.885032 -104.872741699
-123462.944294 -111.519226074
-123585.003557 -113.967590332
-123707.06282 -111.731384277
-123829.122083 -104.553039551
-123951.181346 -92.4430541992
-124073.240608 -75.7033691406
-124195.299871 -54.9332275391
-124317.359134 -31.0121459961
-124439.418397 -5.06109619141
-124561.477659 21.6195068359
-124683.536922 47.6304321289
-124805.596185 71.5679321289
-124927.655448 92.1260375977
-125049.714711 108.196594238
-125171.773973 118.959106445
-125293.833236 123.951293945
-125415.892499 123.112426758
-125537.951762 116.793945312
-125660.011024 105.734375
-125782.070287 90.9990234375
-125904.12955 73.8884277344
-126026.188813 55.8215942383
-126148.248075 38.2064208984
-126270.307338 22.3065795898
-126392.366601 9.11901855469
-126514.425864 -0.724792480469
-126636.485127 -7.02545166016
-126758.544389 -10.0384521484
-126880.603652 -10.4531860352
-127002.662915 -9.32592773438
-127124.722178 -7.97198486328
-127246.78144 -7.82653808594
-127368.840703 -10.2874145508
-127490.899966 -16.5539550781
-127612.959229 -27.4789428711
-127735.018492 -43.4487304688
-127857.077754 -64.3054199219
-127979.137017 -89.3201293945
-128101.19628 -117.222900391
-128223.255543 -146.288696289
-128345.314805 -174.473144531
-128467.374068 -199.586730957
-128589.433331 -219.49206543
-128711.492594 -232.306762695
-128833.551856 -236.590576172
-128955.611119 -231.49987793
-129077.670382 -216.893188477
-129199.729645 -193.37512207
-129321.788908 -162.274291992
-129443.84817 -125.553894043
-129565.907433 -85.6616821289
-129687.966696 -45.3342895508
-129810.025959 -7.36932373047
-129932.085221 25.6111450195
-130054.144484 51.3850708008
-130176.203747 68.3206176758
-130298.26301 75.516784668
-130420.322273 72.8779296875
-130542.381535 61.1166992188
-130664.440798 41.6840209961
-130786.500061 16.6333007812
-130908.559324 -11.5694580078
-131030.618586 -40.2711791992
-131152.677849 -66.87109375
-131274.737112 -89.0521850586
-131396.796375 -104.982971191
-131518.855637 -113.470092773
-131640.9149 -114.047851562
-131762.974163 -106.997802734
-131885.033426 -93.2961425781
-132007.092689 -74.4970092773
-132129.151951 -52.5612182617
-132251.211214 -29.6516113281
-132373.270477 -7.91326904297
-132495.32974 10.7396240234
-132617.389002 24.8065185547
-132739.448265 33.337097168
-132861.507528 36.0088500977
-132983.566791 33.1376953125
-133105.626054 25.621887207
-133227.685316 14.8271484375
-133349.744579 2.42364501953
-133471.803842 -9.80541992188
-133593.863105 -20.1647949219
-133715.922367 -27.2359008789
-133837.98163 -30.0335083008
-133960.040893 -28.1148071289
-134082.100156 -21.6288452148
-134204.159418 -11.3018798828
-134326.218681 1.63995361328
-134448.277944 15.6027832031
-134570.337207 28.7960205078
-134692.39647 39.4282226562
-134814.455732 45.9024658203
-134936.514995 46.9957275391
-135058.574258 41.9987182617
-135180.633521 30.8056030273
-135302.692783 13.9409790039
-135424.752046 -7.47735595703
-135546.811309 -31.8375854492
-135668.870572 -57.1831665039
-135790.929835 -81.4006347656
-135912.989097 -102.423828125
-136035.04836 -118.435852051
-136157.107623 -128.047973633
-136279.166886 -130.4375
-136401.226148 -125.430358887
-136523.285411 -113.520507812
-136645.344674 -95.8244628906
-136767.403937 -73.9749145508
-136889.463199 -49.9638671875
-137011.522462 -25.952331543
-137133.581725 -4.06390380859
-137255.640988 13.8157958984
-137377.700251 26.2167358398
-137499.759513 32.2167358398
-137621.818776 31.5216064453
-137743.878039 24.481628418
-137865.937302 12.0446777344
-137987.996564 -4.34869384766
-138110.055827 -22.9172363281
-138232.11509 -41.7225341797
-138354.174353 -58.8645019531
-138476.233616 -72.6716308594
-138598.292878 -81.8630371094
-138720.352141 -85.6705932617
-138842.411404 -83.90625
-138964.470667 -76.969909668
-139086.529929 -65.7974853516
-139208.589192 -51.7545166016
-139330.648455 -36.4878540039
-139452.707718 -21.7496337891
-139574.76698 -9.21234130859
-139696.826243 -0.29443359375
-139818.885506 3.98803710938
-139940.944769 3.12683105469
-140063.004032 -2.82653808594
-140185.063294 -13.2647705078
-140307.122557 -27.0853881836
-140429.18182 -42.8026733398
-140551.241083 -58.6961669922
-140673.300345 -72.983215332
-140795.359608 -83.9965209961
-140917.418871 -90.3500366211
-141039.478134 -91.0748291016
-141161.537397 -85.7139282227
-141283.596659 -74.3654174805
-141405.655922 -57.6705932617
-141527.715185 -36.7493896484
-141649.774448 -13.0896606445
-141771.83371 11.5975952148
-141893.892973 35.5426635742
-142015.952236 57.0824584961
-142138.011499 74.8137207031
-142260.070761 87.7153320312
-142382.130024 95.2290649414
-142504.189287 97.2933349609
-142626.24855 94.3236083984
-142748.307813 87.1459350586
-142870.367075 76.8903808594
-142992.426338 64.8543701172
-143114.485601 52.3544921875
-143236.544864 40.5792236328
-143358.604126 30.4606933594
-143480.663389 22.5779418945
-143602.722652 17.1013793945
-143724.781915 13.7866210938
-143846.841178 12.0149536133
-143968.90044 10.8781738281
-144090.959703 9.29858398438
-144213.018966 6.16967773438
-144335.078229 0.503967285156
-144457.137491 -8.42956542969
-144579.196754 -20.9931640625
-144701.256017 -37.1052856445
-144823.31528 -56.2134399414
-144945.374542 -77.3178710938
-145067.433805 -99.0462036133
-145189.493068 -119.771118164
-145311.552331 -137.762451172
-145433.611594 -151.35760498
-145555.670856 -159.133056641
-145677.730119 -160.062011719
-145799.789382 -153.639526367
-145921.848645 -139.96282959
-146043.907907 -119.757751465
-146165.96717 -94.3461914062
-146288.026433 -65.5576171875
-146410.085696 -35.5892333984
-146532.144959 -6.82940673828
-146654.204221 18.3423461914
-146776.263484 37.7598876953
-146898.322747 49.6597900391
-147020.38201 52.8397216797
-147142.441272 46.7692871094
-147264.500535 31.6452026367
-147386.559798 8.38159179688
-147508.619061 -21.4594726562
-147630.678323 -55.7954711914
-147752.737586 -92.1942749023
-147874.796849 -128.074401855
-147996.856112 -160.918029785
-148118.915375 -188.474121094
-148240.974637 -208.937133789
-148363.0339 -221.084106445
-148485.093163 -224.358032227
-148607.152426 -218.891540527
-148729.211688 -205.471069336
-148851.270951 -185.443237305
-148973.330214 -160.57635498
-149095.389477 -132.889038086
-149217.44874 -104.464050293
-149339.508002 -77.2629394531
-149461.567265 -52.962097168
-149583.626528 -32.8218383789
-149705.685791 -17.6022338867
-149827.745053 -7.53094482422
-149949.804316 -2.32440185547
-150071.863579 -1.25970458984
-150193.922842 -3.28656005859
-150315.982104 -7.16705322266
-150438.041367 -11.6293334961
-150560.10063 -15.5167236328
-150682.159893 -17.9182128906
-150804.219156 -18.2664794922
-150926.278418 -16.3933105469
-151048.337681 -12.5380249023
-151170.396944 -7.30773925781
-151292.456207 -1.59509277344
-151414.515469 3.53790283203
-151536.574732 6.99670410156
-151658.633995 7.79571533203
-151780.693258 5.19128417969
-151902.752521 -1.21118164062
-152024.811783 -11.3874511719
-152146.871046 -24.8685913086
-152268.930309 -40.7655639648
-152390.989572 -57.8408203125
-152513.048834 -74.6216430664
-152635.108097 -89.5436401367
-152757.16736 -101.110656738
-152879.226623 -108.054626465
-153001.285885 -109.479919434
-153123.345148 -104.975097656
-153245.404411 -94.6821289062
-153367.463674 -79.3124389648
-153489.522937 -60.1087646484
-153611.582199 -38.7529907227
-153733.641462 -17.229309082
-153855.700725 2.34692382812
-153977.759988 17.9188232422
-154099.81925 27.6771850586
-154221.878513 30.2336425781
-154343.937776 24.7595825195
-154465.997039 11.0776977539
-154588.056302 -10.3023071289
-154710.115564 -38.2102050781
-154832.174827 -70.8988037109
-154954.23409 -106.182312012
-155076.293353 -141.61328125
-155198.352615 -174.685546875
-155320.411878 -203.043518066
-155442.471141 -224.680664062
-155564.530404 -238.107116699
-155686.589666 -242.475097656
-155808.648929 -237.648132324
-155930.708192 -224.20916748
-156052.767455 -203.408630371
-156174.826718 -177.05480957
-156296.88598 -147.359313965
-156418.945243 -116.749816895
-156541.004506 -87.6676635742
-156663.063769 -62.3685302734
-156785.123031 -42.7418823242
-156907.182294 -30.1662597656
-157029.241557 -25.4108276367
-157151.30082 -28.5909423828
-157273.360083 -39.1798706055
-157395.419345 -56.07421875
-157517.478608 -77.7048950195
-157639.537871 -102.183776855
-157761.597134 -127.469787598
-157883.656396 -151.54107666
-158005.715659 -172.557617188
-158127.774922 -188.998657227
-158249.834185 -199.76763916
-158371.893447 -204.253601074
-158493.95271 -202.34765625
-158616.011973 -194.41607666
-158738.071236 -181.233459473
-158860.130499 -163.885742188
-158982.189761 -143.653930664
-159104.249024 -121.889404297
-159226.308287 -99.8936767578
-159348.36755 -78.8145141602
-159470.426812 -59.564453125
-159592.486075 -42.7712402344
-159714.545338 -28.7591552734
-159836.604601 -17.5639648438
-159958.663864 -8.97338867188
-160080.723126 -2.59136962891
-160202.782389 2.08618164062
-160324.841652 5.59234619141
-160446.900915 8.41351318359
-160568.960177 10.9287719727
-160691.01944 13.3670654297
-160813.078703 15.7886352539
-160935.137966 18.0889282227
-161057.197228 20.0263061523
-161179.256491 21.2662963867
-161301.315754 21.4390869141
-161423.375017 20.201171875
-161545.43428 17.2955932617
-161667.493542 12.6014404297
-161789.552805 6.16815185547
-161911.612068 -1.76843261719
-162033.671331 -10.7940063477
-162155.730593 -20.3416748047
-162277.789856 -29.7380371094
-162399.849119 -38.262878418
-162521.908382 -45.2152099609
-162643.967645 -49.981262207
-162766.026907 -52.0957641602
-162888.08617 -51.2909545898
-163010.145433 -47.5284423828
-163132.204696 -41.0100708008
-163254.263958 -32.1673583984
-163376.323221 -21.6296386719
-163498.382484 -10.1744995117
-163620.441747 1.33544921875
-163742.501009 12.0234375
-163864.560272 21.0701904297
-163986.619535 27.7807006836
-164108.678798 31.639831543
-164230.738061 32.3516845703
-164352.797323 29.8603515625
-164474.856586 24.3496704102
-164596.915849 16.2232666016
-164718.975112 6.06689453125
-164841.034374 -5.40362548828
-164963.093637 -17.403503418
-165085.1529 -29.1426391602
-165207.212163 -39.8889160156
-165329.271425 -49.022644043
-165451.330688 -56.0799560547
-165573.389951 -60.78125
-165695.449214 -63.0419311523
-165817.508477 -62.967956543
-165939.567739 -60.8337402344
-166061.627002 -57.0491333008
-166183.686265 -52.1150512695
-166305.745528 -46.575378418
-166427.80479 -40.9683837891
-166549.864053 -35.7811279297
-166671.923316 -31.4130249023
-166793.982579 -28.1484375
-166916.041842 -26.1428833008
-167038.101104 -25.4218139648
-167160.160367 -25.8917236328
-167282.21963 -27.3618164062
-167404.278893 -29.5731811523
-167526.338155 -32.2333374023
-167648.397418 -35.049987793
-167770.456681 -37.7637329102
-167892.515944 -40.1729125977
-168014.575206 -42.1514282227
-168136.634469 -43.6558837891
-168258.693732 -44.7216186523
-168380.752995 -45.4495849609
-168502.812258 -45.9840087891
-168624.87152 -46.4846191406
-168746.930783 -47.0962524414
-168868.990046 -47.9193115234
-168991.049309 -48.9840087891
-169113.108571 -50.2330322266
-169235.167834 -51.5133056641
-169357.227097 -52.5803222656
-169479.28636 -53.1130981445
-169601.345623 -52.7412719727
-169723.404885 -51.0810546875
-169845.464148 -47.7767333984
-169967.523411 -42.5447998047
-170089.582674 -35.2156982422
-170211.641936 -25.7689208984
-170333.701199 -14.3574829102
-170455.760462 -1.31842041016
-170577.819725 12.8320922852
-170699.878987 27.4221801758
-170821.93825 41.6614379883
-170943.997513 54.6939697266
-171066.056776 65.6592407227
-171188.116039 73.7601928711
-171310.175301 78.3285522461
-171432.234564 78.8850097656
-171554.293827 75.1862182617
-171676.35309 67.255859375
-171798.412352 55.3941650391
-171920.471615 40.1663208008
-172042.530878 22.367980957
-172164.590141 2.97161865234
-172286.649404 -16.942199707
-172408.708666 -36.265625
-172530.767929 -53.9443969727
-172652.827192 -69.0577392578
-172774.886455 -80.8851318359
-172896.945717 -88.9573364258
-173019.00498 -93.0844116211
-173141.064243 -93.3602905273
-173263.123506 -90.1411132812
-173385.182768 -84.0020141602
-173507.242031 -75.6744995117
-173629.301294 -65.9705200195
-173751.360557 -55.7028808594
-173873.41982 -45.6069335938
-173995.479082 -36.2733154297
-174117.538345 -28.0985717773
-174239.597608 -21.2567749023
-174361.656871 -15.6973876953
-174483.716133 -11.1682128906
-174605.775396 -7.26013183594
-174727.834659 -3.47119140625
-174849.893922 0.719787597656
-174971.953185 5.77673339844
-175094.012447 12.0355224609
-175216.07171 19.6480712891
-175338.130973 28.5474243164
-175460.190236 38.4393920898
-175582.249498 48.8205566406
-175704.308761 59.0247192383
-175826.368024 68.2906494141
-175948.427287 75.8466186523
-176070.486549 81.0008544922
-176192.545812 83.2299194336
-176314.605075 82.2537841797
-176436.664338 78.0883178711
-176558.723601 71.0690307617
-176680.782863 61.8407592773
-176802.842126 51.3134765625
-176924.901389 40.5858154297
-177046.960652 30.8444213867
-177169.019914 23.2459106445
-177291.079177 18.7952270508
-177413.13844 18.2313232422
-177535.197703 21.9326171875
-177657.256966 29.8537597656
-177779.316228 41.5002441406
-177901.375491 55.9458618164
-178023.434754 71.8942260742
-178145.494017 87.7779541016
-178267.553279 101.890258789
-178389.612542 112.534729004
-178511.671805 118.18145752
-178633.731068 117.612854004
-178755.79033 110.047546387
-178877.849593 95.2271118164
-178999.908856 73.4581298828
-179121.968119 45.6041870117
-179244.027382 13.0278930664
-179366.086644 -22.5131225586
-179488.145907 -59.0078735352
-179610.20517 -94.3552246094
-179732.264433 -126.537963867
-179854.323695 -153.789245605
-179976.382958 -174.735717773
-180098.442221 -188.505310059
-180220.501484 -194.78894043
-180342.560747 -193.851318359
-180464.620009 -186.49017334
-180586.679272 -173.947998047
-180708.738535 -157.787231445
-180830.797798 -139.739074707
-180952.85706 -121.542724609
-181074.916323 -104.790161133
-181196.975586 -90.7904052734
-181319.034849 -80.4680786133
-181441.094111 -74.3021240234
-181563.153374 -72.3106689453
-181685.212637 -74.0833740234
-181807.2719 -78.8519897461
-181929.331163 -85.5944213867
-182051.390425 -93.1565551758
-182173.449688 -100.382019043
-182295.508951 -106.231262207
-182417.568214 -109.881469727
-182539.627476 -110.795837402
-182661.686739 -108.755371094
-182783.746002 -103.852722168
-182905.805265 -96.4507446289
-183027.864528 -87.110534668
-183149.92379 -76.5014038086
-183271.983053 -65.302734375
-183394.042316 -54.111328125
-183516.101579 -43.3648071289
-183638.160841 -33.2912597656
-183760.220104 -23.8909912109
-183882.279367 -14.952331543
-184004.33863 -6.09844970703
-184126.397892 3.13934326172
-184248.457155 13.2331542969
-184370.516418 24.5650024414
-184492.575681 37.3416748047
-184614.634944 51.5298461914
-184736.694206 66.8193969727
-184858.753469 82.6226806641
-184980.812732 98.1110229492
-185102.871995 112.285461426
-185224.931257 124.076416016
-185346.99052 132.459533691
-185469.049783 136.577026367
-185591.109046 135.848937988
-185713.168309 130.061096191
-185835.227571 119.418762207
-185957.286834 104.557983398
-186079.346097 86.5107421875
-186201.40536 66.6264038086
-186323.464622 46.4550170898
-186445.523885 27.6052856445
-186567.583148 11.5891113281
-186689.642411 -0.328369140625
-186811.701673 -7.25952148438
-186933.760936 -8.78881835938
-187055.820199 -5.02209472656
-187177.879462 3.41729736328
-187299.938725 15.4455566406
-187421.997987 29.6247558594
-187544.05725 44.3078613281
-187666.116513 57.8076171875
-187788.175776 68.5732421875
-187910.235038 75.3543701172
-188032.294301 77.336730957
-188154.353564 74.2335205078
-188276.412827 66.3215332031
-188398.47209 54.4199829102
-188520.531352 39.8091430664
-188642.590615 24.1012573242
-188764.649878 9.07269287109
-188886.709141 -3.52221679688
-189008.768403 -12.1400756836
-189130.827666 -15.6146240234
-189252.886929 -13.2883911133
-189374.946192 -5.09143066406
-189497.005454 8.43981933594
-189619.064717 26.2080078125
-189741.12398 46.6564941406
-189863.183243 67.9228515625
-189985.242506 88.0225219727
-190107.301768 105.04864502
-190229.361031 117.363220215
-190351.420294 123.762817383
-190473.479557 123.59967041
-190595.538819 116.845336914
-190717.598082 104.09185791
-190839.657345 86.4891357422
-190961.716608 65.6248168945
-191083.775871 43.3615722656
-191205.835133 21.6466064453
-191327.894396 2.31524658203
-191449.953659 -13.0915527344
-191572.012922 -23.4755859375
-191694.072184 -28.2814941406
-191816.131447 -27.5379638672
-191938.19071 -21.8359375
-192060.249973 -12.2476196289
-192182.309235 -0.195495605469
-192304.368498 12.7137451172
-192426.427761 24.8720092773
-192548.487024 34.8472290039
-192670.546287 41.5397338867
-192792.605549 44.2949829102
-192914.664812 42.9666137695
-193036.724075 37.9174804688
-193158.783338 29.9635009766
-193280.8426 20.2642211914
-193402.901863 10.1752929688
-193524.961126 1.07745361328
-193647.020389 -5.79620361328
-193769.079652 -9.51629638672
-193891.138914 -9.57733154297
-194013.198177 -5.96887207031
-194135.25744 0.810546875
-194257.316703 9.79968261719
-194379.375965 19.6757202148
-194501.435228 28.8987426758
-194623.494491 35.8844604492
-194745.553754 39.1849365234
-194867.613016 37.6578979492
-194989.672279 30.6050415039
-195111.731542 17.8623657227
-195233.790805 -0.164916992188
-195355.850068 -22.5318603516
-195477.90933 -47.8400878906
-195599.968593 -74.3751220703
-195722.027856 -100.279052734
-195844.087119 -123.738525391
-195966.146381 -143.168762207
-196088.205644 -157.371704102
-196210.264907 -165.651977539
-196332.32417 -167.876708984
-196454.383433 -164.473510742
-196576.442695 -156.36505127
-196698.501958 -144.849487305
-196820.561221 -131.439575195
-196942.620484 -117.677978516
-197064.679746 -104.951477051
-197186.739009 -94.32421875
-197308.798272 -86.4105224609
-197430.857535 -81.3021240234
-197552.916797 -78.55859375
-197674.97606 -77.263671875
-197797.035323 -76.1420898438
-197919.094586 -73.7239379883
-198041.153849 -68.5388793945
-198163.213111 -59.3171386719
-198285.272374 -45.1770019531
-198407.331637 -25.7719726562
-198529.3909 -1.38464355469
-198651.450162 27.0499267578
-198773.509425 57.9944458008
-198895.568688 89.4286499023
-199017.627951 119.030822754
-199139.687214 144.400878906
-199261.746476 163.303222656
-199383.805739 173.903503418
-199505.865002 174.97467041
-199627.924265 166.047912598
-199749.983527 147.493041992
-199872.04279 120.515563965
-199994.102053 87.0703735352
-200116.161316 49.698425293
-200238.220578 11.3004150391
-200360.279841 -25.1286621094
-200482.339104 -56.7800292969
-200604.398367 -81.2966918945
-200726.45763 -96.9973754883
-200848.516892 -103.03692627
-200970.576155 -99.4843139648
-201092.635418 -87.3110961914
-201214.694681 -68.2904663086
-201336.753943 -44.8161010742
-201458.813206 -19.659362793
-201580.872469 4.31079101562
-201702.931732 24.4181518555
-201824.990995 38.4482421875
-201947.050257 44.8717041016
-202069.10952 42.9965209961
-202191.168783 33.0361328125
-202313.228046 16.0839233398
-202435.287308 -5.99926757812
-202557.346571 -30.7788696289
-202679.405834 -55.4945678711
-202801.465097 -77.3447875977
-202923.524359 -93.7733154297
-203045.583622 -102.732727051
-203167.642885 -102.896484375
-203289.702148 -93.7993164062
-203411.761411 -75.8927612305
-203533.820673 -50.5097045898
-203655.879936 -19.7445068359
-203777.939199 13.7430419922
-203899.998462 46.9752807617
-204022.057724 76.9331665039
-204144.116987 100.835876465
-204266.17625 116.393798828
-204388.235513 122.012207031
-204510.294776 116.928405762
-204632.354038 101.26751709
-204754.413301 76.0177001953
-204876.472564 42.9263916016
-204998.531827 4.33087158203
-205120.591089 -37.0574951172
-205242.650352 -78.395324707
-205364.709615 -116.949035645
-205486.768878 -150.315734863
-205608.82814 -176.603149414
-205730.887403 -194.551635742
-205852.946666 -203.59387207
-205975.005929 -203.846252441
-206097.065192 -196.041625977
-206219.124454 -181.410461426
-206341.183717 -161.528930664
-206463.24298 -138.150512695
-206585.302243 -113.038391113
-206707.361505 -87.8179931641
-206829.420768 -63.8604125977
-206951.480031 -42.2077636719
-207073.539294 -23.541809082
-207195.598557 -8.19665527344
-207317.657819 3.79272460938
-207439.717082 12.6168212891
-207561.776345 18.6028442383
-207683.835608 22.1266479492
-207805.89487 23.5367431641
-207927.954133 23.098449707
-208050.013396 20.9668579102
-208172.072659 17.1882324219
-208294.131921 11.7286376953
-208416.191184 4.52319335938
-208538.250447 -4.46234130859
-208660.30971 -15.1701049805
-208782.368973 -27.3958740234
-208904.428235 -40.7556152344
-209026.487498 -54.6770019531
-209148.546761 -68.4196166992
-209270.606024 -81.1239013672
-209392.665286 -91.8838500977
-209514.724549 -99.8361816406
-209636.783812 -104.25390625
-209758.843075 -104.635803223
-209880.902338 -100.778015137
-210002.9616 -92.8186035156
-210125.020863 -81.2499389648
-210247.080126 -66.8942260742
-210369.139389 -50.8442382812
-210491.198651 -34.3743286133
-210613.257914 -18.8306884766
-210735.317177 -5.51251220703
-210857.37644 4.44403076172
-210979.435702 10.1663208008
-211101.494965 11.1186523438
-211223.554228 7.14190673828
-211345.613491 -1.54406738281
-211467.672754 -14.3772583008
-211589.732016 -30.5221557617
-211711.791279 -48.9633789062
-211833.850542 -68.6128540039
-211955.909805 -88.4180297852
-212077.969067 -107.458251953
-212200.02833 -125.018615723
-212322.087593 -140.633728027
-212444.146856 -154.09588623
-212566.206118 -165.429138184
-212688.265381 -174.833374023
-212810.324644 -182.60546875
-212932.383907 -189.05090332
-213054.44317 -194.396240234
-213176.502432 -198.716369629
-213298.561695 -201.88659668
-213420.620958 -203.567382812
-213542.680221 -203.2265625
-213664.739483 -200.196105957
-213786.798746 -193.759643555
-213908.858009 -183.260559082
-214030.917272 -168.217163086
-214152.976535 -148.430603027
-214275.035797 -124.072814941
-214397.09506 -95.7399291992
-214519.154323 -64.4611816406
-214641.213586 -31.6626586914
-214763.272848 0.91845703125
-214885.332111 31.3602905273
-215007.391374 57.7127075195
-215129.450637 78.1691894531
-215251.509899 91.2374267578
-215373.569162 95.8899536133
-215495.628425 91.6791381836
-215617.687688 78.8022460938
-215739.746951 58.110534668
-215861.806213 31.0567626953
-215983.865476 -0.412719726562
-216105.924739 -34.0145263672
-216227.984002 -67.3146972656
-216350.043264 -97.9327392578
-216472.102527 -123.738220215
-216594.16179 -143.023620605
-216716.221053 -154.636657715
-216838.280316 -158.057250977
-216960.339578 -153.41418457
-217082.398841 -141.440734863
-217204.458104 -123.373657227
-217326.517367 -100.80847168
-217448.576629 -75.5268554688
-217570.635892 -49.3143920898
-217692.695155 -23.7885131836
-217814.754418 -0.255554199219
-217936.81368 20.3900146484
-218058.872943 37.7142333984
-218180.932206 51.7344970703
-218302.991469 62.8593139648
-218425.050732 71.7822265625
-218547.109994 79.3465576172
-218669.169257 86.3961791992
-218791.22852 93.6324462891
-218913.287783 101.494140625
-219035.347045 110.075683594
-219157.406308 119.094970703
-219279.465571 127.912841797
-219401.524834 135.605773926
-219523.584097 141.08026123
-219645.643359 143.217895508
-219767.702622 141.032470703
-219889.761885 133.820007324
-220011.821148 121.283996582
-220133.88041 103.617919922
-220255.939673 81.5341796875
-220377.998936 56.2340698242
-220500.058199 29.3186035156
-220622.117461 2.64855957031
-220744.176724 -21.8318481445
-220866.235987 -42.2913208008
-220988.29525 -57.2027587891
-221110.354513 -65.5122070312
-221232.413775 -66.763671875
-221354.473038 -61.1640625
-221476.532301 -49.5814208984
-221598.591564 -33.4720458984
-221720.650826 -14.7434692383
-221842.710089 4.4326171875
-221964.769352 21.8433227539
-222086.828615 35.4634399414
-222208.887878 43.6732788086
-222330.94714 45.4365844727
-222453.006403 40.4223632812
-222575.065666 29.0534057617
-222697.124929 12.4776611328
-222819.184191 -7.53778076172
-222941.243454 -28.7816162109
-223063.302717 -48.8214111328
-223185.36198 -65.2568969727
-223307.421242 -75.974609375
-223429.480505 -79.3784790039
-223551.539768 -74.5723266602
-223673.599031 -61.4744873047
-223795.658294 -40.8511352539
-223917.717556 -14.2645263672
-224039.776819 16.0592041016
-224161.836082 47.4325561523
-224283.895345 76.9557495117
-224405.954607 101.791625977
-224528.01387 119.436828613
-224650.073133 127.962036133
-224772.132396 126.198547363
-224894.191659 113.850891113
-225016.250921 91.5256347656
-225138.310184 60.6739501953
-225260.369447 23.4525146484
-225382.42871 -17.4798583984
-225504.487972 -59.2134399414
-225626.547235 -98.8552856445
-225748.606498 -133.791992188
-225870.665761 -161.918762207
-225992.725023 -181.81237793
-226114.784286 -192.832763672
-226236.843549 -195.144958496
-226358.902812 -189.659790039
-226480.962075 -177.902954102
-226603.021337 -161.827331543
-226725.0806 -143.590148926
-226847.139863 -125.317810059
-226969.199126 -108.886413574
-227091.258388 -95.7370605469
-227213.317651 -86.7478637695
-227335.376914 -82.1727294922
-227457.436177 -81.6524658203
-227579.49544 -84.2944335938
-227701.554702 -88.8098754883
-227823.613965 -93.6925048828
-227945.673228 -97.4172973633
-228067.732491 -98.6351928711
-228189.791753 -96.3434448242
-228311.851016 -90.010925293
-228433.910279 -79.645690918
-228555.969542 -65.7963256836
-228678.028804 -49.4896850586
-228800.088067 -32.1098022461
-228922.14733 -15.2343139648
-229044.206593 -0.446411132812
-229166.265856 10.8556518555
-229288.325118 17.6303710938
-229410.384381 19.3250732422
-229532.443644 15.9536132812
-229654.502907 8.1103515625
-229776.562169 -3.08166503906
-229898.621432 -16.0846557617
-230020.680695 -29.1076660156
-230142.739958 -40.3001708984
-230264.799221 -47.9569702148
-230386.858483 -50.7095336914
-230508.917746 -47.6846313477
-230630.977009 -38.6117553711
-230753.036272 -23.8655395508
-230875.095534 -4.44079589844
-230997.154797 18.1428833008
-231119.21406 41.9932861328
-231241.273323 65.0406494141
-231363.332585 85.2563476562
-231485.391848 100.870727539
-231607.451111 110.56652832
-231729.510374 113.628540039
-231851.569637 110.031494141
-231973.628899 100.455810547
-232095.688162 86.2302246094
-232217.747425 69.2033691406
-232339.806688 51.5585327148
-232461.86595 35.5899047852
-232583.925213 23.4618530273
-232705.984476 16.9760131836
-232828.043739 17.3717041016
-232950.103002 25.1793212891
-233072.162264 40.1418457031
-233194.221527 61.2169799805
-233316.28079 86.6569824219
-233438.340053 114.16229248
-233560.399315 141.094421387
-233682.458578 164.727844238
-233804.517841 182.515563965
-233926.577104 192.346008301
-234048.636366 192.761413574
-234170.695629 183.120544434
-234292.754892 163.686279297
-234414.814155 135.629882812
-234536.873418 100.950317383
-234658.93268 62.3150024414
-234780.991943 22.8358764648
-234903.051206 -14.19921875
-235025.110469 -45.6157836914
-235147.169731 -68.6350708008
-235269.228994 -81.1259765625
-235391.288257 -81.8026123047
-235513.34752 -70.3493041992
-235635.406783 -47.4617919922
-235757.466045 -14.8018798828
-235879.525308 25.1317138672
-236001.584571 69.2052612305
-236123.643834 113.903991699
-236245.703096 155.621582031
-236367.762359 190.954101562
-236489.821622 216.977966309
-236611.880885 231.48638916
-236733.940147 233.165039062
-236855.99941 221.693725586
-236978.058673 197.765991211
-237100.117936 163.025695801
-237222.177199 119.929199219
-237344.236461 71.5430908203
-237466.295724 21.297668457
-237588.354987 -27.2849121094
-237710.41425 -70.8636474609
-237832.473512 -106.531066895
-237954.532775 -132.026367188
-238076.592038 -145.891357422
-238198.651301 -147.560119629
-238320.710564 -137.375610352
-238442.769826 -116.53527832
-238564.829089 -86.9713745117
-238686.888352 -51.1783447266
-238808.947615 -12.0020751953
-238931.006877 27.5901489258
-239053.06614 64.7418212891
-239175.125403 96.9194946289
-239297.184666 122.093505859
-239419.243928 138.869995117
-239541.303191 146.568603516
-239663.362454 145.239196777
-239785.421717 135.620910645
-239907.48098 119.047180176
-240029.540242 97.307434082
-240151.599505 72.4793701172
-240273.658768 46.7436523438
-240395.718031 22.2005004883
-240517.777293 0.700012207031
-240639.836556 -16.2983398438
-240761.895819 -27.8276367188
-240883.955082 -33.4689331055
-241006.014345 -33.3582763672
-241128.073607 -28.1456298828
-241250.13287 -18.9119262695
-241372.192133 -7.05181884766
-241494.251396 5.86560058594
-241616.310658 18.2471923828
-241738.369921 28.6193237305
-241860.429184 35.7590332031
-241982.488447 38.794921875
-242104.547709 37.2739868164
-242226.606972 31.1882324219
-242348.666235 20.9592895508
-242470.725498 7.38507080078
-242592.784761 -8.44683837891
-242714.844023 -25.2691650391
-242836.903286 -41.7571411133
-242958.962549 -56.6520996094
-243081.021812 -68.8743896484
-243203.081074 -77.6142578125
-243325.140337 -82.3940429688
-243447.1996 -83.0952758789
-243569.258863 -79.950012207
-243691.318126 -73.498046875
-243813.377388 -64.5151977539
-243935.436651 -53.9204711914
-244057.495914 -42.6740112305
-244179.555177 -31.6746826172
-244301.614439 -21.668762207
-244423.673702 -13.1806640625
-244545.732965 -6.47082519531
-244667.792228 -1.52587890625
-244789.85149 1.91857910156
-244911.910753 4.32611083984
-245033.970016 6.28338623047
-245156.029279 8.41125488281
-245278.088542 11.2713012695
-245400.147804 15.2802124023
-245522.207067 20.6422119141
-245644.26633 27.3068847656
-245766.325593 34.9594116211
-245888.384855 43.0447998047
-246010.444118 50.8229370117
-246132.503381 57.4508666992
-246254.562644 62.0822143555
-246376.621907 63.9725952148
-246498.681169 62.5797729492
-246620.740432 57.6454467773
-246742.799695 49.2495727539
-246864.858958 37.8281860352
-246986.91822 24.1522216797
-247108.977483 9.26776123047
-247231.036746 -5.59893798828
-247353.096009 -19.1602783203
-247475.155271 -30.1987304688
-247597.214534 -37.6994018555
-247719.273797 -40.9639282227
-247841.33306 -39.6978149414
-247963.392323 -34.0568847656
-248085.451585 -24.6480712891
-248207.510848 -12.4808349609
-248329.570111 1.12512207031
-248451.629374 14.6703491211
-248573.688636 26.6288452148
-248695.747899 35.6107788086
-248817.807162 40.5162963867
-248939.866425 40.6628417969
-249061.925688 35.8735961914
-249183.98495 26.5133666992
-249306.044213 13.4683227539
-249428.103476 -1.93145751953
-249550.162739 -18.039855957
-249672.222001 -33.0607299805
-249794.281264 -45.2368774414
-249916.340527 -53.0406494141
-250038.39979 -55.3485107422
-250160.459052 -51.5775756836
-250282.518315 -41.7707519531
-250404.577578 -26.617980957
-250526.636841 -7.41088867188
-250648.696104 14.0684204102
-250770.755366 35.7138061523
-250892.814629 55.299987793
-251014.873892 70.708190918
-251136.933155 80.1480712891
-251258.992417 82.3519897461
-251381.05168 76.7231445312
-251503.110943 63.4175415039
-251625.170206 43.3532104492
-251747.229469 18.1408691406
-251869.288731 -10.0573120117
-251991.347994 -38.7281494141
-252113.407257 -65.2482299805
-252235.46652 -87.1410522461
-252357.525782 -102.324829102
-252479.585045 -109.325744629
-252601.644308 -107.432678223
-252723.703571 -96.7792358398
-252845.762833 -78.3412475586
-252967.822096 -53.8501586914
-253089.881359 -25.6296386719
-253211.940622 3.62902832031
-253333.999885 31.1313476562
-253456.059147 54.254699707
-253578.11841 70.8098144531
-253700.177673 79.2587280273
-253822.236936 78.8682861328
-253944.296198 69.7828979492
-254066.355461 53.0073242188
-254188.414724 30.302734375
-254310.473987 4.00524902344
-254432.53325 -23.2152709961
-254554.592512 -48.6306762695
-254676.651775 -69.7350463867
-254798.711038 -84.5037231445
-254920.770301 -91.6022949219
-255042.829563 -90.5224609375
-255164.888826 -81.6341552734
-255286.948089 -66.1446533203
-255409.007352 -45.9701538086
-255531.066614 -23.5336303711
-255653.125877 -1.50872802734
-255775.18514 17.4632568359
-255897.244403 31.0540771484
-256019.303666 37.4965820312
-256141.362928 35.7762451172
-256263.422191 25.7440795898
-256385.481454 8.14019775391
-256507.540717 -15.4746704102
-256629.599979 -42.8739624023
-256751.659242 -71.3870849609
-256873.718505 -98.1699829102
-256995.777768 -120.491699219
-257117.837031 -136.010742188
-257239.896293 -143.010437012
-257361.955556 -140.570495605
-257484.014819 -128.655944824
-257606.074082 -108.116455078
-257728.133344 -80.5947875977
-257850.192607 -48.3552246094
-257972.25187 -14.051574707
-258094.311133 19.5432739258
-258216.370395 49.8146362305
-258338.429658 74.5638427734
-258460.488921 92.2174682617
-258582.548184 101.96887207
-258704.607447 103.835754395
-258826.666709 98.6304321289
-258948.725972 87.8456420898
-259070.785235 73.4697875977
-259192.844498 57.7528076172
-259314.90376 42.9461669922
-259436.963023 31.0481567383
-259559.022286 23.5793457031
-259681.081549 21.4141845703
-259803.140811 24.6848754883
-259925.200074 32.7694702148
-260047.259337 44.36328125
-260169.3186 57.6270141602
-260291.377863 70.3941040039
-260413.437125 80.416015625
-260535.496388 85.6181640625
-260657.555651 84.3391723633
-260779.614914 75.5278930664
-260901.674176 58.8772583008
-261023.733439 34.8799438477
-261145.792702 4.80108642578
-261267.851965 -29.4305419922
-261389.911228 -65.4008789062
-261511.97049 -100.43951416
-261634.029753 -131.876403809
-261756.089016 -157.299316406
-261878.148279 -174.786132812
-262000.207541 -183.08795166
-262122.266804 -181.745361328
-262244.326067 -171.126586914
-262366.38533 -152.385009766
-262488.444592 -127.340637207
-262610.503855 -98.2998046875
-262732.563118 -67.8307495117
-262854.622381 -38.5202026367
-262976.681644 -12.7342529297
-263098.740906 7.59344482422
-263220.800169 21.1226196289
-263342.859432 27.2064208984
-263464.918695 25.9192504883
-263586.977957 18.0140991211
-263709.03722 4.81530761719
-263831.096483 -11.9385986328
-263953.155746 -30.2853393555
-264075.215009 -48.2411499023
-264197.274271 -63.9926147461
-264319.333534 -76.0625
-264441.392797 -83.428894043
-264563.45206 -85.59375
-264685.511322 -82.5917358398
-264807.570585 -74.9454956055
-264929.629848 -63.5737915039
-265051.689111 -49.6665649414
-265173.748373 -34.5414428711
-265295.807636 -19.4995727539
-265417.866899 -5.69598388672
-265539.926162 5.96240234375
-265661.985425 14.8812255859
-265784.044687 20.8023071289
-265906.10395 23.7866210938
-266028.163213 24.1630249023
-266150.222476 22.4504394531
-266272.281738 19.2680053711
-266394.341001 15.2431640625
-266516.400264 10.9318847656
-266638.459527 6.75848388672
-266760.51879 2.984375
-266882.578052 -0.295715332031
-267004.637315 -3.12884521484
-267126.696578 -5.65716552734
-267248.755841 -8.05914306641
-267370.815103 -10.4874267578
-267492.874366 -13.0145263672
-267614.933629 -15.5952758789
-267736.992892 -18.0533447266
-267859.052154 -20.0936889648
-267981.111417 -21.3408203125
-268103.17068 -21.3984985352
-268225.229943 -19.9207763672
-268347.289206 -16.6860351562
-268469.348468 -11.6617431641
-268591.407731 -5.04766845703
-268713.466994 2.70776367188
-268835.526257 10.927734375
-268957.585519 18.7593383789
-269079.644782 25.2591552734
-269201.704045 29.5014648438
-269323.763308 30.6964111328
-269445.822571 28.3062744141
-269567.881833 22.1425170898
-269689.941096 12.4312744141
-269812.000359 -0.163879394531
-269934.059622 -14.5695800781
-270056.118884 -29.3790893555
-270178.178147 -42.9760131836
-270300.23741 -53.6915283203
-270422.296673 -59.9819335938
-270544.355935 -60.6068725586
-270666.415198 -54.7888793945
-270788.474461 -42.3347167969
-270910.533724 -23.7028198242
-271032.592987 -0.0069580078125
-271154.652249 27.0497436523
-271276.711512 55.3063964844
-271398.770775 82.3301391602
-271520.830038 105.643127441
-271642.8893 122.963134766
-271764.948563 132.439453125
-271887.007826 132.854064941
-272009.067089 123.770141602
-272131.126352 105.605957031
-272253.185614 79.6288452148
-272375.244877 47.8618774414
-272497.30414 12.9140625
-272619.363403 -22.2536621094
-272741.422665 -54.6044311523
-272863.481928 -81.3150634766
-272985.541191 -100.051635742
-273107.600454 -109.202636719
-273229.659716 -108.04486084
-273351.718979 -96.8235473633
-273473.778242 -76.7380981445
-273595.837505 -49.8311767578
-273717.896768 -18.7938842773
-273839.95603 13.2984008789
-273962.015293 43.2897338867
-274084.074556 68.2595214844
-274206.133819 85.817565918
-274328.193081 94.3475341797
-274450.252344 93.1751098633
-274572.311607 82.6401977539
-274694.37087 64.0686035156
-274816.430133 39.641418457
-274938.489395 12.1770629883
-275060.548658 -15.153503418
-275182.607921 -39.1513061523
-275304.667184 -56.9170532227
-275426.726446 -66.1541137695
-275548.785709 -65.4108886719
-275670.844972 -54.2414550781
-275792.904235 -33.2647094727
-275914.963497 -4.11743164062
-276037.02276 30.6947631836
-276159.082023 68.0361328125
-276281.141286 104.442382812
-276403.200549 136.457519531
-276525.259811 160.97253418
-276647.319074 175.530090332
-276769.378337 178.56829834
-276891.4376 169.575683594
-277013.496862 149.146362305
-277135.556125 118.926269531
-277257.615388 81.4595947266
-277379.674651 39.9494628906
-277501.733914 -2.04357910156
-277623.793176 -40.9342651367
-277745.852439 -73.444152832
-277867.911702 -96.8990478516
-277989.970965 -109.46697998
-278112.030227 -110.310302734
-278234.08949 -99.6423339844
-278356.148753 -78.6831665039
-278478.208016 -49.5216064453
-278600.267278 -14.8993530273
-278722.326541 22.0602416992
-278844.385804 58.1511230469
-278966.445067 90.3796386719
-279088.50433 116.230651855
-279210.563592 133.874633789
-279332.622855 142.304016113
-279454.682118 141.381713867
-279576.741381 131.804260254
-279698.800643 114.987426758
-279820.859906 92.8849487305
-279942.919169 67.7665405273
-280064.978432 41.9747314453
-280187.037695 17.6900024414
-280309.096957 -3.27459716797
-280431.15622 -19.6307373047
-280553.215483 -30.705871582
-280675.274746 -36.4669189453
-280797.334008 -37.4747314453
-280919.393271 -34.7778930664
-281041.452534 -29.7603759766
-281163.511797 -23.9616088867
-281285.571059 -18.8886108398
-281407.630322 -15.8419799805
-281529.689585 -15.7716064453
-281651.748848 -19.1784057617
-281773.808111 -26.0682373047
-281895.867373 -35.961730957
-282017.926636 -47.9563598633
-282139.985899 -60.8306274414
-282262.045162 -73.1780395508
-282384.104424 -83.5550537109
-282506.163687 -90.6265869141
-282628.22295 -93.2942504883
-282750.282213 -90.7946166992
-282872.341476 -82.7590942383
-282994.400738 -69.232421875
-283116.460001 -50.6505737305
-283238.519264 -27.7827758789
-283360.578527 -1.64825439453
-283482.637789 26.5825805664
-283604.697052 55.6895141602
-283726.756315 84.4956665039
-283848.815578 111.94317627
-283970.87484 137.145324707
-284092.934103 159.411499023
-284214.993366 178.247436523
-284337.052629 193.333679199
-284459.111892 204.490234375
-284581.171154 211.634033203
-284703.230417 214.739501953
-284825.28968 213.808654785
-284947.348943 208.855773926
-285069.408205 199.910522461
-285191.467468 187.037658691
-285313.526731 170.370422363
-285435.585994 150.152282715
-285557.645257 126.777099609
-285679.704519 100.821533203
-285801.763782 73.0606079102
-285923.823045 44.4605102539
-286045.882308 16.1454467773
-286167.94157 -10.6605224609
-286290.000833 -34.7161865234
-286412.060096 -54.8587036133
-286534.119359 -70.1070556641
-286656.178621 -79.759765625
-286778.237884 -83.4755859375
-286900.297147 -81.3275756836
-287022.35641 -73.8219604492
-287144.415673 -61.8768310547
-287266.474935 -46.759765625
-287388.534198 -29.9906616211
-287510.593461 -13.2135620117
-287632.652724 1.94708251953
-287754.711986 14.0338134766
-287876.771249 21.8931274414
-287998.830512 24.7848510742
-288120.889775 22.4575805664
-288242.949038 15.1748657227
-288365.0083 3.69537353516
-288487.067563 -10.7971191406
-288609.126826 -26.8056030273
-288731.186089 -42.6615600586
-288853.245351 -56.6856079102
-288975.304614 -67.348815918
-289097.363877 -73.4197998047
-289219.42314 -74.0823364258
-289341.482402 -69.0110473633
-289463.541665 -58.3997192383
-289585.600928 -42.9371948242
-289707.660191 -23.7351074219
-289829.719454 -2.21472167969
-289951.778716 20.0346679688
-290073.837979 41.4127197266
-290195.897242 60.4616088867
-290317.956505 76.0028686523
-290440.015767 87.2424926758
-290562.07503 93.8345336914
-290684.134293 95.8969116211
-290806.193556 93.979309082
-290928.252819 88.987121582
-291050.312081 82.0701904297
-291172.371344 74.4895629883
-291294.430607 67.4750366211
-291416.48987 62.0912475586
-291538.549132 59.1235351562
-291660.608395 58.9976806641
-291782.667658 61.7391357422
-291904.726921 66.9771728516
-292026.786183 73.9915771484
-292148.845446 81.7954101562
-292270.904709 89.2463989258
-292392.963972 95.1724853516
-292515.023235 98.499206543
-292637.082497 98.3657226562
-292759.14176 94.2162475586
-292881.201023 85.8609008789
-293003.260286 73.4971313477
-293125.319548 57.6935424805
-293247.378811 39.3373413086
-293369.438074 19.5526123047
-293491.497337 -0.401550292969
-293613.5566 -19.2418212891
-293735.615862 -35.7689819336
-293857.675125 -48.9635009766
-293979.734388 -58.0599365234
-294101.793651 -62.5938720703
-294223.852913 -62.4188842773
-294345.912176 -57.6948242188
-294467.971439 -48.8509521484
-294590.030702 -36.5297851562
-294712.089964 -21.5198364258
-294834.149227 -4.68548583984
-294956.20849 13.0983886719
-295078.267753 31.0018310547
-295200.327016 48.2788085938
-295322.386278 64.2899780273
-295444.445541 78.5102539062
-295566.504804 90.5216064453
-295688.564067 99.999206543
-295810.623329 106.693054199
-295932.682592 110.412658691
-296054.741855 111.017944336
-296176.801118 108.42010498
-296298.860381 102.592285156
-296420.919643 93.5895996094
-296542.978906 81.5748291016
-296665.038169 66.8439331055
-296787.097432 49.8469848633
-296909.156694 31.1975708008
-297031.215957 11.6659545898
-297153.27522 -7.84655761719
-297275.334483 -26.3540649414
-297397.393745 -42.8503417969
-297519.453008 -56.385925293
-297641.512271 -66.1528930664
-297763.571534 -71.5666503906
-297885.630797 -72.3359375
-298007.690059 -68.5128173828
-298129.749322 -60.5131835938
-298251.808585 -49.1054077148
-298373.867848 -35.3629760742
-298495.92711 -20.584777832
-298617.986373 -6.1884765625
-298740.045636 6.41448974609
-298862.104899 15.9504394531
-298984.164162 21.4069824219
-299106.223424 22.1381835938
-299228.282687 17.9380493164
-299350.34195 9.07470703125
-299472.401213 -3.72192382812
-299594.460475 -19.3161010742
-299716.519738 -36.2637939453
-299838.579001 -52.9432983398
-299960.638264 -67.7051391602
-300082.697526 -79.028137207
-300204.756789 -85.6644897461
-300326.816052 -86.7606201172
-300448.875315 -81.9397583008
-300570.934578 -71.3385620117
-300692.99384 -55.5928955078
-300815.053103 -35.7744750977
-300937.112366 -13.2838745117
-301059.171629 10.2876586914
-301181.230891 33.3160400391
-301303.290154 54.3010864258
-301425.349417 72.0109863281
-301547.40868 85.5941162109
-301669.467943 94.6510009766
-301791.527205 99.2553100586
-301913.586468 99.9248657227
-302035.645731 97.5436401367
-302157.704994 93.2457275391
-302279.764256 88.2733764648
-302401.823519 83.8241577148
-302523.882782 80.9063110352
-302645.942045 80.217956543
-302768.001307 82.0621948242
-302890.06057 86.3114013672
-303012.119833 92.4219970703
-303134.179096 99.5001220703
-303256.238359 106.410461426
-303378.297621 111.917053223
-303500.356884 114.840148926
-303622.416147 114.209777832
-303744.47541 109.401245117
-303866.534672 100.234436035
-303988.593935 87.024597168
-304110.653198 70.5785522461
-304232.712461 52.1353149414
-304354.771724 33.2540893555
-304476.830986 15.6625366211
-304598.890249 1.07989501953
-304720.949512 -8.96636962891
-304843.008775 -13.3120117188
-304965.068037 -11.2940673828
-305087.1273 -2.84289550781
-305209.186563 11.4845581055
-305331.245826 30.5352172852
-305453.305088 52.6503295898
-305575.364351 75.8118286133
-305697.423614 97.8267211914
-305819.482877 116.534057617
-305941.54214 130.012023926
-306063.601402 136.765991211
-306185.660665 135.876342773
-306307.719928 127.092651367
-306429.779191 110.862609863
-306551.838453 88.293762207
-306673.897716 61.0508422852
-306795.956979 31.1985473633
-306918.016242 1.00616455078
-307040.075504 -27.2669067383
-307162.134767 -51.5842895508
-307284.19403 -70.3203735352
-307406.253293 -82.4078979492
-307528.312556 -87.4277954102
-307650.371818 -85.6350708008
-307772.431081 -77.9166259766
-307894.490344 -65.6883544922
-308016.549607 -50.7409057617
-308138.608869 -35.0512695312
-308260.668132 -20.5787353516
-308382.727395 -9.06695556641
-308504.786658 -1.87243652344
-308626.845921 0.166076660156
-308748.905183 -3.1982421875
-308870.964446 -11.6081542969
-308993.023709 -24.1501464844
-309115.082972 -39.4599609375
-309237.142234 -55.8700561523
-309359.201497 -71.587097168
-309481.26076 -84.8768310547
-309603.320023 -94.2399291992
-309725.379285 -98.5606079102
-309847.438548 -97.2124023438
-309969.497811 -90.1127319336
-310091.557074 -77.7206420898
-310213.616337 -60.9802856445
-310335.675599 -41.2169799805
-310457.734862 -19.9974365234
-310579.794125 1.02966308594
-310701.853388 20.2973632812
-310823.91265 36.4693603516
-310945.971913 48.5614624023
-311068.031176 56.0228271484
-311190.090439 58.7702026367
-311312.149702 57.1727294922
-311434.208964 51.991394043
-311556.268227 44.2810058594
-311678.32749 35.264831543
-311800.386753 26.1981201172
-311922.446015 18.2330322266
-312044.505278 12.3014526367
-312166.564541 9.02453613281
-312288.623804 8.66058349609
-312410.683066 11.092590332
-312532.742329 15.8579101562
-312654.801592 22.2131958008
-312776.860855 29.2276000977
-312898.920118 35.8937988281
-313020.97938 41.2430419922
-313143.038643 44.4536132812
-313265.097906 44.9393920898
-313387.157169 42.4123535156
-313509.216431 36.9117431641
-313631.275694 28.7970581055
-313753.334957 18.7094116211
-313875.39422 7.50469970703
-313997.453483 -3.833984375
-314119.512745 -14.2951049805
-314241.572008 -22.9353637695
-314363.631271 -28.9696044922
-314485.690534 -31.8413085938
-314607.749796 -31.2697753906
-314729.809059 -27.2700195312
-314851.868322 -20.1442871094
-314973.927585 -10.4487915039
-315095.986847 1.06085205078
-315218.04611 13.4984130859
-315340.105373 25.9230957031
-315462.164636 37.4150390625
-315584.223899 47.1444702148
-315706.283161 54.4277954102
-315828.342424 58.768371582
-315950.401687 59.8781738281
-316072.46095 57.6837768555
-316194.520212 52.3145751953
-316316.579475 44.0791015625
-316438.638738 33.4321289062
-316560.698001 20.9359741211
-316682.757264 7.22119140625
-316804.816526 -7.05249023438
-316926.875789 -21.2317504883
-317048.935052 -34.7002563477
-317170.994315 -46.9047241211
-317293.053577 -57.3770141602
-317415.11284 -65.7525634766
-317537.172103 -71.7847900391
-317659.231366 -75.357421875
-317781.290628 -76.4932861328
-317903.349891 -75.3591918945
-318025.409154 -72.2647094727
-318147.468417 -67.6544799805
-318269.52768 -62.0915527344
-318391.586942 -56.2297363281
-318513.646205 -50.7763671875
-318635.705468 -46.4451293945
-318757.764731 -43.9007568359
-318879.823993 -43.7007446289
-319001.883256 -46.2365722656
-319123.942519 -51.6823120117
-319246.001782 -59.9549560547
-319368.061045 -70.6929931641
-319490.120307 -83.2568969727
-319612.17957 -96.7559814453
-319734.238833 -110.098999023
-319856.298096 -122.070495605
-319978.357358 -131.424072266
-320100.416621 -136.988586426
-320222.475884 -137.776428223
-320344.535147 -133.084289551
-320466.594409 -122.576660156
-320588.653672 -106.342224121
-320710.712935 -84.9160766602
-320832.772198 -59.2646484375
-320954.831461 -30.7302856445
-321076.890723 -0.941223144531
-321198.949986 28.3086547852
-321321.009249 55.1986694336
-321443.068512 78.0269775391
-321565.127774 95.3499755859
-321687.187037 106.101867676
-321809.2463 109.682495117
-321931.305563 106.005065918
-322053.364826 95.4978637695
-322175.424088 79.0603637695
-322297.483351 57.9758911133
-322419.542614 33.791809082
-322541.601877 8.17584228516
-322663.661139 -17.2342529297
-322785.720402 -40.975769043
-322907.779665 -61.881652832
-323029.838928 -79.1708984375
-323151.89819 -92.4926757812
-323273.957453 -101.926269531
-323396.016716 -107.932922363
-323518.075979 -111.26763916
-323640.135242 -112.860961914
-323762.194504 -113.683532715
-323884.253767 -114.609191895
-324006.31303 -116.293029785
-324128.372293 -119.077514648
-324250.431555 -122.93963623
-324372.490818 -127.483825684
-324494.550081 -131.984069824
-324616.609344 -135.470031738
-324738.668607 -136.849121094
-324860.727869 -135.050109863
-324982.787132 -129.173034668
-325104.846395 -118.626953125
-325226.905658 -103.239624023
-325348.96492 -83.3252563477
-325471.024183 -59.6998901367
-325593.083446 -33.6408691406
-325715.142709 -6.79217529297
-325837.201971 18.9768066406
-325959.261234 41.7452392578
-326081.320497 59.7295532227
-326203.37976 71.4688720703
-326325.439023 75.9852905273
-326447.498285 72.9022216797
-326569.557548 62.5057983398
-326691.616811 45.7416381836
-326813.676074 24.1436767578
-326935.735336 -0.297607421875
-327057.794599 -25.3187866211
-327179.853862 -48.5981445312
-327301.913125 -67.9834594727
-327423.972388 -81.7066040039
-327546.03165 -88.5657958984
-327668.090913 -88.0527954102
-327790.150176 -80.4134521484
-327912.209439 -66.6312866211
-328034.268701 -48.3369750977
-328156.327964 -27.6488037109
-328278.387227 -6.96105957031
-328400.44649 11.3001098633
-328522.505752 24.928527832
-328644.565015 32.170715332
-328766.624278 31.9179077148
-328888.683541 23.833190918
-329010.742804 8.4033203125
-329132.802066 -13.094909668
-329254.861329 -38.7098999023
-329376.920592 -66.0013427734
-329498.979855 -92.282043457
-329621.039117 -114.888366699
-329743.09838 -131.45513916
-329865.157643 -140.164855957
-329987.216906 -139.94720459
-330109.276169 -130.605957031
-330231.335431 -112.860351562
-330353.394694 -88.2948608398
-330475.453957 -59.2196655273
-330597.51322 -28.4570922852
-330719.572482 0.930297851562
-330841.631745 25.9396972656
-330963.691008 43.928527832
-331085.750271 52.8860473633
-331207.809533 51.6483764648
-331329.868796 40.0340576172
-331451.928059 18.8869628906
-331573.987322 -9.97967529297
-331696.046585 -43.9345092773
-331818.105847 -79.7587280273
-331940.16511 -113.938720703
-332062.224373 -142.990112305
-332184.283636 -163.782653809
-332306.342898 -173.837768555
-332428.402161 -171.566162109
-332550.461424 -156.426025391
-332672.520687 -128.985290527
-332794.57995 -90.8812866211
-332916.639212 -44.6821289062
-333038.698475 6.33654785156
-333160.757738 58.4807739258
-333282.817001 107.963256836
-333404.876263 151.235900879
-333526.935526 185.298706055
-333648.994789 207.955200195
-333771.054052 217.993591309
-333893.113314 215.274536133
-334015.172577 200.72253418
-334137.23184 176.219360352
-334259.291103 144.413513184
-334381.350366 108.463684082
-334503.409628 71.7414550781
-334625.468891 37.5212402344
-334747.528154 8.68853759766
-334869.587417 -12.5099487305
-334991.646679 -24.6497192383
-335113.705942 -27.2291870117
-335235.765205 -20.6826171875
-335357.824468 -6.30474853516
-335479.883731 13.903503418
-335601.942993 37.4522094727
-335724.002256 61.6181640625
-335846.061519 83.7162475586
-335968.120782 101.360046387
-336090.180044 112.68572998
-336212.239307 116.520507812
-336334.29857 112.481140137
-336456.357833 100.993164062
-336578.417095 83.2332763672
-336700.476358 61.0010375977
-336822.535621 36.5336303711
-336944.594884 12.2845458984
-337066.654147 -9.31597900391
-337188.713409 -26.0912475586
-337310.772672 -36.3211669922
-337432.831935 -38.8984375
-337554.891198 -33.424621582
-337676.95046 -20.2397460938
-337799.009723 -0.383117675781
-337921.068986 24.5081787109
-338043.128249 52.3521728516
-338165.187512 80.8109741211
-338287.246774 107.49810791
-338409.306037 130.184265137
-338531.3653 146.983825684
-338653.424563 156.505310059
-338775.483825 157.954956055
-338897.543088 151.18548584
-339019.602351 136.68737793
-339141.661614 115.526977539
-339263.720876 89.2386474609
-339385.780139 59.6821899414
-339507.839402 28.8799438477
-339629.898665 -1.1513671875
-339751.957928 -28.5595703125
-339874.01719 -51.7927246094
-339996.076453 -69.7028808594
-340118.135716 -81.6078491211
-340240.194979 -87.3126831055
-340362.254241 -87.0866088867
-340484.313504 -81.6047973633
-340606.372767 -71.8590087891
-340728.43203 -59.0494384766
-340850.491293 -44.4670410156
-340972.550555 -29.3782348633
-341094.609818 -14.9219360352
-341216.669081 -2.02673339844
-341338.728344 8.64624023438
-341460.787606 16.7303466797
-341582.846869 22.1513061523
-341704.906132 25.0981445312
-341826.965395 25.9728393555
-341949.024657 25.3225097656
-342071.08392 23.7656860352
-342193.143183 21.9164428711
-342315.202446 20.3160400391
-342437.261709 19.3779296875
-342559.320971 19.3497314453
-342681.380234 20.2955932617
-342803.439497 22.0993041992
-342925.49876 24.4870605469
-343047.558022 27.0654907227
-343169.617285 29.3723754883
-343291.676548 30.9327392578
-343413.735811 31.3154907227
-343535.795074 30.1848144531
-343657.854336 27.3420410156
-343779.913599 22.7516479492
-343901.972862 16.5534667969
-344024.032125 9.05511474609
-344146.091387 0.710266113281
-344268.15065 -7.91955566406
-344390.209913 -16.2116088867
-344512.269176 -23.5357666016
-344634.328438 -29.3086547852
-344756.387701 -33.0446777344
-344878.446964 -34.3973999023
-345000.506227 -33.188659668
-345122.56549 -29.4223632812
-345244.624752 -23.2827148438
-345366.684015 -15.1146240234
-345488.743278 -5.39147949219
-345610.802541 5.32897949219
-345732.861803 16.4553833008
-345854.921066 27.415222168
-345976.980329 37.703918457
-346099.039592 46.9252319336
-346221.098855 54.8201904297
-346343.158117 61.2787475586
-346465.21738 66.3361206055
-346587.276643 70.1516113281
-346709.335906 72.9724121094
-346831.395168 75.0874633789
-346953.454431 76.7742919922
-347075.513694 78.2459716797
-347197.572957 79.6047363281
-347319.632219 80.8068237305
-347441.691482 81.6444702148
-347563.750745 81.7485351562
-347685.810008 80.6129760742
-347807.869271 77.6393432617
-347929.928533 72.2015991211
-348051.987796 63.7208862305
-348174.047059 51.7481689453
-348296.106322 36.0435180664
-348418.165584 16.6441650391
-348540.224847 -6.08660888672
-348662.28411 -31.4376220703
-348784.343373 -58.357421875
-348906.402636 -85.4981079102
-349028.461898 -111.289794922
-349150.521161 -134.044128418
-349272.580424 -152.07989502
-349394.639687 -163.858947754
-349516.698949 -168.123413086
-349638.758212 -164.020385742
-349760.817475 -151.20135498
-349882.876738 -129.888427734
-350004.936 -100.896362305
-350126.995263 -65.6080932617
-350249.054526 -25.9016113281
-350371.113789 15.9663696289
-350493.173052 57.5145263672
-350615.232314 96.2135009766
-350737.291577 129.675048828
-350859.35084 155.834716797
-350981.410103 173.114257812
-351103.469365 180.548339844
-351225.528628 177.863891602
-351347.587891 165.504272461
-351469.647154 144.595947266
-351591.706417 116.858215332
-351713.765679 84.4632568359
-351835.824942 49.8595581055
-351957.884205 15.5709838867
-352079.943468 -16.0075683594
-352202.00273 -42.8036499023
-352324.061993 -63.23046875
-352446.121256 -76.3049316406
-352568.180519 -81.7131347656
-352690.239781 -79.8134155273
-352812.299044 -71.5806884766
-352934.358307 -58.4946899414
-353056.41757 -42.3852539062
-353178.476833 -25.2465209961
-353300.536095 -9.04064941406
-353422.595358 4.49304199219
-353544.654621 14.0045776367
-353666.713884 18.6585693359
-353788.773146 18.2092285156
-353910.832409 13.0155029297
-354032.891672 3.99725341797
-354154.950935 -7.46325683594
-354277.010197 -19.6674804688
-354399.06946 -30.7744750977
-354521.128723 -38.991394043
-354643.187986 -42.7581176758
-354765.247249 -40.9100341797
-354887.306511 -32.8018188477
-355009.365774 -18.3811645508
-355131.425037 1.79412841797
-355253.4843 26.6004638672
-355375.543562 54.4446411133
-355497.602825 83.4076538086
-355619.662088 111.419250488
-355741.721351 136.447387695
-355863.780614 156.684692383
-355985.839876 170.713500977
-356107.899139 177.633911133
-356229.958402 177.144226074
-356352.017665 169.564147949
-356474.076927 155.801025391
-356596.13619 137.261657715
-356718.195453 115.719726562
-356840.254716 93.1486206055
-356962.313978 71.5413208008
-357084.373241 52.7287597656
-357206.432504 38.2174072266
-357328.491767 29.0590820312
-357450.55103 25.7660522461
-357572.610292 28.2768554688
-357694.669555 35.9766845703
-357816.728818 47.7676391602
-357938.788081 62.1820068359
-358060.847343 77.5267333984
-358182.906606 92.0443725586
-358304.965869 104.075134277
-358427.025132 112.20501709
-358549.084395 115.386230469
-358671.143657 113.019714355
-358793.20292 104.993225098
-358915.262183 91.6742553711
-359037.321446 73.8579711914
-359159.380708 52.6797485352
-359281.439971 29.4999389648
-359403.499234 5.77532958984
-359525.558497 -17.0717773438
-359647.617759 -37.7734375
-359769.677022 -55.3123168945
-359891.736285 -68.9891967773
-360013.795548 -78.4548339844
-360135.854811 -83.7064819336
-360257.914073 -85.05078125
-360379.973336 -83.0400390625
-360502.032599 -78.3902587891
-360624.091862 -71.8907470703
-360746.151124 -64.3154296875
-360868.210387 -56.3463134766
-360990.26965 -48.5151977539
-361112.328913 -41.1702270508
-361234.388176 -34.4686889648
-361356.447438 -28.3952026367
-361478.506701 -22.80078125
-361600.565964 -17.4575805664
-361722.625227 -12.120300293
-361844.684489 -6.58636474609
-361966.743752 -0.747436523438
-362088.803015 5.37548828125
-362210.862278 11.6174316406
-362332.92154 17.6762084961
-362454.980803 23.1417236328
-362577.040066 27.5427246094
-362699.099329 30.4052124023
-362821.158592 31.3165893555
-362943.217854 29.9861450195
-363065.277117 26.294128418
-363187.33638 20.3245849609
-363309.395643 12.3751831055
-363431.454905 2.94323730469
-363553.514168 -7.31158447266
-363675.573431 -17.6251220703
-363797.632694 -27.2000732422
-363919.691957 -35.2850952148
-364041.751219 -41.2515258789
-364163.810482 -44.66015625
-364285.869745 -45.3103027344
-364407.929008 -43.2651367188
-364529.98827 -38.850402832
-364652.047533 -32.6260986328
-364774.106796 -25.3325195312
-364896.166059 -17.8171386719
-365018.225321 -10.9491577148
-365140.284584 -5.53002929688
-365262.343847 -2.21020507812
-365384.40311 -1.42028808594
-365506.462373 -3.32342529297
-365628.521635 -7.79577636719
-365750.580898 -14.4358520508
-365872.640161 -22.6026000977
-365994.699424 -31.4788818359
-366116.758686 -40.1533203125
-366238.817949 -47.7128295898
-366360.877212 -53.3358764648
-366482.936475 -56.3767700195
-366604.995738 -56.4331665039
-366727.055 -53.3875732422
-366849.114263 -47.4209594727
-366971.173526 -38.9952392578
-367093.232789 -28.8068847656
-367215.292051 -17.7164916992
-367337.351314 -6.66052246094
-367459.410577 3.44342041016
-367581.46984 11.7913818359
-367703.529102 17.774230957
-367825.588365 21.0401000977
-367947.647628 21.5293579102
-368069.706891 19.4795532227
-368191.766154 15.3991088867
-368313.825416 10.0123901367
-368435.884679 4.18200683594
-368557.943942 -1.18316650391
-368680.003205 -5.22680664062
-368802.062467 -7.23779296875
-368924.12173 -6.72888183594
-369046.180993 -3.49346923828
-369168.240256 2.36743164062
-369290.299519 10.4500732422
-369412.358781 20.0822143555
-369534.418044 30.3884887695
-369656.477307 40.3752441406
-369778.53657 49.0301513672
-369900.595832 55.4244384766
-370022.655095 58.8087768555
-370144.714358 58.6920776367
-370266.773621 54.8968505859
-370388.832883 47.5836181641
-370510.892146 37.2434692383
-370632.951409 24.6591796875
-370755.010672 10.8370361328
-370877.069935 -3.08056640625
-370999.129197 -15.9171142578
-371121.18846 -26.5650634766
-371243.247723 -34.0831298828
-371365.306986 -37.7752685547
-371487.366248 -37.2481689453
-371609.425511 -32.4376220703
-371731.484774 -23.6054077148
-371853.544037 -11.3063354492
-371975.6033 3.67041015625
-372097.662562 20.3792724609
-372219.721825 37.805480957
-372341.781088 54.9551391602
-372463.840351 70.936706543
-372585.899613 85.0264892578
-372707.958876 96.7124633789
-372830.018139 105.712585449
-372952.077402 111.965759277
-373074.136664 115.59979248
-373196.195927 116.879943848
-373318.25519 116.144042969
-373440.314453 113.734436035
-373562.373716 109.934936523
-373684.432978 104.918640137
-373806.492241 98.7174682617
-373928.551504 91.2128295898
-374050.610767 82.1532592773
-374172.670029 71.1947021484
-374294.729292 57.9613647461
-374416.788555 42.1181030273
-374538.847818 23.4483032227
-374660.907081 1.92681884766
-374782.966343 -22.2216796875
-374905.025606 -48.4867553711
-375027.084869 -76.0625
-375149.144132 -103.870666504
-375271.203394 -130.614624023
-375393.262657 -154.86114502
-375515.32192 -175.143432617
-375637.381183 -190.077514648
-375759.440445 -198.480773926
-375881.499708 -199.481201172
-376003.558971 -192.607727051
-376125.618234 -177.851013184
-376247.677497 -155.68963623
-376369.736759 -127.07635498
-376491.796022 -93.3856201172
-376613.855285 -56.3259887695
-376735.914548 -17.823425293
-376857.97381 20.1134033203
-376980.033073 55.5362548828
-377102.092336 86.6944580078
-377224.151599 112.15612793
-377346.210862 130.902526855
-377468.270124 142.388122559
-377590.329387 146.561523438
-377712.38865 143.846557617
-377834.447913 135.087036133
-377956.507175 121.459350586
-378078.566438 104.364196777
-378200.625701 85.3059692383
-378322.684964 65.7716064453
-378444.744226 47.120300293
-378566.803489 30.4922485352
-378688.862752 16.744140625
-378810.922015 6.41607666016
-378932.981278 -0.271240234375
-379055.04054 -3.39007568359
-379177.099803 -3.25482177734
-379299.159066 -0.356079101562
-379421.218329 4.71362304688
-379543.277591 11.3324584961
-379665.336854 18.9113769531
-379787.396117 26.9414672852
-379909.45538 35.0197753906
-380031.514643 42.8547363281
-380153.573905 50.2497558594
-380275.633168 57.0725097656
-380397.692431 63.2133789062
-380519.751694 68.5423583984
-380641.810956 72.87109375
-380763.870219 75.9280395508
-380885.929482 77.3521118164
-381007.988745 76.7074584961
-381130.048007 73.5200195312
-381252.10727 67.3333740234
-381374.166533 57.7780151367
-381496.225796 44.6455078125
-381618.285059 27.9593505859
-381740.344321 8.03271484375
-381862.403584 -14.498046875
-381984.462847 -38.6682128906
-382106.52211 -63.2145385742
-382228.581372 -86.6403198242
-382350.640635 -107.312316895
-382472.699898 -123.583618164
-382594.759161 -133.932678223
-382716.818424 -137.104492188
-382838.877686 -132.242248535
-382960.936949 -118.995178223
-383082.996212 -97.5897216797
-383205.055475 -68.8551635742
-383327.114737 -34.1997680664
-383449.174 4.46618652344
-383571.233263 44.8544921875
-383693.292526 84.4615478516
-383815.351788 120.757141113
-383937.411051 151.383850098
-384059.470314 174.348327637
-384181.529577 188.188598633
-384303.58884 192.101623535
-384425.648102 186.017700195
-384547.707365 170.615234375
-384669.766628 147.272644043
-384791.825891 117.959960938
-384913.885153 85.0807495117
-385035.944416 51.2755737305
-385158.003679 19.2053222656
-385280.062942 -8.66729736328
-385402.122205 -30.2784423828
-385524.181467 -44.1283569336
-385646.24073 -49.3968505859
-385768.299993 -45.9995117188
-385890.359256 -34.5788574219
-386012.418518 -16.4336547852
-386134.477781 6.60766601562
-386256.537044 32.3569946289
-386378.596307 58.4631958008
-386500.655569 82.6179199219
-386622.714832 102.751586914
-386744.774095 117.201599121
-386866.833358 124.838928223
-386988.892621 125.141540527
-387110.951883 118.2109375
-387233.011146 104.731628418
-387355.070409 85.8790283203
-387477.129672 63.1870117188
-387599.188934 38.3892822266
-387721.248197 13.2508544922
-387843.30746 -10.5946044922
-387965.366723 -31.7846679688
-388087.425986 -49.3328857422
-388209.485248 -62.6909179688
-388331.544511 -71.7623291016
-388453.603774 -76.8696899414
-388575.663037 -78.681640625
-388697.722299 -78.1068115234
-388819.781562 -76.1716918945
-388941.840825 -73.8914794922
-389063.900088 -72.1518554688
-389185.95935 -71.612121582
-389308.018613 -72.6397094727
-389430.077876 -75.2829589844
-389552.137139 -79.2817993164
-389674.196402 -84.1151733398
-389796.255664 -89.078918457
-389918.314927 -93.3814697266
-390040.37419 -96.2493286133
-390162.433453 -97.0270385742
-390284.492715 -95.2616577148
-390406.551978 -90.7615356445
-390528.611241 -83.6231689453
-390650.670504 -74.2236938477
-390772.729767 -63.1798095703
-390894.789029 -51.2786865234
-391016.848292 -39.3893432617
-391138.907555 -28.3643798828
-391260.966818 -18.9437866211
-391383.02608 -11.6727905273
-391505.085343 -6.84173583984
-391627.144606 -4.45599365234
-391749.203869 -4.23968505859
-391871.263131 -5.67150878906
-391993.322394 -8.04956054688
-392115.381657 -10.5779418945
-392237.44092 -12.4643554688
-392359.500183 -13.0180053711
-392481.559445 -11.7369384766
-392603.618708 -8.3740234375
-392725.677971 -2.97412109375
-392847.737234 4.12152099609
-392969.796496 12.3061523438
-393091.855759 20.7677612305
-393213.915022 28.5756835938
-393335.974285 34.7813110352
-393458.033548 38.5242919922
-393580.09281 39.1299438477
-393702.152073 36.1903686523
-393824.211336 29.6174316406
-393946.270599 19.6636352539
-394068.329861 6.90734863281
-394190.389124 -7.79486083984
-394312.448387 -23.385925293
-394434.50765 -38.7044067383
-394556.566912 -52.5922241211
-394678.626175 -63.9998168945
-394800.685438 -72.0795288086
-394922.744701 -76.2564697266
-395044.803964 -76.2697143555
-395166.863226 -72.1809692383
-395288.922489 -64.3503417969
-395410.981752 -53.3817749023
-395533.041015 -40.0471191406
-395655.100277 -25.196472168
-395777.15954 -9.66583251953
-395899.218803 5.80554199219
-396021.278066 20.6419677734
-396143.337329 34.4702758789
-396265.396591 47.1309204102
-396387.455854 58.6578979492
-396509.515117 69.2325439453
-396631.57438 79.1159667969
-396753.633642 88.5705566406
-396875.692905 97.7808227539
-396997.752168 106.784179688
-397119.811431 115.422546387
-397241.870693 123.321472168
-397363.929956 129.901672363
-397485.989219 134.423278809
-397608.048482 136.059814453
-397730.107745 133.99407959
-397852.167007 127.525634766
-397974.22627 116.178039551
-398096.285533 99.7919921875
-398218.344796 78.5933227539
-398340.404058 53.2252807617
-398462.463321 24.7389526367
-398584.522584 -5.46081542969
-398706.581847 -35.7098388672
-398828.64111 -64.2136230469
-398950.700372 -89.19921875
-399072.759635 -109.075012207
-399194.818898 -122.583190918
-399316.878161 -128.929321289
-399438.937423 -127.873840332
-399560.996686 -119.776123047
-399683.055949 -105.58392334
-399805.115212 -86.7672119141
-399927.174474 -65.2008666992
-400049.233737 -43.0061645508
-400171.293 -22.3650512695
