# Supplementary material for: Potential Multiaxial Molecular Ferroelectricity through Chiral Cation Replacement
Source: Cryst Growth Des. 2025 Jul 21;25(15):6237–47. doi: 10.1021/acs.cgd.5c00666 (PMC12332970; doi:10.1021/acs.cgd.5c00666)
Supplement: Supplementary file 2 [file cg5c00666_si_002.zip › NMR/Static 1H spectra/70.txt]

400171.293 140.305297852
400049.233737 151.753051758
399927.174474 160.291381836
399805.115212 164.008666992
399683.055949 161.339355469
399560.996686 151.241699219
399438.937423 133.323120117
399316.878161 107.903564453
399194.818898 76.0046386719
399072.759635 39.2720947266
398950.700372 -0.165283203125
398828.64111 -39.8842773438
398706.581847 -77.3815917969
398584.522584 -110.296630859
398462.463321 -136.61730957
398340.404058 -154.850341797
398218.344796 -164.138916016
398096.285533 -164.318603516
397974.22627 -155.905639648
397852.167007 -140.024902344
397730.107745 -118.28137207
397608.048482 -92.5943603516
397485.989219 -65.01171875
397363.929956 -37.5222167969
397241.870693 -11.8878173828
397119.811431 10.4908447266
396997.752168 28.6617431641
396875.692905 42.154296875
396753.633642 50.9614257812
396631.57438 55.4720458984
396509.515117 56.3684082031
396387.455854 54.4998779297
396265.396591 50.7513427734
396143.337329 45.9230957031
396021.278066 40.6339111328
395899.218803 35.2613525391
395777.15954 29.9233398438
395655.100277 24.5009765625
395533.041015 18.7008056641
395410.981752 12.1434326172
395288.922489 4.46691894531
395166.863226 -4.56945800781
395044.803964 -14.9971923828
394922.744701 -26.5773925781
394800.685438 -38.7786865234
394678.626175 -50.7987060547
394556.566912 -61.6257324219
394434.50765 -70.1391601562
394312.448387 -75.2342529297
394190.389124 -75.9594726562
394068.329861 -71.6490478516
393946.270599 -62.0339355469
393824.211336 -47.318359375
393702.152073 -28.2080078125
393580.09281 -5.88659667969
393458.033548 18.0604248047
393335.974285 41.7718505859
393213.915022 63.2700195312
393091.855759 80.6420898438
392969.796496 92.2258300781
392847.737234 96.7746582031
392725.677971 93.5916748047
392603.618708 82.6118164062
392481.559445 64.4259033203
392359.500183 40.2420654297
392237.44092 11.7843017578
392115.381657 -18.8560791016
391993.322394 -49.4105224609
391871.263131 -77.6380615234
391749.203869 -101.529052734
391627.144606 -119.487670898
391505.085343 -130.470703125
391383.02608 -134.07421875
391260.966818 -130.55480957
391138.907555 -120.786743164
391016.848292 -106.158691406
390894.789029 -88.4212646484
390772.729767 -69.5026855469
390650.670504 -51.3089599609
390528.611241 -35.5338134766
390406.551978 -23.4953613281
390284.492715 -16.0157470703
390162.433453 -13.3572998047
390040.37419 -15.2209472656
389918.314927 -20.8044433594
389796.255664 -28.9146728516
389674.196402 -38.1199951172
389552.137139 -46.9256591797
389430.077876 -53.9530029297
389308.018613 -58.1011962891
389185.95935 -58.6752929688
389063.900088 -55.4661865234
388941.840825 -48.7729492188
388819.781562 -39.3647460938
388697.722299 -28.3909912109
388575.663037 -17.2427978516
388453.603774 -7.38854980469
388331.544511 -0.196655273438
388209.485248 3.23254394531
388087.425986 2.20568847656
387965.366723 -3.46789550781
387843.30746 -13.4354248047
387721.248197 -26.8203125
387599.188934 -42.3012695312
387477.129672 -58.2426757812
387355.070409 -72.8629150391
387233.011146 -84.4228515625
387110.951883 -91.4157714844
386988.892621 -92.7358398438
386866.833358 -87.8112792969
386744.774095 -76.6817626953
386622.714832 -60.0167236328
386500.655569 -39.0675048828
386378.596307 -15.5601806641
386256.537044 8.462890625
386134.477781 30.8370361328
386012.418518 49.4831542969
385890.359256 62.6130371094
385768.299993 68.9080810547
385646.24073 67.6560058594
385524.181467 58.8291015625
385402.122205 43.099609375
385280.062942 21.7874755859
385158.003679 -3.25219726562
385035.944416 -29.7937011719
384913.885153 -55.4375
384791.825891 -77.8251953125
384669.766628 -94.8477783203
384547.707365 -104.831787109
384425.648102 -106.682128906
384303.58884 -99.9735107422
384181.529577 -84.9781494141
384059.470314 -62.6341552734
383937.411051 -34.4533691406
383815.351788 -2.38342285156
383693.292526 31.3642578125
383571.233263 64.5043945312
383449.174 94.8641357422
383327.114737 120.553833008
383205.055475 140.103149414
383082.996212 152.555664062
382960.936949 157.512451172
382838.877686 155.12512207
382716.818424 146.043823242
382594.759161 131.324584961
382472.699898 112.311279297
382350.640635 90.5020751953
382228.581372 67.4157714844
382106.52211 44.4710693359
381984.462847 22.8879394531
381862.403584 3.61901855469
381740.344321 -12.6857910156
381618.285059 -25.6806640625
381496.225796 -35.2962646484
381374.166533 -41.6893310547
381252.10727 -45.1784667969
381130.048007 -46.1732177734
381007.988745 -45.1099853516
380885.929482 -42.3967285156
380763.870219 -38.3779296875
380641.810956 -33.3154296875
380519.751694 -27.3946533203
380397.692431 -20.7415771484
380275.633168 -13.45703125
380153.573905 -5.65270996094
380031.514643 2.51184082031
379909.45538 10.8028564453
379787.396117 18.8966064453
379665.336854 26.3835449219
379543.277591 32.7885742188
379421.218329 37.609375
379299.159066 40.3662109375
379177.099803 40.6594238281
379055.04054 38.2275390625
378932.981278 32.9963378906
378810.922015 25.1149902344
378688.862752 14.97265625
378566.803489 3.18933105469
378444.744226 -9.41381835938
378322.684964 -21.8712158203
378200.625701 -33.1452636719
378078.566438 -42.2114257812
377956.507175 -48.1497802734
377834.447913 -50.2296142578
377712.38865 -47.9836425781
377590.329387 -41.2607421875
377468.270124 -30.2535400391
377346.210862 -15.4975585938
377224.151599 2.15979003906
377102.092336 21.6170654297
376980.033073 41.5988769531
376857.97381 60.7507324219
376735.914548 77.7436523438
376613.855285 91.3732910156
376491.796022 100.65234375
376369.736759 104.882324219
376247.677497 103.703613281
376125.618234 97.1164550781
376003.558971 85.4752197266
375881.499708 69.4543457031
375759.440445 49.9908447266
375637.381183 28.2106933594
375515.32192 5.34252929688
375393.262657 -17.3709716797
375271.203394 -38.7578125
375149.144132 -57.7912597656
375027.084869 -73.6475830078
374905.025606 -85.7445068359
374782.966343 -93.7590332031
374660.907081 -97.6226806641
374538.847818 -97.5
374416.788555 -93.7490234375
374294.729292 -86.8725585938
374172.670029 -77.4639892578
374050.610767 -66.1510009766
373928.551504 -53.5451660156
373806.492241 -40.1988525391
373684.432978 -26.5747070312
373562.373716 -13.0260009766
373440.314453 0.207153320312
373318.25519 12.9921875
373196.195927 25.2840576172
373074.136664 37.1010742188
372952.077402 48.4945068359
372830.018139 59.5153808594
372707.958876 70.1865234375
372585.899613 80.4765625
372463.840351 90.2833251953
372341.781088 99.4250488281
372219.721825 107.642456055
372097.662562 114.609375
371975.6033 119.954223633
371853.544037 123.287231445
371731.484774 124.234985352
371609.425511 122.476806641
371487.366248 117.780517578
371365.306986 110.036743164
371243.247723 99.2856445312
371121.18846 85.7357177734
370999.129197 69.7712402344
370877.069935 51.9476318359
370755.010672 32.9730224609
370632.951409 13.6774902344
370510.892146 -5.02905273438
370388.832883 -22.2104492188
370266.773621 -36.9610595703
370144.714358 -48.4669189453
370022.655095 -56.0648193359
369900.595832 -59.2932128906
369778.53657 -57.93359375
369656.477307 -52.03515625
369534.418044 -41.9234619141
369412.358781 -28.1877441406
369290.299519 -11.6496582031
369168.240256 6.68737792969
369046.180993 25.703125
368924.12173 44.2352294922
368802.062467 61.1605224609
368680.003205 75.4741210938
368557.943942 86.3594970703
368435.884679 93.2451171875
368313.825416 95.8430175781
368191.766154 94.1622314453
368069.706891 88.4997558594
367947.647628 79.4077148438
367825.588365 67.6395263672
367703.529102 54.0792236328
367581.46984 39.6632080078
367459.410577 25.2971191406
367337.351314 11.7811279297
367215.292051 -0.254760742188
367093.232789 -10.3951416016
366971.173526 -18.4603271484
366849.114263 -24.5036621094
366727.055 -28.7829589844
366604.995738 -31.7126464844
366482.936475 -33.7971191406
366360.877212 -35.5582275391
366238.817949 -37.4606933594
366116.758686 -39.8446044922
365994.699424 -42.8740234375
365872.640161 -46.5073242188
365750.580898 -50.4918212891
365628.521635 -54.3852539062
365506.462373 -57.6010742188
365384.40311 -59.4759521484
365262.343847 -59.3480224609
365140.284584 -56.6411132812
365018.225321 -50.9456787109
364896.166059 -42.0827636719
364774.106796 -30.1501464844
364652.047533 -15.5383300781
364529.98827 1.08166503906
364407.929008 18.8041992188
364285.869745 36.5574951172
364163.810482 53.1971435547
364041.751219 67.6081542969
363919.691957 78.8110351562
363797.632694 86.0578613281
363675.573431 88.9089355469
363553.514168 87.2830810547
363431.454905 81.4744873047
363309.395643 72.1331787109
363187.33638 60.2127685547
363065.277117 46.88671875
362943.217854 33.4443359375
362821.158592 21.1740722656
362699.099329 11.24609375
362577.040066 4.60717773438
362454.980803 1.89575195312
362332.92154 3.38696289062
362210.862278 8.97277832031
362088.803015 18.1790771484
361966.743752 30.2155761719
361844.684489 44.0562744141
361722.625227 58.5393066406
361600.565964 72.4759521484
361478.506701 84.7600097656
361356.447438 94.4627685547
361234.388176 100.907958984
361112.328913 103.716186523
360990.26965 102.819702148
360868.210387 98.4427490234
360746.151124 91.0557861328
360624.091862 81.3054199219
360502.032599 69.9340820312
360379.973336 57.6944580078
360257.914073 45.2740478516
360135.854811 33.2326660156
360013.795548 21.9669189453
359891.736285 11.6964111328
359769.677022 2.48217773438
359647.617759 -5.73583984375
359525.558497 -13.0819091797
359403.499234 -19.6791992188
359281.439971 -25.5861816406
359159.380708 -30.7437744141
359037.321446 -34.9428710938
358915.262183 -37.8166503906
358793.20292 -38.8626708984
358671.143657 -37.4927978516
358549.084395 -33.1060791016
358427.025132 -25.1779785156
358304.965869 -13.3533935547
358182.906606 2.46557617188
358060.847343 22.0529785156
357938.788081 44.8193359375
357816.728818 69.8109130859
357694.669555 95.7490234375
357572.610292 121.10949707
357450.55103 144.237792969
357328.491767 163.488037109
357206.432504 177.37512207
357084.373241 184.723510742
356962.313978 184.796020508
356840.254716 177.388061523
356718.195453 162.878417969
356596.13619 142.22253418
356474.076927 116.893920898
356352.017665 88.7685546875
356229.958402 59.9693603516
356107.899139 32.6788330078
355985.839876 8.94128417969
355863.780614 -9.52893066406
355741.721351 -21.5114746094
355619.662088 -26.3979492188
355497.602825 -24.2553710938
355375.543562 -15.8216552734
355253.4843 -2.43591308594
355131.425037 14.0926513672
355009.365774 31.666015625
354887.306511 48.1068115234
354765.247249 61.3825683594
354643.187986 69.8142089844
354521.128723 72.2524414062
354399.06946 68.201171875
354277.010197 57.8740234375
354154.950935 42.1772460938
354032.891672 22.6206054688
353910.832409 1.16137695312
353788.773146 -19.9990234375
353666.713884 -38.6512451172
353544.654621 -52.8157958984
353422.595358 -60.9647216797
353300.536095 -62.1986083984
353178.476833 -56.3604736328
353056.41757 -44.0747070312
352934.358307 -26.7042236328
352812.299044 -6.22717285156
352690.239781 14.9536132812
352568.180519 34.2518310547
352446.121256 49.166015625
352324.061993 57.5458984375
352202.00273 57.833984375
352079.943468 49.2510986328
351957.884205 31.9107666016
351835.824942 6.84582519531
351713.765679 -24.0548095703
351591.706417 -58.1988525391
351469.647154 -92.5146484375
351347.587891 -123.731201172
351225.528628 -148.682617188
351103.469365 -164.613769531
350981.410103 -169.450561523
350859.35084 -162.014038086
350737.291577 -142.153320312
350615.232314 -110.785400391
350493.173052 -69.8352050781
350371.113789 -22.0823974609
350249.054526 29.0729980469
350126.995263 79.9036865234
350004.936 126.67980957
349882.876738 165.995605469
349760.817475 195.068115234
349638.758212 211.977783203
349516.698949 215.833007812
349394.639687 206.839599609
349272.580424 186.272705078
349150.521161 156.353271484
349028.461898 120.042236328
348906.402636 80.7706298828
348784.343373 42.1335449219
348662.28411 7.57495117188
348540.224847 -19.9075927734
348418.165584 -38.0119628906
348296.106322 -45.3126220703
348174.047059 -41.3614501953
348051.987796 -26.6973876953
347929.928533 -2.77282714844
347807.869271 28.1990966797
347685.810008 63.4569091797
347563.750745 99.9401855469
347441.691482 134.555175781
347319.632219 164.430908203
347197.572957 187.141723633
347075.513694 200.881958008
346953.454431 204.576416016
346831.395168 197.923828125
346709.335906 181.372436523
346587.276643 156.035400391
346465.21738 123.558227539
346343.158117 85.9542236328
346221.098855 45.4246826172
346099.039592 4.18225097656
345976.980329 -35.7067871094
345854.921066 -72.4505615234
345732.861803 -104.620605469
345610.802541 -131.198242188
345488.743278 -151.582763672
345366.684015 -165.562133789
345244.624752 -173.259033203
345122.56549 -175.060058594
345000.506227 -171.538818359
344878.446964 -163.383422852
344756.387701 -151.334594727
344634.328438 -136.140014648
344512.269176 -118.526733398
344390.209913 -99.189453125
344268.15065 -78.7902832031
344146.091387 -57.9680175781
344024.032125 -37.3454589844
343901.972862 -17.5330810547
343779.913599 0.875366210938
343657.854336 17.3221435547
343535.795074 31.3112792969
343413.735811 42.4466552734
343291.676548 50.4710693359
343169.617285 55.3038330078
343047.558022 57.0670166016
342925.49876 56.0954589844
342803.439497 52.9256591797
342681.380234 48.2620849609
342559.320971 42.9173583984
342437.261709 37.7369384766
342315.202446 33.5089111328
342193.143183 30.8721923828
342071.08392 30.2325439453
341949.024657 31.6966552734
341826.965395 35.0356445312
341704.906132 39.6824951172
341582.846869 44.7706298828
341460.787606 49.2080078125
341338.728344 51.7877197266
341216.669081 51.318359375
341094.609818 46.7685546875
340972.550555 37.4045410156
340850.491293 22.9093017578
340728.43203 3.46557617188
340606.372767 -20.2054443359
340484.313504 -46.8624267578
340362.254241 -74.8139648438
340240.194979 -102.046142578
340118.135716 -126.386962891
339996.076453 -145.704223633
339874.01719 -158.108642578
339751.957928 -162.149169922
339629.898665 -156.976074219
339507.839402 -142.455444336
339385.780139 -119.221069336
339263.720876 -88.6545410156
339141.661614 -52.7955322266
339019.602351 -14.1845703125
338897.543088 24.3458251953
338775.483825 59.9155273438
338653.424563 89.8505859375
338531.3653 111.925415039
338409.306037 124.567871094
338287.246774 127.007324219
338165.187512 119.348022461
338043.128249 102.564208984
337921.068986 78.4102783203
337799.009723 49.2590332031
337676.95046 17.8795166016
337554.891198 -12.822265625
337432.831935 -40.0765380859
337310.772672 -61.5069580078
337188.713409 -75.3504638672
337066.654147 -80.6146240234
336944.594884 -77.1584472656
336822.535621 -65.6888427734
336700.476358 -47.6716308594
336578.417095 -25.1680908203
336456.357833 -0.61376953125
336334.29857 23.4410400391
336212.239307 44.5971679688
336090.180044 60.8557128906
335968.120782 70.8234863281
335846.061519 73.8533935547
335724.002256 70.1053466797
335601.942993 60.5208740234
335479.883731 46.7163085938
335357.824468 30.8011474609
335235.765205 15.1458740234
335113.705942 2.11938476562
334991.646679 -6.17614746094
334869.587417 -8.14318847656
334747.528154 -2.87487792969
334625.468891 9.72692871094
334503.409628 28.9210205078
334381.350366 53.1811523438
334259.291103 80.3352050781
334137.23184 107.77331543
334015.172577 132.705200195
333893.113314 152.440429688
333771.054052 164.66394043
333648.994789 167.678222656
333526.935526 160.589233398
333404.876263 143.413085938
333282.817001 117.097900391
333160.757738 83.4520263672
333038.698475 44.9915771484
332916.639212 4.71545410156
332794.57995 -34.1649169922
332672.520687 -68.5190429688
332550.461424 -95.5816650391
332428.402161 -113.204711914
332306.342898 -120.048828125
332184.283636 -115.700561523
332062.224373 -100.700195312
331940.16511 -76.4832763672
331818.105847 -45.2387695312
331696.046585 -9.70056152344
331573.987322 27.1071777344
331451.928059 62.1459960938
331329.868796 92.6323242188
331207.809533 116.277587891
331085.750271 131.473266602
330963.691008 137.407226562
330841.631745 134.102172852
330719.572482 122.37512207
330597.51322 103.722167969
330475.453957 80.1469726562
330353.394694 53.9467773438
330231.335431 27.4830322266
330109.276169 2.95568847656
329987.216906 -17.79296875
329865.157643 -33.4312744141
329743.09838 -43.2286376953
329621.039117 -47.0848388672
329498.979855 -45.4915771484
329376.920592 -39.4371337891
329254.861329 -30.2659912109
329132.802066 -19.5100097656
329010.742804 -8.71069335938
328888.683541 0.750732421875
328766.624278 7.79309082031
328644.565015 11.7366943359
328522.505752 12.3543701172
328400.44649 9.8701171875
328278.387227 4.90795898438
328156.327964 -1.60119628906
328034.268701 -8.54284667969
327912.209439 -14.7552490234
327790.150176 -19.1673583984
327668.090913 -20.9185791016
327546.03165 -19.4510498047
327423.972388 -14.5631103516
327301.913125 -6.42028808594
327179.853862 4.47351074219
327057.794599 17.3447265625
326935.735336 31.2435302734
326813.676074 45.1547851562
326691.616811 58.111328125
326569.557548 69.296875
326447.498285 78.1260986328
326325.439023 84.2969970703
326203.37976 87.8049316406
326081.320497 88.9234619141
325959.261234 88.1518554688
325837.201971 86.1378173828
325715.142709 83.5860595703
325593.083446 81.1608886719
325471.024183 79.3992919922
325348.96492 78.6401367188
325226.905658 78.9797363281
325104.846395 80.2592773438
324982.787132 82.0826416016
324860.727869 83.8657226562
324738.668607 84.9066162109
324616.609344 84.4732666016
324494.550081 81.8928222656
324372.490818 76.6380615234
324250.431555 68.3957519531
324128.372293 57.1137695312
324006.31303 43.0179443359
323884.253767 26.6000976562
323762.194504 8.57824707031
323640.135242 -10.1682128906
323518.075979 -28.6770019531
323396.016716 -45.9896240234
323273.957453 -61.2346191406
323151.89819 -73.69921875
323029.838928 -82.8817138672
322907.779665 -88.5184326172
322785.720402 -90.5870361328
322663.661139 -89.2822265625
322541.601877 -84.970703125
322419.542614 -78.1330566406
322297.483351 -69.2979736328
322175.424088 -58.9769287109
322053.364826 -47.6121826172
321931.305563 -35.537109375
321809.2463 -22.9602050781
321687.187037 -9.97009277344
321565.127774 3.43896484375
321443.068512 17.3244628906
321321.009249 31.7431640625
321198.949986 46.6967773438
321076.890723 62.0825195312
320954.831461 77.6584472656
320832.772198 93.0272216797
320710.712935 107.64465332
320588.653672 120.849731445
320466.594409 131.918945312
320344.535147 140.135375977
320222.475884 144.866699219
320100.416621 145.642944336
319978.357358 142.225585938
319856.298096 134.655273438
319734.238833 123.277832031
319612.17957 108.735229492
319490.120307 91.9305419922
319368.061045 73.9584960938
319246.001782 56.0170898438
319123.942519 39.3015136719
319001.883256 24.8955078125
318879.823993 13.6680908203
318757.764731 6.18896484375
318635.705468 2.67260742188
318513.646205 2.95471191406
318391.586942 6.50671386719
318269.52768 12.4875488281
318147.468417 19.8276367188
318025.409154 27.3365478516
317903.349891 33.8251953125
317781.290628 38.2287597656
317659.231366 39.7164306641
317537.172103 37.7818603516
317415.11284 32.2962646484
317293.053577 23.5269775391
317170.994315 12.1123046875
317048.935052 -1.00061035156
316926.875789 -14.650390625
316804.816526 -27.5787353516
316682.757264 -38.5581054688
316560.698001 -46.5166015625
316438.638738 -50.6467285156
316316.579475 -50.4870605469
316194.520212 -45.9683837891
316072.46095 -37.4185791016
315950.401687 -25.5267333984
315828.342424 -11.2705078125
315706.283161 4.18566894531
315584.223899 19.6114501953
315462.164636 33.8359375
315340.105373 45.8656005859
315218.04611 54.9799804688
315095.986847 60.7987060547
314973.927585 63.30859375
314851.868322 62.8497314453
314729.809059 60.064453125
314607.749796 55.8098144531
314485.690534 51.048828125
314363.631271 46.7292480469
314241.572008 43.6636962891
314119.512745 42.4261474609
313997.453483 43.2750244141
313875.39422 46.1114501953
313753.334957 50.4812011719
313631.275694 55.6148681641
313509.216431 60.5080566406
313387.157169 64.0308837891
313265.097906 65.0548095703
313143.038643 62.5848388672
313020.97938 55.8814697266
312898.920118 44.5603027344
312776.860855 28.6568603516
312654.801592 8.64953613281
312532.742329 -14.5617675781
312410.683066 -39.7225341797
312288.623804 -65.3262939453
312166.564541 -89.7475585938
312044.505278 -111.38684082
311922.446015 -128.819458008
311800.386753 -140.926269531
311678.32749 -146.998901367
311556.268227 -146.805786133
311434.208964 -140.612548828
311312.149702 -129.155639648
311190.090439 -113.570800781
311068.031176 -95.2841796875
310945.971913 -75.8774414062
310823.91265 -56.9393310547
310701.853388 -39.9195556641
310579.794125 -26.0001220703
310457.734862 -15.9946289062
310335.675599 -10.2875976562
310213.616337 -8.81811523438
310091.557074 -11.1083984375
309969.497811 -16.3344726562
309847.438548 -23.4304199219
309725.379285 -31.212890625
309603.320023 -38.5169677734
309481.26076 -44.3221435547
309359.201497 -47.8621826172
309237.142234 -48.701171875
309115.082972 -46.7730712891
308993.023709 -42.3760986328
308870.964446 -36.1281738281
308748.905183 -28.8840332031
308626.845921 -21.6265869141
308504.786658 -15.3431396484
308382.727395 -10.9005126953
308260.668132 -8.93298339844
308138.608869 -9.7568359375
308016.549607 -13.3181152344
307894.490344 -19.1832275391
307772.431081 -26.5731201172
307650.371818 -34.4357910156
307528.312556 -41.5532226562
307406.253293 -46.6713867188
307284.19403 -48.6364746094
307162.134767 -46.5296630859
307040.075504 -39.7790527344
306918.016242 -28.2426757812
306795.956979 -12.25
306673.897716 7.40246582031
306551.838453 29.5014648438
306429.779191 52.5091552734
306307.719928 74.6901855469
306185.660665 94.2608642578
306063.601402 109.546508789
305941.54214 119.13293457
305819.482877 121.997314453
305697.423614 117.606445312
305575.364351 105.97277832
305453.305088 87.6635742188
305331.245826 63.76171875
305209.186563 35.783203125
305087.1273 5.55676269531
304965.068037 -24.9207763672
304843.008775 -53.6431884766
304720.949512 -78.7497558594
304598.890249 -98.6668701172
304476.830986 -112.223022461
304354.771724 -118.725219727
304232.712461 -117.998046875
304110.653198 -110.37512207
303988.593935 -96.654296875
303866.534672 -78.0137939453
303744.47541 -55.9052734375
303622.416147 -31.9296875
303500.356884 -7.70922851562
303378.297621 15.2330322266
303256.238359 35.5788574219
303134.179096 52.2935791016
303012.119833 64.6772460938
302890.06057 72.3858642578
302768.001307 75.4205322266
302645.942045 74.0926513672
302523.882782 68.966796875
302401.823519 60.7933349609
302279.764256 50.4333496094
302157.704994 38.7861328125
302035.645731 26.7239990234
301913.586468 15.041015625
301791.527205 4.41455078125
301669.467943 -4.61535644531
301547.40868 -11.6546630859
301425.349417 -16.4493408203
301303.290154 -18.8736572266
301181.230891 -18.9128417969
301059.171629 -16.6456298828
300937.112366 -12.2287597656
300815.053103 -5.88671875
300692.99384 2.09558105469
300570.934578 11.3745117188
300448.875315 21.5490722656
300326.816052 32.1608886719
300204.756789 42.6998291016
300082.697526 52.6138916016
299960.638264 61.3287353516
299838.579001 68.2742919922
299716.519738 72.9202880859
299594.460475 74.8166503906
299472.401213 73.6372070312
299350.34195 69.2205810547
299228.282687 61.603515625
299106.223424 51.0423583984
298984.164162 38.0183105469
298862.104899 23.2238769531
298740.045636 7.52795410156
298617.986373 -8.07788085938
298495.92711 -22.5482177734
298373.867848 -34.8643798828
298251.808585 -44.1198730469
298129.749322 -49.6009521484
298007.690059 -50.8569335938
297885.630797 -47.7507324219
297763.571534 -40.4862060547
297641.512271 -29.6049804688
297519.453008 -15.9547119141
297397.393745 -0.628295898438
297275.334483 15.1196289062
297153.27522 29.9770507812
297031.215957 42.6822509766
296909.156694 52.1350097656
296787.097432 57.4937744141
296665.038169 58.2531738281
296542.978906 54.2927246094
296420.919643 45.8930664062
296298.860381 33.7164306641
296176.801118 18.7525634766
296054.741855 2.23583984375
295932.682592 -14.4609375
295810.623329 -29.9443359375
295688.564067 -42.9217529297
295566.504804 -52.3129882812
295444.445541 -57.3422851562
295322.386278 -57.6041259766
295200.327016 -53.0943603516
295078.267753 -44.2047119141
294956.20849 -31.6837158203
294834.149227 -16.564453125
294712.089964 -0.0693359375
294590.030702 16.5010986328
294467.971439 31.8834228516
294345.912176 44.9588623047
294223.852913 54.8454589844
294101.793651 60.9643554688
293979.734388 63.0760498047
293857.675125 61.2816162109
293735.615862 55.9921875
293613.5566 47.8703613281
293491.497337 37.7473144531
293369.438074 26.5290527344
293247.378811 15.0980224609
293125.319548 4.22253417969
293003.260286 -5.517578125
292881.201023 -13.7824707031
292759.14176 -20.4934082031
292637.082497 -25.8250732422
292515.023235 -30.16796875
292392.963972 -34.0673828125
292270.904709 -38.1430664062
292148.845446 -43.0029296875
292026.786183 -49.1550292969
291904.726921 -56.9322509766
291782.667658 -66.4362792969
291660.608395 -77.5052490234
291538.549132 -89.7130126953
291416.48987 -102.397583008
291294.430607 -114.716186523
291172.371344 -125.724731445
291050.312081 -134.468994141
290928.252819 -140.083129883
290806.193556 -141.881347656
290684.134293 -139.436157227
290562.07503 -132.633422852
290440.015767 -121.698242188
290317.956505 -107.189208984
290195.897242 -89.9600830078
290073.837979 -71.0930175781
289951.778716 -51.8087158203
289829.719454 -33.3620605469
289707.660191 -16.9323730469
289585.600928 -3.52099609375
289463.541665 6.13720703125
289341.482402 11.6381835938
289219.42314 12.9411621094
289097.363877 10.3704833984
288975.304614 4.58203125
288853.245351 -3.49951171875
288731.186089 -12.7692871094
288609.126826 -22.0445556641
288487.067563 -30.1750488281
288365.0083 -36.1495361328
288242.949038 -39.1866455078
288120.889775 -38.8059082031
287998.830512 -34.8679199219
287876.771249 -27.5845947266
287754.711986 -17.4943847656
287632.652724 -5.41064453125
287510.593461 7.65808105469
287388.534198 20.6019287109
287266.474935 32.3135986328
287144.415673 41.7890625
287022.35641 48.2182617188
286900.297147 51.0577392578
286778.237884 50.0754394531
286656.178621 45.369140625
286534.119359 37.3542480469
286412.060096 26.7227783203
286290.000833 14.3798828125
286167.94157 1.36267089844
286045.882308 -11.2502441406
285923.823045 -22.4310302734
285801.763782 -31.2857666016
285679.704519 -37.1257324219
285557.645257 -39.515625
285435.585994 -38.3011474609
285313.526731 -33.6088867188
285191.467468 -25.8239746094
285069.408205 -15.546875
284947.348943 -3.53405761719
284825.28968 9.37036132812
284703.230417 22.3063964844
284581.171154 34.46484375
284459.111892 45.146484375
284337.052629 53.8054199219
284214.993366 60.0762939453
284092.934103 63.7838134766
283970.87484 64.9343261719
283848.815578 63.6938476562
283726.756315 60.3527832031
283604.697052 55.2869873047
283482.637789 48.9136962891
283360.578527 41.6522216797
283238.519264 33.8909912109
283116.460001 25.9617919922
282994.400738 18.1267089844
282872.341476 10.5751953125
282750.282213 3.43017578125
282628.22295 -3.23791503906
282506.163687 -9.39270019531
282384.104424 -15.0119628906
282262.045162 -20.0701904297
282139.985899 -24.5255126953
282017.926636 -28.3129882812
281895.867373 -31.3453369141
281773.808111 -33.5202636719
281651.748848 -34.7348632812
281529.689585 -34.9020996094
281407.630322 -33.9698486328
281285.571059 -31.9368896484
281163.511797 -28.8656005859
281041.452534 -24.8863525391
280919.393271 -20.1960449219
280797.334008 -15.0450439453
280675.274746 -9.71997070312
280553.215483 -4.51745605469
280431.15622 0.28271484375
280309.096957 4.44714355469
280187.037695 7.81262207031
280064.978432 10.3046875
279942.919169 11.9466552734
279820.859906 12.8575439453
279698.800643 13.2393798828
279576.741381 13.3524169922
279454.682118 13.4832763672
279332.622855 13.9068603516
279210.563592 14.84765625
279088.50433 16.4427490234
278966.445067 18.7131347656
278844.385804 21.5469970703
278722.326541 24.6944580078
278600.267278 27.7803955078
278478.208016 30.3315429688
278356.148753 31.8179931641
278234.08949 31.7042236328
278112.030227 29.5074462891
277989.970965 24.8559570312
277867.911702 17.5422363281
277745.852439 7.56530761719
277623.793176 -4.84265136719
277501.733914 -19.2105712891
277379.674651 -34.8421630859
277257.615388 -50.8532714844
277135.556125 -66.2287597656
277013.496862 -79.8951416016
276891.4376 -90.8035888672
276769.378337 -98.0170898438
276647.319074 -100.793457031
276525.259811 -98.6577148438
276403.200549 -91.4566650391
276281.141286 -79.3892822266
276159.082023 -63.0123291016
276037.02276 -43.2156982422
275914.963497 -21.1716308594
275792.904235 1.73999023438
275670.844972 24.0257568359
275548.785709 44.1824951172
275426.726446 60.8059082031
275304.667184 72.693359375
275182.607921 78.9328613281
275060.548658 78.9708251953
274938.489395 72.6546630859
274816.430133 60.2449951172
274694.37087 42.3969726562
274572.311607 20.1124267578
274450.252344 -5.33239746094
274328.193081 -32.4797363281
274206.133819 -59.7933349609
274084.074556 -85.7667236328
273962.015293 -109.024902344
273839.95603 -128.41394043
273717.896768 -143.071289062
273595.837505 -152.470092773
273473.778242 -156.43737793
273351.718979 -155.145263672
273229.659716 -149.074462891
273107.600454 -138.958007812
272985.541191 -125.708129883
272863.481928 -110.334594727
272741.422665 -93.8620605469
272619.363403 -77.2507324219
272497.30414 -61.33203125
272375.244877 -46.7596435547
272253.185614 -33.9796142578
272131.126352 -23.2252197266
272009.067089 -14.5288085938
271887.007826 -7.75366210938
271764.948563 -2.638671875
271642.8893 1.14855957031
271520.830038 3.95764160156
271398.770775 6.10314941406
271276.711512 7.82360839844
271154.652249 9.25183105469
271032.592987 10.4035644531
270910.533724 11.1799316406
270788.474461 11.3880615234
270666.415198 10.7739257812
270544.355935 9.06555175781
270422.296673 6.01794433594
270300.23741 1.46118164062
270178.178147 -4.66223144531
270056.118884 -12.2679443359
269934.059622 -21.1149902344
269812.000359 -30.8089599609
269689.941096 -40.8210449219
269567.881833 -50.5219726562
269445.822571 -59.2297363281
269323.763308 -66.2645263672
269201.704045 -71.0072021484
269079.644782 -72.9562988281
268957.585519 -71.7768554688
268835.526257 -67.3363037109
268713.466994 -59.7253417969
268591.407731 -49.2619628906
268469.348468 -36.4748535156
268347.289206 -22.0711669922
268225.229943 -6.888671875
268103.17068 8.16003417969
267981.111417 22.1530761719
267859.052154 34.2211914062
267736.992892 43.6072998047
267614.933629 49.7147216797
267492.874366 52.1444091797
267370.815103 50.7149658203
267248.755841 45.4665527344
267126.696578 36.6496582031
267004.637315 24.6995849609
266882.578052 10.2001953125
266760.51879 -6.15966796875
266638.459527 -23.6326904297
266516.400264 -41.4566650391
266394.341001 -58.8970947266
266272.281738 -75.2786865234
266150.222476 -90.0101318359
266028.163213 -102.598266602
265906.10395 -112.653930664
265784.044687 -119.890136719
265661.985425 -124.115234375
265539.926162 -125.22253418
265417.866899 -123.181518555
265295.807636 -118.029785156
265173.748373 -109.868652344
265051.689111 -98.86328125
264929.629848 -85.2468261719
264807.570585 -69.3248291016
264685.511322 -51.4842529297
264563.45206 -32.1956787109
264441.392797 -12.0145263672
264319.333534 8.42651367188
264197.274271 28.4339599609
264075.215009 47.2772216797
263953.155746 64.2239990234
263831.096483 78.5805664062
263709.03722 89.7374267578
263586.977957 97.2160644531
263464.918695 100.710449219
263342.859432 100.120361328
263220.800169 95.5731201172
263098.740906 87.4283447266
262976.681644 76.2646484375
262854.622381 62.8481445312
262732.563118 48.083984375
262610.503855 32.9538574219
262488.444592 18.4429931641
262366.38533 5.46728515625
262244.326067 -5.20056152344
262122.266804 -12.9914550781
262000.207541 -17.5848388672
261878.148279 -18.9350585938
261756.089016 -17.26953125
261634.029753 -13.0666503906
261511.97049 -7.00769042969
261389.911228 0.0894775390625
261267.851965 7.35009765625
261145.792702 13.9278564453
261023.733439 19.0882568359
260901.674176 22.2813720703
260779.614914 23.1964111328
260657.555651 21.7924804688
260535.496388 18.3016357422
260413.437125 13.2053222656
260291.377863 7.18041992188
260169.3186 1.02819824219
260047.259337 -4.41479492188
259925.200074 -8.37194824219
259803.140811 -10.2144775391
259681.081549 -9.5419921875
259559.022286 -6.236328125
259436.963023 -0.489379882812
259314.90376 7.20080566406
259192.844498 16.0697021484
259070.785235 25.1517333984
258948.725972 33.375
258826.666709 39.6695556641
258704.607447 43.0816650391
258582.548184 42.8823242188
258460.488921 38.6584472656
258338.429658 30.3779296875
258216.370395 18.4178466797
258094.311133 3.55541992188
257972.25187 -13.0822753906
257850.192607 -30.1062011719
257728.133344 -45.9809570312
257606.074082 -59.1629638672
257484.014819 -68.2454833984
257361.955556 -72.0960693359
257239.896293 -69.9766845703
257117.837031 -61.6317138672
256995.777768 -47.3336181641
256873.718505 -27.8836669922
256751.659242 -4.56335449219
256629.599979 20.958984375
256507.540717 46.7607421875
256385.481454 70.8236083984
256263.422191 91.2058105469
256141.362928 106.212524414
256019.303666 114.547607422
255897.244403 115.434814453
255775.18514 108.694458008
255653.125877 94.7690429688
255531.066614 74.6956787109
255409.007352 50.0233154297
255286.948089 22.6860351562
255164.888826 -5.15869140625
255042.829563 -31.3155517578
254920.770301 -53.7385253906
254798.711038 -70.7078857422
254676.651775 -80.9783935547
254554.592512 -83.8883056641
254432.53325 -79.4139404297
254310.473987 -68.1707763672
254188.414724 -51.3575439453
254066.355461 -30.6473388672
253944.296198 -8.03857421875
253822.236936 14.3233642578
253700.177673 34.3381347656
253578.11841 50.1372070312
253456.059147 60.2502441406
253333.999885 63.7373046875
253211.940622 60.2725830078
253089.881359 50.1762695312
252967.822096 34.3878173828
252845.762833 14.3878173828
252723.703571 -7.9287109375
252601.644308 -30.4139404297
252479.585045 -50.8491210938
252357.525782 -67.1333007812
252235.46652 -77.4608154297
252113.407257 -80.4743652344
251991.347994 -75.3795166016
251869.288731 -62.0129394531
251747.229469 -40.8582763672
251625.170206 -13.0125732422
251503.110943 19.8996582031
251381.05168 55.8481445312
251258.992417 92.5511474609
251136.933155 127.645629883
251014.873892 158.859985352
250892.814629 184.177246094
250770.755366 201.974121094
250648.696104 211.129394531
250526.636841 211.091796875
250404.577578 201.906494141
250282.518315 184.197753906
250160.459052 159.112182617
250038.39979 128.23046875
249916.340527 93.4505615234
249794.281264 56.8565673828
249672.222001 20.5823974609
249550.162739 -13.3251953125
249428.103476 -43.0267333984
249306.044213 -66.9953613281
249183.98495 -84.0965576172
249061.925688 -93.6391601562
248939.866425 -95.4007568359
248817.807162 -89.6220703125
248695.747899 -76.9776611328
248573.688636 -58.5223388672
248451.629374 -35.6202392578
248329.570111 -9.85986328125
248207.510848 17.0400390625
248085.451585 43.3287353516
247963.392323 67.3210449219
247841.33306 87.4895019531
247719.273797 102.548461914
247597.214534 111.524169922
247475.155271 113.810424805
247353.096009 109.204223633
247231.036746 97.9211425781
247108.977483 80.5877685547
246986.91822 58.2110595703
246864.858958 32.1254882812
246742.799695 3.91918945312
246620.740432 -24.6591796875
246498.681169 -51.8051757812
246376.621907 -75.7725830078
246254.562644 -94.9881591797
246132.503381 -108.161132812
246010.444118 -114.377563477
245888.384855 -113.174438477
245766.325593 -104.587158203
245644.26633 -89.1617431641
245522.207067 -67.9354248047
245400.147804 -42.3796386719
245278.088542 -14.3094482422
245156.029279 14.2331542969
245033.970016 41.1192626953
244911.910753 64.2817382812
244789.85149 81.8653564453
244667.792228 92.3654785156
244545.732965 94.7446289062
244423.673702 88.5173339844
244301.614439 73.7947998047
244179.555177 51.2878417969
244057.495914 22.2619628906
243935.436651 -11.5465087891
243813.377388 -48.0539550781
243691.318126 -84.9780273438
243569.258863 -120.003051758
243447.1996 -150.948730469
243325.140337 -175.928955078
243203.081074 -193.486694336
243081.021812 -202.697387695
242958.962549 -203.229858398
242836.903286 -195.361328125
242714.844023 -179.946899414
242592.784761 -158.34362793
242470.725498 -132.299072266
242348.666235 -103.811523438
242226.606972 -74.9739990234
242104.547709 -47.8168945312
241982.488447 -24.1577148438
241860.429184 -5.47485351562
241738.369921 7.189453125
241616.310658 13.2884521484
241494.251396 12.787109375
241372.192133 6.13989257812
241250.13287 -5.76989746094
241128.073607 -21.7233886719
241006.014345 -40.2780761719
240883.955082 -59.8940429688
240761.895819 -79.0601806641
240639.836556 -96.4106445312
240517.777293 -110.822753906
240395.718031 -121.489135742
240273.658768 -127.959960938
240151.599505 -130.15246582
240029.540242 -128.330688477
239907.48098 -123.057250977
239785.421717 -115.124389648
239663.362454 -105.470336914
239541.303191 -95.0891113281
239419.243928 -84.9427490234
239297.184666 -75.8811035156
239175.125403 -68.5775146484
239053.06614 -63.4813232422
238931.006877 -60.7950439453
238808.947615 -60.4696044922
238686.888352 -62.2229003906
238564.829089 -65.5737304688
238442.769826 -69.8913574219
238320.710564 -74.4520263672
238198.651301 -78.5007324219
238076.592038 -81.3109130859
237954.532775 -82.2423095703
237832.473512 -80.7849121094
237710.41425 -76.5977783203
237588.354987 -69.5313720703
237466.295724 -59.6390380859
237344.236461 -47.1743164062
237222.177199 -32.5773925781
237100.117936 -16.44921875
236978.058673 0.480224609375
236855.99941 17.3951416016
236733.940147 33.4370117188
236611.880885 47.7540283203
236489.821622 59.5499267578
236367.762359 68.1303710938
236245.703096 72.9465332031
236123.643834 73.6309814453
236001.584571 70.0269775391
235879.525308 62.2049560547
235757.466045 50.4688720703
235635.406783 35.3474121094
235513.34752 17.5718994141
235391.288257 -1.95910644531
235269.228994 -22.228515625
235147.169731 -42.1586914062
235025.110469 -60.677734375
234903.051206 -76.7869873047
234780.991943 -89.6275634766
234658.93268 -98.5391845703
234536.873418 -103.108520508
234414.814155 -103.199829102
234292.754892 -98.966796875
234170.695629 -90.84375
234048.636366 -79.5141601562
233926.577104 -65.8594970703
233804.517841 -50.8923339844
233682.458578 -35.6767578125
233560.399315 -21.2438964844
233438.340053 -8.50952148438
233316.28079 1.80065917969
233194.221527 9.20935058594
233072.162264 13.5255126953
232950.103002 14.8585205078
232828.043739 13.6043701172
232705.984476 10.4086914062
232583.925213 6.10559082031
232461.86595 1.63940429688
232339.806688 -2.02307128906
232217.747425 -3.98388671875
232095.688162 -3.49890136719
231973.628899 -0.0491943359375
231851.569637 6.60595703125
231729.510374 16.4044189453
231607.451111 28.9807128906
231485.391848 43.6942138672
231363.332585 59.6824951172
231241.273323 75.9346923828
231119.21406 91.3759765625
230997.154797 104.959472656
230875.095534 115.753173828
230753.036272 123.015991211
230630.977009 126.254760742
230508.917746 125.259521484
230386.858483 120.111206055
230264.799221 111.164306641
230142.739958 99.0057373047
230020.680695 84.3944091797
229898.621432 68.1893310547
229776.562169 51.2719726562
229654.502907 34.4709472656
229532.443644 18.4987792969
229410.384381 3.90209960938
229288.325118 -8.96508789062
229166.265856 -19.9495849609
229044.206593 -29.0815429688
228922.14733 -36.5416259766
228800.088067 -42.6135253906
228678.028804 -47.6268310547
228555.969542 -51.9010009766
228433.910279 -55.6953125
228311.851016 -59.1680908203
228189.791753 -62.3551025391
228067.732491 -65.1641845703
227945.673228 -67.3901367188
227823.613965 -68.74609375
227701.554702 -68.9073486328
227579.49544 -67.5635986328
227457.436177 -64.4713134766
227335.376914 -59.5008544922
227213.317651 -52.6721191406
227091.258388 -44.1746826172
226969.199126 -34.3660888672
226847.139863 -23.7546386719
226725.0806 -12.9587402344
226603.021337 -2.65539550781
226480.962075 6.48278808594
226358.902812 13.8543701172
226236.843549 18.9887695312
226114.784286 21.5988769531
225992.725023 21.6149902344
225870.665761 19.1989746094
225748.606498 14.7379150391
225626.547235 8.81213378906
225504.487972 2.14794921875
225382.42871 -4.44567871094
225260.369447 -10.150390625
225138.310184 -14.2094726562
225016.250921 -15.9958496094
224894.191659 -15.0666503906
224772.132396 -11.1998291016
224650.073133 -4.41027832031
224528.01387 5.05578613281
224405.954607 16.7482910156
224283.895345 30.0572509766
224161.836082 44.2692871094
224039.776819 58.6314697266
223917.717556 72.4132080078
223795.658294 84.9622802734
223673.599031 95.7468261719
223551.539768 104.383544922
223429.480505 110.644775391
223307.421242 114.450195312
223185.36198 115.840698242
223063.302717 114.942504883
222941.243454 111.924072266
222819.184191 106.954345703
222697.124929 100.166015625
222575.065666 91.6313476562
222453.006403 81.3525390625
222330.94714 69.2690429688
222208.887878 55.2817382812
222086.828615 39.2917480469
221964.769352 21.2474365234
221842.710089 1.19653320312
221720.650826 -20.6657714844
221598.591564 -43.9593505859
221476.532301 -68.0972900391
221354.473038 -92.2849121094
221232.413775 -115.543823242
221110.354513 -136.758789062
220988.29525 -154.744873047
220866.235987 -168.334472656
220744.176724 -176.470336914
220622.117461 -178.302001953
220500.058199 -173.272705078
220377.998936 -161.190307617
220255.939673 -142.274536133
220133.88041 -117.171875
220011.821148 -86.9379882812
219889.761885 -52.9877929688
219767.702622 -17.0115966797
219645.643359 19.1309814453
219523.584097 53.5373535156
219401.524834 84.3929443359
219279.465571 110.100952148
219157.406308 129.397583008
219035.347045 141.444091797
218913.287783 145.886962891
218791.22852 142.884155273
218669.169257 133.090454102
218547.109994 117.608032227
218425.050732 97.90234375
218302.991469 75.6929931641
218180.932206 52.8265380859
218058.872943 31.1427001953
217936.81368 12.3436279297
217814.754418 -2.12365722656
217692.695155 -11.1617431641
217570.635892 -14.0909423828
217448.576629 -10.681640625
217326.517367 -1.15502929688
217204.458104 13.8500976562
217082.398841 33.3395996094
216960.339578 56.0482177734
216838.280316 80.5401611328
216716.221053 105.314819336
216594.16179 128.914306641
216472.102527 150.018554688
216350.043264 167.526611328
216227.984002 180.616699219
216105.924739 188.782226562
215983.865476 191.84362793
215861.806213 189.936401367
215739.746951 183.47668457
215617.687688 173.112182617
215495.628425 159.658813477
215373.569162 144.032104492
215251.509899 127.176879883
215129.450637 110.000854492
215007.391374 93.3167724609
214885.332111 77.7967529297
214763.272848 63.9395751953
214641.213586 52.0533447266
214519.154323 42.2536621094
214397.09506 34.4743652344
214275.035797 28.4919433594
214152.976535 23.95703125
214030.917272 20.4349365234
213908.858009 17.4479980469
213786.798746 14.5185546875
213664.739483 11.2102050781
213542.680221 7.16259765625
213420.620958 2.11999511719
213298.561695 -4.04919433594
213176.502432 -11.3432617188
213054.44317 -19.6263427734
212932.383907 -28.6408691406
212810.324644 -38.0260009766
212688.265381 -47.3458251953
212566.206118 -56.1224365234
212444.146856 -63.8725585938
212322.087593 -70.1453857422
212200.02833 -74.55859375
212077.969067 -76.8289794922
211955.909805 -76.7972412109
211833.850542 -74.4425048828
211711.791279 -69.8875732422
211589.732016 -63.3918457031
211467.672754 -55.3345947266
211345.613491 -46.1876220703
211223.554228 -36.4805908203
211101.494965 -26.7612304688
210979.435702 -17.5524902344
210857.37644 -9.31311035156
210735.317177 -2.40161132812
210613.257914 2.95141601562
210491.198651 6.66015625
210369.139389 8.78833007812
210247.080126 9.54064941406
210125.020863 9.2431640625
210002.9616 8.31164550781
209880.902338 7.212890625
209758.843075 6.42016601562
209636.783812 6.36865234375
209514.724549 7.41394042969
209392.665286 9.79675292969
209270.606024 13.6171875
209148.546761 18.8225097656
209026.487498 25.2071533203
208904.428235 32.4260253906
208782.368973 40.0202636719
208660.30971 47.4530029297
208538.250447 54.1506347656
208416.191184 59.5482177734
208294.131921 63.1345214844
208172.072659 64.4906005859
208050.013396 63.3229980469
207927.954133 59.4859619141
207805.89487 52.9923095703
207683.835608 44.0129394531
207561.776345 32.8651123047
207439.717082 19.9912109375
207317.657819 5.93078613281
207195.598557 -8.71337890625
207073.539294 -23.3099365234
206951.480031 -37.2332763672
206829.420768 -49.8958740234
206707.361505 -60.7751464844
206585.302243 -69.4354248047
206463.24298 -75.544921875
206341.183717 -78.8858642578
206219.124454 -79.3605957031
206097.065192 -76.9932861328
205975.005929 -71.9283447266
205852.946666 -64.4255371094
205730.887403 -54.8530273438
205608.82814 -43.6774902344
205486.768878 -31.4510498047
205364.709615 -18.7944335938
205242.650352 -6.37658691406
205120.591089 5.11254882812
204998.531827 14.9918212891
204876.472564 22.6241455078
204754.413301 27.4558105469
204632.354038 29.0543212891
204510.294776 27.1480712891
204388.235513 21.6563720703
204266.17625 12.7158203125
204144.116987 0.690307617188
204022.057724 -13.8311767578
203899.998462 -30.0551757812
203777.939199 -47.0206298828
203655.879936 -63.6533203125
203533.820673 -78.833984375
203411.761411 -91.4757080078
203289.702148 -100.60546875
203167.642885 -105.443969727
203045.583622 -105.474609375
202923.524359 -100.497680664
202801.465097 -90.6613769531
202679.405834 -76.4672851562
202557.346571 -58.7474365234
202435.287308 -38.6131591797
202313.228046 -17.3782958984
202191.168783 3.53625488281
202069.10952 22.7127685547
201947.050257 38.84765625
201824.990995 50.8586425781
201702.931732 57.9764404297
201580.872469 59.8107910156
201458.813206 56.3876953125
201336.753943 48.15234375
201214.694681 35.9354248047
201092.635418 20.8875732422
200970.576155 4.384765625
200848.516892 -12.0849609375
200726.45763 -27.0460205078
200604.398367 -39.1583251953
200482.339104 -47.3284912109
200360.279841 -50.8017578125
200238.220578 -49.2198486328
200116.161316 -42.6491699219
199994.102053 -31.568359375
199872.04279 -16.8231201172
199749.983527 0.4521484375
199627.924265 18.9344482422
199505.865002 37.2263183594
199383.805739 53.9738769531
199261.746476 67.9770507812
199139.687214 78.2824707031
199017.627951 84.2509765625
198895.568688 85.5952148438
198773.509425 82.3845214844
198651.450162 75.0179443359
198529.3909 64.1690673828
198407.331637 50.7120361328
198285.272374 35.6326904297
198163.213111 19.9370117188
198041.153849 4.56713867188
197919.094586 -9.67175292969
197797.035323 -22.1628417969
197674.97606 -32.5046386719
197552.916797 -40.5145263672
197430.857535 -46.2099609375
197308.798272 -49.7692871094
197186.739009 -51.4808349609
197064.679746 -51.6881103516
196942.620484 -50.7353515625
196820.561221 -48.9227294922
196698.501958 -46.4764404297
196576.442695 -43.5349121094
196454.383433 -40.1544189453
196332.32417 -36.330078125
196210.264907 -32.0299072266
196088.205644 -27.2360839844
195966.146381 -21.9848632812
195844.087119 -16.4020996094
195722.027856 -10.7236328125
195599.968593 -5.30017089844
195477.90933 -0.582275390625
195355.850068 2.91418457031
195233.790805 4.66003417969
195111.731542 4.17395019531
194989.672279 1.08984375
194867.613016 -4.77844238281
194745.553754 -13.3876953125
194623.494491 -24.4315185547
194501.435228 -37.3333740234
194379.375965 -51.2670898438
194257.316703 -65.2060546875
194135.25744 -77.9973144531
194013.198177 -88.4558105469
193891.138914 -95.4699707031
193769.079652 -98.1083984375
193647.020389 -95.7180175781
193524.961126 -88.0025634766
193402.901863 -75.0733642578
193280.8426 -57.4653320312
193158.783338 -36.1173095703
193036.724075 -12.3134765625
192914.664812 12.4055175781
192792.605549 36.3590087891
192670.546287 57.8562011719
192548.487024 75.3310546875
192426.427761 87.4691162109
192304.368498 93.3145751953
192182.309235 92.3483886719
192060.249973 84.5297851562
191938.19071 70.30078125
191816.131447 50.5482177734
191694.072184 26.5330810547
191572.012922 -0.209594726562
191449.953659 -27.9906005859
191327.894396 -55.0922851562
191205.835133 -79.8936767578
191083.775871 -100.980957031
190961.716608 -117.235107422
190839.657345 -127.892578125
190717.598082 -132.572875977
190595.538819 -131.275878906
190473.479557 -124.349731445
190351.420294 -112.436645508
190229.361031 -96.4022216797
190107.301768 -77.2593994141
189985.242506 -56.0889892578
189863.183243 -33.97265625
189741.12398 -11.9357910156
189619.064717 9.09350585938
189497.005454 28.3078613281
189374.946192 45.0283203125
189252.886929 58.7022705078
189130.827666 68.8935546875
189008.768403 75.2697753906
188886.709141 77.5948486328
188764.649878 75.7260742188
188642.590615 69.6217041016
188520.531352 59.3558349609
188398.47209 45.1408691406
188276.412827 27.3510742188
188154.353564 6.54504394531
188032.294301 -16.5222167969
187910.235038 -40.9018554688
187788.175776 -65.4713134766
187666.116513 -88.9774169922
187544.05725 -110.100952148
187421.997987 -127.540161133
187299.938725 -140.107055664
187177.879462 -146.829223633
187055.820199 -147.04699707
186933.760936 -140.495727539
186811.701673 -127.363037109
186689.642411 -108.312011719
186567.583148 -84.4664306641
186445.523885 -57.3529052734
186323.464622 -28.8055419922
186201.40536 -0.83447265625
186079.346097 24.5262451172
185957.286834 45.3858642578
185835.227571 60.1561279297
185713.168309 67.6948242188
185591.109046 67.4155273438
185469.049783 59.3510742188
185346.99052 44.1671142578
185224.931257 23.1182861328
185102.871995 -2.0498046875
184980.812732 -29.2435302734
184858.753469 -56.1997070312
184736.694206 -80.6823730469
184614.634944 -100.682006836
184492.575681 -114.595092773
184370.516418 -121.371948242
184248.457155 -120.614013672
184126.397892 -112.614013672
184004.33863 -98.3312988281
183882.279367 -79.3081054688
183760.220104 -57.5296630859
183638.160841 -35.2436523438
183516.101579 -14.7531738281
183394.042316 1.794921875
183271.983053 12.6099853516
183149.92379 16.4233398438
183027.864528 12.6097412109
182905.805265 1.24694824219
182783.746002 -16.8856201172
182661.686739 -40.3745117188
182539.627476 -67.2933349609
182417.568214 -95.3731689453
182295.508951 -122.197753906
182173.449688 -145.41418457
182051.390425 -162.931274414
181929.331163 -173.094970703
181807.2719 -174.819335938
181685.212637 -167.66784668
181563.153374 -151.873657227
181441.094111 -128.303588867
181319.034849 -98.3669433594
181196.975586 -63.8814697266
181074.916323 -26.9117431641
180952.85706 10.4089355469
180830.797798 46.0505371094
180708.738535 78.2408447266
180586.679272 105.586181641
180464.620009 127.153564453
180342.560747 142.501953125
180220.501484 151.670532227
180098.442221 155.121948242
179976.382958 153.653930664
179854.323695 148.285400391
179732.264433 140.134521484
179610.20517 130.299560547
179488.145907 119.75378418
179366.086644 109.26550293
179244.027382 99.3488769531
179121.968119 90.2484130859
178999.908856 81.9556884766
178877.849593 74.2542724609
178755.79033 66.7850341797
178633.731068 59.1236572266
178511.671805 50.8597412109
178389.612542 41.66796875
178267.553279 31.3642578125
178145.494017 19.9409179688
178023.434754 7.57568359375
177901.375491 -5.38024902344
177779.316228 -18.439453125
177657.256966 -31.029296875
177535.197703 -42.5540771484
177413.13844 -52.4598388672
177291.079177 -60.2928466797
177169.019914 -65.748046875
177046.960652 -68.701171875
176924.901389 -69.220703125
176802.842126 -67.5623779297
176680.782863 -64.1436767578
176558.723601 -59.5067138672
176436.664338 -54.2698974609
176314.605075 -49.0770263672
176192.545812 -44.5458984375
176070.486549 -41.2270507812
175948.427287 -39.5673828125
175826.368024 -39.8900146484
175704.308761 -42.3840332031
175582.249498 -47.1044921875
175460.190236 -53.9838867188
175338.130973 -62.8461914062
175216.07171 -73.4250488281
175094.012447 -85.3806152344
174971.953185 -98.3143310547
174849.893922 -111.778320312
174727.834659 -125.283203125
174605.775396 -138.302978516
174483.716133 -150.279785156
174361.656871 -160.632568359
174239.597608 -168.76965332
174117.538345 -174.112670898
173995.479082 -176.123535156
173873.41982 -174.346313477
173751.360557 -168.449584961
173629.301294 -158.274047852
173507.242031 -143.877319336
173385.182768 -125.568603516
173263.123506 -103.930786133
173141.064243 -79.8217773438
173019.00498 -54.353515625
172896.945717 -28.8443603516
172774.886455 -4.74853515625
172652.827192 16.4351806641
172530.767929 33.271484375
172408.708666 44.4997558594
172286.649404 49.1436767578
172164.590141 46.6072998047
172042.530878 36.74609375
171920.471615 19.9058837891
171798.412352 -3.07385253906
171676.35309 -30.9011230469
171554.293827 -61.9079589844
171432.234564 -94.1635742188
171310.175301 -125.612548828
171188.116039 -154.227661133
171066.056776 -178.165405273
170943.997513 -195.907470703
170821.93825 -206.379394531
170699.878987 -209.032958984
170577.819725 -203.885375977
170455.760462 -191.511352539
170333.701199 -172.989257812
170211.641936 -149.805786133
170089.582674 -123.727294922
169967.523411 -96.6511230469
169845.464148 -70.4498291016
169723.404885 -46.8212890625
169601.345623 -27.1606445312
169479.28636 -12.4621582031
169357.227097 -3.26208496094
169235.167834 0.377197265625
169113.108571 -1.16003417969
168991.049309 -7.1103515625
168868.990046 -16.42578125
168746.930783 -27.8885498047
168624.87152 -40.2342529297
168502.812258 -52.2670898438
168380.752995 -62.9611816406
168258.693732 -71.5336914062
168136.634469 -77.4890136719
168014.575206 -80.6286621094
167892.515944 -81.0300292969
167770.456681 -78.9979248047
167648.397418 -74.9986572266
167526.338155 -69.5838623047
167404.278893 -63.3148193359
167282.21963 -56.6975097656
167160.160367 -50.1335449219
167038.101104 -43.8937988281
166916.041842 -38.1148681641
166793.982579 -32.8181152344
166671.923316 -27.9468994141
166549.864053 -23.4114990234
166427.80479 -19.1409912109
166305.745528 -15.1257324219
166183.686265 -11.4486083984
166061.627002 -8.29638671875
165939.567739 -5.95104980469
165817.508477 -4.75622558594
165695.449214 -5.07055664062
165573.389951 -7.20336914062
165451.330688 -11.3514404297
165329.271425 -17.5383300781
165207.212163 -25.5701904297
165085.1529 -35.0126953125
164963.093637 -45.1973876953
164841.034374 -55.2583007812
164718.975112 -64.1966552734
164596.915849 -70.9697265625
164474.856586 -74.5955810547
164352.797323 -74.2620849609
164230.738061 -69.4268798828
164108.678798 -59.8999023438
163986.619535 -45.8937988281
163864.560272 -28.0368652344
163742.501009 -7.34436035156
163620.441747 14.8521728516
163498.382484 37.0114746094
163376.323221 57.5159912109
163254.263958 74.8188476562
163132.204696 87.5919189453
163010.145433 94.8547363281
162888.08617 96.0770263672
162766.026907 91.236328125
162643.967645 80.8283691406
162521.908382 65.8264160156
162399.849119 47.5910644531
162277.789856 27.7418212891
162155.730593 8.00061035156
162033.671331 -9.97619628906
161911.612068 -24.7586669922
161789.552805 -35.2816162109
161667.493542 -40.9448242188
161545.43428 -41.6641845703
161423.375017 -37.8690185547
161301.315754 -30.4422607422
161179.256491 -20.6146240234
161057.197228 -9.81945800781
160935.137966 0.472045898438
160813.078703 8.92297363281
160691.01944 14.4819335938
160568.960177 16.5065917969
160446.900915 14.8381347656
160324.841652 9.8193359375
160202.782389 2.255859375
160080.723126 -6.67895507812
159958.663864 -15.5847167969
159836.604601 -23.0031738281
159714.545338 -27.6004638672
159592.486075 -28.3391113281
159470.426812 -24.6219482422
159348.36755 -16.3884277344
159226.308287 -4.15356445312
159104.249024 11.0194091797
158982.189761 27.609375
158860.130499 43.7839355469
158738.071236 57.5893554688
158616.011973 67.1604003906
158493.95271 70.9328613281
158371.893447 67.8312988281
158249.834185 57.4136962891
158127.774922 39.9538574219
158005.715659 16.4522705078
157883.656396 -11.4279785156
157761.597134 -41.5003662109
157639.537871 -71.2489013672
157517.478608 -98.0657958984
157395.419345 -119.506469727
157273.360083 -133.535888672
157151.30082 -138.74206543
157029.241557 -134.492553711
156907.182294 -121.018554688
156785.123031 -99.4163818359
156663.063769 -71.5629882812
156541.004506 -39.9545898438
156418.945243 -7.48229980469
156296.88598 22.8338623047
156174.826718 48.1267089844
156052.767455 65.9505615234
155930.708192 74.5114746094
155808.648929 72.8374023438
155686.589666 60.8676757812
155564.530404 39.4577636719
155442.471141 10.2944335938
155320.411878 -24.2648925781
155198.352615 -61.41796875
155076.293353 -98.1805419922
154954.23409 -131.663208008
154832.174827 -159.333496094
154710.115564 -179.238525391
154588.056302 -190.165405273
154465.997039 -191.724609375
154343.937776 -184.352172852
154221.878513 -169.229492188
154099.81925 -148.132324219
153977.759988 -123.226074219
153855.700725 -96.8303222656
153733.641462 -71.1781005859
153611.582199 -48.1939697266
153489.522937 -29.3155517578
153367.463674 -15.3747558594
153245.404411 -6.55090332031
153123.345148 -2.39697265625
153001.285885 -1.93664550781
152879.226623 -3.81591796875
152757.16736 -6.49438476562
152635.108097 -8.45056152344
152513.048834 -8.38012695312
152390.989572 -5.3623046875
152268.930309 1.02197265625
152146.871046 10.6358642578
152024.811783 22.7994384766
151902.752521 36.3695068359
151780.693258 49.8757324219
151658.633995 61.6983642578
151536.574732 70.2666015625
151414.515469 74.2528076172
151292.456207 72.7440185547
151170.396944 65.3680419922
151048.337681 52.359375
150926.278418 34.5584716797
150804.219156 13.3414306641
150682.159893 -9.51062011719
150560.10063 -31.9914550781
150438.041367 -52.0764160156
150315.982104 -67.9356689453
150193.922842 -78.1319580078
150071.863579 -81.7767333984
149949.804316 -78.6325683594
149827.745053 -69.1459960938
149705.685791 -54.4094238281
149583.626528 -36.0543212891
149461.567265 -16.087890625
149339.508002 3.31201171875
149217.44874 20.0201416016
149095.389477 32.1809082031
148973.330214 38.3988037109
148851.270951 37.8811035156
148729.211688 30.5159912109
148607.152426 16.8802490234
148485.093163 -1.82446289062
148363.0339 -23.9020996094
148240.974637 -47.3415527344
148118.915375 -70.0283203125
147996.856112 -89.9660644531
147874.796849 -105.481079102
147752.737586 -115.393310547
147630.678323 -119.130493164
147508.619061 -116.776977539
147386.559798 -109.051757812
147264.500535 -97.2177734375
147142.441272 -82.9338378906
147020.38201 -68.0638427734
146898.322747 -54.4665527344
146776.263484 -43.787109375
146654.204221 -37.2720947266
146532.144959 -35.6324462891
146410.085696 -38.9622802734
146288.026433 -46.7286376953
146165.96717 -57.8309326172
146043.907907 -70.7216796875
145921.848645 -83.5789794922
145799.789382 -94.5109863281
145677.730119 -101.769775391
145555.670856 -103.952148438
145433.611594 -100.167236328
145311.552331 -90.1514892578
145189.493068 -74.3182373047
145067.433805 -53.7380371094
144945.374542 -30.0509033203
144823.31528 -5.31689453125
144701.256017 18.1754150391
144579.196754 38.1285400391
144457.137491 52.4565429688
144335.078229 59.4885253906
144213.018966 58.1331787109
144090.959703 47.9870605469
143968.90044 29.3803710938
143846.841178 3.35107421875
143724.781915 -28.4420166016
143602.722652 -63.8675537109
143480.663389 -100.504150391
143358.604126 -135.850219727
143236.544864 -167.532348633
143114.485601 -193.49609375
142992.426338 -212.161743164
142870.367075 -222.531494141
142748.307813 -224.238037109
142626.24855 -217.536254883
142504.189287 -203.240844727
142382.130024 -182.615478516
142260.070761 -157.234375
142138.011499 -128.824707031
142015.952236 -99.1104736328
141893.892973 -69.6735839844
141771.83371 -41.8420410156
141649.774448 -16.6179199219
141527.715185 5.35412597656
141405.655922 23.7760009766
141283.596659 38.6499023438
141161.537397 50.2047119141
141039.478134 58.8071289062
140917.418871 64.8701171875
140795.359608 68.7696533203
140673.300345 70.7823486328
140551.241083 71.0482177734
140429.18182 69.5635986328
140307.122557 66.2043457031
140185.063294 60.7719726562
140063.004032 53.0589599609
139940.944769 42.9191894531
139818.885506 30.3367919922
139696.826243 15.4803466797
139574.76698 -1.26306152344
139452.707718 -19.2836914062
139330.648455 -37.7720947266
139208.589192 -55.771484375
139086.529929 -72.2525634766
138964.470667 -86.2028808594
138842.411404 -96.7211914062
138720.352141 -103.107055664
138598.292878 -104.931396484
138476.233616 -102.086303711
138354.174353 -94.8002929688
138232.11509 -83.6229248047
138110.055827 -69.3784179688
137987.996564 -53.0894775391
137865.937302 -35.8848876953
137743.878039 -18.8973388672
137621.818776 -3.16125488281
137499.759513 10.4737548828
137377.700251 21.4106445312
137255.640988 29.3419189453
137133.581725 34.2570800781
137011.522462 36.4162597656
136889.463199 36.2979736328
136767.403937 34.5238037109
136645.344674 31.7725830078
136523.285411 28.6917724609
136401.226148 25.8186035156
136279.166886 23.5169677734
136157.107623 21.9410400391
136035.04836 21.0270996094
135912.989097 20.5131835938
135790.929835 19.9870605469
135668.870572 18.9527587891
135546.811309 16.9099121094
135424.752046 13.4354248047
135302.692783 8.25695800781
135180.633521 1.30883789062
135058.574258 -7.23498535156
134936.514995 -16.9566650391
134814.455732 -27.2202148438
134692.39647 -37.2238769531
134570.337207 -46.0739746094
134448.277944 -52.8726806641
134326.218681 -56.8100585938
134204.159418 -57.2502441406
134082.100156 -53.8015136719
133960.040893 -46.3643798828
133837.98163 -35.150390625
133715.922367 -20.6723632812
133593.863105 -3.70361328125
133471.803842 14.7857666016
133349.744579 33.7114257812
133227.685316 51.96484375
133105.626054 68.5050048828
132983.566791 82.4368896484
132861.507528 93.0766601562
132739.448265 99.9897460938
132617.389002 103.003662109
132495.32974 102.197509766
132373.270477 97.8649902344
132251.211214 90.4616699219
132129.151951 80.5430908203
132007.092689 68.7000732422
131885.033426 55.4993896484
131762.974163 41.439453125
131640.9149 26.9212646484
131518.855637 12.2418212891
131396.796375 -2.39575195312
131274.737112 -16.8551025391
131152.677849 -31.0268554688
131030.618586 -44.7875976562
130908.559324 -57.9621582031
130786.500061 -70.294921875
130664.440798 -81.4390869141
130542.381535 -90.96484375
130420.322273 -98.3890380859
130298.26301 -103.221435547
130176.203747 -105.026000977
130054.144484 -103.486816406
129932.085221 -98.4727783203
129810.025959 -90.0893554688
129687.966696 -78.7117919922
129565.907433 -64.9903564453
129443.84817 -49.8278808594
129321.788908 -34.3238525391
129199.729645 -19.6931152344
129077.670382 -7.16333007812
128955.611119 2.1396484375
128833.551856 7.30603027344
128711.492594 7.74401855469
128589.433331 3.25854492188
128467.374068 -5.90356445312
128345.314805 -19.0496826172
128223.255543 -35.0778808594
128101.19628 -52.55859375
127979.137017 -69.8493652344
127857.077754 -85.2362060547
127735.018492 -97.0893554688
127612.959229 -104.015991211
127490.899966 -104.996582031
127368.840703 -99.4925537109
127246.78144 -87.5098876953
127124.722178 -69.6159667969
127002.662915 -46.9028320312
126880.603652 -20.9028320312
126758.544389 6.53869628906
126636.485127 33.4219970703
126514.425864 57.7655029297
126392.366601 77.7806396484
126270.307338 92.0268554688
126148.248075 99.5363769531
126026.188813 99.8948974609
125904.12955 93.2700195312
125782.070287 80.3861083984
125660.011024 62.4467773438
125537.951762 41.0146484375
125415.892499 17.8576660156
125293.833236 -5.21923828125
125171.773973 -26.5451660156
125049.714711 -44.7352294922
124927.655448 -58.8129882812
124805.596185 -68.2884521484
124683.536922 -73.1888427734
124561.477659 -74.0335693359
124439.418397 -71.7624511719
124317.359134 -67.6219482422
124195.299871 -63.0223388672
124073.240608 -59.3802490234
123951.181346 -57.9631347656
123829.122083 -59.7508544922
123707.06282 -65.3287353516
123585.003557 -74.8214111328
123462.944294 -87.8757324219
123340.885032 -103.692016602
123218.825769 -121.10144043
123096.766506 -138.680664062
122974.707243 -154.892822266
122852.647981 -168.238769531
122730.588718 -177.406982422
122608.529455 -181.403808594
122486.470192 -179.653442383
122364.41093 -172.057250977
122242.351667 -159.009277344
122120.292404 -141.363037109
121998.233141 -120.357055664
121876.173878 -97.5048828125
121754.114616 -74.4608154297
121632.055353 -52.875
121509.99609 -34.2509765625
121387.936827 -19.818359375
121265.877565 -10.4337158203
121143.818302 -6.51770019531
121021.759039 -8.03112792969
120899.699776 -14.4942626953
120777.640513 -25.0444335938
120655.581251 -38.525390625
120533.521988 -53.599609375
120411.462725 -68.8729248047
120289.403462 -83.0184326172
120167.3442 -94.8897705078
120045.284937 -103.612182617
119923.225674 -108.646972656
119801.166411 -109.820922852
119679.107149 -107.322387695
119557.047886 -101.664550781
119434.988623 -93.6221923828
119312.92936 -84.1466064453
119190.870097 -74.2700195312
119068.810835 -65.0059814453
118946.751572 -57.2587890625
118824.692309 -51.744140625
118702.633046 -48.9339599609
118580.573784 -49.0231933594
118458.514521 -51.9246826172
118336.455258 -57.2895507812
118214.395995 -64.5485839844
118092.336732 -72.9739990234
117970.27747 -81.7504882812
117848.218207 -90.0511474609
117726.158944 -97.11328125
117604.099681 -102.302246094
117482.040419 -105.165405273
117359.981156 -105.466552734
117237.921893 -103.199462891
117115.86263 -98.5837402344
116993.803368 -92.0404052734
116871.744105 -84.1508789062
116749.684842 -75.6047363281
116627.625579 -67.1380615234
116505.566316 -59.4703369141
116383.507054 -53.2438964844
116261.447791 -48.9688720703
116139.388528 -46.9818115234
116017.329265 -47.4166259766
115895.270003 -50.1937255859
115773.21074 -55.0250244141
115651.151477 -61.4376220703
115529.092214 -68.8106689453
115407.032952 -76.42578125
115284.973689 -83.5258789062
115162.914426 -89.3792724609
115040.855163 -93.3403320312
114918.7959 -94.908203125
114796.736638 -93.7725830078
114674.677375 -89.8471679688
114552.618112 -83.2845458984
114430.558849 -74.4729003906
114308.499587 -64.0125732422
114186.440324 -52.6746826172
114064.381061 -41.3439941406
113942.321798 -30.9487304688
113820.262535 -22.3865966797
113698.203273 -16.4468994141
113576.14401 -13.7415771484
113454.084747 -14.6467285156
113332.025484 -19.2618408203
113209.966222 -27.3908691406
113087.906959 -38.5476074219
112965.847696 -51.9859619141
112843.788433 -66.7521972656
112721.729171 -81.7580566406
112599.669908 -95.8670654297
112477.610645 -107.986083984
112355.551382 -117.156982422
112233.492119 -122.639282227
112111.432857 -123.973632812
111989.373594 -121.024291992
111867.314331 -113.993286133
111745.255068 -103.405395508
111623.195806 -90.0650634766
111501.136543 -74.9875488281
111379.07728 -59.3125
111257.018017 -44.2045898438
111134.958754 -30.7530517578
111012.899492 -19.8782958984
110890.840229 -12.2535400391
110768.780966 -8.24975585938
110646.721703 -7.90991210938
110524.662441 -10.9530029297
110402.603178 -16.8084716797
110280.543915 -24.6783447266
110158.484652 -33.6184082031
110036.42539 -42.6329345703
109914.366127 -50.7718505859
109792.306864 -57.2213134766
109670.247601 -61.3779296875
109548.188338 -62.8995361328
109426.129076 -61.7286376953
109304.069813 -58.0844726562
109182.01055 -52.42578125
109059.951287 -45.3895263672
108937.892025 -37.7103271484
108815.832762 -30.1320800781
108693.773499 -23.3186035156
108571.714236 -17.7760009766
108449.654973 -13.7923583984
108327.595711 -11.4061279297
108205.536448 -10.4001464844
108083.477185 -10.3295898438
107961.417922 -10.5758056641
107839.35866 -10.4219970703
107717.299397 -9.14379882812
107595.240134 -6.10278320312
107473.180871 -0.833618164062
107351.121609 6.88452148438
107229.062346 16.9829101562
107107.003083 29.0858154297
106984.94382 42.5296630859
106862.884557 56.4113769531
106740.825295 69.6673583984
106618.766032 81.1707763672
106496.706769 89.8409423828
106374.647506 94.7525634766
106252.588244 95.2340087891
106130.528981 90.9442138672
106008.469718 81.9191894531
105886.410455 68.5856933594
105764.351192 51.7375488281
105642.29193 32.4772949219
105520.232667 12.1293945312
105398.173404 -7.86828613281
105276.114141 -26.0842285156
105154.054879 -41.2109375
105031.995616 -52.1729736328
104909.936353 -58.2122802734
104787.87709 -58.9460449219
104665.817828 -54.3895263672
104543.758565 -44.9460449219
104421.699302 -31.3624267578
104299.640039 -14.6591796875
104177.580776 3.96044921875
104055.521514 23.2115478516
103933.462251 41.8273925781
103811.402988 58.65234375
103689.343725 72.7178955078
103567.284463 83.2940673828
103445.2252 89.9180908203
103323.165937 92.3952636719
103201.106674 90.7785644531
103079.047411 85.3287353516
102956.988149 76.4637451172
102834.928886 64.7030029297
102712.869623 50.6148681641
102590.81036 34.7718505859
102468.751098 17.7200927734
102346.691835 -0.038330078125
102224.632572 -18.0471191406
102102.573309 -35.8853759766
101980.514047 -53.1488037109
101858.454784 -69.4290771484
101736.395521 -84.2947998047
101614.336258 -97.2819824219
101492.276995 -107.894042969
101370.217733 -115.618774414
101248.15847 -119.956420898
101126.099207 -120.4609375
101004.039944 -116.789306641
100881.980682 -108.749145508
100759.921419 -96.3455810547
100637.862156 -79.8122558594
100515.802893 -59.6271972656
100393.74363 -36.5069580078
100271.684368 -11.3765869141
100149.625105 14.6818847656
100027.565842 40.4997558594
99905.5065794 64.9045410156
99783.4473166 86.8077392578
99661.3880538 105.28918457
99539.3287911 119.669311523
99417.2695283 129.559814453
99295.2102655 134.890625
99173.1510027 135.906616211
99051.09174 133.135986328
98929.0324772 127.332641602
98806.9732144 119.399414062
98684.9139517 110.298706055
98562.8546889 100.962402344
98440.7954261 92.2072753906
98318.7361633 84.6689453125
98196.6769006 78.7580566406
98074.6176378 74.6435546875
97952.558375 72.2655029297
97830.4991122 71.3732910156
97708.4398495 71.5850830078
97586.3805867 72.4575195312
97464.3213239 73.5615234375
97342.2620612 74.5479736328
97220.2027984 75.1990966797
97098.1435356 75.4552001953
96976.0842728 75.4151611328
96854.0250101 75.3077392578
96731.9657473 75.4389648438
96609.9064845 76.1209716797
96487.8472217 77.5920410156
96365.787959 79.9384765625
96243.7286962 83.0323486328
96121.6694334 86.4909667969
95999.6101707 89.6706542969
95877.5509079 91.6971435547
95755.4916451 91.5321044922
95633.4323823 88.0733642578
95511.3731196 80.2781982422
95389.3138568 67.2976074219
95267.254594 48.6080322266
95145.1953312 24.1228027344
95023.1360685 -5.72985839844
94901.0768057 -39.9752197266
94779.0175429 -77.1127929688
94656.9582802 -115.193969727
94534.8990174 -151.952758789
94412.8397546 -184.978515625
94290.7804918 -211.916992188
94168.7212291 -230.682373047
94046.6619663 -239.657226562
93924.6027035 -237.862670898
93802.5434408 -225.077392578
93680.484178 -201.892944336
93558.4249152 -169.696655273
93436.3656524 -130.580078125
93314.3063897 -87.1807861328
93192.2471269 -42.4675292969
93070.1878641 0.509399414062
92948.1286013 38.8802490234
92826.0693386 70.2059326172
92704.0100758 92.6900634766
92581.950813 105.334716797
92459.8915503 108.017822266
92337.8322875 101.491210938
92215.7730247 87.2918701172
92093.7137619 67.5777587891
91971.6544992 44.9036865234
91849.5952364 21.9578857422
91727.5359736 1.28796386719
91605.4767108 -14.9602050781
91483.4174481 -25.2587890625
91361.3581853 -28.8502197266
91239.2989225 -25.8194580078
91117.2396598 -17.0766601562
90995.180397 -4.25305175781
90873.1211342 10.4808349609
90751.0618714 24.6571044922
90629.0026087 35.7835693359
90506.9433459 41.6254882812
90384.8840831 40.4625244141
90262.8248203 31.2935791016
90140.7655576 13.9708251953
90018.7062948 -10.7563476562
89896.647032 -41.2906494141
89774.5877693 -75.3247070312
89652.5285065 -110.057128906
89530.4692437 -142.462158203
89408.4099809 -169.588378906
89286.3507182 -188.853393555
89164.2914554 -198.305541992
89042.2321926 -196.825439453
88920.1729298 -184.244384766
88798.1136671 -161.370117188
88676.0544043 -129.911743164
88553.9951415 -92.3161621094
88431.9358788 -51.5283203125
88309.876616 -10.7019042969
88187.8173532 27.1114501953
88065.7580904 59.2613525391
87943.6988277 83.7552490234
87821.6395649 99.4477539062
87699.5803021 106.140014648
87577.5210393 104.581542969
87455.4617766 96.3709716797
87333.4025138 83.7697753906
87211.343251 69.4437255859
87089.2839883 56.1633300781
86967.2247255 46.4901123047
86845.1654627 42.4858398438
86723.1061999 45.470703125
86601.0469372 55.8604736328
86478.9876744 73.0975341797
86356.9284116 95.6829833984
86234.8691488 121.311767578
86112.8098861 147.091552734
85990.7506233 169.829101562
85868.6913605 186.352905273
85746.6320978 193.838989258
85624.572835 190.109741211
85502.5135722 173.872314453
85380.4543094 144.875488281
85258.3950467 103.966064453
85136.3357839 53.0428466797
85014.2765211 -5.09204101562
84892.2172583 -66.9669189453
84770.1579956 -128.735595703
84648.0987328 -186.5078125
84526.03947 -236.682495117
84403.9802073 -276.248291016
84281.9209445 -303.028808594
84159.8616817 -315.845825195
84037.8024189 -314.588500977
83915.7431562 -300.184692383
83793.6838934 -274.479003906
83671.6246306 -240.032470703
83549.5653679 -199.8671875
83427.5061051 -157.1796875
83305.4468423 -115.056030273
83183.3875795 -76.2143554688
83061.3283168 -42.7984619141
82939.269054 -16.2427978516
82817.2097912 2.78405761719
82695.1505284 14.3542480469
82573.0912657 19.1800537109
82451.0320029 18.4573974609
82328.9727401 13.6689453125
82206.9134774 6.37365722656
82084.8542146 -1.994140625
81962.7949518 -10.2919921875
81840.735689 -17.7867431641
81718.6764263 -24.2100830078
81596.6171635 -29.7474365234
81474.5579007 -34.9658203125
81352.4986379 -40.689453125
81230.4393752 -47.8426513672
81108.3801124 -57.2772216797
80986.3208496 -69.6109619141
80864.2615869 -85.0921630859
80742.2023241 -103.513671875
80620.1430613 -124.182617188
80498.0837985 -145.954833984
80376.0245358 -167.329589844
80253.965273 -186.594116211
80131.9060102 -202.004882812
80009.8467474 -211.982910156
79887.7874847 -215.302978516
79765.7282219 -211.253662109
79643.6689591 -199.75012207
79521.6096964 -181.385498047
79399.5504336 -157.41394043
79277.4911708 -129.661499023
79155.431908 -100.379150391
79033.3726453 -72.0439453125
78911.3133825 -47.1329345703
78789.2541197 -27.8897705078
78667.1948569 -16.1082763672
78545.1355942 -12.9542236328
78423.0763314 -18.8441162109
78301.0170686 -33.3927001953
78178.9578059 -55.4354248047
78056.8985431 -83.1235351562
77934.8392803 -114.083007812
77812.7800175 -145.621704102
77690.7207548 -174.965576172
77568.661492 -199.500244141
77446.6022292 -216.997680664
77324.5429664 -225.802246094
77202.4837037 -224.967773438
77080.4244409 -214.323974609
76958.3651781 -194.47668457
76836.3059154 -166.739257812
76714.2466526 -133.004516602
76592.1873898 -95.572265625
76470.128127 -56.9483642578
76348.0688643 -19.6361083984
76226.0096015 14.0618896484
76103.9503387 42.2136230469
75981.8910759 63.3845214844
75859.8318132 76.7160644531
75737.7725504 81.94921875
75615.7132876 79.3966064453
75493.6540249 69.8703613281
75371.5947621 54.576171875
75249.5354993 34.9859619141
75127.4762365 12.7039794922
75005.4169738 -10.6606445312
74883.357711 -33.6048583984
74761.2984482 -54.8172607422
74639.2391855 -73.2337646484
74517.1799227 -88.0656738281
74395.1206599 -98.7993164062
74273.0613971 -105.176391602
74151.0021344 -107.160888672
74028.9428716 -104.900268555
73906.8836088 -98.6887207031
73784.824346 -88.9373779297
73662.7650833 -76.1556396484
73540.7058205 -60.9407958984
73418.6465577 -43.9781494141
73296.587295 -26.0428466797
73174.5280322 -7.99890136719
73052.4687694 9.20751953125
72930.4095066 24.5727539062
72808.3502439 37.0744628906
72686.2909811 45.7290039062
72564.2317183 49.6666259766
72442.1724555 48.2143554688
72320.1131928 40.9825439453
72198.05393 27.9439697266
72075.9946672 9.49182128906
71953.9354045 -13.5278320312
71831.8761417 -39.8249511719
71709.8168789 -67.712890625
71587.7576161 -95.2022705078
71465.6983534 -120.133300781
71343.6390906 -140.339477539
71221.5798278 -153.829467773
71099.520565 -158.972290039
70977.4613023 -154.666748047
70855.4020395 -140.479858398
70733.3427767 -116.735107422
70611.283514 -84.5424804688
70489.2242512 -45.7596435547
70367.1649884 -2.88659667969
70245.1057256 41.1037597656
70123.0464629 82.9852294922
70000.9872001 119.529907227
69878.9279373 147.774169922
69756.8686745 165.271606445
69634.8094118 170.313598633
69512.750149 162.092773438
69390.6908862 140.797241211
69268.6316235 107.622924805
69146.5723607 64.6998291016
69024.5130979 14.94140625
68902.4538351 -38.1776123047
68780.3945724 -90.8898925781
68658.3353096 -139.432617188
68536.2760468 -180.345336914
68414.216784 -210.743530273
68292.1575213 -228.544067383
68170.0982585 -232.622314453
68048.0389957 -222.891235352
67925.979733 -200.290527344
67803.9204702 -166.694335938
67681.8612074 -124.742431641
67559.8019446 -77.6118164062
67437.7426819 -28.7520751953
67315.6834191 18.3968505859
67193.6241563 60.6737060547
67071.5648935 95.4332275391
66949.5056308 120.731445312
66827.446368 135.443359375
66705.3871052 139.307983398
66583.3278425 132.898071289
66461.2685797 117.521728516
66339.2093169 95.0672607422
66217.1500541 67.8094482422
66095.0907914 38.1939697266
65973.0315286 8.62316894531
65850.9722658 -18.740234375
65728.9130031 -42.1350097656
65606.8537403 -60.3125
65484.7944775 -72.5986328125
65362.7352147 -78.8951416016
65240.675952 -79.6330566406
65118.6166892 -75.6806640625
64996.5574264 -68.2197265625
64874.4981636 -58.6058349609
64752.4389009 -48.224609375
64630.3796381 -38.3580322266
64508.3203753 -30.0758056641
64386.2611126 -24.1528320312
64264.2018498 -21.0261230469
64142.142587 -20.7846679688
64020.0833242 -23.1948242188
63898.0240615 -27.7513427734
63775.9647987 -33.7492675781
63653.9055359 -40.3660888672
63531.8462731 -46.7456054688
63409.7870104 -52.0767822266
63287.7277476 -55.6572265625
63165.6684848 -56.9427490234
63043.6092221 -55.5760498047
62921.5499593 -51.3967285156
62799.4906965 -44.4360351562
62677.4314337 -34.8966064453
62555.372171 -23.1246337891
62433.3129082 -9.57775878906
62311.2536454 5.21032714844
62189.1943826 20.6618652344
62067.1351199 36.1826171875
61945.0758571 51.1870117188
61823.0165943 65.119140625
61700.9573316 77.4715576172
61578.8980688 87.8004150391
61456.838806 95.7442626953
61334.7795432 101.040893555
61212.7202805 103.543334961
61090.6610177 103.236083984
60968.6017549 100.248413086
60846.5424921 94.8587646484
60724.4832294 87.4936523438
60602.4239666 78.7130126953
60480.3647038 69.1831054688
60358.3054411 59.6365966797
60236.2461783 50.8212890625
60114.1869155 43.4401855469
59992.1276527 38.0880126953
59870.06839 35.1909179688
59748.0091272 34.9545898438
59625.9498644 37.3294677734
59503.8906016 41.998046875
59381.8313389 48.3857421875
59259.7720761 55.7006835938
59137.7128133 63.0003662109
59015.6535506 69.2779541016
58893.5942878 73.5634765625
58771.535025 75.0317382812
58649.4757622 73.1026611328
58527.4164995 67.5266113281
58405.3572367 58.4403076172
58283.2979739 46.3895263672
58161.2387111 32.3096923828
58039.1794484 17.4654541016
57917.1201856 3.35144042969
57795.0609228 -8.43908691406
57673.0016601 -16.3656005859
57550.9423973 -19.0974121094
57428.8831345 -15.6623535156
57306.8238717 -5.57055664062
57184.764609 11.1008300781
57062.7053462 33.6728515625
56940.6460834 60.8851318359
56818.5868206 90.9744873047
56696.5275579 121.805786133
56574.4682951 151.047119141
56452.4090323 176.368896484
56330.3497696 195.658203125
56208.2905068 207.218383789
56086.231244 209.940551758
55964.1719812 203.427001953
55842.1127185 188.053100586
55720.0534557 164.959106445
55597.9941929 135.970703125
55475.9349302 103.454467773
55353.8756674 70.1179199219
55231.8164046 38.7719726562
55109.7571418 12.0809326172
54987.6978791 -7.68298339844
54865.6386163 -18.8510742188
54743.5793535 -20.5185546875
54621.5200907 -12.6346435547
54499.460828 3.98327636719
54377.4015652 27.7202148438
54255.3423024 56.3076171875
54133.2830397 87.0322265625
54011.2237769 116.990722656
53889.1645141 143.363647461
53767.1052513 163.687133789
53645.0459886 176.093261719
53522.9867258 179.496337891
53400.927463 173.709106445
53278.8682002 159.473632812
53156.8089375 138.405029297
53034.7496747 112.851928711
52912.6904119 85.6860351562
52790.6311492 60.0386962891
52668.5718864 39.0103759766
52546.5126236 25.3786621094
52424.4533608 21.3317871094
52302.3940981 28.2536621094
52180.3348353 46.5789794922
52058.2755725 75.7338867188
51936.2163097 114.166137695
51814.157047 159.462646484
51692.0977842 208.546142578
51570.0385214 257.928588867
51447.9792587 304.00402832
51325.9199959 343.350097656
51203.8607331 373.014038086
51081.8014703 390.757324219
50959.7422076 395.237670898
50837.6829448 386.114013672
50715.623682 364.065307617
50593.5644192 330.724731445
50471.5051565 288.534790039
50349.4458937 240.539306641
50227.3866309 190.130615234
50105.3273682 140.775268555
49983.2681054 95.7421875
49861.2088426 57.8568115234
49739.1495798 29.2995605469
49617.0903171 11.4669189453
49495.0310543 4.90063476562
49372.9717915 9.29064941406
49250.9125287 23.5456542969
49128.853266 45.9239501953
49006.7940032 74.2080078125
48884.7347404 105.906616211
48762.6754777 138.465332031
48640.6162149 169.467529297
48518.5569521 196.80859375
48396.4976893 218.830932617
48274.4384266 234.412353516
48152.3791638 243.003051758
48030.319901 244.612670898
47908.2606382 239.754272461
47786.2013755 229.352294922
47664.1421127 214.627441406
47542.0828499 196.971557617
47420.0235872 177.821166992
47297.9643244 158.544555664
47175.9050616 140.348510742
47053.8457988 124.210571289
46931.7865361 110.837646484
46809.7272733 100.654907227
46687.6680105 93.8153076172
46565.6087478 90.2308349609
46443.549485 89.6146240234
46321.4902222 91.5305175781
46199.4309594 95.4439697266
46077.3716967 100.766601562
45955.3124339 106.897705078
45833.2531711 113.252929688
45711.1939083 119.288330078
45589.1346456 124.51550293
45467.0753828 128.513183594
45345.01612 130.936279297
45222.9568573 131.525390625
45100.8975945 130.117553711
44978.8383317 126.657958984
44856.7790689 121.21496582
44734.7198062 113.990356445
44612.6605434 105.32824707
44490.6012806 95.7159423828
44368.5420178 85.7742919922
44246.4827551 76.2354736328
44124.4234923 67.9067382812
44002.3642295 61.6229248047
43880.3049668 58.1848144531
43758.245704 58.2955322266
43636.1864412 62.4908447266
43514.1271784 71.0793457031
43392.0679157 84.0922851562
43270.0086529 101.253540039
43147.9493901 121.971313477
43025.8901273 145.358764648
42903.8308646 170.279785156
42781.7716018 195.421875
42659.712339 219.387207031
42537.6530763 240.798461914
42415.5938135 258.408325195
42293.5345507 271.202392578
42171.4752879 278.487670898
42049.4160252 279.955322266
41927.3567624 275.712646484
41805.2974996 266.279907227
41683.2382368 252.549438477
41561.1789741 235.713012695
41439.1197113 217.159790039
41317.0604485 198.357788086
41195.0011858 180.725341797
41072.941923 165.508422852
40950.8826602 153.672363281
40828.8233974 145.822021484
40706.7641347 142.152954102
40584.7048719 142.444091797
40462.6456091 146.089355469
40340.5863463 152.164916992
40218.5270836 159.528076172
40096.4678208 166.936279297
39974.408558 173.174682617
39852.3492953 177.180053711
39730.2900325 178.149291992
39608.2307697 175.620483398
39486.1715069 169.520751953
39364.1122442 160.174072266
39242.0529814 148.270751953
39119.9937186 134.799194336
38997.9344558 120.951538086
38875.8751931 108.0078125
38753.8159303 97.2138671875
38631.7566675 89.6652832031
38509.6974048 86.2078857422
38387.638142 87.3641357422
38265.5788792 93.294921875
38143.5196164 103.796875
38021.4603537 118.337768555
37899.4010909 136.121948242
37777.3418281 156.182006836
37655.2825653 177.482299805
37533.2233026 199.025756836
37411.1640398 219.951538086
37289.104777 239.611206055
37167.0455143 257.617675781
37044.9862515 273.860229492
36922.9269887 288.486450195
36800.8677259 301.849487305
36678.8084632 314.43359375
36556.7492004 326.76184082
36434.6899376 339.297851562
36312.6306749 352.357910156
36190.5714121 366.03894043
36068.5121493 380.174194336
35946.4528865 394.324951172
35824.3936238 407.806884766
35702.334361 419.751220703
35580.2750982 429.196289062
35458.2158354 435.197509766
35336.1565727 436.946289062
35214.0973099 433.882446289
35092.0380471 425.789306641
34969.9787844 412.857666016
34847.9195216 395.71105957
34725.8602588 375.38659668
34603.800996 353.271118164
34481.7417333 330.997070312
34359.6824705 310.307250977
34237.6232077 292.897827148
34115.5639449 280.260742188
33993.5046822 273.533569336
33871.4454194 273.379638672
33749.3861566 279.90637207
33627.3268939 292.6328125
33505.2676311 310.514648438
33383.2083683 332.019897461
33261.1491055 355.257324219
33139.0898428 378.139160156
33017.03058 398.570556641
32894.9713172 414.642456055
32772.9120544 424.814086914
32650.8527917 428.065063477
32528.7935289 424.002685547
32406.7342661 412.91418457
32284.6750034 395.756347656
32162.6157406 374.085205078
32040.5564778 349.929931641
31918.497215 325.621337891
31796.4379523 303.593994141
31674.3786895 286.175170898
31552.3194267 275.387207031
31430.2601639 272.772705078
31308.2009012 279.267700195
31186.1416384 295.127929688
31064.0823756 319.91796875
30942.0231129 352.562133789
30819.9638501 391.451538086
30697.9045873 434.597900391
30575.8453245 479.815917969
30453.7860618 524.917602539
30331.726799 567.90234375
30209.6675362 607.116333008
30087.6082734 641.376708984
29965.5490107 670.041137695
29843.4897479 693.021118164
29721.4304851 710.738769531
29599.3712224 724.031860352
29477.3119596 734.021606445
29355.2526968 741.954467773
29233.193434 749.038818359
29111.1341713 756.293945312
28989.0749085 764.426269531
28867.0156457 773.749145508
28744.9563829 784.151855469
28622.8971202 795.125366211
28500.8378574 805.836425781
28378.7785946 815.247192383
28256.7193319 822.265380859
28134.6600691 825.903930664
28012.6008063 825.439941406
27890.5415435 820.547607422
27768.4822808 811.393554688
27646.423018 798.678710938
27524.3637552 783.624145508
27402.3044925 767.897216797
27280.2452297 753.483032227
27158.1859669 742.515869141
27036.1267041 737.083251953
26914.0674414 739.023193359
26792.0081786 749.734985352
26669.9489158 770.023681641
26547.889653 799.993896484
26425.8303903 839.005859375
26303.7711275 885.699951172
26181.7118647 938.08972168
26059.652602 993.713012695
25937.5933392 1049.83422852
25815.5340764 1103.67370605
25693.4748136 1152.64465332
25571.4155509 1194.578125
25449.3562881 1227.90942383
25327.2970253 1251.81445312
25205.2377625 1266.27661133
25083.1784998 1272.08154297
24961.119237 1270.74035645
24839.0599742 1264.34545898
24717.0007115 1255.37512207
24594.9414487 1246.46606445
24472.8821859 1240.17224121
24350.8229231 1238.73681641
24228.7636604 1243.89587402
24106.7043976 1256.73291016
23984.6451348 1277.59960938
23862.585872 1306.10388184
23740.5266093 1341.17285156
23618.4673465 1381.17663574
23496.4080837 1424.10510254
23374.348821 1467.77575684
23252.2895582 1510.05432129
23130.2302954 1549.06518555
23008.1710326 1583.37268066
22886.1117699 1612.11206055
22764.0525071 1635.06433105
22641.9932443 1652.66320801
22519.9339815 1665.93762207
22397.8747188 1676.39599609
22275.815456 1685.86474609
22153.7561932 1696.3001709
22031.6969305 1709.58776855
21909.6376677 1727.3560791
21787.5784049 1750.81762695
21665.5191421 1780.65478516
21543.4598794 1816.9609375
21421.4006166 1859.23950195
21299.3413538 1906.4621582
21177.282091 1957.17541504
21055.2228283 2009.64807129
20933.1635655 2062.03820801
20811.1043027 2112.5670166
20689.04504 2159.67907715
20566.9857772 2202.17565918
20444.9265144 2239.30627441
20322.8672516 2270.81262207
20200.8079889 2296.92382812
20078.7487261 2318.30249023
19956.6894633 2335.95178223
19834.6302005 2351.09619141
19712.5709378 2365.04699707
19590.511675 2379.07080078
19468.4524122 2394.27282715
19346.3931495 2411.50952148
19224.3338867 2431.3359375
19102.2746239 2453.99353027
18980.2153611 2479.43823242
18858.1560984 2507.4017334
18736.0968356 2537.47692871
18614.0375728 2569.21960449
18491.9783101 2602.2454834
18369.9190473 2636.31982422
18247.8597845 2671.41955566
18125.8005217 2707.76574707
18003.741259 2745.82006836
17881.6819962 2786.24536133
17759.6227334 2829.83605957
17637.5634706 2877.42468262
17515.5042079 2929.77770996
17393.4449451 2987.49194336
17271.3856823 3050.90393066
17149.3264196 3120.02270508
17027.2671568 3194.4979248
16905.207894 3273.62243652
16783.1486312 3356.37487793
16661.0893685 3441.49536133
16539.0301057 3527.58813477
16416.9708429 3613.24047852
16294.9115801 3697.14379883
16172.8523174 3778.20605469
16050.7930546 3855.64367676
15928.7337918 3929.03991699
15806.6745291 3998.36889648
15684.6152663 4063.97827148
15562.5560035 4126.53723145
15440.4967407 4186.95178223
15318.437478 4246.26184082
15196.3782152 4305.52624512
15074.3189524 4365.71472168
14952.2596896 4427.61340332
14830.2004269 4491.75854492
14708.1411641 4558.40124512
14586.0819013 4627.51037598
14464.0226386 4698.81018066
14341.9633758 4771.84802246
14219.904113 4846.08361816
14097.8448502 4920.98876953
13975.7855875 4996.14526367
13853.7263247 5071.32849121
13731.6670619 5146.56677246
13609.6077991 5222.16870117
13487.5485364 5298.71582031
13365.4892736 5377.01843262
13243.4300108 5458.04321289
13121.3707481 5542.81726074
12999.3114853 5632.32202148
12877.2522225 5727.38891602
12755.1929597 5828.60925293
12633.133697 5936.26904297
12511.0744342 6050.31677246
12389.0151714 6170.37036133
12266.9559086 6295.76025391
12144.8966459 6425.60705566
12022.8373831 6558.92285156
11900.7781203 6694.72814941
11778.7188576 6832.16699219
11656.6595948 6970.6105957
11534.600332 7109.73461914
11412.5410692 7249.56286621
11290.4818065 7390.47070312
11168.4225437 7533.1472168
11046.3632809 7678.52124023
10924.3040181 7827.65722656
10802.2447554 7981.63513184
10680.1854926 8141.42724609
10558.1262298 8307.78540039
10436.0669671 8481.15405273
10314.0077043 8661.61889648
10191.9484415 8848.89758301
10069.8891787 9042.375
9947.82991597 9241.17956543
9825.7706532 9444.29382324
9703.71139042 9650.68322754
9581.65212765 9859.43481445
9459.59286488 10069.8820801
9337.5336021 10281.7069092
9215.47433933 10495.0030518
9093.41507656 10710.2940674
8971.35581379 10928.4997559
8849.29655101 11150.8574219
8727.23728824 11378.802124
8605.17802547 11613.8214111
8483.1187627 11857.2976074
8361.05949992 12110.3596191
8239.00023715 12373.7562256
8116.94097438 12647.7714844
7994.88171161 12932.1870117
7872.82244883 13226.3031006
7750.76318606 13529.0095215
7628.70392329 13838.9067383
7506.64466052 14154.4575195
7384.58539774 14474.1567383
7262.52613497 14796.6953125
7140.4668722 15121.1025391
7018.40760943 15446.8458252
6896.34834665 15773.8773193
6774.28908388 16102.6182861
6652.22982111 16433.8825684
6530.17055833 16768.7469482
6408.11129556 17108.3808594
6286.05203279 17453.8569336
6163.99277002 17805.9654541
6041.93350724 18165.0549316
5919.87424447 18530.9213867
5797.8149817 18902.7624512
5675.75571893 19279.2087402
5553.69645615 19658.4287109
5431.63719338 20038.3046875
5309.57793061 20416.65979
5187.51866784 20791.5136719
5065.45940506 21161.3356934
4943.40014229 21525.2686768
4821.34087952 21883.2889404
4699.28161675 22236.2816162
4577.22235397 22586.0141602
4455.1630912 22934.9993896
4333.10382843 23286.2592773
4211.04456566 23643.0031738
4088.98530288 24008.2518311
3966.92604011 24384.4454346
3844.86677734 24773.0772705
3722.80751456 25174.3990479
3600.74825179 25587.2349854
3478.68898902 26008.9417725
3356.62972625 26435.5269775
3234.57046347 26861.9364014
3112.5112007 27282.4962158
2990.45193793 27691.4770508
2868.39267516 28083.7406006
2746.33341238 28455.4090576
2624.27414961 28804.4940186
2502.21488684 29131.4210205
2380.15562407 29439.385498
2258.09636129 29734.494751
2136.03709852 30025.6573486
2013.97783575 30324.2067871
1891.91857298 30643.2700195
1769.8593102 30996.9089355
1647.80004743 31399.090332
1525.74078466 31862.5537109
1403.68152188 32397.6634521
1281.62225911 33011.3338623
1159.56299634 33706.1153564
1037.50373357 34479.5250244
915.444470795 35323.6827393
793.385208022 36225.2989502
671.325945249 37166.0281982
549.266682477 38123.1811523
427.207419704 39070.7530518
305.148156932 39980.710083
183.088894159 40824.4447021
61.0296313863 41574.3076172
-61.0296313863 42205.1088867
-183.088894159 42695.4871826
-305.148156932 43029.0549316
-427.207419704 43195.2420654
-549.266682477 43189.7873535
-671.325945249 43014.84729
-793.385208022 42678.7263184
-915.444470795 42195.2523193
-1037.50373357 41582.855835
-1159.56299634 40863.4189453
-1281.62225911 40060.9827881
-1403.68152189 39200.4072266
-1525.74078466 38306.0692139
-1647.80004743 37400.6881104
-1769.8593102 36504.3447266
-1891.91857298 35633.7453613
-2013.97783575 34801.7630615
-2136.03709852 34017.258667
-2258.09636129 33285.1715088
-2380.15562407 32606.8470459
-2502.21488684 31980.5493164
-2624.27414961 31402.1062012
-2746.33341238 30865.6229248
-2868.39267516 30364.2015381
-2990.45193793 29890.6157227
-3112.5112007 29437.8935547
-3234.57046347 28999.7753906
-3356.62972625 28571.0318604
-3478.68898902 28147.6351318
-3600.74825179 27726.7954102
-3722.80751456 27306.8813477
-3844.86677734 26887.2506104
-3966.92604011 26468.0234375
-4088.98530288 26049.8326416
-4211.04456566 25633.5751953
-4333.10382843 25220.1950684
-4455.1630912 24810.510376
-4577.22235397 24405.0980225
-4699.28161675 24004.2358398
-4821.34087952 23607.899292
-4943.40014229 23215.800293
-5065.45940506 22827.4573975
-5187.51866784 22442.2807617
-5309.57793061 22059.6580811
-5431.63719338 21679.0285645
-5553.69645615 21299.9384766
-5675.75571893 20922.0723877
-5797.8149817 20545.2591553
-5919.87424447 20169.4569092
-6041.93350724 19794.7247314
-6163.99277002 19421.1862793
-6286.05203279 19048.9942627
-6408.11129556 18678.3044434
-6530.17055833 18309.2614746
-6652.22982111 17942.0014648
-6774.28908388 17576.6687012
-6896.34834665 17213.4458008
-7018.40760943 16852.5877686
-7140.4668722 16494.4567871
-7262.52613497 16139.5491943
-7384.58539774 15788.5070801
-7506.64466052 15442.1118164
-7628.70392329 15101.255127
-7750.76318606 14766.8914795
-7872.82244883 14439.9711914
-7994.88171161 14121.3648682
-8116.94097438 13811.7839355
-8239.00023715 13511.7081299
-8361.05949992 13221.3277588
-8483.1187627 12940.5097656
-8605.17802547 12668.7901611
-8727.23728824 12405.3994141
-8849.29655101 12149.3162842
-8971.35581379 11899.34729
-9093.41507656 11654.225708
-9215.47433933 11412.7189941
-9337.5336021 11173.7364502
-9459.59286488 10936.4234619
-9581.65212765 10700.2364502
-9703.71139042 10464.987793
-9825.7706532 10230.8588867
-9947.82991597 9998.37744141
-10069.8891787 9768.36474609
-10191.9484415 9541.85473633
-10314.0077043 9319.99572754
-10436.0669671 9103.94421387
-10558.1262298 8894.75866699
-10680.1854926 8693.30822754
-10802.2447554 8500.19946289
-10924.3040181 8315.73132324
-11046.3632809 8139.88000488
-11168.4225437 7972.31262207
-11290.4818065 7812.42895508
-11412.5410692 7659.42480469
-11534.600332 7512.36633301
-11656.6595948 7370.27319336
-11778.7188576 7232.19470215
-11900.7781203 7097.27734375
-12022.8373831 6964.8137207
-12144.8966459 6834.27148438
-12266.9559086 6705.30004883
-12389.0151714 6577.71826172
-12511.0744342 6451.48498535
-12633.133697 6326.66040039
-12755.1929597 6203.36096191
-12877.2522225 6081.71923828
-12999.3114853 5961.84924316
-13121.3707481 5843.82580566
-13243.4300108 5727.67749023
-13365.4892736 5613.39355469
-13487.5485364 5500.94348145
-13609.6077991 5390.3046875
-13731.6670619 5281.49304199
-13853.7263247 5174.5904541
-13975.7855875 5069.765625
-14097.8448502 4967.27941895
-14219.904113 4867.47766113
-14341.9633758 4770.76635742
-14464.0226386 4677.57250977
-14586.0819013 4588.29492188
-14708.1411641 4503.24865723
-14830.2004269 4422.61206055
-14952.2596896 4346.38195801
-15074.3189524 4274.34399414
-15196.3782152 4206.0612793
-15318.437478 4140.8894043
-15440.4967407 4078.01208496
-15562.5560035 4016.50085449
-15684.6152663 3955.39013672
-15806.6745291 3893.76257324
-15928.7337918 3830.8380127
-16050.7930546 3766.05187988
-16172.8523174 3699.12011719
-16294.9115801 3630.07995605
-16416.9708429 3559.30102539
-16539.0301057 3487.46594238
-16661.0893685 3415.51965332
-16783.1486312 3344.59204102
-16905.207894 3275.89904785
-17027.2671568 3210.63244629
-17149.3264196 3149.84875488
-17271.3856823 3094.36645508
-17393.4449451 3044.6809082
-17515.5042079 3000.91003418
-17637.5634706 2962.7701416
-17759.6227334 2929.58776855
-17881.6819962 2900.3482666
-18003.741259 2873.77502441
-18125.8005217 2848.43127441
-18247.8597845 2822.83886719
-18369.9190473 2795.59936523
-18491.9783101 2765.50952148
-18614.0375728 2731.65930176
-18736.0968356 2693.50390625
-18858.1560984 2650.90222168
-18980.2153611 2604.12255859
-19102.2746239 2553.81066895
-19224.3338867 2500.92675781
-19346.3931495 2446.65637207
-19468.4524122 2392.30334473
-19590.511675 2339.17407227
-19712.5709378 2288.46557617
-19834.6302005 2241.16369629
-19956.6894633 2197.96276855
-20078.7487261 2159.2121582
-20200.8079889 2124.89172363
-20322.8672516 2094.62133789
-20444.9265144 2067.69958496
-20566.9857772 2043.16748047
-20689.04504 2019.89355469
-20811.1043027 1996.67199707
-20933.1635655 1972.32263184
-21055.2228283 1945.78894043
-21177.282091 1916.22412109
-21299.3413538 1883.05944824
-21421.4006166 1846.04931641
-21543.4598794 1805.29333496
-21665.5191421 1761.22973633
-21787.5784049 1714.60681152
-21909.6376677 1666.43066406
-22031.6969305 1617.89587402
-22153.7561932 1570.30371094
-22275.815456 1524.97424316
-22397.8747188 1483.15515137
-22519.9339815 1445.93945312
-22641.9932443 1414.18835449
-22764.0525071 1388.47351074
-22886.1117699 1369.03393555
-23008.1710326 1355.75427246
-23130.2302954 1348.1673584
-23252.2895582 1345.47473145
-23374.348821 1346.59130859
-23496.4080837 1350.20788574
-23618.4673465 1354.86816406
-23740.5266093 1359.05737305
-23862.585872 1361.29724121
-23984.6451348 1360.23901367
-24106.7043976 1354.75231934
-24228.7636604 1344.00134277
-24350.8229231 1327.50109863
-24472.8821859 1305.15527344
-24594.9414487 1277.26318359
-24717.0007115 1244.50341797
-24839.0599742 1207.88684082
-24961.119237 1168.68579102
-25083.1784998 1128.34118652
-25205.2377625 1088.35668945
-25327.2970253 1050.1829834
-25449.3562881 1015.1072998
-25571.4155509 984.150390625
-25693.4748136 957.985961914
-25815.5340764 936.884277344
-25937.5933392 920.690185547
-26059.652602 908.834716797
-26181.7118647 900.383178711
-26303.7711275 894.114624023
-26425.8303903 888.626464844
-26547.889653 882.458862305
-26669.9489158 874.22277832
-26792.0081786 862.726928711
-26914.0674414 847.087280273
-27036.1267041 826.810302734
-27158.1859669 801.844726562
-27280.2452297 772.590942383
-27402.3044925 739.873291016
-27524.3637552 704.871459961
-27646.423018 669.020141602
-27768.4822808 633.885009766
-27890.5415435 601.025390625
-28012.6008063 571.857910156
-28134.6600691 547.531005859
-28256.7193319 528.825439453
-28378.7785946 516.086791992
-28500.8378574 509.197753906
-28622.8971202 507.593261719
-28744.9563829 510.315063477
-28867.0156457 516.100219727
-28989.0749085 523.498779297
-29111.1341713 531.002197266
-29233.193434 537.177490234
-29355.2526968 540.788330078
-29477.3119596 540.895263672
-29599.3712224 536.926147461
-29721.4304851 528.708007812
-29843.4897479 516.4609375
-29965.5490107 500.756103516
-30087.6082734 482.44140625
-30209.6675362 462.544555664
-30331.726799 442.166259766
-30453.7860618 422.370849609
-30575.8453245 404.089355469
-30697.9045873 388.04309082
-30819.9638501 374.695556641
-30942.0231129 364.23449707
-31064.0823756 356.587646484
-31186.1416384 351.464599609
-31308.2009012 348.421630859
-31430.2601639 346.938110352
-31552.3194267 346.497314453
-31674.3786895 346.655517578
-31796.4379523 347.097900391
-31918.497215 347.669555664
-32040.5564778 348.378540039
-32162.6157406 349.371826172
-32284.6750034 350.887329102
-32406.7342661 353.187988281
-32528.7935289 356.487670898
-32650.8527917 360.876831055
-32772.9120544 366.263061523
-32894.9713172 372.329956055
-33017.03058 378.526123047
-33139.0898428 384.084838867
-33261.1491055 388.076049805
-33383.2083683 389.486938477
-33505.2676311 387.321899414
-33627.3268939 380.713012695
-33749.3861566 369.029174805
-33871.4454194 351.970458984
-33993.5046822 329.636230469
-34115.5639449 302.559082031
-34237.6232077 271.697509766
-34359.6824705 238.386230469
-34481.7417333 204.246948242
-34603.800996 171.067626953
-34725.8602588 140.658447266
-34847.9195216 114.702880859
-34969.9787844 94.6131591797
-35092.0380471 81.4071044922
-35214.0973099 75.6199951172
-35336.1565727 77.2583007812
-35458.2158354 85.8020019531
-35580.2750982 100.254272461
-35702.334361 119.235961914
-35824.3936238 141.113891602
-35946.4528865 164.150634766
-36068.5121493 186.660888672
-36190.5714121 207.159545898
-36312.6306749 224.484985352
-36434.6899376 237.887817383
-36556.7492004 247.07421875
-36678.8084632 252.202270508
-36800.8677259 253.831420898
-36922.9269887 252.832519531
-37044.9862515 250.267211914
-37167.0455143 247.251831055
-37289.104777 244.821411133
-37411.1640398 243.806274414
-37533.2233026 244.736572266
-37655.2825653 247.785644531
-37777.3418281 252.755004883
-37899.4010909 259.104003906
-38021.4603537 266.021362305
-38143.5196164 272.526245117
-38265.5788792 277.589599609
-38387.638142 280.262329102
-38509.6974048 279.791015625
-38631.7566675 275.713623047
-38753.8159303 267.918823242
-38875.8751931 256.665283203
-38997.9344558 242.557495117
-39119.9937186 226.48046875
-39242.0529814 209.501098633
-39364.1122442 192.748535156
-39486.1715069 177.284912109
-39608.2307697 163.984619141
-39730.2900325 153.434326172
-39852.3492953 145.865478516
-39974.408558 141.129516602
-40096.4678208 138.717285156
-40218.5270836 137.821777344
-40340.5863463 137.438842773
-40462.6456091 136.491333008
-40584.7048719 133.965820312
-40706.7641347 129.046264648
-40828.8233974 121.225219727
-40950.8826602 110.383056641
-41072.941923 96.8236083984
-41195.0011858 81.2596435547
-41317.0604485 64.7512207031
-41439.1197113 48.599609375
-41561.1789741 34.2093505859
-41683.2382368 22.9318847656
-41805.2974996 15.9086914062
-41927.3567624 13.9310302734
-42049.4160252 17.3312988281
-42171.4752879 25.9202880859
-42293.5345507 38.9790039062
-42415.5938135 55.3044433594
-42537.6530763 73.3094482422
-42659.712339 91.166015625
-42781.7716018 106.976928711
-42903.8308646 118.960205078
-43025.8901273 125.625732422
-43147.9493901 125.926879883
-43270.0086529 119.369384766
-43392.0679157 106.067260742
-43514.1271784 86.7395019531
-43636.1864412 62.6448974609
-43758.245704 35.4652099609
-43880.3049668 7.14465332031
-44002.3642295 -20.2938232422
-44124.4234923 -44.9418945312
-44246.4827551 -65.1821289062
-44368.5420178 -79.8342285156
-44490.6012806 -88.2553710938
-44612.6605434 -90.3820800781
-44734.7198062 -86.7125244141
-44856.7790689 -78.23046875
-44978.8383317 -66.2800292969
-45100.8975945 -52.4047851562
-45222.9568573 -38.1704101562
-45345.01612 -24.9888916016
-45467.0753828 -13.9636230469
-45589.1346456 -5.77355957031
-45711.1939083 -0.607543945312
-45833.2531711 1.84350585938
-45955.3124339 2.33715820312
-46077.3716967 1.9755859375
-46199.4309594 2.06396484375
-46321.4902222 3.94250488281
-46443.549485 8.81323242188
-46565.6087478 17.5817871094
-46687.6680105 30.7305908203
-46809.7272733 48.23828125
-46931.7865361 69.556640625
-47053.8457988 93.6447753906
-47175.9050616 119.061401367
-47297.9643244 144.102661133
-47420.0235872 166.970947266
-47542.0828499 185.959472656
-47664.1421127 199.628295898
-47786.2013755 206.956298828
-47908.2606382 207.450073242
-48030.319901 201.198608398
-48152.3791638 188.867675781
-48274.4384266 171.633789062
-48396.4976893 151.064453125
-48518.5569521 128.958251953
-48640.6162149 107.160644531
-48762.6754777 87.3759765625
-48884.7347404 70.9959716797
-49006.7940032 58.9631347656
-49128.853266 51.6832275391
-49250.9125287 48.9958496094
-49372.9717915 50.2086181641
-49495.0310543 54.1870117188
-49617.0903171 59.4942626953
-49739.1495798 64.5621337891
-49861.2088426 67.8774414062
-49983.2681054 68.16015625
-50105.3273682 64.5164794922
-50227.3866309 56.5491943359
-50349.4458937 44.4119873047
-50471.5051565 28.8029785156
-50593.5644192 10.8978271484
-50715.623682 -7.77209472656
-50837.6829448 -25.4807128906
-50959.7422076 -40.4924316406
-51081.8014703 -51.2512207031
-51203.8607331 -56.5510253906
-51325.9199959 -55.6728515625
-51447.9792587 -48.4697265625
-51570.0385214 -35.3924560547
-51692.0977842 -17.4537353516
-51814.157047 3.86804199219
-51936.2163097 26.7730712891
-52058.2755725 49.3179931641
-52180.3348353 69.6088867188
-52302.3940981 85.9884033203
-52424.4533608 97.1982421875
-52546.5126236 102.499023438
-52668.5718864 101.736328125
-52790.6311492 95.345703125
-52912.6904119 84.2976074219
-53034.7496747 69.986328125
-53156.8089375 54.0791015625
-53278.8682002 38.3382568359
-53400.927463 24.4376220703
-53522.9867258 13.791015625
-53645.0459886 7.41394042969
-53767.1052513 5.82763671875
-53889.1645141 9.02014160156
-54011.2237769 16.4636230469
-54133.2830397 27.1877441406
-54255.3423024 39.8972167969
-54377.4015652 53.1229248047
-54499.460828 65.3876953125
-54621.5200907 75.369140625
-54743.5793535 82.0406494141
-54865.6386163 84.7779541016
-54987.6978791 83.4173583984
-55109.7571418 78.2626953125
-55231.8164046 70.0394287109
-55353.8756674 59.802734375
-55475.9349302 48.8109130859
-55597.9941929 38.37890625
-55720.0534557 29.7277832031
-55842.1127185 23.8475341797
-55964.1719812 21.3895263672
-56086.231244 22.5982666016
-56208.2905068 27.2906494141
-56330.3497696 34.8837890625
-56452.4090323 44.4689941406
-56574.4682951 54.9185791016
-56696.5275579 65.0196533203
-56818.5868206 73.611328125
-56940.6460834 79.7174072266
-57062.7053462 82.6529541016
-57184.764609 82.0970458984
-57306.8238717 78.1221923828
-57428.8831345 71.1788330078
-57550.9423973 62.0341796875
-57673.0016601 51.6781005859
-57795.0609228 41.2026367188
-57917.1201856 31.6719970703
-58039.1794484 23.9969482422
-58161.2387111 18.8303222656
-58283.2979739 16.4927978516
-58405.3572367 16.9392089844
-58527.4164995 19.7691650391
-58649.4757622 24.2796630859
-58771.535025 29.5540771484
-58893.5942878 34.5758056641
-59015.6535506 38.3546142578
-59137.7128133 40.0498046875
-59259.7720761 39.0753173828
-59381.8313389 35.1750488281
-59503.8906016 28.4593505859
-59625.9498644 19.3970947266
-59748.0091272 8.7646484375
-59870.06839 -2.44165039062
-59992.1276527 -13.1223144531
-60114.1869155 -22.2038574219
-60236.2461783 -28.7683105469
-60358.3054411 -32.1669921875
-60480.3647038 -32.1040039062
-60602.4239666 -28.6818847656
-60724.4832294 -22.4006347656
-60846.5424921 -14.1130371094
-60968.6017549 -4.93603515625
-61090.6610177 3.86547851562
-61212.7202805 11.0180664062
-61334.7795432 15.3786621094
-61456.838806 16.0627441406
-61578.8980688 12.546875
-61700.9573316 4.73010253906
-61823.0165943 -7.04833984375
-61945.0758571 -22.0400390625
-62067.1351199 -39.1628417969
-62189.1943826 -57.1127929688
-62311.2536454 -74.5008544922
-62433.3129082 -89.9968261719
-62555.372171 -102.467895508
-62677.4314337 -111.093261719
-62799.4906965 -115.442626953
-62921.5499593 -115.51184082
-63043.6092221 -111.708251953
-63165.6684848 -104.790527344
-63287.7277476 -95.7690429688
-63409.7870104 -85.7770996094
-63531.8462731 -75.9309082031
-63653.9055359 -67.1917724609
-63775.9647987 -60.2484130859
-63898.0240615 -55.4340820312
-64020.0833242 -52.6877441406
-64142.142587 -51.5628662109
-64264.2018498 -51.2886962891
-64386.2611126 -50.8712158203
-64508.3203753 -49.2275390625
-64630.3796381 -45.3348388672
-64752.4389009 -38.3803710938
-64874.4981636 -27.8896484375
-64996.5574264 -13.8211669922
-65118.6166892 3.38684082031
-65240.675952 22.8244628906
-65362.7352147 43.1746826172
-65484.7944775 62.8284912109
-65606.8537403 80.0406494141
-65728.9130031 93.1103515625
-65850.9722658 100.565429688
-65973.0315286 101.334594727
-66095.0907914 94.8830566406
-66217.1500541 81.3004150391
-66339.2093169 61.3264160156
-66461.2685797 36.3114013672
-66583.3278425 8.11218261719
-66705.3871052 -21.0653076172
-66827.446368 -48.8646240234
-66949.5056308 -72.998046875
-67071.5648935 -91.4636230469
-67193.6241563 -102.739257812
-67315.6834191 -105.933227539
-67437.7426819 -100.874755859
-67559.8019446 -88.1358642578
-67681.8612074 -68.9805908203
-67803.9204702 -45.2463378906
-67925.979733 -19.1693115234
-68048.0389957 6.82897949219
-68170.0982585 30.3728027344
-68292.1575213 49.3566894531
-68414.216784 62.1422119141
-68536.2760468 67.7059326172
-68658.3353096 65.7241210938
-68780.3945724 56.5876464844
-68902.4538351 41.3424072266
-69024.5130979 21.5675048828
-69146.5723607 -0.80029296875
-69268.6316235 -23.6743164062
-69390.6908862 -45.0360107422
-69512.750149 -63.1418457031
-69634.8094118 -76.6945800781
-69756.8686745 -84.9656982422
-69878.9279373 -87.8505859375
-70000.9872001 -85.8571777344
-70123.0464629 -80.0277099609
-70245.1057256 -71.8012695312
-70367.1649884 -62.8371582031
-70489.2242512 -54.8135986328
-70611.283514 -49.2290039062
-70733.3427767 -47.224609375
-70855.4020395 -49.4488525391
-70977.4613023 -55.9786376953
-71099.520565 -66.3067626953
-71221.5798278 -79.3947753906
-71343.6390906 -93.7872314453
-71465.6983534 -107.775268555
-71587.7576161 -119.588867188
-71709.8168789 -127.598876953
-71831.8761417 -130.506835938
-71953.9354045 -127.499389648
-72075.9946672 -118.350708008
-72198.05393 -103.463623047
-72320.1131928 -83.8406982422
-72442.1724555 -60.9896240234
-72564.2317183 -36.7740478516
-72686.2909811 -13.2211914062
-72808.3502439 7.6875
-72930.4095066 24.2274169922
-73052.4687694 35.1124267578
-73174.5280322 39.6352539062
-73296.587295 37.7469482422
-73418.6465577 30.0667724609
-73540.7058205 17.8216552734
-73662.7650833 2.72082519531
-73784.824346 -13.2209472656
-73906.8836088 -27.8953857422
-74028.9428716 -39.3228759766
-74151.0021344 -45.8635253906
-74273.0613971 -46.3952636719
-74395.1206599 -40.4373779297
-74517.1799227 -28.2088623047
-74639.2391855 -10.6149902344
-74761.2984482 10.8393554688
-74883.357711 34.1977539062
-75005.4169738 57.2486572266
-75127.4762365 77.7496337891
-75249.5354993 93.65625
-75371.5947621 103.330566406
-75493.6540249 105.711791992
-75615.7132876 100.425415039
-75737.7725504 87.8262939453
-75859.8318132 68.9653320312
-75981.8910759 45.4876708984
-76103.9503387 19.4697265625
-76226.0096015 -6.78625488281
-76348.0688643 -30.9802246094
-76470.128127 -51.0408935547
-76592.1873898 -65.3283691406
-76714.2466526 -72.7933349609
-76836.3059154 -73.0744628906
-76958.3651781 -66.5280761719
-77080.4244409 -54.1849365234
-77202.4837037 -37.6395263672
-77324.5429664 -18.8854980469
-77446.6022292 -0.112426757812
-77568.661492 16.5153808594
-77690.7207548 29.0728759766
-77812.7800175 36.0632324219
-77934.8392803 36.5617675781
-78056.8985431 30.3001708984
-78178.9578059 17.6844482422
-78301.0170686 -0.251953125
-78423.0763314 -21.9593505859
-78545.1355942 -45.5275878906
-78667.1948569 -68.8754882812
-78789.2541197 -89.9528808594
-78911.3133825 -106.933959961
-79033.3726453 -118.382324219
-79155.431908 -123.374023438
-79277.4911708 -121.567626953
-79399.5504336 -113.213867188
-79521.6096964 -99.1082763672
-79643.6689591 -80.4931640625
-79765.7282219 -58.9211425781
-79887.7874847 -36.0947265625
-80009.8467474 -13.7019042969
-80131.9060102 6.73901367188
-80253.965273 24.0050048828
-80376.0245358 37.2568359375
-80498.0837985 46.0803222656
-80620.1430613 50.4813232422
-80742.2023241 50.8331298828
-80864.2615869 47.7915039062
-80986.3208496 42.1828613281
-81108.3801124 34.8835449219
-81230.4393752 26.7026367188
-81352.4986379 18.2864990234
-81474.5579007 10.0495605469
-81596.6171635 2.14477539062
-81718.6764263 -5.52844238281
-81840.735689 -13.2777099609
-81962.7949518 -21.5404052734
-82084.8542146 -30.7875976562
-82206.9134774 -41.4200439453
-82328.9727401 -53.6710205078
-82451.0320029 -67.5284423828
-82573.0912657 -82.6877441406
-82695.1505284 -98.5422363281
-82817.2097912 -114.214355469
-82939.269054 -128.624389648
-83061.3283168 -140.591796875
-83183.3875795 -148.957519531
-83305.4468423 -152.713989258
-83427.5061051 -151.12902832
-83549.5653679 -143.84777832
-83671.6246306 -130.961914062
-83793.6838934 -113.03503418
-83915.7431562 -91.0814208984
-84037.8024189 -66.4978027344
-84159.8616817 -40.9525146484
-84281.9209445 -16.2434082031
-84403.9802073 5.86193847656
-84526.03947 23.7902832031
-84648.0987328 36.3098144531
-84770.1579956 42.650390625
-84892.2172583 42.5799560547
-85014.2765211 36.431640625
-85136.3357839 25.0759277344
-85258.3950467 9.841796875
-85380.4543094 -7.6083984375
-85502.5135722 -25.4354248047
-85624.572835 -41.7983398438
-85746.6320978 -55.0289306641
-85868.6913605 -63.7902832031
-85990.7506233 -67.2015380859
-86112.8098861 -64.9187011719
-86234.8691488 -57.1600341797
-86356.9284116 -44.6778564453
-86478.9876744 -28.67578125
-86601.0469372 -10.6812744141
-86723.1061999 7.61145019531
-86845.1654627 24.5178222656
-86967.2247255 38.5335693359
-87089.2839883 48.4884033203
-87211.343251 53.6629638672
-87333.4025138 53.8598632812
-87455.4617766 49.4193115234
-87577.5210393 41.1791992188
-87699.5803021 30.3822021484
-87821.6395649 18.5419921875
-87943.6988277 7.27673339844
-88065.7580904 -1.86730957031
-88187.8173532 -7.58740234375
-88309.876616 -8.97265625
-88431.9358788 -5.61511230469
-88553.9951415 2.33154296875
-88676.0544043 14.1495361328
-88798.1136671 28.6119384766
-88920.1729298 44.0920410156
-89042.2321926 58.7165527344
-89164.2914554 70.5477294922
-89286.3507182 77.7767333984
-89408.4099809 78.9117431641
-89530.4692437 72.9390869141
-89652.5285065 59.4437255859
-89774.5877693 38.6771240234
-89896.647032 11.5626220703
-90018.7062948 -20.3594970703
-90140.7655576 -55.0477294922
-90262.8248203 -90.1212158203
-90384.8840831 -123.056762695
-90506.9433459 -151.403198242
-90629.0026087 -172.991699219
-90751.0618714 -186.125610352
-90873.1211342 -189.730712891
-90995.180397 -183.454589844
-91117.2396598 -167.702636719
-91239.2989225 -143.610473633
-91361.3581853 -112.954467773
-91483.4174481 -78.0057373047
-91605.4767108 -41.3448486328
-91727.5359736 -5.64904785156
-91849.5952364 26.5270996094
-91971.6544992 52.9586181641
-92093.7137619 71.9274902344
-92215.7730247 82.3570556641
-92337.8322875 83.8881835938
-92459.8915503 76.8969726562
-92581.950813 62.4488525391
-92704.0100758 42.1962890625
-92826.0693386 18.228515625
-92948.1286013 -7.11181640625
-93070.1878641 -31.4301757812
-93192.2471269 -52.4814453125
-93314.3063897 -68.3549804688
-93436.3656524 -77.626953125
-93558.4249152 -79.4696044922
-93680.484178 -73.7066650391
-93802.5434408 -60.8153076172
-93924.6027035 -41.87109375
-94046.6619663 -18.4476318359
-94168.7212291 7.52416992188
-94290.7804918 33.9230957031
-94412.8397546 58.61328125
-94534.8990174 79.6182861328
-94656.9582802 95.2766113281
-94779.0175429 104.366455078
-94901.0768057 106.192626953
-95023.1360685 100.626953125
-95145.1953312 88.1046142578
-95267.254594 69.5739746094
-95389.3138568 46.4100341797
-95511.3731196 20.2982177734
-95633.4323823 -6.90087890625
-95755.4916451 -33.2947998047
-95877.5509079 -57.0950927734
-95999.6101707 -76.7414550781
-96121.6694334 -91.0001220703
-96243.7286962 -99.0330810547
-96365.787959 -100.43347168
-96487.8472217 -95.2291259766
-96609.9064845 -83.8526611328
-96731.9657473 -67.0872802734
-96854.0250101 -45.9923095703
-96976.0842728 -21.8157958984
-97098.1435356 4.09558105469
-97220.2027984 30.3864746094
-97342.2620612 55.7703857422
-97464.3213239 79.0952148438
-97586.3805867 99.3918457031
-97708.4398495 115.904418945
-97830.4991122 128.104003906
-97952.558375 135.686523438
-98074.6176378 138.560058594
-98196.6769006 136.822753906
-98318.7361633 130.737670898
-98440.7954261 120.706298828
-98562.8546889 107.241943359
-98684.9139517 90.9487304688
-98806.9732144 72.5010986328
-98929.0324772 52.6271972656
-99051.09174 32.0931396484
-99173.1510027 11.6861572266
-99295.2102655 -7.80383300781
-99417.2695283 -25.6085205078
-99539.3287911 -41.0083007812
-99661.3880538 -53.3658447266
-99783.4473166 -62.1602783203
-99905.5065794 -67.0255126953
-100027.565842 -67.7821044922
-100149.625105 -64.4653320312
-100271.684368 -57.341796875
-100393.74363 -46.9104003906
-100515.802893 -33.8891601562
-100637.862156 -19.1807861328
-100759.921419 -3.8232421875
-100881.980682 11.0776367188
-101004.039944 24.4254150391
-101126.099207 35.2156982422
-101248.15847 42.6202392578
-101370.217733 46.0582275391
-101492.276995 45.2551269531
-101614.336258 40.2777099609
-101736.395521 31.541015625
-101858.454784 19.7882080078
-101980.514047 6.03747558594
-102102.573309 -8.49597167969
-102224.632572 -22.4996337891
-102346.691835 -34.6766357422
-102468.751098 -43.8638916016
-102590.81036 -49.1417236328
-102712.869623 -49.927734375
-102834.928886 -46.0439453125
-102956.988149 -37.7506103516
-103079.047411 -25.7406005859
-103201.106674 -11.0954589844
-103323.165937 4.79565429688
-103445.2252 20.3488769531
-103567.284463 33.9204101562
-103689.343725 43.951171875
-103811.402988 49.1103515625
-103933.462251 48.4239501953
-104055.521514 41.3756103516
-104177.580776 27.9710693359
-104299.640039 8.75903320312
-104421.699302 -15.1951904297
-104543.758565 -42.3804931641
-104665.817828 -70.9512939453
-104787.87709 -98.8699951172
-104909.936353 -124.068603516
-105031.995616 -144.615112305
-105154.054879 -158.870117188
-105276.114141 -165.621948242
-105398.173404 -164.186279297
-105520.232667 -154.461547852
-105642.29193 -136.9375
-105764.351192 -112.655395508
-105886.410455 -83.1220703125
-106008.469718 -50.1888427734
-106130.528981 -15.9051513672
-106252.588244 17.6423339844
-106374.647506 48.4868164062
-106496.706769 74.9239501953
-106618.766032 95.626953125
-106740.825295 109.72668457
-106862.884557 116.849121094
-106984.94382 117.110351562
-107107.003083 111.072753906
-107229.062346 99.6656494141
-107351.121609 84.0837402344
-107473.180871 65.6707763672
-107595.240134 45.8024902344
-107717.299397 25.7799072266
-107839.35866 6.74011230469
-107961.417922 -10.4039306641
-108083.477185 -24.9975585938
-108205.536448 -36.6463623047
-108327.595711 -45.1923828125
-108449.654973 -50.6716308594
-108571.714236 -53.2576904297
-108693.773499 -53.2027587891
-108815.832762 -50.7849121094
-108937.892025 -46.2680664062
-109059.951287 -39.8795166016
-109182.01055 -31.8093261719
-109304.069813 -22.2281494141
-109426.129076 -11.3215332031
-109548.188338 0.667114257812
-109670.247601 13.3934326172
-109792.306864 26.3746337891
-109914.366127 38.9699707031
-110036.42539 50.3851318359
-110158.484652 59.7010498047
-110280.543915 65.9324951172
-110402.603178 68.1083984375
-110524.662441 65.3728027344
-110646.721703 57.0897216797
-110768.780966 42.947265625
-110890.840229 23.0402832031
-111012.899492 -2.07165527344
-111134.958754 -31.3497314453
-111257.018017 -63.3037109375
-111379.07728 -96.0714111328
-111501.136543 -127.539306641
-111623.195806 -155.503540039
-111745.255068 -177.853881836
-111867.314331 -192.764648438
-111989.373594 -198.878051758
-112111.432857 -195.45703125
-112233.492119 -182.492431641
-112355.551382 -160.750976562
-112477.610645 -131.755981445
-112599.669908 -97.6971435547
-112721.729171 -61.2734375
-112843.788433 -25.4840087891
-112965.847696 6.62084960938
-113087.906959 32.2055664062
-113209.966222 48.904296875
-113332.025484 55.046875
-113454.084747 49.8294677734
-113576.14401 33.4124755859
-113698.203273 6.93518066406
-113820.262535 -27.5582275391
-113942.321798 -67.2757568359
-114064.381061 -108.907104492
-114186.440324 -148.905151367
-114308.499587 -183.794555664
-114430.558849 -210.48059082
-114552.618112 -226.528564453
-114674.677375 -230.387695312
-114796.736638 -221.538452148
-114918.7959 -200.547241211
-115040.855163 -169.023925781
-115162.914426 -129.483642578
-115284.973689 -85.1264648438
-115407.032952 -39.5526123047
-115529.092214 3.55737304688
-115651.151477 40.7720947266
-115773.21074 69.2111816406
-115895.270003 86.798828125
-116017.329265 92.4393310547
-116139.388528 86.1007080078
-116261.447791 68.7973632812
-116383.507054 42.4781494141
-116505.566316 9.82360839844
-116627.625579 -26.0190429688
-116749.684842 -61.7432861328
-116871.744105 -94.1993408203
-116993.803368 -120.690307617
-117115.86263 -139.217529297
-117237.921893 -148.651977539
-117359.981156 -148.818237305
-117482.040419 -140.479248047
-117604.099681 -125.228027344
-117726.158944 -105.297119141
-117848.218207 -83.3055419922
-117970.27747 -61.9710693359
-118092.336732 -43.8157958984
-118214.395995 -30.8977050781
-118336.455258 -24.5931396484
-118458.514521 -25.4556884766
-118580.573784 -33.1623535156
-118702.633046 -46.5549316406
-118824.692309 -63.7720947266
-118946.751572 -82.4556884766
-119068.810835 -100.013671875
-119190.870097 -113.907714844
-119312.92936 -121.939941406
-119434.988623 -122.505004883
-119557.047886 -114.783325195
-119679.107149 -98.8529052734
-119801.166411 -75.7094726562
-119923.225674 -47.189453125
-120045.284937 -15.8044433594
-120167.3442 15.4964599609
-120289.403462 43.6158447266
-120411.462725 65.6151123047
-120533.521988 79.0130615234
-120655.581251 82.0439453125
-120777.640513 73.8470458984
-120899.699776 54.5718994141
-121021.759039 25.3841552734
-121143.818302 -11.6268310547
-121265.877565 -53.6306152344
-121387.936827 -97.3115234375
-121509.99609 -139.172973633
-121632.055353 -175.859619141
-121754.114616 -204.467529297
-121876.173878 -222.81237793
-121998.233141 -229.626831055
-122120.292404 -224.673095703
-122242.351667 -208.757324219
-122364.41093 -183.64465332
-122486.470192 -151.886962891
-122608.529455 -116.578613281
-122730.588718 -81.0643310547
-122852.647981 -48.6302490234
-122974.707243 -22.2053222656
-123096.766506 -4.10363769531
-123218.825769 4.16943359375
-123340.885032 2.03100585938
-123462.944294 -10.1574707031
-123585.003557 -31.1563720703
-123707.06282 -58.9952392578
-123829.122083 -91.18359375
-123951.181346 -124.962890625
-124073.240608 -157.572265625
-124195.299871 -186.503417969
-124317.359134 -209.717895508
-124439.418397 -225.806518555
-124561.477659 -234.079101562
-124683.536922 -234.577148438
-124805.596185 -228.011352539
-124927.655448 -215.635742188
-125049.714711 -199.073486328
-125171.773973 -180.114868164
-125293.833236 -160.512573242
-125415.892499 -141.794189453
-125537.951762 -125.113891602
-125660.011024 -111.157226562
-125782.070287 -100.107666016
-125904.12955 -91.6759033203
-126026.188813 -85.1864013672
-126148.248075 -79.7077636719
-126270.307338 -74.2124023438
-126392.366601 -67.7414550781
-126514.425864 -59.5590820312
-126636.485127 -49.2724609375
-126758.544389 -36.9091796875
-126880.603652 -22.9345703125
-127002.662915 -8.21569824219
-127124.722178 6.07189941406
-127246.78144 18.5795898438
-127368.840703 27.9459228516
-127490.899966 32.9691162109
-127612.959229 32.7645263672
-127735.018492 26.8930664062
-127857.077754 15.4409179688
-127979.137017 -0.955078125
-128101.19628 -21.1468505859
-128223.255543 -43.5705566406
-128345.314805 -66.3912353516
-128467.374068 -87.6838378906
-128589.433331 -105.626220703
-128711.492594 -118.687744141
-128833.551856 -125.790527344
-128955.611119 -126.425292969
-129077.670382 -120.708496094
-129199.729645 -109.37487793
-129321.788908 -93.7033691406
-129443.84817 -75.384765625
-129565.907433 -56.3455810547
-129687.966696 -38.5434570312
-129810.025959 -23.76171875
-129932.085221 -13.4183349609
-130054.144484 -8.4169921875
-130176.203747 -9.05187988281
-130298.26301 -14.9803466797
-130420.322273 -25.2650146484
-130542.381535 -38.4835205078
-130664.440798 -52.8914794922
-130786.500061 -66.6254882812
-130908.559324 -77.919921875
-131030.618586 -85.3166503906
-131152.677849 -87.8436279297
-131274.737112 -85.1411132812
-131396.796375 -77.5212402344
-131518.855637 -65.9516601562
-131640.9149 -51.9669189453
-131762.974163 -37.5093994141
-131885.033426 -24.7216796875
-132007.092689 -15.7080078125
-132129.151951 -12.2901611328
-132251.211214 -15.7861328125
-132373.270477 -26.8331298828
-132495.32974 -45.2786865234
-132617.389002 -70.1497802734
-132739.448265 -99.7083740234
-132861.507528 -131.590087891
-132983.566791 -163.011962891
-133105.626054 -191.032836914
-133227.685316 -212.838989258
-133349.744579 -226.02746582
-133471.803842 -228.858276367
-133593.863105 -220.450561523
-133715.922367 -200.8984375
-133837.98163 -171.296508789
-133960.040893 -133.669433594
-134082.100156 -90.8095703125
-134204.159418 -46.0384521484
-134326.218681 -2.91259765625
-134448.277944 35.0981445312
-134570.337207 64.927734375
-134692.39647 84.19921875
-134814.455732 91.4453125
-134936.514995 86.2496337891
-135058.574258 69.2869873047
-135180.633521 42.2644042969
-135302.692783 7.76440429688
-135424.752046 -30.9920654297
-135546.811309 -70.4431152344
-135668.870572 -107.013305664
-135790.929835 -137.439941406
-135912.989097 -159.071044922
-136035.04836 -170.100341797
-136157.107623 -169.723754883
-136279.166886 -158.19909668
-136401.226148 -136.807495117
-136523.285411 -107.718383789
-136645.344674 -73.7734375
-136767.403937 -38.2121582031
-136889.463199 -4.36279296875
-137011.522462 24.6674804688
-137133.581725 46.2772216797
-137255.640988 58.6021728516
-137377.700251 60.6721191406
-137499.759513 52.4810791016
-137621.818776 34.9658203125
-137743.878039 9.89636230469
-137865.937302 -20.30859375
-137987.996564 -52.8216552734
-138110.055827 -84.6776123047
-138232.11509 -113.048583984
-138354.174353 -135.497436523
-138476.233616 -150.185546875
-138598.292878 -156.016723633
-138720.352141 -152.705688477
-138842.411404 -140.767211914
-138964.470667 -121.430419922
-139086.529929 -96.4884033203
-139208.589192 -68.1031494141
-139330.648455 -38.5821533203
-139452.707718 -10.1553955078
-139574.76698 15.2313232422
-139696.826243 36.0814208984
-139818.885506 51.4609375
-139940.944769 61.0483398438
-140063.004032 65.1214599609
-140185.063294 64.4835205078
-140307.122557 60.3409423828
-140429.18182 54.1461181641
-140551.241083 47.4229736328
-140673.300345 41.59765625
-140795.359608 37.8447265625
-140917.418871 36.9716796875
-141039.478134 39.3453369141
-141161.537397 44.8712158203
-141283.596659 53.0212402344
-141405.655922 62.9053955078
-141527.715185 73.3801269531
-141649.774448 83.1763916016
-141771.83371 91.0366210938
-141893.892973 95.841796875
-142015.952236 96.7209472656
-142138.011499 93.1273193359
-142260.070761 84.8795166016
-142382.130024 72.1627197266
-142504.189287 55.4948730469
-142626.24855 35.6619873047
-142748.307813 13.6322021484
-142870.367075 -9.53857421875
-142992.426338 -32.8022460938
-143114.485601 -55.1997070312
-143236.544864 -75.9259033203
-143358.604126 -94.3662109375
-143480.663389 -110.110351562
-143602.722652 -122.937988281
-143724.781915 -132.786132812
-143846.841178 -139.703369141
-143968.90044 -143.798095703
-144090.959703 -145.192382812
-144213.018966 -143.986206055
-144335.078229 -140.238037109
-144457.137491 -133.968017578
-144579.196754 -125.176513672
-144701.256017 -113.883422852
-144823.31528 -100.173828125
-144945.374542 -84.2502441406
-145067.433805 -66.4744873047
-145189.493068 -47.3983154297
-145311.552331 -27.7712402344
-145433.611594 -8.52221679688
-145555.670856 9.28723144531
-145677.730119 24.5330810547
-145799.789382 36.1213378906
-145921.848645 43.0905761719
-146043.907907 44.716796875
-146165.96717 40.6064453125
-146288.026433 30.7687988281
-146410.085696 15.6553955078
-146532.144959 -3.83654785156
-146654.204221 -26.4063720703
-146776.263484 -50.4287109375
-146898.322747 -74.0700683594
-147020.38201 -95.4320068359
-147142.441272 -112.705932617
-147264.500535 -124.330078125
-147386.559798 -129.129882812
-147508.619061 -126.427978516
-147630.678323 -116.116943359
-147752.737586 -98.6796875
-147874.796849 -75.1613769531
-147996.856112 -47.0897216797
-148118.915375 -16.3505859375
-148240.974637 14.9656982422
-148363.0339 44.7416992188
-148485.093163 71.0080566406
-148607.152426 92.1082763672
-148729.211688 106.833862305
-148851.270951 114.517944336
-148973.330214 115.079956055
-149095.389477 109.016479492
-149217.44874 97.3409423828
-149339.508002 81.4774169922
-149461.567265 63.1197509766
-149583.626528 44.0704345703
-149705.685791 26.0731201172
-149827.745053 10.6572265625
-149949.804316 -0.993896484375
-150071.863579 -8.13720703125
-150193.922842 -10.5189208984
-150315.982104 -8.37585449219
-150438.041367 -2.39099121094
-150560.10063 6.3935546875
-150682.159893 16.6934814453
-150804.219156 27.1171875
-150926.278418 36.3055419922
-151048.337681 43.0623779297
-151170.396944 46.4645996094
-151292.456207 45.9376220703
-151414.515469 41.2976074219
-151536.574732 32.75
-151658.633995 20.8537597656
-151780.693258 6.45239257812
-151902.752521 -9.41833496094
-152024.811783 -25.6339111328
-152146.871046 -41.0855712891
-152268.930309 -54.7756347656
-152390.989572 -65.8931884766
-152513.048834 -73.8647460938
-152635.108097 -78.3757324219
-152757.16736 -79.3630371094
-152879.226623 -76.9835205078
-153001.285885 -71.5625
-153123.345148 -63.5321044922
-153245.404411 -53.3648681641
-153367.463674 -41.5177001953
-153489.522937 -28.3852539062
-153611.582199 -14.2744140625
-153733.641462 0.60107421875
-153855.700725 16.1071777344
-153977.759988 32.1552734375
-154099.81925 48.6623535156
-154221.878513 65.5021972656
-154343.937776 82.46484375
-154465.997039 99.2248535156
-154588.056302 115.329711914
-154710.115564 130.208984375
-154832.174827 143.205688477
-154954.23409 153.629394531
-155076.293353 160.824951172
-155198.352615 164.249145508
-155320.411878 163.546875
-155442.471141 158.6171875
-155564.530404 149.660400391
-155686.589666 137.197387695
-155808.648929 122.058959961
-155930.708192 105.340454102
-156052.767455 88.326171875
-156174.826718 72.3883056641
-156296.88598 58.8690185547
-156418.945243 48.9567871094
-156541.004506 43.5703125
-156663.063769 43.2598876953
-156785.123031 48.1391601562
-156907.182294 57.8558349609
-157029.241557 71.603515625
-157151.30082 88.1772460938
-157273.360083 106.070068359
-157395.419345 123.599121094
-157517.478608 139.054077148
-157639.537871 150.851806641
-157761.597134 157.683349609
-157883.656396 158.639160156
-158005.715659 153.300170898
-158127.774922 141.784179688
-158249.834185 124.745483398
-158371.893447 103.322753906
-158493.95271 79.0437011719
-158616.011973 53.6910400391
-158738.071236 29.146484375
-158860.130499 7.22277832031
-158982.189761 -10.4965820312
-159104.249024 -22.7982177734
-159226.308287 -28.9439697266
-159348.36755 -28.7327880859
-159470.426812 -22.5131835938
-159592.486075 -11.14453125
-159714.545338 4.08813476562
-159836.604601 21.5958251953
-159958.663864 39.6359863281
-160080.723126 56.4714355469
-160202.782389 70.5284423828
-160324.841652 80.533203125
-160446.900915 85.6199951172
-160568.960177 85.3959960938
-160691.01944 79.9608154297
-160813.078703 69.8790283203
-160935.137966 56.1082763672
-161057.197228 39.8931884766
-161179.256491 22.6334228516
-161301.315754 5.74133300781
-161423.375017 -9.49670410156
-161545.43428 -22.0438232422
-161667.493542 -31.2062988281
-161789.552805 -36.6923828125
-161911.612068 -38.62890625
-162033.671331 -37.5368652344
-162155.730593 -34.2672119141
-162277.789856 -29.9086914062
-162399.849119 -25.6710205078
-162521.908382 -22.7625732422
-162643.967645 -22.2690429688
-162766.026907 -25.0479736328
-162888.08617 -31.6468505859
-163010.145433 -42.2536621094
-163132.204696 -56.6817626953
-163254.263958 -74.3902587891
-163376.323221 -94.5356445312
-163498.382484 -116.048950195
-163620.441747 -137.729736328
-163742.501009 -158.346923828
-163864.560272 -176.737426758
-163986.619535 -191.893188477
-164108.678798 -203.028198242
-164230.738061 -209.623168945
-164352.797323 -211.443847656
-164474.856586 -208.534545898
-164596.915849 -201.189086914
-164718.975112 -189.90625
-164841.034374 -175.334228516
-164963.093637 -158.212524414
-165085.1529 -139.31640625
-165207.212163 -119.41027832
-165329.271425 -99.2136230469
-165451.330688 -79.3806152344
-165573.389951 -60.4924316406
-165695.449214 -43.060546875
-165817.508477 -27.5384521484
-165939.567739 -14.3334960938
-166061.627002 -3.818359375
-166183.686265 3.66589355469
-166305.745528 7.81530761719
-166427.80479 8.37841796875
-166549.864053 5.18273925781
-166671.923316 -1.83178710938
-166793.982579 -12.5786132812
-166916.041842 -26.7906494141
-167038.101104 -43.9969482422
-167160.160367 -63.5137939453
-167282.21963 -84.4543457031
-167404.278893 -105.759765625
-167526.338155 -126.252197266
-167648.397418 -144.70715332
-167770.456681 -159.940673828
-167892.515944 -170.902099609
-168014.575206 -176.768066406
-168136.634469 -177.023071289
-168258.693732 -171.521118164
-168380.752995 -160.520996094
-168502.812258 -144.685424805
-168624.87152 -125.046875
-168746.930783 -102.937744141
-168868.990046 -79.8895263672
-168991.049309 -57.5101318359
-169113.108571 -37.3493652344
-169235.167834 -20.7635498047
-169357.227097 -8.7939453125
-169479.28636 -2.06994628906
-169601.345623 -0.747802734375
-169723.404885 -4.49194335938
-169845.464148 -12.5018310547
-169967.523411 -23.5837402344
-170089.582674 -36.2624511719
-170211.641936 -48.9217529297
-170333.701199 -59.9621582031
-170455.760462 -67.9621582031
-170577.819725 -71.8233642578
-170699.878987 -70.8905029297
-170821.93825 -65.0285644531
-170943.997513 -54.6528320312
-171066.056776 -40.7030029297
-171188.116039 -24.5668945312
-171310.175301 -7.95520019531
-171432.234564 7.25708007812
-171554.293827 19.2136230469
-171676.35309 26.2615966797
-171798.412352 27.1242675781
-171920.471615 21.0440673828
-172042.530878 7.87866210938
-172164.590141 -11.8562011719
-172286.649404 -37.0081787109
-172408.708666 -65.8662109375
-172530.767929 -96.2967529297
-172652.827192 -125.922119141
-172774.886455 -152.326293945
-172896.945717 -173.26965332
-173019.00498 -186.893310547
-173141.064243 -191.892089844
-173263.123506 -187.641357422
-173385.182768 -174.263183594
-173507.242031 -152.626464844
-173629.301294 -124.278930664
-173751.360557 -91.3154296875
-173873.41982 -56.1968994141
-173995.479082 -21.5323486328
-174117.538345 10.1531982422
-174239.597608 36.6450195312
-174361.656871 56.2374267578
-174483.716133 67.8862304688
-174605.775396 71.3006591797
-174727.834659 66.9654541016
-174849.893922 56.0888671875
-174971.953185 40.4844970703
-175094.012447 22.3931884766
-175216.07171 4.26428222656
-175338.130973 -11.4849853516
-175460.190236 -22.708984375
-175582.249498 -27.7491455078
-175704.308761 -25.6057128906
-175826.368024 -16.0487060547
-175948.427287 0.34375
-176070.486549 22.2232666016
-176192.545812 47.5827636719
-176314.605075 73.9322509766
-176436.664338 98.5241699219
-176558.723601 118.606079102
-176680.782863 131.678955078
-176802.842126 135.737548828
-176924.901389 129.468017578
-177046.960652 112.387939453
-177169.019914 84.9116210938
-177291.079177 48.3367919922
-177413.13844 4.75146484375
-177535.197703 -43.1317138672
-177657.256966 -92.1958007812
-177779.316228 -139.180053711
-177901.375491 -180.951782227
-178023.434754 -214.770751953
-178145.494017 -238.517456055
-178267.553279 -250.868164062
-178389.612542 -251.397460938
-178511.671805 -240.604614258
-178633.731068 -219.85546875
-178755.79033 -191.249145508
-178877.849593 -157.42199707
-178999.908856 -121.305541992
-179121.968119 -85.8603515625
-179244.027382 -53.8122558594
-179366.086644 -27.4143066406
-179488.145907 -8.25463867188
-179610.20517 2.86962890625
-179732.264433 6.00476074219
-179854.323695 2.00939941406
-179976.382958 -7.54760742188
-180098.442221 -20.5627441406
-180220.501484 -34.6168212891
-180342.560747 -47.2263183594
-180464.620009 -56.0981445312
-180586.679272 -59.3648681641
-180708.738535 -55.7795410156
-180830.797798 -44.8479003906
-180952.85706 -26.8901367188
-181074.916323 -3.02160644531
-181196.975586 24.9427490234
-181319.034849 54.6538085938
-181441.094111 83.4462890625
-181563.153374 108.590576172
-181685.212637 127.554443359
-181807.2719 138.249633789
-181929.331163 139.241333008
-182051.390425 129.89855957
-182173.449688 110.472412109
-182295.508951 82.0952148438
-182417.568214 46.6959228516
-182539.627476 6.84301757812
-182661.686739 -34.4733886719
-182783.746002 -74.1010742188
-182905.805265 -109.003417969
-183027.864528 -136.529907227
-183149.92379 -154.655151367
-183271.983053 -162.165161133
-183394.042316 -158.772705078
-183516.101579 -145.152099609
-183638.160841 -122.888916016
-183760.220104 -94.3489990234
-183882.279367 -62.478515625
-184004.33863 -30.5506591797
-184126.397892 -1.88305664062
-184248.457155 20.4498291016
-184370.516418 33.8858642578
-184492.575681 36.5991210938
-184614.634944 27.6633300781
-184736.694206 7.1357421875
-184858.753469 -23.9403076172
-184980.812732 -63.6201171875
-185102.871995 -109.215332031
-185224.931257 -157.516723633
-185346.99052 -205.058349609
-185469.049783 -248.403442383
-185591.109046 -284.423461914
-185713.168309 -310.550292969
-185835.227571 -324.977783203
-185957.286834 -326.798339844
-186079.346097 -316.060424805
-186201.40536 -293.748291016
-186323.464622 -261.680664062
-186445.523885 -222.344848633
-186567.583148 -178.677124023
-186689.642411 -133.811035156
-186811.701673 -90.8166503906
-186933.760936 -52.4509277344
-187055.820199 -20.9437255859
-187177.879462 2.16613769531
-187299.938725 16.1304931641
-187421.997987 21.0178222656
-187544.05725 17.6717529297
-187666.116513 7.59936523438
-187788.175776 -7.19091796875
-187910.235038 -24.3935546875
-188032.294301 -41.6257324219
-188154.353564 -56.6486816406
-188276.412827 -67.5676269531
-188398.47209 -72.9927978516
-188520.531352 -72.1508789062
-188642.590615 -64.9338378906
-188764.649878 -51.8874511719
-188886.709141 -34.1379394531
-189008.768403 -13.2667236328
-189130.827666 8.85290527344
-189252.886929 30.2440185547
-189374.946192 49.0179443359
-189497.005454 63.5554199219
-189619.064717 72.6585693359
-189741.12398 75.6600341797
-189863.183243 72.4820556641
-189985.242506 63.6374511719
-190107.301768 50.1778564453
-190229.361031 33.58984375
-190351.420294 15.6536865234
-190473.479557 -1.72619628906
-190595.538819 -16.6989746094
-190717.598082 -27.6407470703
-190839.657345 -33.3049316406
-190961.716608 -32.9392089844
-191083.775871 -26.3560791016
-191205.835133 -13.9528808594
-191327.894396 3.32189941406
-191449.953659 24.0501708984
-191572.012922 46.4671630859
-191694.072184 68.6164550781
-191816.131447 88.5197753906
-191938.19071 104.350341797
-192060.249973 114.58996582
-192182.309235 118.162109375
-192304.368498 114.525024414
-192426.427761 103.719482422
-192548.487024 86.3670654297
-192670.546287 63.6181640625
-192792.605549 37.0589599609
-192914.664812 8.57885742188
-193036.724075 -19.7833251953
-193158.783338 -46.0056152344
-193280.8426 -68.2467041016
-193402.901863 -84.9912109375
-193524.961126 -95.1693115234
-193647.020389 -98.2370605469
-193769.079652 -94.2132568359
-193891.138914 -83.6712646484
-194013.198177 -67.685546875
-194135.25744 -47.7395019531
-194257.316703 -25.6025390625
-194379.375965 -3.18688964844
-194501.435228 17.6037597656
-194623.494491 35.0220947266
-194745.553754 47.6070556641
-194867.613016 54.2902832031
-194989.672279 54.4671630859
-195111.731542 48.0297851562
-195233.790805 35.3609619141
-195355.850068 17.2882080078
-195477.90933 -4.99255371094
-195599.968593 -30.0223388672
-195722.027856 -56.1976318359
-195844.087119 -81.8981933594
-195966.146381 -105.608886719
-196088.205644 -126.029174805
-196210.264907 -142.161132812
-196332.32417 -153.368896484
-196454.383433 -159.407714844
-196576.442695 -160.422363281
-196698.501958 -156.913452148
-196820.561221 -149.6796875
-196942.620484 -139.740234375
-197064.679746 -128.243530273
-197186.739009 -116.373413086
-197308.798272 -105.256958008
-197430.857535 -95.8833007812
-197552.916797 -89.0383300781
-197674.97606 -85.2603759766
-197797.035323 -84.81640625
-197919.094586 -87.7012939453
-198041.153849 -93.6574707031
-198163.213111 -102.212158203
-198285.272374 -112.725708008
-198407.331637 -124.44921875
-198529.3909 -136.582519531
-198651.450162 -148.331298828
-198773.509425 -158.955322266
-198895.568688 -167.808105469
-199017.627951 -174.364868164
-199139.687214 -178.236816406
-199261.746476 -179.174926758
-199383.805739 -177.064331055
-199505.865002 -171.910766602
-199627.924265 -163.822387695
-199749.983527 -152.990234375
-199872.04279 -139.669433594
-199994.102053 -124.16394043
-200116.161316 -106.812866211
-200238.220578 -87.9832763672
-200360.279841 -68.0655517578
-200482.339104 -47.4699707031
-200604.398367 -26.626953125
-200726.45763 -5.982421875
-200848.516892 14.0061035156
-200970.576155 32.8790283203
-201092.635418 50.1883544922
-201214.694681 65.5147705078
-201336.753943 78.4898681641
-201458.813206 88.8179931641
-201580.872469 96.2983398438
-201702.931732 100.844482422
-201824.990995 102.497558594
-201947.050257 101.431762695
-202069.10952 97.9515380859
-202191.168783 92.4768066406
-202313.228046 85.5203857422
-202435.287308 77.65625
-202557.346571 69.48046875
-202679.405834 61.5709228516
-202801.465097 54.4466552734
-202923.524359 48.5310058594
-203045.583622 44.1221923828
-203167.642885 41.3751220703
-203289.702148 40.2947998047
-203411.761411 40.7423095703
-203533.820673 42.4553222656
-203655.879936 45.0764160156
-203777.939199 48.1920166016
-203899.998462 51.3742675781
-204022.057724 54.2225341797
-204144.116987 56.4029541016
-204266.17625 57.6772460938
-204388.235513 57.9240722656
-204510.294776 57.1435546875
-204632.354038 55.4532470703
-204754.413301 53.0671386719
-204876.472564 50.2680664062
-204998.531827 47.3701171875
-205120.591089 44.6800537109
-205242.650352 42.4582519531
-205364.709615 40.8864746094
-205486.768878 40.0433349609
-205608.82814 39.8924560547
-205730.887403 40.2828369141
-205852.946666 40.9627685547
-205975.005929 41.6046142578
-206097.065192 41.8395996094
-206219.124454 41.2966308594
-206341.183717 39.6422119141
-206463.24298 36.6186523438
-206585.302243 32.0710449219
-206707.361505 25.9676513672
-206829.420768 18.4057617188
-206951.480031 9.60400390625
-207073.539294 -0.116577148438
-207195.598557 -10.3630371094
-207317.657819 -20.7069091797
-207439.717082 -30.7235107422
-207561.776345 -40.0307617188
-207683.835608 -48.3208007812
-207805.89487 -55.3842773438
-207927.954133 -61.1224365234
-208050.013396 -65.5458984375
-208172.072659 -68.7626953125
-208294.131921 -70.9555664062
-208416.191184 -72.3522949219
-208538.250447 -73.1923828125
-208660.30971 -73.6944580078
-208782.368973 -74.0300292969
-208904.428235 -74.3032226562
-209026.487498 -74.5435791016
-209148.546761 -74.7093505859
-209270.606024 -74.7015380859
-209392.665286 -74.3883056641
-209514.724549 -73.6326904297
-209636.783812 -72.3248291016
-209758.843075 -70.4086914062
-209880.902338 -67.9022216797
-210002.9616 -64.9068603516
-210125.020863 -61.6030273438
-210247.080126 -58.2333984375
-210369.139389 -55.0714111328
-210491.198651 -52.3828125
-210613.257914 -50.3797607422
-210735.317177 -49.1785888672
-210857.37644 -48.7596435547
-210979.435702 -48.9458007812
-211101.494965 -49.3924560547
-211223.554228 -49.6013183594
-211345.613491 -48.9544677734
-211467.672754 -46.7679443359
-211589.732016 -42.3615722656
-211711.791279 -35.1390380859
-211833.850542 -24.6683349609
-211955.909805 -10.7561035156
-212077.969067 6.49304199219
-212200.02833 26.6433105469
-212322.087593 48.9216308594
-212444.146856 72.2456054688
-212566.206118 95.2868652344
-212688.265381 116.560424805
-212810.324644 134.541992188
-212932.383907 147.796386719
-213054.44317 155.109741211
-213176.502432 155.611816406
-213298.561695 148.876342773
-213420.620958 134.987426758
-213542.680221 114.565917969
-213664.739483 88.7471923828
-213786.798746 59.1160888672
-213908.858009 27.5948486328
-214030.917272 -3.7001953125
-214152.976535 -32.6276855469
-214275.035797 -57.1960449219
-214397.09506 -75.7326660156
-214519.154323 -87.0308837891
-214641.213586 -90.4573974609
-214763.272848 -86.0147705078
-214885.332111 -74.3481445312
-215007.391374 -56.6964111328
-215129.450637 -34.7891845703
-215251.509899 -10.701171875
-215373.569162 13.3260498047
-215495.628425 35.0784912109
-215617.687688 52.5614013672
-215739.746951 64.171875
-215861.806213 68.8375244141
-215983.865476 66.1044921875
-216105.924739 56.1715087891
-216227.984002 39.8635253906
-216350.043264 18.5480957031
-216472.102527 -5.99523925781
-216594.16179 -31.7448730469
-216716.221053 -56.6241455078
-216838.280316 -78.6928710938
-216960.339578 -96.3226318359
-217082.398841 -108.33996582
-217204.458104 -114.124267578
-217326.517367 -113.652099609
-217448.576629 -107.483276367
-217570.635892 -96.6934814453
-217692.695155 -82.7557373047
-217814.754418 -67.3905029297
-217936.81368 -52.3913574219
-218058.872943 -39.4508056641
-218180.932206 -29.9978027344
-218302.991469 -25.06640625
-218425.050732 -25.2054443359
-218547.109994 -30.4390869141
-218669.169257 -40.2797851562
-218791.22852 -53.7905273438
-218913.287783 -69.6925048828
-219035.347045 -86.5003662109
-219157.406308 -102.677490234
-219279.465571 -116.789550781
-219401.524834 -127.643798828
-219523.584097 -134.399414062
-219645.643359 -136.639892578
-219767.702622 -134.396850586
-219889.761885 -128.130981445
-220011.821148 -118.666137695
-220133.88041 -107.091430664
-220255.939673 -94.6363525391
-220377.998936 -82.5391845703
-220500.058199 -71.9173583984
-220622.117461 -63.6573486328
-220744.176724 -58.3327636719
-220866.235987 -56.1613769531
-220988.29525 -57.0003662109
-221110.354513 -60.3843994141
-221232.413775 -65.5964355469
-221354.473038 -71.7637939453
-221476.532301 -77.9698486328
-221598.591564 -83.3654785156
-221720.650826 -87.2672119141
-221842.710089 -89.2349853516
-221964.769352 -89.1151123047
-222086.828615 -87.0487060547
-222208.887878 -83.4416503906
-222330.94714 -78.9027099609
-222453.006403 -74.1541748047
-222575.065666 -69.9298095703
-222697.124929 -66.8687744141
-222819.184191 -65.4196777344
-222941.243454 -65.7679443359
-223063.302717 -67.7922363281
-223185.36198 -71.0604248047
-223307.421242 -74.8616943359
-223429.480505 -78.2763671875
-223551.539768 -80.2740478516
-223673.599031 -79.8305664062
-223795.658294 -76.0504150391
-223917.717556 -68.2838134766
-224039.776819 -56.2204589844
-224161.836082 -39.9534912109
-224283.895345 -20.0030517578
-224405.954607 2.70349121094
-224528.01387 26.8955078125
-224650.073133 51.0582275391
-224772.132396 73.5639648438
-224894.191659 92.8172607422
-225016.250921 107.402709961
-225138.310184 116.220458984
-225260.369447 118.595825195
-225382.42871 114.350830078
-225504.487972 103.83215332
-225626.547235 87.8912353516
-225748.606498 67.8177490234
-225870.665761 45.2336425781
-225992.725023 21.9578857422
-226114.784286 -0.146606445312
-226236.843549 -19.3283691406
-226358.902812 -34.0904541016
-226480.962075 -43.3088378906
-226603.021337 -46.3159179688
-226725.0806 -42.9418945312
-226847.139863 -33.5104980469
-226969.199126 -18.7941894531
-227091.258388 0.0687255859375
-227213.317651 21.6838378906
-227335.376914 44.5252685547
-227457.436177 67.0638427734
-227579.49544 87.8859863281
-227701.554702 105.792236328
-227823.613965 119.867553711
-227945.673228 129.519287109
-228067.732491 134.481445312
-228189.791753 134.787841797
-228311.851016 130.720336914
-228433.910279 122.740234375
-228555.969542 111.41418457
-228678.028804 97.3404541016
-228800.088067 81.0882568359
-228922.14733 63.1551513672
-229044.206593 43.9460449219
-229166.265856 23.7752685547
-229288.325118 2.89001464844
-229410.384381 -18.4912109375
-229532.443644 -40.1325683594
-229654.502907 -61.7329101562
-229776.562169 -82.8869628906
-229898.621432 -103.063476562
-230020.680695 -121.602539062
-230142.739958 -137.737304688
-230264.799221 -150.639038086
-230386.858483 -159.482177734
-230508.917746 -163.522705078
-230630.977009 -162.180175781
-230753.036272 -155.11706543
-230875.095534 -142.303344727
-230997.154797 -124.056518555
-231119.21406 -101.054931641
-231241.273323 -74.3171386719
-231363.332585 -45.1477050781
-231485.391848 -15.0552978516
-231607.451111 14.3531494141
-231729.510374 41.4909667969
-231851.569637 64.9125976562
-231973.628899 83.4250488281
-232095.688162 96.1788330078
-232217.747425 102.730102539
-232339.806688 103.067504883
-232461.86595 97.5992431641
-232583.925213 87.1052246094
-232705.984476 72.6553955078
-232828.043739 55.5041503906
-232950.103002 36.9719238281
-233072.162264 18.3247070312
-233194.221527 0.6630859375
-233316.28079 -15.1666259766
-233438.340053 -28.6324462891
-233560.399315 -39.5424804688
-233682.458578 -48.0329589844
-233804.517841 -54.5233154297
-233926.577104 -59.6417236328
-234048.636366 -64.1319580078
-234170.695629 -68.7490234375
-234292.754892 -74.1591796875
-234414.814155 -80.8507080078
-234536.873418 -89.0681152344
-234658.93268 -98.7751464844
-234780.991943 -109.651000977
-234903.051206 -121.11706543
-235025.110469 -132.394897461
-235147.169731 -142.58581543
-235269.228994 -150.761962891
-235391.288257 -156.063720703
-235513.34752 -157.787231445
-235635.406783 -155.45703125
-235757.466045 -148.873413086
-235879.525308 -138.133056641
-236001.584571 -123.617797852
-236123.643834 -105.957885742
-236245.703096 -85.9697265625
-236367.762359 -64.5799560547
-236489.821622 -42.7415771484
-236611.880885 -21.3533935547
-236733.940147 -1.18884277344
-236855.99941 17.1547851562
-236978.058673 33.2857666016
-237100.117936 47.0218505859
-237222.177199 58.3697509766
-237344.236461 67.4858398438
-237466.295724 74.6228027344
-237588.354987 80.0686035156
-237710.41425 84.0889892578
-237832.473512 86.8797607422
-237954.532775 88.5336914062
-238076.592038 89.0290527344
-238198.651301 88.2379150391
-238320.710564 85.9572753906
-238442.769826 81.9538574219
-238564.829089 76.0196533203
-238686.888352 68.0296630859
-238808.947615 57.9938964844
-238931.006877 46.0947265625
-239053.06614 32.7055664062
-239175.125403 18.3854980469
-239297.184666 3.8486328125
-239419.243928 -10.087890625
-239541.303191 -22.5745849609
-239663.362454 -32.8096923828
-239785.421717 -40.1214599609
-239907.48098 -44.0417480469
-240029.540242 -44.36328125
-240151.599505 -41.1722412109
-240273.658768 -34.8511962891
-240395.718031 -26.0520019531
-240517.777293 -15.6396484375
-240639.836556 -4.61010742188
-240761.895819 6.00476074219
-240883.955082 15.2415771484
-241006.014345 22.3023681641
-241128.073607 26.6373291016
-241250.13287 28.0009765625
-241372.192133 26.4787597656
-241494.251396 22.4752197266
-241616.310658 16.6689453125
-241738.369921 9.9365234375
-241860.429184 3.251953125
-241982.488447 -2.423828125
-242104.547709 -6.25744628906
-242226.606972 -7.64196777344
-242348.666235 -6.27453613281
-242470.725498 -2.20031738281
-242592.784761 4.18237304688
-242714.844023 12.1564941406
-242836.903286 20.7598876953
-242958.962549 28.8876953125
-243081.021812 35.4163818359
-243203.081074 39.3345947266
-243325.140337 39.8669433594
-243447.1996 36.5770263672
-243569.258863 29.4372558594
-243691.318126 18.8576660156
-243813.377388 5.66748046875
-243935.436651 -8.94921875
-244057.495914 -23.5594482422
-244179.555177 -36.6168212891
-244301.614439 -46.6182861328
-244423.673702 -52.2608642578
-244545.732965 -52.5859375
-244667.792228 -47.0944824219
-244789.85149 -35.8200683594
-244911.910753 -19.3509521484
-245033.970016 1.20202636719
-245156.029279 24.2907714844
-245278.088542 48.0606689453
-245400.147804 70.5167236328
-245522.207067 89.7077636719
-245644.26633 103.910644531
-245766.325593 111.797607422
-245888.384855 112.570068359
-246010.444118 106.043823242
-246132.503381 92.6765136719
-246254.562644 73.5346679688
-246376.621907 50.2026367188
-246498.681169 24.6395263672
-246620.740432 -1.0
-246742.799695 -24.56640625
-246864.858958 -44.1170654297
-246986.91822 -58.0986328125
-247108.977483 -65.4959716797
-247231.036746 -65.9278564453
-247353.096009 -59.6840820312
-247475.155271 -47.6971435547
-247597.214534 -31.4537353516
-247719.273797 -12.8505859375
-247841.33306 5.98864746094
-247963.392323 22.9177246094
-248085.451585 35.9772949219
-248207.510848 43.5850830078
-248329.570111 44.6909179688
-248451.629374 38.8814697266
-248573.688636 26.4223632812
-248695.747899 8.23742675781
-248817.807162 -14.1783447266
-248939.866425 -38.8994140625
-249061.925688 -63.7515869141
-249183.98495 -86.5209960938
-249306.044213 -105.166015625
-249428.103476 -118.014526367
-249550.162739 -123.927978516
-249672.222001 -122.414672852
-249794.281264 -113.683349609
-249916.340527 -98.6326904297
-250038.39979 -78.7733154297
-250160.459052 -56.0948486328
-250282.518315 -32.8869628906
-250404.577578 -11.5310058594
-250526.636841 5.716796875
-250648.696104 16.9348144531
-250770.755366 20.7130126953
-250892.814629 16.2883300781
-251014.873892 3.62145996094
-251136.933155 -16.5885009766
-251258.992417 -42.9560546875
-251381.05168 -73.5183105469
-251503.110943 -105.895141602
-251625.170206 -137.485107422
-251747.229469 -165.679443359
-251869.288731 -188.074951172
-251991.347994 -202.670532227
-252113.407257 -208.02722168
-252235.46652 -203.382202148
-252357.525782 -188.706420898
-252479.585045 -164.701538086
-252601.644308 -132.739624023
-252723.703571 -94.7508544922
-252845.762833 -53.0688476562
-252967.822096 -10.2484130859
-253089.881359 31.1279296875
-253211.940622 68.6403808594
-253333.999885 100.205200195
-253456.059147 124.212768555
-253578.11841 139.627197266
-253700.177673 146.036743164
-253822.236936 143.655883789
-253944.296198 133.278076172
-254066.355461 116.189697266
-254188.414724 94.0500488281
-254310.473987 68.7508544922
-254432.53325 42.2666015625
-254554.592512 16.5083007812
-254676.651775 -6.80883789062
-254798.711038 -26.2740478516
-254920.770301 -40.8572998047
-255042.829563 -49.955078125
-255164.888826 -53.3969726562
-255286.948089 -51.4228515625
-255409.007352 -44.6282958984
-255531.066614 -33.8916015625
-255653.125877 -20.2843017578
-255775.18514 -4.9775390625
-255897.244403 10.8505859375
-256019.303666 26.0972900391
-256141.362928 39.8026123047
-256263.422191 51.1990966797
-256385.481454 59.7398681641
-256507.540717 65.1081542969
-256629.599979 67.2067871094
-256751.659242 66.1343994141
-256873.718505 62.150390625
-256995.777768 55.6334228516
-257117.837031 47.0406494141
-257239.896293 36.8682861328
-257361.955556 25.6187744141
-257484.014819 13.7762451172
-257606.074082 1.79040527344
-257728.133344 -9.93041992188
-257850.192607 -21.0202636719
-257972.25187 -31.1507568359
-258094.311133 -40.0256347656
-258216.370395 -47.3764648438
-258338.429658 -52.9592285156
-258460.488921 -56.5589599609
-258582.548184 -57.9981689453
-258704.607447 -57.1512451172
-258826.666709 -53.9620361328
-258948.725972 -48.4647216797
-259070.785235 -40.8020019531
-259192.844498 -31.2397460938
-259314.90376 -20.1728515625
-259436.963023 -8.12255859375
-259559.022286 4.28015136719
-259681.081549 16.3232421875
-259803.140811 27.2528076172
-259925.200074 36.3237304688
-260047.259337 42.8552246094
-260169.3186 46.2888183594
-260291.377863 46.2408447266
-260413.437125 42.5469970703
-260535.496388 35.2922363281
-260657.555651 24.8218994141
-260779.614914 11.7331542969
-260901.674176 -3.15783691406
-261023.733439 -18.8664550781
-261145.792702 -34.3094482422
-261267.851965 -48.3854980469
-261389.911228 -60.0627441406
-261511.97049 -68.4622802734
-261634.029753 -72.9337158203
-261756.089016 -73.1124267578
-261878.148279 -68.9532470703
-262000.207541 -60.7388916016
-262122.266804 -49.0572509766
-262244.326067 -34.7524414062
-262366.38533 -18.8513183594
-262488.444592 -2.47216796875
-262610.503855 13.2758789062
-262732.563118 27.3944091797
-262854.622381 39.0858154297
-262976.681644 47.8259277344
-263098.740906 53.4104003906
-263220.800169 55.9677734375
-263342.859432 55.9396972656
-263464.918695 54.0297851562
-263586.977957 51.1209716797
-263709.03722 48.1750488281
-263831.096483 46.1207275391
-263953.155746 45.7425537109
-264075.215009 47.5816650391
-264197.274271 51.861328125
-264319.333534 58.4438476562
-264441.392797 66.8255615234
-264563.45206 76.1737060547
-264685.511322 85.3994140625
-264807.570585 93.263671875
-264929.629848 98.5072021484
-265051.689111 99.9890136719
-265173.748373 96.8197021484
-265295.807636 88.4798583984
-265417.866899 74.9031982422
-265539.926162 56.5205078125
-265661.985425 34.2542724609
-265784.044687 9.46240234375
-265906.10395 -16.1634521484
-266028.163213 -40.7407226562
-266150.222476 -62.3634033203
-266272.281738 -79.2821044922
-266394.341001 -90.0766601562
-266516.400264 -93.8045654297
-266638.459527 -90.1112060547
-266760.51879 -79.2861328125
-266882.578052 -62.259765625
-267004.637315 -40.5383300781
-267126.696578 -16.0809326172
-267248.755841 8.87280273438
-267370.815103 32.0075683594
-267492.874366 51.1507568359
-267614.933629 64.486328125
-267736.992892 70.7403564453
-267859.052154 69.3205566406
-267981.111417 60.3940429688
-268103.17068 44.8968505859
-268225.229943 24.4669189453
-268347.289206 1.31091308594
-268469.348468 -21.9891357422
-268591.407731 -42.7097167969
-268713.466994 -58.2395019531
-268835.526257 -66.3294677734
-268957.585519 -65.3160400391
-269079.644782 -54.294921875
-269201.704045 -33.2277832031
-269323.763308 -2.97351074219
-269445.822571 34.7655029297
-269567.881833 77.5720214844
-269689.941096 122.510742188
-269812.000359 166.375
-269934.059622 205.958862305
-270056.118884 238.332519531
-270178.178147 261.092651367
-270300.23741 272.567504883
-270422.296673 271.955688477
-270544.355935 259.38684082
-270666.415198 235.899291992
-270788.474461 203.337402344
-270910.533724 164.179443359
-271032.592987 121.311035156
-271154.652249 77.7697753906
-271276.711512 36.4807128906
-271398.770775 0.012451171875
-271520.830038 -29.6273193359
-271642.8893 -51.1370849609
-271764.948563 -63.9946289062
-271887.007826 -68.4549560547
-272009.067089 -65.474609375
-272131.126352 -56.5723876953
-272253.185614 -43.6423339844
-272375.244877 -28.7407226562
-272497.30414 -13.8676757812
-272619.363403 -0.76611328125
-272741.422665 9.23999023438
-272863.481928 15.3558349609
-272985.541191 17.3619384766
-273107.600454 15.5961914062
-273229.659716 10.8742675781
-273351.718979 4.36059570312
-273473.778242 -2.5947265625
-273595.837505 -8.63562011719
-273717.896768 -12.5709228516
-273839.95603 -13.5244140625
-273962.015293 -11.0413818359
-274084.074556 -5.14294433594
-274206.133819 3.67504882812
-274328.193081 14.5032958984
-274450.252344 26.1257324219
-274572.311607 37.1636962891
-274694.37087 46.2393798828
-274816.430133 52.1402587891
-274938.489395 53.9636230469
-275060.548658 51.2265625
-275182.607921 43.9295654297
-275304.667184 32.5634765625
-275426.726446 18.0634765625
-275548.785709 1.70971679688
-275670.844972 -15.0087890625
-275792.904235 -30.5555419922
-275914.963497 -43.5126953125
-276037.02276 -52.7348632812
-276159.082023 -57.4715576172
-276281.141286 -57.4468994141
-276403.200549 -52.8840332031
-276525.259811 -44.4739990234
-276647.319074 -33.2915039062
-276769.378337 -20.6678466797
-276891.4376 -8.03295898438
-277013.496862 3.25280761719
-277135.556125 12.0594482422
-277257.615388 17.6209716797
-277379.674651 19.62890625
-277501.733914 18.2702636719
-277623.793176 14.2082519531
-277745.852439 8.50573730469
-277867.911702 2.49865722656
-277989.970965 -2.36633300781
-278112.030227 -4.71276855469
-278234.08949 -3.41284179688
-278356.148753 2.25646972656
-278478.208016 12.4975585938
-278600.267278 26.9311523438
-278722.326541 44.5994873047
-278844.385804 64.0345458984
-278966.445067 83.3857421875
-279088.50433 100.596435547
-279210.563592 113.610473633
-279332.622855 120.588378906
-279454.682118 120.111206055
-279576.741381 111.348388672
-279698.800643 94.1729736328
-279820.859906 69.2095947266
-279942.919169 37.8093261719
-280064.978432 1.95141601562
-280187.037695 -35.9189453125
-280309.096957 -73.1041259766
-280431.15622 -106.893920898
-280553.215483 -134.814086914
-280675.274746 -154.85546875
-280797.334008 -165.660888672
-280919.393271 -166.653930664
-281041.452534 -158.093505859
-281163.511797 -141.050170898
-281285.571059 -117.306030273
-281407.630322 -89.1885986328
-281529.689585 -59.3529052734
-281651.748848 -30.5343017578
-281773.808111 -5.29772949219
-281895.867373 14.1956787109
-282017.926636 26.3800048828
-282139.985899 30.416015625
-282262.045162 26.2521972656
-282384.104424 14.6082763672
-282506.163687 -3.11291503906
-282628.22295 -24.9780273438
-282750.282213 -48.7211914062
-282872.341476 -71.9702148438
-282994.400738 -92.4750976562
-283116.460001 -108.317626953
-283238.519264 -118.08203125
-283360.578527 -120.970581055
-283482.637789 -116.853393555
-283604.697052 -106.251708984
-283726.756315 -90.2554931641
-283848.815578 -70.3879394531
-283970.87484 -48.4326171875
-284092.934103 -26.2386474609
-284214.993366 -5.53112792969
-284337.052629 12.2614746094
-284459.111892 26.1398925781
-284581.171154 35.615234375
-284703.230417 40.7354736328
-284825.28968 42.05078125
-284947.348943 40.5275878906
-285069.408205 37.4200439453
-285191.467468 34.1130371094
-285313.526731 31.9565429688
-285435.585994 32.1058349609
-285557.645257 35.3875732422
-285679.704519 42.2022705078
-285801.763782 52.4743652344
-285923.823045 65.6536865234
-286045.882308 80.7658691406
-286167.94157 96.5079345703
-286290.000833 111.374145508
-286412.060096 123.804321289
-286534.119359 132.333496094
-286656.178621 135.732177734
-286778.237884 133.121459961
-286900.297147 124.0546875
-287022.35641 108.557128906
-287144.415673 87.1224365234
-287266.474935 60.6687011719
-287388.534198 30.4608154297
-287510.593461 -1.99548339844
-287632.652724 -35.0708007812
-287754.711986 -67.1320800781
-287876.771249 -96.6571044922
-287998.830512 -122.326782227
-288120.889775 -143.096557617
-288242.949038 -158.237792969
-288365.0083 -167.351074219
-288487.067563 -170.353515625
-288609.126826 -167.446777344
-288731.186089 -159.067993164
-288853.245351 -145.835449219
-288975.304614 -128.493408203
-289097.363877 -107.860717773
-289219.42314 -84.7897949219
-289341.482402 -60.1348876953
-289463.541665 -34.7308349609
-289585.600928 -9.37939453125
-289707.660191 15.1588134766
-289829.719454 38.1728515625
-289951.778716 59.01171875
-290073.837979 77.1002197266
-290195.897242 91.9622802734
-290317.956505 103.247192383
-290440.015767 110.762573242
-290562.07503 114.502929688
-290684.134293 114.672851562
-290806.193556 111.69909668
-290928.252819 106.224853516
-291050.312081 99.0838623047
-291172.371344 91.2526855469
-291294.430607 83.7829589844
-291416.48987 77.7172851562
-291538.549132 73.9946289062
-291660.608395 73.3562011719
-291782.667658 76.2585449219
-291904.726921 82.8076171875
-292026.786183 92.7200927734
-292148.845446 105.319580078
-292270.904709 119.572387695
-292392.963972 134.161865234
-292515.023235 147.596557617
-292637.082497 158.344970703
-292759.14176 164.984619141
-292881.201023 166.350585938
-293003.260286 161.671630859
-293125.319548 150.673828125
-293247.378811 133.645629883
-293369.438074 111.450317383
-293491.497337 85.4851074219
-293613.5566 57.5855712891
-293735.615862 29.8829345703
-293857.675125 4.62609863281
-293979.734388 -16.0167236328
-294101.793651 -30.1597900391
-294223.852913 -36.3812255859
-294345.912176 -33.8734130859
-294467.971439 -22.5391845703
-294590.030702 -3.02954101562
-294712.089964 23.2878417969
-294834.149227 54.4244384766
-294956.20849 87.9244384766
-295078.267753 121.065185547
-295200.327016 151.083862305
-295322.386278 175.411499023
-295444.445541 191.893798828
-295566.504804 198.974853516
-295688.564067 195.831542969
-295810.623329 182.441772461
-295932.682592 159.583251953
-296054.741855 128.761108398
-296176.801118 92.0736083984
-296298.860381 52.0261230469
-296420.919643 11.3132324219
-296542.978906 -27.4116210938
-296665.038169 -61.7579345703
-296787.097432 -89.7894287109
-296909.156694 -110.170043945
-297031.215957 -122.250732422
-297153.27522 -126.091430664
-297275.334483 -122.417358398
-297397.393745 -112.517333984
-297519.453008 -98.0938720703
-297641.512271 -81.0826416016
-297763.571534 -63.4598388672
-297885.630797 -47.0546875
-298007.690059 -33.3865966797
-298129.749322 -23.5423583984
-298251.808585 -18.1010742188
-298373.867848 -17.1137695312
-298495.92711 -20.1364746094
-298617.986373 -26.3106689453
-298740.045636 -34.4807128906
-298862.104899 -43.3330078125
-298984.164162 -51.5433349609
-299106.223424 -57.9151611328
-299228.282687 -61.4962158203
-299350.34195 -61.6600341797
-299472.401213 -58.1494140625
-299594.460475 -51.0765380859
-299716.519738 -40.8829345703
-299838.579001 -28.2679443359
-299960.638264 -14.0930175781
-300082.697526 0.724243164062
-300204.756789 15.3138427734
-300326.816052 28.9432373047
-300448.875315 41.083984375
-300570.934578 51.4487304688
-300692.99384 59.9937744141
-300815.053103 66.892578125
-300937.112366 72.4812011719
-301059.171629 77.185546875
-301181.230891 81.4412841797
-301303.290154 85.6145019531
-301425.349417 89.9362792969
-301547.40868 94.4575195312
-301669.467943 99.0299072266
-301791.527205 103.317016602
-301913.586468 106.831298828
-302035.645731 108.995117188
-302157.704994 109.217041016
-302279.764256 106.973632812
-302401.823519 101.888183594
-302523.882782 93.7940673828
-302645.942045 82.7786865234
-302768.001307 69.1966552734
-302890.06057 53.65625
-303012.119833 36.9752197266
-303134.179096 20.1125488281
-303256.238359 4.08227539062
-303378.297621 -10.1394042969
-303500.356884 -21.7077636719
-303622.416147 -29.9881591797
-303744.47541 -34.6170654297
-303866.534672 -35.5357666016
-303988.593935 -32.9920654297
-304110.653198 -27.5158691406
-304232.712461 -19.8637695312
-304354.771724 -10.9451904297
-304476.830986 -1.73596191406
-304598.890249 6.81213378906
-304720.949512 13.8555908203
-304843.008775 18.7277832031
-304965.068037 20.9862060547
-305087.1273 20.4351806641
-305209.186563 17.12109375
-305331.245826 11.3031005859
-305453.305088 3.40490722656
-305575.364351 -6.04724121094
-305697.423614 -16.4904785156
-305819.482877 -27.3887939453
-305941.54214 -38.2841796875
-306063.601402 -48.8322753906
-306185.660665 -58.8161621094
-306307.719928 -68.140625
-306429.779191 -76.8052978516
-306551.838453 -84.865234375
-306673.897716 -92.3818359375
-306795.956979 -99.3745117188
-306918.016242 -105.778564453
-307040.075504 -111.417358398
-307162.134767 -115.994628906
-307284.19403 -119.10546875
-307406.253293 -120.272705078
-307528.312556 -118.997436523
-307650.371818 -114.825927734
-307772.431081 -107.417724609
-307894.490344 -96.6136474609
-308016.549607 -82.4877929688
-308138.608869 -65.3817138672
-308260.668132 -45.9108886719
-308382.727395 -24.943359375
-308504.786658 -3.54821777344
-308626.845921 17.0814208984
-308748.905183 35.7236328125
-308870.964446 51.2333984375
-308993.023709 62.6481933594
-309115.082972 69.2824707031
-309237.142234 70.8004150391
-309359.201497 67.2586669922
-309481.26076 59.1156005859
-309603.320023 47.2019042969
-309725.379285 32.6571044922
-309847.438548 16.8352050781
-309969.497811 1.1904296875
-310091.557074 -12.8491210938
-310213.616337 -24.0061035156
-310335.675599 -31.2641601562
-310457.734862 -33.9548339844
-310579.794125 -31.8125
-310701.853388 -24.9919433594
-310823.91265 -14.0447998047
-310945.971913 0.136962890625
-311068.031176 16.4111328125
-311190.090439 33.4947509766
-311312.149702 50.0845947266
-311434.208964 64.9774169922
-311556.268227 77.1754150391
-311678.32749 85.9708251953
-311800.386753 90.9992675781
-311922.446015 92.2584228516
-312044.505278 90.09375
-312166.564541 85.1489257812
-312288.623804 78.2927246094
-312410.683066 70.5275878906
-312532.742329 62.8889160156
-312654.801592 56.3488769531
-312776.860855 51.7305908203
-312898.920118 49.6429443359
-313020.97938 50.4395751953
-313143.038643 54.2067871094
-313265.097906 60.7775878906
-313387.157169 69.7691650391
-313509.216431 80.6394042969
-313631.275694 92.7517089844
-313753.334957 105.444580078
-313875.39422 118.094604492
-313997.453483 130.16784668
-314119.512745 141.25378418
-314241.572008 151.081298828
-314363.631271 159.514648438
-314485.690534 166.532470703
-314607.749796 172.194946289
-314729.809059 176.604003906
-314851.868322 179.862548828
-314973.927585 182.038696289
-315095.986847 183.143432617
-315218.04611 183.1171875
-315340.105373 181.836669922
-315462.164636 179.1328125
-315584.223899 174.821777344
-315706.283161 168.742675781
-315828.342424 160.797607422
-315950.401687 150.986572266
-316072.46095 139.433349609
-316194.520212 126.397827148
-316316.579475 112.271118164
-316438.638738 97.5545654297
-316560.698001 82.8217773438
-316682.757264 68.6724853516
-316804.816526 55.6741943359
-316926.875789 44.3104248047
-317048.935052 34.9285888672
-317170.994315 27.7049560547
-317293.053577 22.6229248047
-317415.11284 19.4729003906
-317537.172103 17.8714599609
-317659.231366 17.2979736328
-317781.290628 17.1483154297
-317903.349891 16.7956542969
-318025.409154 15.6541748047
-318147.468417 13.2387695312
-318269.52768 9.21374511719
-318391.586942 3.42407226562
-318513.646205 -4.0908203125
-318635.705468 -13.1071777344
-318757.764731 -23.2447509766
-318879.823993 -34.0106201172
-319001.883256 -44.8565673828
-319123.942519 -55.2386474609
-319246.001782 -64.6750488281
-319368.061045 -72.7955322266
-319490.120307 -79.3748779297
-319612.17957 -84.3488769531
-319734.238833 -87.8094482422
-319856.298096 -89.9808349609
-319978.357358 -91.1790771484
-320100.416621 -91.7612304688
-320222.475884 -92.0687255859
-320344.535147 -92.3737792969
-320466.594409 -92.8342285156
-320588.653672 -93.4637451172
-320710.712935 -94.1207275391
-320832.772198 -94.5166015625
-320954.831461 -94.2454833984
-321076.890723 -92.830078125
-321198.949986 -89.7785644531
-321321.009249 -84.6473388672
-321443.068512 -77.1018066406
-321565.127774 -66.9660644531
-321687.187037 -54.2591552734
-321809.2463 -39.2108154297
-321931.305563 -22.2528076172
-322053.364826 -3.9921875
-322175.424088 14.8380126953
-322297.483351 33.4405517578
-322419.542614 51.0228271484
-322541.601877 66.8662109375
-322663.661139 80.3878173828
-322785.720402 91.1868896484
-322907.779665 99.0721435547
-323029.838928 104.066894531
-323151.89819 106.391113281
-323273.957453 106.422729492
-323396.016716 104.644042969
-323518.075979 101.57800293
-323640.135242 97.7233886719
-323762.194504 93.4953613281
-323884.253767 89.1793212891
-324006.31303 84.9017333984
-324128.372293 80.6245117188
-324250.431555 76.1597900391
-324372.490818 71.2052001953
-324494.550081 65.3948974609
-324616.609344 58.3601074219
-324738.668607 49.7908935547
-324860.727869 39.4925537109
-324982.787132 27.4274902344
-325104.846395 13.7403564453
-325226.905658 -1.240234375
-325348.96492 -17.0225830078
-325471.024183 -32.9931640625
-325593.083446 -48.4749755859
-325715.142709 -62.7938232422
-325837.201971 -75.3483886719
-325959.261234 -85.6712646484
-326081.320497 -93.4777832031
-326203.37976 -98.6929931641
-326325.439023 -101.455932617
-326447.498285 -102.096923828
-326569.557548 -101.094360352
-326691.616811 -99.01171875
-326813.676074 -96.4244384766
-326935.735336 -93.8443603516
-327057.794599 -91.6510009766
-327179.853862 -90.0393066406
-327301.913125 -88.9877929688
-327423.972388 -88.2553710938
-327546.03165 -87.4063720703
-327668.090913 -85.8599853516
-327790.150176 -82.9637451172
-327912.209439 -78.078125
-328034.268701 -70.6654052734
-328156.327964 -60.373046875
-328278.387227 -47.0982666016
-328400.44649 -31.0288085938
-328522.505752 -12.6528320312
-328644.565015 7.265625
-328766.624278 27.7434082031
-328888.683541 47.6610107422
-329010.742804 65.8660888672
-329132.802066 81.2849121094
-329254.861329 93.0291748047
-329376.920592 100.489990234
-329498.979855 103.403320312
-329621.039117 101.883178711
-329743.09838 96.4158935547
-329865.157643 87.8156738281
-329987.216906 77.1448974609
-330109.276169 65.6070556641
-330231.335431 54.4252929688
-330353.394694 44.7150878906
-330475.453957 37.3684082031
-330597.51322 32.9613037109
-330719.572482 31.6944580078
-330841.631745 33.3741455078
-330963.691008 37.4360351562
-331085.750271 43.0111083984
-331207.809533 49.025390625
-331329.868796 54.3239746094
-331451.928059 57.8060302734
-331573.987322 58.556640625
-331696.046585 55.9582519531
-331818.105847 49.7739257812
-331940.16511 40.1864013672
-332062.224373 27.7934570312
-332184.283636 13.5554199219
-332306.342898 -1.29846191406
-332428.402161 -15.3980712891
-332550.461424 -27.3763427734
-332672.520687 -36.0211181641
-332794.57995 -40.4118652344
-332916.639212 -40.0294189453
-333038.698475 -34.8260498047
-333160.757738 -25.2464599609
-333282.817001 -12.1964111328
-333404.876263 3.0380859375
-333526.935526 18.916015625
-333648.994789 33.7947998047
-333771.054052 46.1002197266
-333893.113314 54.4934082031
-334015.172577 58.0179443359
-334137.23184 56.2103271484
-334259.291103 49.1628417969
-334381.350366 37.5305175781
-334503.409628 22.4807128906
-334625.468891 5.58813476562
-334747.528154 -11.3126220703
-334869.587417 -26.3049316406
-334991.646679 -37.5802001953
-335113.705942 -43.6204833984
-335235.765205 -43.357421875
-335357.824468 -36.2883300781
-335479.883731 -22.5405273438
-335601.942993 -2.87451171875
-335724.002256 21.3724365234
-335846.061519 48.3992919922
-335968.120782 76.0977783203
-336090.180044 102.240234375
-336212.239307 124.677368164
-336334.29857 141.530151367
-336456.357833 151.354980469
-336578.417095 153.268310547
-336700.476358 147.019042969
-336822.535621 133.001708984
-336944.594884 112.211425781
-337066.654147 86.1458740234
-337188.713409 56.6638183594
-337310.772672 25.8160400391
-337432.831935 -4.33569335938
-337554.891198 -31.8939208984
-337676.95046 -55.2767333984
-337799.009723 -73.3359375
-337921.068986 -85.4273681641
-338043.128249 -91.4322509766
-338165.187512 -91.7291259766
-338287.246774 -87.1199951172
-338409.306037 -78.7250976562
-338531.3653 -67.8511962891
-338653.424563 -55.8565673828
-338775.483825 -44.0192871094
-338897.543088 -33.4265136719
-339019.602351 -24.8917236328
-339141.661614 -18.9089355469
-339263.720876 -15.6435546875
-339385.780139 -14.9592285156
-339507.839402 -16.4750976562
-339629.898665 -19.6435546875
-339751.957928 -23.8376464844
-339874.01719 -28.4404296875
-339996.076453 -32.9205322266
-340118.135716 -36.8901367188
-340240.194979 -40.1373291016
-340362.254241 -42.6320800781
-340484.313504 -44.5046386719
-340606.372767 -46.0048828125
-340728.43203 -47.4438476562
-340850.491293 -49.1317138672
-340972.550555 -51.3165283203
-341094.609818 -54.1345214844
-341216.669081 -57.5776367188
-341338.728344 -61.4825439453
-341460.787606 -65.5423583984
-341582.846869 -69.33984375
-341704.906132 -72.396484375
-341826.965395 -74.232421875
-341949.024657 -74.4272460938
-342071.08392 -72.6768798828
-342193.143183 -68.8353271484
-342315.202446 -62.9381103516
-342437.261709 -55.2048339844
-342559.320971 -46.0174560547
-342681.380234 -35.8795166016
-342803.439497 -25.3602294922
-342925.49876 -15.0313720703
-343047.558022 -5.40209960938
-343169.617285 3.13635253906
-343291.676548 10.3508300781
-343413.735811 16.1873779297
-343535.795074 20.7666015625
-343657.854336 24.3582763672
-343779.913599 27.3343505859
-343901.972862 30.1080322266
-344024.032125 33.06640625
-344146.091387 36.5050048828
-344268.15065 40.572265625
-344390.209913 45.2332763672
-344512.269176 50.2565917969
-344634.328438 55.2270507812
-344756.387701 59.5856933594
-344878.446964 62.6895751953
-345000.506227 63.8896484375
-345122.56549 62.6129150391
-345244.624752 58.4431152344
-345366.684015 51.1870117188
-345488.743278 40.9193115234
-345610.802541 27.9995117188
-345732.861803 13.0549316406
-345854.921066 -3.06396484375
-345976.980329 -19.3604736328
-346099.039592 -34.7844238281
-346221.098855 -48.3377685547
-346343.158117 -59.1782226562
-346465.21738 -66.7098388672
-346587.276643 -70.6489257812
-346709.335906 -71.0583496094
-346831.395168 -68.3449707031
-346953.454431 -63.2175292969
-347075.513694 -56.6099853516
-347197.572957 -49.5786132812
-347319.632219 -43.1795654297
-347441.691482 -38.3450927734
-347563.750745 -35.7680664062
-347685.810008 -35.8112792969
-347807.869271 -38.4486083984
-347929.928533 -43.2512207031
-348051.987796 -49.4161376953
-348174.047059 -55.8405761719
-348296.106322 -61.2315673828
-348418.165584 -64.2434082031
-348540.224847 -63.6271972656
-348662.28411 -58.3773193359
-348784.343373 -47.857421875
-348906.402636 -31.8962402344
-349028.461898 -10.8356933594
-349150.521161 14.4710693359
-349272.580424 42.7141113281
-349394.639687 72.2299804688
-349516.698949 101.145751953
-349638.758212 127.546508789
-349760.817475 149.655639648
-349882.876738 166.003417969
-350004.936 175.570556641
-350126.995263 177.891845703
-350249.054526 173.10559082
-350371.113789 161.946044922
-350493.173052 145.677734375
-350615.232314 125.975952148
-350737.291577 104.768554688
-350859.35084 84.0494384766
-350981.410103 65.6885986328
-351103.469365 51.2507324219
-351225.528628 41.8465576172
-351347.587891 38.0300292969
-351469.647154 39.7497558594
-351591.706417 46.3647460938
-351713.765679 56.7171630859
-351835.824942 69.259765625
-351957.884205 82.2229003906
-352079.943468 93.8039550781
-352202.00273 102.360717773
-352324.061993 106.589111328
-352446.121256 105.666748047
-352568.180519 99.3464355469
-352690.239781 87.9931640625
-352812.299044 72.5560302734
-352934.358307 54.4822998047
-353056.41757 35.5788574219
-353178.476833 17.8347167969
-353300.536095 3.22595214844
-353422.595358 -6.48352050781
-353544.654621 -9.92138671875
-353666.713884 -6.248046875
-353788.773146 4.74816894531
-353910.832409 22.6192626953
-354032.891672 46.2843017578
-354154.950935 74.1182861328
-354277.010197 104.088989258
-354399.06946 133.932128906
-354521.128723 161.345336914
-354643.187986 184.184082031
-354765.247249 200.640258789
-354887.306511 209.387207031
-355009.365774 209.679443359
-355131.425037 201.397827148
-355253.4843 185.0390625
-355375.543562 161.651245117
-355497.602825 132.725585938
-355619.662088 100.053100586
-355741.721351 65.5661621094
-355863.780614 31.1759033203
-355985.839876 -1.37634277344
-356107.899139 -30.6403808594
-356229.958402 -55.5415039062
-356352.017665 -75.4223632812
-356474.076927 -90.0419921875
-356596.13619 -99.5333251953
-356718.195453 -104.329711914
-356840.254716 -105.068603516
-356962.313978 -102.485961914
-357084.373241 -97.3135986328
-357206.432504 -90.1920166016
-357328.491767 -81.6071777344
-357450.55103 -71.8560791016
-357572.610292 -61.0476074219
-357694.669555 -49.1300048828
-357816.728818 -35.9481201172
-357938.788081 -21.3139648438
-358060.847343 -5.08764648438
-358182.906606 12.7489013672
-358304.965869 32.0301513672
-358427.025132 52.3673095703
-358549.084395 73.1391601562
-358671.143657 93.5115966797
-358793.20292 112.48815918
-358915.262183 128.984985352
-359037.321446 141.923583984
-359159.380708 150.331420898
-359281.439971 153.439819336
-359403.499234 150.767578125
-359525.558497 142.183837891
-359647.617759 127.938842773
-359769.677022 108.663085938
-359891.736285 85.3297119141
-360013.795548 59.1868896484
-360135.854811 31.6639404297
-360257.914073 4.25939941406
-360379.973336 -21.5772705078
-360502.032599 -44.5599365234
-360624.091862 -63.6667480469
-360746.151124 -78.216796875
-360868.210387 -87.9183349609
-360990.26965 -92.8813476562
-361112.328913 -93.5982666016
-361234.388176 -90.8898925781
-361356.447438 -85.8272705078
-361478.506701 -79.6333007812
-361600.565964 -73.5736083984
-361722.625227 -68.8498535156
-361844.684489 -66.4984130859
-361966.743752 -67.3078613281
-362088.803015 -71.7603759766
-362210.862278 -79.9981689453
-362332.92154 -91.8198242188
-362454.980803 -106.704589844
-362577.040066 -123.858642578
-362699.099329 -142.283325195
-362821.158592 -160.854370117
-362943.217854 -178.40612793
-363065.277117 -193.817871094
-363187.33638 -206.089233398
-363309.395643 -214.405639648
-363431.454905 -218.187011719
-363553.514168 -217.117553711
-363675.573431 -211.157470703
-363797.632694 -200.534912109
-363919.691957 -185.723510742
-364041.751219 -167.403808594
-364163.810482 -146.416259766
-364285.869745 -123.70690918
-364407.929008 -100.268554688
-364529.98827 -77.0832519531
-364652.047533 -55.0677490234
-364774.106796 -35.0235595703
-364896.166059 -17.5955810547
-365018.225321 -3.24035644531
-365140.284584 7.79577636719
-365262.343847 15.4855957031
-365384.40311 20.0178222656
-365506.462373 21.7817382812
-365628.521635 21.3393554688
-365750.580898 19.38671875
-365872.640161 16.7069091797
-365994.699424 14.1131591797
-366116.758686 12.3920898438
-366238.817949 12.2443847656
-366360.877212 14.2297363281
-366482.936475 18.7198486328
-366604.995738 25.8647460938
-366727.055 35.5720214844
-366849.114263 47.505859375
-366971.173526 61.1033935547
-367093.232789 75.6110839844
-367215.292051 90.1365966797
-367337.351314 103.713012695
-367459.410577 115.373291016
-367581.46984 124.225585938
-367703.529102 129.524658203
-367825.588365 130.732177734
-367947.647628 127.563842773
-368069.706891 120.012573242
-368191.766154 108.350708008
-368313.825416 93.1097412109
-368435.884679 75.0350341797
-368557.943942 55.0255126953
-368680.003205 34.0594482422
-368802.062467 13.1146240234
-368924.12173 -6.90783691406
-369046.180993 -25.2528076172
-369168.240256 -41.3624267578
-369290.299519 -54.9060058594
-369412.358781 -65.7867431641
-369534.418044 -74.1242675781
-369656.477307 -80.21484375
-369778.53657 -84.4722900391
-369900.595832 -87.3609619141
-370022.655095 -89.322265625
-370144.714358 -90.7084960938
-370266.773621 -91.7287597656
-370388.832883 -92.4149169922
-370510.892146 -92.6109619141
-370632.951409 -91.9893798828
-370755.010672 -90.0919189453
-370877.069935 -86.3917236328
-370999.129197 -80.3695068359
-371121.18846 -71.5982666016
-371243.247723 -59.8218994141
-371365.306986 -45.0240478516
-371487.366248 -27.4732666016
-371609.425511 -7.7421875
-371731.484774 13.3056640625
-371853.544037 34.5629882812
-371975.6033 54.7531738281
-372097.662562 72.5314941406
-372219.721825 86.6000976562
-372341.781088 95.8276367188
-372463.840351 99.3625488281
-372585.899613 96.7274169922
-372707.958876 87.8840332031
-372830.018139 73.2653808594
-372952.077402 53.7623291016
-373074.136664 30.6741943359
-373196.195927 5.61767578125
-373318.25519 -19.5919189453
-373440.314453 -43.0825195312
-373562.373716 -63.0737304688
-373684.432978 -78.0212402344
-373806.492241 -86.7446289062
-373928.551504 -88.5236816406
-374050.610767 -83.1588134766
-374172.670029 -70.9876708984
-374294.729292 -52.8564453125
-374416.788555 -30.0494384766
-374538.847818 -4.18395996094
-374660.907081 22.9232177734
-374782.966343 49.4001464844
-374905.025606 73.46875
-375027.084869 93.5786132812
-375149.144132 108.520996094
-375271.203394 117.509033203
-375393.262657 120.219482422
-375515.32192 116.795776367
-375637.381183 107.811401367
-375759.440445 94.1997070312
-375881.499708 77.1580810547
-376003.558971 58.0360107422
-376125.618234 38.2180175781
-376247.677497 19.0122070312
-376369.736759 1.55383300781
-376491.796022 -13.267578125
-376613.855285 -24.8551025391
-376735.914548 -32.9197998047
-376857.97381 -37.4678955078
-376980.033073 -38.763671875
-377102.092336 -37.2731933594
-377224.151599 -33.5953369141
-377346.210862 -28.3890380859
-377468.270124 -22.3049316406
-377590.329387 -15.9261474609
-377712.38865 -9.72387695312
-377834.447913 -4.03039550781
-377956.507175 0.96826171875
-378078.566438 5.2255859375
-378200.625701 8.81115722656
-378322.684964 11.8807373047
-378444.744226 14.6396484375
-378566.803489 17.3079833984
-378688.862752 20.08984375
-378810.922015 23.1501464844
-378932.981278 26.6005859375
-379055.04054 30.4959716797
-379177.099803 34.8382568359
-379299.159066 39.5867919922
-379421.218329 44.6723632812
-379543.277591 50.0107421875
-379665.336854 55.5153808594
-379787.396117 61.1041259766
-379909.45538 66.7005615234
-380031.514643 72.2321777344
-380153.573905 77.6209716797
-380275.633168 82.7756347656
-380397.692431 87.5819091797
-380519.751694 91.8975830078
-380641.810956 95.552734375
-380763.870219 98.3582763672
-380885.929482 100.119995117
-381007.988745 100.661621094
-381130.048007 99.8515625
-381252.10727 97.6304931641
-381374.166533 94.0363769531
-381496.225796 89.2224121094
-381618.285059 83.46484375
-381740.344321 77.1551513672
-381862.403584 70.7799072266
-381984.462847 64.8823242188
-382106.52211 60.0152587891
-382228.581372 56.6828613281
-382350.640635 55.2811279297
-382472.699898 56.0430908203
-382594.759161 58.9946289062
-382716.818424 63.9279785156
-382838.877686 70.3975830078
-382960.936949 77.7415771484
-383082.996212 85.1296386719
-383205.055475 91.6325683594
-383327.114737 96.3103027344
-383449.174 98.3115234375
-383571.233263 96.9698486328
-383693.292526 91.8936767578
-383815.351788 83.0339355469
-383937.411051 70.7236328125
-384059.470314 55.6809082031
-384181.529577 38.9749755859
-384303.58884 21.9539794922
-384425.648102 6.13830566406
-384547.707365 -6.90966796875
-384669.766628 -15.7303466797
-384791.825891 -19.1118164062
-384913.885153 -16.2208251953
-385035.944416 -6.70617675781
-385158.003679 9.23645019531
-385280.062942 30.8482666016
-385402.122205 56.8394775391
-385524.181467 85.4755859375
-385646.24073 114.706176758
-385768.299993 142.327392578
-385890.359256 166.167114258
-386012.418518 184.270874023
-386134.477781 195.076538086
-386256.537044 197.557617188
-386378.596307 191.321044922
-386500.655569 176.652832031
-386622.714832 154.500854492
-386744.774095 126.399902344
-386866.833358 94.3421630859
-386988.892621 60.6060791016
-387110.951883 27.5583496094
-387233.011146 -2.552734375
-387355.070409 -27.7919921875
-387477.129672 -46.7037353516
-387599.188934 -58.4318847656
-387721.248197 -62.7830810547
-387843.30746 -60.2277832031
-387965.366723 -51.8370361328
-388087.425986 -39.1638183594
-388209.485248 -24.0778808594
-388331.544511 -8.57287597656
-388453.603774 5.4375
-388575.663037 16.3117675781
-388697.722299 22.8435058594
-388819.781562 24.3793945312
-388941.840825 20.87890625
-389063.900088 12.9097900391
-389185.95935 1.58166503906
-389308.018613 -11.5786132812
-389430.077876 -24.7947998047
-389552.137139 -36.2357177734
-389674.196402 -44.2192382812
-389796.255664 -47.4010009766
-389918.314927 -44.9318847656
-390040.37419 -36.5654296875
-390162.433453 -22.7055664062
-390284.492715 -4.38684082031
-390406.551978 16.8093261719
-390528.611241 38.8972167969
-390650.670504 59.6734619141
-390772.729767 76.9305419922
-390894.789029 88.6766357422
-391016.848292 93.3392333984
-391138.907555 89.9350585938
-391260.966818 78.1849365234
-391383.02608 58.5672607422
-391505.085343 32.2987060547
-391627.144606 1.2470703125
-391749.203869 -32.2175292969
-391871.263131 -65.4223632812
-391993.322394 -95.619140625
-392115.381657 -120.223266602
-392237.44092 -137.039672852
-392359.500183 -144.45690918
-392481.559445 -141.589233398
-392603.618708 -128.357910156
-392725.677971 -105.50012207
-392847.737234 -74.5098876953
-392969.796496 -37.5118408203
-393091.855759 2.9150390625
-393213.915022 43.9512939453
-393335.974285 82.7661132812
-393458.033548 116.744506836
-393580.09281 143.687255859
-393702.152073 161.973754883
-393824.211336 170.668212891
-393946.270599 169.564697266
-394068.329861 159.170043945
-394190.389124 140.625854492
-394312.448387 115.581298828
-394434.50765 86.0299072266
-394556.566912 54.1252441406
-394678.626175 21.9942626953
-394800.685438 -8.4326171875
-394922.744701 -35.5661621094
-395044.803964 -58.2580566406
-395166.863226 -75.8562011719
-395288.922489 -88.2095947266
-395410.981752 -95.6252441406
-395533.041015 -98.7886962891
-395655.100277 -98.6538085938
-395777.15954 -96.3170166016
-395899.218803 -92.8916015625
-396021.278066 -89.3902587891
-396143.337329 -86.6330566406
-396265.396591 -85.1826171875
-396387.455854 -85.3161621094
-396509.515117 -87.0316162109
-396631.57438 -90.0854492188
-396753.633642 -94.0552978516
-396875.692905 -98.4188232422
-396997.752168 -102.63671875
-397119.811431 -106.232543945
-397241.870693 -108.85546875
-397363.929956 -110.324462891
-397485.989219 -110.643310547
-397608.048482 -109.9921875
-397730.107745 -108.690795898
-397852.167007 -107.145507812
-397974.22627 -105.782226562
-398096.285533 -104.978515625
-398218.344796 -105.00012207
-398340.404058 -105.953735352
-398462.463321 -107.761352539
-398584.522584 -110.159301758
-398706.581847 -112.723754883
-398828.64111 -114.922363281
-398950.700372 -116.181640625
-399072.759635 -115.967285156
-399194.818898 -113.866699219
-399316.878161 -109.66027832
-399438.937423 -103.377929688
-399560.996686 -95.3277587891
-399683.055949 -86.0948486328
-399805.115212 -76.5065917969
-399927.174474 -67.5670166016
-400049.233737 -60.3654785156
-400171.293 -55.9660644531
