# Supplementary material for: Potential Multiaxial Molecular Ferroelectricity through Chiral Cation Replacement
Source: Cryst Growth Des. 2025 Jul 21;25(15):6237–47. doi: 10.1021/acs.cgd.5c00666 (PMC12332970; doi:10.1021/acs.cgd.5c00666)
Supplement: Supplementary file 2 [file cg5c00666_si_002.zip › NMR/Static 1H spectra/-70.txt]

400171.293 80.2830200195
400049.233737 47.7437133789
399927.174474 12.3858032227
399805.115212 -22.8939208984
399683.055949 -55.1741333008
399560.996686 -81.744934082
399438.937423 -100.32623291
399316.878161 -109.249938965
399194.818898 -107.58984375
399072.759635 -95.229309082
398950.700372 -72.8627319336
398828.64111 -41.9297485352
398706.581847 -4.49139404297
398584.522584 36.9405517578
398462.463321 79.6064453125
398340.404058 120.713195801
398218.344796 157.645629883
398096.285533 188.152770996
397974.22627 210.498657227
397852.167007 223.564819336
397730.107745 226.897705078
397608.048482 220.703063965
397485.989219 205.788757324
397363.929956 183.464782715
397241.870693 155.413024902
397119.811431 123.538879395
396997.752168 89.8186645508
396875.692905 56.1580200195
396753.633642 24.2686157227
396631.57438 -4.42504882812
396509.515117 -28.846496582
396387.455854 -48.2934570312
396265.396591 -62.4321289062
396143.337329 -71.2654418945
396021.278066 -75.0810546875
395899.218803 -74.3876342773
395777.15954 -69.8491821289
395655.100277 -62.2211303711
395533.041015 -52.2977294922
395410.981752 -40.8692016602
395288.922489 -28.6954956055
395166.863226 -16.4898681641
395044.803964 -4.91265869141
394922.744701 5.42895507812
394800.685438 13.9817504883
394678.626175 20.2485961914
394556.566912 23.7975463867
394434.50765 24.2779541016
394312.448387 21.4434814453
394190.389124 15.1796875
394068.329861 5.53192138672
393946.270599 -7.27001953125
393824.211336 -22.797668457
393702.152073 -40.4223022461
393580.09281 -59.3322143555
393458.033548 -78.5681152344
393335.974285 -97.0786743164
393213.915022 -113.79083252
393091.855759 -127.69152832
392969.796496 -137.912658691
392847.737234 -143.812561035
392725.677971 -145.04284668
392603.618708 -141.595947266
392481.559445 -133.824035645
392359.500183 -122.427185059
392237.44092 -108.409240723
392115.381657 -93.002746582
391993.322394 -77.5699462891
391871.263131 -63.4860839844
391749.203869 -52.0173950195
391627.144606 -44.2031860352
391505.085343 -40.7545166016
391383.02608 -41.9797973633
391260.966818 -47.744934082
391138.907555 -57.4727783203
391016.848292 -70.1837158203
390894.789029 -84.5748901367
390772.729767 -99.1301269531
390650.670504 -112.253173828
390528.611241 -122.411071777
390406.551978 -128.274475098
390284.492715 -128.842407227
390162.433453 -123.539672852
390040.37419 -112.277099609
389918.314927 -95.4694824219
389796.255664 -74.0090942383
389674.196402 -49.196105957
389552.137139 -22.6328735352
389430.077876 3.90734863281
389308.018613 28.6287231445
389185.95935 49.8609619141
389063.900088 66.1966552734
388941.840825 76.6055297852
388819.781562 80.5139770508
388697.722299 77.8464355469
388575.663037 69.0229492188
388453.603774 54.9161987305
388331.544511 36.7710571289
388209.485248 16.0969848633
388087.425986 -5.45941162109
387965.366723 -26.2471923828
387843.30746 -44.7390136719
387721.248197 -59.6435546875
387599.188934 -69.9926757812
387477.129672 -75.1981811523
387355.070409 -75.0744628906
387233.011146 -69.8271484375
387110.951883 -60.0118408203
386988.892621 -46.4677734375
386866.833358 -30.234375
386744.774095 -12.4592285156
386622.714832 5.69342041016
386500.655569 23.1271972656
386378.596307 38.8827514648
386256.537044 52.1889038086
386134.477781 62.4930419922
386012.418518 69.4714355469
385890.359256 73.0198364258
385768.299993 73.2307128906
385646.24073 70.3599243164
385524.181467 64.7886962891
385402.122205 56.9853515625
385280.062942 47.4700927734
385158.003679 36.7869262695
385035.944416 25.4830932617
384913.885153 14.094909668
384791.825891 3.14056396484
384669.766628 -6.88397216797
384547.707365 -15.5080566406
384425.648102 -22.2909545898
384303.58884 -26.8307495117
384181.529577 -28.7777709961
384059.470314 -27.8533325195
383937.411051 -23.8720703125
383815.351788 -16.7662353516
383693.292526 -6.60766601562
383571.233263 6.37475585938
383449.174 21.7878417969
383327.114737 39.0761108398
383205.055475 57.5399780273
383082.996212 76.3659667969
382960.936949 94.6715087891
382838.877686 111.55859375
382716.818424 126.175048828
382594.759161 137.775268555
382472.699898 145.778076172
382350.640635 149.812683105
382228.581372 149.751037598
382106.52211 145.720336914
381984.462847 138.09552002
381862.403584 127.470825195
381740.344321 114.612548828
381618.285059 100.397827148
381496.225796 85.7431640625
381374.166533 71.5321044922
381252.10727 58.5452880859
381130.048007 47.4020996094
381007.988745 38.5190429688
380885.929482 32.0872192383
380763.870219 28.0719604492
380641.810956 26.2348022461
380519.751694 26.1731567383
380397.692431 27.3758544922
380275.633168 29.2858886719
380153.573905 31.3663330078
380031.514643 33.16015625
379909.45538 34.3391723633
379787.396117 34.736328125
379665.336854 34.3590087891
379543.277591 33.3806762695
379421.218329 32.1135864258
379299.159066 30.9649658203
379177.099803 30.3818359375
379055.04054 30.7897949219
378932.981278 32.5347900391
378810.922015 35.8308105469
378688.862752 40.72265625
378566.803489 47.0659179688
378444.744226 54.5269165039
378322.684964 62.6030883789
378200.625701 70.6616210938
378078.566438 77.9925537109
377956.507175 83.8718261719
377834.447913 87.6264648438
377712.38865 88.6973266602
377590.329387 86.6922607422
377468.270124 81.4253540039
377346.210862 72.9380493164
377224.151599 61.5018310547
377102.092336 47.6010131836
376980.033073 31.899597168
376857.97381 15.1932983398
376735.914548 -1.64501953125
376613.855285 -17.7255249023
376491.796022 -32.1976928711
376369.736759 -44.3025512695
376247.677497 -53.4132080078
376125.618234 -59.0642089844
376003.558971 -60.9682006836
375881.499708 -59.0190429688
375759.440445 -53.2863769531
375637.381183 -44.0004272461
375515.32192 -31.5329589844
375393.262657 -16.376159668
375271.203394 0.878967285156
375149.144132 19.5608520508
375027.084869 38.9345092773
374905.025606 58.2153320312
374782.966343 76.5838012695
374660.907081 93.2007446289
374538.847818 107.226013184
374416.788555 117.844665527
374294.729292 124.298095703
374172.670029 125.924194336
374050.610767 122.202331543
373928.551504 112.80279541
373806.492241 97.6349487305
373684.432978 76.8905029297
373562.373716 51.0741577148
373440.314453 21.0193481445
373318.25519 -12.119140625
373196.195927 -46.897277832
373074.136664 -81.6395874023
372952.077402 -114.522277832
372830.018139 -143.679016113
372707.958876 -167.319946289
372585.899613 -183.859619141
372463.840351 -192.040161133
372341.781088 -191.041259766
372219.721825 -180.565612793
372097.662562 -160.891479492
371975.6033 -132.884277344
371853.544037 -97.9649047852
371731.484774 -58.0336303711
371609.425511 -15.3541259766
371487.366248 27.5959472656
371365.306986 68.2958374023
371243.247723 104.361450195
371121.18846 133.719848633
370999.129197 154.763793945
370877.069935 166.471923828
370755.010672 168.48614502
370632.951409 161.135925293
370510.892146 145.409667969
370388.832883 122.872131348
370266.773621 95.536315918
370144.714358 65.6982421875
370022.655095 35.7498779297
369900.595832 7.98492431641
369778.53657 -15.5848999023
369656.477307 -33.3900146484
369534.418044 -44.4226074219
369412.358781 -48.3082275391
369290.299519 -45.3236083984
369168.240256 -36.3568115234
369046.180993 -22.8180541992
368924.12173 -6.50543212891
368802.062467 10.5595703125
368680.003205 26.3141479492
368557.943942 38.8345947266
368435.884679 46.504699707
368313.825416 48.151550293
368191.766154 43.1430664062
368069.706891 31.4362792969
367947.647628 13.5734863281
367825.588365 -9.369140625
367703.529102 -35.8792724609
367581.46984 -64.1390380859
367459.410577 -92.1785888672
367337.351314 -118.037841797
367215.292051 -139.922485352
367093.232789 -156.34173584
366971.173526 -166.215820312
366849.114263 -168.947143555
366727.055 -164.448303223
366604.995738 -153.130737305
366482.936475 -135.851806641
366360.877212 -113.83190918
366238.817949 -88.5479125977
366116.758686 -61.6127319336
365994.699424 -34.6538085938
365872.640161 -9.19921875
365750.580898 13.419921875
365628.521635 32.1442871094
365506.462373 46.233215332
365384.40311 55.2850341797
365262.343847 59.2302856445
365140.284584 58.3024291992
365018.225321 52.9912109375
364896.166059 43.9852905273
364774.106796 32.1090087891
364652.047533 18.2610473633
364529.98827 3.3583984375
364407.929008 -11.7109985352
364285.869745 -26.1253662109
364163.810482 -39.1544799805
364041.751219 -50.1768798828
363919.691957 -58.6900024414
363797.632694 -64.3145751953
363675.573431 -66.7983398438
363553.514168 -66.0180664062
363431.454905 -61.9829711914
363309.395643 -54.838684082
363187.33638 -44.8702392578
363065.277117 -32.5026245117
362943.217854 -18.2964477539
362821.158592 -2.93469238281
362699.099329 12.7993164062
362577.040066 28.0565795898
362454.980803 41.9665527344
362332.92154 53.6928100586
362210.862278 62.4931640625
362088.803015 67.7825927734
361966.743752 69.1909179688
361844.684489 66.6104125977
361722.625227 60.2261352539
361600.565964 50.5257568359
361478.506701 38.2814941406
361356.447438 24.5084228516
361234.388176 10.3945922852
361112.328913 -2.78765869141
360990.26965 -13.7882080078
360868.210387 -21.4884033203
360746.151124 -25.0094604492
360624.091862 -23.8048095703
360502.032599 -17.7294311523
360379.973336 -7.07586669922
360257.914073 7.42608642578
360135.854811 24.6522827148
360013.795548 43.1633300781
359891.736285 61.3194580078
359769.677022 77.418762207
359647.617759 89.8495483398
359525.558497 97.2421875
359403.499234 98.6057128906
359281.439971 93.4376831055
359159.380708 81.7932128906
359037.321446 64.3070068359
358915.262183 42.1634521484
358793.20292 17.0146484375
358671.143657 -9.14672851562
358549.084395 -34.1520996094
358427.025132 -55.8419189453
358304.965869 -72.2592773438
358182.906606 -81.8310546875
358060.847343 -83.5213623047
357938.788081 -76.9429321289
357816.728818 -62.4133911133
357694.669555 -40.9508666992
357572.610292 -14.2081298828
357450.55103 15.6513671875
357328.491767 46.1275024414
357206.432504 74.5879516602
357084.373241 98.4922485352
356962.313978 115.611572266
356840.254716 124.225585938
356718.195453 123.280151367
356596.13619 112.488769531
356474.076927 92.3714599609
356352.017665 64.2232055664
356229.958402 30.0178222656
356107.899139 -7.74859619141
355985.839876 -46.2586669922
355863.780614 -82.6026611328
355741.721351 -114.017150879
355619.662088 -138.110473633
355497.602825 -153.057800293
355375.543562 -157.747558594
355253.4843 -151.867919922
355131.425037 -135.926025391
355009.365774 -111.199462891
354887.306511 -79.6250610352
354765.247249 -43.6341552734
354643.187986 -5.95147705078
354521.128723 30.6251831055
354399.06946 63.4470825195
354277.010197 90.2156982422
354154.950935 109.15032959
354032.891672 119.105651855
353910.832409 119.632751465
353788.773146 110.980529785
353666.713884 94.0383300781
353544.654621 70.229675293
353422.595358 41.3673095703
353300.536095 9.48474121094
353178.476833 -23.3391723633
353056.41757 -55.1460571289
352934.358307 -84.2398681641
352812.299044 -109.293762207
352690.239781 -129.413757324
352568.180519 -144.155212402
352446.121256 -153.496704102
352324.061993 -157.773620605
352202.00273 -157.584655762
352079.943468 -153.680664062
351957.884205 -146.851257324
351835.824942 -137.820678711
351713.765679 -127.165283203
351591.706417 -115.260131836
351469.647154 -102.26171875
351347.587891 -88.1245117188
351225.528628 -72.6508178711
351103.469365 -55.5662841797
350981.410103 -36.6091918945
350859.35084 -15.6254882812
350737.291577 7.34576416016
350615.232314 32.0067138672
350493.173052 57.7627563477
350371.113789 83.7214355469
350249.054526 108.727539062
350126.995263 131.434753418
350004.936 150.407592773
349882.876738 164.243896484
349760.817475 171.707580566
349638.758212 171.857055664
349516.698949 164.15802002
349394.639687 148.565917969
349272.580424 125.571899414
349150.521161 96.2032470703
349028.461898 61.9776000977
348906.402636 24.813659668
348784.343373 -13.0965576172
348662.28411 -49.4432373047
348540.224847 -81.967590332
348418.165584 -108.633239746
348296.106322 -127.782043457
348174.047059 -138.263305664
348051.987796 -139.523498535
347929.928533 -131.650146484
347807.869271 -115.364990234
347685.810008 -91.9672851562
347563.750745 -63.2330932617
347441.691482 -31.2770996094
347319.632219 1.60906982422
347197.572957 33.1313476562
347075.513694 61.1622314453
346953.454431 83.8945922852
346831.395168 99.966796875
346709.335906 108.549133301
346587.276643 109.386230469
346465.21738 102.795166016
346343.158117 89.6179199219
346221.098855 71.1369018555
346099.039592 48.9605712891
345976.980329 24.8889160156
345854.921066 0.772338867188
345732.861803 -21.6262207031
345610.802541 -40.7547607422
345488.743278 -55.3703613281
345366.684015 -64.6102294922
345244.624752 -68.0274658203
345122.56549 -65.5947875977
345000.506227 -57.6752319336
344878.446964 -44.9686279297
344756.387701 -28.4368896484
344634.328438 -9.21759033203
344512.269176 11.4666137695
344390.209913 32.395324707
344268.15065 52.4279785156
344146.091387 70.5668945312
344024.032125 86.0037231445
343901.972862 98.1460571289
343779.913599 106.627441406
343657.854336 111.301208496
343535.795074 112.221923828
343413.735811 109.618835449
343291.676548 103.862915039
343169.617285 95.434753418
343047.558022 84.8920898438
342925.49876 72.8408203125
342803.439497 59.9107666016
342681.380234 46.7341308594
342559.320971 33.9282226562
342437.261709 22.0784912109
342315.202446 11.7233886719
342193.143183 3.33740234375
342071.08392 -2.68646240234
341949.024657 -6.05609130859
341826.965395 -6.59906005859
341704.906132 -4.28112792969
341582.846869 0.779357910156
341460.787606 8.30364990234
341338.728344 17.8513183594
341216.669081 28.8317260742
341094.609818 40.526184082
340972.550555 52.1213378906
340850.491293 62.7552490234
340728.43203 71.5708007812
340606.372767 77.7742919922
340484.313504 80.6958007812
340362.254241 79.8447875977
340240.194979 74.9562988281
340118.135716 66.0243530273
339996.076453 53.3170166016
339874.01719 37.3713378906
339751.957928 18.9684448242
339629.898665 -0.91259765625
339507.839402 -21.1573486328
339385.780139 -40.5908203125
339263.720876 -58.0603027344
339141.661614 -72.5187988281
339019.602351 -83.1010742188
338897.543088 -89.188659668
338775.483825 -90.455871582
338653.424563 -86.893737793
338531.3653 -78.8101196289
338409.306037 -66.8048706055
338287.246774 -51.7230224609
338165.187512 -34.5883178711
338043.128249 -16.524597168
337921.068986 1.33001708984
337799.009723 17.9081420898
337676.95046 32.2909545898
337554.891198 43.7715454102
337432.831935 51.8997802734
337310.772672 56.5048217773
337188.713409 57.6935424805
337066.654147 55.8264770508
336944.594884 51.4735107422
336822.535621 45.3531494141
336700.476358 38.2625732422
336578.417095 31.0035400391
336456.357833 24.3118286133
336334.29857 18.7952270508
336212.239307 14.8869018555
336090.180044 12.8165893555
335968.120782 12.6025390625
335846.061519 14.0635986328
335724.002256 16.8504638672
335601.942993 20.4918823242
335479.883731 24.4518432617
335357.824468 28.1916503906
335235.765205 31.2303466797
335113.705942 33.1990966797
334991.646679 33.8828125
334869.587417 33.2461547852
334747.528154 31.4403686523
334625.468891 28.7921142578
334503.409628 25.7727661133
334381.350366 22.9533081055
334259.291103 20.9464111328
334137.23184 20.3436889648
334015.172577 21.6510009766
333893.113314 25.2300415039
333771.054052 31.2496948242
333648.994789 39.6536254883
333526.935526 50.1458740234
333404.876263 62.1972045898
333282.817001 75.0723876953
333160.757738 87.8762207031
333038.698475 99.6162719727
332916.639212 109.276367188
332794.57995 115.896728516
332672.520687 118.654052734
332550.461424 116.934265137
332428.402161 110.394714355
332306.342898 99.0065307617
332184.283636 83.0777587891
332062.224373 63.2508544922
331940.16511 40.4765625
331818.105847 15.9635009766
331696.046585 -8.89312744141
331573.987322 -32.5993652344
331451.928059 -53.6598510742
331329.868796 -70.6813964844
331207.809533 -82.4715576172
331085.750271 -88.1279907227
330963.691008 -87.1107177734
330841.631745 -79.2916870117
330719.572482 -64.9781494141
330597.51322 -44.9063110352
330475.453957 -20.2059326172
330353.394694 7.66198730469
330231.335431 36.9942626953
330109.276169 65.9499511719
329987.216906 92.6682739258
329865.157643 115.390380859
329743.09838 132.575805664
329621.039117 143.00604248
329498.979855 145.868347168
329376.920592 140.812316895
329254.861329 127.9765625
329132.802066 107.981628418
329010.742804 81.8908691406
328888.683541 51.1409301758
328766.624278 17.4470825195
328644.565015 -17.3096923828
328522.505752 -51.2067260742
328400.44649 -82.4038696289
328278.387227 -109.261047363
328156.327964 -130.439147949
328034.268701 -144.978271484
327912.209439 -152.346801758
327790.150176 -152.458862305
327668.090913 -145.659790039
327546.03165 -132.681152344
327423.972388 -114.569641113
327301.913125 -92.5965576172
327179.853862 -68.155090332
327057.794599 -42.6544189453
326935.735336 -17.4193115234
326813.676074 6.39697265625
326691.616811 27.8811035156
326569.557548 46.4010009766
326447.498285 61.6223754883
326325.439023 73.4975585938
326203.37976 82.2291870117
326081.320497 88.2146606445
325959.261234 91.9761962891
325837.201971 94.0853881836
325715.142709 95.087890625
325593.083446 95.4379272461
325471.024183 95.4475708008
325348.96492 95.2557983398
325226.905658 94.8193969727
325104.846395 93.9280395508
324982.787132 92.2389526367
324860.727869 89.3287963867
324738.668607 84.7569580078
324616.609344 78.1326293945
324494.550081 69.1795043945
324372.490818 57.7897949219
324250.431555 44.0637207031
324128.372293 28.3269042969
324006.31303 11.1265869141
323884.253767 -6.79553222656
323762.194504 -24.5516967773
323640.135242 -41.1723632812
323518.075979 -55.6818237305
323396.016716 -67.1780395508
323273.957453 -74.9086303711
323151.89819 -78.3368530273
323029.838928 -77.1907958984
322907.779665 -71.4915771484
322785.720402 -61.5572509766
322663.661139 -47.9832763672
322541.601877 -31.5994873047
322419.542614 -13.4079589844
322297.483351 5.49108886719
322175.424088 23.9827270508
322053.364826 41.0179443359
321931.305563 55.6890258789
321809.2463 67.2914428711
321687.187037 75.3666992188
321565.127774 79.7244262695
321443.068512 80.4431762695
321321.009249 77.8478393555
321198.949986 72.4699707031
321076.890723 64.9924316406
320954.831461 56.1861572266
320832.772198 46.8427124023
320710.712935 37.7099609375
320588.653672 29.4362182617
320466.594409 22.5259399414
320344.535147 17.3109130859
320222.475884 13.9389038086
320100.416621 12.3768310547
319978.357358 12.4301757812
319856.298096 13.7733154297
319734.238833 15.9876098633
319612.17957 18.6036987305
319490.120307 21.1433105469
319368.061045 23.1572875977
319246.001782 24.2565307617
319123.942519 24.1348266602
319001.883256 22.58203125
318879.823993 19.4877929688
318757.764731 14.8389282227
318635.705468 8.70819091797
318513.646205 1.24200439453
318391.586942 -7.35559082031
318269.52768 -16.8380126953
318147.468417 -26.9288330078
318025.409154 -37.3327026367
317903.349891 -47.7435913086
317781.290628 -57.8508300781
317659.231366 -67.3439331055
317537.172103 -75.9176635742
317415.11284 -83.2786865234
317293.053577 -89.155090332
317170.994315 -93.3074951172
317048.935052 -95.544921875
316926.875789 -95.7406616211
316804.816526 -93.8495483398
316682.757264 -89.9233398438
316560.698001 -84.1212158203
316438.638738 -76.7143554688
316316.579475 -68.0811767578
316194.520212 -58.6929321289
316072.46095 -49.088684082
315950.401687 -39.840637207
315828.342424 -31.5115966797
315706.283161 -24.6078491211
315584.223899 -19.5309448242
315462.164636 -16.5344238281
315340.105373 -15.6878662109
315218.04611 -16.8547363281
315095.986847 -19.6856689453
314973.927585 -23.6319580078
314851.868322 -27.9764404297
314729.809059 -31.8833618164
314607.749796 -34.4626464844
314485.690534 -34.8450317383
314363.631271 -32.2599487305
314241.572008 -26.1113891602
314119.512745 -16.0446166992
313997.453483 -1.99456787109
313875.39422 15.7852172852
313753.334957 36.7217407227
313631.275694 59.9467163086
313509.216431 84.3480224609
313387.157169 108.64465332
313265.097906 131.478210449
313143.038643 151.515441895
313020.97938 167.552429199
312898.920118 178.611083984
312776.860855 184.020263672
312654.801592 183.473449707
312532.742329 177.057373047
312410.683066 165.248962402
312288.623804 148.87902832
312166.564541 129.067321777
312044.505278 107.131591797
311922.446015 84.4803466797
311800.386753 62.4974365234
311678.32749 42.4290771484
311556.268227 25.2821044922
311434.208964 11.7442626953
311312.149702 2.13299560547
311190.090439 -3.62384033203
311068.031176 -5.97155761719
310945.971913 -5.67852783203
310823.91265 -3.75756835938
310701.853388 -1.36474609375
310579.794125 0.314208984375
310457.734862 0.18115234375
310335.675599 -2.66662597656
310213.616337 -8.84606933594
310091.557074 -18.6233520508
309969.497811 -31.8824462891
309847.438548 -48.1286621094
309725.379285 -66.5276489258
309603.320023 -85.9757080078
309481.26076 -105.196289062
309359.201497 -122.853027344
309237.142234 -137.66986084
309115.082972 -148.545776367
308993.023709 -154.656616211
308870.964446 -155.530883789
308748.905183 -151.09564209
308626.845921 -141.686767578
308504.786658 -128.022705078
308382.727395 -111.143920898
308260.668132 -92.3237304688
308138.608869 -72.9587402344
308016.549607 -54.4477539062
307894.490344 -38.071105957
307772.431081 -24.8815307617
307650.371818 -15.6151123047
307528.312556 -10.6325683594
307406.253293 -9.8935546875
307284.19403 -12.9689331055
307162.134767 -19.0880126953
307040.075504 -27.2173461914
306918.016242 -36.1634521484
306795.956979 -44.6903076172
306673.897716 -51.639465332
306551.838453 -56.044128418
306429.779191 -57.2235107422
306307.719928 -54.8501586914
306185.660665 -48.984375
306063.601402 -40.0698242188
305941.54214 -28.8929443359
305819.482877 -16.5077514648
305697.423614 -4.13311767578
305575.364351 6.96771240234
305453.305088 15.6149902344
305331.245826 20.8356323242
305209.186563 21.9696655273
305087.1273 18.7504882812
304965.068037 11.3501586914
304843.008775 0.384033203125
304720.949512 -13.1251220703
304598.890249 -27.823425293
304476.830986 -42.1347045898
304354.771724 -54.3952026367
304232.712461 -63.000793457
304110.653198 -66.555480957
303988.593935 -64.007019043
303866.534672 -54.7583007812
303744.47541 -38.7416992188
303622.416147 -16.4532470703
303500.356884 11.0634155273
303378.297621 42.2780151367
303256.238359 75.2786254883
303134.179096 107.912841797
303012.119833 137.952087402
302890.06057 163.269287109
302768.001307 182.011657715
302645.942045 192.757080078
302523.882782 194.639648438
302401.823519 187.432495117
302279.764256 171.582885742
302157.704994 148.192932129
302035.645731 118.94909668
301913.586468 86.0034179688
301791.527205 51.8170166016
301669.467943 18.9769287109
301547.40868 -9.99835205078
301425.349417 -32.8513183594
301303.290154 -47.7572021484
301181.230891 -53.4646606445
301059.171629 -49.3923339844
300937.112366 -35.6743164062
300815.053103 -13.1506958008
300692.99384 16.6955566406
300570.934578 51.850769043
300448.875315 89.9219360352
300326.816052 128.315124512
300204.756789 164.428283691
300082.697526 195.840759277
299960.638264 220.486938477
299838.579001 236.800109863
299716.519738 243.815063477
299594.460475 241.224182129
299472.401213 229.382141113
299350.34195 209.260559082
299228.282687 182.358459473
299106.223424 150.575317383
298984.164162 116.058654785
298862.104899 81.0388183594
298740.045636 47.6636352539
298617.986373 17.8471679688
298495.92711 -6.85864257812
298373.867848 -25.3579101562
298251.808585 -37.0650634766
298129.749322 -41.9188842773
298007.690059 -40.3550415039
297885.630797 -33.2417602539
297763.571534 -21.7861938477
297641.512271 -7.41955566406
297519.453008 8.32757568359
297397.393745 23.9522094727
297275.334483 38.0940551758
297153.27522 49.6348876953
297031.215957 57.7723999023
296909.156694 62.0654907227
296787.097432 62.4493408203
296665.038169 59.2208862305
296542.978906 52.9973144531
296420.919643 44.65234375
296298.860381 35.2376098633
296176.801118 25.8936767578
296054.741855 17.7595214844
295932.682592 11.8856811523
295810.623329 9.15771484375
295688.564067 10.233215332
295566.504804 15.4966430664
295444.445541 25.0333862305
295322.386278 38.6227416992
295200.327016 55.7504272461
295078.267753 75.6379394531
294956.20849 97.2867431641
294834.149227 119.534057617
294712.089964 141.118591309
294590.030702 160.750305176
294467.971439 177.183349609
294345.912176 189.287536621
294223.852913 196.116394043
294101.793651 196.965759277
293979.734388 191.424194336
293857.675125 179.408508301
293735.615862 161.18359375
293613.5566 137.364562988
293491.497337 108.898986816
293369.438074 77.0287475586
293247.378811 43.2327270508
293125.319548 9.15148925781
293003.260286 -23.5034790039
292881.201023 -53.0505371094
292759.14176 -77.9418334961
292637.082497 -96.8671875
292515.023235 -108.846984863
292392.963972 -113.308654785
292270.904709 -110.139038086
292148.845446 -99.7086791992
292026.786183 -82.8612670898
291904.726921 -60.870300293
291782.667658 -35.3613891602
291660.608395 -8.20520019531
291538.549132 18.6116943359
291416.48987 43.1313476562
291294.430607 63.5700683594
291172.371344 78.4583129883
291050.312081 86.7593383789
290928.252819 87.9580078125
290806.193556 82.1123046875
290684.134293 69.8592529297
290562.07503 52.3762207031
290440.015767 31.2969360352
290317.956505 8.58990478516
290195.897242 -13.5936889648
290073.837979 -33.0897827148
289951.778716 -47.8947143555
289829.719454 -56.3286132812
289707.660191 -57.1752319336
289585.600928 -49.7850952148
289463.541665 -34.1336669922
289341.482402 -10.8303222656
289219.42314 18.9255981445
289097.363877 53.4353637695
288975.304614 90.6315307617
288853.245351 128.237792969
288731.186089 163.94342041
288609.126826 195.579101562
288487.067563 221.276123047
288365.0083 239.598571777
288242.949038 249.636291504
288120.889775 251.050964355
287998.830512 244.073974609
287876.771249 229.456970215
287754.711986 208.379699707
287632.652724 182.329101562
287510.593461 152.955871582
287388.534198 121.928466797
287266.474935 90.7942504883
287144.415673 60.8620605469
287022.35641 33.1171264648
286900.297147 8.17333984375
286778.237884 -13.7326049805
286656.178621 -32.7085571289
286534.119359 -49.1387939453
286412.060096 -63.5919189453
286290.000833 -76.7143554688
286167.94157 -89.1215820312
286045.882308 -101.30090332
285923.823045 -113.534423828
285801.763782 -125.851989746
285679.704519 -138.01763916
285557.645257 -149.551513672
285435.585994 -159.783691406
285313.526731 -167.933227539
285191.467468 -173.203735352
285069.408205 -174.883728027
284947.348943 -172.440917969
284825.28968 -165.598266602
284703.230417 -154.385498047
284581.171154 -139.156311035
284459.111892 -120.572265625
284337.052629 -99.5526123047
284214.993366 -77.1956787109
284092.934103 -54.6804199219
283970.87484 -33.1575317383
283848.815578 -13.6420898438
283726.756315 3.07977294922
283604.697052 16.5229492188
283482.637789 26.5422973633
283360.578527 33.339050293
283238.519264 37.4296875
283116.460001 39.5830688477
282994.400738 40.7319946289
282872.341476 41.8674316406
282750.282213 43.9286499023
282628.22295 47.6990966797
282506.163687 53.7193603516
282384.104424 62.2283325195
282262.045162 73.1351318359
282139.985899 86.0288085938
282017.926636 100.220336914
281895.867373 114.817016602
281773.808111 128.816223145
281651.748848 141.212463379
281529.689585 151.10369873
281407.630322 157.787231445
281285.571059 160.833312988
281163.511797 160.130493164
281041.452534 155.89642334
280919.393271 148.654174805
280797.334008 139.177185059
280675.274746 128.407653809
280553.215483 117.358642578
280431.15622 107.010253906
280309.096957 98.2106323242
280187.037695 91.5935668945
280064.978432 87.51953125
279942.919169 86.048828125
279820.859906 86.9476928711
279698.800643 89.7254638672
279576.741381 93.7014160156
279454.682118 98.0902709961
279332.622855 102.098266602
279210.563592 105.018859863
279088.50433 106.316894531
278966.445067 105.691223145
278844.385804 103.11114502
278722.326541 98.8181762695
278600.267278 93.2979125977
278478.208016 87.2213134766
278356.148753 81.3646240234
278234.08949 76.5139160156
278112.030227 73.368347168
277989.970965 72.4504394531
277867.911702 74.0348510742
277745.852439 78.1035766602
277623.793176 84.3320922852
277501.733914 92.1105957031
277379.674651 100.59576416
277257.615388 108.789855957
277135.556125 115.638244629
277013.496862 120.135131836
276891.4376 121.426696777
276769.378337 118.90057373
276647.319074 112.25201416
276525.259811 101.519714355
276403.200549 87.0882568359
276281.141286 69.6558837891
276159.082023 50.1713256836
276037.02276 29.7467041016
275914.963497 9.55432128906
275792.904235 -9.27954101562
275670.844972 -25.77734375
275548.785709 -39.1936645508
275426.726446 -49.0755615234
275304.667184 -55.2926025391
275182.607921 -58.0336914062
275060.548658 -57.7731323242
274938.489395 -55.2088623047
274816.430133 -51.1817626953
274694.37087 -46.5834960938
274572.311607 -42.2633666992
274450.252344 -38.9442749023
274328.193081 -37.1561889648
274206.133819 -37.192199707
274084.074556 -39.0928344727
273962.015293 -42.6569213867
273839.95603 -47.4779663086
273717.896768 -53.0000610352
273595.837505 -58.5862426758
273473.778242 -63.5914306641
273351.718979 -67.4306640625
273229.659716 -69.6362915039
273107.600454 -69.8973999023
272985.541191 -68.0786743164
272863.481928 -64.2176513672
272741.422665 -58.5016479492
272619.363403 -51.2306518555
272497.30414 -42.7692260742
272375.244877 -33.4967041016
272253.185614 -23.7620849609
272131.126352 -13.8487548828
272009.067089 -3.95465087891
271887.007826 5.80993652344
271764.948563 15.4085083008
271642.8893 24.8490600586
271520.830038 34.1459350586
271398.770775 43.2783813477
271276.711512 52.1528930664
271154.652249 60.5758056641
271032.592987 68.2413330078
270910.533724 74.7399902344
270788.474461 79.586730957
270666.415198 82.2666015625
270544.355935 82.2965698242
270422.296673 79.2924804688
270300.23741 73.0360717773
270178.178147 63.532409668
270056.118884 51.0480957031
269934.059622 36.1256713867
269812.000359 19.5688476562
269689.941096 2.39703369141
269567.881833 -14.227355957
269445.822571 -29.0942382812
269323.763308 -41.0538330078
269201.704045 -49.1279296875
269079.644782 -52.6123657227
268957.585519 -51.1585693359
268835.526257 -44.8260498047
268713.466994 -34.0964355469
268591.407731 -19.8481445312
268469.348468 -3.29077148438
268347.289206 14.134765625
268225.229943 30.8836669922
268103.17068 45.446105957
267981.111417 56.4884033203
267859.052154 62.9795532227
267736.992892 64.2908325195
267614.933629 60.2572631836
267492.874366 51.1953125
267370.815103 37.8719482422
267248.755841 21.4309082031
267126.696578 3.27923583984
267004.637315 -15.0505981445
266882.578052 -32.0528564453
266760.51879 -46.3953857422
266638.459527 -57.0494384766
266516.400264 -63.3862304688
266394.341001 -65.2315673828
266272.281738 -62.8713378906
266150.222476 -57.0083618164
266028.163213 -48.6748046875
265906.10395 -39.1090698242
265784.044687 -29.6110839844
265661.985425 -21.3913574219
265539.926162 -15.4313354492
265417.866899 -12.3690795898
265295.807636 -12.4237670898
265173.748373 -15.369934082
265051.689111 -20.5603027344
264929.629848 -27.0004882812
264807.570585 -33.4638671875
264685.511322 -38.6370239258
264563.45206 -41.2783813477
264441.392797 -40.373840332
264319.333534 -35.2709960938
264197.274271 -25.7764282227
264075.215009 -12.2058105469
263953.155746 4.62176513672
263831.096483 23.4459838867
263709.03722 42.6762084961
263586.977957 60.5436401367
263464.918695 75.2786865234
263342.859432 85.2935791016
263220.800169 89.3522949219
263098.740906 86.7106323242
262976.681644 77.2082519531
262854.622381 61.305480957
262732.563118 40.0565185547
262610.503855 15.0244140625
262488.444592 -11.8586425781
262366.38533 -38.4681396484
262244.326067 -62.6857910156
262122.266804 -82.6002807617
262000.207541 -96.6881103516
261878.148279 -103.957885742
261756.089016 -104.041564941
261634.029753 -97.225402832
261511.97049 -84.4156494141
261389.911228 -67.0436401367
261267.851965 -46.9208374023
261145.792702 -26.0561523438
261023.733439 -6.45825195312
260901.674176 10.0596923828
260779.614914 22.0523071289
260657.555651 28.5726318359
260535.496388 29.2494506836
260413.437125 24.3046875
260291.377863 14.5084228516
260169.3186 1.07861328125
260047.259337 -14.462890625
259925.200074 -30.4631958008
259803.140811 -45.3179931641
259681.081549 -57.642578125
259559.022286 -66.4120483398
259436.963023 -71.0593261719
259314.90376 -71.5177001953
259192.844498 -68.2082519531
259070.785235 -61.9703369141
258948.725972 -53.9472045898
258826.666709 -45.4392089844
258704.607447 -37.7412719727
258582.548184 -31.9843139648
258460.488921 -28.998046875
258338.429658 -29.2123413086
258216.370395 -32.6054077148
258094.311133 -38.7080078125
257972.25187 -46.6608886719
257850.192607 -55.3198852539
257728.133344 -63.3953857422
257606.074082 -69.6115112305
257484.014819 -72.866027832
257361.955556 -72.3715820312
257239.896293 -67.7627563477
257117.837031 -59.1561279297
256995.777768 -47.1541748047
256873.718505 -32.7944946289
256751.659242 -17.4461669922
256629.599979 -2.66741943359
256507.540717 9.96276855469
256385.481454 19.0185546875
256263.422191 23.3869018555
256141.362928 22.3962402344
256019.303666 15.8983154297
255897.244403 4.29266357422
255775.18514 -11.5093994141
255653.125877 -30.1784667969
255531.066614 -50.1084594727
255409.007352 -69.5916137695
255286.948089 -87.008605957
255164.888826 -101.010498047
255042.829563 -110.675720215
254920.770301 -115.620605469
254798.711038 -116.05291748
254676.651775 -112.75958252
254554.592512 -107.029663086
254432.53325 -100.518310547
254310.473987 -95.0659179688
254188.414724 -92.4918823242
254066.355461 -94.3817749023
253944.296198 -101.89465332
253822.236936 -115.608276367
253700.177673 -135.421386719
253578.11841 -160.523803711
253456.059147 -189.440246582
253333.999885 -220.143676758
253211.940622 -250.228759766
253089.881359 -277.129150391
252967.822096 -298.356445312
252845.762833 -311.737976074
252723.703571 -315.629577637
252601.644308 -309.081237793
252479.585045 -291.939697266
252357.525782 -264.877380371
252235.46652 -229.343688965
252113.407257 -187.4453125
251991.347994 -141.765441895
251869.288731 -95.140625
251747.229469 -50.417175293
251625.170206 -10.2116088867
251503.110943 23.3042602539
251381.05168 48.5700073242
251258.992417 64.7424926758
251136.933155 71.7319335938
251014.873892 70.1658935547
250892.814629 61.2886352539
250770.755366 46.8062744141
250648.696104 28.6976318359
250526.636841 9.00958251953
250404.577578 -10.3399047852
250282.518315 -27.7341308594
250160.459052 -41.983581543
250038.39979 -52.3998413086
249916.340527 -58.8082885742
249794.281264 -61.5034790039
249672.222001 -61.1549682617
249550.162739 -58.6757202148
249428.103476 -55.071472168
249306.044213 -51.2893676758
249183.98495 -48.0838012695
249061.925688 -45.9147949219
248939.866425 -44.8917236328
248817.807162 -44.7668457031
248695.747899 -44.9788208008
248573.688636 -44.7404785156
248451.629374 -43.1589355469
248329.570111 -39.3731079102
248207.510848 -32.6904296875
248085.451585 -22.70703125
247963.392323 -9.39373779297
247841.33306 6.86053466797
247719.273797 25.2582397461
247597.214534 44.6519165039
247475.155271 63.6493530273
247353.096009 80.7536621094
247231.036746 94.5217895508
247108.977483 103.725524902
246986.91822 107.494567871
246864.858958 105.427490234
246742.799695 97.6547851562
246620.740432 84.8472900391
246498.681169 68.166809082
246376.621907 49.1635131836
246254.562644 29.6292724609
246132.503381 11.4226074219
246010.444118 -3.7177734375
245888.384855 -14.3499755859
245766.325593 -19.4777832031
245644.26633 -18.657043457
245522.207067 -12.0451049805
245400.147804 -0.390197753906
245278.088542 15.0405273438
245156.029279 32.5865478516
245033.970016 50.3593139648
244911.910753 66.4319458008
244789.85149 79.033203125
244667.792228 86.7246704102
244545.732965 88.5446777344
244423.673702 84.1018066406
244301.614439 73.6110839844
244179.555177 57.8679199219
244057.495914 38.1625976562
243935.436651 16.1470336914
243813.377388 -6.33532714844
243691.318126 -27.4351806641
243569.258863 -45.4802246094
243447.1996 -59.1376953125
243325.140337 -67.537109375
243203.081074 -70.3430786133
243081.021812 -67.7708129883
242958.962549 -60.5429077148
242836.903286 -49.7946166992
242714.844023 -36.9370727539
242592.784761 -23.4954223633
242470.725498 -10.9382324219
242348.666235 -0.517700195312
242226.606972 6.86169433594
242104.547709 10.7346801758
241982.488447 11.1132202148
241860.429184 8.47369384766
241738.369921 3.68908691406
241616.310658 -2.08081054688
241494.251396 -7.53155517578
241372.192133 -11.3704223633
241250.13287 -12.4715576172
241128.073607 -10.0112304688
241006.014345 -3.57012939453
240883.955082 6.80920410156
240761.895819 20.6168823242
240639.836556 36.9194335938
240517.777293 54.4509277344
240395.718031 71.7396240234
240273.658768 87.2573852539
240151.599505 99.5755004883
240029.540242 107.510925293
239907.48098 110.247314453
239785.421717 107.419189453
239663.362454 99.1513061523
239541.303191 86.048034668
239419.243928 69.1383666992
239297.184666 49.7786865234
239175.125403 29.5277099609
239053.06614 10.0043334961
238931.006877 -7.25543212891
238808.947615 -20.9296875
238686.888352 -30.0159912109
238564.829089 -33.9036865234
238442.769826 -32.4061279297
238320.710564 -25.7531738281
238198.651301 -14.5462036133
238076.592038 0.315979003906
237954.532775 17.732421875
237832.473512 36.5034179688
237710.41425 55.4319458008
237588.354987 73.4130249023
237466.295724 89.5018310547
237344.236461 102.957519531
237222.177199 113.25970459
237100.117936 120.101379395
236978.058673 123.360412598
236855.99941 123.060119629
236733.940147 119.32409668
236611.880885 112.334350586
236489.821622 102.299804688
236367.762359 89.4391479492
236245.703096 73.9799804688
236123.643834 56.1746826172
236001.584571 36.3254394531
235879.525308 14.8174438477
235757.466045 -7.85107421875
235635.406783 -31.0487060547
235513.34752 -54.0054931641
235391.288257 -75.8302001953
235269.228994 -95.5499267578
235147.169731 -112.172180176
235025.110469 -124.764282227
234903.051206 -132.54296875
234780.991943 -134.963745117
234658.93268 -131.800842285
234536.873418 -123.204223633
234414.814155 -109.727233887
234292.754892 -92.3168334961
234170.695629 -72.2635498047
234048.636366 -51.1141357422
233926.577104 -30.5513305664
233804.517841 -12.2517700195
233682.458578 2.26513671875
233560.399315 11.7823486328
233438.340053 15.5081176758
233316.28079 13.1649780273
233194.221527 5.03106689453
233072.162264 -8.0703125
232950.103002 -24.8362426758
232828.043739 -43.5985107422
232705.984476 -62.4790649414
232583.925213 -79.5714111328
232461.86595 -93.1293334961
232339.806688 -101.746520996
232217.747425 -104.506469727
232095.688162 -101.087036133
231973.628899 -91.807800293
231851.569637 -77.6143188477
231729.510374 -59.9984741211
231607.451111 -40.8616943359
231485.391848 -22.333190918
231363.332585 -6.56188964844
231241.273323 4.49932861328
231119.21406 9.29467773438
230997.154797 6.82971191406
230875.095534 -3.21551513672
230753.036272 -20.4393920898
230630.977009 -43.7415161133
230508.917746 -71.4154663086
230386.858483 -101.30279541
230264.799221 -130.993408203
230142.739958 -158.053039551
230020.680695 -180.255065918
229898.621432 -195.794555664
229776.562169 -203.462219238
229654.502907 -202.761169434
229532.443644 -193.953979492
229410.384381 -178.037109375
229288.325118 -156.642089844
229166.265856 -131.876464844
229044.206593 -106.117858887
228922.14733 -81.7828979492
228800.088067 -61.0941772461
228678.028804 -45.8677368164
228555.969542 -37.3427124023
228433.910279 -36.0698242188
228311.851016 -41.8686523438
228189.791753 -53.8579711914
228067.732491 -70.5560913086
227945.673228 -90.0386962891
227823.613965 -110.13885498
227701.554702 -128.669067383
227579.49544 -143.640686035
227457.436177 -153.461486816
227335.376914 -157.088684082
227213.317651 -154.125244141
227091.258388 -144.848999023
226969.199126 -130.172485352
226847.139863 -111.540039062
226725.0806 -90.7723388672
226603.021337 -69.8754272461
226480.962075 -50.8340454102
226358.902812 -35.4115600586
226236.843549 -24.9747924805
226114.784286 -20.3627929688
225992.725023 -21.8116455078
225870.665761 -28.9406738281
225748.606498 -40.8024291992
225626.547235 -55.9869384766
225504.487972 -72.772277832
225382.42871 -89.3006591797
225260.369447 -103.765136719
225138.310184 -114.58605957
225016.250921 -120.559204102
224894.191659 -120.962280273
224772.132396 -115.609619141
224650.073133 -104.850585938
224528.01387 -89.5153808594
224405.954607 -70.8127441406
224283.895345 -50.1949462891
224161.836082 -29.2027587891
224039.776819 -9.30889892578
223917.717556 8.22497558594
223795.658294 22.4613037109
223673.599031 32.860534668
223551.539768 39.3084716797
223429.480505 42.0969238281
223307.421242 41.8599853516
223185.36198 39.4763183594
223063.302717 35.9479370117
222941.243454 32.2713012695
222819.184191 29.3137817383
222697.124929 27.7107543945
222575.065666 27.79296875
222453.006403 29.553527832
222330.94714 32.6555175781
222208.887878 36.4795532227
222086.828615 40.205871582
221964.769352 42.9192504883
221842.710089 43.7272949219
221720.650826 41.8765258789
221598.591564 36.8541259766
221476.532301 28.4638061523
221354.473038 16.868347168
221232.413775 2.59271240234
221110.354513 -13.5117797852
220988.29525 -30.3381347656
220866.235987 -46.6229858398
220744.176724 -61.0621337891
220622.117461 -72.4332275391
220500.058199 -79.7103271484
220377.998936 -82.1606445312
220255.939673 -79.4135742188
220133.88041 -71.4948730469
220011.821148 -58.8247680664
219889.761885 -42.1784057617
219767.702622 -22.6163330078
219645.643359 -1.38983154297
219523.584097 20.1677856445
219401.524834 40.7542114258
219279.465571 59.2028808594
219157.406308 74.5718383789
219035.347045 86.2090454102
218913.287783 93.787109375
218791.22852 97.3086547852
218669.169257 97.0812988281
218547.109994 93.6682739258
218425.050732 87.8185424805
218302.991469 80.3877563477
218180.932206 72.255065918
218058.872943 64.2450561523
217936.81368 57.0633544922
217814.754418 51.2478637695
217692.695155 47.1416015625
217570.635892 44.8859863281
217448.576629 44.4340820312
217326.517367 45.5800170898
217204.458104 48.0002441406
217082.398841 51.3006591797
216960.339578 55.0641479492
216838.280316 58.8949584961
216716.221053 62.454284668
216594.16179 65.4840698242
216472.102527 67.821105957
216350.043264 69.3970336914
216227.984002 70.2302246094
216105.924739 70.4088745117
215983.865476 70.0697021484
215861.806213 69.3751831055
215739.746951 68.4920043945
215617.687688 67.5719604492
215495.628425 66.7387695312
215373.569162 66.0784912109
215251.509899 65.6356201172
215129.450637 65.4129638672
215007.391374 65.3740234375
214885.332111 65.4471435547
214763.272848 65.5289916992
214641.213586 65.489440918
214519.154323 65.1737670898
214397.09506 64.4060668945
214275.035797 62.9924926758
214152.976535 60.7254638672
214030.917272 57.3914794922
213908.858009 52.7809448242
213786.798746 46.7019042969
213664.739483 38.9970703125
213542.680221 29.5632324219
213420.620958 18.3709106445
213298.561695 5.48272705078
213176.502432 -8.93249511719
213054.44317 -24.5921630859
212932.383907 -41.0993652344
212810.324644 -57.9543457031
212688.265381 -74.5737915039
212566.206118 -90.3208618164
212444.146856 -104.541381836
212322.087593 -116.606018066
212200.02833 -125.951904297
212077.969067 -132.122192383
211955.909805 -134.798583984
211833.850542 -133.822875977
211711.791279 -129.207336426
211589.732016 -121.130126953
211467.672754 -109.918762207
211345.613491 -96.0204467773
211223.554228 -79.9666748047
211101.494965 -62.3311767578
210979.435702 -43.6906738281
210857.37644 -24.5880126953
210735.317177 -5.50714111328
210613.257914 13.1427001953
210491.198651 31.0295410156
210369.139389 47.8873291016
210247.080126 63.4970092773
210125.020863 77.6591186523
210002.9616 90.1661376953
209880.902338 100.777526855
209758.843075 109.204284668
209636.783812 115.105407715
209514.724549 118.100036621
209392.665286 117.795837402
209270.606024 113.831176758
209148.546761 105.928649902
209026.487498 93.9523925781
208904.428235 77.9641723633
208782.368973 58.2692871094
208660.30971 35.4453125
208538.250447 10.34765625
208416.191184 -15.912109375
208294.131921 -42.0171508789
208172.072659 -66.5216064453
208050.013396 -87.9508056641
207927.954133 -104.914733887
207805.89487 -116.225524902
207683.835608 -121.008666992
207561.776345 -118.796203613
207439.717082 -109.58996582
207317.657819 -93.8889160156
207195.598557 -72.6751098633
207073.539294 -47.3552246094
206951.480031 -19.6635131836
206829.420768 8.46759033203
206707.361505 35.0603637695
206585.302243 58.251159668
206463.24298 76.4447021484
206341.183717 88.4479370117
206219.124454 93.569519043
206097.065192 91.6761474609
205975.005929 83.19921875
205852.946666 69.0897827148
205730.887403 50.7280273438
205608.82814 29.7923583984
205486.768878 8.10278320312
205364.709615 -12.5462646484
205242.650352 -30.5503540039
205120.591089 -44.6354980469
204998.531827 -53.9667358398
204876.472564 -58.2102661133
204754.413301 -57.544921875
204632.354038 -52.6232299805
204510.294776 -44.4844360352
204388.235513 -34.4315795898
204266.17625 -23.8842773438
204144.116987 -14.2236938477
204022.057724 -6.64569091797
203899.998462 -2.03747558594
203777.939199 -0.891845703125
203655.879936 -3.26617431641
203533.820673 -8.79064941406
203411.761411 -16.7244262695
203289.702148 -26.0526123047
203167.642885 -35.6124267578
203045.583622 -44.2348022461
202923.524359 -50.8845825195
202801.465097 -54.7833862305
202679.405834 -55.5010986328
202557.346571 -53.0057983398
202435.287308 -47.665222168
202313.228046 -40.2003173828
202191.168783 -31.5950927734
202069.10952 -22.973815918
201947.050257 -15.4583129883
201824.990995 -10.0233154297
201702.931732 -7.36492919922
201580.872469 -7.80023193359
201458.813206 -11.2082519531
201336.753943 -17.0232543945
201214.694681 -24.2793579102
201092.635418 -31.7064819336
200970.576155 -37.8662109375
200848.516892 -41.3149414062
200726.45763 -40.7758789062
200604.398367 -35.3024291992
200482.339104 -24.4129638672
200360.279841 -8.18316650391
200238.220578 12.7183837891
200116.161316 37.0548706055
199994.102053 63.1065063477
199872.04279 88.8114624023
199749.983527 111.946472168
199627.924265 130.332519531
199505.865002 142.044433594
199383.805739 145.601806641
199261.746476 140.125183105
199139.687214 125.436706543
199017.627951 102.098388672
198895.568688 71.380065918
198773.509425 35.1616821289
198651.450162 -4.22253417969
198529.3909 -44.1836547852
198407.331637 -82.098815918
198285.272374 -115.536254883
198163.213111 -142.459228516
198041.153849 -161.39050293
197919.094586 -171.521789551
197797.035323 -172.757507324
197674.97606 -165.690612793
197552.916797 -151.514038086
197430.857535 -131.877441406
197308.798272 -108.705932617
197186.739009 -84.0006103516
197064.679746 -59.6402587891
196942.620484 -37.2072143555
196820.561221 -17.8538818359
196698.501958 -2.22253417969
196576.442695 9.57354736328
196454.383433 17.9083251953
196332.32417 23.5450439453
196210.264907 27.4979858398
196088.205644 30.8670654297
195966.146381 34.6679077148
195844.087119 39.67578125
195722.027856 46.3023681641
195599.968593 54.5209350586
195477.90933 63.8471069336
195355.850068 73.3807983398
195233.790805 81.903137207
195111.731542 88.0192871094
194989.672279 90.3308105469
194867.613016 87.6193237305
194745.553754 79.0194091797
194623.494491 64.1617431641
194501.435228 43.2680053711
194379.375965 17.1868896484
194257.316703 -12.6369628906
194135.25744 -44.2587280273
194013.198177 -75.3872070312
193891.138914 -103.581787109
193769.079652 -126.474975586
193647.020389 -141.996887207
193524.961126 -148.580993652
193402.901863 -145.328186035
193280.8426 -132.114501953
193158.783338 -109.627197266
193036.724075 -79.3278198242
192914.664812 -43.3426513672
192792.605549 -4.28936767578
192670.546287 34.9415283203
192548.487024 71.4340209961
192426.427761 102.496704102
192304.368498 125.893493652
192182.309235 140.034057617
192060.249973 144.105712891
191938.19071 138.135070801
191816.131447 122.974975586
191694.072184 100.218139648
191572.012922 72.0470581055
191449.953659 41.0343017578
191327.894396 9.91271972656
191205.835133 -18.6630859375
191083.775871 -42.3419189453
190961.716608 -59.2680053711
190839.657345 -68.2235107422
190717.598082 -68.7100219727
190595.538819 -60.9647827148
190473.479557 -45.9102172852
190351.420294 -25.0477905273
190229.361031 -0.303771972656
190107.301768 26.1531982422
189985.242506 52.1077270508
189863.183243 75.4862670898
189741.12398 94.5241088867
189619.064717 107.894958496
189497.005454 114.795532227
189374.946192 114.979125977
189252.886929 108.739440918
189130.827666 96.8485107422
189008.768403 80.4584960938
188886.709141 60.978515625
188764.649878 39.9392089844
188642.590615 18.858215332
188520.531352 -0.881164550781
188398.47209 -18.1295166016
188276.412827 -32.0411376953
188154.353564 -42.1122436523
188032.294301 -48.1865234375
187910.235038 -50.4313964844
187788.175776 -49.2905883789
187666.116513 -45.4199829102
187544.05725 -39.6139526367
187421.997987 -32.729675293
187299.938725 -25.6168823242
187177.879462 -19.0561523438
187055.820199 -13.7112426758
186933.760936 -10.0952758789
186811.701673 -8.55151367188
186689.642411 -9.24725341797
186567.583148 -12.1780395508
186445.523885 -17.1809692383
186323.464622 -23.9526977539
186201.40536 -32.0728759766
186079.346097 -41.0285644531
185957.286834 -50.2426757812
185835.227571 -59.1024169922
185713.168309 -66.9913330078
185591.109046 -73.3226928711
185469.049783 -77.5755004883
185346.99052 -79.3309936523
185224.931257 -78.3082885742
185102.871995 -74.3968505859
184980.812732 -67.6821899414
184858.753469 -58.4600830078
184736.694206 -47.2388916016
184614.634944 -34.723449707
184492.575681 -21.7811889648
184370.516418 -9.39099121094
184248.457155 1.42468261719
184126.397892 9.68023681641
184004.33863 14.5115356445
183882.279367 15.2602539062
183760.220104 11.5482788086
183638.160841 3.33459472656
183516.101579 -9.05395507812
183394.042316 -24.921081543
183271.983053 -43.2335205078
183149.92379 -62.6859130859
183027.864528 -81.7954101562
182905.805265 -99.0185546875
182783.746002 -112.881530762
182661.686739 -122.11138916
182539.627476 -125.75604248
182417.568214 -123.28338623
182295.508951 -114.644897461
182173.449688 -100.299987793
182051.390425 -81.1952514648
181929.331163 -58.6989135742
181807.2719 -34.4957275391
181685.212637 -10.4501953125
181563.153374 11.5496826172
181441.094111 29.7539672852
181319.034849 42.7026977539
181196.975586 49.3536376953
181074.916323 49.1744995117
180952.85706 42.1895751953
180830.797798 28.9765625
180708.738535 10.6138916016
180586.679272 -11.416015625
180464.620009 -35.3600463867
180342.560747 -59.3482666016
180220.501484 -81.556640625
180098.442221 -100.361572266
179976.382958 -114.471435547
179854.323695 -123.023132324
179732.264433 -125.636352539
179610.20517 -122.419616699
179488.145907 -113.931030273
179366.086644 -101.097717285
179244.027382 -85.1049194336
179121.968119 -67.2672119141
178999.908856 -48.8953857422
178877.849593 -31.1734008789
178755.79033 -15.0598754883
178633.731068 -1.21984863281
178511.671805 10.0024414062
178389.612542 18.5729980469
178267.553279 24.719543457
178145.494017 28.8552246094
178023.434754 31.4837036133
177901.375491 33.098815918
177779.316228 34.0919189453
177657.256966 34.6790161133
177535.197703 34.8568725586
177413.13844 34.3948364258
177291.079177 32.8624267578
177169.019914 29.6911621094
177046.960652 24.2622680664
176924.901389 16.0103149414
176802.842126 4.52838134766
176680.782863 -10.3358764648
176558.723601 -28.4105834961
176436.664338 -49.1611328125
176314.605075 -71.6950683594
176192.545812 -94.8080444336
176070.486549 -117.070739746
175948.427287 -136.947814941
175826.368024 -152.938110352
175704.308761 -163.721191406
175582.249498 -168.295959473
175460.190236 -166.093994141
175338.130973 -157.057006836
175216.07171 -141.667480469
175094.012447 -120.928283691
174971.953185 -96.2911376953
174849.893922 -69.5419311523
174727.834659 -42.6498413086
174605.775396 -17.5986328125
174483.716133 3.78631591797
174361.656871 19.9967041016
174239.597608 29.9700317383
174117.538345 33.176574707
173995.479082 29.655456543
173873.41982 19.9962158203
173751.360557 5.26940917969
173629.301294 -13.0863037109
173507.242031 -33.4103393555
173385.182768 -53.9801635742
173263.123506 -73.1735229492
173141.064243 -89.6122436523
173019.00498 -102.275878906
172896.945717 -110.572998047
172774.886455 -114.364868164
172652.827192 -113.940856934
172530.767929 -109.949645996
172408.708666 -103.296142578
172286.649404 -95.016418457
172164.590141 -86.1459960938
172042.530878 -77.5971069336
171920.471615 -70.0572509766
171798.412352 -63.9227905273
171676.35309 -59.2718505859
171554.293827 -55.8790893555
171432.234564 -53.2703857422
171310.175301 -50.8078613281
171188.116039 -47.7948608398
171066.056776 -43.5866699219
170943.997513 -37.6929931641
170821.93825 -29.8584594727
170699.878987 -20.1106567383
170577.819725 -8.77020263672
170455.760462 3.58087158203
170333.701199 16.167175293
170211.641936 28.1170654297
170089.582674 38.5764770508
169967.523411 46.8268432617
169845.464148 52.389465332
169723.404885 55.1035766602
169601.345623 55.16796875
169479.28636 53.1373291016
169357.227097 49.8726196289
169235.167834 46.4489135742
169113.108571 44.0300292969
168991.049309 43.7230224609
168868.990046 46.4295654297
168746.930783 52.7111206055
168624.87152 62.6845092773
168502.812258 75.9634399414
168380.752995 91.6527099609
168258.693732 108.402099609
168136.634469 124.514099121
168014.575206 138.099121094
167892.515944 147.262023926
167770.456681 150.30255127
167648.397418 145.908081055
167526.338155 133.318237305
167404.278893 112.442443848
167282.21963 83.9163818359
167160.160367 49.0888061523
167038.101104 9.93695068359
166916.041842 -31.0827636719
166793.982579 -71.2374267578
166671.923316 -107.75201416
166549.864053 -138.057128906
166427.80479 -160.023010254
166305.745528 -172.157165527
166183.686265 -173.746154785
166061.627002 -164.926452637
165939.567739 -146.675598145
165817.508477 -120.726074219
165695.449214 -89.4068603516
165573.389951 -55.4299926758
165451.330688 -21.6419067383
165329.271425 9.23669433594
165207.212163 34.8557128906
165085.1529 53.4429931641
164963.093637 63.9525756836
164841.034374 66.1412353516
164718.975112 60.5658569336
164596.915849 48.5034790039
164474.856586 31.8026123047
164352.797323 12.6827392578
164230.738061 -6.498046875
164108.678798 -23.4821777344
163986.619535 -36.3343505859
163864.560272 -43.6247558594
163742.501009 -44.5548095703
163620.441747 -39.0139770508
163498.382484 -27.5651245117
163376.323221 -11.3596191406
163254.263958 8.0048828125
163132.204696 28.669128418
163010.145433 48.7158203125
162888.08617 66.3733520508
162766.026907 80.194519043
162643.967645 89.1929321289
162521.908382 92.9232788086
162399.849119 91.4974365234
162277.789856 85.5370483398
162155.730593 76.0690917969
162033.671331 64.3778686523
161911.612068 51.8311157227
161789.552805 39.7011108398
161667.493542 29.0021972656
161545.43428 20.3623657227
161423.375017 13.9451293945
161301.315754 9.43139648438
161179.256491 6.06097412109
161057.197228 2.73272705078
160935.137966 -1.84967041016
160813.078703 -9.00366210938
160691.01944 -19.8826293945
160568.960177 -35.3023681641
160446.900915 -55.6008300781
160324.841652 -80.5440063477
160202.782389 -109.293701172
160080.723126 -140.440734863
159958.663864 -172.10168457
159836.604601 -202.070861816
159714.545338 -228.013977051
159592.486075 -247.682678223
159470.426812 -259.128845215
159348.36755 -260.89855957
159226.308287 -252.183044434
159104.249024 -232.913513184
158982.189761 -203.788818359
158860.130499 -166.233032227
158738.071236 -122.286499023
158616.011973 -74.4421386719
158493.95271 -25.4414672852
158371.893447 21.9490966797
158249.834185 65.1611328125
158127.774922 102.022827148
158005.715659 130.917785645
157883.656396 150.889831543
157761.597134 161.682922363
157639.537871 163.718383789
157517.478608 158.010742188
157395.419345 146.034912109
157273.360083 129.559753418
157151.30082 110.464294434
157029.241557 90.5572509766
156907.182294 71.4177246094
156785.123031 54.2695922852
156663.063769 39.9034423828
156541.004506 28.6488037109
156418.945243 20.3974609375
156296.88598 14.6716918945
156174.826718 10.727722168
156052.767455 7.68005371094
155930.708192 4.63250732422
155808.648929 0.800659179688
155686.589666 -4.38732910156
155564.530404 -11.2220458984
155442.471141 -19.6820678711
155320.411878 -29.4411010742
155198.352615 -39.9133300781
155076.293353 -50.3258666992
154954.23409 -59.8107910156
154832.174827 -67.5044555664
154710.115564 -72.6427001953
154588.056302 -74.638671875
154465.997039 -73.1397094727
154343.937776 -68.0536499023
154221.878513 -59.5445556641
154099.81925 -48.0032958984
153977.759988 -33.9934692383
153855.700725 -18.184387207
153733.641462 -1.28009033203
153611.582199 16.0479736328
153489.522937 33.2147827148
153367.463674 49.7559814453
153245.404411 65.3406982422
153123.345148 79.7618408203
153001.285885 92.907409668
152879.226623 104.719238281
152757.16736 115.146118164
152635.108097 124.100402832
152513.048834 131.42565918
152390.989572 136.881774902
152268.930309 140.151611328
152146.871046 140.869384766
152024.811783 138.669189453
151902.752521 133.246765137
151780.693258 124.427062988
151658.633995 112.228027344
151536.574732 96.9099731445
151414.515469 79.0029296875
151292.456207 59.3046875
151170.396944 38.8455200195
151048.337681 18.8223876953
150926.278418 0.504028320312
150804.219156 -14.8814697266
150682.159893 -26.2682495117
150560.10063 -32.8681030273
150438.041367 -34.2682495117
150315.982104 -30.4976806641
150193.922842 -22.0547485352
150071.863579 -9.88732910156
149949.804316 4.67156982422
149827.745053 20.0126953125
149705.685791 34.3905029297
149583.626528 46.0856323242
149461.567265 53.5703735352
149339.508002 55.6637573242
149217.44874 51.6567993164
149095.389477 41.3963012695
148973.330214 25.3168334961
148851.270951 4.41522216797
148729.211688 -19.8294067383
148607.152426 -45.5860595703
148485.093163 -70.8374023438
148363.0339 -93.5671386719
148240.974637 -111.94909668
148118.915375 -124.519287109
147996.856112 -130.314331055
147874.796849 -128.960754395
147752.737586 -120.70703125
147630.678323 -106.394287109
147508.619061 -87.3696899414
147386.559798 -65.3497314453
147264.500535 -42.2499389648
147142.441272 -19.997253418
147020.38201 -0.344787597656
146898.322747 15.2912597656
146776.263484 25.9563598633
146654.204221 31.2307739258
146532.144959 31.2445678711
146410.085696 26.6339111328
146288.026433 18.4442749023
146165.96717 7.99114990234
146043.907907 -3.3037109375
145921.848645 -14.083984375
145799.789382 -23.2166137695
145677.730119 -29.9206542969
145555.670856 -33.8496704102
145433.611594 -35.1208496094
145311.552331 -34.286315918
145189.493068 -32.2505493164
145067.433805 -30.1431274414
144945.374542 -29.1636352539
144823.31528 -30.4135131836
144701.256017 -34.73828125
144579.196754 -42.59765625
144457.137491 -53.9795532227
144335.078229 -68.3698120117
144213.018966 -84.7833862305
144090.959703 -101.852966309
143968.90044 -117.970031738
143846.841178 -131.460144043
143724.781915 -140.775390625
143602.722652 -144.682800293
143480.663389 -142.425170898
143358.604126 -133.837036133
143236.544864 -119.399597168
143114.485601 -100.227050781
142992.426338 -77.9815063477
142870.367075 -54.7263793945
142748.307813 -32.7271118164
142626.24855 -14.2235107422
142504.189287 -1.19378662109
142382.130024 4.86315917969
142260.070761 3.10406494141
142138.011499 -6.54473876953
142015.952236 -23.3479003906
141893.892973 -45.8045654297
141771.83371 -71.7712402344
141649.774448 -98.6555175781
141527.715185 -123.660705566
141405.655922 -144.05871582
141283.596659 -157.464477539
141161.537397 -162.083129883
141039.478134 -156.904602051
140917.418871 -141.824707031
140795.359608 -117.680236816
140673.300345 -86.190246582
140551.241083 -49.8111572266
140429.18182 -11.514831543
140307.122557 25.4852905273
140185.063294 58.0385131836
140063.004032 83.3553466797
139940.944769 99.2783813477
139818.885506 104.491821289
139696.826243 98.6517944336
139574.76698 82.424621582
139452.707718 57.4259643555
139330.648455 26.0694580078
139208.589192 -8.6630859375
139086.529929 -43.5061645508
138964.470667 -75.2216186523
138842.411404 -100.907104492
138720.352141 -118.270935059
138598.292878 -125.845153809
138476.233616 -123.118713379
138354.174353 -110.575622559
138232.11509 -89.6361083984
138110.055827 -62.506652832
137987.996564 -31.9537353516
137865.937302 -1.02612304688
137743.878039 27.2494506836
137621.818776 50.1659545898
137499.759513 65.5991821289
137377.700251 72.2116088867
137255.640988 69.5736083984
137133.581725 58.1951904297
137011.522462 39.4631958008
136889.463199 15.4920043945
136767.403937 -11.0969848633
136645.344674 -37.4435424805
136523.285411 -60.7377319336
136401.226148 -78.5014038086
136279.166886 -88.8342285156
136157.107623 -90.5985107422
136035.04836 -83.5278320312
135912.989097 -68.2476196289
135790.929835 -46.2072753906
135668.870572 -19.5323486328
135546.811309 9.18835449219
135424.752046 37.1591796875
135302.692783 61.6500244141
135180.633521 80.2594604492
135058.574258 91.1421508789
134936.514995 93.1787109375
134814.455732 86.0723266602
134692.39647 70.3653564453
134570.337207 47.3736572266
134448.277944 19.0484619141
134326.218681 -12.2189941406
134204.159418 -43.8314208984
134082.100156 -73.231628418
133960.040893 -98.1389160156
133837.98163 -116.75189209
133715.922367 -127.89831543
133593.863105 -131.119506836
133471.803842 -126.683898926
133349.744579 -115.528259277
133227.685316 -99.1381225586
133105.626054 -79.3783569336
132983.566791 -58.2947387695
132861.507528 -37.9061889648
132739.448265 -20.0087890625
132617.389002 -6.01251220703
132495.32974 3.17669677734
132373.270477 7.21716308594
132251.211214 6.33056640625
132129.151951 1.24304199219
132007.092689 -6.92340087891
131885.033426 -16.7973022461
131762.974163 -26.9230957031
131640.9149 -35.9284057617
131518.855637 -42.6760253906
131396.796375 -46.3837890625
131274.737112 -46.7001342773
131152.677849 -43.7307128906
131030.618586 -38.0118408203
130908.559324 -30.4370117188
130786.500061 -22.1449584961
130664.440798 -14.3809204102
130542.381535 -8.349609375
130420.322273 -5.07220458984
130298.26301 -5.26647949219
130176.203747 -9.25946044922
130054.144484 -16.9437866211
129932.085221 -27.7814941406
129810.025959 -40.8535766602
129687.966696 -54.9520263672
129565.907433 -68.7019042969
129443.84817 -80.7025146484
129321.788908 -89.6721191406
129199.729645 -94.5827026367
129077.670382 -94.7684326172
128955.611119 -90.0005493164
128833.551856 -80.517578125
128711.492594 -67.0116577148
128589.433331 -50.5693969727
128467.374068 -32.5751342773
128345.314805 -14.5855102539
128223.255543 1.81170654297
128101.19628 15.1431274414
127979.137017 24.1819458008
127857.077754 28.0590820312
127735.018492 26.3389892578
127612.959229 19.0571899414
127490.899966 6.71417236328
127368.840703 -9.77185058594
127246.78144 -29.1486206055
127124.722178 -49.9405517578
127002.662915 -70.5774536133
126880.603652 -89.5288085938
126758.544389 -105.430541992
126636.485127 -117.194213867
126514.425864 -124.08972168
126392.366601 -125.794311523
126270.307338 -122.405395508
126148.248075 -114.418151855
126026.188813 -102.668640137
125904.12955 -88.2530517578
125782.070287 -72.4267578125
125660.011024 -56.4953613281
125537.951762 -41.7077026367
125415.892499 -29.1580200195
125293.833236 -19.7069091797
125171.773973 -13.9259033203
125049.714711 -12.0693359375
124927.655448 -14.0745239258
124805.596185 -19.5881347656
124683.536922 -28.0150146484
124561.477659 -38.5838012695
124439.418397 -50.4230957031
124317.359134 -62.6398925781
124195.299871 -74.3942260742
124073.240608 -84.9637451172
123951.181346 -93.7932128906
123829.122083 -100.524902344
123707.06282 -105.010253906
123585.003557 -107.301940918
123462.944294 -107.628051758
123340.885032 -106.353393555
123218.825769 -103.931152344
123096.766506 -100.850158691
122974.707243 -97.5830078125
122852.647981 -94.5396118164
122730.588718 -92.0302734375
122608.529455 -90.241027832
122486.470192 -89.2229003906
122364.41093 -88.8953857422
122242.351667 -89.0638427734
122120.292404 -89.4475097656
121998.233141 -89.7168579102
121876.173878 -89.5346069336
121754.114616 -88.5982666016
121632.055353 -86.6796264648
121509.99609 -83.657043457
121387.936827 -79.5382080078
121265.877565 -74.4713134766
121143.818302 -68.742980957
121021.759039 -62.7625732422
120899.699776 -57.0354614258
120777.640513 -52.1259155273
120655.581251 -48.6118774414
120533.521988 -47.0374145508
120411.462725 -47.8640136719
120289.403462 -51.4273071289
120167.3442 -57.9000854492
120045.284937 -67.2675170898
119923.225674 -79.3145141602
119801.166411 -93.6287231445
119679.107149 -109.618103027
119557.047886 -126.542114258
119434.988623 -143.555969238
119312.92936 -159.762939453
119190.870097 -174.272583008
119068.810835 -186.25982666
118946.751572 -195.020812988
118824.692309 -200.020385742
118702.633046 -200.929748535
118580.573784 -197.648681641
118458.514521 -190.311706543
118336.455258 -179.278747559
118214.395995 -165.10925293
118092.336732 -148.522521973
117970.27747 -130.347473145
117848.218207 -111.465698242
117726.158944 -92.7521972656
117604.099681 -75.0172729492
117482.040419 -58.9571533203
117359.981156 -45.1122436523
117237.921893 -33.8406982422
117115.86263 -25.3055419922
116993.803368 -19.4774780273
116871.744105 -16.1524658203
116749.684842 -14.9807128906
116627.625579 -15.507019043
116505.566316 -17.2149658203
116383.507054 -19.5744018555
116261.447791 -22.0869750977
116139.388528 -24.3244018555
116017.329265 -25.9605712891
115895.270003 -26.7907714844
115773.21074 -26.7406616211
115651.151477 -25.8628540039
115529.092214 -24.323059082
115407.032952 -22.3770141602
115284.973689 -20.3414306641
115162.914426 -18.5612182617
115040.855163 -17.3754882812
114918.7959 -17.0861206055
114796.736638 -17.9299926758
114674.677375 -20.0576171875
114552.618112 -23.5184936523
114430.558849 -28.2545166016
114308.499587 -34.0998535156
114186.440324 -40.7890625
114064.381061 -47.9692993164
113942.321798 -55.2191772461
113820.262535 -62.0697021484
113698.203273 -68.0288085938
113576.14401 -72.6070556641
113454.084747 -75.3439941406
113332.025484 -75.8349609375
113209.966222 -73.7568359375
113087.906959 -68.8928833008
112965.847696 -61.1544799805
112843.788433 -50.600402832
112721.729171 -37.4503173828
112599.669908 -22.0923461914
112477.610645 -5.08258056641
112355.551382 12.8652954102
112233.492119 30.9011230469
112111.432857 48.0701293945
111989.373594 63.3575439453
111867.314331 75.7422485352
111745.255068 84.2587280273
111623.195806 88.0643310547
111501.136543 86.5054321289
111379.07728 79.1804199219
111257.018017 65.9917602539
111134.958754 47.1819458008
111012.899492 23.3499755859
110890.840229 -4.55639648438
110768.780966 -35.2752075195
110646.721703 -67.2897949219
110524.662441 -98.9128417969
110402.603178 -128.389770508
110280.543915 -154.014343262
110158.484652 -174.25
110036.42539 -187.845397949
109914.366127 -193.935791016
109792.306864 -192.121459961
109670.247601 -182.514221191
109548.188338 -165.747070312
109426.129076 -142.944030762
109304.069813 -115.651367188
109182.01055 -85.7318725586
109059.951287 -55.232421875
108937.892025 -26.2311401367
108815.832762 -0.679443359375
108693.773499 19.7510986328
108571.714236 33.801940918
108449.654973 40.7299194336
108327.595711 40.3696899414
108205.536448 33.1489257812
108083.477185 20.0551757812
107961.417922 2.5546875
107839.35866 -17.5290527344
107717.299397 -38.1694946289
107595.240134 -57.3089599609
107473.180871 -73.0345458984
107351.121609 -83.7446899414
107229.062346 -88.2876586914
107107.003083 -86.0637207031
106984.94382 -77.078918457
106862.884557 -61.9462280273
106740.825295 -41.8337402344
106618.766032 -18.3637084961
106496.706769 6.52954101562
106374.647506 30.7698364258
106252.588244 52.321105957
106130.528981 69.3689575195
106008.469718 80.4819946289
105886.410455 84.7393188477
105764.351192 81.8146972656
105642.29193 72.0067138672
105520.232667 56.2155151367
105398.173404 35.8646850586
105276.114141 12.7793579102
105154.054879 -10.9729614258
105031.995616 -33.2610473633
104909.936353 -52.0731811523
104787.87709 -65.690246582
104665.817828 -72.830871582
104543.758565 -72.7576293945
104421.699302 -65.334777832
104299.640039 -51.0329589844
104177.580776 -30.8811645508
104055.521514 -6.37066650391
103933.462251 20.6787109375
103811.402988 48.2796020508
103689.343725 74.4471435547
103567.284463 97.3665161133
103445.2252 115.539794922
103323.165937 127.901489258
103201.106674 133.892578125
103079.047411 133.486450195
102956.988149 127.167480469
102834.928886 115.864929199
102712.869623 100.848327637
102590.81036 83.5981445312
102468.751098 65.6610107422
102346.691835 48.5067749023
102224.632572 33.3983764648
102102.573309 21.2879638672
101980.514047 12.7468261719
101858.454784 7.93585205078
101736.395521 6.61749267578
101614.336258 8.20593261719
101492.276995 11.8500366211
101370.217733 16.5396728516
101248.15847 21.2232666016
101126.099207 24.9253540039
101004.039944 26.8513793945
100881.980682 26.4712524414
100759.921419 23.5703735352
100637.862156 18.2680053711
100515.802893 10.9985961914
100393.74363 2.45941162109
100271.684368 -6.46765136719
100149.625105 -14.8140869141
100027.565842 -21.630065918
99905.5065794 -26.0877075195
99783.4473166 -27.5702514648
99661.3880538 -25.7395019531
99539.3287911 -20.5726928711
99417.2695283 -12.3680419922
99295.2102655 -1.71618652344
99173.1510027 10.5576171875
99051.09174 23.4771118164
98929.0324772 36.0106201172
98806.9732144 47.1751708984
98684.9139517 56.133972168
98562.8546889 62.2788696289
98440.7954261 65.2892456055
98318.7361633 65.1613769531
98196.6769006 62.2056884766
98074.6176378 57.0104980469
97952.558375 50.3785400391
97830.4991122 43.2393188477
97708.4398495 36.5494384766
97586.3805867 31.1885986328
97464.3213239 27.862121582
97342.2620612 27.0214233398
97220.2027984 28.8088378906
97098.1435356 33.0338134766
96976.0842728 39.18359375
96854.0250101 46.4663696289
96731.9657473 53.8854980469
96609.9064845 60.3359375
96487.8472217 64.7155151367
96365.787959 66.0389404297
96243.7286962 63.545715332
96121.6694334 56.788269043
95999.6101707 45.6950073242
95877.5509079 30.5983276367
95755.4916451 12.2266235352
95633.4323823 -8.34155273438
95511.3731196 -29.7573242188
95389.3138568 -50.5081176758
95267.254594 -69.0433959961
95145.1953312 -83.9075317383
95023.1360685 -93.8679199219
94901.0768057 -98.0286865234
94779.0175429 -95.9166870117
94656.9582802 -87.5343017578
94534.8990174 -73.3725585938
94412.8397546 -54.3836669922
94290.7804918 -31.9135131836
94168.7212291 -7.60107421875
94046.6619663 16.7486572266
93924.6027035 39.3068237305
93802.5434408 58.365234375
93680.484178 72.473449707
93558.4249152 80.5545654297
93436.3656524 81.9909667969
93314.3063897 76.6727294922
93192.2471269 65.0053100586
93070.1878641 47.8739013672
92948.1286013 26.5706787109
92826.0693386 2.68817138672
92704.0100758 -22.0101318359
92581.950813 -45.7321166992
92459.8915503 -66.7995605469
92337.8322875 -83.7797851562
92215.7730247 -95.595703125
92093.7137619 -101.604492188
91971.6544992 -101.639343262
91849.5952364 -96.0118408203
91727.5359736 -85.4748535156
91605.4767108 -71.1499633789
91483.4174481 -54.4256591797
91361.3581853 -36.8364257812
91239.2989225 -19.9321899414
91117.2396598 -5.14990234375
90995.180397 6.30242919922
90873.1211342 13.5396728516
90751.0618714 16.0635375977
90629.0026087 13.7929077148
90506.9433459 7.05853271484
90384.8840831 -3.43725585938
90262.8248203 -16.6906738281
90140.7655576 -31.4891357422
90018.7062948 -46.5199584961
89896.647032 -60.4822998047
89774.5877693 -72.1962280273
89652.5285065 -80.6966552734
89530.4692437 -85.3057250977
89408.4099809 -85.678894043
89286.3507182 -81.8201293945
89164.2914554 -74.0669555664
89042.2321926 -63.0477294922
88920.1729298 -49.6143188477
88798.1136671 -34.7595214844
88676.0544043 -19.5244140625
88553.9951415 -4.90557861328
88431.9358788 8.23010253906
88309.876616 19.2161254883
88187.8173532 27.6353759766
88065.7580904 33.3466796875
87943.6988277 36.4839477539
87821.6395649 37.4317626953
87699.5803021 36.7783203125
87577.5210393 35.2523193359
87455.4617766 33.6481323242
87333.4025138 32.7479858398
87211.343251 33.2467041016
87089.2839883 35.6864013672
86967.2247255 40.4065551758
86845.1654627 47.5123901367
86723.1061999 56.8654174805
86601.0469372 68.0947875977
86478.9876744 80.62890625
86356.9284116 93.7440795898
86234.8691488 106.624511719
86112.8098861 118.430358887
85990.7506233 128.365844727
85868.6913605 135.743408203
85746.6320978 140.038635254
85624.572835 140.931091309
85502.5135722 138.328979492
85380.4543094 132.376403809
85258.3950467 123.441894531
85136.3357839 112.09161377
85014.2765211 99.0484008789
84892.2172583 85.1398925781
84770.1579956 71.2409057617
84648.0987328 58.213684082
84526.03947 46.8502197266
84403.9802073 37.8201904297
84281.9209445 31.6293945312
84159.8616817 28.5881347656
84037.8024189 28.7947387695
83915.7431562 32.1318359375
83793.6838934 38.2772827148
83671.6246306 46.7276000977
83549.5653679 56.8320922852
83427.5061051 67.8368530273
83305.4468423 78.9334106445
83183.3875795 89.3115844727
83061.3283168 98.2116699219
82939.269054 104.973815918
82817.2097912 109.080505371
82695.1505284 110.190979004
82573.0912657 108.164367676
82451.0320029 103.069763184
82328.9727401 95.1829833984
82206.9134774 84.9690551758
82084.8542146 73.0514526367
81962.7949518 60.1694946289
81840.735689 47.126159668
81718.6764263 34.7295532227
81596.6171635 23.7324829102
81474.5579007 14.7724609375
81352.4986379 8.32012939453
81230.4393752 4.63610839844
81108.3801124 3.744140625
80986.3208496 5.42041015625
80864.2615869 9.20361328125
80742.2023241 14.4240722656
80620.1430613 20.2515869141
80498.0837985 25.7603149414
80376.0245358 30.0037841797
80253.965273 32.0982666016
80131.9060102 31.3041992188
80009.8467474 27.1012573242
79887.7874847 19.2496948242
79765.7282219 7.83117675781
79643.6689591 -6.73413085938
79521.6096964 -23.6989746094
79399.5504336 -42.0277709961
79277.4911708 -60.462097168
79155.431908 -77.6090087891
79033.3726453 -92.0447998047
78911.3133825 -102.42791748
78789.2541197 -107.610107422
78667.1948569 -106.737731934
78545.1355942 -99.3341064453
78423.0763314 -85.3542480469
78301.0170686 -65.2072143555
78178.9578059 -39.7427978516
78056.8985431 -10.2028198242
77934.8392803 21.8618774414
77812.7800175 54.6992797852
77690.7207548 86.4840087891
77568.661492 115.452026367
77446.6022292 140.03338623
77324.5429664 158.969909668
77202.4837037 171.408508301
77080.4244409 176.961669922
76958.3651781 175.730651855
76836.3059154 168.287719727
76714.2466526 155.619689941
76592.1873898 139.038146973
76470.128127 120.063232422
76348.0688643 100.292541504
76226.0096015 81.2651367188
76103.9503387 64.3349609375
75981.8910759 50.5631713867
75859.8318132 40.6397094727
75737.7725504 34.8411254883
75615.7132876 33.0274047852
75493.6540249 34.6778564453
75371.5947621 38.962097168
75249.5354993 44.8391113281
75127.4762365 51.1736450195
75005.4169738 56.8591918945
74883.357711 60.9353027344
74761.2984482 62.6871337891
74639.2391855 61.7185668945
74517.1799227 57.9905395508
74395.1206599 51.8220214844
74273.0613971 43.8534545898
74151.0021344 34.975769043
74028.9428716 26.2333984375
73906.8836088 18.7098388672
73784.824346 13.4086914062
73662.7650833 11.1409912109
73540.7058205 12.4311523438
73418.6465577 17.4508056641
73296.587295 25.9876708984
73174.5280322 37.4525756836
73052.4687694 50.9248657227
72930.4095066 65.2313842773
72808.3502439 79.0524902344
72686.2909811 91.044128418
72564.2317183 99.9646606445
72442.1724555 104.793884277
72320.1131928 104.832824707
72198.05393 99.7749023438
72075.9946672 89.7409667969
71953.9354045 75.2744750977
71831.8761417 57.2989501953
71709.8168789 37.0384521484
71587.7576161 15.9124145508
71465.6983534 -4.58837890625
71343.6390906 -23.0310668945
71221.5798278 -38.1644897461
71099.520565 -49.024230957
70977.4613023 -55.0117797852
70855.4020395 -55.9384765625
70733.3427767 -52.0323486328
70611.283514 -43.9077148438
70489.2242512 -32.4993286133
70367.1649884 -18.9711303711
70245.1057256 -4.60546875
70123.0464629 9.31390380859
70000.9872001 21.6160888672
69878.9279373 31.3417358398
69756.8686745 37.8196411133
69634.8094118 40.7143554688
69512.750149 40.0401000977
69390.6908862 36.1431884766
69268.6316235 29.6544799805
69146.5723607 21.4186401367
69024.5130979 12.4074707031
68902.4538351 3.62652587891
68780.3945724 -3.97509765625
68658.3353096 -9.58520507812
68536.2760468 -12.5883789062
68414.216784 -12.6060180664
68292.1575213 -9.50915527344
68170.0982585 -3.40869140625
68048.0389957 5.37750244141
67925.979733 16.3723754883
67803.9204702 28.9974975586
67681.8612074 42.6347045898
67559.8019446 56.6818847656
67437.7426819 70.6014404297
67315.6834191 83.9530029297
67193.6241563 96.4104003906
67071.5648935 107.763122559
66949.5056308 117.902893066
66827.446368 126.800292969
66705.3871052 134.475280762
66583.3278425 140.967468262
66461.2685797 146.311035156
66339.2093169 150.518432617
66217.1500541 153.575195312
66095.0907914 155.447143555
65973.0315286 156.097351074
65850.9722658 155.512939453
65728.9130031 153.733337402
65606.8537403 150.878112793
65484.7944775 147.166625977
65362.7352147 142.926330566
65240.675952 138.584716797
65118.6166892 134.644714355
64996.5574264 131.64263916
64874.4981636 130.093688965
64752.4389009 130.427368164
64630.3796381 132.922180176
64508.3203753 137.646057129
64386.2611126 144.410766602
64264.2018498 152.747741699
64142.142587 161.910949707
64020.0833242 170.908569336
63898.0240615 178.565856934
63775.9647987 183.614013672
63653.9055359 184.799682617
63531.8462731 181.006164551
63409.7870104 171.374328613
63287.7277476 155.413085938
63165.6684848 133.086486816
63043.6092221 104.867431641
62921.5499593 71.7504272461
62799.4906965 35.219909668
62677.4314337 -2.82672119141
62555.372171 -40.1979370117
62433.3129082 -74.5579223633
62311.2536454 -103.598693848
62189.1943826 -125.218811035
62067.1351199 -137.691955566
61945.0758571 -139.813659668
61823.0165943 -131.008422852
61700.9573316 -111.390319824
61578.8980688 -81.7673950195
61456.838806 -43.5914306641
61334.7795432 1.14654541016
61212.7202805 50.0645751953
61090.6610177 100.570678711
60968.6017549 150.059326172
60846.5424921 196.108154297
60724.4832294 236.656066895
60602.4239666 270.147216797
60480.3647038 295.628662109
60358.3054411 312.793334961
60236.2461783 321.963256836
60114.1869155 324.018371582
59992.1276527 320.275878906
59870.06839 312.332702637
59748.0091272 301.887939453
59625.9498644 290.561401367
59503.8906016 279.727050781
59381.8313389 270.376708984
59259.7720761 263.029541016
59137.7128133 257.693115234
59015.6535506 253.882995605
58893.5942878 250.696655273
58771.535025 246.934997559
58649.4757622 241.260314941
58527.4164995 232.371520996
58405.3572367 219.182189941
58283.2979739 200.980957031
58161.2387111 177.557434082
58039.1794484 149.279602051
57917.1201856 117.113769531
57795.0609228 82.5838012695
57673.0016601 47.6693725586
57550.9423973 14.6541748047
57428.8831345 -14.065246582
57306.8238717 -36.1915283203
57184.764609 -49.7398681641
57062.7053462 -53.2333374023
56940.6460834 -45.8613891602
56818.5868206 -27.5841674805
56696.5275579 0.826599121094
56574.4682951 37.8169555664
56452.4090323 81.1483764648
56330.3497696 128.058837891
56208.2905068 175.470825195
56086.231244 220.233520508
55964.1719812 259.374267578
55842.1127185 290.340759277
55720.0534557 311.211669922
55597.9941929 320.856994629
55475.9349302 319.034118652
55353.8756674 306.41217041
55231.8164046 284.519165039
55109.7571418 255.619750977
54987.6978791 222.530151367
54865.6386163 188.388977051
54743.5793535 156.400512695
54621.5200907 129.574523926
54499.460828 110.481079102
54377.4015652 101.045715332
54255.3423024 102.396057129
54133.2830397 114.77734375
54011.2237769 137.539428711
53889.1645141 169.198730469
53767.1052513 207.566711426
53645.0459886 249.934082031
53522.9867258 293.296875
53400.927463 334.601013184
53278.8682002 370.988708496
53156.8089375 400.024108887
53034.7496747 419.880554199
52912.6904119 429.475036621
52790.6311492 428.539245605
52668.5718864 417.622924805
52546.5126236 398.030029297
52424.4533608 371.695739746
52302.3940981 341.013977051
52180.3348353 308.631530762
52058.2755725 277.227050781
51936.2163097 249.291809082
51814.157047 226.931640625
51692.0977842 211.705627441
51570.0385214 204.512878418
51447.9792587 205.536376953
51325.9199959 214.248046875
51203.8607331 229.470703125
51081.8014703 249.494506836
50959.7422076 272.232055664
50837.6829448 295.403991699
50715.623682 316.735290527
50593.5644192 334.148193359
50471.5051565 345.93548584
50349.4458937 350.90032959
50227.3866309 348.452453613
50105.3273682 338.653137207
49983.2681054 322.206604004
49861.2088426 300.399536133
49739.1495798 274.993347168
49617.0903171 248.080200195
49495.0310543 221.912963867
49372.9717915 198.723754883
49250.9125287 180.545776367
49128.853266 169.050964355
49006.7940032 165.417541504
48884.7347404 170.236633301
48762.6754777 183.463745117
48640.6162149 204.42010498
48518.5569521 231.841552734
48396.4976893 263.971679688
48274.4384266 298.690490723
48152.3791638 333.669616699
48030.319901 366.541259766
47908.2606382 395.067443848
47786.2013755 417.298461914
47664.1421127 431.707214355
47542.0828499 437.29095459
47420.0235872 433.632507324
47297.9643244 420.918395996
47175.9050616 399.912536621
47053.8457988 371.88873291
46931.7865361 338.528625488
46809.7272733 301.79284668
46687.6680105 263.776855469
46565.6087478 226.561645508
46443.549485 192.071838379
46321.4902222 161.952148438
46199.4309594 137.469177246
46077.3716967 119.44732666
45955.3124339 108.241577148
45833.2531711 103.747314453
45711.1939083 105.445800781
45589.1346456 112.479248047
45467.0753828 123.748291016
45345.01612 138.022399902
45222.9568573 154.053588867
45100.8975945 170.683410645
44978.8383317 186.934143066
44856.7790689 202.077026367
44734.7198062 215.672607422
44612.6605434 227.58026123
44490.6012806 237.939086914
44368.5420178 247.120910645
44246.4827551 255.663208008
44124.4234923 264.188354492
44002.3642295 273.317565918
43880.3049668 283.588806152
43758.245704 295.385986328
43636.1864412 308.887573242
43514.1271784 324.03729248
43392.0679157 340.542419434
43270.0086529 357.895812988
43147.9493901 375.422790527
43025.8901273 392.343933105
42903.8308646 407.850769043
42781.7716018 421.183776855
42659.712339 431.706481934
42537.6530763 438.96697998
42415.5938135 442.741271973
42293.5345507 443.0546875
42171.4752879 440.17767334
42049.4160252 434.598876953
41927.3567624 426.9765625
41805.2974996 418.074645996
41683.2382368 408.689575195
41561.1789741 399.575622559
41439.1197113 391.377197266
41317.0604485 384.573364258
41195.0011858 379.442626953
41072.941923 376.04864502
40950.8826602 374.251098633
40828.8233974 373.737609863
40706.7641347 374.075256348
40584.7048719 374.774475098
40462.6456091 375.358093262
40340.5863463 375.430236816
40218.5270836 374.733032227
40096.4678208 373.189086914
39974.408558 370.921508789
39852.3492953 368.25012207
39730.2900325 365.66418457
39608.2307697 363.771972656
39486.1715069 363.234985352
39364.1122442 364.690856934
39242.0529814 368.674926758
39119.9937186 375.547851562
38997.9344558 385.437866211
38875.8751931 398.203552246
38753.8159303 413.42388916
38631.7566675 430.415283203
38509.6974048 448.276611328
38387.638142 465.95880127
38265.5788792 482.352478027
38143.5196164 496.385925293
38021.4603537 507.12487793
37899.4010909 513.863708496
37777.3418281 516.199707031
37655.2825653 514.083435059
37533.2233026 507.838317871
37411.1640398 498.14831543
37289.104777 486.014587402
37167.0455143 472.682128906
37044.9862515 459.54473877
36922.9269887 448.035766602
36800.8677259 439.51348877
36678.8084632 435.151855469
36556.7492004 435.84552002
36434.6899376 442.137573242
36312.6306749 454.176330566
36190.5714121 471.703063965
36068.5121493 494.07421875
35946.4528865 520.312316895
35824.3936238 549.183898926
35702.334361 579.294677734
35580.2750982 609.196960449
35458.2158354 637.496154785
35336.1565727 662.951721191
35214.0973099 684.562011719
35092.0380471 701.627990723
34969.9787844 713.791809082
34847.9195216 721.048217773
34725.8602588 723.728942871
34603.800996 722.464660645
34481.7417333 718.125854492
34359.6824705 711.752380371
34237.6232077 704.473632812
34115.5639449 697.429382324
33993.5046822 691.694824219
33871.4454194 688.215270996
33749.3861566 687.754638672
33627.3268939 690.858215332
33505.2676311 697.832092285
33383.2083683 708.737365723
33261.1491055 723.399169922
33139.0898428 741.426025391
33017.03058 762.239074707
32894.9713172 785.108337402
32772.9120544 809.193237305
32650.8527917 833.5859375
32528.7935289 857.356201172
32406.7342661 879.596618652
32284.6750034 899.467041016
32162.6157406 916.23815918
32040.5564778 929.331726074
31918.497215 938.358276367
31796.4379523 943.147338867
31674.3786895 943.770690918
31552.3194267 940.556030273
31430.2601639 934.085571289
31308.2009012 925.182006836
31186.1416384 914.87677002
31064.0823756 904.362365723
30942.0231129 894.929138184
30819.9638501 887.889282227
30697.9045873 884.491760254
30575.8453245 885.83581543
30453.7860618 892.785461426
30331.726799 905.897094727
30209.6675362 925.364013672
30087.6082734 950.984436035
29965.5490107 982.158935547
29843.4897479 1017.91827393
29721.4304851 1056.98193359
29599.3712224 1097.8458252
29477.3119596 1138.88989258
29355.2526968 1178.50183105
29233.193434 1215.20330811
29111.1341713 1247.7701416
28989.0749085 1275.33374023
28867.0156457 1297.45574951
28744.9563829 1314.16644287
28622.8971202 1325.96398926
28500.8378574 1333.7713623
28378.7785946 1338.85565186
28256.7193319 1342.71453857
28134.6600691 1346.94091797
28012.6008063 1353.07629395
27890.5415435 1362.46789551
27768.4822808 1376.14257812
27646.423018 1394.70916748
27524.3637552 1418.2991333
27402.3044925 1446.55303955
27280.2452297 1478.65307617
27158.1859669 1513.40045166
27036.1267041 1549.32910156
26914.0674414 1584.84716797
26792.0081786 1618.39135742
26669.9489158 1648.57818604
26547.889653 1674.34069824
26425.8303903 1695.03210449
26303.7711275 1710.49102783
26181.7118647 1721.05792236
26059.652602 1727.54229736
25937.5933392 1731.1439209
25815.5340764 1733.33575439
25693.4748136 1735.71948242
25571.4155509 1739.8704834
25449.3562881 1747.18481445
25327.2970253 1758.74658203
25205.2377625 1775.22796631
25083.1784998 1796.83221436
24961.119237 1823.28552246
24839.0599742 1853.87854004
24717.0007115 1887.55285645
24594.9414487 1923.02233887
24472.8821859 1958.91845703
24350.8229231 1993.94030762
24228.7636604 2026.99743652
24106.7043976 2057.32519531
23984.6451348 2084.5645752
23862.585872 2108.7935791
23740.5266093 2130.50958252
23618.4673465 2150.56225586
23496.4080837 2170.0456543
23374.348821 2190.16009521
23252.2895582 2212.06054688
23130.2302954 2236.70727539
23008.1710326 2264.73651123
22886.1117699 2296.36663818
22764.0525071 2331.3505249
22641.9932443 2368.98272705
22519.9339815 2408.16009521
22397.8747188 2447.49188232
22275.815456 2485.44940186
22153.7561932 2520.53839111
22031.6969305 2551.47668457
21909.6376677 2577.35754395
21787.5784049 2597.78039551
21665.5191421 2612.93212891
21543.4598794 2623.61108398
21421.4006166 2631.184021
21299.3413538 2637.48370361
21177.282091 2644.65032959
21055.2228283 2654.93505859
20933.1635655 2670.48297119
20811.1043027 2693.11730957
20689.04504 2724.14776611
20566.9857772 2764.22351074
20444.9265144 2813.2467041
20322.8672516 2870.35772705
20200.8079889 2933.9956665
20078.7487261 3002.03009033
19956.6894633 3071.95269775
19834.6302005 3141.11187744
19712.5709378 3206.96557617
19590.511675 3267.33056641
19468.4524122 3320.60113525
19346.3931495 3365.91473389
19224.3338867 3403.24829102
19102.2746239 3433.43286133
18980.2153611 3458.08496094
18858.1560984 3479.45819092
18736.0968356 3500.23022461
18614.0375728 3523.24450684
18491.9783101 3551.23052979
18369.9190473 3586.53210449
18247.8597845 3630.86791992
18125.8005217 3685.15057373
18003.741259 3749.38140869
17881.6819962 3822.63201904
17759.6227334 3903.11651611
17637.5634706 3988.34771729
17515.5042079 4075.36175537
17393.4449451 4160.99243164
17271.3856823 4242.16656494
17149.3264196 4316.1940918
17027.2671568 4381.0234375
16905.207894 4435.43890381
16783.1486312 4479.17980957
16661.0893685 4512.97198486
16539.0301057 4538.46588135
16416.9708429 4558.09161377
16294.9115801 4574.84057617
16172.8523174 4591.99926758
16050.7930546 4612.85748291
15928.7337918 4640.42181396
15806.6745291 4677.15917969
15684.6152663 4724.79534912
15562.5560035 4784.18798828
15440.4967407 4855.28094482
15318.437478 4937.14801025
15196.3782152 5028.11407471
15074.3189524 5125.94439697
14952.2596896 5228.0802002
14830.2004269 5331.89569092
14708.1411641 5434.95245361
14586.0819013 5535.22546387
14464.0226386 5631.27941895
14341.9633758 5722.37969971
14219.904113 5808.52935791
14097.8448502 5890.43103027
13975.7855875 5969.38018799
13853.7263247 6047.10290527
13731.6670619 6125.55761719
13609.6077991 6206.72235107
13487.5485364 6292.38873291
13365.4892736 6383.98712158
13243.4300108 6482.45568848
13121.3707481 6588.17120361
12999.3114853 6700.94091797
12877.2522225 6820.059021
12755.1929597 6944.41705322
12633.133697 7072.65356445
12511.0744342 7203.3291626
12389.0151714 7335.10272217
12266.9559086 7466.89141846
12144.8966459 7597.99816895
12022.8373831 7728.19085693
11900.7781203 7857.72741699
11778.7188576 7987.3248291
11656.6595948 8118.07647705
11534.600332 8251.32818604
11412.5410692 8388.52752686
11290.4818065 8531.06445312
11168.4225437 8680.11981201
11046.3632809 8836.54095459
10924.3040181 9000.75567627
10802.2447554 9172.73486328
10680.1854926 9352.00927734
10558.1262298 9537.73382568
10436.0669671 9728.79681396
10314.0077043 9923.95812988
10191.9484415 10122.00177
10069.8891787 10321.8867798
9947.82991597 10522.8779907
9825.7706532 10724.6430054
9703.71139042 10927.3049316
9581.65212765 11131.4443359
9459.59286488 11338.0498657
9337.5336021 11548.4241333
9215.47433933 11764.0530396
9093.41507656 11986.4533691
8971.35581379 12217.0146484
8849.29655101 12456.8517456
8727.23728824 12706.6831055
8605.17802547 12966.7479858
8483.1187627 13236.7697754
8361.05949992 13515.9697266
8239.00023715 13803.128479
8116.94097438 14096.6885376
7994.88171161 14394.887207
7872.82244883 14695.9053345
7750.76318606 14998.0169067
7628.70392329 15299.7244873
7506.64466052 15599.8682861
7384.58539774 15897.6968994
7262.52613497 16192.8967285
7140.4668722 16485.5773315
7018.40760943 16776.2167358
6896.34834665 17065.5749512
6774.28908388 17354.5857544
6652.22982111 17644.2399902
6530.17055833 17935.4730835
6408.11129556 18229.0680542
6286.05203279 18525.585022
6163.99277002 18825.3209229
6041.93350724 19128.3033447
5919.87424447 19434.3161011
5797.8149817 19742.9500122
5675.75571893 20053.6724854
5553.69645615 20365.9020386
5431.63719338 20679.081665
5309.57793061 20992.7376099
5187.51866784 21306.5172729
5065.45940506 21620.2016602
4943.40014229 21933.6905518
4821.34087952 22246.9631348
4699.28161675 22560.0202637
4577.22235397 22872.8163452
4455.1630912 23185.1900024
4333.10382843 23496.8056641
4211.04456566 23807.1125488
4088.98530288 24115.3304443
3966.92604011 24420.4639282
3844.86677734 24721.3471069
3722.80751456 25016.713562
3600.74825179 25305.2850952
3478.68898902 25585.8690796
3356.62972625 25857.4545898
3234.57046347 26119.2932129
3112.5112007 26370.9564819
2990.45193793 26612.3598633
2868.39267516 26843.7519531
2746.33341238 27065.6641846
2624.27414961 27278.8292236
2502.21488684 27484.0734863
2380.15562407 27682.1960449
2258.09636129 27873.847168
2136.03709852 28059.4200439
2013.97783575 28238.9690552
1891.91857298 28412.1655884
1769.8593102 28578.2965698
1647.80004743 28736.3104248
1525.74078466 28884.9050903
1403.68152188 29022.6520386
1281.62225911 29148.1433716
1159.56299634 29260.1478882
1037.50373357 29357.7579346
915.444470795 29440.5128784
793.385208022 29508.4817505
671.325945249 29562.2976685
549.266682477 29603.1350708
427.207419704 29632.6311646
305.148156932 29652.7561035
183.088894159 29665.6434326
61.0296313863 29673.3961182
-61.0296313863 29677.8860474
-183.088894159 29680.5678101
-305.148156932 29682.3239746
-427.207419704 29683.3601685
-549.266682477 29683.1596069
-671.325945249 29680.5043945
-793.385208022 29673.5637207
-915.444470795 29660.0411377
-1037.50373357 29637.3679199
-1159.56299634 29602.927063
-1281.62225911 29554.2855225
-1403.68152189 29489.4130859
-1525.74078466 29406.8687744
-1647.80004743 29305.9348145
-1769.8593102 29186.6876221
-1891.91857298 29049.9969482
-2013.97783575 28897.4542236
-2136.03709852 28731.236084
-2258.09636129 28553.9158936
-2380.15562407 28368.2412109
-2502.21488684 28176.8978882
-2624.27414961 27982.2815552
-2746.33341238 27786.2998047
-2868.39267516 27590.2210693
-2990.45193793 27394.5849609
-3112.5112007 27199.1806641
-3234.57046347 27003.095459
-3356.62972625 26804.8267822
-3478.68898902 26602.4475708
-3600.74825179 26393.807312
-3722.80751456 26176.7503052
-3844.86677734 25949.3310547
-3966.92604011 25710.0049438
-4088.98530288 25457.7800903
-4211.04456566 25192.3134766
-4333.10382843 24913.947937
-4455.1630912 24623.6845093
-4577.22235397 24323.0966187
-4699.28161675 24014.1947021
-4821.34087952 23699.2559814
-4943.40014229 23380.635498
-5065.45940506 23060.5761719
-5187.51866784 22741.0368652
-5309.57793061 22423.5517578
-5431.63719338 22109.1343994
-5553.69645615 21798.2329102
-5675.75571893 21490.7382812
-5797.8149817 21186.0432129
-5919.87424447 20883.1449585
-6041.93350724 20580.7775269
-6163.99277002 20277.5647583
-6286.05203279 19972.175415
-6408.11129556 19663.4661865
-6530.17055833 19350.6032104
-6652.22982111 19033.147583
-6774.28908388 18711.102417
-6896.34834665 18384.9168701
-7018.40760943 18055.4498291
-7140.4668722 17723.8983154
-7262.52613497 17391.6993408
-7384.58539774 17060.414856
-7506.64466052 16731.6119385
-7628.70392329 16406.74823
-7750.76318606 16087.0739136
-7872.82244883 15773.5565186
-7994.88171161 15466.8349609
-8116.94097438 15167.2041626
-8239.00023715 14874.6307373
-8361.05949992 14588.7954712
-8483.1187627 14309.1569824
-8605.17802547 14035.0303345
-8727.23728824 13765.671814
-8849.29655101 13500.3630981
-8971.35581379 13238.486145
-9093.41507656 12979.5847168
-9215.47433933 12723.4061279
-9337.5336021 12469.9227905
-9459.59286488 12219.3318481
-9581.65212765 11972.0345459
-9703.71139042 11728.5986328
-9825.7706532 11489.706665
-9947.82991597 11256.0965576
-10069.8891787 11028.4975586
-10191.9484415 10807.5689697
-10314.0077043 10593.8428955
-10436.0669671 10387.6789551
-10558.1262298 10189.2296753
-10680.1854926 9998.42169189
-10802.2447554 9814.95233154
-10924.3040181 9638.30157471
-11046.3632809 9467.75842285
-11168.4225437 9302.46057129
-11290.4818065 9141.4430542
-11412.5410692 8983.69555664
-11534.600332 8828.2220459
-11656.6595948 8674.10076904
-11778.7188576 8520.53955078
-11900.7781203 8366.92449951
-12022.8373831 8212.8560791
-12144.8966459 8058.17254639
-12266.9559086 7902.956604
-12389.0151714 7747.52532959
-12511.0744342 7592.40386963
-12633.133697 7438.28326416
-12755.1929597 7285.96643066
-12877.2522225 7136.30450439
-12999.3114853 6990.12988281
-13121.3707481 6848.19104004
-13243.4300108 6711.09277344
-13365.4892736 6579.24981689
-13487.5485364 6452.85650635
-13609.6077991 6331.87554932
-13731.6670619 6216.04858398
-13853.7263247 6104.92657471
-13975.7855875 5997.91900635
-14097.8448502 5894.35650635
-14219.904113 5793.56213379
-14341.9633758 5694.92340088
-14464.0226386 5597.95825195
-14586.0819013 5502.36810303
-14708.1411641 5408.07128906
-14830.2004269 5315.21331787
-14952.2596896 5224.15136719
-15074.3189524 5135.41290283
-15196.3782152 5049.63323975
-15318.437478 4967.47631836
-15440.4967407 4889.54608154
-15562.5560035 4816.29949951
-15684.6152663 4747.96801758
-15806.6745291 4684.49884033
-15928.7337918 4625.5223999
-16050.7930546 4570.35137939
-16172.8523174 4518.0135498
-16294.9115801 4467.31781006
-16416.9708429 4416.94787598
-16539.0301057 4365.57611084
-16661.0893685 4311.98797607
-16783.1486312 4255.20355225
-16905.207894 4194.58557129
-17027.2671568 4129.92041016
-17149.3264196 4061.46459961
-17271.3856823 3989.94818115
-17393.4449451 3916.5335083
-17515.5042079 3842.73071289
-17637.5634706 3770.2756958
-17759.6227334 3700.98077393
-17881.6819962 3636.57043457
-18003.741259 3578.5178833
-18125.8005217 3527.89654541
-18247.8597845 3485.26287842
-18369.9190473 3450.58099365
-18491.9783101 3423.19885254
-18614.0375728 3401.87878418
-18736.0968356 3384.88250732
-18858.1560984 3370.10388184
-18980.2153611 3355.23791504
-19102.2746239 3337.97271729
-19224.3338867 3316.18670654
-19346.3931495 3288.13287354
-19468.4524122 3252.59454346
-19590.511675 3208.99621582
-19712.5709378 3157.46038818
-19834.6302005 3098.80383301
-19956.6894633 3034.47283936
-20078.7487261 2966.42321777
-20200.8079889 2896.95495605
-20322.8672516 2828.51623535
-20444.9265144 2763.49389648
-20566.9857772 2704.00939941
-20689.04504 2651.73736572
-20811.1043027 2607.7633667
-20933.1635655 2572.49334717
-21055.2228283 2545.62115479
-21177.282091 2526.15704346
-21299.3413538 2512.51464844
-21421.4006166 2502.64611816
-21543.4598794 2494.21417236
-21665.5191421 2484.78631592
-21787.5784049 2472.03094482
-21909.6376677 2453.90264893
-22031.6969305 2428.79748535
-22153.7561932 2395.6697998
-22275.815456 2354.09838867
-22397.8747188 2304.30187988
-22519.9339815 2247.10241699
-22641.9932443 2183.84509277
-22764.0525071 2116.27947998
-22886.1117699 2046.41882324
-23008.1710326 1976.38775635
-23130.2302954 1908.27307129
-23252.2895582 1843.98815918
-23374.348821 1785.16351318
-23496.4080837 1733.06719971
-23618.4673465 1688.55993652
-23740.5266093 1652.08459473
-23862.585872 1623.68603516
-23984.6451348 1603.05499268
-24106.7043976 1589.58972168
-24228.7636604 1582.46539307
-24350.8229231 1580.70367432
-24472.8821859 1583.23760986
-24594.9414487 1588.96405029
-24717.0007115 1596.78289795
-24839.0599742 1605.6229248
-24961.119237 1614.45599365
-25083.1784998 1622.30187988
-25205.2377625 1628.23144531
-25327.2970253 1631.36981201
-25449.3562881 1630.90539551
-25571.4155509 1626.10736084
-25693.4748136 1616.35327148
-25815.5340764 1601.16394043
-25937.5933392 1580.24572754
-26059.652602 1553.53277588
-26181.7118647 1521.2244873
-26303.7711275 1483.81323242
-26425.8303903 1442.09356689
-26547.889653 1397.15148926
-26669.9489158 1350.32830811
-26792.0081786 1303.16082764
-26914.0674414 1257.29901123
-27036.1267041 1214.40582275
-27158.1859669 1176.04803467
-27280.2452297 1143.5848999
-27402.3044925 1118.06524658
-27524.3637552 1100.14251709
-27646.423018 1090.01635742
-27768.4822808 1087.40570068
-27890.5415435 1091.55871582
-28012.6008063 1101.29876709
-28134.6600691 1115.10388184
-28256.7193319 1131.21386719
-28378.7785946 1147.75653076
-28500.8378574 1162.88195801
-28622.8971202 1174.89404297
-28744.9563829 1182.36846924
-28867.0156457 1184.24725342
-28989.0749085 1179.90118408
-29111.1341713 1169.15710449
-29233.193434 1152.28741455
-29355.2526968 1129.96405029
-29477.3119596 1103.18212891
-29599.3712224 1073.16113281
-29721.4304851 1041.23248291
-29843.4897479 1008.72473145
-29965.5490107 976.856445312
-30087.6082734 946.645202637
-30209.6675362 918.841796875
-30331.726799 893.891845703
-30453.7860618 871.928588867
-30575.8453245 852.794677734
-30697.9045873 836.090026855
-30819.9638501 821.237609863
-30942.0231129 807.562194824
-31064.0823756 794.37121582
-31186.1416384 781.031433105
-31308.2009012 767.032958984
-31430.2601639 752.035644531
-31552.3194267 735.893981934
-31674.3786895 718.659606934
-31796.4379523 700.563110352
-31918.497215 681.976318359
-32040.5564778 663.362792969
-32162.6157406 645.220092773
-32284.6750034 628.021606445
-32406.7342661 612.162719727
-32528.7935289 597.917663574
-32650.8527917 585.409790039
-32772.9120544 574.598449707
-32894.9713172 565.282470703
-33017.03058 557.118835449
-33139.0898428 549.654418945
-33261.1491055 542.366943359
-33383.2083683 534.711303711
-33505.2676311 526.166564941
-33627.3268939 516.278564453
-33749.3861566 504.69720459
-33871.4454194 491.203918457
-33993.5046822 475.727416992
-34115.5639449 458.350402832
-34237.6232077 439.303405762
-34359.6824705 418.95098877
-34481.7417333 397.770141602
-34603.800996 376.322753906
-34725.8602588 355.225158691
-34847.9195216 335.116577148
-34969.9787844 316.627441406
-35092.0380471 300.349182129
-35214.0973099 286.80645752
-35336.1565727 276.432617188
-35458.2158354 269.548828125
-35580.2750982 266.346496582
-35702.334361 266.875671387
-35824.3936238 271.037536621
-35946.4528865 278.583679199
-36068.5121493 289.121154785
-36190.5714121 302.125854492
-36312.6306749 316.962402344
-36434.6899376 332.91229248
-36556.7492004 349.207824707
-36678.8084632 365.07208252
-36800.8677259 379.761169434
-36922.9269887 392.606933594
-37044.9862515 403.057189941
-37167.0455143 410.708618164
-37289.104777 415.331359863
-37411.1640398 416.879943848
-37533.2233026 415.491210938
-37655.2825653 411.46685791
-37777.3418281 405.241821289
-37899.4010909 397.340820312
-38021.4603537 388.32598877
-38143.5196164 378.740905762
-38265.5788792 369.054992676
-38387.638142 359.615112305
-38509.6974048 350.609008789
-38631.7566675 342.043701172
-38753.8159303 333.74395752
-38875.8751931 325.369995117
-38997.9344558 316.454284668
-39119.9937186 306.45501709
-39242.0529814 294.820251465
-39364.1122442 281.058776855
-39486.1715069 264.808105469
-39608.2307697 245.895385742
-39730.2900325 224.381835938
-39852.3492953 200.587402344
-39974.408558 175.09185791
-40096.4678208 148.709777832
-40218.5270836 122.442199707
-40340.5863463 97.4080200195
-40462.6456091 74.7603759766
-40584.7048719 55.5961303711
-40706.7641347 40.8662109375
-40828.8233974 31.2954711914
-40950.8826602 27.3193969727
-41072.941923 29.0438842773
-41195.0011858 36.2320556641
-41317.0604485 48.319519043
-41439.1197113 64.4565429688
-41561.1789741 83.5740356445
-41683.2382368 104.466003418
-41805.2974996 125.881713867
-41927.3567624 146.618835449
-42049.4160252 165.608276367
-42171.4752879 181.985656738
-42293.5345507 195.139038086
-42415.5938135 204.734375
-42537.6530763 210.713256836
-42659.712339 213.267272949
-42781.7716018 212.791564941
-42903.8308646 209.823913574
-43025.8901273 204.975952148
-43147.9493901 198.865783691
-43270.0086529 192.056762695
-43392.0679157 185.010864258
-43514.1271784 178.059631348
-43636.1864412 171.395202637
-43758.245704 165.080322266
-43880.3049668 159.076416016
-44002.3642295 153.282714844
-44124.4234923 147.582092285
-44246.4827551 141.886413574
-44368.5420178 136.175231934
-44490.6012806 130.520996094
-44612.6605434 125.099243164
-44734.7198062 120.179626465
-44856.7790689 116.100158691
-44978.8383317 113.2265625
-45100.8975945 111.901733398
-45222.9568573 112.392333984
-45345.01612 114.838012695
-45467.0753828 119.211364746
-45589.1346456 125.294128418
-45711.1939083 132.673095703
-45833.2531711 140.759033203
-45955.3124339 148.825927734
-46077.3716967 156.070007324
-46199.4309594 161.680480957
-46321.4902222 164.917175293
-46443.549485 165.185668945
-46565.6087478 162.102172852
-46687.6680105 155.541564941
-46809.7272733 145.661560059
-46931.7865361 132.901367188
-47053.8457988 117.95324707
-47175.9050616 101.70904541
-47297.9643244 85.1880493164
-47420.0235872 69.4508056641
-47542.0828499 55.5099487305
-47664.1421127 44.2452392578
-47786.2013755 36.3314208984
-47908.2606382 32.1873779297
-48030.319901 31.9495239258
-48152.3791638 35.4735717773
-48274.4384266 42.3630981445
-48396.4976893 52.0208129883
-48518.5569521 63.7181396484
-48640.6162149 76.6730957031
-48762.6754777 90.130065918
-48884.7347404 103.430297852
-49006.7940032 116.067016602
-49128.853266 127.719665527
-49250.9125287 138.26159668
-49372.9717915 147.743530273
-49495.0310543 156.354187012
-49617.0903171 164.363464355
-49739.1495798 172.055725098
-49861.2088426 179.661621094
-49983.2681054 187.297973633
-50105.3273682 194.923217773
-50227.3866309 202.314575195
-50349.4458937 209.071594238
-50471.5051565 214.646362305
-50593.5644192 218.397399902
-50715.623682 219.663085938
-50837.6829448 217.84552002
-50959.7422076 212.495727539
-51081.8014703 203.390808105
-51203.8607331 190.592163086
-51325.9199959 174.477294922
-51447.9792587 155.741394043
-51570.0385214 135.363708496
-51692.0977842 114.542907715
-51814.157047 94.6051025391
-51936.2163097 76.8922119141
-52058.2755725 62.6437988281
-52180.3348353 52.8801879883
-52302.3940981 48.3026733398
-52424.4533608 49.2192993164
-52546.5126236 55.5042724609
-52668.5718864 66.5981445312
-52790.6311492 81.5479736328
-52912.6904119 99.0861206055
-53034.7496747 117.739196777
-53156.8089375 135.959289551
-53278.8682002 152.263305664
-53400.927463 165.368408203
-53522.9867258 174.30871582
-53645.0459886 178.523254395
-53767.1052513 177.90637207
-53889.1645141 172.812988281
-54011.2237769 164.020507812
-54133.2830397 152.649780273
-54255.3423024 140.052368164
-54377.4015652 127.674194336
-54499.460828 116.911010742
-54621.5200907 108.966552734
-54743.5793535 104.730102539
-54865.6386163 104.683166504
-54987.6978791 108.845336914
-55109.7571418 116.76550293
-55231.8164046 127.55682373
-55353.8756674 139.975158691
-55475.9349302 152.531433105
-55597.9941929 163.62890625
-55720.0534557 171.710571289
-55842.1127185 175.405395508
-55964.1719812 173.656860352
-56086.231244 165.825500488
-56208.2905068 151.753356934
-56330.3497696 131.786193848
-56452.4090323 106.75201416
-56574.4682951 77.8980712891
-56696.5275579 46.7920532227
-56818.5868206 15.1976928711
-56940.6460834 -15.0641479492
-57062.7053462 -42.2579956055
-57184.764609 -64.8641357422
-57306.8238717 -81.6909179688
-57428.8831345 -91.9566040039
-57550.9423973 -95.3364257812
-57673.0016601 -91.9721679688
-57795.0609228 -82.4464111328
-57917.1201856 -67.7230834961
-58039.1794484 -49.0635375977
-58161.2387111 -27.9237060547
-58283.2979739 -5.84484863281
-58405.3572367 15.6563720703
-58527.4164995 35.1881103516
-58649.4757622 51.5662841797
-58771.535025 63.8779296875
-58893.5942878 71.51953125
-59015.6535506 74.2116699219
-59137.7128133 71.9912719727
-59259.7720761 65.1832275391
-59381.8313389 54.3582763672
-59503.8906016 40.2794799805
-59625.9498644 23.8439941406
-59748.0091272 6.02349853516
-59870.06839 -12.1921386719
-59992.1276527 -29.8471679688
-60114.1869155 -46.0620117188
-60236.2461783 -60.0712890625
-60358.3054411 -71.2508544922
-60480.3647038 -79.1386108398
-60602.4239666 -83.4476318359
-60724.4832294 -84.0734863281
-60846.5424921 -81.0948486328
-60968.6017549 -74.7671508789
-61090.6610177 -65.5111083984
-61212.7202805 -53.8928833008
-61334.7795432 -40.5977172852
-61456.838806 -26.3952636719
-61578.8980688 -12.0994873047
-61700.9573316 1.47863769531
-61823.0165943 13.5805053711
-61945.0758571 23.5503540039
-62067.1351199 30.8822021484
-62189.1943826 35.2594604492
-62311.2536454 36.5838012695
-62433.3129082 34.9885253906
-62555.372171 30.8346557617
-62677.4314337 24.6887207031
-62799.4906965 17.2813720703
-62921.5499593 9.4501953125
-63043.6092221 2.07000732422
-63165.6684848 -4.02429199219
-63287.7277476 -8.11480712891
-63409.7870104 -9.67108154297
-63531.8462731 -8.40759277344
-63653.9055359 -4.32171630859
-63775.9647987 2.29309082031
-63898.0240615 10.8607177734
-64020.0833242 20.5619506836
-64142.142587 30.3989257812
-64264.2018498 39.2789306641
-64386.2611126 46.1101074219
-64508.3203753 49.9022216797
-64630.3796381 49.8602294922
-64752.4389009 45.4655151367
-64874.4981636 36.5332641602
-64996.5574264 23.2424316406
-65118.6166892 6.13366699219
-65240.675952 -13.9263305664
-65362.7352147 -35.8089599609
-65484.7944775 -58.2138061523
-65606.8537403 -79.774597168
-65728.9130031 -99.1741333008
-65850.9722658 -115.253417969
-65973.0315286 -127.110351562
-66095.0907914 -134.17388916
-66217.1500541 -136.249084473
-66339.2093169 -133.529296875
-66461.2685797 -126.571655273
-66583.3278425 -116.240844727
-66705.3871052 -103.625305176
-66827.446368 -89.9335327148
-66949.5056308 -76.3806762695
-67071.5648935 -64.0762939453
-67193.6241563 -53.9237670898
-67315.6834191 -46.540222168
-67437.7426819 -42.2064208984
-67559.8019446 -40.8481445312
-67681.8612074 -42.0543212891
-67803.9204702 -45.1265869141
-67925.979733 -49.1573486328
-68048.0389957 -53.1290893555
-68170.0982585 -56.0230102539
-68292.1575213 -56.9290161133
-68414.216784 -55.145324707
-68536.2760468 -50.2579956055
-68658.3353096 -42.1937255859
-68780.3945724 -31.2397460938
-68902.4538351 -18.0297241211
-69024.5130979 -3.49633789062
-69146.5723607 11.2047119141
-69268.6316235 24.7936401367
-69390.6908862 35.9769897461
-69512.750149 43.5630493164
-69634.8094118 46.5700683594
-69756.8686745 44.3173828125
-69878.9279373 36.492980957
-70000.9872001 23.1913452148
-70123.0464629 4.91760253906
-70245.1057256 -17.4411621094
-70367.1649884 -42.6755981445
-70489.2242512 -69.3388671875
-70611.283514 -95.8508300781
-70733.3427767 -120.611938477
-70855.4020395 -142.118164062
-70977.4613023 -159.067810059
-71099.520565 -170.452636719
-71221.5798278 -175.625915527
-71343.6390906 -174.343505859
-71465.6983534 -166.774047852
-71587.7576161 -153.479736328
-71709.8168789 -135.368286133
-71831.8761417 -113.621643066
-71953.9354045 -89.6053466797
-72075.9946672 -64.7670898438
-72198.05393 -40.5310668945
-72320.1131928 -18.1962280273
-72442.1724555 1.15496826172
-72564.2317183 16.7299804688
-72686.2909811 28.078125
-72808.3502439 35.1160888672
-72930.4095066 38.1264648438
-73052.4687694 37.7292480469
-73174.5280322 34.8275146484
-73296.587295 30.5328369141
-73418.6465577 26.0728149414
-73540.7058205 22.6898193359
-73662.7650833 21.5364379883
-73784.824346 23.576171875
-73906.8836088 29.4948120117
-74028.9428716 39.6320800781
-74151.0021344 53.9368286133
-74273.0613971 71.9514160156
-74395.1206599 92.8267211914
-74517.1799227 115.36895752
-74639.2391855 138.114929199
-74761.2984482 159.432800293
-74883.357711 177.641479492
-75005.4169738 191.139343262
-75127.4762365 198.535522461
-75249.5354993 198.770507812
-75371.5947621 191.219665527
-75493.6540249 175.768310547
-75615.7132876 152.851257324
-75737.7725504 123.453552246
-75859.8318132 89.0690307617
-75981.8910759 51.6176147461
-76103.9503387 13.3267822266
-76226.0096015 -23.4154663086
-76348.0688643 -56.227355957
-76470.128127 -82.9050292969
-76592.1873898 -101.588317871
-76714.2466526 -110.906982422
-76836.3059154 -110.094360352
-76958.3651781 -99.0599365234
-77080.4244409 -78.4121704102
-77202.4837037 -49.4310913086
-77324.5429664 -13.9888305664
-77446.6022292 25.5746459961
-77568.661492 66.6146240234
-77690.7207548 106.365600586
-77812.7800175 142.14050293
-77934.8392803 171.521850586
-78056.8985431 192.534484863
-78178.9578059 203.785583496
-78301.0170686 204.559692383
-78423.0763314 194.862854004
-78545.1355942 175.412963867
-78667.1948569 147.576477051
-78789.2541197 113.257995605
-78911.3133825 74.7525634766
-79033.3726453 34.5726318359
-79155.431908 -4.73651123047
-79277.4911708 -40.7778320312
-79399.5504336 -71.4645996094
-79521.6096964 -95.1540527344
-79643.6689591 -110.741821289
-79765.7282219 -117.711303711
-79887.7874847 -116.136901855
-80009.8467474 -106.644287109
-80131.9060102 -90.3318481445
-80253.965273 -68.6638183594
-80376.0245358 -43.34375
-80498.0837985 -16.1824951172
-80620.1430613 11.0308837891
-80742.2023241 36.6438598633
-80864.2615869 59.2329711914
-80986.3208496 77.6705322266
-81108.3801124 91.1618041992
-81230.4393752 99.2540893555
-81352.4986379 101.82208252
-81474.5579007 99.0327758789
-81596.6171635 91.2979736328
-81718.6764263 79.2204589844
-81840.735689 63.5404052734
-81962.7949518 45.0863647461
-82084.8542146 24.7341918945
-82206.9134774 3.37719726562
-82328.9727401 -18.096862793
-82451.0320029 -38.8204345703
-82573.0912657 -57.9566650391
-82695.1505284 -74.7112426758
-82817.2097912 -88.3470458984
-82939.269054 -98.2049560547
-83061.3283168 -103.731445312
-83183.3875795 -104.514038086
-83305.4468423 -100.320007324
-83427.5061051 -91.1356201172
-83549.5653679 -77.2000732422
-83671.6246306 -59.0291748047
-83793.6838934 -37.4216918945
-83915.7431562 -13.4449462891
-84037.8024189 11.6036987305
-84159.8616817 36.2603149414
-84281.9209445 58.9788208008
-84403.9802073 78.2340087891
-84526.03947 92.6344604492
-84648.0987328 101.034606934
-84770.1579956 102.638061523
-84892.2172583 97.0811767578
-85014.2765211 84.4853515625
-85136.3357839 65.474609375
-85258.3950467 41.1514282227
-85380.4543094 13.0317993164
-85502.5135722 -17.057434082
-85624.572835 -47.1116333008
-85746.6320978 -75.1007080078
-85868.6913605 -99.1290893555
-85990.7506233 -117.588134766
-86112.8098861 -129.288024902
-86234.8691488 -133.55456543
-86356.9284116 -130.284606934
-86478.9876744 -119.952087402
-86601.0469372 -103.561767578
-86723.1061999 -82.5590820312
-86845.1654627 -58.6985473633
-86967.2247255 -33.8856201172
-87089.2839883 -10.005859375
-87211.343251 11.2430419922
-87333.4025138 28.5009155273
-87455.4617766 40.8602294922
-87577.5210393 47.9396362305
-87699.5803021 49.9041748047
-87821.6395649 47.4352416992
-87943.6988277 41.6482543945
-88065.7580904 33.9710083008
-88187.8173532 25.9906616211
-88309.876616 19.2869873047
-88431.9358788 15.2670288086
-88553.9951415 15.0174560547
-88676.0544043 19.1897583008
-88798.1136671 27.9282836914
-88920.1729298 40.850402832
-89042.2321926 57.0772705078
-89164.2914554 75.3153686523
-89286.3507182 93.9793701172
-89408.4099809 111.343322754
-89530.4692437 125.706726074
-89652.5285065 135.559265137
-89774.5877693 139.726623535
-89896.647032 137.484680176
-90018.7062948 128.631774902
-90140.7655576 113.509094238
-90262.8248203 92.97265625
-90384.8840831 68.3149414062
-90506.9433459 41.1479492188
-90629.0026087 13.2572631836
-90751.0618714 -13.5579833984
-90873.1211342 -37.6429443359
-90995.180397 -57.6285400391
-91117.2396598 -72.5436401367
-91239.2989225 -81.8862304688
-91361.3581853 -85.6497802734
-91483.4174481 -84.3013305664
-91605.4767108 -78.7160644531
-91727.5359736 -70.0751342773
-91849.5952364 -59.7383422852
-91971.6544992 -49.1040649414
-92093.7137619 -39.4705200195
-92215.7730247 -31.9139404297
-92337.8322875 -27.1911621094
-92459.8915503 -25.6807861328
-92581.950813 -27.362487793
-92704.0100758 -31.8389892578
-92826.0693386 -38.3958740234
-92948.1286013 -46.0914916992
-93070.1878641 -53.867980957
-93192.2471269 -60.6710205078
-93314.3063897 -65.5657958984
-93436.3656524 -67.8377075195
-93558.4249152 -67.0675048828
-93680.484178 -63.1741943359
-93802.5434408 -56.421875
-93924.6027035 -47.3903198242
-94046.6619663 -36.9127197266
-94168.7212291 -25.989440918
-94290.7804918 -15.6836547852
-94412.8397546 -7.01300048828
-94534.8990174 -0.845275878906
-94656.9582802 2.18908691406
-94779.0175429 1.76098632812
-94901.0768057 -2.12396240234
-95023.1360685 -9.12396240234
-95145.1953312 -18.5932006836
-95267.254594 -29.6423950195
-95389.3138568 -41.2227783203
-95511.3731196 -52.2239379883
-95633.4323823 -61.5780029297
-95755.4916451 -68.3578491211
-95877.5509079 -71.8638916016
-95999.6101707 -71.6883544922
-96121.6694334 -67.7535400391
-96243.7286962 -60.3211669922
-96365.787959 -49.9719238281
-96487.8472217 -37.557800293
-96609.9064845 -24.1317138672
-96731.9657473 -10.8610839844
-96854.0250101 1.06768798828
-96976.0842728 10.5450439453
-97098.1435356 16.6278076172
-97220.2027984 18.6143798828
-97342.2620612 16.1017456055
-97464.3213239 9.01885986328
-97586.3805867 -2.36370849609
-97708.4398495 -17.4505004883
-97830.4991122 -35.358215332
-97952.558375 -54.9743041992
-98074.6176378 -75.030090332
-98196.6769006 -94.1836547852
-98318.7361633 -111.106933594
-98440.7954261 -124.572692871
-98562.8546889 -133.533813477
-98684.9139517 -137.192932129
-98806.9732144 -135.056213379
-98929.0324772 -126.970397949
-99051.09174 -113.139526367
-99173.1510027 -94.1207885742
-99295.2102655 -70.8013305664
-99417.2695283 -44.3533325195
-99539.3287911 -16.1737060547
-99661.3880538 12.1918945312
-99783.4473166 39.1360473633
-99905.5065794 63.0816040039
-100027.565842 82.5765380859
-100149.625105 96.3830566406
-100271.684368 103.558959961
-100393.74363 103.522644043
-100515.802893 96.0991210938
-100637.862156 81.5422973633
-100759.921419 60.5318603516
-100881.980682 34.142578125
-101004.039944 3.787109375
-101126.099207 -28.8643188477
-101248.15847 -61.9836425781
-101370.217733 -93.6981811523
-101492.276995 -122.209777832
-101614.336258 -145.911193848
-101736.395521 -163.492980957
-101858.454784 -174.030090332
-101980.514047 -177.045288086
-102102.573309 -172.540405273
-102224.632572 -160.994995117
-102346.691835 -143.330993652
-102468.751098 -120.846069336
-102590.81036 -95.1195068359
-102712.869623 -67.8989257812
-102834.928886 -40.9758911133
-102956.988149 -16.0586547852
-103079.047411 5.34503173828
-103201.106674 22.0294799805
-103323.165937 33.1658325195
-103445.2252 38.3480224609
-103567.284463 37.603515625
-103689.343725 31.3713989258
-103811.402988 20.4483642578
-103933.462251 5.90985107422
-104055.521514 -10.9876708984
-104177.580776 -28.9147949219
-104299.640039 -46.5757446289
-104421.699302 -62.8079223633
-104543.758565 -76.6633300781
-104665.817828 -87.4675292969
-104787.87709 -94.8509521484
-104909.936353 -98.7521362305
-105031.995616 -99.3939208984
-105154.054879 -97.2355957031
-105276.114141 -92.9079589844
-105398.173404 -87.1375732422
-105520.232667 -80.6685180664
-105642.29193 -74.1888427734
-105764.351192 -68.2679443359
-105886.410455 -63.3124389648
-106008.469718 -59.5405883789
-106130.528981 -56.9794311523
-106252.588244 -55.4812011719
-106374.647506 -54.7580566406
-106496.706769 -54.428527832
-106618.766032 -54.0723266602
-106740.825295 -53.2840576172
-106862.884557 -51.7243041992
-106984.94382 -49.1590576172
-107107.003083 -45.4866333008
-107229.062346 -40.7482910156
-107351.121609 -35.123046875
-107473.180871 -28.9077148438
-107595.240134 -22.4858398438
-107717.299397 -16.2877807617
-107839.35866 -10.7485961914
-107961.417922 -6.26641845703
-108083.477185 -3.16674804688
-108205.536448 -1.67559814453
-108327.595711 -1.90393066406
-108449.654973 -3.84332275391
-108571.714236 -7.37384033203
-108693.773499 -12.2814331055
-108815.832762 -18.2819213867
-108937.892025 -25.0499267578
-109059.951287 -32.2481689453
-109182.01055 -39.5537109375
-109304.069813 -46.6803588867
-109426.129076 -53.3944702148
-109548.188338 -59.5223999023
-109670.247601 -64.9520874023
-109792.306864 -69.6287231445
-109914.366127 -73.5458374023
-110036.42539 -76.7346801758
-110158.484652 -79.2534179688
-110280.543915 -81.1789550781
-110402.603178 -82.600769043
-110524.662441 -83.6192016602
-110646.721703 -84.3460693359
-110768.780966 -84.9095458984
-110890.840229 -85.4577026367
-111012.899492 -86.162109375
-111134.958754 -87.2180786133
-111257.018017 -88.8408203125
-111379.07728 -91.2548828125
-111501.136543 -94.6794433594
-111623.195806 -99.3064575195
-111745.255068 -105.276489258
-111867.314331 -112.653320312
-111989.373594 -121.399353027
-112111.432857 -131.356689453
-112233.492119 -142.236083984
-112355.551382 -153.615539551
-112477.610645 -164.951843262
-112599.669908 -175.603759766
-112721.729171 -184.867736816
-112843.788433 -192.023010254
-112965.847696 -196.382873535
-113087.906959 -197.34942627
-113209.966222 -194.464904785
-113332.025484 -187.457397461
-113454.084747 -176.274536133
-113576.14401 -161.103027344
-113698.203273 -142.370910645
-113820.262535 -120.73248291
-113942.321798 -97.0354614258
-114064.381061 -72.2738037109
-114186.440324 -47.528503418
-114308.499587 -23.90234375
-114430.558849 -2.45147705078
-114552.618112 15.8779296875
-114674.677375 30.3069458008
-114796.736638 40.2659301758
-114918.7959 45.424621582
-115040.855163 45.7029418945
-115162.914426 41.266784668
-115284.973689 32.506652832
-115407.032952 20.0056762695
-115529.092214 4.49584960938
-115651.151477 -13.1901245117
-115773.21074 -32.168762207
-115895.270003 -51.5528564453
-116017.329265 -70.4944458008
-116139.388528 -88.2185058594
-116261.447791 -104.049133301
-116383.507054 -117.425476074
-116505.566316 -127.91015625
-116627.625579 -135.188964844
-116749.684842 -139.067871094
-116871.744105 -139.464233398
-116993.803368 -136.39855957
-117115.86263 -129.986022949
-117237.921893 -120.428771973
-117359.981156 -108.010864258
-117482.040419 -93.0935668945
-117604.099681 -76.1117553711
-117726.158944 -57.5689086914
-117848.218207 -38.0308837891
-117970.27747 -18.1154174805
-118092.336732 1.52227783203
-118214.395995 20.2084960938
-118336.455258 37.275390625
-118458.514521 52.0874633789
-118580.573784 64.0715332031
-118702.633046 72.7466430664
-118824.692309 77.7508544922
-118946.751572 78.8653564453
-119068.810835 76.0302124023
-119190.870097 69.3536987305
-119312.92936 59.1111450195
-119434.988623 45.7355957031
-119557.047886 29.7984008789
-119679.107149 11.9832763672
-119801.166411 -6.94659423828
-119923.225674 -26.1851806641
-120045.284937 -44.9205932617
-120167.3442 -62.3728637695
-120289.403462 -77.8278198242
-120411.462725 -90.6670532227
-120533.521988 -100.392272949
-120655.581251 -106.643737793
-120777.640513 -109.211547852
-120899.699776 -108.042419434
-121021.759039 -103.238952637
-121143.818302 -95.0552368164
-121265.877565 -83.8870849609
-121387.936827 -70.2576293945
-121509.99609 -54.7993164062
-121632.055353 -38.2304077148
-121754.114616 -21.3286132812
-121876.173878 -4.89874267578
-121998.233141 10.2628173828
-122120.292404 23.4071044922
-122242.351667 33.8727416992
-122364.41093 41.1279907227
-122486.470192 44.807800293
-122608.529455 44.7470092773
-122730.588718 41.0029296875
-122852.647981 33.8664550781
-122974.707243 23.8576660156
-123096.766506 11.7044067383
-123218.825769 -1.69647216797
-123340.885032 -15.3358764648
-123462.944294 -28.1610717773
-123585.003557 -39.157043457
-123707.06282 -47.4294433594
-123829.122083 -52.2867431641
-123951.181346 -53.3103637695
-124073.240608 -50.4083862305
-124195.299871 -43.8453369141
-124317.359134 -34.2425537109
-124439.418397 -22.5474243164
-124561.477659 -9.97174072266
-124683.536922 2.09844970703
-124805.596185 12.2149658203
-124927.655448 18.9932250977
-125049.714711 21.2410888672
-125171.773973 18.0792236328
-125293.833236 9.04156494141
-125415.892499 -5.85418701172
-125537.951762 -26.0762329102
-125660.011024 -50.5903320312
-125782.070287 -77.9179077148
-125904.12955 -106.237304688
-126026.188813 -133.519226074
-126148.248075 -157.688964844
-126270.307338 -176.800048828
-126392.366601 -189.204650879
-126514.425864 -193.705749512
-126636.485127 -189.677185059
-126758.544389 -177.137329102
-126880.603652 -156.77166748
-127002.662915 -129.897888184
-127124.722178 -98.3760986328
-127246.78144 -64.4705200195
-127368.840703 -30.6739501953
-127490.899966 0.491027832031
-127612.959229 26.67578125
-127735.018492 45.8970336914
-127857.077754 56.6990966797
-127979.137017 58.2713623047
-128101.19628 50.5114135742
-128223.255543 34.0274658203
-128345.314805 10.0798950195
-128467.374068 -19.5322875977
-128589.433331 -52.6304931641
-128711.492594 -86.8439331055
-128833.551856 -119.811950684
-128955.611119 -149.378845215
-129077.670382 -173.764770508
-129199.729645 -191.699035645
-129321.788908 -202.501159668
-129443.84817 -206.10559082
-129565.907433 -203.028808594
-129687.966696 -194.282287598
-129810.025959 -181.24395752
-129932.085221 -165.498474121
-130054.144484 -148.667236328
-130176.203747 -132.242370605
-130298.26301 -117.443054199
-130420.322273 -105.108337402
-130542.381535 -95.6362915039
-130664.440798 -88.9749755859
-130786.500061 -84.6641235352
-130908.559324 -81.9231567383
-131030.618586 -79.7733154297
-131152.677849 -77.1810302734
-131274.737112 -73.2052612305
-131396.796375 -67.132019043
-131518.855637 -58.5817260742
-131640.9149 -47.5760498047
-131762.974163 -34.5568237305
-131885.033426 -20.3538208008
-132007.092689 -6.10571289062
-132129.151951 6.85955810547
-132251.211214 17.1714477539
-132373.270477 23.5737915039
-132495.32974 25.0770874023
-132617.389002 21.0870361328
-132739.448265 11.4967651367
-132861.507528 -3.27069091797
-132983.566791 -22.2738647461
-133105.626054 -44.1190795898
-133227.685316 -67.0758666992
-133349.744579 -89.2327880859
-133471.803842 -108.675292969
-133593.863105 -123.671020508
-133715.922367 -132.842224121
-133837.98163 -135.308227539
-133960.040893 -130.782409668
-134082.100156 -119.613220215
-134204.159418 -102.764831543
-134326.218681 -81.7364501953
-134448.277944 -58.4290771484
-134570.337207 -34.9710083008
-134692.39647 -13.5185546875
-134814.455732 3.94897460938
-134936.514995 15.8187255859
-135058.574258 21.0022583008
-135180.633521 19.0433959961
-135302.692783 10.1679077148
-135424.752046 -4.73254394531
-135546.811309 -24.1797485352
-135668.870572 -46.2446289062
-135790.929835 -68.7265014648
-135912.989097 -89.3597412109
-136035.04836 -106.026916504
-136157.107623 -116.959777832
-136279.166886 -120.907897949
-136401.226148 -117.258666992
-136523.285411 -106.100341797
-136645.344674 -88.2175292969
-136767.403937 -65.0249023438
-136889.463199 -38.4412231445
-137011.522462 -10.7185058594
-137133.581725 15.7587280273
-137255.640988 38.6860961914
-137377.700251 56.0422973633
-137499.759513 66.2663574219
-137621.818776 68.3921508789
-137743.878039 62.1286621094
-137865.937302 47.8795776367
-137987.996564 26.7026977539
-138110.055827 0.212036132812
-138232.11509 -29.5659179688
-138354.174353 -60.3681030273
-138476.233616 -89.8876953125
-138598.292878 -115.965270996
-138720.352141 -136.761657715
-138842.411404 -150.898986816
-138964.470667 -157.557495117
-139086.529929 -156.522644043
-139208.589192 -148.178955078
-139330.648455 -133.454406738
-139452.707718 -113.722961426
-139574.76698 -90.6735229492
-139696.826243 -66.16015625
-139818.885506 -42.0474243164
-139940.944769 -20.0621337891
-140063.004032 -1.66674804688
-140185.063294 12.0385131836
-140307.122557 20.3771362305
-140429.18182 23.1181030273
-140551.241083 20.4613037109
-140673.300345 12.9876098633
-140795.359608 1.58245849609
-140917.418871 -12.6597900391
-141039.478134 -28.5395507812
-141161.537397 -44.8560180664
-141283.596659 -60.5012817383
-141405.655922 -74.5388183594
-141527.715185 -86.2597045898
-141649.774448 -95.2156982422
-141771.83371 -101.227111816
-141893.892973 -104.368103027
-142015.952236 -104.93347168
-142138.011499 -103.389587402
-142260.070761 -100.317382812
-142382.130024 -96.3512573242
-142504.189287 -92.1192626953
-142626.24855 -88.1893920898
-142748.307813 -85.0256347656
-142870.367075 -82.9544677734
-142992.426338 -82.1448974609
-143114.485601 -82.6013793945
-143236.544864 -84.1685180664
-143358.604126 -86.5463867188
-143480.663389 -89.3162231445
-143602.722652 -91.9723510742
-143724.781915 -93.959777832
-143846.841178 -94.7147216797
-143968.90044 -93.7067871094
-144090.959703 -90.4797973633
-144213.018966 -84.6895141602
-144335.078229 -76.1366577148
-144457.137491 -64.7921142578
-144579.196754 -50.8125610352
-144701.256017 -34.5456542969
-144823.31528 -16.521484375
-144945.374542 2.56848144531
-145067.433805 21.907409668
-145189.493068 40.6002807617
-145311.552331 57.731628418
-145433.611594 72.4313964844
-145555.670856 83.9420166016
-145677.730119 91.6836547852
-145799.789382 95.3116455078
-145921.848645 94.758972168
-146043.907907 90.2614135742
-146165.96717 82.3584594727
-146288.026433 71.8713989258
-146410.085696 59.8540649414
-146532.144959 47.5217285156
-146654.204221 36.160949707
-146776.263484 27.0269165039
-146898.322747 21.2363891602
-147020.38201 19.6652832031
-147142.441272 22.8599243164
-147264.500535 30.9711303711
-147386.559798 43.7186279297
-147508.619061 60.3884277344
-147630.678323 79.869140625
-147752.737586 100.722839355
-147874.796849 121.286560059
-147996.856112 139.799377441
-148118.915375 154.541503906
-148240.974637 163.976867676
-148363.0339 166.885314941
-148485.093163 162.47277832
-148607.152426 150.450134277
-148729.211688 131.071594238
-148851.270951 105.129455566
-148973.330214 73.9047241211
-149095.389477 39.0759277344
-149217.44874 2.59490966797
-149339.508002 -33.4616699219
-149461.567265 -67.0507202148
-149583.626528 -96.3197021484
-149705.685791 -119.745788574
-149827.745053 -136.248779297
-149949.804316 -145.264160156
-150071.863579 -146.774353027
-150193.922842 -141.292297363
-150315.982104 -129.802246094
-150438.041367 -113.662719727
-150560.10063 -94.4808349609
-150682.159893 -73.9705810547
-150804.219156 -53.8072509766
-150926.278418 -35.4932861328
-151048.337681 -20.2443847656
-151170.396944 -8.90887451172
-151292.456207 -1.92364501953
-151414.515469 0.6884765625
-151536.574732 -0.717224121094
-151658.633995 -5.47735595703
-151780.693258 -12.7149047852
-151902.752521 -21.4494018555
-152024.811783 -30.7088623047
-152146.871046 -39.6333007812
-152268.930309 -47.5584106445
-152390.989572 -54.0718994141
-152513.048834 -59.0364379883
-152635.108097 -62.5793457031
-152757.16736 -65.0498657227
-152879.226623 -66.9505615234
-153001.285885 -68.8500366211
-153123.345148 -71.2893676758
-153245.404411 -74.6905517578
-153367.463674 -79.2796630859
-153489.522937 -85.0328369141
-153611.582199 -91.6510009766
-153733.641462 -98.5686035156
-153855.700725 -104.993408203
-153977.759988 -109.977050781
-154099.81925 -112.507080078
-154221.878513 -111.612243652
-154343.937776 -106.471252441
-154465.997039 -96.512512207
-154588.056302 -81.4964599609
-154710.115564 -61.569519043
-154832.174827 -37.2864379883
-154954.23409 -9.59643554688
-155076.293353 20.2063598633
-155198.352615 50.563293457
-155320.411878 79.7554931641
-155442.471141 106.025085449
-155564.530404 127.700012207
-155686.589666 143.314575195
-155808.648929 151.713623047
-155930.708192 152.133911133
-156052.767455 144.254760742
-156174.826718 128.215881348
-156296.88598 104.602355957
-156418.945243 74.3985595703
-156541.004506 38.9158325195
-156663.063769 -0.296691894531
-156785.123031 -41.5539550781
-156907.182294 -83.1368408203
-157029.241557 -123.389099121
-157151.30082 -160.80267334
-157273.360083 -194.083129883
-157395.419345 -222.196899414
-157517.478608 -244.396362305
-157639.537871 -260.22479248
-157761.597134 -269.504333496
-157883.656396 -272.311035156
-158005.715659 -268.940368652
-158127.774922 -259.869262695
-158249.834185 -245.717468262
-158371.893447 -227.210754395
-158493.95271 -205.149902344
-158616.011973 -180.383605957
-158738.071236 -153.78515625
-158860.130499 -126.233764648
-158982.189761 -98.5953369141
-159104.249024 -71.7028198242
-159226.308287 -46.3355712891
-159348.36755 -23.1944580078
-159470.426812 -2.87548828125
-159592.486075 14.1575927734
-159714.545338 27.5994873047
-159836.604601 37.3237915039
-159958.663864 43.3967895508
-160080.723126 46.0791015625
-160202.782389 45.8129882812
-160324.841652 43.1958618164
-160446.900915 38.9378662109
-160568.960177 33.8062744141
-160691.01944 28.5615234375
-160813.078703 23.8879394531
-160935.137966 20.3272094727
-161057.197228 18.2200927734
-161179.256491 17.6633300781
-161301.315754 18.4878540039
-161423.375017 20.2606201172
-161545.43428 22.3135375977
-161667.493542 23.7985229492
-161789.552805 23.763671875
-161911.612068 21.2467651367
-162033.671331 15.3770751953
-162155.730593 5.47528076172
-162277.789856 -8.85467529297
-162399.849119 -27.6575317383
-162521.908382 -50.5829467773
-162643.967645 -76.878112793
-162766.026907 -105.416442871
-162888.08617 -134.761962891
-163010.145433 -163.266235352
-163132.204696 -189.190856934
-163254.263958 -210.844482422
-163376.323221 -226.723266602
-163498.382484 -235.643554688
-163620.441747 -236.852294922
-163742.501009 -230.106384277
-163864.560272 -215.712097168
-163986.619535 -194.520263672
-164108.678798 -167.875854492
-164230.738061 -137.525817871
-164352.797323 -105.491455078
-164474.856586 -73.9160766602
-164596.915849 -44.9009399414
-164718.975112 -20.3425292969
-164841.034374 -1.78503417969
-164963.093637 9.69787597656
-165085.1529 13.5837402344
-165207.212163 9.93640136719
-165329.271425 -0.607543945312
-165451.330688 -16.8983764648
-165573.389951 -37.3746337891
-165695.449214 -60.1967163086
-165817.508477 -83.4017944336
-165939.567739 -105.06451416
-166061.627002 -123.452148438
-166183.686265 -137.159790039
-166305.745528 -145.213317871
-166427.80479 -147.135253906
-166549.864053 -142.965820312
-166671.923316 -133.239746094
-166793.982579 -118.923034668
-166916.041842 -101.315673828
-167038.101104 -81.9292602539
-167160.160367 -62.3527832031
-167282.21963 -44.1175537109
-167404.278893 -28.5731811523
-167526.338155 -16.7852783203
-167648.397418 -9.46240234375
-167770.456681 -6.91809082031
-167892.515944 -9.06842041016
-168014.575206 -15.4634399414
-168136.634469 -25.349609375
-168258.693732 -37.7523803711
-168380.752995 -51.5743408203
-168502.812258 -65.6953735352
-168624.87152 -79.0678710938
-168746.930783 -90.7984008789
-168868.990046 -100.208374023
-168991.049309 -106.870483398
-169113.108571 -110.619567871
-169235.167834 -111.537536621
-169357.227097 -109.919128418
-169479.28636 -106.218688965
-169601.345623 -100.989868164
-169723.404885 -94.8209838867
-169845.464148 -88.2750854492
-169967.523411 -81.8389282227
-170089.582674 -75.8862304688
-170211.641936 -70.6568603516
-170333.701199 -66.2523193359
-170455.760462 -62.6469116211
-170577.819725 -59.7114257812
-170699.878987 -57.2447509766
-170821.93825 -55.0101318359
-170943.997513 -52.7700195312
-171066.056776 -50.3173828125
-171188.116039 -47.498046875
-171310.175301 -44.2250976562
-171432.234564 -40.481628418
-171554.293827 -36.3162841797
-171676.35309 -31.8296508789
-171798.412352 -27.1575317383
-171920.471615 -22.4526367188
-172042.530878 -17.8668212891
-172164.590141 -13.5385131836
-172286.649404 -9.58471679688
-172408.708666 -6.099609375
-172530.767929 -3.15893554688
-172652.827192 -0.82861328125
-172774.886455 0.825317382812
-172896.945717 1.72613525391
-173019.00498 1.77996826172
-173141.064243 0.873840332031
-173263.123506 -1.1181640625
-173385.182768 -4.32342529297
-173507.242031 -8.85113525391
-173629.301294 -14.7696533203
-173751.360557 -22.0804443359
-173873.41982 -30.6962890625
-173995.479082 -40.4228515625
-174117.538345 -50.9506835938
-174239.597608 -61.8577880859
-174361.656871 -72.6268310547
-174483.716133 -82.6735839844
-174605.775396 -91.388671875
-174727.834659 -98.1864624023
-174849.893922 -102.558349609
-174971.953185 -104.124511719
-175094.012447 -102.678161621
-175216.07171 -98.2175292969
-175338.130973 -90.9605102539
-175460.190236 -81.3388061523
-175582.249498 -69.9719238281
-175704.308761 -57.6196899414
-175826.368024 -45.1198730469
-175948.427287 -33.3135375977
-176070.486549 -22.9658813477
-176192.545812 -14.6915893555
-176314.605075 -8.89093017578
-176436.664338 -5.70446777344
-176558.723601 -4.9921875
-176680.782863 -6.34033203125
-176802.842126 -9.09619140625
-176924.901389 -12.4297485352
-177046.960652 -15.4157104492
-177169.019914 -17.1301879883
-177291.079177 -16.7510375977
-177413.13844 -13.6533813477
-177535.197703 -7.48950195312
-177657.256966 1.75665283203
-177779.316228 13.7449951172
-177901.375491 27.7911987305
-178023.434754 42.9135131836
-178145.494017 57.9124145508
-178267.553279 71.477722168
-178389.612542 82.3110351562
-178511.671805 89.254699707
-178633.731068 91.4133911133
-178755.79033 88.2572631836
-178877.849593 79.6949462891
-178999.908856 66.1077880859
-179121.968119 48.342590332
-179244.027382 27.6599121094
-179366.086644 5.64172363281
-179488.145907 -15.9321899414
-179610.20517 -35.2322998047
-179732.264433 -50.5340576172
-179854.323695 -60.3687744141
-179976.382958 -63.6551513672
-180098.442221 -59.7988891602
-180220.501484 -48.7509765625
-180342.560747 -31.0184326172
-180464.620009 -7.62756347656
-180586.679272 19.9595947266
-180708.738535 49.9662475586
-180830.797798 80.4487304688
-180952.85706 109.457824707
-181074.916323 135.198913574
-181196.975586 156.174926758
-181319.034849 171.30078125
-181441.094111 179.977905273
-181563.153374 182.122741699
-181685.212637 178.1484375
-181807.2719 168.901245117
-181929.331163 155.559936523
-182051.390425 139.508483887
-182173.449688 122.195678711
-182295.508951 104.995910645
-182417.568214 89.0844726562
-182539.627476 75.3410644531
-182661.686739 64.2888183594
-182783.746002 56.0752563477
-182905.805265 50.4948120117
-183027.864528 47.0502929688
-183149.92379 45.0437011719
-183271.983053 43.6869506836
-183394.042316 42.2177734375
-183516.101579 40.0087280273
-183638.160841 36.6556396484
-183760.220104 32.0349731445
-183882.279367 26.3239135742
-184004.33863 19.9810180664
-184126.397892 13.6871948242
-184248.457155 8.25616455078
-184370.516418 4.52276611328
-184492.575681 3.22302246094
-184614.634944 4.87878417969
-184736.694206 9.70233154297
-184858.753469 17.5327148438
-184980.812732 27.8115234375
-185102.871995 39.6051635742
-185224.931257 51.6716308594
-185346.99052 62.5672607422
-185469.049783 70.7847290039
-185591.109046 74.9073486328
-185713.168309 73.7657470703
-185835.227571 66.578918457
-185957.286834 53.0650634766
-186079.346097 33.5093383789
-186201.40536 8.77856445312
-186323.464622 -19.7196044922
-186445.523885 -50.1328735352
-186567.583148 -80.3063964844
-186689.642411 -107.961791992
-186811.701673 -130.893737793
-186933.760936 -147.16796875
-187055.820199 -155.300415039
-187177.879462 -154.400695801
-187299.938725 -144.265197754
-187421.997987 -125.409545898
-187544.05725 -99.0362548828
-187666.116513 -66.9404907227
-187788.175776 -31.3598022461
-187910.235038 5.21600341797
-188032.294301 40.260925293
-188154.353564 71.4302978516
-188276.412827 96.7649536133
-188398.47209 114.857116699
-188520.531352 124.967712402
-188642.590615 127.079650879
-188764.649878 121.885620117
-188886.709141 110.709472656
-189008.768403 95.3702392578
-189130.827666 78.0016479492
-189252.886929 60.8438720703
-189374.946192 46.0286865234
-189497.005454 35.3771362305
-189619.064717 30.2309570312
-189741.12398 31.3308105469
-189863.183243 38.7549438477
-189985.242506 51.9216918945
-190107.301768 69.6563720703
-190229.361031 90.3137817383
-190351.420294 111.945251465
-190473.479557 132.492736816
-190595.538819 149.99029541
-190717.598082 162.755981445
-190839.657345 169.551757812
-190961.716608 169.700500488
-191083.775871 163.14654541
-191205.835133 150.456359863
-191327.894396 132.759216309
-191449.953659 111.635131836
-191572.012922 88.9616699219
-191694.072184 66.7346191406
-191816.131447 46.8793945312
-191938.19071 31.0739135742
-192060.249973 20.5955200195
-192182.309235 16.2096557617
-192304.368498 18.1076660156
-192426.427761 25.8989868164
-192548.487024 38.657043457
-192670.546287 55.0137329102
-192792.605549 73.2908935547
-192914.664812 91.6572875977
-193036.724075 108.294616699
-193158.783338 121.555847168
-193280.8426 130.10534668
-193402.901863 133.024353027
-193524.961126 129.876464844
-193647.020389 120.727783203
-193769.079652 106.122741699
-193891.138914 87.0197753906
-194013.198177 64.6939697266
-194135.25744 40.6190185547
-194257.316703 16.3389282227
-194379.375965 -6.65808105469
-194501.435228 -27.0529174805
-194623.494491 -43.7860107422
-194745.553754 -56.1202392578
-194867.613016 -63.6726074219
-194989.672279 -66.4151611328
-195111.731542 -64.6480102539
-195233.790805 -58.9505004883
-195355.850068 -50.1166381836
-195477.90933 -39.0827026367
-195599.968593 -26.8552246094
-195722.027856 -14.4431762695
-195844.087119 -2.80163574219
-195966.146381 7.21197509766
-196088.205644 14.8688964844
-196210.264907 19.5861816406
-196332.32417 20.9356079102
-196454.383433 18.6441650391
-196576.442695 12.5925292969
-196698.501958 2.81225585938
-196820.561221 -10.5155029297
-196942.620484 -27.0600585938
-197064.679746 -46.3395385742
-197186.739009 -67.7214355469
-197308.798272 -90.4268798828
-197430.857535 -113.543029785
-197552.916797 -136.046264648
-197674.97606 -156.838562012
-197797.035323 -174.797363281
-197919.094586 -188.837646484
-198041.153849 -197.984680176
-198163.213111 -201.449279785
-198285.272374 -198.702026367
-198407.331637 -189.536987305
-198529.3909 -174.117614746
-198651.450162 -152.999206543
-198773.509425 -127.121398926
-198895.568688 -97.7680664062
-199017.627951 -66.4968261719
-199139.687214 -35.0393676758
-199261.746476 -5.18145751953
-199383.805739 21.3700561523
-199505.865002 43.1204833984
-199627.924265 58.9077758789
-199749.983527 68.0013427734
-199872.04279 70.1669311523
-199994.102053 65.6901245117
-200116.161316 55.3551025391
-200238.220578 40.3794555664
-200360.279841 22.3095703125
-200482.339104 2.88323974609
-200604.398367 -16.1237792969
-200726.45763 -33.059387207
-200848.516892 -46.5422363281
-200970.576155 -55.5875854492
-201092.635418 -59.6927490234
-201214.694681 -58.878112793
-201336.753943 -53.6756591797
-201458.813206 -45.0673828125
-201580.872469 -34.3787231445
-201702.931732 -23.1361694336
-201824.990995 -12.9039916992
-201947.050257 -5.11560058594
-202069.10952 -0.916809082031
-202191.168783 -1.03729248047
-202313.228046 -5.70263671875
-202435.287308 -14.5985717773
-202557.346571 -26.8903198242
-202679.405834 -41.2966918945
-202801.465097 -56.2123413086
-202923.524359 -69.8670043945
-203045.583622 -80.505859375
-203167.642885 -86.5732421875
-203289.702148 -86.8818359375
-203411.761411 -80.7495727539
-203533.820673 -68.0892944336
-203655.879936 -49.443359375
-203777.939199 -25.9557495117
-203899.998462 0.713745117188
-204022.057724 28.5282592773
-204144.116987 55.2512207031
-204266.17625 78.6464233398
-204388.235513 96.6820678711
-204510.294776 107.718383789
-204632.354038 110.660827637
-204754.413301 105.064941406
-204876.472564 91.180480957
-204998.531827 69.932800293
-205120.591089 42.841003418
-205242.650352 11.881652832
-205364.709615 -20.6889648438
-205486.768878 -52.5377807617
-205608.82814 -81.4620361328
-205730.887403 -105.583374023
-205852.946666 -123.507141113
-205975.005929 -134.43560791
-206097.065192 -138.221313477
-206219.124454 -135.358825684
-206341.183717 -126.914672852
-206463.24298 -114.40411377
-206585.302243 -99.6266479492
-206707.361505 -84.4785766602
-206829.420768 -70.7589111328
-206951.480031 -59.9904174805
-207073.539294 -53.2719116211
-207195.598557 -51.1755981445
-207317.657819 -53.7022094727
-207439.717082 -60.2922973633
-207561.776345 -69.8979492188
-207683.835608 -81.1025390625
-207805.89487 -92.2780151367
-207927.954133 -101.762756348
-208050.013396 -108.042907715
-208172.072659 -109.917114258
-208294.131921 -106.62890625
-208416.191184 -97.9542236328
-208538.250447 -84.2337646484
-208660.30971 -66.3479614258
-208782.368973 -45.6367797852
-208904.428235 -23.7723388672
-209026.487498 -2.59722900391
-209148.546761 16.0561523438
-209270.606024 30.5476074219
-209392.665286 39.5924072266
-209514.724549 42.3938598633
-209636.783812 38.7284545898
-209758.843075 28.9776611328
-209880.902338 14.1016845703
-210002.9616 -4.44073486328
-210125.020863 -24.8209838867
-210247.080126 -45.0028686523
-210369.139389 -62.9264526367
-210491.198651 -76.6936035156
-210613.257914 -84.7397460938
-210735.317177 -85.9743652344
-210857.37644 -79.8807983398
-210979.435702 -66.5615234375
-211101.494965 -46.7311401367
-211223.554228 -21.6533203125
-211345.613491 6.96881103516
-211467.672754 37.1403808594
-211589.732016 66.7436523438
-211711.791279 93.7170410156
-211833.850542 116.224731445
-211955.909805 132.802612305
-212077.969067 142.469299316
-212200.02833 144.792602539
-212322.087593 139.90625
-212444.146856 128.477600098
-212566.206118 111.630859375
-212688.265381 90.8332519531
-212810.324644 67.7567138672
-212932.383907 44.1268920898
-213054.44317 21.5755615234
-213176.502432 1.50762939453
-213298.561695 -15.0044555664
-213420.620958 -27.2911376953
-213542.680221 -35.1146850586
-213664.739483 -38.6579589844
-213786.798746 -38.4736328125
-213908.858009 -35.4006958008
-214030.917272 -30.4586181641
-214152.976535 -24.7290039062
-214275.035797 -19.2366333008
-214397.09506 -14.8424682617
-214519.154323 -12.1580200195
-214641.213586 -11.4880981445
-214763.272848 -12.8092651367
-214885.332111 -15.7818603516
-215007.391374 -19.7972412109
-215129.450637 -24.0523681641
-215251.509899 -27.6452026367
-215373.569162 -29.6807250977
-215495.628425 -29.3766479492
-215617.687688 -26.1597900391
-215739.746951 -19.7410888672
-215861.806213 -10.1630859375
-215983.865476 2.18347167969
-216105.924739 16.5805664062
-216227.984002 32.0336303711
-216350.043264 47.3537597656
-216472.102527 61.2595825195
-216594.16179 72.4923706055
-216716.221053 79.9324951172
-216838.280316 82.7071533203
-216960.339578 80.2791748047
-217082.398841 72.5078735352
-217204.458104 59.6768798828
-217326.517367 42.4852294922
-217448.576629 22.0007324219
-217570.635892 -0.417907714844
-217692.695155 -23.2288208008
-217814.754418 -44.830078125
-217936.81368 -63.6917114258
-218058.872943 -78.4841918945
-218180.932206 -88.1911621094
-218302.991469 -92.1970825195
-218425.050732 -90.3416748047
-218547.109994 -82.9367675781
-218669.169257 -70.7416381836
-218791.22852 -54.9009399414
-218913.287783 -36.8479003906
-219035.347045 -18.1828613281
-219157.406308 -0.536193847656
-219279.465571 14.5717773438
-219401.524834 25.862487793
-219523.584097 32.4079589844
-219645.643359 33.7117919922
-219767.702622 29.7499389648
-219889.761885 20.9703979492
-220011.821148 8.25036621094
-220133.88041 -7.18524169922
-220255.939673 -23.8774414062
-220377.998936 -40.2672119141
-220500.058199 -54.8397827148
-220622.117461 -66.2650146484
-220744.176724 -73.5211791992
-220866.235987 -75.9896850586
-220988.29525 -73.512878418
-221110.354513 -66.4092407227
-221232.413775 -55.4419555664
-221354.473038 -41.746887207
-221476.532301 -26.7227172852
-221598.591564 -11.8956298828
-221720.650826 1.23010253906
-221842.710089 11.3218383789
-221964.769352 17.3529052734
-222086.828615 18.7109375
-222208.887878 15.2674560547
-222330.94714 7.40246582031
-222453.006403 -4.0185546875
-222575.065666 -17.7161254883
-222697.124929 -32.1068115234
-222819.184191 -45.4465942383
-222941.243454 -55.9914550781
-223063.302717 -62.1618041992
-223185.36198 -62.6951293945
-223307.421242 -56.7730102539
-223429.480505 -44.110168457
-223551.539768 -24.9958496094
-223673.599031 -0.285766601562
-223795.658294 28.6579589844
-223917.717556 60.0715332031
-224039.776819 91.9309692383
-224161.836082 122.116882324
-224283.895345 148.587646484
-224405.954607 169.546691895
-224528.01387 183.586364746
-224650.073133 189.798400879
-224772.132396 187.839599609
-224894.191659 177.947875977
-225016.250921 160.908691406
-225138.310184 137.975524902
-225260.369447 110.752319336
-225382.42871 81.0508422852
-225504.487972 50.7354736328
-225626.547235 21.5710449219
-225748.606498 -4.912109375
-225870.665761 -27.5247802734
-225992.725023 -45.4868774414
-226114.784286 -58.4535522461
-226236.843549 -66.4979858398
-226358.902812 -70.0548706055
-226480.962075 -69.8334350586
-226603.021337 -66.7084350586
-226725.0806 -61.6050415039
-226847.139863 -55.3869628906
-226969.199126 -48.7635498047
-227091.258388 -42.2214355469
-227213.317651 -35.9916992188
-227335.376914 -30.051574707
-227457.436177 -24.1608276367
-227579.49544 -17.9281005859
-227701.554702 -10.8962402344
-227823.613965 -2.63763427734
-227945.673228 7.15313720703
-228067.732491 18.5820922852
-228189.791753 31.5009765625
-228311.851016 45.4868774414
-228433.910279 59.8562011719
-228555.969542 73.7130126953
-228678.028804 86.0300292969
-228800.088067 95.7504272461
-228922.14733 101.902832031
-229044.206593 103.71472168
-229166.265856 100.713012695
-229288.325118 92.7989501953
-229410.384381 80.2890014648
-229532.443644 63.9157714844
-229654.502907 44.7858886719
-229776.562169 24.3002929688
-229898.621432 4.04095458984
-230020.680695 -14.3635253906
-230142.739958 -29.3828125
-230264.799221 -39.7222900391
-230386.858483 -44.4442138672
-230508.917746 -43.0563964844
-230630.977009 -35.5620727539
-230753.036272 -22.4636230469
-230875.095534 -4.72113037109
-230997.154797 16.3311157227
-231119.21406 39.1022338867
-231241.273323 61.8845214844
-231363.332585 83.0018310547
-231485.391848 100.952697754
-231607.451111 114.534179688
-231729.510374 122.93347168
-231851.569637 125.78125
-231973.628899 123.161071777
-232095.688162 115.57421875
-232217.747425 103.867370605
-232339.806688 89.1288452148
-232461.86595 72.5672607422
-232583.925213 55.3842163086
-232705.984476 38.6566162109
-232828.043739 23.2381591797
-232950.103002 9.69299316406
-233072.162264 -1.73425292969
-233194.221527 -11.1089477539
-233316.28079 -18.7603149414
-233438.340053 -25.2035522461
-233560.399315 -31.0419921875
-233682.458578 -36.860534668
-233804.517841 -43.1219482422
-233926.577104 -50.081237793
-234048.636366 -57.7263793945
-234170.695629 -65.7539672852
-234292.754892 -73.5838623047
-234414.814155 -80.410949707
-234536.873418 -85.2894897461
-234658.93268 -87.2419433594
-234780.991943 -85.3786621094
-234903.051206 -79.0170898438
-235025.110469 -67.7852172852
-235147.169731 -51.6976928711
-235269.228994 -31.1957397461
-235391.288257 -7.14312744141
-235513.34752 19.2212524414
-235635.406783 46.3728637695
-235757.466045 72.6232299805
-235879.525308 96.264465332
-236001.584571 115.721862793
-236123.643834 129.699279785
-236245.703096 137.302978516
-236367.762359 138.130981445
-236489.821622 132.31817627
-236611.880885 120.532531738
-236733.940147 103.921325684
-236855.99941 84.0117797852
-236978.058673 62.576171875
-237100.117936 41.4725952148
-237222.177199 22.4780273438
-237344.236461 7.12890625
-237466.295724 -3.41564941406
-237588.354987 -8.47467041016
-237710.41425 -7.89904785156
-237832.473512 -2.07580566406
-237954.532775 8.11926269531
-238076.592038 21.4153442383
-238198.651301 36.2769775391
-238320.710564 51.0580444336
-238442.769826 64.1656494141
-238564.829089 74.2152099609
-238686.888352 80.1647949219
-238808.947615 81.4124145508
-238931.006877 77.8504638672
-239053.06614 69.8698730469
-239175.125403 58.3145751953
-239297.184666 44.3928222656
-239419.243928 29.5516967773
-239541.303191 15.3301391602
-239663.362454 3.20318603516
-239785.421717 -5.56622314453
-239907.48098 -10.053527832
-240029.540242 -9.76513671875
-240151.599505 -4.68811035156
-240273.658768 4.70733642578
-240395.718031 17.5126342773
-240517.777293 32.4669799805
-240639.836556 48.0785522461
-240761.895819 62.7669067383
-240883.955082 75.0131225586
-241006.014345 83.5034179688
-241128.073607 87.2534179688
-241250.13287 85.6999511719
-241372.192133 78.7534790039
-241494.251396 66.8059692383
-241616.310658 50.6944580078
-241738.369921 31.6239624023
-241860.429184 11.057800293
-241982.488447 -9.4140625
-242104.547709 -28.2163696289
-242226.606972 -43.92578125
-242348.666235 -55.3924560547
-242470.725498 -61.8340454102
-242592.784761 -62.8954467773
-242714.844023 -58.6688232422
-242836.903286 -49.6728515625
-242958.962549 -36.7956542969
-243081.021812 -21.2059936523
-243203.081074 -4.24291992188
-243325.140337 12.7062988281
-243447.1996 28.3274536133
-243569.258863 41.4898681641
-243691.318126 51.3353881836
-243813.377388 57.3397216797
-243935.436651 59.3405151367
-244057.495914 57.5307006836
-244179.555177 52.4208374023
-244301.614439 44.7723999023
-244423.673702 35.5127563477
-244545.732965 25.6371459961
-244667.792228 16.1109008789
-244789.85149 7.77819824219
-244911.910753 1.28900146484
-245033.970016 -2.95257568359
-245156.029279 -4.81030273438
-245278.088542 -4.41064453125
-245400.147804 -2.10845947266
-245522.207067 1.56964111328
-245644.26633 6.00042724609
-245766.325593 10.5473632812
-245888.384855 14.6459350586
-246010.444118 17.8789672852
-246132.503381 20.0369873047
-246254.562644 21.1550292969
-246376.621907 21.5219116211
-246498.681169 21.660949707
-246620.740432 22.2821655273
-246742.799695 24.210144043
-246864.858958 28.2941894531
-246986.91822 35.307434082
-247108.977483 45.8466796875
-247231.036746 60.2395629883
-247353.096009 78.4725341797
-247475.155271 100.14239502
-247597.214534 124.443481445
-247719.273797 150.188903809
-247841.33306 175.868713379
-247963.392323 199.741943359
-248085.451585 219.955749512
-248207.510848 234.684204102
-248329.570111 242.274780273
-248451.629374 241.390991211
-248573.688636 231.14074707
-248695.747899 211.175109863
-248817.807162 181.751586914
-248939.866425 143.752685547
-249061.925688 98.6569824219
-249183.98495 48.4616699219
-249306.044213 -4.43768310547
-249428.103476 -57.4039916992
-249550.162739 -107.738891602
-249672.222001 -152.874816895
-249794.281264 -190.562561035
-249916.340527 -219.039489746
-250038.39979 -237.163391113
-250160.459052 -244.501220703
-250282.518315 -241.364318848
-250404.577578 -228.783996582
-250526.636841 -208.430908203
-250648.696104 -182.481567383
-250770.755366 -153.443115234
-250892.814629 -123.949157715
-251014.873892 -96.5450439453
-251136.933155 -73.4780883789
-251258.992417 -56.512878418
-251381.05168 -46.785949707
-251503.110943 -44.7138061523
-251625.170206 -49.9624023438
-251747.229469 -61.4819335938
-251869.288731 -77.6027832031
-251991.347994 -96.1876831055
-252113.407257 -114.825134277
-252235.46652 -131.047729492
-252357.525782 -142.557678223
-252479.585045 -147.437072754
-252601.644308 -144.327392578
-252723.703571 -132.558654785
-252845.762833 -112.218811035
-252967.822096 -84.1560058594
-253089.881359 -49.9122924805
-253211.940622 -11.5961303711
-253333.999885 28.2963256836
-253456.059147 67.0958862305
-253578.11841 102.189086914
-253700.177673 131.243469238
-253822.236936 152.407043457
-253944.296198 164.465393066
-254066.355461 166.940612793
-254188.414724 160.125366211
-254310.473987 145.047729492
-254432.53325 123.371887207
-254554.592512 97.2424316406
-254676.651775 69.0894775391
-254798.711038 41.4108276367
-254920.770301 16.551940918
-255042.829563 -3.49505615234
-255164.888826 -17.2562866211
-255286.948089 -23.8899536133
-255409.007352 -23.2390136719
-255531.066614 -15.8204956055
-255653.125877 -2.75177001953
-255775.18514 14.3756713867
-255897.244403 33.6629638672
-256019.303666 53.0934448242
-256141.362928 70.7266235352
-256263.422191 84.8779907227
-256385.481454 94.2664794922
-256507.540717 98.1176757812
-256629.599979 96.2134399414
-256751.659242 88.8835449219
-256873.718505 76.9447631836
-256995.777768 61.5932006836
-257117.837031 44.2632446289
-257239.896293 26.467956543
-257361.955556 9.64044189453
-257484.014819 -5.01013183594
-257606.074082 -16.6126098633
-257728.133344 -24.7037353516
-257850.192607 -29.2529296875
-257972.25187 -30.635925293
-258094.311133 -29.5643310547
-258216.370395 -26.9799804688
-258338.429658 -23.9242553711
-258460.488921 -21.4008178711
-258582.548184 -20.2460327148
-258704.607447 -21.0206298828
-258826.666709 -23.936340332
-258948.725972 -28.8258056641
-259070.785235 -35.1569213867
-259192.844498 -42.0933837891
-259314.90376 -48.5916137695
-259436.963023 -53.5247802734
-259559.022286 -55.8206787109
-259681.081549 -54.5964355469
-259803.140811 -49.2769165039
-259925.200074 -39.6809692383
-260047.259337 -26.0687866211
-260169.3186 -9.14031982422
-260291.377863 10.0117797852
-260413.437125 29.9943847656
-260535.496388 49.2387695312
-260657.555651 66.1486816406
-260779.614914 79.2549438477
-260901.674176 87.3605957031
-261023.733439 89.662902832
-261145.792702 85.8380126953
-261267.851965 76.0803833008
-261389.911228 61.092956543
-261511.97049 42.0274658203
-261634.029753 20.3817138672
-261756.089016 -2.13555908203
-261878.148279 -23.7610473633
-262000.207541 -42.8355712891
-262122.266804 -57.9541625977
-262244.326067 -68.0878295898
-262366.38533 -72.6696777344
-262488.444592 -71.6354980469
-262610.503855 -65.4157104492
-262732.563118 -54.880859375
-262854.622381 -41.2470092773
-262976.681644 -25.9501953125
-263098.740906 -10.5056152344
-263220.800169 3.63818359375
-263342.859432 15.2319946289
-263464.918695 23.3335571289
-263586.977957 27.3823242188
-263709.03722 27.2326660156
-263831.096483 23.1444702148
-263953.155746 15.7342529297
-264075.215009 5.89288330078
-264197.274271 -5.32055664062
-264319.333534 -16.796875
-264441.392797 -27.4930419922
-264563.45206 -36.5361328125
-264685.511322 -43.3037719727
-264807.570585 -47.4736328125
-264929.629848 -49.0378417969
-265051.689111 -48.283203125
-265173.748373 -45.7391967773
-265295.807636 -42.1021728516
-265417.866899 -38.1437988281
-265539.926162 -34.6152954102
-265661.985425 -32.1571655273
-265784.044687 -31.2244262695
-265906.10395 -32.0352783203
-266028.163213 -34.548034668
-266150.222476 -38.4674072266
-266272.281738 -43.2789306641
-266394.341001 -48.3078613281
-266516.400264 -52.793762207
-266638.459527 -55.9737548828
-266760.51879 -57.1654052734
-266882.578052 -55.8389282227
-267004.637315 -51.6743164062
-267126.696578 -44.594909668
-267248.755841 -34.7771606445
-267370.815103 -22.635925293
-267492.874366 -8.78649902344
-267614.933629 6.00939941406
-267736.992892 20.91015625
-267859.052154 35.0635375977
-267981.111417 47.6744995117
-268103.17068 58.0631713867
-268225.229943 65.709777832
-268347.289206 70.2823486328
-268469.348468 71.647277832
-268591.407731 69.8638916016
-268713.466994 65.1638793945
-268835.526257 57.9228515625
-268957.585519 48.6244506836
-269079.644782 37.8245849609
-269201.704045 26.1182250977
-269323.763308 14.1106567383
-269445.822571 2.39660644531
-269567.881833 -8.45483398438
-269689.941096 -17.9096679688
-269812.000359 -25.4743652344
-269934.059622 -30.701965332
-270056.118884 -33.1993408203
-270178.178147 -32.6386108398
-270300.23741 -28.7730712891
-270422.296673 -21.4589233398
-270544.355935 -10.6788330078
-270666.415198 3.43347167969
-270788.474461 20.5729980469
-270910.533724 40.2493896484
-271032.592987 61.7867431641
-271154.652249 84.3373413086
-271276.711512 106.911621094
-271398.770775 128.426818848
-271520.830038 147.768981934
-271642.8893 163.866882324
-271764.948563 175.77166748
-271887.007826 182.733642578
-272009.067089 184.271179199
-272131.126352 180.222229004
-272253.185614 170.773010254
-272375.244877 156.460632324
-272497.30414 138.14453125
-272619.363403 116.950805664
-272741.422665 94.1917114258
-272863.481928 71.2659912109
-272985.541191 49.5491333008
-273107.600454 30.2844848633
-273229.659716 14.4825439453
-273351.718979 2.8408203125
-273473.778242 -4.30963134766
-273595.837505 -7.02581787109
-273717.896768 -5.73822021484
-273839.95603 -1.20373535156
-273962.015293 5.57000732422
-274084.074556 13.4243774414
-274206.133819 21.1591186523
-274328.193081 27.6452636719
-274450.252344 31.9276123047
-274572.311607 33.3092651367
-274694.37087 31.4081420898
-274816.430133 26.1826782227
-274938.489395 17.9227294922
-275060.548658 7.20965576172
-275182.607921 -5.15093994141
-275304.667184 -18.2158203125
-275426.726446 -31.0001831055
-275548.785709 -42.5735473633
-275670.844972 -52.1452026367
-275792.904235 -59.1313476562
-275914.963497 -63.1973266602
-276037.02276 -64.2714233398
-276159.082023 -62.5314941406
-276281.141286 -58.3657226562
-276403.200549 -52.315246582
-276525.259811 -45.0047607422
-276647.319074 -37.0708007812
-276769.378337 -29.0960693359
-276891.4376 -21.5573120117
-277013.496862 -14.7924194336
-277135.556125 -8.98999023438
-277257.615388 -4.19989013672
-277379.674651 -0.364868164062
-277501.733914 2.63549804688
-277623.793176 4.93359375
-277745.852439 6.62396240234
-277867.911702 7.72241210938
-277989.970965 8.14172363281
-278112.030227 7.68737792969
-278234.08949 6.07482910156
-278356.148753 2.96905517578
-278478.208016 -1.96087646484
-278600.267278 -8.97650146484
-278722.326541 -18.2038574219
-278844.385804 -29.5753173828
-278966.445067 -42.7887573242
-279088.50433 -57.2916870117
-279210.563592 -72.2930908203
-279332.622855 -86.8078613281
-279454.682118 -99.7286987305
-279576.741381 -109.920959473
-279698.800643 -116.33190918
-279820.859906 -118.101989746
-279942.919169 -114.668212891
-280064.978432 -105.844116211
-280187.037695 -91.8700561523
-280309.096957 -73.4231567383
-280431.15622 -51.5858764648
-280553.215483 -27.7713623047
-280675.274746 -3.61431884766
-280797.334008 19.1665649414
-280919.393271 38.9197387695
-281041.452534 54.2107543945
-281163.511797 63.9569702148
-281285.571059 67.5327758789
-281407.630322 64.8323364258
-281529.689585 56.2848510742
-281651.748848 42.8176269531
-281773.808111 25.7710571289
-281895.867373 6.77203369141
-282017.926636 -12.4207763672
-282139.985899 -30.0866088867
-282262.045162 -44.7066040039
-282384.104424 -55.1109008789
-282506.163687 -60.5880737305
-282628.22295 -60.9490966797
-282750.282213 -56.5396728516
-282872.341476 -48.1960449219
-282994.400738 -37.1524047852
-283116.460001 -24.9083251953
-283238.519264 -13.0692749023
-283360.578527 -3.17761230469
-283482.637789 3.44781494141
-283604.697052 5.84777832031
-283726.756315 3.51928710938
-283848.815578 -3.53649902344
-283970.87484 -14.8205566406
-284092.934103 -29.3937988281
-284214.993366 -45.9827270508
-284337.052629 -63.1174316406
-284459.111892 -79.2907104492
-284581.171154 -93.1173706055
-284703.230417 -103.479492188
-284825.28968 -109.639648438
-284947.348943 -111.311584473
-285069.408205 -108.680236816
-285191.467468 -102.369934082
-285313.526731 -93.364440918
-285435.585994 -82.8885498047
-285557.645257 -72.2645874023
-285679.704519 -62.7607421875
-285801.763782 -55.4465332031
-285923.823045 -51.0751953125
-286045.882308 -50.0023193359
-286167.94157 -52.1513061523
-286290.000833 -57.0303344727
-286412.060096 -63.7963867188
-286534.119359 -71.3595581055
-286656.178621 -78.5153808594
-286778.237884 -84.0895996094
-286900.297147 -87.0768432617
-287022.35641 -86.7600097656
-287144.415673 -82.7915039062
-287266.474935 -75.2315063477
-287388.534198 -64.5350952148
-287510.593461 -51.4907836914
-287632.652724 -37.1181640625
-287754.711986 -22.5360107422
-287876.771249 -8.81707763672
-287998.830512 3.15313720703
-288120.889775 12.7948608398
-288242.949038 19.9151611328
-288365.0083 24.7418212891
-288487.067563 27.9010620117
-288609.126826 30.3435668945
-288731.186089 33.2229614258
-288853.245351 37.7418212891
-288975.304614 44.9813232422
-289097.363877 55.7349853516
-289219.42314 70.3673706055
-289341.482402 88.7159423828
-289463.541665 110.049438477
-289585.600928 133.092407227
-289707.660191 156.116271973
-289829.719454 177.090820312
-289951.778716 193.881774902
-290073.837979 204.476806641
-290195.897242 207.213928223
-290317.956505 200.989929199
-290440.015767 185.423583984
-290562.07503 160.953552246
-290684.134293 128.856811523
-290806.193556 91.1829223633
-290928.252819 50.6046142578
-291050.312081 10.1971435547
-291172.371344 -26.8339233398
-291294.430607 -57.4521484375
-291416.48987 -79.0862426758
-291538.549132 -89.8941040039
-291660.608395 -88.9671020508
-291782.667658 -76.4505004883
-291904.726921 -53.5672607422
-292026.786183 -22.5389404297
-292148.845446 13.5917358398
-292270.904709 51.2225341797
-292392.963972 86.5123291016
-292515.023235 115.732910156
-292637.082497 135.619018555
-292759.14176 143.6796875
-292881.201023 138.445007324
-293003.260286 119.618896484
-293125.319548 88.1260986328
-293247.378811 46.0448608398
-293369.438074 -3.5673828125
-293491.497337 -56.9410400391
-293613.5566 -109.927001953
-293735.615862 -158.365844727
-293857.675125 -198.458007812
-293979.734388 -227.09777832
-294101.793651 -242.143005371
-294223.852913 -242.593017578
-294345.912176 -228.659057617
-294467.971439 -201.722900391
-294590.030702 -164.188110352
-294712.089964 -119.239562988
-294834.149227 -70.5372314453
-294956.20849 -21.8734130859
-295078.267753 23.1711425781
-295200.327016 61.5410766602
-295322.386278 90.9574584961
-295444.445541 110.086608887
-295566.504804 118.60949707
-295688.564067 117.189697266
-295810.623329 107.346069336
-295932.682592 91.2456054688
-296054.741855 71.4417114258
-296176.801118 50.5838623047
-296298.860381 31.1335449219
-296420.919643 15.1133422852
-296542.978906 3.91473388672
-296665.038169 -1.8154296875
-296787.097432 -2.20184326172
-296909.156694 1.92083740234
-297031.215957 9.14801025391
-297153.27522 17.7041625977
-297275.334483 25.6812133789
-297397.393745 31.2842407227
-297519.453008 33.0606689453
-297641.512271 30.0833129883
-297763.571534 22.0710449219
-297885.630797 9.43017578125
-298007.690059 -6.78424072266
-298129.749322 -24.9853515625
-298251.808585 -43.2330322266
-298373.867848 -59.4577026367
-298495.92711 -71.7008056641
-298617.986373 -78.3468017578
-298740.045636 -78.3206176758
-298862.104899 -71.2269897461
-298984.164162 -57.4169921875
-299106.223424 -37.9736328125
-299228.282687 -14.6162109375
-299350.34195 10.4663696289
-299472.401213 34.8363647461
-299594.460475 56.057800293
-299716.519738 71.9530639648
-299838.579001 80.8349609375
-299960.638264 81.6926879883
-300082.697526 74.3093261719
-300204.756789 59.2994995117
-300326.816052 38.0610351562
-300448.875315 12.6478881836
-300570.934578 -14.4267578125
-300692.99384 -40.4340209961
-300815.053103 -62.6968383789
-300937.112366 -78.8534545898
-301059.171629 -87.091003418
-301181.230891 -86.3236083984
-301303.290154 -76.3010253906
-301425.349417 -57.6321411133
-301547.40868 -31.7265014648
-301669.467943 -0.656677246094
-301791.527205 33.0428466797
-301913.586468 66.6188354492
-302035.645731 97.3613891602
-302157.704994 122.857666016
-302279.764256 141.212463379
-302401.823519 151.214355469
-302523.882782 152.431945801
-302645.942045 145.232177734
-302768.001307 130.720214844
-302890.06057 110.609924316
-303012.119833 87.037109375
-303134.179096 62.339050293
-303256.238359 38.8198242188
-303378.297621 18.528503418
-303500.356884 3.0693359375
-303622.416147 -6.53546142578
-303744.47541 -9.92083740234
-303866.534672 -7.38366699219
-303988.593935 0.178527832031
-304110.653198 11.387878418
-304232.712461 24.5492553711
-304354.771724 37.8403930664
-304476.830986 49.5051879883
-304598.890249 58.0331420898
-304720.949512 62.3048095703
-304843.008775 61.6901855469
-304965.068037 56.0922241211
-305087.1273 45.9326171875
-305209.186563 32.0844726562
-305331.245826 15.7611694336
-305453.305088 -1.62445068359
-305575.364351 -18.6154785156
-305697.423614 -33.8597412109
-305819.482877 -46.2420654297
-305941.54214 -54.9796142578
-306063.601402 -59.6788330078
-306185.660665 -60.3428955078
-306307.719928 -57.3369750977
-306429.779191 -51.3142089844
-306551.838453 -43.1143798828
-306673.897716 -33.6478271484
-306795.956979 -23.7808837891
-306918.016242 -14.2333984375
-307040.075504 -5.50341796875
-307162.134767 2.17449951172
-307284.19403 8.83337402344
-307406.253293 14.740234375
-307528.312556 20.3307495117
-307650.371818 26.1213378906
-307772.431081 32.6107177734
-307894.490344 40.1824951172
-308016.549607 49.0232543945
-308138.608869 59.0671386719
-308260.668132 69.9721069336
-308382.727395 81.1352539062
-308504.786658 91.744140625
-308626.845921 100.858398438
-308748.905183 107.51574707
-308870.964446 110.845947266
-308993.023709 110.184448242
-309115.082972 105.167541504
-309237.142234 95.8011474609
-309359.201497 82.4913330078
-309481.26076 66.0342407227
-309603.320023 47.5623779297
-309725.379285 28.4540405273
-309847.438548 10.2119750977
-309969.497811 -5.67541503906
-310091.557074 -17.8770751953
-310213.616337 -25.3511352539
-310335.675599 -27.4533081055
-310457.734862 -24.0088500977
-310579.794125 -15.3416137695
-310701.853388 -2.25634765625
-310823.91265 14.026184082
-310945.971913 31.9721069336
-311068.031176 49.8678588867
-311190.090439 65.9719848633
-311312.149702 78.66796875
-311434.208964 86.606628418
-311556.268227 88.8229370117
-311678.32749 84.8164672852
-311800.386753 74.590637207
-311922.446015 58.6447143555
-312044.505278 37.9236450195
-312166.564541 13.7289428711
-312288.623804 -12.3977661133
-312410.683066 -38.8090820312
-312532.742329 -63.8876953125
-312654.801592 -86.1749267578
-312776.860855 -104.477355957
-312898.920118 -117.945007324
-313020.97938 -126.112915039
-313143.038643 -128.908508301
-313265.097906 -126.621337891
-313387.157169 -119.846313477
-313509.216431 -109.403381348
-313631.275694 -96.2459716797
-313753.334957 -81.367980957
-313875.39422 -65.7182006836
-313997.453483 -50.1295776367
-314119.512745 -35.2705688477
-314241.572008 -21.6193237305
-314363.631271 -9.46209716797
-314485.690534 1.08703613281
-314607.749796 10.0532836914
-314729.809059 17.5552368164
-314851.868322 23.7602539062
-314973.927585 28.8430175781
-315095.986847 32.9534912109
-315218.04611 36.200012207
-315340.105373 38.6462402344
-315462.164636 40.323059082
-315584.223899 41.2510375977
-315706.283161 41.4691772461
-315828.342424 41.0650634766
-315950.401687 40.1987304688
-316072.46095 39.1165161133
-316194.520212 38.1502075195
-316316.579475 37.6997680664
-316438.638738 38.200378418
-316560.698001 40.075378418
-316682.757264 43.6810302734
-316804.816526 49.2490234375
-316926.875789 56.8334350586
-317048.935052 66.2708129883
-317170.994315 77.1571044922
-317293.053577 88.849609375
-317415.11284 100.493469238
-317537.172103 111.073303223
-317659.231366 119.487487793
-317781.290628 124.63848877
-317903.349891 125.531860352
-318025.409154 121.373596191
-318147.468417 111.658996582
-318269.52768 96.2395019531
-318391.586942 75.3647460938
-318513.646205 49.690246582
-318635.705468 20.2517089844
-318757.764731 -11.5951538086
-318879.823993 -44.2656860352
-319001.883256 -76.0574951172
-319123.942519 -105.277893066
-319246.001782 -130.372680664
-319368.061045 -150.045959473
-319490.120307 -163.362365723
-319612.17957 -169.820068359
-319734.238833 -169.389221191
-319856.298096 -162.513183594
-319978.357358 -150.07043457
-320100.416621 -133.301879883
-320222.475884 -113.709594727
-320344.535147 -92.9349975586
-320466.594409 -72.6268920898
-320588.653672 -54.3115844727
-320710.712935 -39.2739868164
-320832.772198 -28.4611816406
-320954.831461 -22.4138793945
-321076.890723 -21.2331542969
-321198.949986 -24.5823364258
-321321.009249 -31.7244262695
-321443.068512 -41.5912475586
-321565.127774 -52.8770751953
-321687.187037 -64.149597168
-321809.2463 -73.9693603516
-321931.305563 -81.0069580078
-322053.364826 -84.1512451172
-322175.424088 -82.5975952148
-322297.483351 -75.9127197266
-322419.542614 -64.0706176758
-322541.601877 -47.4584350586
-322663.661139 -26.8499145508
-322785.720402 -3.35388183594
-322907.779665 21.6638793945
-323029.838928 46.6751708984
-323151.89819 70.0963134766
-323273.957453 90.3984375
-323396.016716 106.216125488
-323518.075979 116.444458008
-323640.135242 120.320983887
-323762.194504 117.485656738
-323884.253767 108.015014648
-324006.31303 92.428894043
-324128.372293 71.6681518555
-324250.431555 47.0438232422
-324372.490818 20.160949707
-324494.550081 -7.17877197266
-324616.609344 -33.0915527344
-324738.668607 -55.7336425781
-324860.727869 -73.4268798828
-324982.787132 -84.7766723633
-325104.846395 -88.7752685547
-325226.905658 -84.8827514648
-325348.96492 -73.0787963867
-325471.024183 -53.8802490234
-325593.083446 -28.3207397461
-325715.142709 2.10540771484
-325837.201971 35.5368652344
-325959.261234 69.8673706055
-326081.320497 102.890014648
-326203.37976 132.454833984
-326325.439023 156.626464844
-326447.498285 173.829833984
-326569.557548 182.973205566
-326691.616811 183.535339355
-326813.676074 175.611999512
-326935.735336 159.911865234
-327057.794599 137.70489502
-327179.853862 110.72265625
-327301.913125 81.0193481445
-327423.972388 50.8027954102
-327546.03165 22.2504272461
-327668.090913 -2.67510986328
-327790.150176 -22.3942260742
-327912.209439 -35.8465576172
-328034.268701 -42.583190918
-328156.327964 -42.8035888672
-328278.387227 -37.3342285156
-328400.44649 -27.548034668
-328522.505752 -15.2310791016
-328644.565015 -2.4072265625
-328766.624278 8.86407470703
-328888.683541 16.6973266602
-329010.742804 19.5801391602
-329132.802066 16.5406494141
-329254.861329 7.26794433594
-329376.920592 -7.82965087891
-329498.979855 -27.6343383789
-329621.039117 -50.3980102539
-329743.09838 -73.8887329102
-329865.157643 -95.5883789062
-329987.216906 -112.928405762
-330109.276169 -123.539733887
-330231.335431 -125.49621582
-330353.394694 -117.525817871
-330475.453957 -99.1699829102
-330597.51322 -70.8743896484
-330719.572482 -33.9990234375
-330841.631745 9.25469970703
-330963.691008 55.9976806641
-331085.750271 102.873474121
-331207.809533 146.330505371
-331329.868796 182.91973877
-331451.928059 209.594055176
-331573.987322 223.98059082
-331696.046585 224.601379395
-331818.105847 211.022155762
-331940.16511 183.913024902
-332062.224373 145.01550293
-332184.283636 97.0162353516
-332306.342898 43.3375854492
-332428.402161 -12.1376953125
-332550.461424 -65.3834228516
-332672.520687 -112.561706543
-332794.57995 -150.340087891
-332916.639212 -176.166259766
-333038.698475 -188.475585938
-333160.757738 -186.813476562
-333282.817001 -171.862487793
-333404.876263 -145.370544434
-333526.935526 -109.989318848
-333648.994789 -69.0347900391
-333771.054052 -26.1948852539
-333893.113314 14.7918701172
-334015.172577 50.45703125
-334137.23184 77.8930053711
-334259.291103 94.9900512695
-334381.350366 100.597717285
-334503.409628 94.5995483398
-334625.468891 77.8935546875
-334747.528154 52.2842407227
-334869.587417 20.2965698242
-334991.646679 -15.0678710938
-335113.705942 -50.6130371094
-335235.765205 -83.2365112305
-335357.824468 -110.202575684
-335479.883731 -129.373168945
-335601.942993 -139.37677002
-335724.002256 -139.702819824
-335846.061519 -130.714538574
-335968.120782 -113.581054688
-336090.180044 -90.1394042969
-336212.239307 -62.6990356445
-336334.29857 -33.8122558594
-336456.357833 -6.029296875
-336578.417095 18.3346557617
-336700.476358 37.4030761719
-336822.535621 49.8897094727
-336944.594884 55.1907958984
-337066.654147 53.4080810547
-337188.713409 45.3044433594
-337310.772672 32.1993408203
-337432.831935 15.8167114258
-337554.891198 -1.89929199219
-337676.95046 -18.9800415039
-337799.009723 -33.6207275391
-337921.068986 -44.3441772461
-338043.128249 -50.123840332
-338165.187512 -50.4575805664
-338287.246774 -45.3854980469
-338409.306037 -35.4542236328
-338531.3653 -21.6326293945
-338653.424563 -5.19073486328
-338775.483825 12.4454956055
-338897.543088 29.8475952148
-339019.602351 45.7282104492
-339141.661614 59.0651855469
-339263.720876 69.1895751953
-339385.780139 75.8345947266
-339507.839402 79.1389770508
-339629.898665 79.608581543
-339751.957928 78.041015625
-339874.01719 75.4231567383
-339996.076453 72.8129882812
-340118.135716 71.2191772461
-340240.194979 71.4890136719
-340362.254241 74.2183837891
-340484.313504 79.6904907227
-340606.372767 87.8479003906
-340728.43203 98.3010864258
-340850.491293 110.368713379
-340972.550555 123.147094727
-341094.609818 135.597473145
-341216.669081 146.64453125
-341338.728344 155.273986816
-341460.787606 160.621582031
-341582.846869 162.044311523
-341704.906132 159.168334961
-341826.965395 151.912231445
-341949.024657 140.483276367
-342071.08392 125.351257324
-342193.143183 107.202331543
-342315.202446 86.8814086914
-342437.261709 65.3275146484
-342559.320971 43.5098266602
-342681.380234 22.3705444336
-342803.439497 2.77642822266
-342925.49876 -14.5150756836
-343047.558022 -28.8791503906
-343169.617285 -39.8320922852
-343291.676548 -47.0333862305
-343413.735811 -50.2801513672
-343535.795074 -49.5012207031
-343657.854336 -44.7496948242
-343779.913599 -36.2015991211
-343901.972862 -24.1557617188
-344024.032125 -9.03863525391
-344146.091387 8.59063720703
-344268.15065 28.0376586914
-344390.209913 48.4750976562
-344512.269176 68.9566040039
-344634.328438 88.4431762695
-344756.387701 105.844238281
-344878.446964 120.07434082
-345000.506227 130.122253418
-345122.56549 135.128295898
-345244.624752 134.463745117
-345366.684015 127.805603027
-345488.743278 115.195556641
-345610.802541 97.0786132812
-345732.861803 74.3117675781
-345854.921066 48.139465332
-345976.980329 20.1332397461
-346099.039592 -7.90179443359
-346221.098855 -34.0504760742
-346343.158117 -56.4301147461
-346465.21738 -73.3430786133
-346587.276643 -83.4254150391
-346709.335906 -85.7777099609
-346831.395168 -80.0655517578
-346953.454431 -66.5786132812
-347075.513694 -46.2399902344
-347197.572957 -20.5626831055
-347319.632219 8.44653320312
-347441.691482 38.4290771484
-347563.750745 66.8524169922
-347685.810008 91.210144043
-347807.869271 109.227294922
-347929.928533 119.052185059
-348051.987796 119.419189453
-348174.047059 109.765869141
-348296.106322 90.2940673828
-348418.165584 61.9676513672
-348540.224847 26.4465332031
-348662.28411 -14.0388183594
-348784.343373 -56.8629150391
-348906.402636 -99.2131958008
-349028.461898 -138.31640625
-349150.521161 -171.660400391
-349272.580424 -197.193359375
-349394.639687 -213.48236084
-349516.698949 -219.817443848
-349638.758212 -216.252441406
-349760.817475 -203.578918457
-349882.876738 -183.236572266
-350004.936 -157.169250488
-350126.995263 -127.640014648
-350249.054526 -97.0223999023
-350371.113789 -67.5888671875
-350493.173052 -41.315246582
-350615.232314 -19.7184448242
-350737.291577 -3.74395751953
-350859.35084 6.28948974609
-350981.410103 10.6823120117
-351103.469365 10.2868041992
-351225.528628 6.38745117188
-351347.587891 0.542907714844
-351469.647154 -5.59552001953
-351591.706417 -10.4684448242
-351713.765679 -12.7778930664
-351835.824942 -11.6254882812
-351957.884205 -6.60491943359
-352079.943468 2.16101074219
-352202.00273 14.0395507812
-352324.061993 27.962890625
-352446.121256 42.5500488281
-352568.180519 56.2622070312
-352690.239781 67.5748291016
-352812.299044 75.1500854492
-352934.358307 77.9896850586
-353056.41757 75.5532836914
-353178.476833 67.8291625977
-353300.536095 55.3507080078
-353422.595358 39.1553955078
-353544.654621 20.6910400391
-353666.713884 1.67779541016
-353788.773146 -16.0595092773
-353910.832409 -30.7732543945
-354032.891672 -40.9685668945
-354154.950935 -45.5572509766
-354277.010197 -43.9730224609
-354399.06946 -36.2357177734
-354521.128723 -22.9592285156
-354643.187986 -5.30072021484
-354765.247249 15.1439208984
-354887.306511 36.4893798828
-355009.365774 56.7377319336
-355131.425037 73.9697265625
-355253.4843 86.528137207
-355375.543562 93.178527832
-355497.602825 93.2292480469
-355619.662088 86.600402832
-355741.721351 73.8350830078
-355863.780614 56.0512084961
-355985.839876 34.8387451172
-356107.899139 12.1133422852
-356229.958402 -10.0614013672
-356352.017665 -29.6644287109
-356474.076927 -44.90234375
-356596.13619 -54.3736572266
-356718.195453 -57.1943359375
-356840.254716 -53.0744628906
-356962.313978 -42.3400268555
-357084.373241 -25.8972167969
-357206.432504 -5.14440917969
-357328.491767 18.1590576172
-357450.55103 42.0544433594
-357572.610292 64.5592041016
-357694.669555 83.8404541016
-357816.728818 98.3697509766
-357938.788081 107.04486084
-358060.847343 109.268676758
-358182.906606 104.97845459
-358304.965869 94.6251831055
-358427.025132 79.1058349609
-358549.084395 59.658203125
-358671.143657 37.728515625
-358793.20292 14.8272094727
-358915.262183 -7.61340332031
-359037.321446 -28.3654174805
-359159.380708 -46.5022583008
-359281.439971 -61.4603881836
-359403.499234 -73.0585327148
-359525.558497 -81.4758300781
-359647.617759 -87.193359375
-359769.677022 -90.9050292969
-359891.736285 -93.4104614258
-360013.795548 -95.501953125
-360135.854811 -97.8570556641
-360257.914073 -100.949462891
-360379.973336 -104.986816406
-360502.032599 -109.883239746
-360624.091862 -115.265930176
-360746.151124 -120.517944336
-360868.210387 -124.849914551
-360990.26965 -127.39239502
-361112.328913 -127.299499512
-361234.388176 -123.852050781
-361356.447438 -116.548400879
-361478.506701 -105.174682617
-361600.565964 -89.8446655273
-361722.625227 -71.0081787109
-361844.684489 -49.4240722656
-361966.743752 -26.1028442383
-362088.803015 -2.22387695312
-362210.862278 20.9644165039
-362332.92154 42.2503662109
-362454.980803 60.5615234375
-362577.040066 75.0535888672
-362699.099329 85.1755981445
-362821.158592 90.7096557617
-362943.217854 91.7766723633
-363065.277117 88.8135986328
-363187.33638 82.5216674805
-363309.395643 73.7938232422
-363431.454905 63.6287231445
-363553.514168 53.0391235352
-363675.573431 42.9658813477
-363797.632694 34.2028808594
-363919.691957 27.342590332
-364041.751219 22.7435913086
-364163.810482 20.5230712891
-364285.869745 20.5731811523
-364407.929008 22.5972900391
-364529.98827 26.1605834961
-364652.047533 30.749206543
-364774.106796 35.8293457031
-364896.166059 40.9019165039
-365018.225321 45.5450439453
-365140.284584 49.4423217773
-365262.343847 52.3941650391
-365384.40311 54.3140258789
-365506.462373 55.2098388672
-365628.521635 55.1573486328
-365750.580898 54.2686157227
-365872.640161 52.6615600586
-365994.699424 50.4344482422
-366116.758686 47.6518554688
-366238.817949 44.3397216797
-366360.877212 40.4938964844
-366482.936475 36.0986328125
-366604.995738 31.1507568359
-366727.055 25.6872558594
-366849.114263 19.8087158203
-366971.173526 13.6954345703
-367093.232789 7.61059570312
-367215.292051 1.88885498047
-367337.351314 -3.09118652344
-367459.410577 -6.94781494141
-367581.46984 -9.34844970703
-367703.529102 -10.0645751953
-367825.588365 -9.02612304688
-367947.647628 -6.36401367188
-368069.706891 -2.43621826172
-368191.766154 2.16925048828
-368313.825416 6.65954589844
-368435.884679 10.0884399414
-368557.943942 11.4348144531
-368680.003205 9.70074462891
-368802.062467 4.02258300781
-368924.12173 -6.21771240234
-369046.180993 -21.2908325195
-369168.240256 -41.0388183594
-369290.299519 -64.8286132812
-369412.358781 -91.5440063477
-369534.418044 -119.624267578
-369656.477307 -147.147827148
-369778.53657 -171.95880127
-369900.595832 -191.826477051
-370022.655095 -204.62677002
-370144.714358 -208.530029297
-370266.773621 -202.179199219
-370388.832883 -184.839294434
-370510.892146 -156.506896973
-370632.951409 -117.963439941
-370755.010672 -70.7666015625
-370877.069935 -17.1768188477
-370999.129197 39.9780273438
-371121.18846 97.4912109375
-371243.247723 152.004516602
-371365.306986 200.256652832
-371487.366248 239.333496094
-371609.425511 266.896179199
-371731.484774 281.371154785
-371853.544037 282.081054688
-371975.6033 269.308532715
-372097.662562 244.281494141
-372219.721825 209.085205078
-372341.781088 166.502624512
-372463.840351 119.799682617
-372585.899613 72.4705810547
-372707.958876 27.9649047852
-372830.018139 -10.5798950195
-372952.077402 -40.5803833008
-373074.136664 -60.1998901367
-373196.195927 -68.4800415039
-373318.25519 -65.3980712891
-373440.314453 -51.8466796875
-373562.373716 -29.5393676758
-373684.432978 -0.849365234375
-373806.492241 31.4013061523
-373928.551504 64.1862792969
-374050.610767 94.5289306641
-374172.670029 119.746520996
-374294.729292 137.662231445
-374416.788555 146.769226074
-374538.847818 146.332824707
-374660.907081 136.424560547
-374782.966343 117.888000488
-374905.025606 92.2395629883
-375027.084869 61.5177001953
-375149.144132 28.0923461914
-375271.203394 -5.54400634766
-375393.262657 -36.9887084961
-375515.32192 -64.1223144531
-375637.381183 -85.2704467773
-375759.440445 -99.3194580078
-375881.499708 -105.777954102
-376003.558971 -104.783813477
-376125.618234 -97.0547485352
-376247.677497 -83.7934570312
-376369.736759 -66.5570068359
-376491.796022 -47.1021118164
-376613.855285 -27.2242431641
-376735.914548 -8.60302734375
-376857.97381 7.33184814453
-376980.033073 19.5040283203
-377102.092336 27.2555541992
-377224.151599 30.3706054688
-377346.210862 29.0592651367
-377468.270124 23.9048461914
-377590.329387 15.7819824219
-377712.38865 5.75720214844
-377834.447913 -5.02069091797
-377956.507175 -15.427734375
-378078.566438 -24.4597167969
-378200.625701 -31.3083496094
-378322.684964 -35.4136962891
-378444.744226 -36.4895019531
-378566.803489 -34.5213012695
-378688.862752 -29.7430419922
-378810.922015 -22.5934448242
-378932.981278 -13.6614990234
-379055.04054 -3.6240234375
-379177.099803 6.81311035156
-379299.159066 16.9706420898
-379421.218329 26.2384643555
-379543.277591 34.1075439453
-379665.336854 40.1868896484
-379787.396117 44.2091674805
-379909.45538 46.0252685547
-380031.514643 45.5922851562
-380153.573905 42.9582519531
-380275.633168 38.2461547852
-380397.692431 31.6407470703
-380519.751694 23.379699707
-380641.810956 13.7487182617
-380763.870219 3.08081054688
-380885.929482 -8.24200439453
-381007.988745 -19.7880249023
-381130.048007 -31.0777587891
-381252.10727 -41.5911254883
-381374.166533 -50.7837524414
-381496.225796 -58.1088867188
-381618.285059 -63.0506591797
-381740.344321 -65.1608886719
-381862.403584 -64.1007080078
-381984.462847 -59.680847168
-382106.52211 -51.8971557617
-382228.581372 -40.9558105469
-382350.640635 -27.284362793
-382472.699898 -11.5262451172
-382594.759161 5.48455810547
-382716.818424 22.7678222656
-382838.877686 39.2564697266
-382960.936949 53.8717651367
-383082.996212 65.6034545898
-383205.055475 73.5930786133
-383327.114737 77.208984375
-383449.174 76.1094970703
-383571.233263 70.2864990234
-383693.292526 60.0834350586
-383815.351788 46.1871948242
-383937.411051 29.5921630859
-384059.470314 11.536315918
-384181.529577 -6.58184814453
-384303.58884 -23.3051757812
-384425.648102 -37.2260131836
-384547.707365 -47.0950927734
-384669.766628 -51.9208374023
-384791.825891 -51.0532836914
-384913.885153 -44.2412719727
-385035.944416 -31.6646118164
-385158.003679 -13.931640625
-385280.062942 7.95220947266
-385402.122205 32.647644043
-385524.181467 58.5662231445
-385646.24073 83.9763793945
-385768.299993 107.118591309
-385890.359256 126.323120117
-386012.418518 140.120910645
-386134.477781 147.343078613
-386256.537044 147.196228027
-386378.596307 139.31652832
-386500.655569 123.79284668
-386622.714832 101.162353516
-386744.774095 72.3774414062
-386866.833358 38.7478637695
-386988.892621 1.8623046875
-387110.951883 -36.5057983398
-387233.011146 -74.5009765625
-387355.070409 -110.291442871
-387477.129672 -142.171020508
-387599.188934 -168.652526855
-387721.248197 -188.546813965
-387843.30746 -201.024047852
-387965.366723 -205.654907227
-388087.425986 -202.429443359
-388209.485248 -191.753234863
-388331.544511 -174.422485352
-388453.603774 -151.57800293
-388575.663037 -124.642150879
-388697.722299 -95.241027832
-388819.781562 -65.1158447266
-388941.840825 -36.0283813477
-389063.900088 -9.66467285156
-389185.95935 12.4576416016
-389308.018613 29.0745849609
-389430.077876 39.2463989258
-389552.137139 42.4123535156
-389674.196402 38.4243774414
-389796.255664 27.5571289062
-389918.314927 10.4934692383
-390040.37419 -11.7146606445
-390162.433453 -37.708190918
-390284.492715 -65.9019775391
-390406.551978 -94.582824707
-390528.611241 -122.015014648
-390650.670504 -146.549194336
-390772.729767 -166.726135254
-390894.789029 -181.369445801
-391016.848292 -189.65838623
-391138.907555 -191.177246094
-391260.966818 -185.938049316
-391383.02608 -174.370788574
-391505.085343 -157.287475586
-391627.144606 -135.816711426
-391749.203869 -111.31817627
-391871.263131 -85.2811889648
-391993.322394 -59.2151489258
-392115.381657 -34.541809082
-392237.44092 -12.4963378906
-392359.500183 5.95391845703
-392481.559445 20.168762207
-392603.618708 29.8643798828
-392725.677971 35.1157226562
-392847.737234 36.3294067383
-392969.796496 34.1896362305
-393091.855759 29.5853271484
-393213.915022 23.5233154297
-393335.974285 17.0355834961
-393458.033548 11.0897216797
-393580.09281 6.509765625
-393702.152073 3.91412353516
-393824.211336 3.67449951172
-393946.270599 5.90087890625
-394068.329861 10.4493408203
-394190.389124 16.953125
-394312.448387 24.872253418
-394434.50765 33.5546875
-394556.566912 42.3045654297
-394678.626175 50.4483642578
-394800.685438 57.3937988281
-394922.744701 62.6765136719
-395044.803964 65.9897460938
-395166.863226 67.1952514648
-395288.922489 66.3182373047
-395410.981752 63.524597168
-395533.041015 59.0874023438
-395655.100277 53.3471679688
-395777.15954 46.6692504883
-395899.218803 39.4066772461
-396021.278066 31.8705444336
-396143.337329 24.3111572266
-396265.396591 16.9135131836
-396387.455854 9.80395507812
-396509.515117 3.06744384766
-396631.57438 -3.22796630859
-396753.633642 -9.00549316406
-396875.692905 -14.1545410156
-396997.752168 -18.515625
-397119.811431 -21.8741455078
-397241.870693 -23.9685668945
-397363.929956 -24.5113525391
-397485.989219 -23.2235717773
-397608.048482 -19.8767700195
-397730.107745 -14.3397827148
-397852.167007 -6.62365722656
-397974.22627 3.08209228516
-398096.285533 14.3873291016
-398218.344796 26.6976318359
-398340.404058 39.2323608398
-398462.463321 51.065612793
-398584.522584 61.1875
-398706.581847 68.5813598633
-398828.64111 72.3115844727
-398950.700372 71.612487793
-399072.759635 65.9702758789
-399194.818898 55.1895141602
-399316.878161 39.4353027344
-399438.937423 19.2466430664
-399560.996686 -4.48272705078
-399683.055949 -30.5571289062
-399805.115212 -57.5598754883
-399927.174474 -83.9584350586
-400049.233737 -108.223693848
-400171.293 -128.953613281
