# Supplementary material for: Potential Multiaxial Molecular Ferroelectricity through Chiral Cation Replacement
Source: Cryst Growth Des. 2025 Jul 21;25(15):6237–47. doi: 10.1021/acs.cgd.5c00666 (PMC12332970; doi:10.1021/acs.cgd.5c00666)
Supplement: Supplementary file 2 [file cg5c00666_si_002.zip › NMR/Static 1H spectra/80.txt]

400171.293 29.3686523438
400049.233737 29.63671875
399927.174474 29.0766601562
399805.115212 27.8276367188
399683.055949 25.9951171875
399560.996686 23.6474609375
399438.937423 20.8212890625
399316.878161 17.537109375
399194.818898 13.8071289062
399072.759635 9.65966796875
398950.700372 5.14404296875
398828.64111 0.34228515625
398706.581847 -4.62744140625
398584.522584 -9.62158203125
398462.463321 -14.4780273438
398340.404058 -19.0375976562
398218.344796 -23.1665039062
398096.285533 -26.7739257812
397974.22627 -29.8364257812
397852.167007 -32.404296875
397730.107745 -34.6083984375
397608.048482 -36.646484375
397485.989219 -38.7700195312
397363.929956 -41.2465820312
397241.870693 -44.3266601562
397119.811431 -48.1982421875
396997.752168 -52.9462890625
396875.692905 -58.5180664062
396753.633642 -64.6977539062
396631.57438 -71.0986328125
396509.515117 -77.1748046875
396387.455854 -82.2504882812
396265.396591 -85.5678710938
396143.337329 -86.35546875
396021.278066 -83.8974609375
395899.218803 -77.619140625
395777.15954 -67.1552734375
395655.100277 -52.4140625
395533.041015 -33.62109375
395410.981752 -11.33203125
395288.922489 13.580078125
395166.863226 39.96875
395044.803964 66.4873046875
394922.744701 91.6865234375
394800.685438 114.127929688
394678.626175 132.502929688
394556.566912 145.746582031
394434.50765 153.139648438
394312.448387 154.380859375
394190.389124 149.626953125
394068.329861 139.493164062
393946.270599 125.014648438
393824.211336 107.566894531
393702.152073 88.7543945312
393580.09281 70.2778320312
393458.033548 53.7846679688
393335.974285 40.724609375
393213.915022 32.2192382812
393091.855759 28.9575195312
392969.796496 31.12890625
392847.737234 38.400390625
392725.677971 49.94140625
392603.618708 64.4877929688
392481.559445 80.458984375
392359.500183 96.0869140625
392237.44092 109.578613281
392115.381657 119.273925781
391993.322394 123.793945312
391871.263131 122.169433594
391749.203869 113.923339844
391627.144606 99.126953125
391505.085343 78.3901367188
391383.02608 52.8208007812
391260.966818 23.9301757812
391138.907555 -6.486328125
391016.848292 -36.4951171875
390894.789029 -64.1752929688
390772.729767 -87.7705078125
390650.670504 -105.81640625
390528.611241 -117.243652344
390406.551978 -121.443847656
390284.492715 -118.29296875
390162.433453 -108.138183594
390040.37419 -91.7446289062
389918.314927 -70.2158203125
389796.255664 -44.8842773438
389674.196402 -17.2075195312
389552.137139 11.34765625
389430.077876 39.4091796875
389308.018613 65.7729492188
389185.95935 89.4677734375
389063.900088 109.780273438
388941.840825 126.260742188
388819.781562 138.701171875
388697.722299 147.1015625
388575.663037 151.621582031
388453.603774 152.527832031
388331.544511 150.150878906
388209.485248 144.850585938
388087.425986 136.987792969
387965.366723 126.921875
387843.30746 115.012695312
387721.248197 101.637207031
387599.188934 87.2080078125
387477.129672 72.1923828125
387355.070409 57.1259765625
387233.011146 42.611328125
387110.951883 29.3012695312
386988.892621 17.87109375
386866.833358 8.96923828125
386744.774095 3.16015625
386622.714832 0.86181640625
386500.655569 2.2880859375
386378.596307 7.3974609375
386256.537044 15.8618164062
386134.477781 27.0615234375
386012.418518 40.1083984375
385890.359256 53.8955078125
385768.299993 67.1752929688
385646.24073 78.6596679688
385524.181467 87.1342773438
385402.122205 91.5678710938
385280.062942 91.2221679688
385158.003679 85.7319335938
385035.944416 75.1606445312
384913.885153 60.0122070312
384791.825891 41.2094726562
384669.766628 20.0219726562
384547.707365 -2.0380859375
384425.648102 -23.34375
384303.58884 -42.3046875
384181.529577 -57.513671875
384059.470314 -67.8828125
383937.411051 -72.7534179688
383815.351788 -71.9624023438
383693.292526 -65.8676757812
383571.233263 -55.3188476562
383449.174 -41.5805664062
383327.114737 -26.2158203125
383205.055475 -10.9301757812
383082.996212 2.58935546875
382960.936949 12.8471679688
382838.877686 18.6845703125
382716.818424 19.404296875
382594.759161 14.8383789062
382472.699898 5.373046875
382350.640635 -8.0869140625
382228.581372 -24.2084960938
382106.52211 -41.3618164062
381984.462847 -57.7841796875
381862.403584 -71.7622070312
381740.344321 -81.8100585938
381618.285059 -86.822265625
381496.225796 -86.1943359375
381374.166533 -79.8916015625
381252.10727 -68.4560546875
381130.048007 -52.9609375
381007.988745 -34.9018554688
380885.929482 -16.0454101562
380763.870219 1.7470703125
380641.810956 16.7192382812
380519.751694 27.3989257812
380397.692431 32.7587890625
380275.633168 32.3330078125
380153.573905 26.265625
380031.514643 15.3134765625
379909.45538 0.76953125
379787.396117 -15.6611328125
379665.336854 -32.041015625
379543.277591 -46.3940429688
379421.218329 -56.9233398438
379299.159066 -62.2036132812
379177.099803 -61.3452148438
379055.04054 -54.1049804688
378932.981278 -40.9321289062
378810.922015 -22.9482421875
378688.862752 -1.8515625
378566.803489 20.2358398438
378444.744226 40.9702148438
378322.684964 58.0180664062
378200.625701 69.2890625
378078.566438 73.1596679688
377956.507175 68.6499023438
377834.447913 55.5483398438
377712.38865 34.4614257812
377590.329387 6.7890625
377468.270124 -25.3818359375
377346.210862 -59.4453125
377224.151599 -92.501953125
377102.092336 -121.616699219
376980.033073 -144.085449219
376857.97381 -157.687011719
376735.914548 -160.893554688
376613.855285 -153.024414062
376491.796022 -134.325195312
376369.736759 -105.961425781
376247.677497 -69.935546875
376125.618234 -28.9233398438
376003.558971 13.947265625
375881.499708 55.3627929688
375759.440445 92.1000976562
375637.381183 121.307128906
375515.32192 140.73828125
375393.262657 148.950195312
375271.203394 145.413574219
375149.144132 130.558105469
375027.084869 105.725097656
374905.025606 73.048828125
374782.966343 35.2666015625
374660.907081 -4.5185546875
374538.847818 -43.1049804688
374416.788555 -77.4584960938
374294.729292 -104.967773438
374172.670029 -123.649902344
374050.610767 -132.305175781
373928.551504 -130.600097656
373806.492241 -119.073242188
373684.432978 -99.0649414062
373562.373716 -72.587890625
373440.314453 -42.1357421875
373318.25519 -10.4594726562
373196.195927 19.6684570312
373074.136664 45.6962890625
372952.077402 65.494140625
372830.018139 77.5288085938
372707.958876 80.9736328125
372585.899613 75.7583007812
372463.840351 62.5576171875
372341.781088 42.7138671875
372219.721825 18.1088867188
372097.662562 -9.00390625
371975.6033 -36.1962890625
371853.544037 -61.0625
371731.484774 -81.416015625
371609.425511 -95.4541015625
371487.366248 -101.896972656
371365.306986 -100.066894531
371243.247723 -89.9267578125
371121.18846 -72.0654296875
370999.129197 -47.6328125
370877.069935 -18.2333984375
370755.010672 14.2026367188
370632.951409 47.5795898438
370510.892146 79.7905273438
370388.832883 108.872558594
370266.773621 133.141601562
370144.714358 151.30078125
370022.655095 162.515136719
369900.595832 166.448242188
369778.53657 163.267578125
369656.477307 153.599121094
369534.418044 138.471191406
369412.358781 119.215332031
369290.299519 97.3603515625
369168.240256 74.5205078125
369046.180993 52.2719726562
368924.12173 32.0532226562
368802.062467 15.0703125
368680.003205 2.2255859375
368557.943942 -5.927734375
368435.884679 -9.20458984375
368313.825416 -7.7822265625
368191.766154 -2.16845703125
368069.706891 6.849609375
367947.647628 18.2778320312
367825.588365 30.9916992188
367703.529102 43.8247070312
367581.46984 55.65234375
367459.410577 65.4736328125
367337.351314 72.4760742188
367215.292051 76.0893554688
367093.232789 76.0166015625
366971.173526 72.2495117188
366849.114263 65.0576171875
366727.055 54.962890625
366604.995738 42.6923828125
366482.936475 29.1225585938
366360.877212 15.20703125
366238.817949 1.90966796875
366116.758686 -9.86865234375
365994.699424 -19.353515625
365872.640161 -25.9487304688
365750.580898 -29.2744140625
365628.521635 -29.1904296875
365506.462373 -25.7924804688
365384.40311 -19.4028320312
365262.343847 -10.5356445312
365140.284584 0.15283203125
365018.225321 11.9125976562
364896.166059 23.9643554688
364774.106796 35.5551757812
364652.047533 46.0141601562
364529.98827 54.7978515625
364407.929008 61.5185546875
364285.869745 65.9624023438
364163.810482 68.0927734375
364041.751219 68.0322265625
363919.691957 66.0395507812
363797.632694 62.47265625
363675.573431 57.7485351562
363553.514168 52.2978515625
363431.454905 46.5283203125
363309.395643 40.7905273438
363187.33638 35.3544921875
363065.277117 30.3979492188
362943.217854 26.0068359375
362821.158592 22.1870117188
362699.099329 18.8798828125
362577.040066 15.9936523438
362454.980803 13.4296875
362332.92154 11.1059570312
362210.862278 8.98583984375
362088.803015 7.08740234375
361966.743752 5.49072265625
361844.684489 4.3310546875
361722.625227 3.78662109375
361600.565964 4.048828125
361478.506701 5.2998046875
361356.447438 7.67724609375
361234.388176 11.2470703125
361112.328913 15.9765625
360990.26965 21.7241210938
360868.210387 28.2299804688
360746.151124 35.12890625
360624.091862 41.9682617188
360502.032599 48.2397460938
360379.973336 53.4223632812
360257.914073 57.021484375
360135.854811 58.6186523438
360013.795548 57.9086914062
359891.736285 54.7338867188
359769.677022 49.1059570312
359647.617759 41.2133789062
359525.558497 31.4106445312
359403.499234 20.2006835938
359281.439971 8.19775390625
359159.380708 -3.91845703125
359037.321446 -15.453125
358915.262183 -25.744140625
358793.20292 -34.2133789062
358671.143657 -40.4096679688
358549.084395 -44.03125
358427.025132 -44.9477539062
358304.965869 -43.1997070312
358182.906606 -38.9814453125
358060.847343 -32.62109375
357938.788081 -24.5405273438
357816.728818 -15.2158203125
357694.669555 -5.1337890625
357572.610292 5.25
357450.55103 15.5444335938
357328.491767 25.4453125
357206.432504 34.7534179688
357084.373241 43.3720703125
356962.313978 51.2954101562
356840.254716 58.5913085938
356718.195453 65.3725585938
356596.13619 71.7622070312
356474.076927 77.8657226562
356352.017665 83.7412109375
356229.958402 89.3798828125
356107.899139 94.6948242188
355985.839876 99.5185546875
355863.780614 103.615234375
355741.721351 106.698730469
355619.662088 108.463867188
355497.602825 108.612304688
355375.543562 106.893066406
355253.4843 103.129882812
355131.425037 97.25
355009.365774 89.294921875
354887.306511 79.4365234375
354765.247249 67.9663085938
354643.187986 55.279296875
354521.128723 41.8544921875
354399.06946 28.2163085938
354277.010197 14.900390625
354154.950935 2.416015625
354032.891672 -8.7919921875
353910.832409 -18.3706054688
353788.773146 -26.0815429688
353666.713884 -31.8129882812
353544.654621 -35.578125
353422.595358 -37.5092773438
353300.536095 -37.8334960938
353178.476833 -36.8505859375
353056.41757 -34.8969726562
352934.358307 -32.3217773438
352812.299044 -29.4467773438
352690.239781 -26.546875
352568.180519 -23.830078125
352446.121256 -21.4243164062
352324.061993 -19.3784179688
352202.00273 -17.6684570312
352079.943468 -16.2138671875
351957.884205 -14.8950195312
351835.824942 -13.5810546875
351713.765679 -12.1489257812
351591.706417 -10.5092773438
351469.647154 -8.625
351347.587891 -6.517578125
351225.528628 -4.27490234375
351103.469365 -2.04541015625
350981.410103 -0.02685546875
350859.35084 1.55224609375
350737.291577 2.45361328125
350615.232314 2.45556640625
350493.173052 1.37353515625
350371.113789 -0.91748046875
350249.054526 -4.46630859375
350126.995263 -9.2392578125
350004.936 -15.1157226562
349882.876738 -21.8974609375
349760.817475 -29.3203125
349638.758212 -37.0751953125
349516.698949 -44.8315429688
349394.639687 -52.2631835938
349272.580424 -59.0712890625
349150.521161 -65.0092773438
349028.461898 -69.8984375
348906.402636 -73.6362304688
348784.343373 -76.2026367188
348662.28411 -77.6528320312
348540.224847 -78.1064453125
348418.165584 -77.7299804688
348296.106322 -76.71484375
348174.047059 -75.2548828125
348051.987796 -73.5239257812
347929.928533 -71.65625
347807.869271 -69.7353515625
347685.810008 -67.7797851562
347563.750745 -65.7495117188
347441.691482 -63.5498046875
347319.632219 -61.0439453125
347197.572957 -58.0747070312
347075.513694 -54.4829101562
346953.454431 -50.134765625
346831.395168 -44.9399414062
346709.335906 -38.8706054688
346587.276643 -31.9741210938
346465.21738 -24.376953125
346343.158117 -16.279296875
346221.098855 -7.94921875
346099.039592 0.30126953125
345976.980329 8.13671875
345854.921066 15.2265625
345732.861803 21.2709960938
345610.802541 26.0288085938
345488.743278 29.33984375
345366.684015 31.1342773438
345244.624752 31.4467773438
345122.56549 30.4086914062
345000.506227 28.2436523438
344878.446964 25.2426757812
344756.387701 21.7451171875
344634.328438 18.1098632812
344512.269176 14.6850585938
344390.209913 11.78125
344268.15065 9.6513671875
344146.091387 8.46826171875
344024.032125 8.31982421875
343901.972862 9.203125
343779.913599 11.0336914062
343657.854336 13.6557617188
343535.795074 16.8603515625
343413.735811 20.40625
343291.676548 24.0395507812
343169.617285 27.5112304688
343047.558022 30.59375
342925.49876 33.091796875
342803.439497 34.8427734375
342681.380234 35.7197265625
342559.320971 35.625
342437.261709 34.482421875
342315.202446 32.2299804688
342193.143183 28.8125
342071.08392 24.1826171875
341949.024657 18.2993164062
341826.965395 11.1411132812
341704.906132 2.71826171875
341582.846869 -6.90869140625
341460.787606 -17.6083984375
341338.728344 -29.1552734375
341216.669081 -41.2221679688
341094.609818 -53.3637695312
340972.550555 -65.0297851562
340850.491293 -75.5747070312
340728.43203 -84.2954101562
340606.372767 -90.4711914062
340484.313504 -93.4194335938
340362.254241 -92.5634765625
340240.194979 -87.4921875
340118.135716 -78.021484375
339996.076453 -64.2431640625
339874.01719 -46.5581054688
339751.957928 -25.681640625
339629.898665 -2.626953125
339507.839402 21.3388671875
339385.780139 44.7705078125
339263.720876 66.1362304688
339141.661614 83.9326171875
339019.602351 96.80078125
338897.543088 103.645507812
338775.483825 103.738769531
338653.424563 96.8017578125
338531.3653 83.052734375
338409.306037 63.2177734375
338287.246774 38.5014648438
338165.187512 10.5102539062
338043.128249 -18.8525390625
337921.068986 -47.5322265625
337799.009723 -73.4780273438
337676.95046 -94.8081054688
337554.891198 -109.969238281
337432.831935 -117.865234375
337310.772672 -117.961914062
337188.713409 -110.336914062
337066.654147 -95.6840820312
336944.594884 -75.2626953125
336822.535621 -50.798828125
336700.476358 -24.3442382812
336578.417095 1.8955078125
336456.357833 25.7514648438
336334.29857 45.2719726562
336212.239307 58.8955078125
336090.180044 65.5864257812
335968.120782 64.9233398438
335846.061519 57.1357421875
335724.002256 43.0834960938
335601.942993 24.1782226562
335479.883731 2.25830078125
335357.824468 -20.5786132812
335235.765205 -42.1606445312
335113.705942 -60.4331054688
334991.646679 -73.6401367188
334869.587417 -80.4755859375
334747.528154 -80.193359375
334625.468891 -72.6586914062
334503.409628 -58.3544921875
334381.350366 -38.322265625
334259.291103 -14.052734375
334137.23184 12.654296875
334015.172577 39.86328125
333893.113314 65.677734375
333771.054052 88.408203125
333648.994789 106.715820312
333526.935526 119.714355469
333404.876263 127.023925781
333282.817001 128.775390625
333160.757738 125.562011719
333038.698475 118.350585938
332916.639212 108.351074219
332794.57995 96.8725585938
332672.520687 85.1787109375
332550.461424 74.34765625
332428.402161 65.1635742188
332306.342898 58.0483398438
332184.283636 53.03125
332062.224373 49.7709960938
331940.16511 47.6220703125
331818.105847 45.7280273438
331696.046585 43.1533203125
331573.987322 39.0063476562
331451.928059 32.572265625
331329.868796 23.4125976562
331207.809533 11.4418945312
331085.750271 -3.048828125
330963.691008 -19.4057617188
330841.631745 -36.6728515625
330719.572482 -53.6899414062
330597.51322 -69.224609375
330475.453957 -82.1069335938
330353.394694 -91.3715820312
330231.335431 -96.373046875
330109.276169 -96.876953125
329987.216906 -93.1020507812
329865.157643 -85.7153320312
329743.09838 -75.77734375
329621.039117 -64.640625
329498.979855 -53.8129882812
329376.920592 -44.7978515625
329254.861329 -38.931640625
329132.802066 -37.228515625
329010.742804 -40.2626953125
328888.683541 -48.0795898438
328766.624278 -60.1782226562
328644.565015 -75.5341796875
328522.505752 -92.6860351562
328400.44649 -109.875976562
328278.387227 -125.210449219
328156.327964 -136.857421875
328034.268701 -143.233398438
327912.209439 -143.172851562
327790.150176 -136.062988281
327668.090913 -121.926757812
327546.03165 -101.443359375
327423.972388 -75.9067382812
327301.913125 -47.1186523438
327179.853862 -17.2368164062
327057.794599 11.4213867188
326935.735336 36.5932617188
326813.676074 56.2788085938
326691.616811 68.9326171875
326569.557548 73.6137695312
326447.498285 70.080078125
326325.439023 58.8178710938
326203.37976 41.0048828125
326081.320497 18.4111328125
325959.261234 -6.759765625
325837.201971 -32.0639648438
325715.142709 -55.033203125
325593.083446 -73.3950195312
325471.024183 -85.2631835938
325348.96492 -89.3056640625
325226.905658 -84.8500976562
325104.846395 -71.9287109375
324982.787132 -51.26953125
324860.727869 -24.2163085938
324738.668607 7.39794921875
324616.609344 41.4125976562
324494.550081 75.52734375
324372.490818 107.490234375
324250.431555 135.270996094
324128.372293 157.208007812
324006.31303 172.109375
323884.253767 179.309082031
323762.194504 178.674316406
323640.135242 170.559570312
323518.075979 155.731445312
323396.016716 135.260742188
323273.957453 110.400390625
323151.89819 82.4677734375
323029.838928 52.7373046875
322907.779665 22.357421875
322785.720402 -7.70458984375
322663.661139 -36.681640625
322541.601877 -63.9970703125
322419.542614 -89.2260742188
322297.483351 -112.049316406
322175.424088 -132.186523438
322053.364826 -149.348632812
321931.305563 -163.193847656
321809.2463 -173.309570312
321687.187037 -179.220703125
321565.127774 -180.426757812
321443.068512 -176.455566406
321321.009249 -166.939941406
321198.949986 -151.702148438
321076.890723 -130.823242188
320954.831461 -104.712890625
320832.772198 -74.1372070312
320710.712935 -40.2221679688
320588.653672 -4.41748046875
320466.594409 31.5810546875
320344.535147 65.9379882812
320222.475884 96.8090820312
320100.416621 122.490722656
319978.357358 141.560058594
319856.298096 153.00390625
319734.238833 156.318359375
319612.17957 151.56640625
319490.120307 139.38671875
319368.061045 120.954101562
319246.001782 97.8901367188
319123.942519 72.1337890625
319001.883256 45.7802734375
318879.823993 20.9111328125
318757.764731 -0.583984375
318635.705468 -17.1591796875
318513.646205 -27.7353515625
318391.586942 -31.7778320312
318269.52768 -29.3276367188
318147.468417 -20.9711914062
318025.409154 -7.7685546875
317903.349891 8.86474609375
317781.290628 27.3037109375
317659.231366 45.8745117188
317537.172103 63.015625
317415.11284 77.416015625
317293.053577 88.1298828125
317170.994315 94.6420898438
317048.935052 96.896484375
316926.875789 95.2631835938
316804.816526 90.4790039062
316682.757264 83.541015625
316560.698001 75.5815429688
316438.638738 67.7387695312
316316.579475 61.02734375
316194.520212 56.234375
316072.46095 53.845703125
315950.401687 54.0048828125
315828.342424 56.51953125
315706.283161 60.9052734375
315584.223899 66.4580078125
315462.164636 72.3520507812
315340.105373 77.7543945312
315218.04611 81.9243164062
315095.986847 84.310546875
314973.927585 84.6157226562
314851.868322 82.8276367188
314729.809059 79.21875
314607.749796 74.3041992188
314485.690534 68.7734375
314363.631271 63.3979492188
314241.572008 58.9262695312
314119.512745 55.9838867188
313997.453483 54.984375
313875.39422 56.0678710938
313753.334957 59.0673828125
313631.275694 63.5180664062
313509.216431 68.6958007812
313387.157169 73.6967773438
313265.097906 77.5317382812
313143.038643 79.2407226562
313020.97938 78.0068359375
312898.920118 73.25390625
312776.860855 64.7270507812
312654.801592 52.533203125
312532.742329 37.1518554688
312410.683066 19.3940429688
312288.623804 0.3388671875
312166.564541 -18.7705078125
312044.505278 -36.6450195312
311922.446015 -52.07421875
311800.386753 -64.0454101562
311678.32749 -71.841796875
311556.268227 -75.1103515625
311434.208964 -73.8916015625
311312.149702 -68.6088867188
311190.090439 -60.017578125
311068.031176 -49.1206054688
310945.971913 -37.0556640625
310823.91265 -24.9716796875
310701.853388 -13.908203125
310579.794125 -4.68115234375
310457.734862 2.1962890625
310335.675599 6.56884765625
310213.616337 8.64208984375
310091.557074 8.95458984375
309969.497811 8.30419921875
309847.438548 7.65185546875
309725.379285 7.99853515625
309603.320023 10.2607421875
309481.26076 15.1528320312
309359.201497 23.0869140625
309237.142234 34.111328125
309115.082972 47.8759765625
308993.023709 63.6538085938
308870.964446 80.392578125
308748.905183 96.8081054688
308626.845921 111.503417969
308504.786658 123.099121094
308382.727395 130.369140625
308260.668132 132.364746094
308138.608869 128.504394531
308016.549607 118.644042969
307894.490344 103.090332031
307772.431081 82.5874023438
307650.371818 58.2514648438
307528.312556 31.4755859375
307406.253293 3.81298828125
307284.19403 -23.1552734375
307162.134767 -47.9506835938
307040.075504 -69.3149414062
306918.016242 -86.298828125
306795.956979 -98.3291015625
306673.897716 -105.227539062
306551.838453 -107.199707031
306429.779191 -104.786132812
306307.719928 -98.7885742188
306185.660665 -90.1723632812
306063.601402 -79.96875
305941.54214 -69.1684570312
305819.482877 -58.640625
305697.423614 -49.0615234375
305575.364351 -40.8764648438
305453.305088 -34.2890625
305331.245826 -29.275390625
305209.186563 -25.6245117188
305087.1273 -22.9951171875
304965.068037 -20.9833984375
304843.008775 -19.189453125
304720.949512 -17.2768554688
304598.890249 -15.0180664062
304476.830986 -12.3266601562
304354.771724 -9.25439453125
304232.712461 -5.9833984375
304110.653198 -2.7958984375
303988.593935 -0.02294921875
303866.534672 1.99853515625
303744.47541 2.97802734375
303622.416147 2.7119140625
303500.356884 1.111328125
303378.297621 -1.787109375
303256.238359 -5.82763671875
303134.179096 -10.7543945312
303012.119833 -16.2534179688
302890.06057 -21.9916992188
302768.001307 -27.6665039062
302645.942045 -33.0454101562
302523.882782 -37.998046875
302401.823519 -42.5141601562
302279.764256 -46.6997070312
302157.704994 -50.7592773438
302035.645731 -54.9619140625
301913.586468 -59.59375
301791.527205 -64.9072265625
301669.467943 -71.068359375
301547.40868 -78.1157226562
301425.349417 -85.931640625
301303.290154 -94.2299804688
301181.230891 -102.573242188
301059.171629 -110.398925781
300937.112366 -117.074707031
300815.053103 -121.963378906
300692.99384 -124.492675781
300570.934578 -124.225585938
300448.875315 -120.920410156
300326.816052 -114.571289062
300204.756789 -105.428710938
300082.697526 -93.9921875
299960.638264 -80.974609375
299838.579001 -67.2416992188
299716.519738 -53.7373046875
299594.460475 -41.3896484375
299472.401213 -31.0200195312
299350.34195 -23.26171875
299228.282687 -18.4873046875
299106.223424 -16.7705078125
298984.164162 -17.8696289062
298862.104899 -21.2504882812
298740.045636 -26.1337890625
298617.986373 -31.57421875
298495.92711 -36.5546875
298373.867848 -40.091796875
298251.808585 -41.33984375
298129.749322 -39.6811523438
298007.690059 -34.7939453125
297885.630797 -26.6938476562
297763.571534 -15.7368164062
297641.512271 -2.5869140625
297519.453008 11.8408203125
297397.393745 26.4770507812
297275.334483 40.1958007812
297153.27522 51.9345703125
297031.215957 60.796875
296909.156694 66.140625
296787.097432 67.6469726562
296665.038169 65.3461914062
296542.978906 59.6142578125
296420.919643 51.1313476562
296298.860381 40.8061523438
296176.801118 29.681640625
296054.741855 18.8232421875
295932.682592 9.20751953125
295810.623329 1.61669921875
295688.564067 -3.43603515625
295566.504804 -5.76416015625
295444.445541 -5.5146484375
295322.386278 -3.15380859375
295200.327016 0.59912109375
295078.267753 4.85498046875
294956.20849 8.666015625
294834.149227 11.1372070312
294712.089964 11.5463867188
294590.030702 9.43408203125
294467.971439 4.67822265625
294345.912176 -2.47314453125
294223.852913 -11.41015625
294101.793651 -21.201171875
293979.734388 -30.6762695312
293857.675125 -38.5400390625
293735.615862 -43.5
293613.5566 -44.3999023438
293491.497337 -40.3447265625
293369.438074 -30.8115234375
293247.378811 -15.7197265625
293125.319548 4.53515625
293003.260286 29.0888671875
292881.201023 56.6625976562
292759.14176 85.6577148438
292637.082497 114.277832031
292515.023235 140.674316406
292392.963972 163.101074219
292270.904709 180.055664062
292148.845446 190.405761719
292026.786183 193.480957031
291904.726921 189.129394531
291782.667658 177.724121094
291660.608395 160.129394531
291538.549132 137.622070312
291416.48987 111.784667969
291294.430607 84.369140625
291172.371344 57.1533203125
291050.312081 31.80078125
290928.252819 9.7314453125
290806.193556 -7.98046875
290684.134293 -20.6713867188
290562.07503 -28.1225585938
290440.015767 -30.5439453125
290317.956505 -28.53125
290195.897242 -22.986328125
290073.837979 -15.0141601562
289951.778716 -5.8115234375
289829.719454 3.44921875
289707.660191 11.7255859375
289585.600928 18.1884765625
289463.541665 22.2841796875
289341.482402 23.7651367188
289219.42314 22.685546875
289097.363877 19.3735351562
288975.304614 14.3706054688
288853.245351 8.3623046875
288731.186089 2.0908203125
288609.126826 -3.728515625
288487.067563 -8.486328125
288365.0083 -11.7373046875
288242.949038 -13.2446289062
288120.889775 -12.994140625
287998.830512 -11.1928710938
287876.771249 -8.23046875
287754.711986 -4.63720703125
287632.652724 -1.01904296875
287510.593461 2.01025390625
287388.534198 3.90087890625
287266.474935 4.21728515625
287144.415673 2.6943359375
287022.35641 -0.740234375
286900.297147 -5.95947265625
286778.237884 -12.64453125
286656.178621 -20.3173828125
286534.119359 -28.3916015625
286412.060096 -36.22265625
286290.000833 -43.171875
286167.94157 -48.6635742188
286045.882308 -52.2373046875
285923.823045 -53.5815429688
285801.763782 -52.5654296875
285679.704519 -49.2333984375
285557.645257 -43.7998046875
285435.585994 -36.6166992188
285313.526731 -28.134765625
285191.467468 -18.8544921875
285069.408205 -9.27490234375
284947.348943 0.15625
284825.28968 9.08154296875
284703.230417 17.2646484375
284581.171154 24.6020507812
284459.111892 31.125
284337.052629 36.9765625
284214.993366 42.3872070312
284092.934103 47.6254882812
283970.87484 52.955078125
283848.815578 58.5854492188
283726.756315 64.6274414062
283604.697052 71.0595703125
283482.637789 77.7109375
283360.578527 84.255859375
283238.519264 90.2309570312
283116.460001 95.0668945312
282994.400738 98.1391601562
282872.341476 98.8271484375
282750.282213 96.5830078125
282628.22295 90.9926757812
282506.163687 81.8432617188
282384.104424 69.1650390625
282262.045162 53.2622070312
282139.985899 34.71875
282017.926636 14.3823242188
281895.867373 -6.67822265625
281773.808111 -27.2426757812
281651.748848 -46.0166015625
281529.689585 -61.728515625
281407.630322 -73.2348632812
281285.571059 -79.6127929688
281163.511797 -80.2456054688
281041.452534 -74.8876953125
280919.393271 -63.7036132812
280797.334008 -47.2744140625
280675.274746 -26.5737304688
280553.215483 -2.908203125
280431.15622 22.1689453125
280309.096957 46.9682617188
280187.037695 69.791015625
280064.978432 89.0517578125
279942.919169 103.413085938
279820.859906 111.887695312
279698.800643 113.923339844
279576.741381 109.455566406
279454.682118 98.9194335938
279332.622855 83.2250976562
279210.563592 63.6918945312
279088.50433 41.9541015625
278966.445067 19.8349609375
278844.385804 -0.79248046875
278722.326541 -18.1508789062
278600.267278 -30.6967773438
278478.208016 -37.2387695312
278356.148753 -37.0341796875
278234.08949 -29.8442382812
278112.030227 -15.9487304688
277989.970965 3.869140625
277867.911702 28.3955078125
277745.852439 56.0737304688
277623.793176 85.1284179688
277501.733914 113.703613281
277379.674651 139.997070312
277257.615388 162.396972656
277135.556125 179.592773438
277013.496862 190.6640625
276891.4376 195.133300781
276769.378337 192.982421875
276647.319074 184.637207031
276525.259811 170.912597656
276403.200549 152.936523438
276281.141286 132.048828125
276159.082023 109.696289062
276037.02276 87.3193359375
275914.963497 66.251953125
275792.904235 47.638671875
275670.844972 32.3647460938
275548.785709 21.0200195312
275426.726446 13.8857421875
275304.667184 10.9404296875
275182.607921 11.8955078125
275060.548658 16.2377929688
274938.489395 23.287109375
274816.430133 32.2592773438
274694.37087 42.3173828125
274572.311607 52.6279296875
274450.252344 62.4033203125
274328.193081 70.9301757812
274206.133819 77.58984375
274084.074556 81.87109375
273962.015293 83.3740234375
273839.95603 81.8056640625
273717.896768 76.9853515625
273595.837505 68.83984375
273473.778242 57.4077148438
273351.718979 42.8452148438
273229.659716 25.4326171875
273107.600454 5.583984375
272985.541191 -16.15234375
272863.481928 -39.0952148438
272741.422665 -62.4423828125
272619.363403 -85.29296875
272497.30414 -106.689453125
272375.244877 -125.661621094
272253.185614 -141.286621094
272131.126352 -152.758300781
272009.067089 -159.446777344
271887.007826 -160.9609375
271764.948563 -157.197753906
271642.8893 -148.366699219
271520.830038 -134.999511719
271398.770775 -117.928222656
271276.711512 -98.2373046875
271154.652249 -77.193359375
271032.592987 -56.1567382812
270910.533724 -36.4711914062
270788.474461 -19.3671875
270666.415198 -5.85498046875
270544.355935 3.35791015625
270422.296673 7.92626953125
270300.23741 7.89599609375
270178.178147 3.6962890625
270056.118884 -3.89990234375
269934.059622 -13.8530273438
269812.000359 -24.9497070312
269689.941096 -35.9272460938
269567.881833 -45.5903320312
269445.822571 -52.9267578125
269323.763308 -57.208984375
269201.704045 -58.056640625
269079.644782 -55.4765625
268957.585519 -49.8583984375
268835.526257 -41.9243164062
268713.466994 -32.65625
268591.407731 -23.185546875
268469.348468 -14.6728515625
268347.289206 -8.17822265625
268225.229943 -4.5439453125
268103.17068 -4.30078125
267981.111417 -7.599609375
267859.052154 -14.1899414062
267736.992892 -23.4350585938
267614.933629 -34.3720703125
267492.874366 -45.8037109375
267370.815103 -56.4243164062
267248.755841 -64.9467773438
267126.696578 -70.2431640625
267004.637315 -71.4653320312
266882.578052 -68.1372070312
266760.51879 -60.216796875
266638.459527 -48.10546875
266516.400264 -32.6245117188
266394.341001 -14.9375
266272.281738 3.55419921875
266150.222476 21.34765625
266028.163213 36.9765625
265906.10395 49.1557617188
265784.044687 56.900390625
265661.985425 59.619140625
265539.926162 57.1655273438
265417.866899 49.84375
265295.807636 38.3720703125
265173.748373 23.8022460938
265051.689111 7.40625
264929.629848 -9.45361328125
264807.570585 -25.4702148438
264685.511322 -39.5146484375
264563.45206 -50.7475585938
264441.392797 -58.69921875
264319.333534 -63.2954101562
264197.274271 -64.8530273438
264075.215009 -64.0234375
263953.155746 -61.7016601562
263831.096483 -58.9106445312
263709.03722 -56.669921875
263586.977957 -55.8676757812
263464.918695 -57.1450195312
263342.859432 -60.8154296875
263220.800169 -66.810546875
263098.740906 -74.6860351562
262976.681644 -83.6557617188
262854.622381 -92.6767578125
262732.563118 -100.562988281
262610.503855 -106.113769531
262488.444592 -108.259765625
262366.38533 -106.18359375
262244.326067 -99.4291992188
262122.266804 -87.9658203125
262000.207541 -72.2177734375
261878.148279 -53.037109375
261756.089016 -31.6401367188
261634.029753 -9.49609375
261511.97049 11.8037109375
261389.911228 30.7016601562
261267.851965 45.8159179688
261145.792702 56.0810546875
261023.733439 60.8452148438
260901.674176 59.9370117188
260779.614914 53.6806640625
260657.555651 42.8637695312
260535.496388 28.6596679688
260413.437125 12.5102539062
260291.377863 -4.009765625
260169.3186 -19.3505859375
260047.259337 -32.1298828125
259925.200074 -41.2626953125
259803.140811 -46.060546875
259681.081549 -46.2841796875
259559.022286 -42.1591796875
259436.963023 -34.3344726562
259314.90376 -23.8120117188
259192.844498 -11.8359375
259070.785235 0.2392578125
258948.725972 11.0849609375
258826.666709 19.5244140625
258704.607447 24.6518554688
258582.548184 25.9057617188
258460.488921 23.1142578125
258338.429658 16.501953125
258216.370395 6.65185546875
258094.311133 -5.55908203125
257972.25187 -19.0571289062
257850.192607 -32.671875
257728.133344 -45.2470703125
257606.074082 -55.740234375
257484.014819 -63.3022460938
257361.955556 -67.330078125
257239.896293 -67.494140625
257117.837031 -63.732421875
256995.777768 -56.2236328125
256873.718505 -45.3334960938
256751.659242 -31.5571289062
256629.599979 -15.453125
256507.540717 2.40966796875
256385.481454 21.5043945312
256263.422191 41.3623046875
256141.362928 61.5864257812
256019.303666 81.8330078125
255897.244403 101.786621094
255775.18514 121.122558594
255653.125877 139.471679688
255531.066614 156.386230469
255409.007352 171.329589844
255286.948089 183.677734375
255164.888826 192.749023438
255042.829563 197.8515625
254920.770301 198.3515625
254798.711038 193.752441406
254676.651775 183.771972656
254554.592512 168.416503906
254432.53325 148.031738281
254310.473987 123.322265625
254188.414724 95.3471679688
254066.355461 65.4619140625
253944.296198 35.2407226562
253822.236936 6.3544921875
253700.177673 -19.5615234375
253578.11841 -41.0600585938
253456.059147 -57.013671875
253333.999885 -66.7373046875
253211.940622 -70.0668945312
253089.881359 -67.3994140625
252967.822096 -59.6743164062
252845.762833 -48.3037109375
252723.703571 -35.0561523438
252601.644308 -21.8911132812
252479.585045 -10.779296875
252357.525782 -3.50537109375
252235.46652 -1.4853515625
252113.407257 -5.615234375
251991.347994 -16.1586914062
251869.288731 -32.705078125
251747.229469 -54.1772460938
251625.170206 -78.9228515625
251503.110943 -104.850097656
251381.05168 -129.620117188
251258.992417 -150.866699219
251136.933155 -166.425292969
251014.873892 -174.544921875
250892.814629 -174.076171875
250770.755366 -164.589355469
250648.696104 -146.441894531
250526.636841 -120.761230469
250404.577578 -89.3540039062
250282.518315 -54.556640625
250160.459052 -19.0224609375
250038.39979 14.515625
249916.340527 43.5
249794.281264 65.779296875
249672.222001 79.8125
249550.162739 84.8071289062
249428.103476 80.7934570312
249306.044213 68.6123046875
249183.98495 49.8344726562
249061.925688 26.603515625
248939.866425 1.42431640625
248817.807162 -23.0771484375
248695.747899 -44.412109375
248573.688636 -60.4643554688
248451.629374 -69.6938476562
248329.570111 -71.279296875
248207.510848 -65.1904296875
248085.451585 -52.1845703125
247963.392323 -33.7192382812
247841.33306 -11.8051757812
247719.273797 11.201171875
247597.214534 32.8310546875
247475.155271 50.7490234375
247353.096009 62.9838867188
247231.036746 68.1186523438
247108.977483 65.4252929688
246986.91822 54.9296875
246864.858958 37.4028320312
246742.799695 14.2763671875
246620.740432 -12.5024414062
246498.681169 -40.669921875
246376.621907 -67.8657226562
246254.562644 -91.8666992188
246132.503381 -110.796386719
246010.444118 -123.305664062
245888.384855 -128.686523438
245766.325593 -126.930664062
245644.26633 -118.714355469
245522.207067 -105.309082031
245400.147804 -88.447265625
245278.088542 -70.1303710938
245156.029279 -52.421875
245033.970016 -37.2358398438
244911.910753 -26.1416015625
244789.85149 -20.20703125
244667.792228 -19.8940429688
244545.732965 -25.0131835938
244423.673702 -34.7504882812
244301.614439 -47.7470703125
244179.555177 -62.2407226562
244057.495914 -76.236328125
243935.436651 -87.708984375
243813.377388 -94.7958984375
243691.318126 -95.984375
243569.258863 -90.255859375
243447.1996 -77.1860351562
243325.140337 -56.98828125
243203.081074 -30.5004882812
243081.021812 0.884765625
242958.962549 35.3466796875
242836.903286 70.7783203125
242714.844023 104.974609375
242592.784761 135.8046875
242470.725498 161.385742188
242348.666235 180.222167969
242226.606972 191.312011719
242104.547709 194.208007812
241982.488447 189.030761719
241860.429184 176.435058594
241738.369921 157.53515625
241616.310658 133.804199219
241494.251396 106.944335938
241372.192133 78.7553710938
241250.13287 51.0053710938
241128.073607 25.3139648438
241006.014345 3.0595703125
240883.955082 -14.6889648438
240761.895819 -27.2060546875
240639.836556 -34.1147460938
240517.777293 -35.3725585938
240395.718031 -31.2265625
240273.658768 -22.166015625
240151.599505 -8.85986328125
240029.540242 7.900390625
239907.48098 27.255859375
239785.421717 48.3232421875
239663.362454 70.2290039062
239541.303191 92.1298828125
239419.243928 113.223144531
239297.184666 132.756347656
239175.125403 150.024414062
239053.06614 164.372558594
238931.006877 175.203125
238808.947615 181.983398438
238686.888352 184.267578125
238564.829089 181.716796875
238442.769826 174.128417969
238320.710564 161.465820312
238198.651301 143.885742188
238076.592038 121.758789062
237954.532775 95.6787109375
237832.473512 66.4609375
237710.41425 35.125
237588.354987 2.8544921875
237466.295724 -29.0458984375
237344.236461 -59.2202148438
237222.177199 -86.3266601562
237100.117936 -109.12109375
236978.058673 -126.527832031
236855.99941 -137.714355469
236733.940147 -142.143066406
236611.880885 -139.620605469
236489.821622 -130.315917969
236367.762359 -114.765136719
236245.703096 -93.8515625
236123.643834 -68.759765625
236001.584571 -40.9228515625
235879.525308 -11.9409179688
235757.466045 16.5014648438
235635.406783 42.7358398438
235513.34752 65.1967773438
235391.288257 82.5151367188
235269.228994 93.6040039062
235147.169731 97.720703125
235025.110469 94.5190429688
234903.051206 84.0776367188
234780.991943 66.9057617188
234658.93268 43.921875
234536.873418 16.4116210938
234414.814155 -14.0419921875
234292.754892 -45.64453125
234170.695629 -76.4975585938
234048.636366 -104.709960938
233926.577104 -128.521484375
233804.517841 -146.419433594
233682.458578 -157.242675781
233560.399315 -160.272949219
233438.340053 -155.294921875
233316.28079 -142.625488281
233194.221527 -123.111328125
233072.162264 -98.0795898438
232950.103002 -69.2641601562
232828.043739 -38.6845703125
232705.984476 -8.50634765625
232583.925213 19.1162109375
232461.86595 42.20703125
232339.806688 59.1254882812
232217.747425 68.7060546875
232095.688162 70.3618164062
231973.628899 64.15234375
231851.569637 50.794921875
231729.510374 31.6235351562
231607.451111 8.49560546875
231485.391848 -16.345703125
231363.332585 -40.4560546875
231241.273323 -61.3881835938
231119.21406 -76.9067382812
230997.154797 -85.185546875
230875.095534 -84.98046875
230753.036272 -75.7592773438
230630.977009 -57.76953125
230508.917746 -32.0454101562
230386.858483 -0.34130859375
230264.799221 34.9946289062
230142.739958 71.2104492188
230020.680695 105.371582031
229898.621432 134.611816406
229776.562169 156.38671875
229654.502907 168.696777344
229532.443644 170.276367188
229410.384381 160.719238281
229288.325118 140.532714844
229166.265856 111.107421875
229044.206593 74.6166992188
228922.14733 33.8364257812
228800.088067 -8.0830078125
228678.028804 -47.8916015625
228555.969542 -82.5131835938
228433.910279 -109.321289062
228311.851016 -126.366699219
228189.791753 -132.553710938
228067.732491 -127.737792969
227945.673228 -112.740722656
227823.613965 -89.2783203125
227701.554702 -59.8081054688
227579.49544 -27.30859375
227457.436177 4.98681640625
227335.376914 33.8842773438
227213.317651 56.5126953125
227091.258388 70.5893554688
226969.199126 74.6245117188
226847.139863 68.0571289062
226725.0806 51.3076171875
226603.021337 25.7416992188
226480.962075 -6.45068359375
226358.902812 -42.4501953125
226236.843549 -79.0551757812
226114.784286 -112.968261719
225992.725023 -141.081054688
225870.665761 -160.748535156
225748.606498 -170.012695312
225626.547235 -167.768066406
225504.487972 -153.84765625
225382.42871 -129.028320312
225260.369447 -94.9506835938
225138.310184 -53.9682617188
225016.250921 -8.93896484375
224894.191659 37.0234375
224772.132396 80.8120117188
224650.073133 119.577636719
224528.01387 150.950195312
224405.954607 173.208984375
224283.895345 185.389160156
224161.836082 187.3203125
224039.776819 179.586425781
223917.717556 163.428222656
223795.658294 140.592773438
223673.599031 113.143554688
223551.539768 83.259765625
223429.480505 53.03515625
223307.421242 24.3046875
223185.36198 -1.49267578125
223063.302717 -23.4033203125
222941.243454 -40.9897460938
222819.184191 -54.3037109375
222697.124929 -63.818359375
222575.065666 -70.3110351562
222453.006403 -74.7314453125
222330.94714 -78.0522460938
222208.887878 -81.1323242188
222086.828615 -84.599609375
221964.769352 -88.7700195312
221842.710089 -93.607421875
221720.650826 -98.7265625
221598.591564 -103.442871094
221476.532301 -106.857910156
221354.473038 -107.968261719
221232.413775 -105.79296875
221110.354513 -99.5
220988.29525 -88.5185546875
220866.235987 -72.6259765625
220744.176724 -52.0024414062
220622.117461 -27.2431640625
220500.058199 0.66796875
220377.998936 30.4248046875
220255.939673 60.4946289062
220133.88041 89.2368164062
220011.821148 115.034667969
219889.761885 136.420898438
219767.702622 152.193847656
219645.643359 161.5078125
219523.584097 163.935546875
219401.524834 159.494140625
219279.465571 148.6328125
219157.406308 132.191894531
219035.347045 111.332519531
218913.287783 87.4404296875
218791.22852 62.0239257812
218669.169257 36.6064453125
218547.109994 12.6254882812
218425.050732 -8.654296875
218302.991469 -26.2124023438
218180.932206 -39.3134765625
218058.872943 -47.5361328125
217936.81368 -50.7666015625
217814.754418 -49.1860351562
217692.695155 -43.2314453125
217570.635892 -33.5532226562
217448.576629 -20.96484375
217326.517367 -6.392578125
217204.458104 9.17529296875
217082.398841 24.7358398438
216960.339578 39.3012695312
216838.280316 51.9438476562
216716.221053 61.81640625
216594.16179 68.1821289062
216472.102527 70.4384765625
216350.043264 68.1362304688
216227.984002 61.0048828125
216105.924739 48.96875
215983.865476 32.1650390625
215861.806213 10.9555664062
215739.746951 -14.0712890625
215617.687688 -42.1088867188
215495.628425 -72.1508789062
215373.569162 -103.027832031
215251.509899 -133.455566406
215129.450637 -162.097167969
215007.391374 -187.636230469
214885.332111 -208.853027344
214763.272848 -224.702148438
214641.213586 -234.3828125
214519.154323 -237.401367188
214397.09506 -233.602539062
214275.035797 -223.197753906
214152.976535 -206.747070312
214030.917272 -185.131835938
213908.858009 -159.490234375
213786.798746 -131.14453125
213664.739483 -101.502929688
213542.680221 -71.9658203125
213420.620958 -43.8247070312
213298.561695 -18.1796875
213176.502432 4.1318359375
213054.44317 22.576171875
212932.383907 36.9418945312
212810.324644 47.3251953125
212688.265381 54.0927734375
212566.206118 57.8154296875
212444.146856 59.1923828125
212322.087593 58.9609375
212200.02833 57.8120117188
212077.969067 56.3139648438
211955.909805 54.8481445312
211833.850542 53.5786132812
211711.791279 52.4409179688
211589.732016 51.1611328125
211467.672754 49.2983398438
211345.613491 46.3129882812
211223.554228 41.6440429688
211101.494965 34.7919921875
210979.435702 25.3974609375
210857.37644 13.3095703125
210735.317177 -1.37060546875
210613.257914 -18.2749023438
210491.198651 -36.7744140625
210369.139389 -56.0205078125
210247.080126 -75.0141601562
210125.020863 -92.6870117188
210002.9616 -108.00390625
209880.902338 -120.055664062
209758.843075 -128.156738281
209636.783812 -131.912597656
209514.724549 -131.267578125
209392.665286 -126.523925781
209270.606024 -118.319335938
209148.546761 -107.575683594
209026.487498 -95.4223632812
208904.428235 -83.0888671875
208782.368973 -71.7905273438
208660.30971 -62.6147460938
208538.250447 -56.4111328125
208416.191184 -53.705078125
208294.131921 -54.640625
208172.072659 -58.9609375
208050.013396 -66.0209960938
207927.954133 -74.8471679688
207805.89487 -84.2211914062
207683.835608 -92.8012695312
207561.776345 -99.2470703125
207439.717082 -102.359863281
207317.657819 -101.206054688
207195.598557 -95.224609375
207073.539294 -84.3012695312
206951.480031 -68.8032226562
206829.420768 -49.5727539062
206707.361505 -27.873046875
206585.302243 -5.2958984375
206463.24298 16.3627929688
206341.183717 35.2573242188
206219.124454 49.6479492188
206097.065192 58.0595703125
205975.005929 59.4223632812
205852.946666 53.1806640625
205730.887403 39.365234375
205608.82814 18.6123046875
205486.768878 -7.8564453125
205364.709615 -38.3173828125
205242.650352 -70.6557617188
205120.591089 -102.524414062
204998.531827 -131.515625
204876.472564 -155.345214844
204754.413301 -172.029296875
204632.354038 -180.0390625
204510.294776 -178.419921875
204388.235513 -166.874511719
204266.17625 -145.780761719
204144.116987 -116.172851562
204022.057724 -79.6665039062
203899.998462 -38.33203125
203777.939199 5.4501953125
203655.879936 49.1723632812
203533.820673 90.3754882812
203411.761411 126.829101562
203289.702148 156.682128906
203167.642885 178.582519531
203045.583622 191.756835938
202923.524359 196.037597656
202801.465097 191.849121094
202679.405834 180.141601562
202557.346571 162.286132812
202435.287308 139.948730469
202313.228046 114.936523438
202191.168783 89.0522460938
202069.10952 63.9487304688
201947.050257 41.01171875
201824.990995 21.2709960938
201702.931732 5.35302734375
201580.872469 -6.52978515625
201458.813206 -14.548828125
201336.753943 -19.1918945312
201214.694681 -21.1694335938
201092.635418 -21.30859375
200970.576155 -20.4370117188
200848.516892 -19.275390625
200726.45763 -18.3540039062
200604.398367 -17.9443359375
200482.339104 -18.037109375
200360.279841 -18.3491210938
200238.220578 -18.3637695312
200116.161316 -17.40625
199994.102053 -14.7407226562
199872.04279 -9.67138671875
199749.983527 -1.65673828125
199627.924265 9.599609375
199505.865002 24.0747070312
199383.805739 41.3828125
199261.746476 60.7700195312
199139.687214 81.1513671875
199017.627951 101.176757812
198895.568688 119.337890625
198773.509425 134.091308594
198651.450162 143.995117188
198529.3909 147.84375
198407.331637 144.791503906
198285.272374 134.440429688
198163.213111 116.903808594
198041.153849 92.8203125
197919.094586 63.32421875
197797.035323 29.9692382812
197674.97606 -5.37451171875
197552.916797 -40.6713867188
197430.857535 -73.8642578125
197308.798272 -103.040039062
197186.739009 -126.57421875
197064.679746 -143.253417969
196942.620484 -152.363769531
196820.561221 -153.734863281
196698.501958 -147.738769531
196576.442695 -135.241699219
196454.383433 -117.518554688
196332.32417 -96.1318359375
196210.264907 -72.7915039062
196088.205644 -49.2109375
195966.146381 -26.9638671875
195844.087119 -7.36279296875
195722.027856 8.62744140625
195599.968593 20.44921875
195477.90933 27.9599609375
195355.850068 31.41015625
195233.790805 31.3715820312
195111.731542 28.6572265625
194989.672279 24.205078125
194867.613016 18.9658203125
194745.553754 13.8022460938
194623.494491 9.39501953125
194501.435228 6.18359375
194379.375965 4.34033203125
194257.316703 3.77392578125
194135.25744 4.16748046875
194013.198177 5.04296875
193891.138914 5.85107421875
193769.079652 6.048828125
193647.020389 5.2001953125
193524.961126 3.03955078125
193402.901863 -0.474609375
193280.8426 -5.14599609375
193158.783338 -10.5478515625
193036.724075 -16.0737304688
192914.664812 -21.0073242188
192792.605549 -24.6147460938
192670.546287 -26.2421875
192548.487024 -25.4130859375
192426.427761 -21.9067382812
192304.368498 -15.8125
192182.309235 -7.54833984375
192060.249973 2.15283203125
191938.19071 12.3012695312
191816.131447 21.7426757812
191694.072184 29.267578125
191572.012922 33.7421875
191449.953659 34.2416992188
191327.894396 30.1625976562
191205.835133 21.3154296875
191083.775871 7.9775390625
190961.716608 -9.10009765625
190839.657345 -28.7333984375
190717.598082 -49.390625
190595.538819 -69.31640625
190473.479557 -86.6899414062
190351.420294 -99.7880859375
190229.361031 -107.153808594
190107.301768 -107.743164062
189985.242506 -101.038085938
189863.183243 -87.1108398438
189741.12398 -66.6411132812
189619.064717 -40.869140625
189497.005454 -11.5009765625
189374.946192 19.4375
189252.886929 49.7739257812
189130.827666 77.37890625
189008.768403 100.361816406
188886.709141 117.232910156
188764.649878 127.0390625
188642.590615 129.443847656
188520.531352 124.750976562
188398.47209 113.8671875
188276.412827 98.2055664062
188154.353564 79.5395507812
188032.294301 59.8271484375
187910.235038 41.0151367188
187788.175776 24.8427734375
187666.116513 12.6743164062
187544.05725 5.365234375
187421.997987 3.18310546875
187299.938725 5.7890625
187177.879462 12.2822265625
187055.820199 21.3022460938
186933.760936 31.1787109375
186811.701673 40.1215820312
186689.642411 46.4145507812
186567.583148 48.61328125
186445.523885 45.7133789062
186323.464622 37.2734375
186201.40536 23.490234375
186079.346097 5.19873046875
185957.286834 -16.1889648438
185835.227571 -38.7998046875
185713.168309 -60.4794921875
185591.109046 -78.98828125
185469.049783 -92.2265625
185346.99052 -98.4423828125
185224.931257 -96.4189453125
185102.871995 -85.6064453125
184980.812732 -66.2021484375
184858.753469 -39.1586914062
184736.694206 -6.12060546875
184614.634944 30.6982421875
184492.575681 68.7001953125
184370.516418 105.117675781
184248.457155 137.246582031
184126.397892 162.680664062
184004.33863 179.512695312
183882.279367 186.499511719
183760.220104 183.159667969
183638.160841 169.811523438
183516.101579 147.536132812
183394.042316 118.078125
183271.983053 83.6865234375
183149.92379 46.9169921875
183027.864528 10.4140625
182905.805265 -23.31640625
182783.746002 -52.1030273438
182661.686739 -74.2817382812
182539.627476 -88.8110351562
182417.568214 -95.3295898438
182295.508951 -94.1484375
182173.449688 -86.1865234375
182051.390425 -72.8564453125
181929.331163 -55.9008789062
181807.2719 -37.22265625
181685.212637 -18.6943359375
181563.153374 -1.98828125
181441.094111 11.5610351562
181319.034849 21.0678710938
181196.975586 26.1391601562
181074.916323 26.8852539062
180952.85706 23.8647460938
180830.797798 18.001953125
180708.738535 10.4643554688
180586.679272 2.5234375
180464.620009 -4.58203125
180342.560747 -9.7783203125
180220.501484 -12.2626953125
180098.442221 -11.5673828125
179976.382958 -7.6005859375
179854.323695 -0.63232421875
179732.264433 8.75146484375
179610.20517 19.724609375
179488.145907 31.3212890625
179366.086644 42.546875
179244.027382 52.4814453125
179121.968119 60.3764648438
178999.908856 65.7250976562
178877.849593 68.3041992188
178755.79033 68.1845703125
178633.731068 65.7055664062
178511.671805 61.4291992188
178389.612542 56.0625
178267.553279 50.3764648438
178145.494017 45.119140625
178023.434754 40.9326171875
177901.375491 38.2919921875
177779.316228 37.4633789062
177657.256966 38.4829101562
177535.197703 41.17578125
177413.13844 45.1870117188
177291.079177 50.0341796875
177169.019914 55.1801757812
177046.960652 60.0991210938
176924.901389 64.3447265625
176802.842126 67.6025390625
176680.782863 69.7265625
176558.723601 70.75
176436.664338 70.8725585938
176314.605075 70.4296875
176192.545812 69.8374023438
176070.486549 69.5341796875
175948.427287 69.9125976562
175826.368024 71.255859375
175704.308761 73.6943359375
175582.249498 77.1704101562
175460.190236 81.4350585938
175338.130973 86.0610351562
175216.07171 90.48828125
175094.012447 94.0766601562
174971.953185 96.18359375
174849.893922 96.2358398438
174727.834659 93.8061523438
174605.775396 88.669921875
174483.716133 80.8491210938
174361.656871 70.6235351562
174239.597608 58.5224609375
174117.538345 45.2836914062
173995.479082 31.7905273438
173873.41982 18.9907226562
173751.360557 7.80419921875
173629.301294 -0.96826171875
173507.242031 -6.72607421875
173385.182768 -9.13525390625
173263.123506 -8.16455078125
173141.064243 -4.09765625
173019.00498 2.49267578125
172896.945717 10.7993164062
172774.886455 19.8598632812
172652.827192 28.65234375
172530.767929 36.203125
172408.708666 41.6948242188
172286.649404 44.5498046875
172164.590141 44.5083007812
172042.530878 41.6577148438
171920.471615 36.4438476562
171798.412352 29.6328125
171676.35309 22.2475585938
171554.293827 15.4653320312
171432.234564 10.5087890625
171310.175301 8.517578125
171188.116039 10.423828125
171066.056776 16.8452148438
170943.997513 28.0048828125
170821.93825 43.6767578125
170699.878987 63.1821289062
170577.819725 85.4174804688
170455.760462 108.929199219
170333.701199 132.019042969
170211.641936 152.872558594
170089.582674 169.708496094
169967.523411 180.924804688
169845.464148 185.232910156
169723.404885 181.772949219
169601.345623 170.192382812
169479.28636 150.688476562
169357.227097 124.003417969
169235.167834 91.3793945312
169113.108571 54.4741210938
168991.049309 15.2436523438
168868.990046 -24.1948242188
168746.930783 -61.7119140625
168624.87152 -95.3129882812
168502.812258 -123.271972656
168380.752995 -144.236816406
168258.693732 -157.313476562
168136.634469 -162.103027344
168014.575206 -158.706542969
167892.515944 -147.691894531
167770.456681 -130.033691406
167648.397418 -107.017578125
167526.338155 -80.1440429688
167404.278893 -51.0122070312
167282.21963 -21.21484375
167160.160367 7.75634765625
167038.101104 34.5922851562
166916.041842 58.220703125
166793.982579 77.8354492188
166671.923316 92.9091796875
166549.864053 103.177246094
166427.80479 108.609863281
166305.745528 109.373535156
166183.686265 105.785644531
166061.627002 98.2680664062
165939.567739 87.3125
165817.508477 73.4487304688
165695.449214 57.2231445312
165573.389951 39.1953125
165451.330688 19.9282226562
165329.271425 0.0
165207.212163 -19.9936523438
165085.1529 -39.4384765625
164963.093637 -57.7001953125
164841.034374 -74.1411132812
164718.975112 -88.1372070312
164596.915849 -99.1157226562
164474.856586 -106.589355469
164352.797323 -110.203613281
164230.738061 -109.778808594
164108.678798 -105.345703125
163986.619535 -97.17578125
163864.560272 -85.787109375
163742.501009 -71.9365234375
163620.441747 -56.5893554688
163498.382484 -40.8681640625
163376.323221 -25.9809570312
163254.263958 -13.1391601562
163132.204696 -3.466796875
163010.145433 2.09326171875
162888.08617 2.85986328125
162766.026907 -1.52099609375
162643.967645 -11.0297851562
162521.908382 -25.2578125
162399.849119 -43.4243164062
162277.789856 -64.4169921875
162155.730593 -86.8701171875
162033.671331 -109.257324219
161911.612068 -130.002441406
161789.552805 -147.598144531
161667.493542 -160.718261719
161545.43428 -168.318359375
161423.375017 -169.717773438
161301.315754 -164.645507812
161179.256491 -153.264160156
161057.197228 -136.150390625
160935.137966 -114.251464844
160813.078703 -88.80859375
160691.01944 -61.2583007812
160568.960177 -33.125
160446.900915 -5.91064453125
160324.841652 19.0170898438
160202.782389 40.5112304688
160080.723126 57.7163085938
159958.663864 70.1127929688
159836.604601 77.5258789062
159714.545338 80.1147460938
159592.486075 78.328125
159470.426812 72.8422851562
159348.36755 64.4838867188
159226.308287 54.1518554688
159104.249024 42.736328125
158982.189761 31.046875
158860.130499 19.7592773438
158738.071236 9.38330078125
158616.011973 0.244140625
158493.95271 -7.5068359375
158371.893447 -13.8706054688
158249.834185 -18.9575195312
158127.774922 -22.9423828125
158005.715659 -26.015625
157883.656396 -28.3393554688
157761.597134 -30.0102539062
157639.537871 -31.0400390625
157517.478608 -31.3481445312
157395.419345 -30.76953125
157273.360083 -29.0854492188
157151.30082 -26.048828125
157029.241557 -21.4326171875
156907.182294 -15.0688476562
156785.123031 -6.8876953125
156663.063769 3.0556640625
156541.004506 14.5629882812
156418.945243 27.2934570312
156296.88598 40.77734375
156174.826718 54.4443359375
156052.767455 67.6655273438
155930.708192 79.7983398438
155808.648929 90.2373046875
155686.589666 98.458984375
155564.530404 104.059570312
155442.471141 106.785644531
155320.411878 106.541015625
155198.352615 103.387207031
155076.293353 97.5244140625
154954.23409 89.2651367188
154832.174827 78.9921875
154710.115564 67.1215820312
154588.056302 54.0625
154465.997039 40.1801757812
154343.937776 25.7758789062
154221.878513 11.0717773438
154099.81925 -3.78369140625
153977.759988 -18.708984375
153855.700725 -33.6552734375
153733.641462 -48.58203125
153611.582199 -63.4213867188
153489.522937 -78.0498046875
153367.463674 -92.2631835938
153245.404411 -105.767578125
153123.345148 -118.181152344
153001.285885 -129.054199219
152879.226623 -137.900390625
152757.16736 -144.241699219
152635.108097 -147.66015625
152513.048834 -147.848632812
152390.989572 -144.662597656
152268.930309 -138.156738281
152146.871046 -128.607910156
152024.811783 -116.518554688
151902.752521 -102.599609375
151780.693258 -87.732421875
151658.633995 -72.9116210938
151536.574732 -59.1728515625
151414.515469 -47.5161132812
151292.456207 -38.822265625
151170.396944 -33.7856445312
151048.337681 -32.8481445312
150926.278418 -36.166015625
150804.219156 -43.5913085938
150682.159893 -54.6821289062
150560.10063 -68.7407226562
150438.041367 -84.8696289062
150315.982104 -102.047363281
150193.922842 -119.215332031
150071.863579 -135.360839844
149949.804316 -149.602539062
149827.745053 -161.255371094
149705.685791 -169.875488281
149583.626528 -175.288085938
149461.567265 -177.581054688
149339.508002 -177.07421875
149217.44874 -174.273925781
149095.389477 -169.801757812
148973.330214 -164.321777344
148851.270951 -158.460449219
148729.211688 -152.739257812
148607.152426 -147.515136719
148485.093163 -142.950683594
148363.0339 -138.996582031
148240.974637 -135.40625
148118.915375 -131.772460938
147996.856112 -127.583007812
147874.796849 -122.2890625
147752.737586 -115.377929688
147630.678323 -106.448730469
147508.619061 -95.2719726562
147386.559798 -81.8354492188
147264.500535 -66.3686523438
147142.441272 -49.3354492188
147020.38201 -31.4140625
146898.322747 -13.4389648438
146776.263484 3.66455078125
146654.204221 18.9624023438
146532.144959 31.595703125
146410.085696 40.8647460938
146288.026433 46.2939453125
146165.96717 47.6840820312
146043.907907 45.1376953125
145921.848645 39.056640625
145799.789382 30.1171875
145677.730119 19.2158203125
145555.670856 7.39990234375
145433.611594 -4.21630859375
145311.552331 -14.5444335938
145189.493068 -22.6044921875
145067.433805 -27.603515625
144945.374542 -28.9970703125
144823.31528 -26.5244140625
144701.256017 -20.2255859375
144579.196754 -10.4287109375
144457.137491 2.2802734375
144335.078229 17.11328125
144213.018966 33.142578125
144090.959703 49.3740234375
143968.90044 64.8193359375
143846.841178 78.5668945312
143724.781915 89.8344726562
143602.722652 98.0107421875
143480.663389 102.682128906
143358.604126 103.638183594
143236.544864 100.862304688
143114.485601 94.5083007812
142992.426338 84.8720703125
142870.367075 72.349609375
142748.307813 57.4018554688
142626.24855 40.521484375
142504.189287 22.2021484375
142382.130024 2.91845703125
142260.070761 -16.8798828125
142138.011499 -36.77734375
142015.952236 -56.3818359375
141893.892973 -75.322265625
141771.83371 -93.234375
141649.774448 -109.754394531
141527.715185 -124.518554688
141405.655922 -137.16015625
141283.596659 -147.325195312
141161.537397 -154.684570312
141039.478134 -158.959960938
140917.418871 -159.945800781
140795.359608 -157.536132812
140673.300345 -151.748535156
140551.241083 -142.740234375
140429.18182 -130.816894531
140307.122557 -116.430175781
140185.063294 -100.163085938
140063.004032 -82.7084960938
139940.944769 -64.8286132812
139818.885506 -47.3193359375
139696.826243 -30.9580078125
139574.76698 -16.4584960938
139452.707718 -4.42724609375
139330.648455 4.6767578125
139208.589192 10.5698242188
139086.529929 13.1567382812
138964.470667 12.5385742188
138842.411404 9.0
138720.352141 2.98876953125
138598.292878 -4.91552734375
138476.233616 -14.0444335938
138354.174353 -23.6826171875
138232.11509 -33.1137695312
138110.055827 -41.66796875
137987.996564 -48.7578125
137865.937302 -53.9125976562
137743.878039 -56.8056640625
137621.818776 -57.263671875
137499.759513 -55.2783203125
137377.700251 -50.99609375
137255.640988 -44.7104492188
137133.581725 -36.8369140625
137011.522462 -27.8901367188
136889.463199 -18.4497070312
136767.403937 -9.12744140625
136645.344674 -0.5322265625
136523.285411 6.76708984375
136401.226148 12.2719726562
136279.166886 15.5864257812
136157.107623 16.4384765625
136035.04836 14.7016601562
135912.989097 10.400390625
135790.929835 3.7138671875
135668.870572 -5.03173828125
135546.811309 -15.3862304688
135424.752046 -26.8012695312
135302.692783 -38.6650390625
135180.633521 -50.3486328125
135058.574258 -61.25
134936.514995 -70.841796875
134814.455732 -78.7143554688
134692.39647 -84.611328125
134570.337207 -88.4545898438
134448.277944 -90.3559570312
134326.218681 -90.6079101562
134204.159418 -89.6640625
134082.100156 -88.0966796875
133960.040893 -86.5439453125
133837.98163 -85.6450195312
133715.922367 -85.9682617188
133593.863105 -87.9458007812
133471.803842 -91.8125
133349.744579 -97.5590820312
133227.685316 -104.907226562
133105.626054 -113.309082031
132983.566791 -121.975097656
132861.507528 -129.926757812
132739.448265 -136.073242188
132617.389002 -139.309082031
132495.32974 -138.623535156
132373.270477 -133.204589844
132251.211214 -122.542480469
132129.151951 -106.512207031
132007.092689 -85.4243164062
131885.033426 -60.0419921875
131762.974163 -31.56640625
131640.9149 -1.56396484375
131518.855637 28.123046875
131396.796375 55.5151367188
131274.737112 78.6430664062
131152.677849 95.7143554688
131030.618586 105.265136719
130908.559324 106.299804688
130786.500061 98.3969726562
130664.440798 81.7705078125
130542.381535 57.2817382812
130420.322273 26.3940429688
130298.26301 -8.91943359375
130176.203747 -46.3208007812
130054.144484 -83.2807617188
129932.085221 -117.280761719
129810.025959 -146.013671875
129687.966696 -167.57421875
129565.907433 -180.621582031
129443.84817 -184.491699219
129321.788908 -179.259277344
129199.729645 -165.734863281
129077.670382 -145.401367188
128955.611119 -120.289550781
128833.551856 -92.8076171875
128711.492594 -65.5380859375
128589.433331 -41.0151367188
128467.374068 -21.5092773438
128345.314805 -8.83154296875
128223.255543 -4.17919921875
128101.19628 -8.0390625
127979.137017 -20.142578125
127857.077754 -39.501953125
127735.018492 -64.4990234375
127612.959229 -93.0341796875
127490.899966 -122.714355469
127368.840703 -151.069824219
127246.78144 -175.772949219
127124.722178 -194.841308594
127002.662915 -206.811035156
126880.603652 -210.857910156
126758.544389 -206.861816406
126636.485127 -195.401367188
126514.425864 -177.691894531
126392.366601 -155.458496094
126270.307338 -130.768554688
126148.248075 -105.834960938
126026.188813 -82.802734375
125904.12955 -63.5532226562
125782.070287 -49.5288085938
125660.011024 -41.6064453125
125537.951762 -40.0180664062
125415.892499 -44.3447265625
125293.833236 -53.5590820312
125171.773973 -66.1342773438
125049.714711 -80.1953125
124927.655448 -93.7021484375
124805.596185 -104.645019531
124683.536922 -111.239257812
124561.477659 -112.094238281
124439.418397 -106.342773438
124317.359134 -93.7275390625
124195.299871 -74.6196289062
124073.240608 -49.9873046875
123951.181346 -21.3056640625
123829.122083 9.57861328125
123707.06282 40.6166992188
123585.003557 69.7397460938
123462.944294 95.0439453125
123340.885032 114.959472656
123218.825769 128.383789062
123096.766506 134.770507812
122974.707243 134.170898438
122852.647981 127.217285156
122730.588718 115.056640625
122608.529455 99.2397460938
122486.470192 81.5786132812
122364.41093 63.9833984375
122242.351667 48.2934570312
122120.292404 36.1264648438
121998.233141 28.7451171875
121876.173878 26.9663085938
121754.114616 31.1079101562
121632.055353 40.9848632812
121509.99609 55.9516601562
121387.936827 74.9770507812
121265.877565 96.7568359375
121143.818302 119.837402344
121021.759039 142.75
120899.699776 164.1328125
120777.640513 182.836914062
120655.581251 198.002441406
120533.521988 209.104492188
120411.462725 215.953125
120289.403462 218.669921875
120167.3442 217.630859375
120045.284937 213.379882812
119923.225674 206.545898438
119801.166411 197.747070312
119679.107149 187.5078125
119557.047886 176.19921875
119434.988623 164.000976562
119312.92936 150.893066406
119190.870097 136.680664062
119068.810835 121.045898438
118946.751572 103.615722656
118824.692309 84.0478515625
118702.633046 62.1157226562
118580.573784 37.7905273438
118458.514521 11.294921875
118336.455258 -16.859375
118214.395995 -45.869140625
118092.336732 -74.6733398438
117970.27747 -102.015625
117848.218207 -126.538574219
117726.158944 -146.894042969
117604.099681 -161.866210938
117482.040419 -170.489746094
117359.981156 -172.156738281
117237.921893 -166.695800781
117115.86263 -154.420898438
116993.803368 -136.131835938
116871.744105 -113.080566406
116749.684842 -86.8940429688
116627.625579 -59.4565429688
116505.566316 -32.7700195312
116383.507054 -8.798828125
116261.447791 10.6899414062
116139.388528 24.2724609375
116017.329265 30.9848632812
115895.270003 30.408203125
115773.21074 22.7041015625
115651.151477 8.60693359375
115529.092214 -10.6411132812
115407.032952 -33.3959960938
115284.973689 -57.748046875
115162.914426 -81.6928710938
115040.855163 -103.301757812
114918.7959 -120.893066406
114796.736638 -133.176269531
114674.677375 -139.364257812
114552.618112 -139.243164062
114430.558849 -133.181640625
114308.499587 -122.099609375
114186.440324 -107.372070312
114064.381061 -90.7045898438
113942.321798 -73.9653320312
113820.262535 -59.01171875
113698.203273 -47.5092773438
113576.14401 -40.7724609375
113454.084747 -39.6313476562
113332.025484 -44.3540039062
113209.966222 -54.6079101562
113087.906959 -69.4858398438
112965.847696 -87.5883789062
112843.788433 -107.145507812
112721.729171 -126.186523438
112599.669908 -142.72265625
112477.610645 -154.935546875
112355.551382 -161.360839844
112233.492119 -161.03125
112111.432857 -153.583496094
111989.373594 -139.302734375
111867.314331 -119.116699219
111745.255068 -94.5224609375
111623.195806 -67.4604492188
111501.136543 -40.1469726562
111379.07728 -14.8745117188
111257.018017 6.19189453125
111134.958754 21.2216796875
111012.899492 28.8857421875
110890.840229 28.4912109375
110768.780966 20.0517578125
110646.721703 4.30419921875
110524.662441 -17.345703125
110402.603178 -42.9409179688
110280.543915 -70.1333007812
110158.484652 -96.3876953125
110036.42539 -119.199707031
109914.366127 -136.317871094
109792.306864 -145.937988281
109670.247601 -146.864257812
109548.188338 -138.615722656
109426.129076 -121.46875
109304.069813 -96.4365234375
109182.01055 -65.1772460938
109059.951287 -29.85546875
108937.892025 7.046875
108815.832762 42.9423828125
108693.773499 75.3579101562
108571.714236 102.13671875
108449.654973 121.618652344
108327.595711 132.763183594
108205.536448 135.221191406
108083.477185 129.344238281
107961.417922 116.126953125
107839.35866 97.099609375
107717.299397 74.1684570312
107595.240134 49.4399414062
107473.180871 25.0161132812
107351.121609 2.814453125
107229.062346 -15.595703125
107107.003083 -29.1235351562
106984.94382 -37.2197265625
106862.884557 -39.9018554688
106740.825295 -37.7138671875
106618.766032 -31.640625
106496.706769 -22.978515625
106374.647506 -13.1821289062
106252.588244 -3.70361328125
106130.528981 4.16650390625
106008.469718 9.43310546875
105886.410455 11.4936523438
105764.351192 10.1943359375
105642.29193 5.83203125
105520.232667 -0.88232421875
105398.173404 -8.919921875
105276.114141 -17.044921875
105154.054879 -23.9575195312
105031.995616 -28.4409179688
104909.936353 -29.4926757812
104787.87709 -26.4438476562
104665.817828 -19.0297851562
104543.758565 -7.43017578125
104421.699302 7.74169921875
104299.640039 25.4965820312
104177.580776 44.5541992188
104055.521514 63.4672851562
103933.462251 80.759765625
103811.402988 95.060546875
103689.343725 105.233398438
103567.284463 110.479980469
103445.2252 110.409179688
103323.165937 105.068359375
103201.106674 94.931640625
103079.047411 80.8481445312
102956.988149 63.9580078125
102834.928886 45.583984375
102712.869623 27.1059570312
102590.81036 9.84033203125
102468.751098 -5.076171875
102346.691835 -16.779296875
102224.632572 -24.7373046875
102102.573309 -28.7822265625
101980.514047 -29.10546875
101858.454784 -26.2158203125
101736.395521 -20.8784179688
101614.336258 -14.0268554688
101492.276995 -6.66845703125
101370.217733 0.208984375
101248.15847 5.7275390625
101126.099207 9.18359375
101004.039944 10.0986328125
100881.980682 8.23681640625
100759.921419 3.60693359375
100637.862156 -3.5693359375
100515.802893 -12.8984375
100393.74363 -23.8647460938
100271.684368 -35.8989257812
100149.625105 -48.4252929688
100027.565842 -60.912109375
99905.5065794 -72.9067382812
99783.4473166 -84.052734375
99661.3880538 -94.091796875
99539.3287911 -102.854980469
99417.2695283 -110.239257812
99295.2102655 -116.186523438
99173.1510027 -120.6484375
99051.09174 -123.573730469
98929.0324772 -124.887207031
98806.9732144 -124.493652344
98684.9139517 -122.278808594
98562.8546889 -118.136230469
98440.7954261 -111.990234375
98318.7361633 -103.82421875
98196.6769006 -93.712890625
98074.6176378 -81.8432617188
97952.558375 -68.521484375
97830.4991122 -54.1767578125
97708.4398495 -39.3388671875
97586.3805867 -24.6059570312
97464.3213239 -10.6010742188
97342.2620612 2.078125
97220.2027984 12.9155273438
97098.1435356 21.5263671875
96976.0842728 27.693359375
96854.0250101 31.3916015625
96731.9657473 32.796875
96609.9064845 32.26171875
96487.8472217 30.2880859375
96365.787959 27.4697265625
96243.7286962 24.4287109375
96121.6694334 21.7534179688
95999.6101707 19.9252929688
95877.5509079 19.271484375
95755.4916451 19.9252929688
95633.4323823 21.8120117188
95511.3731196 24.65625
95389.3138568 28.0190429688
95267.254594 31.3471679688
95145.1953312 34.0444335938
95023.1360685 35.5493164062
94901.0768057 35.4057617188
94779.0175429 33.3315429688
94656.9582802 29.2612304688
94534.8990174 23.3671875
94412.8397546 16.0537109375
94290.7804918 7.9208984375
94168.7212291 -0.2998046875
94046.6619663 -7.82763671875
93924.6027035 -13.9252929688
93802.5434408 -17.9916992188
93680.484178 -19.65234375
93558.4249152 -18.8193359375
93436.3656524 -15.7299804688
93314.3063897 -10.9448242188
93192.2471269 -5.31494140625
93070.1878641 0.08935546875
92948.1286013 4.0849609375
92826.0693386 5.49072265625
92704.0100758 3.2626953125
92581.950813 -3.38134765625
92459.8915503 -14.85546875
92337.8322875 -31.1240234375
92215.7730247 -51.669921875
92093.7137619 -75.4970703125
91971.6544992 -101.194335938
91849.5952364 -127.028320312
91727.5359736 -151.090820312
91605.4767108 -171.452636719
91483.4174481 -186.342285156
91361.3581853 -194.314941406
91239.2989225 -194.392578125
91117.2396598 -186.178222656
90995.180397 -169.913085938
90873.1211342 -146.486328125
90751.0618714 -117.383300781
90629.0026087 -84.5795898438
90506.9433459 -50.3911132812
90384.8840831 -17.2973632812
90262.8248203 12.2631835938
90140.7655576 36.0854492188
90018.7062948 52.376953125
89896.647032 59.900390625
89774.5877693 58.068359375
89652.5285065 46.9829101562
89530.4692437 27.4135742188
89408.4099809 0.7255859375
89286.3507182 -31.2509765625
89164.2914554 -66.3779296875
89042.2321926 -102.393554688
88920.1729298 -137.099609375
88798.1136671 -168.532226562
88676.0544043 -195.109863281
88553.9951415 -215.734375
88431.9358788 -229.848144531
88309.876616 -237.43359375
88187.8173532 -238.967285156
88065.7580904 -235.329589844
87943.6988277 -227.679199219
87821.6395649 -217.311035156
87699.5803021 -205.513671875
87577.5210393 -193.43359375
87455.4617766 -181.96875
87333.4025138 -171.694335938
87211.343251 -162.83203125
87089.2839883 -155.266113281
86967.2247255 -148.592773438
86845.1654627 -142.208496094
86723.1061999 -135.421875
86601.0469372 -127.567382812
86478.9876744 -118.128417969
86356.9284116 -106.825683594
86234.8691488 -93.6928710938
86112.8098861 -79.1049804688
85990.7506233 -63.7709960938
85868.6913605 -48.6850585938
85746.6320978 -35.0366210938
85624.572835 -24.1005859375
85502.5135722 -17.1064453125
85380.4543094 -15.1049804688
85258.3950467 -18.8486328125
85136.3357839 -28.689453125
85014.2765211 -44.5170898438
84892.2172583 -65.7358398438
84770.1579956 -91.2841796875
84648.0987328 -119.701171875
84526.03947 -149.229492188
84403.9802073 -177.946289062
84281.9209445 -203.917480469
84159.8616817 -225.345214844
84037.8024189 -240.719238281
83915.7431562 -248.935058594
83793.6838934 -249.384277344
83671.6246306 -242.000976562
83549.5653679 -227.270019531
83427.5061051 -206.176269531
83305.4468423 -180.131835938
83183.3875795 -150.854003906
83061.3283168 -120.231445312
82939.269054 -90.1704101562
82817.2097912 -62.4545898438
82695.1505284 -38.6098632812
82573.0912657 -19.7983398438
82451.0320029 -6.744140625
82328.9727401 0.296875
82206.9134774 1.5390625
82084.8542146 -2.3818359375
81962.7949518 -10.484375
81840.735689 -21.5390625
81718.6764263 -34.1879882812
81596.6171635 -47.0625
81474.5579007 -58.9028320312
81352.4986379 -68.6552734375
81230.4393752 -75.548828125
81108.3801124 -79.1479492188
80986.3208496 -79.361328125
80864.2615869 -76.4375
80742.2023241 -70.912109375
80620.1430613 -63.5483398438
80498.0837985 -55.248046875
80376.0245358 -46.9638671875
80253.965273 -39.6030273438
80131.9060102 -33.9458007812
80009.8467474 -30.57421875
79887.7874847 -29.822265625
79765.7282219 -31.7529296875
79643.6689591 -36.158203125
79521.6096964 -42.5830078125
79399.5504336 -50.3774414062
79277.4911708 -58.7543945312
79155.431908 -66.8720703125
79033.3726453 -73.9111328125
78911.3133825 -79.1528320312
78789.2541197 -82.0498046875
78667.1948569 -82.2763671875
78545.1355942 -79.7646484375
78423.0763314 -74.7114257812
78301.0170686 -67.5712890625
78178.9578059 -59.0146484375
78056.8985431 -49.8764648438
77934.8392803 -41.0849609375
77812.7800175 -33.5786132812
77690.7207548 -28.2265625
77568.661492 -25.7456054688
77446.6022292 -26.634765625
77324.5429664 -31.1220703125
77202.4837037 -39.1323242188
77080.4244409 -50.2841796875
76958.3651781 -63.9067382812
76836.3059154 -79.0859375
76714.2466526 -94.7255859375
76592.1873898 -109.631835938
76470.128127 -122.606445312
76348.0688643 -132.5390625
76226.0096015 -138.49609375
76103.9503387 -139.8046875
75981.8910759 -136.10546875
75859.8318132 -127.392089844
75737.7725504 -114.018554688
75615.7132876 -96.6787109375
75493.6540249 -76.357421875
75371.5947621 -54.267578125
75249.5354993 -31.751953125
75127.4762365 -10.1948242188
75005.4169738 9.08642578125
74883.357711 24.935546875
74761.2984482 36.4370117188
74639.2391855 42.9809570312
74517.1799227 44.30078125
74395.1206599 40.4814453125
74273.0613971 31.947265625
74151.0021344 19.412109375
74028.9428716 3.82373046875
73906.8836088 -13.7192382812
73784.824346 -32.0541992188
73662.7650833 -50.0346679688
73540.7058205 -66.615234375
73418.6465577 -80.9106445312
73296.587295 -92.2451171875
73174.5280322 -100.174316406
73052.4687694 -104.491699219
72930.4095066 -105.206542969
72808.3502439 -102.516601562
72686.2909811 -96.7592773438
72564.2317183 -88.3657226562
72442.1724555 -77.8129882812
72320.1131928 -65.58203125
72198.05393 -52.1279296875
72075.9946672 -37.8686523438
71953.9354045 -23.1787109375
71831.8761417 -8.40478515625
71709.8168789 6.11376953125
71587.7576161 20.0234375
71465.6983534 32.9248046875
71343.6390906 44.3588867188
71221.5798278 53.8012695312
71099.520565 60.6713867188
70977.4613023 64.359375
70855.4020395 64.2700195312
70733.3427767 59.87890625
70611.283514 50.8002929688
70489.2242512 36.8510742188
70367.1649884 18.1142578125
70245.1057256 -5.01904296875
70123.0464629 -31.8266601562
70000.9872001 -61.2573242188
69878.9279373 -91.9658203125
69756.8686745 -122.383789062
69634.8094118 -150.810546875
69512.750149 -175.528808594
69390.6908862 -194.930664062
69268.6316235 -207.6484375
69146.5723607 -212.672363281
69024.5130979 -209.4453125
68902.4538351 -197.92578125
68780.3945724 -178.615234375
68658.3353096 -152.536132812
68536.2760468 -121.166992188
68414.216784 -86.34375
68292.1575213 -50.1176757812
68170.0982585 -14.6083984375
68048.0389957 18.1640625
67925.979733 46.4345703125
67803.9204702 68.8227539062
67681.8612074 84.4399414062
67559.8019446 92.9404296875
67437.7426819 94.5385742188
67315.6834191 89.96484375
67193.6241563 80.3872070312
67071.5648935 67.294921875
66949.5056308 52.34765625
66827.446368 37.2294921875
66705.3871052 23.4931640625
66583.3278425 12.43359375
66461.2685797 4.98388671875
66339.2093169 1.64990234375
66217.1500541 2.49951171875
66095.0907914 7.18359375
65973.0315286 15.0043945312
65850.9722658 25.0141601562
65728.9130031 36.1313476562
65606.8537403 47.2666015625
65484.7944775 57.44140625
65362.7352147 65.8842773438
65240.675952 72.1005859375
65118.6166892 75.9018554688
64996.5574264 77.3999023438
64874.4981636 76.9599609375
64752.4389009 75.1284179688
64630.3796381 72.5346679688
64508.3203753 69.7861328125
64386.2611126 67.3681640625
64264.2018498 65.5615234375
64142.142587 64.3881835938
64020.0833242 63.591796875
63898.0240615 62.6591796875
63775.9647987 60.8725585938
63653.9055359 57.40625
63531.8462731 51.4331054688
63409.7870104 42.248046875
63287.7277476 29.3813476562
63165.6684848 12.7006835938
63043.6092221 -7.52685546875
62921.5499593 -30.6103515625
62799.4906965 -55.4565429688
62677.4314337 -80.634765625
62555.372171 -104.493164062
62433.3129082 -125.297851562
62311.2536454 -141.395019531
62189.1943826 -151.375488281
62067.1351199 -154.226074219
61945.0758571 -149.446777344
61823.0165943 -137.126953125
61700.9573316 -117.971191406
61578.8980688 -93.2607421875
61456.838806 -64.7626953125
61334.7795432 -34.5908203125
61212.7202805 -5.02978515625
61090.6610177 21.6665039062
60968.6017549 43.4721679688
60846.5424921 58.7719726562
60724.4832294 66.5078125
60602.4239666 66.2822265625
60480.3647038 58.3916015625
60358.3054411 43.8046875
60236.2461783 24.0756835938
60114.1869155 1.2041015625
59992.1276527 -22.5463867188
59870.06839 -44.8549804688
59748.0091272 -63.546875
59625.9498644 -76.7934570312
59503.8906016 -83.2685546875
59381.8313389 -82.2612304688
59259.7720761 -73.7290039062
59137.7128133 -58.291015625
59015.6535506 -37.1547851562
58893.5942878 -11.99609375
58771.535025 15.2016601562
58649.4757622 42.3413085938
58527.4164995 67.3955078125
58405.3572367 88.591796875
58283.2979739 104.559570312
58161.2387111 114.438964844
58039.1794484 117.930175781
57917.1201856 115.297851562
57795.0609228 107.313476562
57673.0016601 95.154296875
57550.9423973 80.2670898438
57428.8831345 64.2153320312
57306.8238717 48.5185546875
57184.764609 34.5083007812
57062.7053462 23.2045898438
56940.6460834 15.2377929688
56818.5868206 10.8081054688
56696.5275579 9.6953125
56574.4682951 11.3115234375
56452.4090323 14.7822265625
56330.3497696 19.068359375
56208.2905068 23.08203125
56086.231244 25.8168945312
55964.1719812 26.4516601562
55842.1127185 24.439453125
55720.0534557 19.5537109375
55597.9941929 11.90625
55475.9349302 1.92041015625
55353.8756674 -9.7197265625
55231.8164046 -22.1557617188
55109.7571418 -34.4482421875
54987.6978791 -45.6782226562
54865.6386163 -55.0444335938
54743.5793535 -61.9384765625
54621.5200907 -66.001953125
54499.460828 -67.1508789062
54377.4015652 -65.572265625
54255.3423024 -61.6909179688
54133.2830397 -56.1123046875
54011.2237769 -49.5551757812
53889.1645141 -42.7670898438
53767.1052513 -36.4506835938
53645.0459886 -31.1948242188
53522.9867258 -27.4204101562
53400.927463 -25.35546875
53278.8682002 -25.0249023438
53156.8089375 -26.2641601562
53034.7496747 -28.755859375
52912.6904119 -32.0756835938
52790.6311492 -35.7456054688
52668.5718864 -39.2905273438
52546.5126236 -42.2836914062
52424.4533608 -44.38671875
52302.3940981 -45.3666992188
52180.3348353 -45.1083984375
52058.2755725 -43.5981445312
51936.2163097 -40.9028320312
51814.157047 -37.1450195312
51692.0977842 -32.4599609375
51570.0385214 -26.9716796875
51447.9792587 -20.7661132812
51325.9199959 -13.876953125
51203.8607331 -6.28369140625
51081.8014703 2.0732421875
50959.7422076 11.2758789062
50837.6829448 21.3969726562
50715.623682 32.4653320312
50593.5644192 44.44140625
50471.5051565 57.1904296875
50349.4458937 70.4741210938
50227.3866309 83.9526367188
50105.3273682 97.2021484375
49983.2681054 109.745117188
49861.2088426 121.090332031
49739.1495798 130.784667969
49617.0903171 138.454101562
49495.0310543 143.849121094
49372.9717915 146.877929688
49250.9125287 147.614257812
49128.853266 146.302734375
49006.7940032 143.335449219
48884.7347404 139.21484375
48762.6754777 134.503417969
48640.6162149 129.770019531
48518.5569521 125.527832031
48396.4976893 122.186523438
48274.4384266 120.008789062
48152.3791638 119.090820312
48030.319901 119.358398438
47908.2606382 120.582519531
47786.2013755 122.420898438
47664.1421127 124.4609375
47542.0828499 126.286132812
47420.0235872 127.53125
47297.9643244 127.9375
47175.9050616 127.392578125
47053.8457988 125.950683594
46931.7865361 123.833007812
46809.7272733 121.400878906
46687.6680105 119.114257812
46565.6087478 117.465332031
46443.549485 116.915039062
46321.4902222 117.817382812
46199.4309594 120.360351562
46077.3716967 124.520996094
45955.3124339 130.041503906
45833.2531711 136.439941406
45711.1939083 143.040527344
45589.1346456 149.041503906
45467.0753828 153.591796875
45345.01612 155.891601562
45222.9568573 155.288574219
45100.8975945 151.366699219
44978.8383317 144.016601562
44856.7790689 133.475585938
44734.7198062 120.333007812
44612.6605434 105.496582031
44490.6012806 90.123046875
44368.5420178 75.5166015625
44246.4827551 63.0014648438
44124.4234923 53.7905273438
44002.3642295 48.849609375
43880.3049668 48.7841796875
43758.245704 53.7568359375
43636.1864412 63.44140625
43514.1271784 77.02734375
43392.0679157 93.2749023438
43270.0086529 110.612792969
43147.9493901 127.278320312
43025.8901273 141.48046875
42903.8308646 151.575195312
42781.7716018 156.237792969
42659.712339 154.603027344
42537.6530763 146.376464844
42415.5938135 131.887695312
42293.5345507 112.091308594
42171.4752879 88.501953125
42049.4160252 63.078125
41927.3567624 38.0590820312
41805.2974996 15.7646484375
41683.2382368 -1.6103515625
41561.1789741 -12.2055664062
41439.1197113 -14.6708984375
41317.0604485 -8.30712890625
41195.0011858 6.853515625
41072.941923 30.0322265625
40950.8826602 59.7509765625
40828.8233974 93.951171875
40706.7641347 130.159667969
40584.7048719 165.695800781
40462.6456091 197.899414062
40340.5863463 224.360351562
40218.5270836 243.122070312
40096.4678208 252.847167969
39974.408558 252.931640625
39852.3492953 243.551757812
39730.2900325 225.638183594
39608.2307697 200.791992188
39486.1715069 171.137695312
39364.1122442 139.133300781
39242.0529814 107.356933594
39119.9937186 78.28515625
38997.9344558 54.087890625
38875.8751931 36.451171875
38753.8159303 26.4541015625
38631.7566675 24.5
38509.6974048 30.3110351562
38387.638142 42.9848632812
38265.5788792 61.1044921875
38143.5196164 82.8940429688
38021.4603537 106.397460938
37899.4010909 129.669921875
37777.3418281 150.954589844
37655.2825653 168.84375
37533.2233026 182.387207031
37411.1640398 191.163085938
37289.104777 195.287597656
37167.0455143 195.375976562
37044.9862515 192.450683594
36922.9269887 187.818359375
36800.8677259 182.918945312
36678.8084632 179.168457031
36556.7492004 177.809570312
36434.6899376 179.780761719
36312.6306749 185.624023438
36190.5714121 195.433105469
36068.5121493 208.848144531
35946.4528865 225.094238281
35824.3936238 243.065917969
35702.334361 261.438476562
35580.2750982 278.803222656
35458.2158354 293.803222656
35336.1565727 305.270996094
35214.0973099 312.338867188
35092.0380471 314.521972656
34969.9787844 311.76171875
34847.9195216 304.428710938
34725.8602588 293.285644531
34603.800996 279.409667969
34481.7417333 264.086914062
34359.6824705 248.694335938
34237.6232077 234.561035156
34115.5639449 222.849609375
33993.5046822 214.446777344
33871.4454194 209.881347656
33749.3861566 209.279296875
33627.3268939 212.354980469
33505.2676311 218.440917969
33383.2083683 226.556640625
33261.1491055 235.502929688
33139.0898428 243.976074219
33017.03058 250.696777344
32894.9713172 254.532226562
32772.9120544 254.608886719
32650.8527917 250.402832031
32528.7935289 241.793945312
32406.7342661 229.096191406
32284.6750034 213.036132812
32162.6157406 194.708007812
32040.5564778 175.486328125
31918.497215 156.919921875
31796.4379523 140.610839844
31674.3786895 128.078125
31552.3194267 120.640136719
31430.2601639 119.301269531
31308.2009012 124.670410156
31186.1416384 136.907714844
31064.0823756 155.705078125
30942.0231129 180.30859375
30819.9638501 209.575683594
30697.9045873 242.058105469
30575.8453245 276.113769531
30453.7860618 310.033203125
30331.726799 342.16796875
30209.6675362 371.053710938
30087.6082734 395.521972656
29965.5490107 414.77734375
29843.4897479 428.454589844
29721.4304851 436.634277344
29599.3712224 439.819824219
29477.3119596 438.88671875
29355.2526968 434.997558594
29233.193434 429.493164062
29111.1341713 423.77734375
28989.0749085 419.187011719
28867.0156457 416.8828125
28744.9563829 417.748535156
28622.8971202 422.314941406
28500.8378574 430.723144531
28378.7785946 442.713867188
28256.7193319 457.657226562
28134.6600691 474.614257812
28012.6008063 492.424316406
27890.5415435 509.809570312
27768.4822808 525.492675781
27646.423018 538.311523438
27524.3637552 547.32421875
27402.3044925 551.889648438
27280.2452297 551.727539062
27158.1859669 546.940917969
27036.1267041 538.008300781
26914.0674414 525.739257812
26792.0081786 511.210449219
26669.9489158 495.668945312
26547.889653 480.430664062
26425.8303903 466.776367188
26303.7711275 455.844726562
26181.7118647 448.551757812
26059.652602 445.527832031
25937.5933392 447.077636719
25815.5340764 453.177246094
25693.4748136 463.493164062
25571.4155509 477.433105469
25449.3562881 494.206542969
25327.2970253 512.909179688
25205.2377625 532.6015625
25083.1784998 552.391601562
24961.119237 571.49609375
24839.0599742 589.295898438
24717.0007115 605.36328125
24594.9414487 619.470703125
24472.8821859 631.577636719
24350.8229231 641.80078125
24228.7636604 650.375488281
24106.7043976 657.605957031
23984.6451348 663.821289062
23862.585872 669.333984375
23740.5266093 674.415527344
23618.4673465 679.278320312
23496.4080837 684.075683594
23374.348821 688.917480469
23252.2895582 693.891601562
23130.2302954 699.090820312
23008.1710326 704.641113281
22886.1117699 710.719726562
22764.0525071 717.569824219
22641.9932443 725.493652344
22519.9339815 734.833007812
22397.8747188 745.936035156
22275.815456 759.116210938
22153.7561932 774.597167969
22031.6969305 792.470214844
21909.6376677 812.649414062
21787.5784049 834.850585938
21665.5191421 858.583984375
21543.4598794 883.178710938
21421.4006166 907.822753906
21299.3413538 931.634277344
21177.282091 953.747558594
21055.2228283 973.404296875
20933.1635655 990.051269531
20811.1043027 1003.421875
20689.04504 1013.59667969
20566.9857772 1021.03564453
20444.9265144 1026.57226562
20322.8672516 1031.36914062
20200.8079889 1036.83398438
20078.7487261 1044.50292969
19956.6894633 1055.90283203
19834.6302005 1072.40136719
19712.5709378 1095.06347656
19590.511675 1124.52197266
19468.4524122 1160.88574219
19346.3931495 1203.69238281
19224.3338867 1251.90966797
19102.2746239 1303.99267578
18980.2153611 1357.99609375
18858.1560984 1411.72558594
18736.0968356 1462.92285156
18614.0375728 1509.46484375
18491.9783101 1549.55761719
18369.9190473 1581.90917969
18247.8597845 1605.86132812
18125.8005217 1621.46533203
18003.741259 1629.50048828
17881.6819962 1631.41845703
17759.6227334 1629.23193359
17637.5634706 1625.34912109
17515.5042079 1622.36376953
17393.4449451 1622.83642578
17271.3856823 1629.06738281
17149.3264196 1642.89794922
17027.2671568 1665.55224609
16905.207894 1697.53515625
16783.1486312 1738.59570312
16661.0893685 1787.76464844
16539.0301057 1843.45166016
16416.9708429 1903.60595703
16294.9115801 1965.90722656
16172.8523174 2027.99121094
16050.7930546 2087.66064453
15928.7337918 2143.08496094
15806.6745291 2192.95703125
15684.6152663 2236.59179688
15562.5560035 2273.97119141
15440.4967407 2305.71337891
15318.437478 2332.98779297
15196.3782152 2357.38232422
15074.3189524 2380.7265625
14952.2596896 2404.91015625
14830.2004269 2431.69921875
14708.1411641 2462.57666016
14586.0819013 2498.61865234
14464.0226386 2540.42626953
14341.9633758 2588.10742188
14219.904113 2641.31396484
14097.8448502 2699.32714844
13975.7855875 2761.18066406
13853.7263247 2825.79736328
13731.6670619 2892.13964844
13609.6077991 2959.33642578
13487.5485364 3026.78417969
13365.4892736 3094.21289062
13243.4300108 3161.69775391
13121.3707481 3229.63378906
12999.3114853 3298.66064453
12877.2522225 3369.56542969
12755.1929597 3443.16308594
12633.133697 3520.18066406
12511.0744342 3601.15380859
12389.0151714 3686.3515625
12266.9559086 3775.74902344
12144.8966459 3869.03222656
12022.8373831 3965.65966797
11900.7781203 4064.95019531
11778.7188576 4166.21386719
11656.6595948 4268.87939453
11534.600332 4372.62451172
11412.5410692 4477.49072266
11290.4818065 4583.94921875
11168.4225437 4692.93164062
11046.3632809 4805.80517578
10924.3040181 4924.29101562
10802.2447554 5050.34716797
10680.1854926 5186.01025391
10558.1262298 5333.22851562
10436.0669671 5493.69482422
10314.0077043 5668.70800781
10191.9484415 5859.06933594
10069.8891787 6065.03808594
9947.82991597 6286.34765625
9825.7706532 6522.28662109
9703.71139042 6771.8359375
9581.65212765 7033.84863281
9459.59286488 7307.26025391
9337.5336021 7591.29833984
9215.47433933 7885.68017578
9093.41507656 8190.76660156
8971.35581379 8507.66699219
8849.29655101 8838.26806641
8727.23728824 9185.20654297
8605.17802547 9551.76171875
8483.1187627 9941.70556641
8361.05949992 10359.1108398
8239.00023715 10808.1508789
8116.94097438 11292.9072266
7994.88171161 11817.2133789
7872.82244883 12384.5556641
7750.76318606 12998.0366211
7628.70392329 13660.4194336
7506.64466052 14374.2368164
7384.58539774 15141.9619141
7262.52613497 15966.2226562
7140.4668722 16850.0239258
7018.40760943 17796.9624023
6896.34834665 18811.4008789
6774.28908388 19898.5756836
6652.22982111 21064.6289062
6530.17055833 22316.5375977
6408.11129556 23661.9594727
6286.05203279 25108.9970703
6163.99277002 26665.8876953
6041.93350724 28340.6669922
5919.87424447 30140.8149414
5797.8149817 32072.9277344
5675.75571893 34142.4321289
5553.69645615 36353.378418
5431.63719338 38708.3081055
5309.57793061 41208.2133789
5187.51866784 43852.5698242
5065.45940506 46639.4311523
4943.40014229 49565.5585938
4821.34087952 52626.5571289
4699.28161675 55816.9799805
4577.22235397 59130.390625
4455.1630912 62559.3432617
4333.10382843 66095.2939453
4211.04456566 69728.4277344
4088.98530288 73447.4384766
3966.92604011 77239.2783203
3844.86677734 81088.9243164
3722.80751456 84979.2128906
3600.74825179 88890.7866211
3478.68898902 92802.1938477
3356.62972625 96690.1855469
3234.57046347 100530.213379
3112.5112007 104297.142578
2990.45193793 107966.134766
2868.39267516 111513.678711
2746.33341238 114918.681641
2624.27414961 118163.560059
2502.21488684 121235.217773
2380.15562407 124125.842285
2258.09636129 126833.422363
2136.03709852 129361.914062
2013.97783575 131721.030273
1891.91857298 133925.608398
1769.8593102 135994.602539
1647.80004743 137949.720703
1525.74078466 139813.819336
1403.68152188 141609.12793
1281.62225911 143355.458496
1159.56299634 145068.512207
1037.50373357 146758.438477
915.444470795 148428.729492
793.385208022 150075.586914
671.325945249 151687.787598
549.266682477 153247.095703
427.207419704 154729.188477
305.148156932 156105.044922
183.088894159 157342.702148
61.0296313863 158409.245605
-61.0296313863 159272.898926
-183.088894159 159905.045898
-305.148156932 160282.046875
-427.207419704 160386.709473
-549.266682477 160209.30127
-671.325945249 159748.046875
-793.385208022 159009.066406
-915.444470795 158005.774902
-1037.50373357 156757.794922
-1159.56299634 155289.480469
-1281.62225911 153628.162598
-1403.68152189 151802.269043
-1525.74078466 149839.449707
-1647.80004743 147764.864746
-1769.8593102 145599.746094
-1891.91857298 143360.338867
-2013.97783575 141057.287109
-2136.03709852 138695.489258
-2258.09636129 136274.413086
-2380.15562407 133788.828125
-2502.21488684 131229.871582
-2624.27414961 128586.35498
-2746.33341238 125846.192383
-2868.39267516 122997.836426
-2990.45193793 120031.607422
-3112.5112007 116940.829102
-3234.57046347 113722.680176
-3356.62972625 110378.73291
-3478.68898902 106915.147461
-3600.74825179 103342.541992
-3722.80751456 99675.5605469
-3844.86677734 95932.2119141
-3966.92604011 92133.0322266
-4088.98530288 88300.1640625
-4211.04456566 84456.4155273
-4333.10382843 80624.3740234
-4455.1630912 76825.6342773
-4577.22235397 73080.1782227
-4699.28161675 69405.9272461
-4821.34087952 65818.480957
-4943.40014229 62331.0141602
-5065.45940506 58954.3291016
-5187.51866784 55697.0083008
-5309.57793061 52565.6420898
-5431.63719338 49565.0878906
-5553.69645615 46698.7285156
-5675.75571893 43968.6977539
-5797.8149817 41376.0644531
-5919.87424447 38920.9570312
-6041.93350724 36602.637207
-6163.99277002 34419.5351562
-6286.05203279 32369.2504883
-6408.11129556 30448.5483398
-6530.17055833 28653.3657227
-6652.22982111 26978.8447266
-6774.28908388 25419.3984375
-6896.34834665 23968.8193359
-7018.40760943 22620.4287109
-7140.4668722 21367.2529297
-7262.52613497 20202.2226562
-7384.58539774 19118.3676758
-7506.64466052 18109.0019531
-7628.70392329 17167.8754883
-7750.76318606 16289.2851562
-7872.82244883 15468.1333008
-7994.88171161 14699.934082
-8116.94097438 13980.7749023
-8239.00023715 13307.2387695
-8361.05949992 12676.2988281
-8483.1187627 12085.2041016
-8605.17802547 11531.3740234
-8727.23728824 11012.309082
-8849.29655101 10525.5327148
-8971.35581379 10068.5727539
-9093.41507656 9638.97558594
-9215.47433933 9234.35839844
-9337.5336021 8852.47851562
-9459.59286488 8491.32128906
-9581.65212765 8149.17675781
-9703.71139042 7824.70703125
-9825.7706532 7516.97998047
-9947.82991597 7225.46533203
-10069.8891787 6949.99316406
-10191.9484415 6690.66894531
-10314.0077043 6447.76025391
-10436.0669671 6221.5546875
-10558.1262298 6012.22216797
-10680.1854926 5819.6796875
-10802.2447554 5643.47753906
-10924.3040181 5482.73632812
-11046.3632809 5336.1171875
-11168.4225437 5201.85791016
-11290.4818065 5077.84912109
-11412.5410692 4961.76660156
-11534.600332 4851.21875
-11656.6595948 4743.92822266
-11778.7188576 4637.8984375
-11900.7781203 4531.56689453
-12022.8373831 4423.91845703
-12144.8966459 4314.54980469
-12266.9559086 4203.67724609
-12389.0151714 4092.08789062
-12511.0744342 3981.03320312
-12633.133697 3872.08105469
-12755.1929597 3766.93457031
-12877.2522225 3667.24560547
-12999.3114853 3574.4296875
-13121.3707481 3489.50976562
-13243.4300108 3413.00195312
-13365.4892736 3344.84912109
-13487.5485364 3284.42089844
-13609.6077991 3230.5625
-13731.6670619 3181.70263672
-13853.7263247 3135.99853516
-13975.7855875 3091.50341797
-14097.8448502 3046.3515625
-14219.904113 2998.921875
-14341.9633758 2947.98046875
-14464.0226386 2892.78125
-14586.0819013 2833.12158203
-14708.1411641 2769.33789062
-14830.2004269 2702.25341797
-14952.2596896 2633.08691406
-15074.3189524 2563.31542969
-15196.3782152 2494.53076172
-15318.437478 2428.28271484
-15440.4967407 2365.93798828
-15562.5560035 2308.56005859
-15684.6152663 2256.82958984
-15806.6745291 2210.99560547
-15928.7337918 2170.88183594
-16050.7930546 2135.921875
-16172.8523174 2105.23388672
-16294.9115801 2077.71875
-16416.9708429 2052.16845703
-16539.0301057 2027.37841797
-16661.0893685 2002.24755859
-16783.1486312 1975.86181641
-16905.207894 1947.55322266
-17027.2671568 1916.92480469
-17149.3264196 1883.85644531
-17271.3856823 1848.47949219
-17393.4449451 1811.13378906
-17515.5042079 1772.31738281
-17637.5634706 1732.61816406
-17759.6227334 1692.66601562
-17881.6819962 1653.07421875
-18003.741259 1614.40576172
-18125.8005217 1577.14404297
-18247.8597845 1541.67871094
-18369.9190473 1508.30615234
-18491.9783101 1477.22900391
-18614.0375728 1448.56445312
-18736.0968356 1422.34912109
-18858.1560984 1398.54394531
-18980.2153611 1377.03076172
-19102.2746239 1357.60644531
-19224.3338867 1339.97167969
-19346.3931495 1323.72753906
-19468.4524122 1308.36962891
-19590.511675 1293.29443359
-19712.5709378 1277.8203125
-19834.6302005 1261.21728516
-19956.6894633 1242.75878906
-20078.7487261 1221.78027344
-20200.8079889 1197.74707031
-20322.8672516 1170.32763672
-20444.9265144 1139.45166016
-20566.9857772 1105.36621094
-20689.04504 1068.65039062
-20811.1043027 1030.22314453
-20933.1635655 991.30078125
-21055.2228283 953.32421875
-21177.282091 917.866699219
-21299.3413538 886.501464844
-21421.4006166 860.670410156
-21543.4598794 841.541992188
-21665.5191421 829.88671875
-21787.5784049 825.9765625
-21909.6376677 829.5234375
-22031.6969305 839.663574219
-22153.7561932 854.988769531
-22275.815456 873.638183594
-22397.8747188 893.426757812
-22519.9339815 912.012695312
-22641.9932443 927.088867188
-22764.0525071 936.572265625
-22886.1117699 938.790039062
-23008.1710326 932.624511719
-23130.2302954 917.62109375
-23252.2895582 894.041503906
-23374.348821 862.841796875
-23496.4080837 825.606933594
-23618.4673465 784.418945312
-23740.5266093 741.678222656
-23862.585872 699.909179688
-23984.6451348 661.541503906
-24106.7043976 628.71484375
-24228.7636604 603.098144531
-24350.8229231 585.766113281
-24472.8821859 577.125976562
-24594.9414487 576.900390625
-24717.0007115 584.18359375
-24839.0599742 597.541015625
-24961.119237 615.157714844
-25083.1784998 635.014648438
-25205.2377625 655.071777344
-25327.2970253 673.444335938
-25449.3562881 688.554199219
-25571.4155509 699.234863281
-25693.4748136 704.799316406
-25815.5340764 705.041992188
-25937.5933392 700.201660156
-26059.652602 690.875
-26181.7118647 677.902832031
-26303.7711275 662.23828125
-26425.8303903 644.817871094
-26547.889653 626.448242188
-26669.9489158 607.724609375
-26792.0081786 588.981445312
-26914.0674414 570.295410156
-27036.1267041 551.524414062
-27158.1859669 532.383789062
-27280.2452297 512.546386719
-27402.3044925 491.754882812
-27524.3637552 469.926757812
-27646.423018 447.236328125
-27768.4822808 424.169921875
-27890.5415435 401.532714844
-28012.6008063 380.406738281
-28134.6600691 362.069335938
-28256.7193319 347.868164062
-28378.7785946 339.073242188
-28500.8378574 336.71875
-28622.8971202 341.451660156
-28744.9563829 353.408203125
-28867.0156457 372.133789062
-28989.0749085 396.557617188
-29111.1341713 425.025878906
-29233.193434 455.401855469
-29355.2526968 485.219238281
-29477.3119596 511.879394531
-29599.3712224 532.87109375
-29721.4304851 546.000976562
-29843.4897479 549.600097656
-29965.5490107 542.695800781
-30087.6082734 525.118652344
-30209.6675362 497.549316406
-30331.726799 461.480957031
-30453.7860618 419.107910156
-30575.8453245 373.150390625
-30697.9045873 326.625
-30819.9638501 282.589355469
-30942.0231129 243.874511719
-31064.0823756 212.844726562
-31186.1416384 191.191894531
-31308.2009012 179.802246094
-31430.2601639 178.687988281
-31552.3194267 187.012207031
-31674.3786895 203.186523438
-31796.4379523 225.039550781
-31918.497215 250.046386719
-32040.5564778 275.582519531
-32162.6157406 299.182617188
-32284.6750034 318.787109375
-32406.7342661 332.937011719
-32528.7935289 340.908203125
-32650.8527917 342.768554688
-32772.9120544 339.350097656
-32894.9713172 332.144042969
-33017.03058 323.124023438
-33139.0898428 314.517578125
-33261.1491055 308.551757812
-33383.2083683 307.189941406
-33505.2676311 311.900390625
-33627.3268939 323.465332031
-33749.3861566 341.860351562
-33871.4454194 366.215820312
-33993.5046822 394.859863281
-34115.5639449 425.445800781
-34237.6232077 455.154296875
-34359.6824705 480.941894531
-34481.7417333 499.820800781
-34603.800996 509.146972656
-34725.8602588 506.879394531
-34847.9195216 491.790039062
-34969.9787844 463.61328125
-35092.0380471 423.097167969
-35214.0973099 371.985839844
-35336.1565727 312.896972656
-35458.2158354 249.134277344
-35580.2750982 184.429199219
-35702.334361 122.656738281
-35824.3936238 67.5268554688
-35946.4528865 22.2963867188
-36068.5121493 -10.4853515625
-36190.5714121 -29.1665039062
-36312.6306749 -33.1103515625
-36434.6899376 -22.7299804688
-36556.7492004 0.56201171875
-36678.8084632 34.4887695312
-36800.8677259 76.099609375
-36922.9269887 122.017089844
-37044.9862515 168.706542969
-37167.0455143 212.752441406
-37289.104777 251.106445312
-37411.1640398 281.304199219
-37533.2233026 301.620605469
-37655.2825653 311.160644531
-37777.3418281 309.87890625
-37899.4010909 298.527832031
-38021.4603537 278.548828125
-38143.5196164 251.909179688
-38265.5788792 220.911132812
-38387.638142 187.984863281
-38509.6974048 155.483398438
-38631.7566675 125.50390625
-38753.8159303 99.7377929688
-38875.8751931 79.369140625
-38997.9344558 65.02734375
-39119.9937186 56.7836914062
-39242.0529814 54.2060546875
-39364.1122442 56.4462890625
-39486.1715069 62.3569335938
-39608.2307697 70.6323242188
-39730.2900325 79.9399414062
-39852.3492953 89.0546875
-39974.408558 96.9633789062
-40096.4678208 102.941894531
-40218.5270836 106.600585938
-40340.5863463 107.887207031
-40462.6456091 107.063964844
-40584.7048719 104.645019531
-40706.7641347 101.319335938
-40828.8233974 97.859375
-40950.8826602 95.0219726562
-41072.941923 93.4643554688
-41195.0011858 93.6650390625
-41317.0604485 95.8759765625
-41439.1197113 100.092773438
-41561.1789741 106.058105469
-41683.2382368 113.292480469
-41805.2974996 121.138183594
-41927.3567624 128.835449219
-42049.4160252 135.59765625
-42171.4752879 140.690917969
-42293.5345507 143.513183594
-42415.5938135 143.651855469
-42537.6530763 140.931640625
-42659.712339 135.434082031
-42781.7716018 127.4921875
-42903.8308646 117.665039062
-43025.8901273 106.688964844
-43147.9493901 95.4111328125
-43270.0086529 84.7133789062
-43392.0679157 75.43359375
-43514.1271784 68.291015625
-43636.1864412 63.8198242188
-43758.245704 62.32421875
-43880.3049668 63.8491210938
-44002.3642295 68.1772460938
-44124.4234923 74.849609375
-44246.4827551 83.2055664062
-44368.5420178 92.4443359375
-44490.6012806 101.693847656
-44612.6605434 110.084960938
-44734.7198062 116.831542969
-44856.7790689 121.291503906
-44978.8383317 123.017578125
-45100.8975945 121.792480469
-45222.9568573 117.636230469
-45345.01612 110.79296875
-45467.0753828 101.69921875
-45589.1346456 90.931640625
-45711.1939083 79.1411132812
-45833.2531711 66.9916992188
-45955.3124339 55.087890625
-46077.3716967 43.9184570312
-46199.4309594 33.8125
-46321.4902222 24.916015625
-46443.549485 17.1889648438
-46565.6087478 10.4223632812
-46687.6680105 4.27783203125
-46809.7272733 -1.65966796875
-46931.7865361 -7.82080078125
-47053.8457988 -14.583984375
-47175.9050616 -22.2192382812
-47297.9643244 -30.8383789062
-47420.0235872 -40.3696289062
-47542.0828499 -50.5493164062
-47664.1421127 -60.9404296875
-47786.2013755 -70.970703125
-47908.2606382 -79.9946289062
-48030.319901 -87.3637695312
-48152.3791638 -92.5063476562
-48274.4384266 -95.0004882812
-48396.4976893 -94.63671875
-48518.5569521 -91.4614257812
-48640.6162149 -85.79296875
-48762.6754777 -78.208984375
-48884.7347404 -69.5029296875
-49006.7940032 -60.615234375
-49128.853266 -52.541015625
-49250.9125287 -46.2250976562
-49372.9717915 -42.4541015625
-49495.0310543 -41.7626953125
-49617.0903171 -44.3481445312
-49739.1495798 -50.0258789062
-49861.2088426 -58.2124023438
-49983.2681054 -67.9560546875
-50105.3273682 -78.0014648438
-50227.3866309 -86.8901367188
-50349.4458937 -93.0932617188
-50471.5051565 -95.1572265625
-50593.5644192 -91.8510742188
-50715.623682 -82.306640625
-50837.6829448 -66.1293945312
-50959.7422076 -43.4741210938
-51081.8014703 -15.072265625
-51203.8607331 17.7890625
-51325.9199959 53.34765625
-51447.9792587 89.4833984375
-51570.0385214 123.880859375
-51692.0977842 154.215332031
-51814.157047 178.346191406
-51936.2163097 194.50390625
-52058.2755725 201.451660156
-52180.3348353 198.604980469
-52302.3940981 186.100585938
-52424.4533608 164.80859375
-52546.5126236 136.27734375
-52668.5718864 102.626464844
-52790.6311492 66.3881835938
-52912.6904119 30.3100585938
-53034.7496747 -2.85791015625
-53156.8089375 -30.5815429688
-53278.8682002 -50.7397460938
-53400.927463 -61.791015625
-53522.9867258 -62.8920898438
-53645.0459886 -53.9575195312
-53767.1052513 -35.6611328125
-53889.1645141 -9.3671875
-54011.2237769 22.9794921875
-54133.2830397 59.0239257812
-54255.3423024 96.185546875
-54377.4015652 131.8671875
-54499.460828 163.654785156
-54621.5200907 189.498535156
-54743.5793535 207.859863281
-54865.6386163 217.809082031
-54987.6978791 219.076171875
-55109.7571418 212.046386719
-55231.8164046 197.703125
-55353.8756674 177.530273438
-55475.9349302 153.380859375
-55597.9941929 127.319335938
-55720.0534557 101.467285156
-55842.1127185 77.8427734375
-55964.1719812 58.2250976562
-56086.231244 44.04296875
-56208.2905068 36.2963867188
-56330.3497696 35.5146484375
-56452.4090323 41.7495117188
-56574.4682951 54.6010742188
-56696.5275579 73.2739257812
-56818.5868206 96.6508789062
-56940.6460834 123.380371094
-57062.7053462 151.969726562
-57184.764609 180.878417969
-57306.8238717 208.605957031
-57428.8831345 233.759765625
-57550.9423973 255.124511719
-57673.0016601 271.708007812
-57795.0609228 282.770996094
-57917.1201856 287.852050781
-58039.1794484 286.776855469
-58161.2387111 279.652832031
-58283.2979739 266.861328125
-58405.3572367 249.03515625
-58527.4164995 227.030761719
-58649.4757622 201.888183594
-58771.535025 174.786621094
-58893.5942878 146.985839844
-59015.6535506 119.764160156
-59137.7128133 94.3544921875
-59259.7720761 71.8676757812
-59381.8313389 53.2290039062
-59503.8906016 39.1196289062
-59625.9498644 29.927734375
-59748.0091272 25.7158203125
-59870.06839 26.2192382812
-59992.1276527 30.859375
-60114.1869155 38.7880859375
-60236.2461783 48.955078125
-60358.3054411 60.1948242188
-60480.3647038 71.3247070312
-60602.4239666 81.2509765625
-60724.4832294 89.0693359375
-60846.5424921 94.146484375
-60968.6017549 96.185546875
-61090.6610177 95.2490234375
-61212.7202805 91.7583007812
-61334.7795432 86.443359375
-61456.838806 80.2680664062
-61578.8980688 74.3217773438
-61700.9573316 69.6948242188
-61823.0165943 67.34375
-61945.0758571 67.974609375
-62067.1351199 71.9350585938
-62189.1943826 79.150390625
-62311.2536454 89.0971679688
-62433.3129082 100.826660156
-62555.372171 113.041015625
-62677.4314337 124.202636719
-62799.4906965 132.694335938
-62921.5499593 136.982421875
-63043.6092221 135.798828125
-63165.6684848 128.294921875
-63287.7277476 114.172851562
-63409.7870104 93.7670898438
-63531.8462731 68.0610351562
-63653.9055359 38.6474609375
-63775.9647987 7.62060546875
-63898.0240615 -22.5874023438
-64020.0833242 -49.4165039062
-64142.142587 -70.4072265625
-64264.2018498 -83.4365234375
-64386.2611126 -86.9375
-64508.3203753 -80.068359375
-64630.3796381 -62.8305664062
-64752.4389009 -36.1064453125
-64874.4981636 -1.6171875
-64996.5574264 38.1938476562
-65118.6166892 80.3559570312
-65240.675952 121.612304688
-65362.7352147 158.703613281
-65484.7944775 188.649414062
-65606.8537403 209.015625
-65728.9130031 218.135742188
-65850.9722658 215.264160156
-65973.0315286 200.645507812
-66095.0907914 175.495605469
-66217.1500541 141.892578125
-66339.2093169 102.583984375
-66461.2685797 60.7368164062
-66583.3278425 19.6455078125
-66705.3871052 -17.5717773438
-66827.446368 -48.2612304688
-66949.5056308 -70.4653320312
-67071.5648935 -83.0981445312
-67193.6241563 -86.0307617188
-67315.6834191 -80.0825195312
-67437.7426819 -66.916015625
-67559.8019446 -48.8598632812
-67681.8612074 -28.6567382812
-67803.9204702 -9.1767578125
-67925.979733 6.87548828125
-68048.0389957 17.2456054688
-68170.0982585 20.3525390625
-68292.1575213 15.4541015625
-68414.216784 2.7197265625
-68536.2760468 -16.7880859375
-68658.3353096 -41.2260742188
-68780.3945724 -68.158203125
-68902.4538351 -94.8076171875
-69024.5130979 -118.342285156
-69146.5723607 -136.166503906
-69268.6316235 -146.187988281
-69390.6908862 -147.036621094
-69512.750149 -138.203125
-69634.8094118 -120.101074219
-69756.8686745 -94.0283203125
-69878.9279373 -62.0400390625
-70000.9872001 -26.7465820312
-70123.0464629 8.93798828125
-70245.1057256 42.091796875
-70367.1649884 70.0625
-70489.2242512 90.7314453125
-70611.283514 102.714355469
-70733.3427767 105.48828125
-70855.4020395 99.4340820312
-70977.4613023 85.7827148438
-71099.520565 66.4838867188
-71221.5798278 43.9931640625
-71343.6390906 21.0209960938
-71465.6983534 0.2470703125
-71587.7576161 -15.9462890625
-71709.8168789 -25.72265625
-71831.8761417 -27.96875
-71953.9354045 -22.4052734375
-72075.9946672 -9.60546875
-72198.05393 9.06884765625
-72320.1131928 31.6186523438
-72442.1724555 55.6127929688
-72564.2317183 78.4438476562
-72686.2909811 97.6000976562
-72808.3502439 110.920410156
-72930.4095066 116.817382812
-73052.4687694 114.437011719
-73174.5280322 103.745117188
-73296.587295 85.52734375
-73418.6465577 61.3115234375
-73540.7058205 33.2075195312
-73662.7650833 3.69921875
-73784.824346 -24.6059570312
-73906.8836088 -49.236328125
-74028.9428716 -68.0942382812
-74151.0021344 -79.66015625
-74273.0613971 -83.134765625
-74395.1206599 -78.5043945312
-74517.1799227 -66.5288085938
-74639.2391855 -48.6552734375
-74761.2984482 -26.8603515625
-74883.357711 -3.4443359375
-75005.4169738 19.2036132812
-75127.4762365 38.8466796875
-75249.5354993 53.6171875
-75371.5947621 62.1967773438
-75493.6540249 63.935546875
-75615.7132876 58.90234375
-75737.7725504 47.8618164062
-75859.8318132 32.1801757812
-75981.8910759 13.6748046875
-76103.9503387 -5.58349609375
-76226.0096015 -23.4829101562
-76348.0688643 -38.0903320312
-76470.128127 -47.8413085938
-76592.1873898 -51.6982421875
-76714.2466526 -49.2397460938
-76836.3059154 -40.6977539062
-76958.3651781 -26.9194335938
-77080.4244409 -9.2734375
-77202.4837037 10.501953125
-77324.5429664 30.4775390625
-77446.6022292 48.7348632812
-77568.661492 63.5615234375
-77690.7207548 73.6171875
-77812.7800175 78.0698242188
-77934.8392803 76.673828125
-78056.8985431 69.7841796875
-78178.9578059 58.3193359375
-78301.0170686 43.6665039062
-78423.0763314 27.537109375
-78545.1355942 11.80078125
-78667.1948569 -1.7001953125
-78789.2541197 -11.3295898438
-78911.3133825 -15.8076171875
-79033.3726453 -14.3374023438
-79155.431908 -6.67333984375
-79277.4911708 6.85546875
-79399.5504336 25.3837890625
-79521.6096964 47.5830078125
-79643.6689591 71.7861328125
-79765.7282219 96.1357421875
-79887.7874847 118.743164062
-80009.8467474 137.84765625
-80131.9060102 151.961425781
-80253.965273 159.983398438
-80376.0245358 161.276855469
-80498.0837985 155.7109375
-80620.1430613 143.6484375
-80742.2023241 125.907714844
-80864.2615869 103.676269531
-80986.3208496 78.4130859375
-81108.3801124 51.7236328125
-81230.4393752 25.2397460938
-81352.4986379 0.50341796875
-81474.5579007 -21.138671875
-81596.6171635 -38.6118164062
-81718.6764263 -51.1669921875
-81840.735689 -58.4052734375
-81962.7949518 -60.279296875
-82084.8542146 -57.0590820312
-82206.9134774 -49.2939453125
-82328.9727401 -37.7456054688
-82451.0320029 -23.3198242188
-82573.0912657 -6.99560546875
-82695.1505284 10.2412109375
-82817.2097912 27.4658203125
-82939.269054 43.8598632812
-83061.3283168 58.7529296875
-83183.3875795 71.6479492188
-83305.4468423 82.2348632812
-83427.5061051 90.3940429688
-83549.5653679 96.1782226562
-83671.6246306 99.8051757812
-83793.6838934 101.62109375
-83915.7431562 102.070800781
-84037.8024189 101.661621094
-84159.8616817 100.921386719
-84281.9209445 100.357910156
-84403.9802073 100.416503906
-84526.03947 101.448242188
-84648.0987328 103.673828125
-84770.1579956 107.162597656
-84892.2172583 111.820800781
-85014.2765211 117.389160156
-85136.3357839 123.456054688
-85258.3950467 129.486816406
-85380.4543094 134.858886719
-85502.5135722 138.916992188
-85624.572835 141.02734375
-85746.6320978 140.643066406
-85868.6913605 137.360839844
-85990.7506233 130.974609375
-86112.8098861 121.513183594
-86234.8691488 109.263183594
-86356.9284116 94.767578125
-86478.9876744 78.8032226562
-86601.0469372 62.3349609375
-86723.1061999 46.4506835938
-86845.1654627 32.275390625
-86967.2247255 20.8876953125
-87089.2839883 13.2197265625
-87211.343251 9.978515625
-87333.4025138 11.5737304688
-87455.4617766 18.0698242188
-87577.5210393 29.169921875
-87699.5803021 44.2250976562
-87821.6395649 62.2788085938
-87943.6988277 82.1362304688
-88065.7580904 102.461425781
-88187.8173532 121.879394531
-88309.876616 139.096191406
-88431.9358788 152.997558594
-88553.9951415 162.748046875
-88676.0544043 167.852050781
-88798.1136671 168.192382812
-88920.1729298 164.028808594
-89042.2321926 155.968261719
-89164.2914554 144.895019531
-89286.3507182 131.884277344
-89408.4099809 118.091796875
-89530.4692437 104.644042969
-89652.5285065 92.5297851562
-89774.5877693 82.5141601562
-89896.647032 75.0678710938
-90018.7062948 70.3393554688
-90140.7655576 68.1528320312
-90262.8248203 68.0483398438
-90384.8840831 69.34375
-90506.9433459 71.2241210938
-90629.0026087 72.8452148438
-90751.0618714 73.435546875
-90873.1211342 72.3862304688
-90995.180397 69.3247070312
-91117.2396598 64.1606445312
-91239.2989225 57.0927734375
-91361.3581853 48.5849609375
-91483.4174481 39.3081054688
-91605.4767108 30.05859375
-91727.5359736 21.65625
-91849.5952364 14.8374023438
-91971.6544992 10.1557617188
-92093.7137619 7.89990234375
-92215.7730247 8.04296875
-92337.8322875 10.2216796875
-92459.8915503 13.7578125
-92581.950813 17.7177734375
-92704.0100758 21.0014648438
-92826.0693386 22.4594726562
-92948.1286013 21.0209960938
-93070.1878641 15.8154296875
-93192.2471269 6.28955078125
-93314.3063897 -7.7158203125
-93436.3656524 -25.9140625
-93558.4249152 -47.5751953125
-93680.484178 -71.5668945312
-93802.5434408 -96.4438476562
-93924.6027035 -120.567871094
-94046.6619663 -142.258789062
-94168.7212291 -159.94921875
-94290.7804918 -172.3359375
-94412.8397546 -178.513183594
-94534.8990174 -178.068847656
-94656.9582802 -171.1328125
-94779.0175429 -158.380371094
-94901.0768057 -140.9765625
-95023.1360685 -120.477539062
-95145.1953312 -98.6875
-95267.254594 -77.4897460938
-95389.3138568 -58.6728515625
-95511.3731196 -43.7548828125
-95633.4323823 -33.8408203125
-95755.4916451 -29.5092773438
-95877.5509079 -30.7543945312
-95999.6101707 -36.9877929688
-96121.6694334 -47.0854492188
-96243.7286962 -59.4995117188
-96365.787959 -72.4091796875
-96487.8472217 -83.89453125
-96609.9064845 -92.1333007812
-96731.9657473 -95.5766601562
-96854.0250101 -93.1176757812
-96976.0842728 -84.2026367188
-97098.1435356 -68.904296875
-97220.2027984 -47.9291992188
-97342.2620612 -22.5649414062
-97464.3213239 5.41943359375
-97586.3805867 33.9306640625
-97708.4398495 60.7309570312
-97830.4991122 83.630859375
-97952.558375 100.689941406
-98074.6176378 110.376464844
-98196.6769006 111.709472656
-98318.7361633 104.335449219
-98440.7954261 88.556640625
-98562.8546889 65.2993164062
-98684.9139517 36.0263671875
-98806.9732144 2.6044921875
-98929.0324772 -32.8583984375
-99051.09174 -68.19921875
-99173.1510027 -101.372070312
-99295.2102655 -130.619628906
-99417.2695283 -154.598144531
-99539.3287911 -172.467285156
-99661.3880538 -183.929199219
-99783.4473166 -189.211914062
-99905.5065794 -189.006347656
-100027.565842 -184.366699219
-100149.625105 -176.576171875
-100271.684368 -167.000976562
-100393.74363 -156.946289062
-100515.802893 -147.5234375
-100637.862156 -139.549804688
-100759.921419 -133.478027344
-100881.980682 -129.379394531
-101004.039944 -126.957519531
-101126.099207 -125.610351562
-101248.15847 -124.519042969
-101370.217733 -122.762695312
-101492.276995 -119.437011719
-101614.336258 -113.770996094
-101736.395521 -105.225097656
-101858.454784 -93.5668945312
-101980.514047 -78.9047851562
-102102.573309 -61.6918945312
-102224.632572 -42.6865234375
-102346.691835 -22.88671875
-102468.751098 -3.43017578125
-102590.81036 14.505859375
-102712.869623 29.8247070312
-102834.928886 41.6083984375
-102956.988149 49.19921875
-103079.047411 52.2622070312
-103201.106674 50.8022460938
-103323.165937 45.1586914062
-103445.2252 35.9565429688
-103567.284463 24.0395507812
-103689.343725 10.3784179688
-103811.402988 -4.029296875
-103933.462251 -18.2553710938
-104055.521514 -31.5283203125
-104177.580776 -43.3017578125
-104299.640039 -53.291015625
-104421.699302 -61.4809570312
-104543.758565 -68.1064453125
-104665.817828 -73.599609375
-104787.87709 -78.517578125
-104909.936353 -83.4609375
-105031.995616 -88.9790039062
-105154.054879 -95.4887695312
-105276.114141 -103.208007812
-105398.173404 -112.108398438
-105520.232667 -121.898925781
-105642.29193 -132.038574219
-105764.351192 -141.780273438
-105886.410455 -150.236816406
-106008.469718 -156.46484375
-106130.528981 -159.5625
-106252.588244 -158.765625
-106374.647506 -153.53125
-106496.706769 -143.606445312
-106618.766032 -129.070800781
-106740.825295 -110.351074219
-106862.884557 -88.1997070312
-106984.94382 -63.6518554688
-107107.003083 -37.9501953125
-107229.062346 -12.455078125
-107351.121609 11.4584960938
-107473.180871 32.4995117188
-107595.240134 49.55859375
-107717.299397 61.783203125
-107839.35866 68.6352539062
-107961.417922 69.9174804688
-108083.477185 65.7758789062
-108205.536448 56.6733398438
-108327.595711 43.33984375
-108449.654973 26.7065429688
-108571.714236 7.82763671875
-108693.773499 -12.2016601562
-108815.832762 -32.3208007812
-108937.892025 -51.5688476562
-109059.951287 -69.13671875
-109182.01055 -84.3989257812
-109304.069813 -96.9267578125
-109426.129076 -106.483398438
-109548.188338 -113.005371094
-109670.247601 -116.568359375
-109792.306864 -117.353515625
-109914.366127 -115.61328125
-110036.42539 -111.633789062
-110158.484652 -105.716796875
-110280.543915 -98.1630859375
-110402.603178 -89.267578125
-110524.662441 -79.3286132812
-110646.721703 -68.6586914062
-110768.780966 -57.6040039062
-110890.840229 -46.5546875
-111012.899492 -35.9565429688
-111134.958754 -26.3134765625
-111257.018017 -18.1713867188
-111379.07728 -12.0991210938
-111501.136543 -8.6494140625
-111623.195806 -8.31640625
-111745.255068 -11.4833984375
-111867.314331 -18.3759765625
-111989.373594 -29.0161132812
-112111.432857 -43.1865234375
-112233.492119 -60.423828125
-112355.551382 -80.01171875
-112477.610645 -101.018066406
-112599.669908 -122.336425781
-112721.729171 -142.754882812
-112843.788433 -161.044921875
-112965.847696 -176.043945312
-113087.906959 -186.751464844
-113209.966222 -192.412597656
-113332.025484 -192.586425781
-113454.084747 -187.19140625
-113576.14401 -176.523925781
-113698.203273 -161.252441406
-113820.262535 -142.370117188
-113942.321798 -121.130859375
-114064.381061 -98.9560546875
-114186.440324 -77.3334960938
-114308.499587 -57.7006835938
-114430.558849 -41.337890625
-114552.618112 -29.271484375
-114674.677375 -22.1958007812
-114796.736638 -20.4267578125
-114918.7959 -23.8803710938
-115040.855163 -32.0874023438
-115162.914426 -44.2353515625
-115284.973689 -59.2431640625
-115407.032952 -75.845703125
-115529.092214 -92.701171875
-115651.151477 -108.493164062
-115773.21074 -122.031738281
-115895.270003 -132.3359375
-116017.329265 -138.701660156
-116139.388528 -140.734863281
-116261.447791 -138.366699219
-116383.507054 -131.8359375
-116505.566316 -121.649414062
-116627.625579 -108.522949219
-116749.684842 -93.30859375
-116871.744105 -76.9204101562
-116993.803368 -60.2592773438
-117115.86263 -44.1474609375
-117237.921893 -29.2797851562
-117359.981156 -16.1845703125
-117482.040419 -5.21533203125
-117604.099681 3.44482421875
-117726.158944 9.76904296875
-117848.218207 13.8471679688
-117970.27747 15.8530273438
-118092.336732 16.001953125
-118214.395995 14.51953125
-118336.455258 11.6103515625
-118458.514521 7.4501953125
-118580.573784 2.17822265625
-118702.633046 -4.08740234375
-118824.692309 -11.2338867188
-118946.751572 -19.123046875
-119068.810835 -27.5659179688
-119190.870097 -36.30078125
-119312.92936 -44.9741210938
-119434.988623 -53.14453125
-119557.047886 -60.291015625
-119679.107149 -65.84375
-119801.166411 -69.2270507812
-119923.225674 -69.9135742188
-120045.284937 -67.482421875
-120167.3442 -61.6806640625
-120289.403462 -52.4711914062
-120411.462725 -40.0756835938
-120533.521988 -24.9873046875
-120655.581251 -7.96826171875
-120777.640513 9.98291015625
-120899.699776 27.6909179688
-121021.759039 43.876953125
-121143.818302 57.2622070312
-121265.877565 66.666015625
-121387.936827 71.1142578125
-121509.99609 69.9350585938
-121632.055353 62.8359375
-121754.114616 49.9506835938
-121876.173878 31.86328125
-121998.233141 9.58447265625
-122120.292404 -15.5009765625
-122242.351667 -41.7211914062
-122364.41093 -67.2348632812
-122486.470192 -90.1625976562
-122608.529455 -108.729492188
-122730.588718 -121.407714844
-122852.647981 -127.037597656
-122974.707243 -124.928222656
-123096.766506 -114.921386719
-123218.825769 -97.419921875
-123340.885032 -73.3657226562
-123462.944294 -44.1845703125
-123585.003557 -11.6879882812
-123707.06282 22.0561523438
-123829.122083 54.869140625
-123951.181346 84.6176757812
-124073.240608 109.365722656
-124195.299871 127.516113281
-124317.359134 137.917480469
-124439.418397 139.942382812
-124561.477659 133.524902344
-124683.536922 119.154296875
-124805.596185 97.8286132812
-124927.655448 70.9721679688
-125049.714711 40.3212890625
-125171.773973 7.79541015625
-125293.833236 -24.6435546875
-125415.892499 -55.1328125
-125537.951762 -82.0341796875
-125660.011024 -104.032226562
-125782.070287 -120.213867188
-125904.12955 -130.104492188
-126026.188813 -133.679199219
-126148.248075 -131.327636719
-126270.307338 -123.797851562
-126392.366601 -112.119628906
-126514.425864 -97.4995117188
-126636.485127 -81.22265625
-126758.544389 -64.55078125
-126880.603652 -48.6313476562
-127002.662915 -34.4204101562
-127124.722178 -22.634765625
-127246.78144 -13.7211914062
-127368.840703 -7.85546875
-127490.899966 -4.95947265625
-127612.959229 -4.74462890625
-127735.018492 -6.76171875
-127857.077754 -10.4633789062
-127979.137017 -15.2641601562
-128101.19628 -20.6010742188
-128223.255543 -25.9780273438
-128345.314805 -31.0014648438
-128467.374068 -35.3940429688
-128589.433331 -39.0024414062
-128711.492594 -41.7763671875
-128833.551856 -43.7475585938
-128955.611119 -44.9926757812
-129077.670382 -45.5971679688
-129199.729645 -45.6201171875
-129321.788908 -45.0634765625
-129443.84817 -43.8579101562
-129565.907433 -41.8530273438
-129687.966696 -38.8291015625
-129810.025959 -34.5185546875
-129932.085221 -28.646484375
-130054.144484 -20.9658203125
-130176.203747 -11.3134765625
-130298.26301 0.349609375
-130420.322273 13.896484375
-130542.381535 29.009765625
-130664.440798 45.1665039062
-130786.500061 61.6513671875
-130908.559324 77.5830078125
-131030.618586 91.9633789062
-131152.677849 103.743164062
-131274.737112 111.899414062
-131396.796375 115.51953125
-131518.855637 113.886230469
-131640.9149 106.555175781
-131762.974163 93.4125976562
-131885.033426 74.720703125
-132007.092689 51.1284179688
-132129.151951 23.6557617188
-132251.211214 -6.34619140625
-132373.270477 -37.2758789062
-132495.32974 -67.3715820312
-132617.389002 -94.830078125
-132739.448265 -117.928222656
-132861.507528 -135.149902344
-132983.566791 -145.298339844
-133105.626054 -147.595214844
-133227.685316 -141.74609375
-133349.744579 -127.978515625
-133471.803842 -107.041015625
-133593.863105 -80.1635742188
-133715.922367 -48.9799804688
-133837.98163 -15.42578125
-133960.040893 18.3959960938
-134082.100156 50.3588867188
-134204.159418 78.4560546875
-134326.218681 100.944824219
-134448.277944 116.464355469
-134570.337207 124.129394531
-134692.39647 123.587890625
-134814.455732 115.036132812
-134936.514995 99.1982421875
-135058.574258 77.263671875
-135180.633521 50.7905273438
-135302.692783 21.5844726562
-135424.752046 -8.43603515625
-135546.811309 -37.3842773438
-135668.870572 -63.5356445312
-135790.929835 -85.4506835938
-135912.989097 -102.061523438
-136035.04836 -112.732421875
-136157.107623 -117.281738281
-136279.166886 -115.969726562
-136401.226148 -109.447265625
-136523.285411 -98.6811523438
-136645.344674 -84.8544921875
-136767.403937 -69.2592773438
-136889.463199 -53.1865234375
-137011.522462 -37.8203125
-137133.581725 -24.1533203125
-137255.640988 -12.9252929688
-137377.700251 -4.583984375
-137499.759513 0.7197265625
-137621.818776 3.1142578125
-137743.878039 2.96240234375
-137865.937302 0.80224609375
-137987.996564 -2.7255859375
-138110.055827 -6.951171875
-138232.11509 -11.2475585938
-138354.174353 -15.0830078125
-138476.233616 -18.0698242188
-138598.292878 -19.9829101562
-138720.352141 -20.7666015625
-138842.411404 -20.5180664062
-138964.470667 -19.4575195312
-139086.529929 -17.8896484375
-139208.589192 -16.1572265625
-139330.648455 -14.599609375
-139452.707718 -13.5122070312
-139574.76698 -13.1206054688
-139696.826243 -13.5654296875
-139818.885506 -14.8984375
-139940.944769 -17.0927734375
-140063.004032 -20.0629882812
-140185.063294 -23.6865234375
-140307.122557 -27.8364257812
-140429.18182 -32.3955078125
-140551.241083 -37.2783203125
-140673.300345 -42.4365234375
-140795.359608 -47.8544921875
-140917.418871 -53.533203125
-141039.478134 -59.4697265625
-141161.537397 -65.6303710938
-141283.596659 -71.921875
-141405.655922 -78.169921875
-141527.715185 -84.1059570312
-141649.774448 -89.3671875
-141771.83371 -93.5087890625
-141893.892973 -96.0380859375
-142015.952236 -96.4536132812
-142138.011499 -94.3032226562
-142260.070761 -89.2368164062
-142382.130024 -81.0678710938
-142504.189287 -69.814453125
-142626.24855 -55.734375
-142748.307813 -39.3374023438
-142870.367075 -21.3671875
-142992.426338 -2.767578125
-143114.485601 15.380859375
-143236.544864 31.943359375
-143358.604126 45.8198242188
-143480.663389 56.0458984375
-143602.722652 61.8813476562
-143724.781915 62.884765625
-143846.841178 58.9682617188
-143968.90044 50.4194335938
-144090.959703 37.8857421875
-144213.018966 22.3325195312
-144335.078229 4.96630859375
-144457.137491 -12.8671875
-144579.196754 -29.8032226562
-144701.256017 -44.57421875
-144823.31528 -56.1259765625
-144945.374542 -63.7153320312
-145067.433805 -66.9750976562
-145189.493068 -65.947265625
-145311.552331 -61.076171875
-145433.611594 -53.1611328125
-145555.670856 -43.2768554688
-145677.730119 -32.6640625
-145799.789382 -22.6083984375
-145921.848645 -14.3076171875
-146043.907907 -8.755859375
-146165.96717 -6.6455078125
-146288.026433 -8.298828125
-146410.085696 -13.6411132812
-146532.144959 -22.2104492188
-146654.204221 -33.2143554688
-146776.263484 -45.6108398438
-146898.322747 -58.2202148438
-147020.38201 -69.8505859375
-147142.441272 -79.419921875
-147264.500535 -86.0649414062
-147386.559798 -89.2250976562
-147508.619061 -88.6938476562
-147630.678323 -84.6274414062
-147752.737586 -77.5112304688
-147874.796849 -68.0986328125
-147996.856112 -57.3076171875
-148118.915375 -46.109375
-148240.974637 -35.4096679688
-148363.0339 -25.935546875
-148485.093163 -18.1538085938
-148607.152426 -12.2094726562
-148729.211688 -7.921875
-148851.270951 -4.8046875
-148973.330214 -2.140625
-149095.389477 0.9140625
-149217.44874 5.2109375
-149339.508002 11.4697265625
-149461.567265 20.1572265625
-149583.626528 31.3876953125
-149705.685791 44.8520507812
-149827.745053 59.8051757812
-149949.804316 75.0947265625
-150071.863579 89.2485351562
-150193.922842 100.596191406
-150315.982104 107.435058594
-150438.041367 108.204589844
-150560.10063 101.666503906
-150682.159893 87.0590820312
-150804.219156 64.21875
-150926.278418 33.650390625
-151048.337681 -3.46923828125
-151170.396944 -45.3471679688
-151292.456207 -89.6938476562
-151414.515469 -133.896972656
-151536.574732 -175.232421875
-151658.633995 -211.092285156
-151780.693258 -239.208984375
-151902.752521 -257.861816406
-152024.811783 -266.023925781
-152146.871046 -263.462402344
-152268.930309 -250.7578125
-152390.989572 -229.252929688
-152513.048834 -200.927246094
-152635.108097 -168.220703125
-152757.16736 -133.802246094
-152879.226623 -100.329101562
-153001.285885 -70.2021484375
-153123.345148 -45.3540039062
-153245.404411 -27.078125
-153367.463674 -15.9296875
-153489.522937 -11.6953125
-153611.582199 -13.4438476562
-153733.641462 -19.6479492188
-153855.700725 -28.3637695312
-153977.759988 -37.4536132812
-154099.81925 -44.8237304688
-154221.878513 -48.658203125
-154343.937776 -47.6220703125
-154465.997039 -41.0083007812
-154588.056302 -28.8227539062
-154710.115564 -11.787109375
-154832.174827 8.72900390625
-154954.23409 30.8549804688
-155076.293353 52.4145507812
-155198.352615 71.1596679688
-155320.411878 85.0185546875
-155442.471141 92.3256835938
-155564.530404 92.0161132812
-155686.589666 83.7651367188
-155808.648929 68.041015625
-155930.708192 46.0966796875
-156052.767455 19.8623046875
-156174.826718 -8.220703125
-156296.88598 -35.4291992188
-156418.945243 -59.0131835938
-156541.004506 -76.4682617188
-156663.063769 -85.7822265625
-156785.123031 -85.6440429688
-156907.182294 -75.5849609375
-157029.241557 -56.0454101562
-157151.30082 -28.357421875
-157273.360083 5.3623046875
-157395.419345 42.3872070312
-157517.478608 79.6171875
-157639.537871 113.847167969
-157761.597134 142.051757812
-157883.656396 161.650878906
-158005.715659 170.734375
-158127.774922 168.23046875
-158249.834185 153.993164062
-158371.893447 128.812988281
-158493.95271 94.3447265625
-158616.011973 52.9565429688
-158738.071236 7.52587890625
-158860.130499 -38.8037109375
-158982.189761 -82.888671875
-159104.249024 -121.8359375
-159226.308287 -153.229492188
-159348.36755 -175.305664062
-159470.426812 -187.06640625
-159592.486075 -188.323730469
-159714.545338 -179.672851562
-159836.604601 -162.403320312
-159958.663864 -138.354980469
-160080.723126 -109.735839844
-160202.782389 -78.9252929688
-160324.841652 -48.271484375
-160446.900915 -19.9140625
-160568.960177 4.3671875
-160691.01944 23.2622070312
-160813.078703 35.9809570312
-160935.137966 42.2646484375
-161057.197228 42.3452148438
-161179.256491 36.8720703125
-161301.315754 26.8046875
-161423.375017 13.30078125
-161545.43428 -2.40478515625
-161667.493542 -19.1103515625
-161789.552805 -35.7319335938
-161911.612068 -51.373046875
-162033.671331 -65.3579101562
-162155.730593 -77.2431640625
-162277.789856 -86.8076171875
-162399.849119 -94.015625
-162521.908382 -98.984375
-162643.967645 -101.932617188
-162766.026907 -103.142089844
-162888.08617 -102.921875
-163010.145433 -101.588378906
-163132.204696 -99.4467773438
-163254.263958 -96.791015625
-163376.323221 -93.9052734375
-163498.382484 -91.0708007812
-163620.441747 -88.5639648438
-163742.501009 -86.6586914062
-163864.560272 -85.6108398438
-163986.619535 -85.6401367188
-164108.678798 -86.9008789062
-164230.738061 -89.451171875
-164352.797323 -93.21875
-164474.856586 -97.9750976562
-164596.915849 -103.320800781
-164718.975112 -108.685058594
-164841.034374 -113.352050781
-164963.093637 -116.497558594
-165085.1529 -117.255859375
-165207.212163 -114.794921875
-165329.271425 -108.407226562
-165451.330688 -97.5966796875
-165573.389951 -82.1586914062
-165695.449214 -62.2412109375
-165817.508477 -38.3813476562
-165939.567739 -11.5063476562
-166061.627002 17.099609375
-166183.686265 45.869140625
-166305.745528 73.05078125
-166427.80479 96.83984375
-166549.864053 115.520996094
-166671.923316 127.611816406
-166793.982579 132.000488281
-166916.041842 128.052734375
-167038.101104 115.6875
-167160.160367 95.4106445312
-167282.21963 68.296875
-167404.278893 35.9311523438
-167526.338155 0.29833984375
-167648.397418 -36.3564453125
-167770.456681 -71.6889648438
-167892.515944 -103.430664062
-168014.575206 -129.555664062
-168136.634469 -148.423828125
-168258.693732 -158.901367188
-168380.752995 -160.427734375
-168502.812258 -153.046386719
-168624.87152 -137.385253906
-168746.930783 -114.584472656
-168868.990046 -86.2041015625
-168991.049309 -54.0864257812
-169113.108571 -20.2182617188
-169235.167834 13.4145507812
-169357.227097 44.9663085938
-169479.28636 72.8374023438
-169601.345623 95.7646484375
-169723.404885 112.870605469
-169845.464148 123.681640625
-169967.523411 128.11328125
-170089.582674 126.427246094
-170211.641936 119.177246094
-170333.701199 107.132324219
-170455.760462 91.2060546875
-170577.819725 72.3881835938
-170699.878987 51.6860351562
-170821.93825 30.0771484375
-170943.997513 8.48388671875
-171066.056776 -12.2490234375
-171188.116039 -31.357421875
-171310.175301 -48.1645507812
-171432.234564 -62.078125
-171554.293827 -72.5961914062
-171676.35309 -79.3203125
-171798.412352 -81.9736328125
-171920.471615 -80.4248046875
-172042.530878 -74.7211914062
-172164.590141 -65.1103515625
-172286.649404 -52.0693359375
-172408.708666 -36.3061523438
-172530.767929 -18.7548828125
-172652.827192 -0.53955078125
-172774.886455 17.0756835938
-172896.945717 32.7709960938
-173019.00498 45.2578125
-173141.064243 53.3891601562
-173263.123506 56.2622070312
-173385.182768 53.31640625
-173507.242031 44.4086914062
-173629.301294 29.8588867188
-173751.360557 10.4565429688
-173873.41982 -12.5703125
-173995.479082 -37.6352539062
-174117.538345 -62.9013671875
-174239.597608 -86.4272460938
-174361.656871 -106.325683594
-174483.716133 -120.921386719
-174605.775396 -128.911621094
-174727.834659 -129.475097656
-174849.893922 -122.366699219
-174971.953185 -107.943359375
-175094.012447 -87.1455078125
-175216.07171 -61.4228515625
-175338.130973 -32.6123046875
-175460.190236 -2.77978515625
-175582.249498 25.9594726562
-175704.308761 51.62890625
-175826.368024 72.556640625
-175948.427287 87.521484375
-176070.486549 95.8466796875
-176192.545812 97.4443359375
-176314.605075 92.7983398438
-176436.664338 82.8911132812
-176558.723601 69.0854492188
-176680.782863 52.9624023438
-176802.842126 36.1469726562
-176924.901389 20.130859375
-177046.960652 6.1083984375
-177169.019914 -5.142578125
-177291.079177 -13.3374023438
-177413.13844 -18.7080078125
-177535.197703 -21.9526367188
-177657.256966 -24.1484375
-177779.316228 -26.6025390625
-177901.375491 -30.6884765625
-178023.434754 -37.66015625
-178145.494017 -48.48046875
-178267.553279 -63.6767578125
-178389.612542 -83.244140625
-178511.671805 -106.602539062
-178633.731068 -132.619140625
-178755.79033 -159.694335938
-178877.849593 -185.8984375
-178999.908856 -209.155761719
-179121.968119 -227.44921875
-179244.027382 -239.025878906
-179366.086644 -242.589355469
-179488.145907 -237.441894531
-179610.20517 -223.583984375
-179732.264433 -201.739257812
-179854.323695 -173.310546875
-179976.382958 -140.269042969
-180098.442221 -104.989257812
-180220.501484 -70.0375976562
-180342.560747 -37.9423828125
-180464.620009 -10.970703125
-180586.679272 9.07861328125
-180708.738535 21.0336914062
-180830.797798 24.4438476562
-180952.85706 19.61328125
-181074.916323 7.5517578125
-181196.975586 -10.1323242188
-181319.034849 -31.404296875
-181441.094111 -54.0009765625
-181563.153374 -75.6611328125
-181685.212637 -94.3374023438
-181807.2719 -108.38671875
-181929.331163 -116.716308594
-182051.390425 -118.864746094
-182173.449688 -115.020019531
-182295.508951 -105.966308594
-182417.568214 -92.9731445312
-182539.627476 -77.6342773438
-182661.686739 -61.6762695312
-182783.746002 -46.7646484375
-182905.805265 -34.3120117188
-183027.864528 -25.3256835938
-183149.92379 -20.3051757812
-183271.983053 -19.1958007812
-183394.042316 -21.4072265625
-183516.101579 -25.8935546875
-183638.160841 -31.2817382812
-183760.220104 -36.0463867188
-183882.279367 -38.6884765625
-184004.33863 -37.9252929688
-184126.397892 -32.845703125
-184248.457155 -23.0346679688
-184370.516418 -8.63623046875
-184492.575681 9.64013671875
-184614.634944 30.5815429688
-184736.694206 52.5805664062
-184858.753469 73.794921875
-184980.812732 92.3403320312
-185102.871995 106.474121094
-185224.931257 114.786621094
-185346.99052 116.348632812
-185469.049783 110.812988281
-185591.109046 98.4599609375
-185713.168309 80.1831054688
-185835.227571 57.4057617188
-185957.286834 31.9506835938
-186079.346097 5.87060546875
-186201.40536 -18.7426757812
-186323.464622 -39.9575195312
-186445.523885 -56.1733398438
-186567.583148 -66.2651367188
-186689.642411 -69.6723632812
-186811.701673 -66.4370117188
-186933.760936 -57.1782226562
-187055.820199 -43.0083007812
-187177.879462 -25.412109375
-187299.938725 -6.08203125
-187421.997987 13.2514648438
-187544.05725 30.9926757812
-187666.116513 45.8266601562
-187788.175776 56.8334960938
-187910.235038 63.5576171875
-188032.294301 66.0205078125
-188154.353564 64.6826171875
-188276.412827 60.3666992188
-188398.47209 54.1333007812
-188520.531352 47.1513671875
-188642.590615 40.544921875
-188764.649878 35.271484375
-188886.709141 32.0102539062
-189008.768403 31.09375
-189130.827666 32.4858398438
-189252.886929 35.80078125
-189374.946192 40.36328125
-189497.005454 45.3110351562
-189619.064717 49.7080078125
-189741.12398 52.6743164062
-189863.183243 53.505859375
-189985.242506 51.7666015625
-190107.301768 47.3618164062
-190229.361031 40.5556640625
-190351.420294 31.9541015625
-190473.479557 22.4453125
-190595.538819 13.0986328125
-190717.598082 5.0498046875
-190839.657345 -0.63916015625
-190961.716608 -3.10498046875
-191083.775871 -1.7919921875
-191205.835133 3.46044921875
-191327.894396 12.3833007812
-191449.953659 24.2783203125
-191572.012922 38.0659179688
-191694.072184 52.3818359375
-191816.131447 65.6923828125
-191938.19071 76.4409179688
-192060.249973 83.2001953125
-192182.309235 84.8056640625
-192304.368498 80.4790039062
-192426.427761 69.91015625
-192548.487024 53.2983398438
-192670.546287 31.34765625
-192792.605549 5.2197265625
-192914.664812 -23.5556640625
-193036.724075 -53.2055664062
-193158.783338 -81.8471679688
-193280.8426 -107.639160156
-193402.901863 -128.918945312
-193524.961126 -144.321777344
-193647.020389 -152.874511719
-193769.079652 -154.048828125
-193891.138914 -147.782714844
-194013.198177 -134.455566406
-194135.25744 -114.838867188
-194257.316703 -90.0190429688
-194379.375965 -61.3032226562
-194501.435228 -30.115234375
-194623.494491 2.09423828125
-194745.553754 33.9423828125
-194867.613016 64.1728515625
-194989.672279 91.70703125
-195111.731542 115.667480469
-195233.790805 135.386230469
-195355.850068 150.387207031
-195477.90933 160.375
-195599.968593 165.200683594
-195722.027856 164.847167969
-195844.087119 159.406738281
-195966.146381 149.077148438
-196088.205644 134.162597656
-196210.264907 115.082519531
-196332.32417 92.3896484375
-196454.383433 66.7797851562
-196576.442695 39.103515625
-196698.501958 10.3618164062
-196820.561221 -18.3134765625
-196942.620484 -45.697265625
-197064.679746 -70.5244140625
-197186.739009 -91.5649414062
-197308.798272 -107.705566406
-197430.857535 -118.038085938
-197552.916797 -121.940429688
-197674.97606 -119.150390625
-197797.035323 -109.810546875
-197919.094586 -94.486328125
-198041.153849 -74.15234375
-198163.213111 -50.1416015625
-198285.272374 -24.0629882812
-198407.331637 2.3173828125
-198529.3909 27.2006835938
-198651.450162 48.900390625
-198773.509425 65.9775390625
-198895.568688 77.3603515625
-199017.627951 82.4389648438
-199139.687214 81.1171875
-199261.746476 73.8232421875
-199383.805739 61.4765625
-199505.865002 45.4067382812
-199627.924265 27.2358398438
-199749.983527 8.73681640625
-199872.04279 -8.33056640625
-199994.102053 -22.3754882812
-200116.161316 -32.125
-200238.220578 -36.73828125
-200360.279841 -35.892578125
-200482.339104 -29.8071289062
-200604.398367 -19.2338867188
-200726.45763 -5.38720703125
-200848.516892 10.166015625
-200970.576155 25.6416015625
-201092.635418 39.2065429688
-201214.694681 49.1430664062
-201336.753943 54.0053710938
-201458.813206 52.7573242188
-201580.872469 44.8671875
-201702.931732 30.3603515625
-201824.990995 9.82763671875
-201947.050257 -15.623046875
-202069.10952 -44.4541015625
-202191.168783 -74.8247070312
-202313.228046 -104.741699219
-202435.287308 -132.222167969
-202557.346571 -155.451660156
-202679.405834 -172.930664062
-202801.465097 -183.586425781
-202923.524359 -186.853515625
-203045.583622 -182.706542969
-203167.642885 -171.650878906
-203289.702148 -154.669921875
-203411.761411 -133.135253906
-203533.820673 -108.69140625
-203655.879936 -83.1186523438
-203777.939199 -58.1962890625
-203899.998462 -35.5620117188
-204022.057724 -16.607421875
-204144.116987 -2.3759765625
-204266.17625 6.49169921875
-204388.235513 9.78173828125
-204510.294776 7.69921875
-204632.354038 0.82470703125
-204754.413301 -9.95263671875
-204876.472564 -23.5234375
-204998.531827 -38.6557617188
-205120.591089 -54.0922851562
-205242.650352 -68.6499023438
-205364.709615 -81.298828125
-205486.768878 -91.2294921875
-205608.82814 -97.8911132812
-205730.887403 -101.013671875
-205852.946666 -100.606933594
-205975.005929 -96.9375
-206097.065192 -90.4887695312
-206219.124454 -81.9140625
-206341.183717 -71.9755859375
-206463.24298 -61.4853515625
-206585.302243 -51.2490234375
-206707.361505 -42.01171875
-206829.420768 -34.416015625
-206951.480031 -28.9672851562
-207073.539294 -26.0131835938
-207195.598557 -25.73046875
-207317.657819 -28.1245117188
-207439.717082 -33.0415039062
-207561.776345 -40.1821289062
-207683.835608 -49.1245117188
-207805.89487 -59.3544921875
-207927.954133 -70.2958984375
-208050.013396 -81.3413085938
-208172.072659 -91.8876953125
-208294.131921 -101.365722656
-208416.191184 -109.270996094
-208538.250447 -115.187988281
-208660.30971 -118.810058594
-208782.368973 -119.954589844
-208904.428235 -118.5703125
-209026.487498 -114.732910156
-209148.546761 -108.642089844
-209270.606024 -100.599121094
-209392.665286 -90.98828125
-209514.724549 -80.2412109375
-209636.783812 -68.8110351562
-209758.843075 -57.1293945312
-209880.902338 -45.5791015625
-210002.9616 -34.4633789062
-210125.020863 -23.9838867188
-210247.080126 -14.2265625
-210369.139389 -5.15966796875
-210491.198651 3.353515625
-210613.257914 11.5380859375
-210735.317177 19.673828125
-210857.37644 28.0556640625
-210979.435702 36.9536132812
-211101.494965 46.5688476562
-211223.554228 56.9926757812
-211345.613491 68.1787109375
-211467.672754 79.921875
-211589.732016 91.8569335938
-211711.791279 103.467773438
-211833.850542 114.120605469
-211955.909805 123.10546875
-212077.969067 129.693847656
-212200.02833 133.205566406
-212322.087593 133.0703125
-212444.146856 128.8984375
-212566.206118 120.529296875
-212688.265381 108.075195312
-212810.324644 91.9350585938
-212932.383907 72.7939453125
-213054.44317 51.5952148438
-213176.502432 29.4829101562
-213298.561695 7.7353515625
-213420.620958 -12.3286132812
-213542.680221 -29.4482421875
-213664.739483 -42.51953125
-213786.798746 -50.6904296875
-213908.858009 -53.4428710938
-214030.917272 -50.6450195312
-214152.976535 -42.5883789062
-214275.035797 -29.9794921875
-214397.09506 -13.9086914062
-214519.154323 4.2158203125
-214641.213586 22.765625
-214763.272848 40.0048828125
-214885.332111 54.2202148438
-215007.391374 63.8530273438
-215129.450637 67.6215820312
-215251.509899 64.6313476562
-215373.569162 54.4536132812
-215495.628425 37.1704101562
-215617.687688 13.388671875
-215739.746951 -15.7973632812
-215861.806213 -48.8745117188
-215983.865476 -84.0131835938
-216105.924739 -119.196289062
-216227.984002 -152.369628906
-216350.043264 -181.585449219
-216472.102527 -205.151855469
-216594.16179 -221.752929688
-216716.221053 -230.545410156
-216838.280316 -231.218261719
-216960.339578 -224.005859375
-217082.398841 -209.663574219
-217204.458104 -189.397460938
-217326.517367 -164.766601562
-217448.576629 -137.548828125
-217570.635892 -109.598144531
-217692.695155 -82.6987304688
-217814.754418 -58.4272460938
-217936.81368 -38.0366210938
-218058.872943 -22.3740234375
-218180.932206 -11.83203125
-218302.991469 -6.349609375
-218425.050732 -5.44580078125
-218547.109994 -8.296875
-218669.169257 -13.8393554688
-218791.22852 -20.8940429688
-218913.287783 -28.294921875
-219035.347045 -35.0122070312
-219157.406308 -40.2573242188
-219279.465571 -43.5537109375
-219401.524834 -44.783203125
-219523.584097 -44.1748046875
-219645.643359 -42.2666015625
-219767.702622 -39.826171875
-219889.761885 -37.7451171875
-220011.821148 -36.9140625
-220133.88041 -38.099609375
-220255.939673 -41.8266601562
-220377.998936 -48.2880859375
-220500.058199 -57.2856445312
-220622.117461 -68.2177734375
-220744.176724 -80.1069335938
-220866.235987 -91.6782226562
-220988.29525 -101.469238281
-221110.354513 -107.973632812
-221232.413775 -109.795898438
-221354.473038 -105.811035156
-221476.532301 -95.2998046875
-221598.591564 -78.0590820312
-221720.650826 -54.4638671875
-221842.710089 -25.48046875
-221964.769352 7.3798828125
-222086.828615 42.1606445312
-222208.887878 76.6025390625
-222330.94714 108.327148438
-222453.006403 135.031738281
-222575.065666 154.692382812
-222697.124929 165.7421875
-222819.184191 167.216796875
-222941.243454 158.84765625
-223063.302717 141.098632812
-223185.36198 115.130371094
-223307.421242 82.7109375
-223429.480505 46.0678710938
-223551.539768 7.69140625
-223673.599031 -29.8686523438
-223795.658294 -64.2314453125
-223917.717556 -93.3774414062
-224039.776819 -115.814941406
-224161.836082 -130.696777344
-224283.895345 -137.865234375
-224405.954607 -137.835449219
-224528.01387 -131.715332031
-224650.073133 -121.065917969
-224772.132396 -107.717285156
-224894.191659 -93.5668945312
-225016.250921 -80.3725585938
-225138.310184 -69.5639648438
-225260.369447 -62.0922851562
-225382.42871 -58.3364257812
-225504.487972 -58.0712890625
-225626.547235 -60.5087890625
-225748.606498 -64.3935546875
-225870.665761 -68.1611328125
-225992.725023 -70.1323242188
-226114.784286 -68.7163085938
-226236.843549 -62.6240234375
-226358.902812 -51.0356445312
-226480.962075 -33.7348632812
-226603.021337 -11.1767578125
-226725.0806 15.5190429688
-226847.139863 44.6459960938
-226969.199126 74.0493164062
-227091.258388 101.323242188
-227213.317651 124.04296875
-227335.376914 140.005859375
-227457.436177 147.457519531
-227579.49544 145.286621094
-227701.554702 133.158203125
-227823.613965 111.576660156
-227945.673228 81.8696289062
-228067.732491 46.091796875
-228189.791753 6.85546875
-228311.851016 -32.8896484375
-228433.910279 -70.1186523438
-228555.969542 -101.99609375
-228678.028804 -126.135253906
-228800.088067 -140.801269531
-228922.14733 -145.0703125
-229044.206593 -138.900878906
-229166.265856 -123.125
-229288.325118 -99.357421875
-229410.384381 -69.8349609375
-229532.443644 -37.1928710938
-229654.502907 -4.21142578125
-229776.562169 26.4462890625
-229898.621432 52.486328125
-230020.680695 72.1840820312
-230142.739958 84.5336914062
-230264.799221 89.3212890625
-230386.858483 87.1123046875
-230508.917746 79.1704101562
-230630.977009 67.2983398438
-230753.036272 53.6416015625
-230875.095534 40.4487304688
-230997.154797 29.8413085938
-231119.21406 23.591796875
-231241.273323 22.951171875
-231363.332585 28.5346679688
-231485.391848 40.2709960938
-231607.451111 57.4326171875
-231729.510374 78.7275390625
-231851.569637 102.448730469
-231973.628899 126.665527344
-232095.688162 149.426757812
-232217.747425 168.9609375
-232339.806688 183.854492188
-232461.86595 193.174804688
-232583.925213 196.545898438
-232705.984476 194.150878906
-232828.043739 186.681152344
-232950.103002 175.223632812
-233072.162264 161.107421875
-233194.221527 145.734863281
-233316.28079 130.40625
-233438.340053 116.162597656
-233560.399315 103.672851562
-233682.458578 93.1655273438
-233804.517841 84.4194335938
-233926.577104 76.8193359375
-234048.636366 69.45703125
-234170.695629 61.2763671875
-234292.754892 51.2392578125
-234414.814155 38.49609375
-234536.873418 22.5302734375
-234658.93268 3.27197265625
-234780.991943 -18.8408203125
-234903.051206 -42.8715820312
-235025.110469 -67.4462890625
-235147.169731 -90.87890625
-235269.228994 -111.341308594
-235391.288257 -127.060058594
-235513.34752 -136.520019531
-235635.406783 -138.645507812
-235757.466045 -132.950195312
-235879.525308 -119.626464844
-236001.584571 -99.5625
-236123.643834 -74.2924804688
-236245.703096 -45.87109375
-236367.762359 -16.6884765625
-236489.821622 10.7534179688
-236611.880885 34.0869140625
-236733.940147 51.314453125
-236855.99941 61.0185546875
-236978.058673 62.5102539062
-237100.117936 55.9125976562
-237222.177199 42.1572265625
-237344.236461 22.9028320312
-237466.295724 0.3681640625
-237588.354987 -22.8813476562
-237710.41425 -44.201171875
-237832.473512 -61.1342773438
-237954.532775 -71.6762695312
-238076.592038 -74.4829101562
-238198.651301 -69.0244140625
-238320.710564 -55.6518554688
-238442.769826 -35.5766601562
-238564.829089 -10.7602539062
-238686.888352 16.2744140625
-238808.947615 42.6909179688
-238931.006877 65.6206054688
-239053.06614 82.4497070312
-239175.125403 91.08984375
-239297.184666 90.1870117188
-239419.243928 79.2666015625
-239541.303191 58.7885742188
-239663.362454 30.1079101562
-239785.421717 -4.6513671875
-239907.48098 -42.8051757812
-240029.540242 -81.3608398438
-240151.599505 -117.312988281
-240273.658768 -147.930175781
-240395.718031 -171.014160156
-240517.777293 -185.104980469
-240639.836556 -189.606445312
-240761.895819 -184.827636719
-240883.955082 -171.929199219
-241006.014345 -152.790039062
-241128.073607 -129.794921875
-241250.13287 -105.583496094
-241372.192133 -82.7719726562
-241494.251396 -63.685546875
-241616.310658 -50.1264648438
-241738.369921 -43.1982421875
-241860.429184 -43.2109375
-241982.488447 -49.6694335938
-242104.547709 -61.3466796875
-242226.606972 -76.43359375
-242348.666235 -92.7495117188
-242470.725498 -107.989746094
-242592.784761 -119.975097656
-242714.844023 -126.893554688
-242836.903286 -127.493652344
-242958.962549 -121.212890625
-243081.021812 -108.232421875
-243203.081074 -89.4506835938
-243325.140337 -66.376953125
-243447.1996 -40.9594726562
-243569.258863 -15.3715820312
-243691.318126 8.23046875
-243813.377388 27.943359375
-243935.436651 42.3188476562
-244057.495914 50.5219726562
-244179.555177 52.4174804688
-244301.614439 48.5786132812
-244423.673702 40.2197265625
-244545.732965 29.0581054688
-244667.792228 17.1235351562
-244789.85149 6.529296875
-244911.910753 -0.76025390625
-245033.970016 -3.15234375
-245156.029279 0.39794921875
-245278.088542 10.265625
-245400.147804 26.10546875
-245522.207067 46.8793945312
-245644.26633 70.95703125
-245766.325593 96.2807617188
-245888.384855 120.572753906
-246010.444118 141.565429688
-246132.503381 157.237304688
-246254.562644 166.015136719
-246376.621907 166.932617188
-246498.681169 159.734375
-246620.740432 144.895019531
-246742.799695 123.575683594
-246864.858958 97.5092773438
-246986.91822 68.8276367188
-247108.977483 39.8569335938
-247231.036746 12.8959960938
-247353.096009 -9.998046875
-247475.155271 -27.197265625
-247597.214534 -37.6342773438
-247719.273797 -40.8862304688
-247841.33306 -37.1826171875
-247963.392323 -27.3544921875
-248085.451585 -12.7216796875
-248207.510848 5.05517578125
-248329.570111 24.1625976562
-248451.629374 42.8100585938
-248573.688636 59.4091796875
-248695.747899 72.7094726562
-248817.807162 81.896484375
-248939.866425 86.634765625
-249061.925688 87.0546875
-249183.98495 83.6904296875
-249306.044213 77.376953125
-249428.103476 69.12109375
-249550.162739 59.9560546875
-249672.222001 50.8154296875
-249794.281264 42.412109375
-249916.340527 35.1674804688
-250038.39979 29.1743164062
-250160.459052 24.2075195312
-250282.518315 19.7797851562
-250404.577578 15.2294921875
-250526.636841 9.83154296875
-250648.696104 2.9169921875
-250770.755366 -6.01123046875
-250892.814629 -17.1904296875
-251014.873892 -30.5356445312
-251136.933155 -45.6259765625
-251258.992417 -61.7260742188
-251381.05168 -77.8549804688
-251503.110943 -92.8837890625
-251625.170206 -105.66015625
-251747.229469 -115.133789062
-251869.288731 -120.481933594
-251991.347994 -121.208496094
-252113.407257 -117.209960938
-252235.46652 -108.800292969
-252357.525782 -96.6918945312
-252479.585045 -81.9301757812
-252601.644308 -65.7905273438
-252723.703571 -49.6538085938
-252845.762833 -34.8671875
-252967.822096 -22.607421875
-253089.881359 -13.7631835938
-253211.940622 -8.849609375
-253333.999885 -7.96533203125
-253456.059147 -10.7890625
-253578.11841 -16.626953125
-253700.177673 -24.5024414062
-253822.236936 -33.2651367188
-253944.296198 -41.73046875
-254066.355461 -48.8125
-254188.414724 -53.6430664062
-254310.473987 -55.6704101562
-254432.53325 -54.71484375
-254554.592512 -50.9819335938
-254676.651775 -45.0302734375
-254798.711038 -37.69921875
-254920.770301 -30.0029296875
-255042.829563 -23.005859375
-255164.888826 -17.6899414062
-255286.948089 -14.8330078125
-255409.007352 -14.9106445312
-255531.066614 -18.0327148438
-255653.125877 -23.9228515625
-255775.18514 -31.9443359375
-255897.244403 -41.1655273438
-256019.303666 -50.4609375
-256141.362928 -58.6401367188
-256263.422191 -64.580078125
-256385.481454 -67.3559570312
-256507.540717 -66.3481445312
-256629.599979 -61.3193359375
-256751.659242 -52.4467773438
-256873.718505 -40.3115234375
-256995.777768 -25.841796875
-257117.837031 -10.2172851562
-257239.896293 5.25439453125
-257361.955556 19.2739257812
-257484.014819 30.6831054688
-257606.074082 38.5913085938
-257728.133344 42.4594726562
-257850.192607 42.1533203125
-257972.25187 37.9501953125
-258094.311133 30.4951171875
-258216.370395 20.7255859375
-258338.429658 9.75634765625
-258460.488921 -1.24609375
-258582.548184 -11.19921875
-258704.607447 -19.2197265625
-258826.666709 -24.7197265625
-258948.725972 -27.4599609375
-259070.785235 -27.5610351562
-259192.844498 -25.4716796875
-259314.90376 -21.8891601562
-259436.963023 -17.6586914062
-259559.022286 -13.6376953125
-259681.081549 -10.572265625
-259803.140811 -8.9736328125
-259925.200074 -9.029296875
-260047.259337 -10.5502929688
-260169.3186 -12.9702148438
-260291.377863 -15.3842773438
-260413.437125 -16.6499023438
-260535.496388 -15.509765625
-260657.555651 -10.751953125
-260779.614914 -1.3671875
-260901.674176 13.2958984375
-261023.733439 33.4140625
-261145.792702 58.6098632812
-261267.851965 87.9272460938
-261389.911228 119.873046875
-261511.97049 152.512695312
-261634.029753 183.623535156
-261756.089016 210.879882812
-261878.148279 232.064941406
-262000.207541 245.282226562
-262122.266804 249.143066406
-262244.326067 242.91796875
-262366.38533 226.625976562
-262488.444592 201.060058594
-262610.503855 167.744140625
-262732.563118 128.810546875
-262854.622381 86.8315429688
-262976.681644 44.599609375
-263098.740906 4.88623046875
-263220.800169 -29.7934570312
-263342.859432 -57.3999023438
-263464.918695 -76.5390625
-263586.977957 -86.5727539062
-263709.03722 -87.6640625
-263831.096483 -80.734375
-263953.155746 -67.3623046875
-264075.215009 -49.6166992188
-264197.274271 -29.8471679688
-264319.333534 -10.4516601562
-264441.392797 6.35693359375
-264563.45206 18.759765625
-264685.511322 25.4936523438
-264807.570585 25.9658203125
-264929.629848 20.2875976562
-265051.689111 9.244140625
-265173.748373 -5.8017578125
-265295.807636 -23.0673828125
-265417.866899 -40.5375976562
-265539.926162 -56.1811523438
-265661.985425 -68.1577148438
-265784.044687 -75.0029296875
-265906.10395 -75.7744140625
-266028.163213 -70.1430664062
-266150.222476 -58.4184570312
-266272.281738 -41.51171875
-266394.341001 -20.8413085938
-266516.400264 1.80615234375
-266638.459527 24.4614257812
-266760.51879 45.1469726562
-266882.578052 62.0747070312
-267004.637315 73.80078125
-267126.696578 79.3505859375
-267248.755841 78.2958984375
-267370.815103 70.7744140625
-267492.874366 57.4580078125
-267614.933629 39.47265625
-267736.992892 18.2827148438
-267859.052154 -4.45361328125
-267981.111417 -27.0356445312
-268103.17068 -47.8618164062
-268225.229943 -65.5556640625
-268347.289206 -79.0610351562
-268469.348468 -87.6958007812
-268591.407731 -91.1708984375
-268713.466994 -89.5673828125
-268835.526257 -83.2841796875
-268957.585519 -72.9638671875
-269079.644782 -59.4052734375
-269201.704045 -43.4799804688
-269323.763308 -26.0541992188
-269445.822571 -7.93359375
-269567.881833 10.171875
-269689.941096 27.658203125
-269812.000359 44.0122070312
-269934.059622 58.787109375
-270056.118884 71.5625
-270178.178147 81.908203125
-270300.23741 89.3618164062
-270422.296673 93.4140625
-270544.355935 93.5268554688
-270666.415198 89.1665039062
-270788.474461 79.8666992188
-270910.533724 65.3037109375
-271032.592987 45.375
-271154.652249 20.2861328125
-271276.711512 -9.39306640625
-271398.770775 -42.6865234375
-271520.830038 -78.2094726562
-271642.8893 -114.211425781
-271764.948563 -148.658691406
-271887.007826 -179.355957031
-272009.067089 -204.10546875
-272131.126352 -220.879882812
-272253.185614 -228.001464844
-272375.244877 -224.314453125
-272497.30414 -209.319335938
-272619.363403 -183.267578125
-272741.422665 -147.1953125
-272863.481928 -102.901367188
-272985.541191 -52.845703125
-273107.600454 -0.001953125
-273229.659716 52.3515625
-273351.718979 100.871582031
-273473.778242 142.399414062
-273595.837505 174.214355469
-273717.896768 194.247558594
-273839.95603 201.257324219
-273962.015293 194.935546875
-274084.074556 175.939453125
-274206.133819 145.848632812
-274328.193081 107.045410156
-274450.252344 62.5278320312
-274572.311607 15.6772460938
-274694.37087 -30.0112304688
-274816.430133 -71.203125
-274938.489395 -104.9765625
-275060.548658 -129.051757812
-275182.607921 -141.954101562
-275304.667184 -143.110351562
-275426.726446 -132.878417969
-275548.785709 -112.48828125
-275670.844972 -83.9252929688
-275792.904235 -49.7451171875
-275914.963497 -12.8603515625
-276037.02276 23.7104492188
-276159.082023 57.080078125
-276281.141286 84.71484375
-276403.200549 104.624023438
-276525.259811 115.493164062
-276647.319074 116.759277344
-276769.378337 108.622558594
-276891.4376 91.9956054688
-277013.496862 68.4033203125
-277135.556125 39.8364257812
-277257.615388 8.5751953125
-277379.674651 -22.9916992188
-277501.733914 -52.5576171875
-277623.793176 -78.0532226562
-277745.852439 -97.7895507812
-277867.911702 -110.556152344
-277989.970965 -115.673339844
-278112.030227 -113.010742188
-278234.08949 -102.959472656
-278356.148753 -86.369140625
-278478.208016 -64.4663085938
-278600.267278 -38.748046875
-278722.326541 -10.8725585938
-278844.385804 17.4526367188
-278966.445067 44.5732421875
-279088.50433 68.9736328125
-279210.563592 89.3549804688
-279332.622855 104.680664062
-279454.682118 114.219726562
-279576.741381 117.555175781
-279698.800643 114.592285156
-279820.859906 105.544921875
-279942.919169 90.9130859375
-280064.978432 71.4526367188
-280187.037695 48.1352539062
-280309.096957 22.103515625
-280431.15622 -5.37890625
-280553.215483 -32.9892578125
-280675.274746 -59.4052734375
-280797.334008 -83.3681640625
-280919.393271 -103.75390625
-281041.452534 -119.635742188
-281163.511797 -130.340332031
-281285.571059 -135.498535156
-281407.630322 -135.076660156
-281529.689585 -129.391601562
-281651.748848 -119.098144531
-281773.808111 -105.160644531
-281895.867373 -88.7915039062
-282017.926636 -71.3740234375
-282139.985899 -54.3662109375
-282262.045162 -39.1904296875
-282384.104424 -27.12890625
-282506.163687 -19.2158203125
-282628.22295 -16.1547851562
-282750.282213 -18.251953125
-282872.341476 -25.3876953125
-282994.400738 -37.0209960938
-283116.460001 -52.2270507812
-283238.519264 -69.7724609375
-283360.578527 -88.2182617188
-283482.637789 -106.043457031
-283604.697052 -121.77734375
-283726.756315 -134.126953125
-283848.815578 -142.092773438
-283970.87484 -145.05859375
-284092.934103 -142.844726562
-284214.993366 -135.719726562
-284337.052629 -124.372558594
-284459.111892 -109.844726562
-284581.171154 -93.4248046875
-284703.230417 -76.525390625
-284825.28968 -60.5375976562
-284947.348943 -46.7006835938
-285069.408205 -35.9775390625
-285191.467468 -28.9604492188
-285313.526731 -25.8159179688
-285435.585994 -26.2734375
-285557.645257 -29.6557617188
-285679.704519 -34.9555664062
-285801.763782 -40.9453125
-285923.823045 -46.3120117188
-286045.882308 -49.8012695312
-286167.94157 -50.359375
-286290.000833 -47.2504882812
-286412.060096 -40.1513671875
-286534.119359 -29.193359375
-286656.178621 -14.9663085938
-286778.237884 1.529296875
-286900.297147 18.9809570312
-287022.35641 35.8837890625
-287144.415673 50.6943359375
-287266.474935 61.990234375
-287388.534198 68.6157226562
-287510.593461 69.8115234375
-287632.652724 65.2993164062
-287754.711986 55.322265625
-287876.771249 40.6381835938
-287998.830512 22.4506835938
-288120.889775 2.30078125
-288242.949038 -18.0766601562
-288365.0083 -36.9267578125
-288487.067563 -52.6430664062
-288609.126826 -63.9301757812
-288731.186089 -69.9370117188
-288853.245351 -70.3466796875
-288975.304614 -65.4130859375
-289097.363877 -55.9423828125
-289219.42314 -43.2158203125
-289341.482402 -28.8627929688
-289463.541665 -14.7006835938
-289585.600928 -2.54638671875
-289707.660191 5.97119140625
-289829.719454 9.5859375
-289951.778716 7.53662109375
-290073.837979 -0.337890625
-290195.897242 -13.5678710938
-290317.956505 -31.0717773438
-290440.015767 -51.2475585938
-290562.07503 -72.1162109375
-290684.134293 -91.5009765625
-290806.193556 -107.235839844
-290928.252819 -117.381835938
-291050.312081 -120.416503906
-291172.371344 -115.401855469
-291294.430607 -102.091796875
-291416.48987 -80.9838867188
-291538.549132 -53.2983398438
-291660.608395 -20.8911132812
-291782.667658 13.8940429688
-291904.726921 48.4204101562
-292026.786183 79.9858398438
-292148.845446 106.05859375
-292270.904709 124.505371094
-292392.963972 133.786132812
-292515.023235 133.098632812
-292637.082497 122.463867188
-292759.14176 102.733886719
-292881.201023 75.5356445312
-293003.260286 43.1396484375
-293125.319548 8.275390625
-293247.378811 -26.09375
-293369.438074 -57.0205078125
-293491.497337 -81.8208007812
-293613.5566 -98.3002929688
-293735.615862 -104.944335938
-293857.675125 -101.045898438
-293979.734388 -86.771484375
-294101.793651 -63.1538085938
-294223.852913 -32.0083007812
-294345.912176 4.20458984375
-294467.971439 42.5795898438
-294590.030702 79.99609375
-294712.089964 113.36328125
-294834.149227 139.866210938
-294956.20849 157.185058594
-295078.267753 163.676757812
-295200.327016 158.497070312
-295322.386278 141.666503906
-295444.445541 114.063964844
-295566.504804 77.357421875
-295688.564067 33.8754882812
-295810.623329 -13.568359375
-295932.682592 -61.8891601562
-296054.741855 -107.950683594
-296176.801118 -148.794433594
-296298.860381 -181.848632812
-296420.919643 -205.102539062
-296542.978906 -217.237792969
-296665.038169 -217.707519531
-296787.097432 -206.758789062
-296909.156694 -185.396484375
-297031.215957 -155.295410156
-297153.27522 -118.667480469
-297275.334483 -78.0961914062
-297397.393745 -36.3442382812
-297519.453008 3.84033203125
-297641.512271 39.9145507812
-297763.571534 69.7119140625
-297885.630797 91.5844726562
-298007.690059 104.501953125
-298129.749322 108.108398438
-298251.808585 102.728515625
-298373.867848 89.3286132812
-298495.92711 69.431640625
-298617.986373 44.9907226562
-298740.045636 18.2446289062
-298862.104899 -8.4560546875
-298984.164162 -32.822265625
-299106.223424 -52.7958984375
-299228.282687 -66.69921875
-299350.34195 -73.3569335938
-299472.401213 -72.1821289062
-299594.460475 -63.2153320312
-299716.519738 -47.12109375
-299838.579001 -25.134765625
-299960.638264 1.03173828125
-300082.697526 29.3237304688
-300204.756789 57.4975585938
-300326.816052 83.298828125
-300448.875315 104.635253906
-300570.934578 119.744628906
-300692.99384 127.336425781
-300815.053103 126.696289062
-300937.112366 117.750488281
-301059.171629 101.076660156
-301181.230891 77.8647460938
-301303.290154 49.830078125
-301425.349417 19.078125
-301547.40868 -12.0576171875
-301669.467943 -41.2055664062
-301791.527205 -66.142578125
-301913.586468 -84.978515625
-302035.645731 -96.3115234375
-302157.704994 -99.34375
-302279.764256 -93.9506835938
-302401.823519 -80.6909179688
-302523.882782 -60.7626953125
-302645.942045 -35.9008789062
-302768.001307 -8.23193359375
-302890.06057 19.9047851562
-303012.119833 46.1665039062
-303134.179096 68.3969726562
-303256.238359 84.822265625
-303378.297621 94.2021484375
-303500.356884 95.9345703125
-303622.416147 90.1142578125
-303744.47541 77.5131835938
-303866.534672 59.517578125
-303988.593935 37.9970703125
-304110.653198 15.13671875
-304232.712461 -6.7626953125
-304354.771724 -25.4951171875
-304476.830986 -39.1528320312
-304598.890249 -46.2973632812
-304720.949512 -46.0986328125
-304843.008775 -38.408203125
-304965.068037 -23.7768554688
-305087.1273 -3.4072265625
-305209.186563 20.955078125
-305331.245826 47.1821289062
-305453.305088 72.9506835938
-305575.364351 95.95703125
-305697.423614 114.121582031
-305819.482877 125.78125
-305941.54214 129.83203125
-306063.601402 125.827636719
-306185.660665 114.011230469
-306307.719928 95.2919921875
-306429.779191 71.1499023438
-306551.838453 43.4956054688
-306673.897716 14.4907226562
-306795.956979 -13.6538085938
-306918.016242 -38.87890625
-307040.075504 -59.4643554688
-307162.134767 -74.177734375
-307284.19403 -82.376953125
-307406.253293 -84.0551757812
-307528.312556 -79.82421875
-307650.371818 -70.8364257812
-307772.431081 -58.6616210938
-307894.490344 -45.1225585938
-308016.549607 -32.1123046875
-308138.608869 -21.40234375
-308260.668132 -14.4741210938
-308382.727395 -12.3784179688
-308504.786658 -15.6352539062
-308626.845921 -24.1948242188
-308748.905183 -37.4516601562
-308870.964446 -54.3071289062
-308993.023709 -73.2900390625
-309115.082972 -92.6987304688
-309237.142234 -110.771972656
-309359.201497 -125.856445312
-309481.26076 -136.562011719
-309603.320023 -141.885742188
-309725.379285 -141.300292969
-309847.438548 -134.786132812
-309969.497811 -122.826171875
-310091.557074 -106.3359375
-310213.616337 -86.5712890625
-310335.675599 -64.9951171875
-310457.734862 -43.1391601562
-310579.794125 -22.4565429688
-310701.853388 -4.19580078125
-310823.91265 10.6987304688
-310945.971913 21.6577148438
-311068.031176 28.5029296875
-311190.090439 31.4404296875
-311312.149702 30.9956054688
-311434.208964 27.9384765625
-311556.268227 23.1733398438
-311678.32749 17.6333007812
-311800.386753 12.1733398438
-311922.446015 7.48583984375
-312044.505278 4.0380859375
-312166.564541 2.046875
-312288.623804 1.4814453125
-312410.683066 2.1025390625
-312532.742329 3.5263671875
-312654.801592 5.30419921875
-312776.860855 7.00830078125
-312898.920118 8.31494140625
-313020.97938 9.06591796875
-313143.038643 9.314453125
-313265.097906 9.330078125
-313387.157169 9.57666015625
-313509.216431 10.6635742188
-313631.275694 13.2631835938
-313753.334957 18.0185546875
-313875.39422 25.4438476562
-313997.453483 35.8315429688
-314119.512745 49.1821289062
-314241.572008 65.1538085938
-314363.631271 83.0561523438
-314485.690534 101.879394531
-314607.749796 120.355957031
-314729.809059 137.065917969
-314851.868322 150.555664062
-314973.927585 159.472167969
-315095.986847 162.698730469
-315218.04611 159.468261719
-315340.105373 149.459960938
-315462.164636 132.845214844
-315584.223899 110.298828125
-315706.283161 82.9609375
-315828.342424 52.3505859375
-315950.401687 20.2524414062
-316072.46095 -11.4360351562
-316194.520212 -40.8598632812
-316316.579475 -66.3623046875
-316438.638738 -86.6303710938
-316560.698001 -100.798339844
-316682.757264 -108.524414062
-316804.816526 -110.006347656
-316926.875789 -105.95703125
-317048.935052 -97.5341796875
-317170.994315 -86.2211914062
-317293.053577 -73.6923828125
-317415.11284 -61.6518554688
-317537.172103 -51.6801757812
-317659.231366 -45.0927734375
-317781.290628 -42.8232421875
-317903.349891 -45.3510742188
-318025.409154 -52.66796875
-318147.468417 -64.2915039062
-318269.52768 -79.32421875
-318391.586942 -96.5458984375
-318513.646205 -114.536621094
-318635.705468 -131.811523438
-318757.764731 -146.958007812
-318879.823993 -158.760253906
-319001.883256 -166.30078125
-319123.942519 -169.030273438
-319246.001782 -166.796875
-319368.061045 -159.843261719
-319490.120307 -148.760253906
-319612.17957 -134.415527344
-319734.238833 -117.858886719
-319856.298096 -100.21875
-319978.357358 -82.5932617188
-320100.416621 -65.9604492188
-320222.475884 -51.1015625
-320344.535147 -38.552734375
-320466.594409 -28.5869140625
-320588.653672 -21.2197265625
-320710.712935 -16.2509765625
-320832.772198 -13.3134765625
-320954.831461 -11.9477539062
-321076.890723 -11.669921875
-321198.949986 -12.0385742188
-321321.009249 -12.7119140625
-321443.068512 -13.4819335938
-321565.127774 -14.2900390625
-321687.187037 -15.2202148438
-321809.2463 -16.466796875
-321931.305563 -18.2934570312
-322053.364826 -20.9780273438
-322175.424088 -24.75390625
-322297.483351 -29.7602539062
-322419.542614 -35.9970703125
-322541.601877 -43.3046875
-322663.661139 -51.35546875
-322785.720402 -59.6733398438
-322907.779665 -67.6674804688
-323029.838928 -74.68359375
-323151.89819 -80.0654296875
-323273.957453 -83.21875
-323396.016716 -83.6713867188
-323518.075979 -81.1235351562
-323640.135242 -75.4814453125
-323762.194504 -66.8725585938
-323884.253767 -55.634765625
-324006.31303 -42.2924804688
-324128.372293 -27.5092773438
-324250.431555 -12.0263671875
-324372.490818 3.39892578125
-324494.550081 18.0620117188
-324616.609344 31.3715820312
-324738.668607 42.8935546875
-324860.727869 52.3837890625
-324982.787132 59.8002929688
-325104.846395 65.2915039062
-325226.905658 69.169921875
-325348.96492 71.8666992188
-325471.024183 73.8818359375
-325593.083446 75.7211914062
-325715.142709 77.8408203125
-325837.201971 80.599609375
-325959.261234 84.21484375
-326081.320497 88.744140625
-326203.37976 94.0795898438
-326325.439023 99.9560546875
-326447.498285 105.983398438
-326569.557548 111.681640625
-326691.616811 116.534179688
-326813.676074 120.036132812
-326935.735336 121.745605469
-327057.794599 121.328613281
-327179.853862 118.592773438
-327301.913125 113.510742188
-327423.972388 106.225585938
-327546.03165 97.0473632812
-327668.090913 86.4340820312
-327790.150176 74.9594726562
-327912.209439 63.2783203125
-328034.268701 52.08203125
-328156.327964 42.0537109375
-328278.387227 33.8276367188
-328400.44649 27.9477539062
-328522.505752 24.8364257812
-328644.565015 24.7661132812
-328766.624278 27.8432617188
-328888.683541 33.9990234375
-329010.742804 42.9868164062
-329132.802066 54.3920898438
-329254.861329 67.6450195312
-329376.920592 82.0473632812
-329498.979855 96.7973632812
-329621.039117 111.030273438
-329743.09838 123.858398438
-329865.157643 134.41796875
-329987.216906 141.91796875
-330109.276169 145.689941406
-330231.335431 145.234375
-330353.394694 140.265625
-330475.453957 130.741699219
-330597.51322 116.889160156
-330719.572482 99.2084960938
-330841.631745 78.4624023438
-330963.691008 55.6469726562
-331085.750271 31.9453125
-331207.809533 8.658203125
-331329.868796 -12.87109375
-331451.928059 -31.3452148438
-331573.987322 -45.607421875
-331696.046585 -54.7211914062
-331818.105847 -58.0512695312
-331940.16511 -55.3193359375
-332062.224373 -46.6357421875
-332184.283636 -32.5078125
-332306.342898 -13.8110351562
-332428.402161 8.259765625
-332550.461424 32.2744140625
-332672.520687 56.66796875
-332794.57995 79.849609375
-332916.639212 100.325683594
-333038.698475 116.805175781
-333160.757738 128.297851562
-333282.817001 134.183105469
-333404.876263 134.251464844
-333526.935526 128.713867188
-333648.994789 118.167480469
-333771.054052 103.5390625
-333893.113314 86.0014648438
-334015.172577 66.8603515625
-334137.23184 47.4487304688
-334259.291103 29.0112304688
-334381.350366 12.6040039062
-334503.409628 -0.978515625
-334625.468891 -11.2568359375
-334747.528154 -18.0795898438
-334869.587417 -21.6049804688
-334991.646679 -22.2587890625
-335113.705942 -20.6538085938
-335235.765205 -17.5068359375
-335357.824468 -13.5380859375
-335479.883731 -9.37890625
-335601.942993 -5.4970703125
-335724.002256 -2.13525390625
-335846.061519 0.71142578125
-335968.120782 3.29443359375
-336090.180044 6.07568359375
-336212.239307 9.662109375
-336334.29857 14.7275390625
-336456.357833 21.9150390625
-336578.417095 31.7446289062
-336700.476358 44.52734375
-336822.535621 60.2993164062
-336944.594884 78.7890625
-337066.654147 99.408203125
-337188.713409 121.283691406
-337310.772672 143.317871094
-337432.831935 164.277832031
-337554.891198 182.901367188
-337676.95046 198.009765625
-337799.009723 208.618652344
-337921.068986 214.033691406
-338043.128249 213.921386719
-338165.187512 208.349609375
-338287.246774 197.791015625
-338409.306037 183.088378906
-338531.3653 165.389160156
-338653.424563 146.05078125
-338775.483825 126.529296875
-338897.543088 108.259277344
-339019.602351 92.5356445312
-339141.661614 80.4111328125
-339263.720876 72.6201171875
-339385.780139 69.5278320312
-339507.839402 71.1127929688
-339629.898665 76.9892578125
-339751.957928 86.4545898438
-339874.01719 98.5600585938
-339996.076453 112.202636719
-340118.135716 126.221679688
-340240.194979 139.492675781
-340362.254241 151.0078125
-340484.313504 159.943847656
-340606.372767 165.701171875
-340728.43203 167.921386719
-340850.491293 166.482421875
-340972.550555 161.474121094
-341094.609818 153.154785156
-341216.669081 141.907226562
-341338.728344 128.189453125
-341460.787606 112.49609375
-341582.846869 95.3232421875
-341704.906132 77.1557617188
-341826.965395 58.4633789062
-341949.024657 39.7094726562
-342071.08392 21.3676757812
-342193.143183 3.94775390625
-342315.202446 -11.9931640625
-342437.261709 -25.8413085938
-342559.320971 -36.9306640625
-342681.380234 -44.5688476562
-342803.439497 -48.080078125
-342925.49876 -46.8579101562
-343047.558022 -40.4404296875
-343169.617285 -28.576171875
-343291.676548 -11.2939453125
-343413.735811 11.0463867188
-343535.795074 37.7216796875
-343657.854336 67.6479492188
-343779.913599 99.4116210938
-343901.972862 131.33984375
-344024.032125 161.600097656
-344146.091387 188.328125
-344268.15065 209.76953125
-344390.209913 224.424804688
-344512.269176 231.18359375
-344634.328438 229.436035156
-344756.387701 219.150878906
-344878.446964 200.896484375
-345000.506227 175.826171875
-345122.56549 145.600585938
-345244.624752 112.264648438
-345366.684015 78.0913085938
-345488.743278 45.3896484375
-345610.802541 16.314453125
-345732.861803 -7.3203125
-345854.921066 -24.2065429688
-345976.980329 -33.6538085938
-346099.039592 -35.658203125
-346221.098855 -30.9057617188
-346343.158117 -20.7075195312
-346465.21738 -6.88525390625
-346587.276643 8.3994140625
-346709.335906 22.8510742188
-346831.395168 34.251953125
-346953.454431 40.6850585938
-347075.513694 40.7211914062
-347197.572957 33.5693359375
-347319.632219 19.1650390625
-347441.691482 -1.80029296875
-347563.750745 -27.9291992188
-347685.810008 -57.2260742188
-347807.869271 -87.2666015625
-347929.928533 -115.412109375
-348051.987796 -139.042480469
-348174.047059 -155.794921875
-348296.106322 -163.78515625
-348418.165584 -161.783203125
-348540.224847 -149.345214844
-348662.28411 -126.862792969
-348784.343373 -95.5546875
-348906.402636 -57.3774414062
-349028.461898 -14.8754882812
-349150.521161 29.01953125
-349272.580424 71.2275390625
-349394.639687 108.765625
-349516.698949 138.989257812
-349638.758212 159.805664062
-349760.817475 169.838378906
-349882.876738 168.534667969
-350004.936 156.202148438
-350126.995263 133.981445312
-350249.054526 103.741699219
-350371.113789 67.9311523438
-350493.173052 29.3759765625
-350615.232314 -8.93994140625
-350737.291577 -44.1118164062
-350859.35084 -73.5278320312
-350981.410103 -95.0620117188
-351103.469365 -107.222167969
-351225.528628 -109.244628906
-351347.587891 -101.129394531
-351469.647154 -83.6157226562
-351591.706417 -58.109375
-351713.765679 -26.5498046875
-351835.824942 8.7412109375
-351957.884205 45.24609375
-352079.943468 80.4345703125
-352202.00273 111.9453125
-352324.061993 137.745605469
-352446.121256 156.2578125
-352568.180519 166.450683594
-352690.239781 167.889160156
-352812.299044 160.733886719
-352934.358307 145.709472656
-353056.41757 124.028808594
-353178.476833 97.2939453125
-353300.536095 67.3745117188
-353422.595358 36.2734375
-353544.654621 5.99365234375
-353666.713884 -21.5908203125
-353788.773146 -44.8481445312
-353910.832409 -62.4853515625
-354032.891672 -73.6108398438
-354154.950935 -77.78515625
-354277.010197 -75.0263671875
-354399.06946 -65.798828125
-354521.128723 -50.970703125
-354643.187986 -31.7475585938
-354765.247249 -9.5908203125
-354887.306511 13.8813476562
-355009.365774 37.0029296875
-355131.425037 58.1630859375
-355253.4843 75.912109375
-355375.543562 89.0551757812
-355497.602825 96.7294921875
-355619.662088 98.4565429688
-355741.721351 94.1743164062
-355863.780614 84.2377929688
-355985.839876 69.3920898438
-356107.899139 50.7197265625
-356229.958402 29.55859375
-356352.017665 7.40771484375
-356474.076927 -14.1845703125
-356596.13619 -33.7392578125
-356718.195453 -49.951171875
-356840.254716 -61.7915039062
-356962.313978 -68.583984375
-357084.373241 -70.0541992188
-357206.432504 -66.345703125
-357328.491767 -58.0048828125
-357450.55103 -45.927734375
-357572.610292 -31.2783203125
-357694.669555 -15.3857421875
-357816.728818 0.376953125
-357938.788081 14.716796875
-358060.847343 26.5395507812
-358182.906606 35.046875
-358304.965869 39.814453125
-358427.025132 40.8271484375
-358549.084395 38.4833984375
-358671.143657 33.5537109375
-358793.20292 27.10546875
-358915.262183 20.400390625
-359037.321446 14.7641601562
-359159.380708 11.453125
-359281.439971 11.5224609375
-359403.499234 15.7084960938
-359525.558497 24.34375
-359647.617759 37.3017578125
-359769.677022 53.9965820312
-359891.736285 73.4140625
-360013.795548 94.1928710938
-360135.854811 114.746582031
-360257.914073 133.3984375
-360379.973336 148.541503906
-360502.032599 158.793457031
-360624.091862 163.1328125
-360746.151124 161.009277344
-360868.210387 152.411132812
-360990.26965 137.887207031
-361112.328913 118.512695312
-361234.388176 95.8090820312
-361356.447438 71.619140625
-361478.506701 47.9477539062
-361600.565964 26.7822265625
-361722.625227 9.91455078125
-361844.684489 -1.2294921875
-361966.743752 -5.7314453125
-362088.803015 -3.2744140625
-362210.862278 5.80810546875
-362332.92154 20.5498046875
-362454.980803 39.4150390625
-362577.040066 60.4282226562
-362699.099329 81.3349609375
-362821.158592 99.80078125
-362943.217854 113.617675781
-363065.277117 120.904296875
-363187.33638 120.291503906
-363309.395643 111.054199219
-363431.454905 93.2036132812
-363553.514168 67.5112304688
-363675.573431 35.4697265625
-363797.632694 -0.80712890625
-363919.691957 -38.7431640625
-364041.751219 -75.4951171875
-364163.810482 -108.184082031
-364285.869745 -134.124023438
-364407.929008 -151.053710938
-364529.98827 -157.319824219
-364652.047533 -152.036132812
-364774.106796 -135.163085938
-364896.166059 -107.535644531
-365018.225321 -70.8149414062
-365140.284584 -27.3715820312
-365262.343847 19.8823242188
-365384.40311 67.7143554688
-365506.462373 112.812988281
-365628.521635 152.042480469
-365750.580898 182.681640625
-365872.640161 202.640136719
-365994.699424 210.615234375
-366116.758686 206.197753906
-366238.817949 189.903808594
-366360.877212 163.131347656
-366482.936475 128.057128906
-366604.995738 87.4614257812
-366727.055 44.5131835938
-366849.114263 2.51904296875
-366971.173526 -35.333984375
-367093.232789 -66.2319335938
-367215.292051 -87.9506835938
-367337.351314 -99.033203125
-367459.410577 -98.8989257812
-367581.46984 -87.88671875
-367703.529102 -67.2250976562
-367825.588365 -38.9291992188
-367947.647628 -5.6328125
-368069.706891 29.625
-368191.766154 63.6513671875
-368313.825416 93.3569335938
-368435.884679 116.013183594
-368557.943942 129.470703125
-368680.003205 132.337890625
-368802.062467 124.094726562
-368924.12173 105.135253906
-369046.180993 76.7329101562
-369168.240256 40.9370117188
-369290.299519 0.4033203125
-369412.358781 -41.8237304688
-369534.418044 -82.5654296875
-369656.477307 -118.764648438
-369778.53657 -147.739257812
-369900.595832 -167.399902344
-370022.655095 -176.417480469
-370144.714358 -174.325195312
-370266.773621 -161.548828125
-370388.832883 -139.362304688
-370510.892146 -109.771972656
-370632.951409 -75.337890625
-370755.010672 -38.9521484375
-370877.069935 -3.5947265625
-370999.129197 27.923828125
-371121.18846 53.1899414062
-371243.247723 70.3837890625
-371365.306986 78.4213867188
-371487.366248 77.0234375
-371609.425511 66.7221679688
-371731.484774 48.787109375
-371853.544037 25.0927734375
-371975.6033 -2.06494140625
-372097.662562 -30.1865234375
-372219.721825 -56.7973632812
-372341.781088 -79.6694335938
-372463.840351 -97.01171875
-372585.899613 -107.613769531
-372707.958876 -110.935058594
-372830.018139 -107.123535156
-372952.077402 -96.9702148438
-373074.136664 -81.8061523438
-373196.195927 -63.3486328125
-373318.25519 -43.5146484375
-373440.314453 -24.2290039062
-373562.373716 -7.22998046875
-373684.432978 6.09228515625
-373806.492241 14.81640625
-373928.551504 18.5595703125
-374050.610767 17.4858398438
-374172.670029 12.2553710938
-374294.729292 3.92822265625
-374416.788555 -6.17578125
-374538.847818 -16.6440429688
-374660.907081 -26.1342773438
-374782.966343 -33.5283203125
-374905.025606 -38.0581054688
-375027.084869 -39.3828125
-375149.144132 -37.6147460938
-375271.203394 -33.2944335938
-375393.262657 -27.3046875
-375515.32192 -20.7553710938
-375637.381183 -14.8276367188
-375759.440445 -10.6186523438
-375881.499708 -8.98583984375
-376003.558971 -10.4233398438
-376125.618234 -14.9780273438
-376247.677497 -22.2163085938
-376369.736759 -31.2534179688
-376491.796022 -40.8315429688
-376613.855285 -49.455078125
-376735.914548 -55.5502929688
-376857.97381 -57.6538085938
-376980.033073 -54.5913085938
-377102.092336 -45.6313476562
-377224.151599 -30.603515625
-377346.210862 -9.9580078125
-377468.270124 15.2392578125
-377590.329387 43.3833007812
-377712.38865 72.4580078125
-377834.447913 100.220214844
-377956.507175 124.416992188
-378078.566438 143.007324219
-378200.625701 154.376464844
-378322.684964 157.506347656
-378444.744226 152.101074219
-378566.803489 138.635742188
-378688.862752 118.327636719
-378810.922015 93.0361328125
-378932.981278 65.0922851562
-379055.04054 37.076171875
-379177.099803 11.5629882812
-379299.159066 -9.1318359375
-379421.218329 -23.1962890625
-379543.277591 -29.5053710938
-379665.336854 -27.75
-379787.396117 -18.4848632812
-379909.45538 -3.083984375
-380031.514643 16.3842773438
-380153.573905 37.3520507812
-380275.633168 57.0048828125
-380397.692431 72.5629882812
-380519.751694 81.564453125
-380641.810956 82.119140625
-380763.870219 73.1108398438
-380885.929482 54.3325195312
-381007.988745 26.5209960938
-381130.048007 -8.68896484375
-381252.10727 -48.9086914062
-381374.166533 -91.2045898438
-381496.225796 -132.374023438
-381618.285059 -169.239257812
-381740.344321 -198.947753906
-381862.403584 -219.239746094
-381984.462847 -228.657226562
-382106.52211 -226.681152344
-382228.581372 -213.772949219
-382350.640635 -191.325683594
-382472.699898 -161.524414062
-382594.759161 -127.135742188
-382716.818424 -91.2358398438
-382838.877686 -56.9228515625
-382960.936949 -27.0219726562
-383082.996212 -3.83349609375
-383205.055475 11.0751953125
-383327.114737 16.99609375
-383449.174 14.1157226562
-383571.233263 3.4697265625
-383693.292526 -13.1875
-383815.351788 -33.5830078125
-383937.411051 -55.1704101562
-384059.470314 -75.390625
-384181.529577 -91.9287109375
-384303.58884 -102.939453125
-384425.648102 -107.208984375
-384547.707365 -104.254394531
-384669.766628 -94.3388671875
-384791.825891 -78.4086914062
-384913.885153 -57.9638671875
-385035.944416 -34.8720703125
-385158.003679 -11.1528320312
-385280.062942 11.2446289062
-385402.122205 30.6499023438
-385524.181467 45.8334960938
-385646.24073 56.1201171875
-385768.299993 61.423828125
-385890.359256 62.2231445312
-386012.418518 59.4609375
-386134.477781 54.3984375
-386256.537044 48.4282226562
-386378.596307 42.8779296875
-386500.655569 38.8237304688
-386622.714832 36.9375
-386744.774095 37.3818359375
-386866.833358 39.7758789062
-386988.892621 43.2211914062
-387110.951883 46.4038085938
-387233.011146 47.7456054688
-387355.070409 45.5966796875
-387477.129672 38.4521484375
-387599.188934 25.1533203125
-387721.248197 5.0673828125
-387843.30746 -21.7841796875
-387965.366723 -54.6655273438
-388087.425986 -92.1381835938
-388209.485248 -132.145507812
-388331.544511 -172.173828125
-388453.603774 -209.458984375
-388575.663037 -241.227539062
-388697.722299 -264.953613281
-388819.781562 -278.591796875
-388941.840825 -280.777832031
-389063.900088 -270.961914062
-389185.95935 -249.477050781
-389308.018613 -217.519042969
-389430.077876 -177.052734375
-389552.137139 -130.648925781
-389674.196402 -81.2646484375
-389796.255664 -31.9956054688
-389918.314927 14.1801757812
-390040.37419 54.6420898438
-390162.433453 87.3247070312
-390284.492715 110.857910156
-390406.551978 124.643066406
-390528.611241 128.842285156
-390650.670504 124.313476562
-390772.729767 112.474121094
-390894.789029 95.1225585938
-391016.848292 74.2377929688
-391138.907555 51.7802734375
-391260.966818 29.5068359375
-391383.02608 8.8291015625
-391505.085343 -9.2802734375
-391627.144606 -24.32421875
-391749.203869 -36.25
-391871.263131 -45.3774414062
-391993.322394 -52.28125
-392115.381657 -57.646484375
-392237.44092 -62.1333007812
-392359.500183 -66.2416992188
-392481.559445 -70.21484375
-392603.618708 -73.9897460938
-392725.677971 -77.19140625
-392847.737234 -79.189453125
-392969.796496 -79.1826171875
-393091.855759 -76.341796875
-393213.915022 -69.9438476562
-393335.974285 -59.5244140625
-393458.033548 -44.9951171875
-393580.09281 -26.7294921875
-393702.152073 -5.59765625
-393824.211336 17.0673828125
-393946.270599 39.5532226562
-394068.329861 59.9130859375
-394190.389124 76.1484375
-394312.448387 86.4213867188
-394434.50765 89.2543945312
-394556.566912 83.728515625
-394678.626175 69.6176757812
-394800.685438 47.4799804688
-394922.744701 18.6586914062
-395044.803964 -14.779296875
-395166.863226 -50.1982421875
-395288.922489 -84.5952148438
-395410.981752 -114.860351562
-395533.041015 -138.059082031
-395655.100277 -151.707519531
-395777.15954 -154.018554688
-395899.218803 -144.096191406
-396021.278066 -122.049804688
-396143.337329 -89.0234375
-396265.396591 -47.1274414062
-396387.455854 0.71533203125
-396509.515117 51.005859375
-396631.57438 99.958984375
-396753.633642 143.823730469
-396875.692905 179.209472656
-396997.752168 203.384277344
-397119.811431 214.510253906
-397241.870693 211.813964844
-397363.929956 195.655761719
-397485.989219 167.499511719
-397608.048482 129.7890625
-397730.107745 85.7358398438
-397852.167007 39.0419921875
-397974.22627 -6.4169921875
-398096.285533 -46.9262695312
-398218.344796 -79.2416992188
-398340.404058 -100.859863281
-398462.463321 -110.215332031
-398584.522584 -106.796386719
-398706.581847 -91.1669921875
-398828.64111 -64.8881835938
-398950.700372 -30.365234375
-399072.759635 9.3828125
-399194.818898 50.9995117188
-399316.878161 91.0795898438
-399438.937423 126.465332031
-399560.996686 154.498535156
-399683.055949 173.228027344
-399805.115212 181.541992188
-399927.174474 179.220214844
-400049.233737 166.9140625
-400171.293 146.036621094
