# Supplementary material for: Potential Multiaxial Molecular Ferroelectricity through Chiral Cation Replacement
Source: Cryst Growth Des. 2025 Jul 21;25(15):6237–47. doi: 10.1021/acs.cgd.5c00666 (PMC12332970; doi:10.1021/acs.cgd.5c00666)
Supplement: Supplementary file 2 [file cg5c00666_si_002.zip › NMR/Static 1H spectra/-80.txt]

400171.293 -124.785125732
400049.233737 -100.294403076
399927.174474 -76.9781188965
399805.115212 -56.0737304688
399683.055949 -38.5911865234
399560.996686 -25.2279663086
399438.937423 -16.3135070801
399316.878161 -11.7904968262
399194.818898 -11.233215332
399072.759635 -13.9037475586
398950.700372 -18.8378295898
398828.64111 -24.953704834
398706.581847 -31.1705627441
398584.522584 -36.524597168
398462.463321 -40.270111084
398340.404058 -41.953918457
398218.344796 -41.4555358887
398096.285533 -38.9879760742
397974.22627 -35.0590820312
397852.167007 -30.397857666
397730.107745 -25.8540344238
397608.048482 -22.2820129395
397485.989219 -20.4230957031
397363.929956 -20.7992248535
397241.870693 -23.632232666
397119.811431 -28.7973632812
396997.752168 -35.8190002441
396875.692905 -43.9100036621
396753.633642 -52.0510253906
396631.57438 -59.1033630371
396509.515117 -63.9424438477
396387.455854 -65.5976257324
396265.396591 -63.3829650879
396143.337329 -57.0028381348
396021.278066 -46.6192932129
395899.218803 -32.8718261719
395777.15954 -16.8444519043
395655.100277 0.0188293457031
395533.041015 16.0436706543
395410.981752 29.4886474609
395288.922489 38.7255859375
395166.863226 42.4200744629
395044.803964 39.69140625
394922.744701 30.2355041504
394800.685438 14.3954467773
394678.626175 -6.82962036133
394556.566912 -31.8416137695
394434.50765 -58.5623168945
394312.448387 -84.6063842773
394190.389124 -107.492431641
394068.329861 -124.8722229
393946.270599 -134.757171631
393824.211336 -135.719116211
393702.152073 -127.044281006
393580.09281 -108.825531006
393458.033548 -81.9805603027
393335.974285 -48.1929931641
393213.915022 -9.77972412109
393091.855759 30.5039672852
392969.796496 69.7059020996
392847.737234 104.940612793
392725.677971 133.652954102
392603.618708 153.854858398
392481.559445 164.313079834
392359.500183 164.669952393
392237.44092 155.483154297
392115.381657 138.181640625
391993.322394 114.939331055
391871.263131 88.4788513184
391749.203869 61.821685791
391627.144606 38.0090026855
391505.085343 19.8181152344
391383.02608 9.5012512207
391260.966818 8.57135009766
391138.907555 17.6541442871
391016.848292 36.4216003418
390894.789029 63.6116027832
390772.729767 97.1329956055
390650.670504 134.246429443
390528.611241 171.803222656
390406.551978 206.521331787
390284.492715 235.272796631
390162.433453 255.356140137
390040.37419 264.730133057
389918.314927 262.18762207
389796.255664 247.454681396
389674.196402 221.208465576
389552.137139 185.011932373
389430.077876 141.174713135
389308.018613 92.5523986816
389185.95935 42.3061218262
389063.900088 -6.35824584961
388941.840825 -50.4447631836
388819.781562 -87.3952331543
388697.722299 -115.270294189
388575.663037 -132.870452881
388453.603774 -139.787963867
388331.544511 -136.389099121
388209.485248 -123.731842041
388087.425986 -103.429718018
387965.366723 -77.4779663086
387843.30746 -48.0595703125
387721.248197 -17.3515625
387599.188934 12.6518554688
387477.129672 40.2825012207
387355.070409 64.296661377
387233.011146 83.9234619141
387110.951883 98.8620605469
386988.892621 109.231811523
386866.833358 115.485229492
386744.774095 118.29574585
386622.714832 118.435028076
386500.655569 116.654174805
386378.596307 113.58215332
386256.537044 109.652679443
386134.477781 105.0652771
386012.418518 99.7844848633
385890.359256 93.5742492676
385768.299993 86.0623474121
385646.24073 76.8252258301
385524.181467 65.4814453125
385402.122205 51.7828674316
385280.062942 35.6905212402
385158.003679 17.425994873
385035.944416 -2.5080871582
384913.885153 -23.3424987793
384791.825891 -44.0890808105
384669.766628 -63.6180725098
384547.707365 -80.7560424805
384425.648102 -94.3951416016
384303.58884 -103.601531982
384181.529577 -107.711517334
384059.470314 -106.405059814
383937.411051 -99.7486572266
383815.351788 -88.2026672363
383693.292526 -72.5922241211
383571.233263 -54.0432434082
383449.174 -33.890838623
383327.114737 -13.5682678223
383205.055475 5.51306152344
383082.996212 22.0810852051
382960.936949 35.1055603027
382838.877686 43.878326416
382716.818424 48.0626831055
382594.759161 47.7077941895
382472.699898 43.2283935547
382350.640635 35.3522644043
382228.581372 25.041015625
382106.52211 13.3930664062
381984.462847 1.53900146484
381862.403584 -9.46203613281
381740.344321 -18.7132568359
381618.285059 -25.5508728027
381496.225796 -29.5896606445
381374.166533 -30.7385864258
381252.10727 -29.1877441406
381130.048007 -25.3684387207
381007.988745 -19.8927307129
380885.929482 -13.4787597656
380763.870219 -6.87033081055
380641.810956 -0.759643554688
380519.751694 4.27966308594
380397.692431 7.84313964844
380275.633168 9.72470092773
380153.573905 9.9231262207
380031.514643 8.62738037109
379909.45538 6.18218994141
379787.396117 3.03979492188
379665.336854 -0.296295166016
379543.277591 -3.32919311523
379421.218329 -5.62078857422
379299.159066 -6.83392333984
379177.099803 -6.75952148438
379055.04054 -5.32705688477
378932.981278 -2.59753417969
378810.922015 1.25827026367
378688.862752 5.99374389648
378566.803489 11.3271789551
378444.744226 16.9838867188
378322.684964 22.7347412109
378200.625701 28.425994873
378078.566438 33.9963684082
377956.507175 39.4800415039
377834.447913 44.9944763184
377712.38865 50.7153625488
377590.329387 56.8408508301
377468.270124 63.550567627
377346.210862 70.9635925293
377224.151599 79.1016235352
377102.092336 87.8613586426
376980.033073 97.0009460449
376857.97381 106.142425537
376735.914548 114.790740967
376613.855285 122.369354248
376491.796022 128.267852783
376369.736759 131.898895264
376247.677497 132.758056641
376125.618234 130.48034668
376003.558971 124.888641357
375881.499708 116.027740479
375759.440445 104.179901123
375637.381183 89.8606872559
375515.32192 73.7929382324
375393.262657 56.8616943359
375271.203394 40.0525817871
375149.144132 24.3788757324
375027.084869 10.8036804199
374905.025606 0.162719726562
374782.966343 -6.90344238281
374660.907081 -10.0048217773
374538.847818 -9.03646850586
374416.788555 -4.19216918945
374294.729292 4.04650878906
374172.670029 14.9439697266
374050.610767 27.5643920898
373928.551504 40.8422546387
373806.492241 53.6627197266
373684.432978 64.9459838867
373562.373716 73.7287902832
373440.314453 79.2359008789
373318.25519 80.936340332
373196.195927 78.5802307129
373074.136664 72.2130126953
372952.077402 62.1662597656
372830.018139 49.0267944336
372707.958876 33.5863342285
372585.899613 16.7769470215
372463.840351 -0.40380859375
372341.781088 -16.9693908691
372219.721825 -32.0183410645
372097.662562 -44.7983703613
371975.6033 -54.7568664551
371853.544037 -61.5728149414
371731.484774 -65.1691894531
371609.425511 -65.7047424316
371487.366248 -63.5465087891
371365.306986 -59.2266845703
371243.247723 -53.3870849609
371121.18846 -46.7176818848
370999.129197 -39.8930664062
370877.069935 -33.5144042969
370755.010672 -28.0600891113
370632.951409 -23.8507080078
370510.892146 -21.0299377441
370388.832883 -19.5633239746
370266.773621 -19.2545166016
370144.714358 -19.7768859863
370022.655095 -20.7170715332
369900.595832 -21.6266174316
369778.53657 -22.0757141113
369656.477307 -21.7046813965
369534.418044 -20.267364502
369412.358781 -17.662322998
369290.299519 -13.9489440918
369168.240256 -9.34606933594
369046.180993 -4.21374511719
368924.12173 0.981475830078
368802.062467 5.71383666992
368680.003205 9.45376586914
368557.943942 11.7270812988
368435.884679 12.171661377
368313.825416 10.5860595703
368191.766154 6.96530151367
368069.706891 1.51904296875
367947.647628 -5.3288269043
367825.588365 -12.962097168
367703.529102 -20.611907959
367581.46984 -27.4145202637
367459.410577 -32.4797363281
367337.351314 -34.9662780762
367215.292051 -34.1571655273
367093.232789 -29.5276794434
366971.173526 -20.8013000488
366849.114263 -7.98675537109
366727.055 8.60623168945
366604.995738 28.3762207031
366482.936475 50.4617004395
366360.877212 73.7954406738
366238.817949 97.1760864258
366116.758686 119.351715088
365994.699424 139.108795166
365872.640161 155.358306885
365750.580898 167.213500977
365628.521635 174.051177979
365506.462373 175.55255127
365384.40311 171.720062256
365262.343847 162.868774414
365140.284584 149.593780518
365018.225321 132.716217041
364896.166059 113.213653564
364774.106796 92.1398010254
364652.047533 70.5425720215
364529.98827 49.3856506348
364407.929008 29.4818725586
364285.869745 11.4429626465
364163.810482 -4.35000610352
364041.751219 -17.7541503906
363919.691957 -28.8490905762
363797.632694 -37.9027404785
363675.573431 -45.3203735352
363553.514168 -51.5844421387
363431.454905 -57.1901855469
363309.395643 -62.5843505859
363187.33638 -68.1131591797
363065.277117 -73.9842834473
362943.217854 -80.2464294434
362821.158592 -86.7884521484
362699.099329 -93.3572387695
362577.040066 -99.5919799805
362454.980803 -105.07131958
362332.92154 -109.367034912
362210.862278 -112.099029541
362088.803015 -112.985534668
361966.743752 -111.882293701
361844.684489 -108.80670166
361722.625227 -103.944671631
361600.565964 -97.6380004883
361478.506701 -90.354888916
361356.447438 -82.6452331543
361234.388176 -75.0862731934
361112.328913 -68.2237854004
360990.26965 -62.5149841309
360868.210387 -58.2797851562
360746.151124 -55.664855957
360624.091862 -54.6256408691
360502.032599 -54.9273071289
360379.973336 -56.1663818359
360257.914073 -57.8098754883
360135.854811 -59.2489318848
360013.795548 -59.8620605469
359891.736285 -59.080871582
359769.677022 -56.4522094727
359647.617759 -51.6904907227
359525.558497 -44.7138977051
359403.499234 -35.661529541
359281.439971 -24.8887023926
359159.380708 -12.9405212402
359037.321446 -0.50634765625
358915.262183 11.6413879395
358793.20292 22.7171325684
358671.143657 31.9959106445
358549.084395 38.8818359375
358427.025132 42.9658508301
358304.965869 44.0669250488
358182.906606 42.2515258789
358060.847343 37.8304443359
357938.788081 31.3323974609
357816.728818 23.456451416
357694.669555 15.0081787109
357572.610292 6.8251953125
357450.55103 -0.300659179688
357328.491767 -5.69818115234
357206.432504 -8.87963867188
357084.373241 -9.58703613281
356962.313978 -7.81732177734
356840.254716 -3.82299804688
356718.195453 1.9111328125
356596.13619 8.71343994141
356474.076927 15.7890319824
356352.017665 22.2952270508
356229.958402 27.4222717285
356107.899139 30.4718933105
355985.839876 30.92578125
355863.780614 28.4984436035
355741.721351 23.1684875488
355619.662088 15.1866149902
355497.602825 5.05813598633
355375.543562 -6.49743652344
355253.4843 -18.6065673828
355131.425037 -30.3162536621
355009.365774 -40.6760864258
354887.306511 -48.820892334
354765.247249 -54.046295166
354643.187986 -55.8702392578
354521.128723 -54.0759887695
354399.06946 -48.7318115234
354277.010197 -40.1865539551
354154.950935 -29.0409545898
354032.891672 -16.0979309082
353910.832409 -2.2956237793
353788.773146 11.3704833984
353666.713884 23.9300842285
353544.654621 34.5172424316
353422.595358 42.4411315918
353300.536095 47.2411193848
353178.476833 48.722442627
353056.41757 46.9698181152
352934.358307 42.3378295898
352812.299044 35.4196472168
352690.239781 26.9972229004
352568.180519 17.9763793945
352446.121256 9.31408691406
352324.061993 1.94207763672
352202.00273 -3.30526733398
352079.943468 -5.75466918945
351957.884205 -4.94268798828
351835.824942 -0.647644042969
351713.765679 7.09780883789
351591.706417 18.0147399902
351469.647154 31.6033325195
351347.587891 47.1851196289
351225.528628 63.9566040039
351103.469365 81.0500183105
350981.410103 97.5968017578
350859.35084 112.787445068
350737.291577 125.924560547
350615.232314 136.464569092
350493.173052 144.045288086
350371.113789 148.498748779
350249.054526 149.848388672
350126.995263 148.291656494
350004.936 144.171112061
349882.876738 137.936096191
349760.817475 130.099212646
349638.758212 121.191314697
349516.698949 111.71862793
349394.639687 102.125518799
349272.580424 92.7657775879
349150.521161 83.883605957
349028.461898 75.6064147949
348906.402636 67.9477539062
348784.343373 60.8206481934
348662.28411 54.0594787598
348540.224847 47.4466552734
348418.165584 40.743347168
348296.106322 33.7200012207
348174.047059 26.1844787598
348051.987796 18.005279541
347929.928533 9.12850952148
347807.869271 -0.412872314453
347685.810008 -10.4978942871
347563.750745 -20.924041748
347441.691482 -31.4204101562
347319.632219 -41.6657409668
347197.572957 -51.3104553223
347075.513694 -59.9996337891
346953.454431 -67.3956604004
346831.395168 -73.1983642578
346709.335906 -77.1621398926
346587.276643 -79.1078186035
346465.21738 -78.9303283691
346343.158117 -76.6010437012
346221.098855 -72.166015625
346099.039592 -65.7408447266
345976.980329 -57.5029296875
345854.921066 -47.6823425293
345732.861803 -36.5523681641
345610.802541 -24.4204711914
345488.743278 -11.6195373535
345366.684015 1.4990234375
345244.624752 14.5731506348
345122.56549 27.235748291
345000.506227 39.122833252
344878.446964 49.8817138672
344756.387701 59.1812133789
344634.328438 66.7238769531
344512.269176 72.2604980469
344390.209913 75.6057434082
344268.15065 76.654083252
344146.091387 75.3950805664
344024.032125 71.9258728027
343901.972862 66.4587402344
343779.913599 59.3229980469
343657.854336 50.9582214355
343535.795074 41.8990783691
343413.735811 32.7516479492
343291.676548 24.1602478027
343169.617285 16.7685852051
343047.558022 11.1755981445
342925.49876 7.89083862305
342803.439497 7.29187011719
342681.380234 9.58804321289
342559.320971 14.794342041
342437.261709 22.7183837891
342315.202446 32.9627990723
342193.143183 44.944152832
342071.08392 57.9281005859
341949.024657 71.0783081055
341826.965395 83.5169372559
341704.906132 94.3913574219
341582.846869 102.941955566
341460.787606 108.565063477
341338.728344 110.865905762
341216.669081 109.695281982
341094.609818 105.167114258
340972.550555 97.6542358398
340850.491293 87.7612304688
340728.43203 76.2769470215
340606.372767 64.1094970703
340484.313504 52.2094116211
340362.254241 41.4874267578
340240.194979 32.7344055176
340118.135716 26.5504760742
339996.076453 23.2908325195
339874.01719 23.0332946777
339751.957928 25.5707092285
339629.898665 30.431060791
339507.839402 36.9220275879
339385.780139 44.1979064941
339263.720876 51.3419799805
339141.661614 57.457244873
339019.602351 61.7567138672
338897.543088 63.6438903809
338775.483825 62.7763671875
338653.424563 59.1047058105
338531.3653 52.8826904297
338409.306037 44.6471252441
338287.246774 35.1684875488
338165.187512 25.3759765625
338043.128249 16.2646789551
337921.068986 8.79293823242
337799.009723 3.78039550781
337676.95046 1.81658935547
337554.891198 3.19046020508
337432.831935 7.84756469727
337310.772672 15.3811645508
337188.713409 25.0587463379
337066.654147 35.8825378418
336944.594884 46.6797180176
336822.535621 56.2136230469
336700.476358 63.306060791
336578.417095 66.9591369629
336456.357833 66.4638061523
336334.29857 61.4849853516
336212.239307 52.1126098633
336090.180044 38.8738708496
335968.120782 22.7030944824
335846.061519 4.87094116211
335724.002256 -13.1211242676
335601.942993 -29.6731567383
335479.883731 -43.2321472168
335357.824468 -52.4388427734
335235.765205 -56.2605895996
335113.705942 -54.0980529785
334991.646679 -45.8536987305
334869.587417 -31.9561462402
334747.528154 -13.334777832
334625.468891 8.65145874023
334503.409628 32.328704834
334381.350366 55.8529968262
334259.291103 77.3750305176
334137.23184 95.2079772949
334015.172577 107.983520508
333893.113314 114.780517578
333771.054052 115.214141846
333648.994789 109.47644043
333526.935526 98.3235778809
333404.876263 83.0101318359
333282.817001 65.1759643555
333160.757738 46.6960144043
333038.698475 29.506439209
332916.639212 15.4230041504
332794.57995 5.96890258789
332672.520687 2.22888183594
332550.461424 4.74243164062
332428.402161 13.4477844238
332306.342898 27.6812438965
332184.283636 46.2331542969
332062.224373 67.4552307129
331940.16511 89.4093933105
331818.105847 110.044555664
331696.046585 127.385040283
331573.987322 139.712280273
331451.928059 145.723846436
331329.868796 144.653564453
331207.809533 136.342895508
331085.750271 121.255004883
330963.691008 100.432495117
330841.631745 75.4007263184
330719.572482 48.0271606445
330597.51322 20.3497314453
330475.453957 -5.60940551758
330353.394694 -28.0281677246
330231.335431 -45.4476623535
330109.276169 -56.9010009766
329987.216906 -61.9948425293
329865.157643 -60.9366149902
329743.09838 -54.5054626465
329621.039117 -43.9698181152
329498.979855 -30.9603271484
329376.920592 -17.3102722168
329254.861329 -4.87854003906
329132.802066 4.62710571289
329010.742804 9.8115234375
328888.683541 9.72116088867
328766.624278 3.93139648438
328644.565015 -7.41696166992
328522.505752 -23.634185791
328400.44649 -43.5482177734
328278.387227 -65.6149597168
328156.327964 -88.0612182617
328034.268701 -109.04510498
327912.209439 -126.820648193
327790.150176 -139.88973999
327668.090913 -147.128326416
327546.03165 -147.876373291
327423.972388 -141.983764648
327301.913125 -129.810028076
327179.853862 -112.179138184
327057.794599 -90.295501709
326935.735336 -65.630279541
326813.676074 -39.7901000977
326691.616811 -14.3806152344
326569.557548 9.12191772461
326447.498285 29.4804992676
326325.439023 45.7779846191
326203.37976 57.4645690918
326081.320497 64.3694152832
325959.261234 66.6775512695
325837.201971 64.877746582
325715.142709 59.6878662109
325593.083446 51.968170166
325471.024183 42.6311645508
325348.96492 32.5584716797
325226.905658 22.5313110352
325104.846395 13.1819763184
324982.787132 4.96759033203
324860.727869 -1.83258056641
324738.668607 -7.10006713867
324616.609344 -10.8435668945
324494.550081 -13.157409668
324372.490818 -14.1775512695
324250.431555 -14.0425720215
324128.372293 -12.8650512695
324006.31303 -10.7178039551
323884.253767 -7.63571166992
323762.194504 -3.63238525391
323640.135242 1.27102661133
323518.075979 7.01116943359
323396.016716 13.446685791
323273.957453 20.3297119141
323151.89819 27.2897338867
323029.838928 33.8342895508
322907.779665 39.3701477051
322785.720402 43.2438354492
322663.661139 44.799621582
322541.601877 43.4489746094
322419.542614 38.7452697754
322297.483351 30.4540405273
322175.424088 18.6104125977
322053.364826 3.55621337891
321931.305563 -14.0508728027
321809.2463 -33.259552002
321687.187037 -52.877532959
321565.127774 -71.5550537109
321443.068512 -87.8897705078
321321.009249 -100.546478271
321198.949986 -108.378814697
321076.890723 -110.542388916
320954.831461 -106.586639404
320832.772198 -96.5155639648
320710.712935 -80.8095703125
320588.653672 -60.4044799805
320466.594409 -36.6282348633
320344.535147 -11.0990905762
320222.475884 14.4065856934
320100.416621 38.1040039062
319978.357358 58.3544616699
319856.298096 73.8093566895
319734.238833 83.5302734375
319612.17957 87.0722351074
319490.120307 84.521697998
319368.061045 76.4853210449
319246.001782 64.029083252
319123.942519 48.5733337402
319001.883256 31.7536315918
318879.823993 15.260559082
318757.764731 0.673614501953
318635.705468 -10.6934204102
318513.646205 -17.921875
318391.586942 -20.5765380859
318269.52768 -18.7474975586
318147.468417 -13.0368652344
318025.409154 -4.49490356445
317903.349891 5.49087524414
317781.290628 15.3421630859
317659.231366 23.4561462402
317537.172103 28.3768920898
317415.11284 28.9525756836
317293.053577 24.4638671875
317170.994315 14.7089233398
317048.935052 0.03662109375
316926.875789 -18.6759643555
316804.816526 -40.1013183594
316682.757264 -62.5848999023
316560.698001 -84.3045654297
316438.638738 -103.449066162
316316.579475 -118.397705078
316194.520212 -127.883453369
316072.46095 -131.122802734
315950.401687 -127.898468018
315828.342424 -118.587615967
315706.283161 -104.130187988
315584.223899 -85.9423828125
315462.164636 -65.7820129395
315340.105373 -45.5796508789
315218.04611 -27.2525939941
315095.986847 -12.5195007324
314973.927585 -2.73510742188
314851.868322 1.23883056641
314729.809059 -0.886047363281
314607.749796 -8.80377197266
314485.690534 -21.6495666504
314363.631271 -38.0930480957
314241.572008 -56.4769592285
314119.512745 -74.9870300293
313997.453483 -91.8362731934
313875.39422 -105.444122314
313753.334957 -114.592071533
313631.275694 -118.539825439
313509.216431 -117.089660645
313387.157169 -110.592834473
313265.097906 -99.8976745605
313143.038643 -86.244354248
313020.97938 -71.1184387207
312898.920118 -56.0789794922
312776.860855 -42.5788879395
312654.801592 -31.7980651855
312532.742329 -24.5071105957
312410.683066 -20.9766540527
312288.623804 -20.9429321289
312166.564541 -23.6343688965
312044.505278 -27.8564453125
311922.446015 -32.1268920898
311800.386753 -34.8480224609
311678.32749 -34.4965209961
311556.268227 -29.8122253418
311434.208964 -19.9635314941
311312.149702 -4.67208862305
311190.090439 15.7187805176
311068.031176 40.2407836914
310945.971913 67.3645629883
310823.91265 95.1271972656
310701.853388 121.311187744
310579.794125 143.658813477
310457.734862 160.099487305
310335.675599 168.969451904
310213.616337 169.198028564
310091.557074 160.44317627
309969.497811 143.159851074
309847.438548 118.59185791
309725.379285 88.6865234375
309603.320023 55.9381713867
309481.26076 23.173614502
309359.201497 -6.70013427734
309237.142234 -30.9636230469
309115.082972 -47.3401489258
308993.023709 -54.2161560059
308870.964446 -50.8026123047
308748.905183 -37.2220458984
308626.845921 -14.5105895996
308504.786658 15.4648742676
308382.727395 50.1708374023
308260.668132 86.6336364746
308138.608869 121.711578369
308016.549607 152.38482666
307894.490344 176.036010742
307772.431081 190.695037842
307650.371818 195.224884033
307528.312556 189.42880249
307406.253293 174.070129395
307284.19403 150.800994873
307162.134767 122.006591797
307040.075504 90.580291748
306918.016242 59.6497497559
306795.956979 32.2802734375
306673.897716 11.1841430664
306551.838453 -1.53689575195
306429.779191 -4.59231567383
306307.719928 2.37448120117
306185.660665 18.7510070801
306063.601402 43.0112304688
305941.54214 72.8581542969
305819.482877 105.437591553
305697.423614 137.603210449
305575.364351 166.208435059
305453.305088 188.395477295
305331.245826 201.856140137
305209.186563 205.038635254
305087.1273 197.281799316
304965.068037 178.865356445
304843.008775 150.971405029
304720.949512 115.563140869
304598.890249 75.1923828125
304476.830986 32.7563171387
304354.771724 -8.77322387695
304232.712461 -46.6212463379
304110.653198 -78.4558105469
303988.593935 -102.585968018
303866.534672 -118.093597412
303744.47541 -124.886810303
303622.416147 -123.672698975
303500.356884 -115.852874756
303378.297621 -103.354248047
303256.238359 -88.4127197266
303134.179096 -73.3329467773
303012.119833 -60.2477111816
302890.06057 -50.9014587402
302768.001307 -46.4790039062
302645.942045 -47.4955749512
302523.882782 -53.7585144043
302401.823519 -64.4025878906
302279.764256 -77.9946289062
302157.704994 -92.6957702637
302035.645731 -106.463287354
301913.586468 -117.272277832
301791.527205 -123.333007812
301669.467943 -123.28326416
301547.40868 -116.33605957
301425.349417 -102.367889404
301303.290154 -81.9404907227
301181.230891 -56.2530517578
301059.171629 -27.0320739746
300937.112366 3.63101196289
300815.053103 33.4770202637
300692.99384 60.2906188965
300570.934578 82.1069641113
300448.875315 97.3913879395
300326.816052 105.176574707
300204.756789 105.143249512
300082.697526 97.6384887695
299960.638264 83.6305541992
299838.579001 64.6063842773
299716.519738 42.4224853516
299594.460475 19.1253356934
299472.401213 -3.24096679688
299350.34195 -22.8205871582
299228.282687 -38.1072998047
299106.223424 -48.0669555664
298984.164162 -52.2100524902
298862.104899 -50.6089477539
298740.045636 -43.8606262207
298617.986373 -32.9999389648
298495.92711 -19.3750305176
298373.867848 -4.49783325195
298251.808585 10.1134338379
298129.749322 23.084197998
298007.690059 33.3102416992
297885.630797 40.0500183105
297763.571534 42.9741821289
297641.512271 42.1692810059
297519.453008 38.0979003906
297397.393745 31.5207214355
297275.334483 23.3914794922
297153.27522 14.7372436523
297031.215957 6.53778076172
296909.156694 -0.381927490234
296787.097432 -5.43661499023
296665.038169 -8.33059692383
296542.978906 -9.07266235352
296420.919643 -7.95211791992
296298.860381 -5.4821472168
296176.801118 -2.31723022461
296054.741855 0.844604492188
295932.682592 3.36270141602
295810.623329 4.7451171875
295688.564067 4.71990966797
295566.504804 3.27825927734
295444.445541 0.682861328125
295322.386278 -2.55838012695
295200.327016 -5.75103759766
295078.267753 -8.09823608398
294956.20849 -8.80090332031
294834.149227 -7.16220092773
294712.089964 -2.68444824219
294590.030702 4.85336303711
294467.971439 15.3473510742
294345.912176 28.3545837402
294223.852913 43.1170349121
294101.793651 58.6220397949
293979.734388 73.6924133301
293857.675125 87.0985717773
293735.615862 97.6800537109
293613.5566 104.464294434
293491.497337 106.769805908
293369.438074 104.281829834
293247.378811 97.0933837891
293125.319548 85.7041015625
293003.260286 70.9795837402
292881.201023 54.0712890625
292759.14176 36.3070068359
292637.082497 19.0616149902
292515.023235 3.62106323242
292392.963972 -8.94577026367
292270.904709 -17.8959350586
292148.845446 -22.8877258301
292026.786183 -24.0177001953
291904.726921 -21.8129882812
291782.667658 -17.1797180176
291660.608395 -11.3129272461
291538.549132 -5.57583618164
291416.48987 -1.36093139648
291294.430607 0.0536804199219
291172.371344 -2.36138916016
291050.312081 -9.27682495117
290928.252819 -20.9268798828
290806.193556 -37.075378418
290684.134293 -57.0262145996
290562.07503 -79.6789550781
290440.015767 -103.623901367
290317.956505 -127.266693115
290195.897242 -148.9715271
290073.837979 -167.207946777
289951.778716 -180.687805176
289829.719454 -188.479003906
289707.660191 -190.08505249
289585.600928 -185.483947754
289463.541665 -175.122131348
289341.482402 -159.865783691
289219.42314 -140.914245605
289097.363877 -119.685119629
288975.304614 -97.6820983887
288853.245351 -76.3597717285
288731.186089 -56.997467041
288609.126826 -40.595123291
288487.067563 -27.8000793457
288365.0083 -18.8720092773
288242.949038 -13.6868591309
288120.889775 -11.779296875
287998.830512 -12.4175415039
287876.771249 -14.7017822266
287754.711986 -17.674987793
287632.652724 -20.4348754883
287510.593461 -22.2338867188
287388.534198 -22.5581054688
287266.474935 -21.176574707
287144.415673 -18.1569519043
287022.35641 -13.8453979492
286900.297147 -8.81582641602
286778.237884 -3.79257202148
286656.178621 0.443420410156
286534.119359 3.15487670898
286412.060096 3.74243164062
286290.000833 1.82495117188
286167.94157 -2.70520019531
286045.882308 -9.65710449219
285923.823045 -18.5479431152
285801.763782 -28.6434936523
285679.704519 -39.0243225098
285557.645257 -48.6745910645
285435.585994 -56.5803222656
285313.526731 -61.8296508789
285191.467468 -63.7028503418
285069.408205 -61.7430114746
284947.348943 -55.8000793457
284825.28968 -46.0445861816
284703.230417 -32.9481201172
284581.171154 -17.2345275879
284459.111892 0.193786621094
284337.052629 18.346496582
284214.993366 36.2425231934
284092.934103 53.0043945312
283970.87484 67.9393920898
283848.815578 80.5995178223
283726.756315 90.8129882812
283604.697052 98.6866149902
283482.637789 104.576416016
283360.578527 109.032409668
283238.519264 112.722564697
283116.460001 116.344543457
282994.400738 120.535705566
282872.341476 125.790283203
282750.282213 132.394073486
282628.22295 140.382202148
282506.163687 149.526397705
282384.104424 159.351715088
282262.045162 169.182067871
282139.985899 178.20916748
282017.926636 185.577270508
281895.867373 190.475891113
281773.808111 192.228424072
281651.748848 190.369110107
281529.689585 184.698944092
281407.630322 175.31439209
281285.571059 162.606018066
281163.511797 147.226654053
281041.452534 130.032623291
280919.393271 112.003601074
280797.334008 94.1496582031
280675.274746 77.4154663086
280553.215483 62.591003418
280431.15622 50.2384338379
280309.096957 40.6431884766
280187.037695 33.7934570312
280064.978432 29.3907470703
279942.919169 26.8898010254
279820.859906 25.5644226074
279698.800643 24.5905761719
279576.741381 23.1391296387
279454.682118 20.4682312012
279332.622855 16.0040893555
279210.563592 9.40338134766
279088.50433 0.588928222656
278966.445067 -10.2435302734
278844.385804 -22.649597168
278722.326541 -35.987701416
278600.267278 -49.4924316406
278478.208016 -62.3620910645
278356.148753 -73.8496398926
278234.08949 -83.3485412598
278112.030227 -90.4622497559
277989.970965 -95.0507507324
277867.911702 -97.2478637695
277745.852439 -97.4476928711
277623.793176 -96.2610168457
277501.733914 -94.4459533691
277379.674651 -92.8203430176
277257.615388 -92.165222168
277135.556125 -93.1301879883
277013.496862 -96.1502685547
276891.4376 -101.385070801
276769.378337 -108.686096191
276647.319074 -117.597351074
276525.259811 -127.389770508
276403.200549 -137.126281738
276281.141286 -145.752044678
276159.082023 -152.200256348
276037.02276 -155.5027771
275914.963497 -154.894500732
275792.904235 -149.900085449
275670.844972 -140.393157959
275548.785709 -126.622528076
275426.726446 -109.200317383
275304.667184 -89.0543212891
275182.607921 -67.3474121094
275060.548658 -45.3728027344
274938.489395 -24.4350585938
274816.430133 -5.72894287109
274694.37087 9.77133178711
274572.311607 21.4013671875
274450.252344 28.8637695312
274328.193081 32.2491149902
274206.133819 32.0164489746
274084.074556 28.9356689453
273962.015293 23.9981689453
273839.95603 18.303527832
273717.896768 12.9355773926
273595.837505 8.83935546875
273473.778242 6.71328735352
273351.718979 6.92724609375
273229.659716 9.47631835938
273107.600454 13.9752502441
272985.541191 19.6949157715
272863.481928 25.6378479004
272741.422665 30.6454162598
272619.363403 33.525604248
272497.30414 33.1891174316
272375.244877 28.7785644531
272253.185614 19.7778625488
272131.126352 6.08963012695
272009.067089 -11.9282836914
271887.007826 -33.4721069336
271764.948563 -57.345916748
271642.8893 -82.0584106445
271520.830038 -105.950286865
271398.770775 -127.342651367
271276.711512 -144.690551758
271154.652249 -156.727050781
271032.592987 -162.582763672
270910.533724 -161.869628906
270788.474461 -154.718780518
270666.415198 -141.770050049
270544.355935 -124.111907959
270422.296673 -103.179443359
270300.23741 -80.6183166504
270178.178147 -58.1298217773
270056.118884 -37.3109436035
269934.059622 -19.5068054199
269812.000359 -5.68884277344
269689.941096 3.62799072266
269567.881833 8.42166137695
269445.822571 9.14846801758
269323.763308 6.6803894043
269201.704045 2.20025634766
269079.644782 -2.93441772461
268957.585519 -7.34494018555
268835.526257 -9.78485107422
268713.466994 -9.27923583984
268591.407731 -5.23419189453
268469.348468 2.49514770508
268347.289206 13.585357666
268225.229943 27.2750244141
268103.17068 42.4446105957
267981.111417 57.7343444824
267859.052154 71.6906433105
267736.992892 82.9247741699
267614.933629 90.2663879395
267492.874366 92.8971862793
267370.815103 90.4492797852
267248.755841 83.0574951172
267126.696578 71.3603210449
267004.637315 56.4471740723
266882.578052 39.7581481934
266760.51879 22.9449462891
266638.459527 7.70718383789
266516.400264 -4.37948608398
266394.341001 -12.0262145996
266272.281738 -14.3670959473
266150.222476 -11.0553588867
266028.163213 -2.30841064453
265906.10395 11.1028442383
265784.044687 27.9214172363
265661.985425 46.5200195312
265539.926162 65.0567321777
265417.866899 81.6534423828
265295.807636 94.5805969238
265173.748373 102.428924561
265051.689111 104.251800537
264929.629848 99.6625061035
264807.570585 88.8781433105
264685.511322 72.7030029297
264563.45206 52.4554748535
264441.392797 29.8423461914
264319.333534 6.79544067383
264197.274271 -14.7155761719
264075.215009 -32.8744812012
263953.155746 -46.1954956055
263831.096483 -53.6678771973
263709.03722 -54.8551025391
263586.977957 -49.9369506836
263464.918695 -39.6912841797
263342.859432 -25.4170837402
263220.800169 -8.80612182617
263098.740906 8.22451782227
262976.681644 23.7217102051
262854.622381 35.8895263672
262732.563118 43.2667236328
262610.503855 44.8724060059
262488.444592 40.3036193848
262366.38533 29.7770996094
262244.326067 14.1101989746
262122.266804 -5.3567199707
262000.207541 -26.8891296387
261878.148279 -48.5250244141
261756.089016 -68.2639160156
261634.029753 -84.2597961426
261511.97049 -94.9989929199
261389.911228 -99.4462890625
261267.851965 -97.1455078125
261145.792702 -88.2649230957
261023.733439 -73.5841674805
260901.674176 -54.4239196777
260779.614914 -32.5256958008
260657.555651 -9.89364624023
260535.496388 11.3862915039
260413.437125 29.3332519531
260291.377863 42.2457580566
260169.3186 48.8492736816
260047.259337 48.4025878906
259925.200074 40.755065918
259803.140811 26.3503417969
259681.081549 6.1784362793
259559.022286 -18.3189086914
259436.963023 -45.3787231445
259314.90376 -73.0693359375
259192.844498 -99.4524536133
259070.785235 -122.737548828
258948.725972 -141.416503906
258826.666709 -154.367095947
258704.607447 -160.917816162
258582.548184 -160.87121582
258460.488921 -154.485809326
258338.429658 -142.421966553
258216.370395 -125.659362793
258094.311133 -105.396057129
257972.25187 -82.9403381348
257850.192607 -59.6059265137
257728.133344 -36.6208496094
257606.074082 -15.055847168
257484.014819 4.22180175781
257361.955556 20.5692443848
257239.896293 33.5641479492
257117.837031 42.9819030762
256995.777768 48.7596130371
256873.718505 50.9533081055
256751.659242 49.6979370117
256629.599979 45.1740722656
256507.540717 37.5873718262
256385.481454 27.1630859375
256263.422191 14.1543884277
256141.362928 -1.13681030273
256019.303666 -18.3327636719
255897.244403 -36.9510803223
255775.18514 -56.3823547363
255653.125877 -75.8798522949
255531.066614 -94.5660095215
255409.007352 -111.459991455
255286.948089 -125.525146484
255164.888826 -135.735473633
255042.829563 -141.155303955
254920.770301 -141.025512695
254798.711038 -134.847259521
254676.651775 -122.453704834
254554.592512 -104.06149292
254432.53325 -80.2940368652
254310.473987 -52.1716918945
254188.414724 -21.0668640137
254066.355461 11.3743591309
253944.296198 43.3397827148
253822.236936 72.9784545898
253700.177673 98.5390930176
253578.11841 118.506317139
253456.059147 131.72277832
253333.999885 137.485534668
253211.940622 135.608062744
253089.881359 126.439727783
252967.822096 110.84173584
252845.762833 90.1195068359
252723.703571 65.9173583984
252601.644308 40.0840759277
252479.585045 14.520690918
252357.525782 -8.9753112793
252235.46652 -28.8575744629
252113.407257 -43.953918457
251991.347994 -53.557800293
251869.288731 -57.4771728516
251747.229469 -56.0380249023
251625.170206 -50.0420837402
251503.110943 -40.6836547852
251381.05168 -29.4316711426
251258.992417 -17.8899536133
251136.933155 -7.64709472656
251014.873892 -0.129791259766
250892.814629 3.52691650391
250770.755366 2.58163452148
250648.696104 -3.24887084961
250526.636841 -13.7667236328
250404.577578 -28.3131103516
250282.518315 -45.8304748535
250160.459052 -64.9586791992
250038.39979 -84.1572265625
249916.340527 -101.842254639
249794.281264 -116.52557373
249672.222001 -126.943725586
249550.162739 -132.166778564
249428.103476 -131.676330566
249306.044213 -125.408538818
249183.98495 -113.757598877
249061.925688 -97.5412902832
248939.866425 -77.9318847656
248817.807162 -56.3589477539
248695.747899 -34.3932495117
248573.688636 -13.6207885742
248451.629374 4.48138427734
248329.570111 18.6589660645
248207.510848 27.9733581543
248085.451585 31.8693847656
247963.392323 30.2108154297
247841.33306 23.2840270996
247719.273797 11.7693786621
247597.214534 -3.31588745117
247475.155271 -20.6985778809
247353.096009 -38.9460144043
247231.036746 -56.5723571777
247108.977483 -72.145690918
246986.91822 -84.3878479004
246864.858958 -92.2611083984
246742.799695 -95.0357971191
246620.740432 -92.3348388672
246498.681169 -84.1530456543
246376.621907 -70.8510742188
246254.562644 -53.124786377
246132.503381 -31.9535827637
246010.444118 -8.53140258789
245888.384855 15.8149108887
245766.325593 39.7138671875
245644.26633 61.8377380371
245522.207067 80.9870910645
245400.147804 96.1645812988
245278.088542 106.634490967
245156.029279 111.964355469
245033.970016 112.046081543
244911.910753 107.095581055
244789.85149 97.6321716309
244667.792228 84.4379272461
244545.732965 68.5014648438
244423.673702 50.9489746094
244301.614439 32.967956543
244179.555177 15.7286376953
244057.495914 0.309143066406
243935.436651 -12.3718566895
243813.377388 -21.6086120605
243691.318126 -26.9453125
243569.258863 -28.1947021484
243447.1996 -25.4364929199
243325.140337 -18.9967651367
243203.081074 -9.41076660156
243081.021812 2.62771606445
242958.962549 16.3257751465
242836.903286 30.8536376953
242714.844023 45.4052734375
242592.784761 59.2518005371
242470.725498 71.783203125
242348.666235 82.5357055664
242226.606972 91.2028808594
242104.547709 97.6307067871
241982.488447 101.798706055
241860.429184 103.789794922
241738.369921 103.753753662
241616.310658 101.869506836
241494.251396 98.310333252
241372.192133 93.2177429199
241250.13287 86.6871337891
241128.073607 78.7667541504
241006.014345 69.4713439941
240883.955082 58.807220459
240761.895819 46.806854248
240639.836556 33.5674743652
240517.777293 19.2875671387
240395.718031 4.29598999023
240273.658768 -10.9319458008
240151.599505 -25.7768249512
240029.540242 -39.496307373
239907.48098 -51.2673950195
239785.421717 -60.2468566895
239663.362454 -65.6449584961
239541.303191 -66.806060791
239419.243928 -63.2881164551
239297.184666 -54.9317321777
239175.125403 -41.9110717773
239053.06614 -24.7583007812
238931.006877 -4.35662841797
238808.947615 18.0995788574
238686.888352 41.1784667969
238564.829089 63.3115234375
238442.769826 82.9160461426
238320.710564 98.5273742676
238198.651301 108.92980957
238076.592038 113.272857666
237954.532775 111.160827637
237832.473512 102.706115723
237710.41425 88.5381469727
237588.354987 69.7649536133
237466.295724 47.889465332
237344.236461 24.684753418
237222.177199 2.03955078125
237100.117936 -18.212890625
236978.058673 -34.4679260254
236855.99941 -45.5058898926
236733.940147 -50.6184082031
236611.880885 -49.6900939941
236489.821622 -43.2261657715
236367.762359 -32.3216247559
236245.703096 -18.5726013184
236123.643834 -3.93637084961
236001.584571 9.44775390625
235879.525308 19.4625854492
235757.466045 24.2205200195
235635.406783 22.2577209473
235513.34752 12.6943054199
235391.288257 -4.65560913086
235269.228994 -29.2357788086
235147.169731 -59.7673950195
235025.110469 -94.3380737305
234903.051206 -130.55178833
234780.991943 -165.729278564
234658.93268 -197.139923096
234536.873418 -222.24520874
234414.814155 -238.931335449
234292.754892 -245.70892334
234170.695629 -241.861022949
234048.636366 -227.52557373
233926.577104 -203.702148438
233804.517841 -172.183166504
233682.458578 -135.413269043
233560.399315 -96.2899780273
233438.340053 -57.9223937988
233316.28079 -23.369354248
233194.221527 4.61880493164
233072.162264 23.8332519531
232950.103002 32.7916259766
232828.043739 30.8609008789
232705.984476 18.3055725098
232583.925213 -3.74139404297
232461.86595 -33.3825378418
232339.806688 -68.1231689453
232217.747425 -105.088470459
232095.688162 -141.268432617
231973.628899 -173.769317627
231851.569637 -200.0496521
231729.510374 -218.11895752
231607.451111 -226.684570312
231485.391848 -225.232666016
231363.332585 -214.040863037
231241.273323 -194.121856689
231119.21406 -167.106506348
230997.154797 -135.079315186
230875.095534 -100.382995605
230753.036272 -65.4112548828
230630.977009 -32.4086608887
230508.917746 -3.29690551758
230386.858483 20.4603881836
230264.799221 37.9416809082
230142.739958 48.7971496582
230020.680695 53.2246398926
229898.621432 51.8970336914
229776.562169 45.852142334
229654.502907 36.3584899902
229532.443644 24.7716064453
229410.384381 12.3967285156
229288.325118 0.370880126953
229166.265856 -10.4252624512
229044.206593 -19.4177856445
228922.14733 -26.3505554199
228800.088067 -31.2594604492
228678.028804 -34.4142150879
228555.969542 -36.2382202148
228433.910279 -37.2169799805
228311.851016 -37.8075256348
228189.791753 -38.358795166
228067.732491 -39.0537414551
227945.673228 -39.8784179688
227823.613965 -40.6217651367
227701.554702 -40.904876709
227579.49544 -40.2352600098
227457.436177 -38.079864502
227335.376914 -33.9460754395
227213.317651 -27.4622192383
227091.258388 -18.4459533691
226969.199126 -6.95309448242
226847.139863 6.69903564453
226725.0806 21.9393920898
226603.021337 37.9780578613
226480.962075 53.8685913086
226358.902812 68.589630127
226236.843549 81.1373291016
226114.784286 90.6201477051
225992.725023 96.3447570801
225870.665761 97.8848266602
225748.606498 95.1259765625
225626.547235 88.2814941406
225504.487972 77.8771057129
225382.42871 64.707824707
225260.369447 49.7691345215
225138.310184 34.171081543
225016.250921 19.042755127
224894.191659 5.43634033203
224772.132396 -5.75979614258
224650.073133 -13.8919372559
224528.01387 -18.5885925293
224405.954607 -19.7831420898
224283.895345 -17.7082519531
224161.836082 -12.8656311035
224039.776819 -5.97366333008
223917.717556 2.10003662109
223795.658294 10.4162597656
223673.599031 18.0417480469
223551.539768 24.1235351562
223429.480505 27.9509887695
223307.421242 29.0032348633
223185.36198 26.9783325195
223063.302717 21.803894043
222941.243454 13.6302185059
222819.184191 2.80853271484
222697.124929 -10.1427612305
222575.065666 -24.5795898438
222453.006403 -39.7764892578
222330.94714 -54.9719238281
222208.887878 -69.4107055664
222086.828615 -82.3815002441
221964.769352 -93.2490539551
221842.710089 -101.480102539
221720.650826 -106.664428711
221598.591564 -108.530761719
221476.532301 -106.958129883
221354.473038 -101.984222412
221232.413775 -93.8084411621
221110.354513 -82.791229248
220988.29525 -69.4464111328
220866.235987 -54.4271850586
220744.176724 -38.502746582
220622.117461 -22.5258789062
220500.058199 -7.39093017578
220377.998936 6.01690673828
220255.939673 16.8787536621
220133.88041 24.5010070801
220011.821148 28.3738098145
219889.761885 28.2213439941
219767.702622 24.039855957
219645.643359 16.1177978516
219523.584097 5.03338623047
219401.524834 -8.37121582031
219279.465571 -23.041595459
219157.406308 -37.7847595215
219035.347045 -51.3610839844
218913.287783 -62.5874633789
218791.22852 -70.4425048828
218669.169257 -74.1649169922
218547.109994 -73.3345947266
218425.050732 -67.927520752
218302.991469 -58.3378295898
218180.932206 -45.3623352051
218058.872943 -30.1467590332
217936.81368 -14.0961608887
217814.754418 1.24346923828
217692.695155 14.3235778809
217570.635892 23.73828125
217448.576629 28.3638916016
217326.517367 27.4786682129
217204.458104 20.8503417969
217082.398841 8.78201293945
216960.339578 -7.89041137695
216838.280316 -27.8509521484
216716.221053 -49.4024353027
216594.16179 -70.606048584
216472.102527 -89.448425293
216350.043264 -104.021881104
216227.984002 -112.701416016
216105.924739 -114.302581787
215983.865476 -108.203063965
215861.806213 -94.4182434082
215739.746951 -73.6199035645
215617.687688 -47.0971069336
215495.628425 -16.6606140137
215373.569162 15.5016174316
215251.509899 47.0052490234
215129.450637 75.4697875977
215007.391374 98.7224121094
214885.332111 114.984344482
214763.272848 123.024932861
214641.213586 122.267547607
214519.154323 112.838745117
214397.09506 95.5556945801
214275.035797 71.852935791
214152.976535 43.6559753418
214030.917272 13.212677002
213908.858009 -17.1013793945
213786.798746 -44.986328125
213664.739483 -68.4107055664
213542.680221 -85.7776794434
213420.620958 -96.0486755371
213298.561695 -98.8154296875
213176.502432 -94.3143005371
213054.44317 -83.3829345703
212932.383907 -67.3655090332
212810.324644 -47.9756469727
212688.265381 -27.1318054199
212566.206118 -6.78015136719
212444.146856 11.277557373
212322.087593 25.5364074707
212200.02833 34.906829834
212077.969067 38.7904968262
211955.909805 37.1084289551
211833.850542 30.280090332
211711.791279 19.158782959
211589.732016 4.93090820312
211467.672754 -11.009765625
211345.613491 -27.1994934082
211223.554228 -42.2400817871
211101.494965 -54.9204101562
210979.435702 -64.3135681152
210857.37644 -69.8417358398
210735.317177 -71.3049316406
210613.257914 -68.8743286133
210491.198651 -63.052520752
210369.139389 -54.6071777344
210247.080126 -44.4874572754
210125.020863 -33.7305603027
210002.9616 -23.370513916
209880.902338 -14.3546447754
209758.843075 -7.47729492188
209636.783812 -3.33270263672
209514.724549 -2.29064941406
209392.665286 -4.4924621582
209270.606024 -9.86645507812
209148.546761 -18.1560668945
209026.487498 -28.9573974609
208904.428235 -41.7594909668
208782.368973 -55.9828796387
208660.30971 -71.0127258301
208538.250447 -86.2250061035
208416.191184 -101.004180908
208294.131921 -114.75479126
208172.072659 -126.908325195
208050.013396 -136.929016113
207927.954133 -144.321380615
207805.89487 -148.642059326
207683.835608 -149.517883301
207561.776345 -146.669616699
207439.717082 -139.940460205
207317.657819 -129.326477051
207195.598557 -115.003845215
207073.539294 -97.3503417969
206951.480031 -76.9533081055
206829.420768 -54.6029052734
206707.361505 -31.2667236328
206585.302243 -8.0446472168
206463.24298 13.8933410645
206341.183717 33.3840637207
206219.124454 49.3551635742
206097.065192 60.910736084
205975.005929 67.4089355469
205852.946666 68.524230957
205730.887403 64.2863769531
205608.82814 55.0914611816
205486.768878 41.6814880371
205364.709615 25.0933227539
205242.650352 6.57992553711
205120.591089 -12.4893798828
204998.531827 -30.741973877
204876.472564 -46.9152832031
204754.413301 -59.962890625
204632.354038 -69.1404418945
204510.294776 -74.0635070801
204388.235513 -74.7310791016
204266.17625 -71.5126037598
204144.116987 -65.0985412598
204022.057724 -56.4203491211
203899.998462 -46.546295166
203777.939199 -36.5664978027
203655.879936 -27.4755249023
203533.820673 -20.068572998
203411.761411 -14.8589782715
203289.702148 -12.0288391113
203167.642885 -11.4159545898
203045.583622 -12.5400085449
202923.524359 -14.6651306152
202801.465097 -16.8918151855
202679.405834 -18.2694091797
202557.346571 -17.9156799316
202435.287308 -15.1315307617
202313.228046 -9.49700927734
202191.168783 -0.938537597656
202069.10952 10.2413635254
201947.050257 23.3764343262
201824.990995 37.4891357422
201702.931732 51.3810119629
201580.872469 63.7503967285
201458.813206 73.3262023926
201336.753943 79.0045776367
201214.694681 79.9731750488
201092.635418 75.8106689453
200970.576155 66.549407959
200848.516892 52.6951599121
200726.45763 35.2002563477
200604.398367 15.3916320801
200482.339104 -5.13922119141
200360.279841 -24.6749267578
200238.220578 -41.5249328613
200116.161316 -54.1792907715
199994.102053 -61.4469604492
199872.04279 -62.5658874512
199749.983527 -57.2743225098
199627.924265 -45.8360900879
199505.865002 -29.0181274414
199383.805739 -8.02258300781
199261.746476 15.6197509766
199139.687214 40.1837768555
199017.627951 63.8984985352
198895.568688 85.0961303711
198773.509425 102.347198486
198651.450162 114.569091797
198529.3909 121.099395752
198407.331637 121.727722168
198285.272374 116.685455322
198163.213111 106.596466064
198041.153849 92.395324707
197919.094586 75.2235412598
197797.035323 56.3153686523
197674.97606 36.8854064941
197552.916797 18.0298461914
197430.857535 0.649719238281
197308.798272 -14.596282959
197186.739009 -27.3075866699
197064.679746 -37.326751709
196942.620484 -44.6990966797
196820.561221 -49.6130371094
196698.501958 -52.3320922852
196576.442695 -53.127166748
196454.383433 -52.218963623
196332.32417 -49.7392578125
196210.264907 -45.7140197754
196088.205644 -40.0726623535
195966.146381 -32.6795959473
195844.087119 -23.3851013184
195722.027856 -12.0865783691
195599.968593 1.20758056641
195477.90933 16.3228759766
195355.850068 32.8795471191
195233.790805 50.2774353027
195111.731542 67.7102050781
194989.672279 84.2078552246
194867.613016 98.7068786621
194745.553754 110.140411377
194623.494491 117.540588379
194501.435228 120.14151001
194379.375965 117.470947266
194257.316703 109.421173096
194135.25744 96.2877807617
194013.198177 78.7723999023
193891.138914 57.9453430176
193769.079652 35.171081543
193647.020389 12.0021362305
193524.961126 -9.94995117188
193402.901863 -29.1528320312
193280.8426 -44.2886047363
193158.783338 -54.3720397949
193036.724075 -58.8402404785
192914.664812 -57.603302002
192792.605549 -51.051940918
192670.546287 -40.0199279785
192548.487024 -25.7052001953
192426.427761 -9.55715942383
192304.368498 6.8581237793
192182.309235 22.0024108887
192060.249973 34.5033874512
191938.19071 43.2745361328
191816.131447 47.6033935547
191694.072184 47.201171875
191572.012922 42.2083129883
191449.953659 33.1571044922
191327.894396 20.8963317871
191205.835133 6.48654174805
191083.775871 -8.92169189453
190961.716608 -24.2140808105
190839.657345 -38.4271850586
190717.598082 -50.8416137695
190595.538819 -61.0426635742
190473.479557 -68.9418029785
190351.420294 -74.759185791
190229.361031 -78.9682312012
190107.301768 -82.2107849121
189985.242506 -85.1930847168
189863.183243 -88.5750732422
189741.12398 -92.8669128418
189619.064717 -98.3452758789
189497.005454 -105.000091553
189374.946192 -112.518707275
189252.886929 -120.310028076
189130.827666 -127.566986084
189008.768403 -133.360717773
188886.709141 -136.755950928
188764.649878 -136.935302734
188642.590615 -133.317016602
188520.531352 -125.653289795
188398.47209 -114.095794678
188276.412827 -99.2205200195
188154.353564 -82.0062561035
188032.294301 -63.7681884766
187910.235038 -46.0506286621
187788.175776 -30.4896240234
187666.116513 -18.6585693359
187544.05725 -11.9124450684
187421.997987 -11.2467346191
187299.938725 -17.1862487793
187177.879462 -29.7158508301
187055.820199 -48.2618408203
186933.760936 -71.7261352539
186811.701673 -98.5719299316
186689.642411 -126.952697754
186567.583148 -154.872283936
186445.523885 -180.360809326
186323.464622 -201.649261475
186201.40536 -217.324951172
186079.346097 -226.452575684
185957.286834 -228.649200439
185835.227571 -224.104919434
185713.168309 -213.548095703
185591.109046 -198.158172607
185469.049783 -179.435699463
185346.99052 -159.042755127
185224.931257 -138.630615234
185102.871995 -119.671905518
184980.812732 -103.315887451
184858.753469 -90.279876709
184736.694206 -80.7902832031
184614.634944 -74.5771484375
184492.575681 -70.9245910645
184370.516418 -68.7698364258
184248.457155 -66.8419494629
184126.397892 -63.8244018555
184004.33863 -58.5242614746
183882.279367 -50.0309753418
183760.220104 -37.8452453613
183638.160841 -21.9664611816
183516.101579 -2.92623901367
183394.042316 18.2344970703
183271.983053 40.046081543
183149.92379 60.7381591797
183027.864528 78.4057006836
182905.805265 91.196105957
182783.746002 97.4981689453
182661.686739 96.1148376465
182539.627476 86.4025268555
182417.568214 68.3616638184
182295.508951 42.669342041
182173.449688 10.6501464844
182051.390425 -25.813659668
181929.331163 -64.4250488281
181807.2719 -102.654144287
181685.212637 -137.944702148
181563.153374 -167.924591064
181441.094111 -190.601898193
181319.034849 -204.528747559
181196.975586 -208.917266846
181074.916323 -203.698852539
180952.85706 -189.521118164
180830.797798 -167.682403564
180708.738535 -140.013275146
180586.679272 -108.712982178
180464.620009 -76.1597290039
180342.560747 -44.709197998
180220.501484 -16.5021972656
180098.442221 6.70333862305
179976.382958 23.661315918
179854.323695 33.7157287598
179732.264433 36.8246154785
179610.20517 33.5284729004
179488.145907 24.8680725098
179366.086644 12.2608642578
179244.027382 -2.64956665039
179121.968119 -18.1590270996
178999.908856 -32.6626281738
178877.849593 -44.7993774414
178755.79033 -53.5649414062
178633.731068 -58.3840942383
178511.671805 -59.1388244629
178389.612542 -56.1495666504
178267.553279 -50.1148071289
178145.494017 -42.0152282715
178023.434754 -32.9946899414
177901.375491 -24.229095459
177779.316228 -16.7977905273
177657.256966 -11.5692138672
177535.197703 -9.11221313477
177413.13844 -9.64047241211
177291.079177 -12.9955444336
177169.019914 -18.66796875
177046.960652 -25.8541564941
176924.901389 -33.5426940918
176802.842126 -40.6196899414
176680.782863 -45.9845275879
176558.723601 -48.6620178223
176436.664338 -47.902130127
176314.605075 -43.256072998
176192.545812 -34.6233520508
176070.486549 -22.2639160156
175948.427287 -6.77630615234
175826.368024 10.9568481445
175704.308761 29.8499755859
175582.249498 48.7138671875
175460.190236 66.3644714355
175338.130973 81.7301025391
175216.07171 93.9471130371
175094.012447 102.435333252
174971.953185 106.946563721
174849.893922 107.580810547
174727.834659 104.770782471
174605.775396 99.2345275879
174483.716133 91.9023132324
174361.656871 83.8240966797
174239.597608 76.0661010742
174117.538345 69.6075744629
173995.479082 65.2456054688
173873.41982 63.5190124512
173751.360557 64.6567077637
173629.301294 68.5569763184
173507.242031 74.7986755371
173385.182768 82.6845092773
173263.123506 91.3119812012
173141.064243 99.6654052734
173019.00498 106.721374512
172896.945717 111.55670166
172774.886455 113.449401855
172652.827192 111.962493896
172530.767929 107.002044678
172408.708666 98.8435058594
172286.649404 88.1222229004
172164.590141 75.7886047363
172042.530878 63.029876709
171920.471615 51.1656799316
171798.412352 41.525177002
171676.35309 35.3169555664
171554.293827 33.5037841797
171432.234564 36.6932373047
171310.175301 45.0559387207
171188.116039 58.2791748047
171066.056776 75.5630187988
170943.997513 95.6598815918
170821.93825 116.956848145
170699.878987 137.595611572
170577.819725 155.619537354
170455.760462 169.1378479
170333.701199 176.491973877
170211.641936 176.409729004
170089.582674 168.133483887
169967.523411 151.509796143
169845.464148 127.031646729
169723.404885 95.8269348145
169601.345623 59.5934143066
169479.28636 20.4828491211
169357.227097 -19.0565795898
169235.167834 -56.4684448242
169113.108571 -89.2899475098
168991.049309 -115.351898193
168868.990046 -132.959503174
168746.930783 -141.037750244
168624.87152 -139.22769165
168502.812258 -127.925933838
168380.752995 -108.261260986
168258.693732 -82.0106506348
168136.634469 -51.4602355957
168014.575206 -19.2231140137
167892.515944 11.971862793
167770.456681 39.5011291504
167648.397418 61.0593566895
167526.338155 74.845916748
167404.278893 79.7086486816
167282.21963 75.2323608398
167160.160367 61.7654418945
167038.101104 40.3815307617
166916.041842 12.7811584473
166793.982579 -18.858215332
166671.923316 -52.069732666
166549.864053 -84.305267334
166427.80479 -113.145507812
166305.745528 -136.49395752
166183.686265 -152.736999512
166061.627002 -160.857666016
165939.567739 -160.493499756
165817.508477 -151.93548584
165695.449214 -136.069702148
165573.389951 -114.269195557
165451.330688 -88.2480163574
165329.271425 -59.8926696777
165207.212163 -31.0876159668
165085.1529 -3.55184936523
164963.093637 21.2977294922
164841.034374 42.4450378418
164718.975112 59.325378418
164596.915849 71.8282470703
164474.856586 80.2517700195
164352.797323 85.2172241211
164230.738061 87.5542602539
164108.678798 88.1713562012
163986.619535 87.9256896973
163864.560272 87.5079040527
163742.501009 87.3542175293
163620.441747 87.5958251953
163498.382484 88.0498352051
163376.323221 88.2534790039
163254.263958 87.5360107422
163132.204696 85.120513916
163010.145433 80.2423400879
162888.08617 72.2716674805
162766.026907 60.8239440918
162643.967645 45.8466491699
162521.908382 27.6694030762
162399.849119 7.0124206543
162277.789856 -15.0500488281
162155.730593 -37.1693115234
162033.671331 -57.8358764648
161911.612068 -75.5180358887
161789.552805 -88.8103942871
161667.493542 -96.5766601562
161545.43428 -98.0727844238
161423.375017 -93.0357666016
161301.315754 -81.7300720215
161179.256491 -64.9439086914
161057.197228 -43.9363708496
160935.137966 -20.3389892578
160813.078703 3.97933959961
160691.01944 27.0713500977
160568.960177 47.0780334473
160446.900915 62.388885498
160324.841652 71.7792663574
160202.782389 74.5116882324
160080.723126 70.3923339844
159958.663864 59.7772216797
159836.604601 43.5292358398
159714.545338 22.9294433594
159592.486075 -0.446228027344
159470.426812 -24.8743286133
159348.36755 -48.637512207
159226.308287 -70.1726989746
159104.249024 -88.1975708008
158982.189761 -101.804473877
158860.130499 -110.513793945
158738.071236 -114.283630371
158616.011973 -113.476501465
158493.95271 -108.788513184
158371.893447 -101.150512695
158249.834185 -91.612701416
158127.774922 -81.2258605957
158005.715659 -70.9315490723
157883.656396 -61.4732666016
157761.597134 -53.3366088867
157639.537871 -46.7235412598
157517.478608 -41.5615539551
157395.419345 -37.5449829102
157273.360083 -34.2014770508
157151.30082 -30.9753417969
157029.241557 -27.315246582
156907.182294 -22.757598877
156785.123031 -16.9935302734
156663.063769 -9.91311645508
156541.004506 -1.62130737305
156418.945243 7.57489013672
156296.88598 17.2070617676
156174.826718 26.7055969238
156052.767455 35.4741821289
155930.708192 42.9671936035
155808.648929 48.7597045898
155686.589666 52.6026611328
155564.530404 54.4542541504
155442.471141 54.4846496582
155320.411878 53.0525817871
155198.352615 50.6569824219
155076.293353 47.8688354492
154954.23409 45.2528686523
154832.174827 43.2876281738
154710.115564 42.2952270508
154588.056302 42.389251709
154465.997039 43.4488830566
154343.937776 45.1222839355
154221.878513 46.8608398438
154099.81925 47.9806213379
153977.759988 47.7447509766
153855.700725 45.4567260742
153733.641462 40.5552978516
153611.582199 32.6967773438
153489.522937 21.8171081543
153367.463674 8.16317749023
153245.404411 -7.71032714844
153123.345148 -24.9810791016
153001.285885 -42.6320800781
152879.226623 -59.55078125
152757.16736 -74.6449279785
152635.108097 -86.9610595703
152513.048834 -95.7938537598
152390.989572 -100.772064209
152268.930309 -101.911437988
152146.871046 -99.6264953613
152024.811783 -94.699005127
151902.752521 -88.2034301758
151780.693258 -81.3978271484
151658.633995 -75.5887451172
151536.574732 -71.9859008789
151414.515469 -71.5604858398
151292.456207 -74.9239196777
151170.396944 -82.2403869629
151048.337681 -93.1842956543
150926.278418 -106.948608398
150804.219156 -122.30569458
150682.159893 -137.715545654
150560.10063 -151.472686768
150438.041367 -161.876342773
150315.982104 -167.408477783
150193.922842 -166.90020752
150071.863579 -159.669708252
149949.804316 -145.616363525
149827.745053 -125.260131836
149705.685791 -99.719909668
149583.626528 -70.6328430176
149461.567265 -40.0191040039
149339.508002 -10.1059875488
149217.44874 16.8734741211
149095.389477 38.8871459961
148973.330214 54.295715332
148851.270951 62.0108337402
148729.211688 61.6038818359
148607.152426 53.3531494141
148485.093163 38.2250671387
148363.0339 17.7899780273
148240.974637 -5.91937255859
148118.915375 -30.5942382812
147996.856112 -53.8616333008
147874.796849 -73.5032958984
147752.737586 -87.6593017578
147630.678323 -94.9973449707
147508.619061 -94.8313903809
147386.559798 -87.1788330078
147264.500535 -72.7510681152
147142.441272 -52.8784484863
147020.38201 -29.3786010742
146898.322747 -4.38055419922
146776.263484 19.877532959
146654.204221 41.2570495605
146532.144959 57.9132080078
146410.085696 68.4583435059
146288.026433 72.0769348145
146165.96717 68.5835571289
146043.907907 58.4197998047
145921.848645 42.5909118652
145799.789382 22.5516357422
145677.730119 0.0527648925781
145555.670856 -23.0348510742
145433.611594 -44.9004516602
145311.552331 -63.9599304199
145189.493068 -78.9927368164
145067.433805 -89.2365112305
144945.374542 -94.431640625
144823.31528 -94.8127441406
144701.256017 -91.050994873
144579.196754 -84.1548156738
144457.137491 -75.3409729004
144335.078229 -65.8912353516
144213.018966 -57.0098876953
144090.959703 -49.6976623535
143968.90044 -44.6545715332
143846.841178 -42.2208557129
143724.781915 -42.3617858887
143602.722652 -44.6951904297
143480.663389 -48.5571899414
143358.604126 -53.0985412598
143236.544864 -57.3983764648
143114.485601 -60.5830993652
142992.426338 -61.9357910156
142870.367075 -60.9852600098
142748.307813 -57.5641479492
142626.24855 -51.830078125
142504.189287 -44.2496337891
142382.130024 -35.5448608398
142260.070761 -26.6119995117
142138.011499 -18.419128418
142015.952236 -11.896270752
141893.892973 -7.82901000977
141771.83371 -6.7678527832
141649.774448 -8.96292114258
141527.715185 -14.3309020996
141405.655922 -22.45703125
141283.596659 -32.6322937012
141161.537397 -43.9205932617
141039.478134 -55.249420166
140917.418871 -65.5129394531
140795.359608 -73.6782226562
140673.300345 -78.8825073242
140551.241083 -80.5116271973
140429.18182 -78.2535400391
140307.122557 -72.1211547852
140185.063294 -62.443145752
140063.004032 -49.8258972168
139940.944769 -35.0909118652
139818.885506 -19.1951599121
139696.826243 -3.1432800293
139574.76698 12.0981445312
139452.707718 25.6780090332
139330.648455 36.9190979004
139208.589192 45.3560180664
139086.529929 50.748260498
138964.470667 53.070098877
138842.411404 52.4799804688
138720.352141 49.2746276855
138598.292878 43.8352355957
138476.233616 36.5720214844
138354.174353 27.874420166
138232.11509 18.0728149414
138110.055827 7.41555786133
137987.996564 -3.93753051758
137865.937302 -15.904876709
137743.878039 -28.4582519531
137621.818776 -41.5897827148
137499.759513 -55.2739562988
137377.700251 -69.4313964844
137255.640988 -83.9001464844
137133.581725 -98.4182128906
137011.522462 -112.620483398
136889.463199 -126.050476074
136767.403937 -138.186645508
136645.344674 -148.478912354
136523.285411 -156.392425537
136401.226148 -161.452575684
136279.166886 -163.285736084
136157.107623 -161.651824951
136035.04836 -156.463989258
135912.989097 -147.793945312
135790.929835 -135.862243652
135668.870572 -121.015686035
135546.811309 -103.694641113
135424.752046 -84.39453125
135302.692783 -63.6270751953
135180.633521 -41.8858642578
135058.574258 -19.6201477051
134936.514995 2.77917480469
134814.455732 24.981842041
134692.39647 46.7072143555
134570.337207 67.7047729492
134448.277944 87.7286071777
134326.218681 106.510681152
134204.159418 123.739532471
134082.100156 139.047912598
133960.040893 152.013000488
133837.98163 162.172821045
133715.922367 169.056640625
133593.863105 172.228729248
133471.803842 171.340026855
133349.744579 166.182769775
133227.685316 156.74017334
133105.626054 143.224578857
132983.566791 126.09777832
132861.507528 106.068267822
132739.448265 84.0634460449
132617.389002 61.1765441895
132495.32974 38.5917663574
132373.270477 17.4934082031
132251.211214 -1.03253173828
132129.151951 -16.095916748
132007.092689 -27.0862731934
131885.033426 -33.7365722656
131762.974163 -36.1567993164
131640.9149 -34.8334655762
131518.855637 -30.5924987793
131396.796375 -24.5278930664
131274.737112 -17.9019775391
131152.677849 -12.024810791
131030.618586 -8.12661743164
130908.559324 -7.23297119141
130786.500061 -10.0576477051
130664.440798 -16.9229125977
130542.381535 -27.7179870605
130420.322273 -41.8986816406
130298.26301 -58.5313415527
130176.203747 -76.3764038086
130054.144484 -94.0045166016
129932.085221 -109.934112549
129810.025959 -122.776519775
129687.966696 -131.374389648
129565.907433 -134.918762207
129443.84817 -133.032958984
129321.788908 -125.813293457
129199.729645 -113.823425293
129077.670382 -98.0404663086
128955.611119 -79.7592163086
128833.551856 -60.4634399414
128711.492594 -41.6770629883
128589.433331 -24.8108825684
128467.374068 -11.0204467773
128345.314805 -1.09048461914
128223.255543 4.64263916016
128101.19628 6.32052612305
127979.137017 4.54196166992
127857.077754 0.292846679688
127735.018492 -5.16650390625
127612.959229 -10.4444274902
127490.899966 -14.1778564453
127368.840703 -15.1914367676
127246.78144 -12.6394348145
127124.722178 -6.11483764648
127002.662915 4.28610229492
126880.603652 17.9521789551
126758.544389 33.7993164062
126636.485127 50.3645324707
126514.425864 65.9427185059
126392.366601 78.7520141602
126270.307338 87.1129455566
126148.248075 89.6220397949
126026.188813 85.3035583496
125904.12955 73.7227172852
125782.070287 55.0497436523
125660.011024 30.0662231445
125537.951762 0.115020751953
125415.892499 -33.0047912598
125293.833236 -67.1854553223
125171.773973 -100.187927246
125049.714711 -129.831939697
124927.655448 -154.180206299
124805.596185 -171.699310303
124683.536922 -181.382568359
124561.477659 -182.823730469
124439.418397 -176.235015869
124317.359134 -162.409240723
124195.299871 -142.631561279
124073.240608 -118.549530029
123951.181346 -92.0163269043
123829.122083 -64.923034668
123707.06282 -39.0362243652
123585.003557 -15.8569946289
123462.944294 3.48529052734
123340.885032 18.2972412109
123218.825769 28.3368225098
123096.766506 33.7835388184
122974.707243 35.1675415039
122852.647981 33.2691040039
122730.588718 28.9995727539
122608.529455 23.2804260254
122486.470192 16.9326171875
122364.41093 10.589630127
122242.351667 4.64321899414
122120.292404 -0.772735595703
121998.233141 -5.76080322266
121876.173878 -10.6037597656
121754.114616 -15.6831359863
121632.055353 -21.3829345703
121509.99609 -27.9923400879
121387.936827 -35.6199035645
121265.877565 -44.1319580078
121143.818302 -53.1235046387
121021.759039 -61.927947998
120899.699776 -69.6646118164
120777.640513 -75.3219909668
120655.581251 -77.8665771484
120533.521988 -76.3666381836
120411.462725 -70.1163024902
120289.403462 -58.7455749512
120167.3442 -42.3026428223
120045.284937 -21.2971191406
119923.225674 3.30233764648
119801.166411 30.119140625
119679.107149 57.4652709961
119557.047886 83.4754943848
119434.988623 106.267730713
119312.92936 124.113250732
119190.870097 135.601165771
119068.810835 139.779052734
118946.751572 136.256195068
118824.692309 125.257202148
118702.633046 107.619689941
118580.573784 84.7345581055
118458.514521 58.4338684082
118336.455258 30.8352661133
118214.395995 4.15841674805
118092.336732 -19.4708862305
117970.27747 -38.208984375
117848.218207 -50.657623291
117726.158944 -55.9866638184
117604.099681 -54.0040588379
117482.040419 -45.1667480469
117359.981156 -30.5313720703
117237.921893 -11.6498718262
117115.86263 9.57974243164
116993.803368 31.093170166
116871.744105 50.851348877
116749.684842 67.0269775391
116627.625579 78.1670837402
116505.566316 83.3162231445
116383.507054 82.0895385742
116261.447791 74.6894836426
116139.388528 61.8656921387
116017.329265 44.8223266602
115895.270003 25.085357666
115773.21074 4.34106445312
115651.151477 -15.7348632812
115529.092214 -33.6423950195
115407.032952 -48.1977539062
115284.973689 -58.6380004883
115162.914426 -64.6783752441
115040.855163 -66.5185241699
114918.7959 -64.797454834
114796.736638 -60.5040893555
114674.677375 -54.8528442383
114552.618112 -49.1385498047
114430.558849 -44.5863037109
114308.499587 -42.2119445801
114186.440324 -42.708190918
114064.381061 -46.3677978516
113942.321798 -53.0509338379
113820.262535 -62.2006530762
113698.203273 -72.902923584
113576.14401 -83.9859924316
113454.084747 -94.1458740234
113332.025484 -102.087127686
113209.966222 -106.661682129
113087.906959 -106.992340088
112965.847696 -102.567932129
112843.788433 -93.3001098633
112721.729171 -79.5363464355
112599.669908 -62.0282897949
112477.610645 -41.858581543
112355.551382 -20.3350524902
112233.492119 1.13763427734
112111.432857 21.1948242188
111989.373594 38.6424255371
111867.314331 52.5691833496
111745.255068 62.4280090332
111623.195806 68.0795593262
111501.136543 69.7929382324
111379.07728 68.2051391602
111257.018017 64.243347168
111134.958754 59.0189819336
111012.899492 53.7048950195
110890.840229 49.4086914062
110768.780966 47.0556335449
110646.721703 47.29296875
110524.662441 50.4255371094
110402.603178 56.3886108398
110280.543915 64.7608032227
110158.484652 74.8147888184
110036.42539 85.5996704102
109914.366127 96.0462036133
109792.306864 105.083374023
109670.247601 111.753387451
109548.188338 115.31338501
109426.129076 115.312561035
109304.069813 111.637115479
109182.01055 104.518218994
109059.951287 94.5026550293
108937.892025 82.3896484375
108815.832762 69.1399230957
108693.773499 55.769317627
108571.714236 43.2353515625
108449.654973 32.3321533203
108327.595711 23.6032714844
108205.536448 17.282623291
108083.477185 13.2702026367
107961.417922 11.1450500488
107839.35866 10.2153930664
107717.299397 9.59921264648
107595.240134 8.32846069336
107473.180871 5.46520996094
107351.121609 0.217407226562
107229.062346 -7.95837402344
107107.003083 -19.2781677246
106984.94382 -33.5850219727
106862.884557 -50.3426818848
106740.825295 -68.6698608398
106618.766032 -87.4125061035
106496.706769 -105.248443604
106374.647506 -120.813720703
106252.588244 -132.839202881
106130.528981 -140.283233643
106008.469718 -142.447479248
105886.410455 -139.06350708
105764.351192 -130.340667725
105642.29193 -116.970153809
105520.232667 -100.082061768
105398.173404 -81.1600952148
105276.114141 -61.9190368652
105154.054879 -44.1571960449
105031.995616 -29.5959472656
104909.936353 -19.7212524414
104787.87709 -15.6422729492
104665.817828 -17.9797973633
104543.758565 -26.7955627441
104421.699302 -41.5693664551
104299.640039 -61.2273864746
104177.580776 -84.2184753418
104055.521514 -108.634063721
103933.462251 -132.360443115
103811.402988 -153.249694824
103689.343725 -169.296417236
103567.284463 -178.803100586
103445.2252 -180.52041626
103323.165937 -173.75112915
103201.106674 -158.407775879
103079.047411 -135.02053833
102956.988149 -104.694213867
102834.928886 -69.0197143555
102712.869623 -29.9475402832
102590.81036 10.3647460938
102468.751098 49.7185974121
102346.691835 86.0370178223
102224.632572 117.51361084
102102.573309 142.732696533
101980.514047 160.752929688
101858.454784 171.148590088
101736.395521 174.006408691
101614.336258 169.881072998
101492.276995 159.715393066
101370.217733 144.734069824
101248.15847 126.322570801
101126.099207 105.903411865
101004.039944 84.8212890625
100881.980682 64.2475585938
100759.921419 45.1118164062
100637.862156 28.0657958984
100515.802893 13.4796142578
100393.74363 1.46951293945
100271.684368 -8.05017089844
100149.625105 -15.297088623
100027.565842 -20.5443115234
99905.5065794 -24.0461730957
99783.4473166 -25.9765319824
99661.3880538 -26.3869934082
99539.3287911 -25.1903076172
99417.2695283 -22.1715393066
99295.2102655 -17.0251464844
99173.1510027 -9.41375732422
99051.09174 0.958648681641
98929.0324772 14.268371582
98806.9732144 30.4992980957
98684.9139517 49.384552002
98562.8546889 70.3729858398
98440.7954261 92.6261291504
98318.7361633 115.048126221
98196.6769006 136.349975586
98074.6176378 155.142303467
97952.558375 170.050140381
97830.4991122 179.838531494
97708.4398495 183.537780762
97586.3805867 180.55380249
97464.3213239 170.753173828
97342.2620612 154.511413574
97220.2027984 132.71786499
97098.1435356 106.733886719
96976.0842728 78.3057556152
96854.0250101 49.4377441406
96731.9657473 22.2360534668
96609.9064845 -1.26400756836
96487.8472217 -19.2727966309
96365.787959 -30.4045715332
96243.7286962 -33.807434082
96121.6694334 -29.2493896484
95999.6101707 -17.152923584
95877.5509079 1.4274597168
95755.4916451 24.8837585449
95633.4323823 51.1835021973
95511.3731196 78.0375976562
95389.3138568 103.09463501
95267.254594 124.142425537
95145.1953312 139.299194336
95023.1360685 147.177825928
94901.0768057 147.00668335
94779.0175429 138.696716309
94656.9582802 122.84765625
94534.8990174 100.69342041
94412.8397546 73.9906311035
94290.7804918 44.8615722656
94168.7212291 15.6051635742
94046.6619663 -11.5053710938
93924.6027035 -34.4209899902
93802.5434408 -51.4901123047
93680.484178 -61.5942382812
93558.4249152 -64.2308349609
93436.3656524 -59.5374145508
93314.3063897 -48.2551879883
93192.2471269 -31.636932373
93070.1878641 -11.3082580566
92948.1286013 10.9021911621
92826.0693386 33.1485900879
92704.0100758 53.7470092773
92581.950813 71.3349609375
92459.8915503 84.9912414551
92337.8322875 94.3064575195
92215.7730247 99.3975219727
92093.7137619 100.865020752
91971.6544992 99.6985473633
91849.5952364 97.1405029297
91727.5359736 94.5244750977
91605.4767108 93.1029663086
91483.4174481 93.8864135742
91361.3581853 97.508605957
91239.2989225 104.13482666
91117.2396598 113.422088623
90995.180397 124.537475586
90873.1211342 136.233154297
90751.0618714 146.97064209
90629.0026087 155.082397461
90506.9433459 158.954437256
90384.8840831 157.210266113
90262.8248203 148.877471924
90140.7655576 133.518676758
90018.7062948 111.312164307
89896.647032 83.0723876953
89774.5877693 50.2073364258
89652.5285065 14.6142272949
89530.4692437 -21.4758911133
89408.4099809 -55.6923522949
89286.3507182 -85.7368774414
89164.2914554 -109.595153809
89042.2321926 -125.725799561
88920.1729298 -133.208251953
88798.1136671 -131.834472656
88676.0544043 -122.134887695
88553.9951415 -105.33505249
88431.9358788 -83.2473449707
88309.876616 -58.1067810059
88187.8173532 -32.3668212891
88065.7580904 -8.4748840332
87943.6988277 11.3508300781
87821.6395649 25.3227233887
87699.5803021 32.2423095703
87577.5210393 31.6020507812
87455.4617766 23.6210021973
87333.4025138 9.21060180664
87211.343251 -10.1246948242
87089.2839883 -32.4428710938
86967.2247255 -55.5577697754
86845.1654627 -77.2536010742
86723.1061999 -95.4976501465
86601.0469372 -108.630584717
86478.9876744 -115.516387939
86356.9284116 -115.63659668
86234.8691488 -109.122436523
86112.8098861 -96.7204284668
85990.7506233 -79.6986999512
85868.6913605 -59.7028808594
85746.6320978 -38.5784912109
85624.572835 -18.1783447266
85502.5135722 -0.175109863281
85380.4543094 14.1008911133
85258.3950467 23.7842712402
85136.3357839 28.542388916
85014.2765211 28.5852966309
84892.2172583 24.6171264648
84770.1579956 17.7346801758
84648.0987328 9.28634643555
84526.03947 0.706787109375
84403.9802073 -6.65347290039
84281.9209445 -11.6844177246
84159.8616817 -13.642364502
84037.8024189 -12.2308654785
83915.7431562 -7.62789916992
83793.6838934 -0.456695556641
83671.6246306 8.29577636719
83549.5653679 17.4047241211
83427.5061051 25.5609741211
83305.4468423 31.5377197266
83183.3875795 34.3485412598
83061.3283168 33.380279541
82939.269054 28.4840087891
82817.2097912 20.013671875
82695.1505284 8.80648803711
82573.0912657 -3.89413452148
82451.0320029 -16.5660095215
82328.9727401 -27.5717468262
82206.9134774 -35.3430786133
82084.8542146 -38.5651855469
81962.7949518 -36.3401184082
81840.735689 -28.3116149902
81718.6764263 -14.7359313965
81596.6171635 3.51034545898
81474.5579007 24.9895935059
81352.4986379 47.8237609863
81230.4393752 69.8677062988
81108.3801124 88.9172363281
80986.3208496 102.932525635
80864.2615869 110.253356934
80742.2023241 109.785491943
80620.1430613 101.135864258
80498.0837985 84.6842651367
80376.0245358 61.5803222656
80253.965273 33.6647949219
80131.9060102 3.32171630859
80009.8467474 -26.727935791
79887.7874847 -53.669708252
79765.7282219 -74.8553466797
79643.6689591 -88.0531921387
79521.6096964 -91.6656799316
79399.5504336 -84.8919067383
79277.4911708 -67.8195495605
79155.431908 -41.4370117188
79033.3726453 -7.56207275391
78911.3133825 31.3042297363
78789.2541197 72.1888122559
78667.1948569 111.900085449
78545.1355942 147.303436279
78423.0763314 175.591522217
78301.0170686 194.525421143
78178.9578059 202.624328613
78056.8985431 199.286834717
77934.8392803 184.83380127
77812.7800175 160.469146729
77690.7207548 128.164093018
77568.661492 90.4756774902
77446.6022292 50.3182373047
77324.5429664 10.7083435059
77202.4837037 -25.4917602539
77080.4244409 -55.8099365234
76958.3651781 -78.3578186035
76836.3059154 -91.9667053223
76714.2466526 -96.2546081543
76592.1873898 -91.6218261719
76470.128127 -79.177154541
76348.0688643 -60.6058654785
76226.0096015 -37.9927978516
76103.9503387 -13.6202087402
75981.8910759 10.2406005859
75859.8318132 31.523651123
75737.7725504 48.5312805176
75615.7132876 60.0531311035
75493.6540249 65.4317321777
75371.5947621 64.5732421875
75249.5354993 57.904876709
75127.4762365 46.2888183594
75005.4169738 30.9027099609
74883.357711 13.1029663086
74761.2984482 -5.71490478516
74639.2391855 -24.2444152832
74517.1799227 -41.3711242676
74395.1206599 -56.2442626953
74273.0613971 -68.3103027344
74151.0021344 -77.3101806641
74028.9428716 -83.2434692383
73906.8836088 -86.3085632324
73784.824346 -86.8276367188
73662.7650833 -85.169128418
73540.7058205 -81.6775817871
73418.6465577 -76.6206970215
73296.587295 -70.1595458984
73174.5280322 -62.3453674316
73052.4687694 -53.1416320801
72930.4095066 -42.4672241211
72808.3502439 -30.2533569336
72686.2909811 -16.5043029785
72564.2317183 -1.35278320312
72442.1724555 14.8998413086
72320.1131928 31.7677612305
72198.05393 48.590637207
72075.9946672 64.5743103027
71953.9354045 78.8571777344
71831.8761417 90.5966491699
71709.8168789 99.0663146973
71587.7576161 103.7527771
71465.6983534 104.438751221
71343.6390906 101.263122559
71221.5798278 94.7462158203
71099.520565 85.7764587402
70977.4613023 75.5552062988
70855.4020395 65.5024108887
70733.3427767 57.1312561035
70611.283514 51.9023742676
70489.2242512 51.0713806152
70367.1649884 55.5459594727
70245.1057256 65.7673950195
70123.0464629 81.6309204102
70000.9872001 102.454467773
69878.9279373 127.002807617
69756.8686745 153.566589355
69634.8094118 180.092376709
69512.750149 204.352661133
69390.6908862 224.141662598
69268.6316235 237.478881836
69146.5723607 242.801361084
69024.5130979 239.125457764
68902.4538351 226.162017822
68780.3945724 204.372650146
68658.3353096 174.958892822
68536.2760468 139.784454346
68414.216784 101.234741211
68292.1575213 62.0257873535
68170.0982585 24.9788818359
68048.0389957 -7.22015380859
67925.979733 -32.2540588379
67803.9204702 -48.3788757324
67681.8612074 -54.5812683105
67559.8019446 -50.6738586426
67437.7426819 -37.3184509277
67315.6834191 -15.9747619629
67193.6241563 11.220916748
67071.5648935 41.6381835938
66949.5056308 72.3778686523
66827.446368 100.522918701
66705.3871052 123.390411377
66583.3278425 138.763580322
66461.2685797 145.082702637
66339.2093169 141.578887939
66217.1500541 128.337890625
66095.0907914 106.290344238
65973.0315286 77.1288757324
65850.9722658 43.1604003906
65728.9130031 7.1071472168
65606.8537403 -28.1250915527
65484.7944775 -59.6920776367
65362.7352147 -85.0455932617
65240.675952 -102.139648438
65118.6166892 -109.589935303
64996.5574264 -106.772949219
64874.4981636 -93.8591918945
64752.4389009 -71.7773742676
64630.3796381 -42.116607666
64508.3203753 -6.97476196289
64386.2611126 31.2305603027
64264.2018498 69.9726257324
64142.142587 106.826141357
64020.0833242 139.662567139
63898.0240615 166.811889648
63775.9647987 187.177520752
63653.9055359 200.298187256
63531.8462731 206.351348877
63409.7870104 206.10144043
63287.7277476 200.799072266
63165.6684848 192.042663574
63043.6092221 181.61541748
62921.5499593 171.313934326
62799.4906965 162.783447266
62677.4314337 157.373260498
62555.372171 156.025726318
62433.3129082 159.205688477
62311.2536454 166.875732422
62189.1943826 178.516906738
62067.1351199 193.191680908
61945.0758571 209.641937256
61823.0165943 226.411193848
61700.9573316 241.980957031
61578.8980688 254.907958984
61456.838806 263.950805664
61334.7795432 268.175415039
61212.7202805 267.032714844
61090.6610177 260.401245117
60968.6017549 248.593933105
60846.5424921 232.329711914
60724.4832294 212.673522949
60602.4239666 190.950531006
60480.3647038 168.643066406
60358.3054411 147.277954102
60236.2461783 128.314453125
60114.1869155 113.039825439
59992.1276527 102.481323242
59870.06839 97.3392333984
59748.0091272 97.9452514648
59625.9498644 104.247924805
59503.8906016 115.825256348
59381.8313389 131.921325684
59259.7720761 151.504760742
59137.7128133 173.342651367
59015.6535506 196.085327148
58893.5942878 218.355529785
58771.535025 238.835754395
58649.4757622 256.349273682
58527.4164995 269.928253174
58405.3572367 278.867523193
58283.2979739 282.75869751
58161.2387111 281.505554199
58039.1794484 275.318939209
57917.1201856 264.692504883
57795.0609228 250.3621521
57673.0016601 233.250823975
57550.9423973 214.403839111
57428.8831345 194.917938232
57306.8238717 175.869628906
57184.764609 158.246185303
57062.7053462 142.885498047
56940.6460834 130.426208496
56818.5868206 121.273651123
56696.5275579 115.581878662
56574.4682951 113.253509521
56452.4090323 113.957183838
56330.3497696 117.160827637
56208.2905068 122.178314209
56086.231244 128.226348877
55964.1719812 134.486206055
55842.1127185 140.167022705
55720.0534557 144.564727783
55597.9941929 147.112640381
55475.9349302 147.420806885
55353.8756674 145.298980713
55231.8164046 140.764984131
55109.7571418 134.035339355
54987.6978791 125.50112915
54865.6386163 115.690826416
54743.5793535 105.223937988
54621.5200907 94.7598266602
54499.460828 84.9457092285
54377.4015652 76.3690795898
54255.3423024 69.5180358887
54133.2830397 64.753326416
54011.2237769 62.29296875
53889.1645141 62.2112426758
53767.1052513 64.4506225586
53645.0459886 68.8447265625
53522.9867258 75.1490478516
53400.927463 83.0761413574
53278.8682002 92.330078125
53156.8089375 102.637451172
53034.7496747 113.770202637
52912.6904119 125.558441162
52790.6311492 137.891998291
52668.5718864 150.710235596
52546.5126236 163.982147217
52424.4533608 177.678649902
52302.3940981 191.741760254
52180.3348353 206.053497314
52058.2755725 220.409942627
51936.2163097 234.503631592
51814.157047 247.917755127
51692.0977842 260.133850098
51570.0385214 270.554138184
51447.9792587 278.536132812
51325.9199959 283.43927002
51203.8607331 284.67678833
51081.8014703 281.771942139
50959.7422076 274.409606934
50837.6829448 262.480865479
50715.623682 246.115112305
50593.5644192 225.695129395
50471.5051565 201.854766846
50349.4458937 175.456542969
50227.3866309 147.551818848
50105.3273682 119.324737549
49983.2681054 92.0252380371
49861.2088426 66.8949279785
49739.1495798 45.0922851562
49617.0903171 27.6225280762
49495.0310543 15.2768554688
49372.9717915 8.58688354492
49250.9125287 7.79513549805
49128.853266 12.8457336426
49006.7940032 23.3931274414
48884.7347404 38.8297119141
48762.6754777 58.3274536133
48640.6162149 80.8916931152
48518.5569521 105.422027588
48396.4976893 130.775360107
48274.4384266 155.828216553
48152.3791638 179.533294678
48030.319901 200.967407227
47908.2606382 219.369598389
47786.2013755 234.167999268
47664.1421127 244.99432373
47542.0828499 251.688415527
47420.0235872 254.292999268
47297.9643244 253.03994751
47175.9050616 248.330657959
47053.8457988 240.711364746
46931.7865361 230.844665527
46809.7272733 219.478637695
46687.6680105 207.414001465
46565.6087478 195.469299316
46443.549485 184.445587158
46321.4902222 175.090240479
46199.4309594 168.060668945
46077.3716967 163.88973999
45955.3124339 162.953826904
45833.2531711 165.446105957
45711.1939083 171.356201172
45589.1346456 180.460540771
45467.0753828 192.323516846
45345.01612 206.312164307
45222.9568573 221.625732422
45100.8975945 237.338684082
44978.8383317 252.456237793
44856.7790689 265.98046875
44734.7198062 276.981170654
44612.6605434 284.668304443
44490.6012806 288.458709717
44368.5420178 288.032592773
44246.4827551 283.372558594
44124.4234923 274.782043457
44002.3642295 262.879760742
43880.3049668 248.567077637
43758.245704 232.972229004
43636.1864412 217.371459961
43514.1271784 203.094543457
43392.0679157 191.420654297
43270.0086529 183.472900391
43147.9493901 180.121276855
43025.8901273 181.901550293
42903.8308646 188.958618164
42781.7716018 201.020172119
42659.712339 217.403503418
42537.6530763 237.057159424
42415.5938135 258.634490967
42293.5345507 280.594055176
42171.4752879 301.319091797
42049.4160252 319.247161865
41927.3567624 332.998016357
41805.2974996 341.489593506
41683.2382368 344.032073975
41561.1789741 340.391174316
41439.1197113 330.815246582
41317.0604485 316.022705078
41195.0011858 297.151428223
41072.941923 275.672851562
40950.8826602 253.278778076
40828.8233974 231.749206543
40706.7641347 212.813323975
40584.7048719 198.014434814
40462.6456091 188.590759277
40340.5863463 185.381072998
40218.5270836 188.764312744
40096.4678208 198.635986328
39974.408558 214.424713135
39852.3492953 235.145172119
39730.2900325 259.483459473
39608.2307697 285.906921387
39486.1715069 312.78793335
39364.1122442 338.531951904
39242.0529814 361.698120117
39119.9937186 381.103546143
38997.9344558 395.902008057
38875.8751931 405.632293701
38753.8159303 410.233398438
38631.7566675 410.025878906
38509.6974048 405.663543701
38387.638142 398.060302734
38265.5788792 388.299987793
38143.5196164 377.537536621
38021.4603537 366.900054932
37899.4010909 357.397155762
37777.3418281 349.846496582
37655.2825653 344.820648193
37533.2233026 342.617919922
37411.1640398 343.258789062
37289.104777 346.505432129
37167.0455143 351.902038574
37044.9862515 358.830596924
36922.9269887 366.576049805
36800.8677259 374.39553833
36678.8084632 381.584503174
36556.7492004 387.536102295
36434.6899376 391.787963867
36312.6306749 394.055358887
36190.5714121 394.248199463
36068.5121493 392.472869873
35946.4528865 389.019378662
35824.3936238 384.337524414
35702.334361 379.002685547
35580.2750982 373.676696777
35458.2158354 369.064575195
35336.1565727 365.871490479
35214.0973099 364.760864258
35092.0380471 366.316497803
34969.9787844 371.008758545
34847.9195216 379.166809082
34725.8602588 390.956695557
34603.800996 406.366516113
34481.7417333 425.199005127
34359.6824705 447.071990967
34237.6232077 471.428131104
34115.5639449 497.55355835
33993.5046822 524.60723877
33871.4454194 551.659484863
33749.3861566 577.740692139
33627.3268939 601.896881104
33505.2676311 623.251434326
33383.2083683 641.067718506
33261.1491055 654.810211182
33139.0898428 664.197021484
33017.03058 669.24041748
32894.9713172 670.268920898
32772.9120544 667.928405762
32650.8527917 663.157348633
32528.7935289 657.137023926
32406.7342661 651.217010498
32284.6750034 646.819549561
32162.6157406 645.329040527
32040.5564778 647.973876953
31918.497215 655.711303711
31796.4379523 669.124053955
31674.3786895 688.339813232
31552.3194267 712.982391357
31430.2601639 742.161102295
31308.2009012 774.503326416
31186.1416384 808.229919434
31064.0823756 841.270965576
30942.0231129 871.415283203
30819.9638501 896.481933594
30697.9045873 914.501983643
30575.8453245 923.895050049
30453.7860618 923.625274658
30331.726799 913.322143555
30209.6675362 893.354736328
30087.6082734 864.849334717
29965.5490107 829.647338867
29843.4897479 790.202911377
29721.4304851 749.427154541
29599.3712224 710.488830566
29477.3119596 676.586761475
29355.2526968 650.710968018
29233.193434 635.413146973
29111.1341713 632.604095459
28989.0749085 643.39630127
28867.0156457 668.005249023
28744.9563829 705.718963623
28622.8971202 754.939361572
28500.8378574 813.292877197
28378.7785946 877.802459717
28256.7193319 945.107727051
28134.6600691 1011.71490479
28012.6008063 1074.25732422
27890.5415435 1129.74447632
27768.4822808 1175.77981567
27646.423018 1210.72976685
27524.3637552 1233.83062744
27402.3044925 1245.22488403
27280.2452297 1245.92559814
27158.1859669 1237.71258545
27036.1267041 1222.97070312
26914.0674414 1204.48376465
26792.0081786 1185.20407104
26669.9489158 1168.01556396
26547.889653 1155.51144409
26425.8303903 1149.80395508
26303.7711275 1152.38189697
26181.7118647 1164.02496338
26059.652602 1184.78070068
25937.5933392 1214.0027771
25815.5340764 1250.44528198
25693.4748136 1292.40109253
25571.4155509 1337.87103271
25449.3562881 1384.74685669
25327.2970253 1430.99127197
25205.2377625 1474.79943848
25083.1784998 1514.72808838
24961.119237 1549.78308105
24839.0599742 1579.45947266
24717.0007115 1603.73443604
24594.9414487 1623.01589966
24472.8821859 1638.05557251
24350.8229231 1649.83721924
24228.7636604 1659.45236206
24106.7043976 1667.97717285
23984.6451348 1676.36270142
23862.585872 1685.34872437
23740.5266093 1695.4083252
23618.4673465 1706.72735596
23496.4080837 1719.2182312
23374.348821 1732.56481934
23252.2895582 1746.29116821
23130.2302954 1759.84613037
23008.1710326 1772.6920166
22886.1117699 1784.38922119
22764.0525071 1794.66546631
22641.9932443 1803.46414185
22519.9339815 1810.96557617
22397.8747188 1817.58068848
22275.815456 1823.91763306
22153.7561932 1830.72601318
22031.6969305 1838.82550049
21909.6376677 1849.025177
21787.5784049 1862.0446167
21665.5191421 1878.44244385
21543.4598794 1898.56130981
21421.4006166 1922.49307251
21299.3413538 1950.06787109
21177.282091 1980.86700439
21055.2228283 2014.25750732
20933.1635655 2049.44439697
20811.1043027 2085.5345459
20689.04504 2121.60577393
20566.9857772 2156.77435303
20444.9265144 2190.25488281
20322.8672516 2221.40789795
20200.8079889 2249.77133179
20078.7487261 2275.07571411
19956.6894633 2297.24273682
19834.6302005 2316.37033081
19712.5709378 2332.70678711
19590.511675 2346.62005615
19468.4524122 2358.56396484
19346.3931495 2369.04837036
19224.3338867 2378.61352539
19102.2746239 2387.81201172
18980.2153611 2397.1980896
18858.1560984 2407.32296753
18736.0968356 2418.73388672
18614.0375728 2431.97439575
18491.9783101 2447.58163452
18369.9190473 2466.07876587
18247.8597845 2487.95965576
18125.8005217 2513.66583252
18003.741259 2543.55526733
17881.6819962 2577.86712646
17759.6227334 2616.68405151
17637.5634706 2659.89901733
17515.5042079 2707.18978882
17393.4449451 2758.00787354
17271.3856823 2811.58496094
17149.3264196 2866.95980835
17027.2671568 2923.02685547
16905.207894 2978.60375977
16783.1486312 3032.51434326
16661.0893685 3083.68127441
16539.0301057 3131.21914673
16416.9708429 3174.52056885
16294.9115801 3213.32507324
16172.8523174 3247.76370239
16050.7930546 3278.37133789
15928.7337918 3306.06521606
15806.6745291 3332.08660889
15684.6152663 3357.91040039
15562.5560035 3385.12719727
15440.4967407 3415.30844116
15318.437478 3449.86514282
15196.3782152 3489.91348267
15074.3189524 3536.16012573
14952.2596896 3588.81832886
14830.2004269 3647.5657959
14708.1411641 3711.5484314
14586.0819013 3779.43399048
14464.0226386 3849.51101685
14341.9633758 3919.82858276
14219.904113 3988.36367798
14097.8448502 4053.20428467
13975.7855875 4112.73028564
13853.7263247 4165.77789307
13731.6670619 4211.77041626
13609.6077991 4250.80337524
13487.5485364 4283.67419434
13365.4892736 4311.85205078
13243.4300108 4337.38845825
13121.3707481 4362.77410889
12999.3114853 4390.75308228
12877.2522225 4424.10919189
12755.1929597 4465.44177246
12633.133697 4516.95028687
12511.0744342 4580.24588013
12389.0151714 4656.20678711
12266.9559086 4744.89059448
12144.8966459 4845.51141357
12022.8373831 4956.48550415
11900.7781203 5075.5423584
11778.7188576 5199.8916626
11656.6595948 5326.43511963
11534.600332 5452.00366211
11412.5410692 5573.60229492
11290.4818065 5688.64154053
11168.4225437 5795.13775635
11046.3632809 5891.86444092
10924.3040181 5978.44406128
10802.2447554 6055.37219238
10680.1854926 6123.97290039
10558.1262298 6186.28982544
10436.0669671 6244.92251587
10314.0077043 6302.82168579
10191.9484415 6363.06091309
10069.8891787 6428.6036377
9947.82991597 6502.08392334
9825.7706532 6585.61886597
9703.71139042 6680.66665649
9581.65212765 6787.9402771
9459.59286488 6907.38302612
9337.5336021 7038.20510864
9215.47433933 7178.97640991
9093.41507656 7327.76687622
8971.35581379 7482.32006836
8849.29655101 7640.24563599
8727.23728824 7799.21343994
8605.17802547 7957.13372803
8483.1187627 8112.30938721
8361.05949992 8263.54776001
8239.00023715 8410.22625732
8116.94097438 8552.30691528
7994.88171161 8690.30184937
7872.82244883 8825.19439697
7750.76318606 8958.32510376
7628.70392329 9091.25320435
7506.64466052 9225.60699463
7384.58539774 9362.9364624
7262.52613497 9504.5793457
7140.4668722 9651.55343628
7018.40760943 9804.48098755
6896.34834665 9963.55145264
6774.28908388 10128.5230408
6652.22982111 10298.7615051
6530.17055833 10473.3110657
6408.11129556 10650.9892578
6286.05203279 10830.4967041
6163.99277002 11010.5318298
6041.93350724 11189.8998718
5919.87424447 11367.6075745
5797.8149817 11542.9352112
5675.75571893 11715.4823303
5553.69645615 11885.182251
5431.63719338 12052.2874451
5309.57793061 12217.3271179
5187.51866784 12381.0421143
5065.45940506 12544.3035278
4943.40014229 12708.0223389
4821.34087952 12873.0582886
4699.28161675 13040.1351013
4577.22235397 13209.7685242
4455.1630912 13382.2134705
4333.10382843 13557.4317932
4211.04456566 13735.084259
4088.98530288 13914.5444336
3966.92604011 14094.9335022
3844.86677734 14275.1714478
3722.80751456 14454.0403748
3600.74825179 14630.2541504
3478.68898902 14802.528717
3356.62972625 14969.6487122
3234.57046347 15130.5246277
3112.5112007 15284.2385864
2990.45193793 15430.0751953
2868.39267516 15567.5382385
2746.33341238 15696.3517151
2624.27414961 15816.4490051
2502.21488684 15927.9508057
2380.15562407 16031.1356506
2258.09636129 16126.4063416
2136.03709852 16214.2547302
2013.97783575 16295.2287598
1891.91857298 16369.9025879
1769.8593102 16438.8520203
1647.80004743 16502.6361694
1525.74078466 16561.7840881
1403.68152188 16616.7867126
1281.62225911 16668.0921326
1159.56299634 16716.1029663
1037.50373357 16761.1742249
915.444470795 16803.6100159
793.385208022 16843.6585388
671.325945249 16881.504364
549.266682477 16917.2587585
427.207419704 16950.9484253
305.148156932 16982.5032349
183.088894159 17011.7461548
61.0296313863 17038.3855896
-61.0296313863 17062.0127258
-183.088894159 17082.1052246
-305.148156932 17098.0384827
-427.207419704 17109.104187
-549.266682477 17114.5369263
-671.325945249 17113.546814
-793.385208022 17105.356842
-915.444470795 17089.2421265
-1037.50373357 17064.5690308
-1159.56299634 17030.8303528
-1281.62225911 16987.6738281
-1403.68152189 16934.9224854
-1525.74078466 16872.5835571
-1647.80004743 16800.8463135
-1769.8593102 16720.0679321
-1891.91857298 16630.7486267
-2013.97783575 16533.4985046
-2136.03709852 16428.9981995
-2258.09636129 16317.9564209
-2380.15562407 16201.0694275
-2502.21488684 16078.9838562
-2624.27414961 15952.2678528
-2746.33341238 15821.3919983
-2868.39267516 15686.7218628
-2990.45193793 15548.5224609
-3112.5112007 15406.9744873
-3234.57046347 15262.1992798
-3356.62972625 15114.2912598
-3478.68898902 14963.3531799
-3600.74825179 14809.5308228
-3722.80751456 14653.0431519
-3844.86677734 14494.2041931
-3966.92604011 14333.4345398
-4088.98530288 14171.2590942
-4211.04456566 14008.292572
-4333.10382843 13845.2113953
-4455.1630912 13682.7151184
-4577.22235397 13521.47995
-4699.28161675 13362.1089172
-4821.34087952 13205.0822754
-4943.40014229 13050.7132263
-5065.45940506 12899.1135864
-5187.51866784 12750.1722412
-5309.57793061 12603.5499878
-5431.63719338 12458.6906128
-5553.69645615 12314.8503418
-5675.75571893 12171.141571
-5797.8149817 12026.5899048
-5919.87424447 11880.1995544
-6041.93350724 11731.0228271
-6163.99277002 11578.2281494
-6286.05203279 11421.1621094
-6408.11129556 11259.3997192
-6530.17055833 11092.7810669
-6652.22982111 10921.4294739
-6774.28908388 10745.751709
-6896.34834665 10566.4186707
-7018.40760943 10384.3301392
-7140.4668722 10200.5639343
-7262.52613497 10016.3152161
-7384.58539774 9832.82894897
-7506.64466052 9651.33105469
-7628.70392329 9472.96234131
-7750.76318606 9298.71981812
-7872.82244883 9129.40872192
-7994.88171161 8965.60766602
-8116.94097438 8807.64920044
-8239.00023715 8655.61520386
-8361.05949992 8509.34750366
-8483.1187627 8368.47164917
-8605.17802547 8232.43191528
-8727.23728824 8100.53485107
-8849.29655101 7971.9977417
-8971.35581379 7846.00009155
-9093.41507656 7721.73373413
-9215.47433933 7598.45025635
-9337.5336021 7475.50216675
-9459.59286488 7352.37722778
-9581.65212765 7228.7232666
-9703.71139042 7104.36422729
-9825.7706532 6979.30529785
-9947.82991597 6853.72885132
-10069.8891787 6727.97991943
-10191.9484415 6602.5435791
-10314.0077043 6478.01428223
-10436.0669671 6355.05886841
-10558.1262298 6234.37512207
-10680.1854926 6116.64788818
-10802.2447554 6002.50460815
-10924.3040181 5892.47369385
-11046.3632809 5786.94674683
-11168.4225437 5686.14898682
-11290.4818065 5590.11831665
-11412.5410692 5498.69659424
-11534.600332 5411.53274536
-11656.6595948 5328.099823
-11778.7188576 5247.724823
-11900.7781203 5169.62979126
-12022.8373831 5092.9826355
-12144.8966459 5016.95425415
-12266.9559086 4940.77752686
-12389.0151714 4863.80474854
-12511.0744342 4785.55831909
-12633.133697 4705.7706604
-12755.1929597 4624.40979004
-12877.2522225 4541.68774414
-12999.3114853 4458.05038452
-13121.3707481 4374.14868164
-13243.4300108 4290.79290771
-13365.4892736 4208.89355469
-13487.5485364 4129.39190674
-13609.6077991 4053.18707275
-13731.6670619 3981.06463623
-13853.7263247 3913.63320923
-13975.7855875 3851.27374268
-14097.8448502 3794.10717773
-14219.904113 3741.98202515
-14341.9633758 3694.484375
-14464.0226386 3650.96932983
-14586.0819013 3610.61062622
-14708.1411641 3572.46557617
-14830.2004269 3535.5484314
-14952.2596896 3498.90673828
-15074.3189524 3461.6932373
-15196.3782152 3423.22763062
-15318.437478 3383.04260254
-15440.4967407 3340.90963745
-15562.5560035 3296.84387207
-15684.6152663 3251.08621216
-15806.6745291 3204.06640625
-15928.7337918 3156.34967041
-16050.7930546 3108.57324219
-16172.8523174 3061.37753296
-16294.9115801 3015.34109497
-16416.9708429 2970.92269897
-16539.0301057 2928.41842651
-16661.0893685 2887.93588257
-16783.1486312 2849.38882446
-16905.207894 2812.51147461
-17027.2671568 2776.89102173
-17149.3264196 2742.01434326
-17271.3856823 2707.32394409
-17393.4449451 2672.2772522
-17515.5042079 2636.40292358
-17637.5634706 2599.34875488
-17759.6227334 2560.9163208
-17881.6819962 2521.07904053
-18003.741259 2479.98254395
-18125.8005217 2437.92767334
-18247.8597845 2395.33843994
-18369.9190473 2352.71896362
-18491.9783101 2310.60412598
-18614.0375728 2269.50985718
-18736.0968356 2229.88735962
-18858.1560984 2192.08776855
-18980.2153611 2156.33859253
-19102.2746239 2122.73571777
-19224.3338867 2091.24981689
-19346.3931495 2061.74645996
-19468.4524122 2034.01586914
-19590.511675 2007.80923462
-19712.5709378 1982.8757019
-19834.6302005 1958.99542236
-19956.6894633 1936.00476074
-20078.7487261 1913.80978394
-20200.8079889 1892.38723755
-20322.8672516 1871.77166748
-20444.9265144 1852.03234863
-20566.9857772 1833.24142456
-20689.04504 1815.43927002
-20811.1043027 1798.60134888
-20933.1635655 1782.61206055
-21055.2228283 1767.24978638
-21177.282091 1752.18634033
-21299.3413538 1737.00271606
-21421.4006166 1721.21963501
-21543.4598794 1704.34164429
-21665.5191421 1685.90939331
-21787.5784049 1665.55462646
-21909.6376677 1643.05184937
-22031.6969305 1618.35894775
-22153.7561932 1591.64215088
-22275.815456 1563.28015137
-22397.8747188 1533.84524536
-22519.9339815 1504.06176758
-22641.9932443 1474.74429321
-22764.0525071 1446.72119141
-22886.1117699 1420.75039673
-23008.1710326 1397.43621826
-23130.2302954 1377.15615845
-23252.2895582 1360.00646973
-23374.348821 1345.77337646
-23496.4080837 1333.93496704
-23618.4673465 1323.69567871
-23740.5266093 1314.05218506
-23862.585872 1303.88491821
-23984.6451348 1292.06893921
-24106.7043976 1277.59320068
-24228.7636604 1259.67593384
-24350.8229231 1237.86566162
-24472.8821859 1212.1156311
-24594.9414487 1182.82293701
-24717.0007115 1150.82687378
-24839.0599742 1117.36364746
-24961.119237 1083.97958374
-25083.1784998 1052.40966797
-25205.2377625 1024.43023682
-25327.2970253 1001.69952393
-25449.3562881 985.599456787
-25571.4155509 977.09463501
-25693.4748136 976.621582031
-25815.5340764 984.01965332
-25937.5933392 998.51159668
-26059.652602 1018.73718262
-26181.7118647 1042.83837891
-26303.7711275 1068.58914185
-26425.8303903 1093.56057739
-26547.889653 1115.30612183
-26669.9489158 1131.55111694
-26792.0081786 1140.37088013
-26914.0674414 1140.33978271
-27036.1267041 1130.63961792
-27158.1859669 1111.11730957
-27280.2452297 1082.28637695
-27402.3044925 1045.27337646
-27524.3637552 1001.7137146
-27646.423018 953.608001709
-27768.4822808 903.151306152
-27890.5415435 852.551849365
-28012.6008063 803.85635376
-28134.6600691 758.796081543
-28256.7193319 718.669372559
-28378.7785946 684.269134521
-28500.8378574 655.859954834
-28622.8971202 633.207214355
-28744.9563829 615.650726318
-28867.0156457 602.2159729
-28989.0749085 591.748626709
-29111.1341713 583.059051514
-29233.193434 575.059997559
-29355.2526968 566.884033203
-29477.3119596 557.969207764
-29599.3712224 548.103363037
-29721.4304851 537.424804688
-29843.4897479 526.3800354
-29965.5490107 515.643585205
-30087.6082734 506.011108398
-30209.6675362 498.27722168
-30331.726799 493.113616943
-30453.7860618 490.960296631
-30575.8453245 491.944335938
-30697.9045873 495.834594727
-30819.9638501 502.039764404
-30942.0231129 509.649749756
-31064.0823756 517.516967773
-31186.1416384 524.370544434
-31308.2009012 528.950256348
-31430.2601639 530.146759033
-31552.3194267 527.132904053
-31674.3786895 519.471099854
-31796.4379523 507.184417725
-31918.497215 490.78326416
-32040.5564778 471.242126465
-32162.6157406 449.927429199
-32284.6750034 428.482940674
-32406.7342661 408.68170166
-32528.7935289 392.260101318
-32650.8527917 380.74822998
-32772.9120544 375.315185547
-32894.9713172 376.64352417
-33017.03058 384.847259521
-33139.0898428 399.441009521
-33261.1491055 419.365814209
-33383.2083683 443.068481445
-33505.2676311 468.6300354
-33627.3268939 493.929016113
-33749.3861566 516.826690674
-33871.4454194 535.355651855
-33993.5046822 547.894287109
-34115.5639449 553.309570312
-34237.6232077 551.056091309
-34359.6824705 541.220458984
-34481.7417333 524.506896973
-34603.800996 502.166015625
-34725.8602588 475.87322998
-34847.9195216 447.568603516
-34969.9787844 419.27355957
-35092.0380471 392.90222168
-35214.0973099 370.085601807
-35336.1565727 352.02557373
-35458.2158354 339.392028809
-35580.2750982 332.27355957
-35702.334361 330.186035156
-35824.3936238 332.136383057
-35946.4528865 336.737457275
-36068.5121493 342.359680176
-36190.5714121 347.305480957
-36312.6306749 349.989257812
-36434.6899376 349.104370117
-36556.7492004 343.760742188
-36678.8084632 333.57925415
-36800.8677259 318.734161377
-36922.9269887 299.938903809
-37044.9862515 278.376159668
-37167.0455143 255.580383301
-37289.104777 233.282958984
-37411.1640398 213.236053467
-37533.2233026 197.032196045
-37655.2825653 185.937316895
-37777.3418281 180.753967285
-37899.4010909 181.727813721
-38021.4603537 188.507141113
-38143.5196164 200.159912109
-38265.5788792 215.246612549
-38387.638142 231.942626953
-38509.6974048 248.198944092
-38631.7566675 261.926513672
-38753.8159303 271.186279297
-38875.8751931 274.368347168
-38997.9344558 270.343200684
-39119.9937186 258.570739746
-39242.0529814 239.157318115
-39364.1122442 212.856628418
-39486.1715069 181.012084961
-39608.2307697 145.449005127
-39730.2900325 108.324005127
-39852.3492953 71.946685791
-39974.408558 38.5892333984
-40096.4678208 10.3004760742
-40218.5270836 -11.2588195801
-40340.5863463 -24.9461669922
-40462.6456091 -30.2208557129
-40584.7048719 -27.176574707
-40706.7641347 -16.5195007324
-40828.8233974 0.503753662109
-40950.8826602 22.2213439941
-41072.941923 46.683807373
-41195.0011858 71.8288269043
-41317.0604485 95.6506652832
-41439.1197113 116.358062744
-41561.1789741 132.507720947
-41683.2382368 143.103942871
-41805.2974996 147.655578613
-41927.3567624 146.18951416
-42049.4160252 139.219299316
-42171.4752879 127.675811768
-42293.5345507 112.806610107
-42415.5938135 96.0547180176
-42537.6530763 78.9283447266
-42659.712339 62.8737792969
-42781.7716018 49.1606140137
-42903.8308646 38.7906494141
-43025.8901273 32.434173584
-43147.9493901 30.3994445801
-43270.0086529 32.6335449219
-43392.0679157 38.7534790039
-43514.1271784 48.1012878418
-43636.1864412 59.8172912598
-43758.245704 72.9223937988
-43880.3049668 86.4022216797
-44002.3642295 99.2848510742
-44124.4234923 110.707366943
-44246.4827551 119.964477539
-44368.5420178 126.53918457
-44490.6012806 130.11416626
-44612.6605434 130.565948486
-44734.7198062 127.944549561
-44856.7790689 122.444152832
-44978.8383317 114.368041992
-45100.8975945 104.093658447
-45222.9568573 92.0412902832
-45345.01612 78.6485900879
-45467.0753828 64.353515625
-45589.1346456 49.585144043
-45711.1939083 34.7606811523
-45833.2531711 20.2878417969
-45955.3124339 6.56781005859
-46077.3716967 -6.00183105469
-46199.4309594 -17.0299987793
-46321.4902222 -26.1388244629
-46443.549485 -32.9789123535
-46565.6087478 -37.2503967285
-46687.6680105 -38.7281799316
-46809.7272733 -37.2897949219
-46931.7865361 -32.941192627
-47053.8457988 -25.8372802734
-47175.9050616 -16.2927246094
-47297.9643244 -4.7802734375
-47420.0235872 8.08480834961
-47542.0828499 21.5765380859
-47664.1421127 34.9024353027
-47786.2013755 47.259979248
-47908.2606382 57.8995056152
-48030.319901 66.1876831055
-48152.3791638 71.6673278809
-48274.4384266 74.1048278809
-48396.4976893 73.5222167969
-48518.5569521 70.2075195312
-48640.6162149 64.7023010254
-48762.6754777 57.7651062012
-48884.7347404 50.3136291504
-49006.7940032 43.3483276367
-49128.853266 37.8659057617
-49250.9125287 34.7674560547
-49372.9717915 34.7719421387
-49495.0310543 38.3416442871
-49617.0903171 45.6282348633
-49739.1495798 56.4443969727
-49861.2088426 70.2652893066
-49983.2681054 86.260559082
-50105.3273682 103.355224609
-50227.3866309 120.314544678
-50349.4458937 135.846313477
-50471.5051565 148.711029053
-50593.5644192 157.83102417
-50715.623682 162.387542725
-50837.6829448 161.897338867
-50959.7422076 156.261016846
-51081.8014703 145.778106689
-51203.8607331 131.12713623
-51325.9199959 113.311584473
-51447.9792587 93.5767822266
-51570.0385214 73.3043518066
-51692.0977842 53.8940429688
-51814.157047 36.6440429688
-51936.2163097 22.640045166
-52058.2755725 12.6650390625
-52180.3348353 7.13580322266
-52302.3940981 6.07537841797
-52424.4533608 9.12164306641
-52546.5126236 15.5726928711
-52668.5718864 24.4643249512
-52790.6311492 34.672088623
-52912.6904119 45.0283813477
-53034.7496747 54.4429321289
-53156.8089375 62.0149536133
-53278.8682002 67.1252441406
-53400.927463 69.4998474121
-53522.9867258 69.237487793
-53645.0459886 66.7987670898
-53767.1052513 62.9566040039
-53889.1645141 58.7131958008
-54011.2237769 55.1910705566
-54133.2830397 53.5084533691
-54255.3423024 54.6521606445
-54377.4015652 59.3595581055
-54499.460828 68.0232849121
-54621.5200907 80.6271972656
-54743.5793535 96.7224121094
-54865.6386163 115.445983887
-54987.6978791 135.581451416
-55109.7571418 155.657592773
-55231.8164046 174.0753479
-55353.8756674 189.252410889
-55475.9349302 199.771270752
-55597.9941929 204.516937256
-55720.0534557 202.790527344
-55842.1127185 194.387542725
-55964.1719812 179.632019043
-56086.231244 159.363037109
-56208.2905068 134.873138428
-56330.3497696 107.803741455
-56452.4090323 80.0066833496
-56574.4682951 53.3844299316
-56696.5275579 29.7230224609
-56818.5868206 10.5339355469
-56940.6460834 -3.08041381836
-57062.7053462 -10.5249633789
-57184.764609 -11.7635192871
-57306.8238717 -7.31918334961
-57428.8831345 1.77703857422
-57550.9423973 14.085723877
-57673.0016601 27.897064209
-57795.0609228 41.3940124512
-57917.1201856 52.826965332
-58039.1794484 60.6817321777
-58161.2387111 63.8255310059
-58283.2979739 61.6172180176
-58405.3572367 53.9697875977
-58527.4164995 41.3604736328
-58649.4757622 24.785369873
-58771.535025 5.66375732422
-58893.5942878 -14.2997436523
-59015.6535506 -33.2824401855
-59137.7128133 -49.5230712891
-59259.7720761 -61.4992980957
-59381.8313389 -68.0825805664
-59503.8906016 -68.6581420898
-59625.9498644 -63.1968688965
-59748.0091272 -52.2716674805
-59870.06839 -37.0165100098
-59992.1276527 -19.0308837891
-60114.1869155 -0.238555908203
-60236.2461783 17.2874755859
-60358.3054411 31.5175170898
-60480.3647038 40.6565856934
-60602.4239666 43.3184204102
-60724.4832294 38.6654968262
-60846.5424921 26.5
-60968.6017549 7.30047607422
-61090.6610177 -17.8032836914
-61212.7202805 -47.1132507324
-61334.7795432 -78.4966430664
-61456.838806 -109.560180664
-61578.8980688 -137.847839355
-61700.9573316 -161.045471191
-61823.0165943 -177.175048828
-61945.0758571 -184.759643555
-62067.1351199 -182.947692871
-62189.1943826 -171.583190918
-62311.2536454 -151.218383789
-62433.3129082 -123.067993164
-62555.372171 -88.9092102051
-62677.4314337 -50.9370117188
-62799.4906965 -11.588684082
-62921.5499593 26.6475219727
-63043.6092221 61.4235839844
-63165.6684848 90.7049255371
-63287.7277476 112.913787842
-63409.7870104 127.029968262
-63531.8462731 132.642883301
-63653.9055359 129.952575684
-63775.9647987 119.721405029
-63898.0240615 103.182830811
-64020.0833242 81.9181213379
-64142.142587 57.7113952637
-64264.2018498 32.3982849121
-64386.2611126 7.72027587891
-64508.3203753 -14.8023376465
-64630.3796381 -33.9698486328
-64752.4389009 -48.9673156738
-64874.4981636 -59.3916931152
-64996.5574264 -65.2413024902
-65118.6166892 -66.872253418
-65240.675952 -64.9278869629
-65362.7352147 -60.250579834
-65484.7944775 -53.7848815918
-65606.8537403 -46.4816589355
-65728.9130031 -39.2127990723
-65850.9722658 -32.7018737793
-65973.0315286 -27.4778137207
-66095.0907914 -23.8511962891
-66217.1500541 -21.9150390625
-66339.2093169 -21.5659484863
-66461.2685797 -22.5421447754
-66583.3278425 -24.4716796875
-66705.3871052 -26.9253540039
-66827.446368 -29.4681091309
-66949.5056308 -31.7034301758
-67071.5648935 -33.307220459
-67193.6241563 -34.048614502
-67315.6834191 -33.7979125977
-67437.7426819 -32.5211791992
-67559.8019446 -30.2661743164
-67681.8612074 -27.1405029297
-67803.9204702 -23.2879638672
-67925.979733 -18.8651733398
-68048.0389957 -14.022277832
-68170.0982585 -8.88977050781
-68292.1575213 -3.57241821289
-68414.216784 1.84951782227
-68536.2760468 7.31359863281
-68658.3353096 12.7644348145
-68780.3945724 18.1413269043
-68902.4538351 23.3680114746
-69024.5130979 28.3447875977
-69146.5723607 32.947052002
-69268.6316235 37.0289916992
-69390.6908862 40.4332885742
-69512.750149 43.0054626465
-69634.8094118 44.6106872559
-69756.8686745 45.1506347656
-69878.9279373 44.5777893066
-70000.9872001 42.9046630859
-70123.0464629 40.206237793
-70245.1057256 36.614654541
-70367.1649884 32.3064575195
-70489.2242512 27.4828186035
-70611.283514 22.3466186523
-70733.3427767 17.0772705078
-70855.4020395 11.8087768555
-70977.4613023 6.61251831055
-71099.520565 1.48861694336
-71221.5798278 -3.6328125
-71343.6390906 -8.87921142578
-71465.6983534 -14.4135742188
-71587.7576161 -20.404083252
-71709.8168789 -26.9898986816
-71831.8761417 -34.2455749512
-71953.9354045 -42.1511535645
-72075.9946672 -50.5698547363
-72198.05393 -59.2392883301
-72320.1131928 -67.7774353027
-72442.1724555 -75.7054748535
-72564.2317183 -82.4849853516
-72686.2909811 -87.5685424805
-72808.3502439 -90.4581604004
-72930.4095066 -90.7654418945
-73052.4687694 -88.2683410645
-73174.5280322 -82.9556274414
-73296.587295 -75.055847168
-73418.6465577 -65.0434265137
-73540.7058205 -53.6214904785
-73662.7650833 -41.6796875
-73784.824346 -30.230255127
-73906.8836088 -20.326385498
-74028.9428716 -12.9702148438
-74151.0021344 -9.01846313477
-74273.0613971 -9.09503173828
-74395.1206599 -13.5192565918
-74517.1799227 -22.2574157715
-74639.2391855 -34.9041748047
-74761.2984482 -50.695892334
-74883.357711 -68.557220459
-75005.4169738 -87.1773681641
-75127.4762365 -105.110321045
-75249.5354993 -120.890625
-75371.5947621 -133.15447998
-75493.6540249 -140.755401611
-75615.7132876 -142.863616943
-75737.7725504 -139.040435791
-75859.8318132 -129.279052734
-75981.8910759 -114.010162354
-76103.9503387 -94.0692138672
-76226.0096015 -70.6299438477
-76348.0688643 -45.1095275879
-76470.128127 -19.0541687012
-76592.1873898 5.98345947266
-76714.2466526 28.5650939941
-76836.3059154 47.4726867676
-76958.3651781 61.7919616699
-77080.4244409 70.9649658203
-77202.4837037 74.8085632324
-77324.5429664 73.4974975586
-77446.6022292 67.5160217285
-77568.661492 57.5837402344
-77690.7207548 44.5648803711
-77812.7800175 29.3712463379
-77934.8392803 12.8693237305
-78056.8985431 -4.19735717773
-78178.9578059 -21.2639465332
-78301.0170686 -37.9704589844
-78423.0763314 -54.1580505371
-78545.1355942 -69.8355407715
-78667.1948569 -85.1221618652
-78789.2541197 -100.172637939
-78911.3133825 -115.096832275
-79033.3726453 -129.882232666
-79155.431908 -144.332427979
-79277.4911708 -158.028900146
-79399.5504336 -170.324523926
-79521.6096964 -180.370239258
-79643.6689591 -187.176116943
-79765.7282219 -189.701049805
-79887.7874847 -186.963439941
-80009.8467474 -178.161560059
-80131.9060102 -162.79119873
-80253.965273 -140.746398926
-80376.0245358 -112.39175415
-80498.0837985 -78.5954589844
-80620.1430613 -40.7168884277
-80742.2023241 -0.545776367188
-80864.2615869 39.8037719727
-80986.3208496 78.0385437012
-81108.3801124 111.857543945
-81230.4393752 139.137023926
-81352.4986379 158.110931396
-81474.5579007 167.530517578
-81596.6171635 166.787506104
-81718.6764263 155.987823486
-81840.735689 135.967102051
-81962.7949518 108.244659424
-82084.8542146 74.9178161621
-82206.9134774 38.50390625
-82328.9727401 1.74359130859
-82451.0320029 -32.619354248
-82573.0912657 -62.0614318848
-82695.1505284 -84.4870910645
-82817.2097912 -98.4014892578
-82939.269054 -103.033325195
-83061.3283168 -98.3950500488
-83183.3875795 -85.275604248
-83305.4468423 -65.165435791
-83427.5061051 -40.1200256348
-83549.5653679 -12.5740661621
-83671.6246306 14.8770141602
-83793.6838934 39.7095336914
-83915.7431562 59.6954040527
-84037.8024189 73.099029541
-84159.8616817 78.8285522461
-84281.9209445 76.527557373
-84403.9802073 66.6001586914
-84526.03947 50.1667480469
-84648.0987328 28.954498291
-84770.1579956 5.13412475586
-84892.2172583 -18.8833007812
-85014.2765211 -40.6700744629
-85136.3357839 -58.0051574707
-85258.3950467 -69.0775756836
-85380.4543094 -72.6514587402
-85502.5135722 -68.1768188477
-85624.572835 -55.838684082
-85746.6320978 -36.5383911133
-85868.6913605 -11.8117675781
-85990.7506233 16.3094787598
-86112.8098861 45.4787902832
-86234.8691488 73.240814209
-86356.9284116 97.2447509766
-86478.9876744 115.444610596
-86601.0469372 126.268371582
-86723.1061999 128.742156982
-86845.1654627 122.558807373
-86967.2247255 108.085784912
-87089.2839883 86.3137207031
-87211.343251 58.7518005371
-87333.4025138 27.2810668945
-87455.4617766 -6.01913452148
-87577.5210393 -39.0559997559
-87699.5803021 -69.8993225098
-87821.6395649 -96.9357299805
-87943.6988277 -118.985229492
-88065.7580904 -135.371582031
-88187.8173532 -145.941589355
-88309.876616 -151.033416748
-88431.9358788 -151.399475098
-88553.9951415 -148.093597412
-88676.0544043 -142.334899902
-88798.1136671 -135.363677979
-88920.1729298 -128.304016113
-89042.2321926 -122.047698975
-89164.2914554 -117.170074463
-89286.3507182 -113.886688232
-89408.4099809 -112.053039551
-89530.4692437 -111.207580566
-89652.5285065 -110.651000977
-89774.5877693 -109.553405762
-89896.647032 -107.076141357
-90018.7062948 -102.495910645
-90140.7655576 -95.3152160645
-90262.8248203 -85.3489685059
-90384.8840831 -72.775604248
-90506.9433459 -58.1473388672
-90629.0026087 -42.3572387695
-90751.0618714 -26.5662536621
-90873.1211342 -12.0960998535
-90995.180397 -0.299194335938
-91117.2396598 7.58197021484
-91239.2989225 10.5512390137
-91361.3581853 7.97717285156
-91483.4174481 -0.318725585938
-91605.4767108 -14.0149230957
-91727.5359736 -32.2879943848
-91849.5952364 -53.8597106934
-91971.6544992 -77.0885009766
-92093.7137619 -100.098266602
-92215.7730247 -120.934020996
-92337.8322875 -137.729705811
-92459.8915503 -148.873718262
-92581.950813 -153.156555176
-92704.0100758 -149.887145996
-92826.0693386 -138.96685791
-92948.1286013 -120.913421631
-93070.1878641 -96.8328552246
-93192.2471269 -68.3402709961
-93314.3063897 -37.4365844727
-93436.3656524 -6.35147094727
-93558.4249152 22.6346740723
-93680.484178 47.3739624023
-93802.5434408 66.0234680176
-93924.6027035 77.1940307617
-94046.6619663 80.060546875
-94168.7212291 74.4268493652
-94290.7804918 60.7384338379
-94412.8397546 40.0438232422
-94534.8990174 13.9077453613
-94656.9582802 -15.7157592773
-94779.0175429 -46.6394042969
-94901.0768057 -76.6132202148
-95023.1360685 -103.496948242
-95145.1953312 -125.419036865
-95267.254594 -140.910003662
-95389.3138568 -148.999511719
-95511.3731196 -149.271728516
-95633.4323823 -141.874572754
-95755.4916451 -127.485321045
-95877.5509079 -107.236297607
-95999.6101707 -82.6093444824
-96121.6694334 -55.3088378906
-96243.7286962 -27.124786377
-96365.787959 0.201568603516
-96487.8472217 25.1000976562
-96609.9064845 46.2713623047
-96731.9657473 62.7575073242
-96854.0250101 73.9810791016
-96976.0842728 79.7506408691
-97098.1435356 80.235168457
-97220.2027984 75.9136352539
-97342.2620612 67.5043640137
-97464.3213239 55.884765625
-97586.3805867 42.0075683594
-97708.4398495 26.8229370117
-97830.4991122 11.212097168
-97952.558375 -4.06185913086
-98074.6176378 -18.384765625
-98196.6769006 -31.3013916016
-98318.7361633 -42.5080871582
-98440.7954261 -51.8310546875
-98562.8546889 -59.1950378418
-98684.9139517 -64.5880432129
-98806.9732144 -68.0271911621
-98929.0324772 -69.5317687988
-99051.09174 -69.1050415039
-99173.1510027 -66.7296142578
-99295.2102655 -62.3743896484
-99417.2695283 -56.0132141113
-99539.3287911 -47.6519470215
-99661.3880538 -37.3596191406
-99783.4473166 -25.2992248535
-99905.5065794 -11.7532958984
-100027.565842 2.86047363281
-100149.625105 17.9868469238
-100271.684368 32.945526123
-100393.74363 46.9596557617
-100515.802893 59.1987304688
-100637.862156 68.8330078125
-100759.921419 75.0950622559
-100881.980682 77.3427734375
-101004.039944 75.1194763184
-101126.099207 68.2035827637
-101248.15847 56.6444091797
-101370.217733 40.7795410156
-101492.276995 21.2313537598
-101614.336258 -1.11758422852
-101736.395521 -25.1698303223
-101858.454784 -49.6742248535
-101980.514047 -73.3020629883
-102102.573309 -94.7290039062
-102224.632572 -112.71963501
-102346.691835 -126.207092285
-102468.751098 -134.36239624
-102590.81036 -136.648651123
-102712.869623 -132.856384277
-102834.928886 -123.118103027
-102956.988149 -107.901092529
-103079.047411 -87.9791259766
-103201.106674 -64.3864746094
-103323.165937 -38.3559875488
-103445.2252 -11.2476806641
-103567.284463 15.5296936035
-103689.343725 40.5976867676
-103811.402988 62.6829223633
-103933.462251 80.6852111816
-104055.521514 93.7336730957
-104177.580776 101.22946167
-104299.640039 102.87286377
-104421.699302 98.6748046875
-104543.758565 88.9514160156
-104665.817828 74.3044128418
-104787.87709 55.5873413086
-104909.936353 33.859588623
-105031.995616 10.3318481445
-105154.054879 -13.6962890625
-105276.114141 -36.9023742676
-105398.173404 -58.0086364746
-105520.232667 -75.8476257324
-105642.29193 -89.4239807129
-105764.351192 -97.9677429199
-105886.410455 -100.978210449
-106008.469718 -98.2543640137
-106130.528981 -89.9114379883
-106252.588244 -76.3799743652
-106374.647506 -58.3889465332
-106496.706769 -36.9309692383
-106618.766032 -13.2124328613
-106740.825295 11.4109802246
-106862.884557 35.5090942383
-106984.94382 57.6583557129
-107107.003083 76.5255126953
-107229.062346 90.9475708008
-107351.121609 100.003662109
-107473.180871 103.072845459
-107595.240134 99.8748474121
-107717.299397 90.4892272949
-107839.35866 75.3520202637
-107961.417922 55.2295532227
-108083.477185 31.1701660156
-108205.536448 4.4377746582
-108327.595711 -23.5683898926
-108449.654973 -51.403137207
-108571.714236 -77.6655578613
-108693.773499 -101.085754395
-108815.832762 -120.600219727
-108937.892025 -135.410949707
-109059.951287 -145.025756836
-109182.01055 -149.274230957
-109304.069813 -148.302276611
-109426.129076 -142.543762207
-109548.188338 -132.674377441
-109670.247601 -119.550811768
-109792.306864 -104.141235352
-109914.366127 -87.4534606934
-110036.42539 -70.4657897949
-110158.484652 -54.066986084
-110280.543915 -39.0085144043
-110402.603178 -25.8731689453
-110524.662441 -15.0603027344
-110646.721703 -6.78775024414
-110768.780966 -1.10836791992
-110890.840229 2.06201171875
-111012.899492 2.90954589844
-111134.958754 1.68435668945
-111257.018017 -1.33578491211
-111379.07728 -5.87573242188
-111501.136543 -11.6849975586
-111623.195806 -18.5498352051
-111745.255068 -26.2946777344
-111867.314331 -34.7738952637
-111989.373594 -43.8569641113
-112111.432857 -53.4090576172
-112233.492119 -63.2717895508
-112355.551382 -73.2463684082
-112477.610645 -83.0838928223
-112599.669908 -92.4833679199
-112721.729171 -101.100311279
-112843.788433 -108.564483643
-112965.847696 -114.506195068
-113087.906959 -118.588470459
-113209.966222 -120.540985107
-113332.025484 -120.192687988
-113454.084747 -117.498931885
-113576.14401 -112.559020996
-113698.203273 -105.622131348
-113820.262535 -97.0796203613
-113942.321798 -87.4441833496
-114064.381061 -77.3160095215
-114186.440324 -67.3403625488
-114308.499587 -58.1586303711
-114430.558849 -50.3583068848
-114552.618112 -44.4264221191
-114674.677375 -40.7108459473
-114796.736638 -39.3930053711
-114918.7959 -40.4751586914
-115040.855163 -43.7832946777
-115162.914426 -48.984588623
-115284.973689 -55.6192626953
-115407.032952 -63.1416931152
-115529.092214 -70.968536377
-115651.151477 -78.5277404785
-115773.21074 -85.3048095703
-115895.270003 -90.8809204102
-116017.329265 -94.9606628418
-116139.388528 -97.3861694336
-116261.447791 -98.1376342773
-116383.507054 -97.3204040527
-116505.566316 -95.140838623
-116627.625579 -91.8745727539
-116749.684842 -87.8303222656
-116871.744105 -83.3140258789
-116993.803368 -78.5967407227
-117115.86263 -73.8908081055
-117237.921893 -69.3345336914
-117359.981156 -64.9885864258
-117482.040419 -60.8426513672
-117604.099681 -56.8307495117
-117726.158944 -52.8536987305
-117848.218207 -48.8038635254
-117970.27747 -44.5903320312
-118092.336732 -40.1597290039
-118214.395995 -35.5102844238
-118336.455258 -30.698059082
-118458.514521 -25.833190918
-118580.573784 -21.0678405762
-118702.633046 -16.5769958496
-118824.692309 -12.53515625
-118946.751572 -9.09191894531
-119068.810835 -6.3498840332
-119190.870097 -4.34854125977
-119312.92936 -3.05633544922
-119434.988623 -2.37265014648
-119557.047886 -2.13909912109
-119679.107149 -2.16067504883
-119801.166411 -2.23248291016
-119923.225674 -2.17022705078
-120045.284937 -1.83944702148
-120167.3442 -1.1799621582
-120289.403462 -0.221923828125
-120411.462725 0.909698486328
-120533.521988 2.00326538086
-120655.581251 2.78179931641
-120777.640513 2.93469238281
-120899.699776 2.15811157227
-121021.759039 0.198455810547
-121143.818302 -3.1057434082
-121265.877565 -7.78887939453
-121387.936827 -13.734954834
-121509.99609 -20.6700744629
-121632.055353 -28.1727600098
-121754.114616 -35.7024230957
-121876.173878 -42.6438293457
-121998.233141 -48.3647766113
-122120.292404 -52.2804260254
-122242.351667 -53.9182434082
-122364.41093 -52.9764709473
-122486.470192 -49.3694152832
-122608.529455 -43.2530517578
-122730.588718 -35.0281982422
-122852.647981 -25.3181762695
-122974.707243 -14.9230041504
-123096.766506 -4.75277709961
-123218.825769 4.25393676758
-123340.885032 11.2184448242
-123462.944294 15.4090576172
-123585.003557 16.3172607422
-123707.06282 13.7153015137
-123829.122083 7.68856811523
-123951.181346 -1.36206054688
-124073.240608 -12.7489624023
-124195.299871 -25.5546264648
-124317.359134 -38.7137756348
-124439.418397 -51.1118774414
-124561.477659 -61.6904296875
-124683.536922 -69.5489807129
-124805.596185 -74.0336608887
-124927.655448 -74.8023071289
-125049.714711 -71.8593444824
-125171.773973 -65.5565795898
-125293.833236 -56.5584716797
-125415.892499 -45.7756652832
-125537.951762 -34.2725524902
-125660.011024 -23.1581726074
-125782.070287 -13.4712219238
-125904.12955 -6.07205200195
-126026.188813 -1.5514831543
-126148.248075 -0.167663574219
-126270.307338 -1.81756591797
-126392.366601 -6.0461730957
-126514.425864 -12.0941772461
-126636.485127 -18.9785461426
-126758.544389 -25.5990905762
-126880.603652 -30.8592224121
-127002.662915 -33.7890625
-127124.722178 -33.657409668
-127246.78144 -30.0604858398
-127368.840703 -22.9774475098
-127490.899966 -12.7857055664
-127612.959229 -0.23388671875
-127735.018492 13.6257629395
-127857.077754 27.5407714844
-127979.137017 40.184967041
-128101.19628 50.2982788086
-128223.255543 56.8232727051
-128345.314805 59.025390625
-128467.374068 56.5830383301
-128589.433331 49.6370239258
-128711.492594 38.7944335938
-128833.551856 25.0831604004
-128955.611119 9.86236572266
-129077.670382 -5.30453491211
-129199.729645 -18.8023986816
-129321.788908 -29.1256408691
-129443.84817 -35.0350646973
-129565.907433 -35.6914672852
-129687.966696 -30.7540588379
-129810.025959 -20.430847168
-129932.085221 -5.47659301758
-130054.144484 12.8645019531
-130176.203747 32.9657592773
-130298.26301 52.9654541016
-130420.322273 70.9418640137
-130542.381535 85.0982055664
-130664.440798 93.9402160645
-130786.500061 96.4286499023
-130908.559324 92.0908203125
-131030.618586 81.0805969238
-131152.677849 64.1784973145
-131274.737112 42.7327575684
-131396.796375 18.5438537598
-131518.855637 -6.29470825195
-131640.9149 -29.5881958008
-131762.974163 -49.2431030273
-131885.033426 -63.4645385742
-132007.092689 -70.9281921387
-132129.151951 -70.9102783203
-132251.211214 -63.362701416
-132373.270477 -48.9271850586
-132495.32974 -28.884185791
-132617.389002 -5.04299926758
-132739.448265 20.417755127
-132861.507528 45.1459350586
-132983.566791 66.8272399902
-133105.626054 83.3955383301
-133227.685316 93.2208251953
-133349.744579 95.2584533691
-133471.803842 89.1453552246
-133593.863105 75.2351989746
-133715.922367 54.5689086914
-133837.98163 28.783782959
-133960.040893 -0.0304260253906
-134082.100156 -29.5153198242
-134204.159418 -57.2497558594
-134326.218681 -80.9607543945
-134448.277944 -98.7190856934
-134570.337207 -109.103546143
-134692.39647 -111.318817139
-134814.455732 -105.257629395
-134936.514995 -91.5030517578
-135058.574258 -71.2713012695
-135180.633521 -46.3016662598
-135302.692783 -18.7041931152
-135424.752046 9.22058105469
-135546.811309 35.1736755371
-135668.870572 57.0442504883
-135790.929835 73.0751037598
-135912.989097 81.9944152832
-136035.04836 83.1019287109
-136157.107623 76.3062133789
-136279.166886 62.1104431152
-136401.226148 41.5505981445
-136523.285411 16.0936279297
-136645.344674 -12.4938354492
-136767.403937 -42.2938537598
-136889.463199 -71.3886108398
-137011.522462 -98.003326416
-137133.581725 -120.628173828
-137255.640988 -138.110748291
-137377.700251 -149.71395874
-137499.759513 -155.136627197
-137621.818776 -154.498535156
-137743.878039 -148.293487549
-137865.937302 -137.317932129
-137987.996564 -122.583099365
-138110.055827 -105.219177246
-138232.11509 -86.3813476562
-138354.174353 -67.1642456055
-138476.233616 -48.532409668
-138598.292878 -31.2697753906
-138720.352141 -15.950378418
-138842.411404 -2.93041992188
-138964.470667 7.6413269043
-139086.529929 15.7980957031
-139208.589192 21.7186889648
-139330.648455 25.6864013672
-139452.707718 28.0469360352
-139574.76698 29.1698913574
-139696.826243 29.4163818359
-139818.885506 29.1157226562
-139940.944769 28.5498046875
-140063.004032 27.946685791
-140185.063294 27.4798583984
-140307.122557 27.2729492188
-140429.18182 27.4059448242
-140551.241083 27.9221496582
-140673.300345 28.8332214355
-140795.359608 30.1214904785
-140917.418871 31.7398986816
-141039.478134 33.6096496582
-141161.537397 35.6156005859
-141283.596659 37.6033325195
-141405.655922 39.3770751953
-141527.715185 40.7019958496
-141649.774448 41.3102111816
-141771.83371 40.9130859375
-141893.892973 39.2178039551
-142015.952236 35.9486694336
-142138.011499 30.8706054688
-142260.070761 23.8136901855
-142382.130024 14.6952514648
-142504.189287 3.53787231445
-142626.24855 -9.51907348633
-142748.307813 -24.2163391113
-142870.367075 -40.1807556152
-142992.426338 -56.9403076172
-143114.485601 -73.9484863281
-143236.544864 -90.6145935059
-143358.604126 -106.339385986
-143480.663389 -120.552062988
-143602.722652 -132.746154785
-143724.781915 -142.511291504
-143846.841178 -149.557830811
-143968.90044 -153.73260498
-144090.959703 -155.024749756
-144213.018966 -153.56036377
-144335.078229 -149.587860107
-144457.137491 -143.453613281
-144579.196754 -135.571960449
-144701.256017 -126.390625
-144823.31528 -116.355377197
-144945.374542 -105.876708984
-145067.433805 -95.3009643555
-145189.493068 -84.888885498
-145311.552331 -74.8028564453
-145433.611594 -65.1039123535
-145555.670856 -55.7584838867
-145677.730119 -46.6548461914
-145799.789382 -37.6270141602
-145921.848645 -28.4844665527
-146043.907907 -19.0453491211
-146165.96717 -9.16961669922
-146288.026433 1.21032714844
-146410.085696 12.0639038086
-146532.144959 23.2453918457
-146654.204221 34.4861755371
-146776.263484 45.3979492188
-146898.322747 55.48828125
-147020.38201 64.1864318848
-147142.441272 70.8799438477
-147264.500535 74.957824707
-147386.559798 75.8600158691
-147508.619061 73.1270751953
-147630.678323 66.447479248
-147752.737586 55.6993408203
-147874.796849 40.9810791016
-147996.856112 22.6288452148
-148118.915375 1.21789550781
-148240.974637 -22.4535827637
-148363.0339 -47.3981628418
-148485.093163 -72.4897155762
-148607.152426 -96.5274963379
-148729.211688 -118.310943604
-148851.270951 -136.718902588
-148973.330214 -150.788299561
-149095.389477 -159.785675049
-149217.44874 -163.266357422
-149339.508002 -161.11428833
-149461.567265 -153.5597229
-149583.626528 -141.171356201
-149705.685791 -124.822418213
-149827.745053 -105.631988525
-149949.804316 -84.8852233887
-150071.863579 -63.9382324219
-150193.922842 -44.1142883301
-150315.982104 -26.6001586914
-150438.041367 -12.3512268066
-150560.10063 -2.0129699707
-150682.159893 4.13262939453
-150804.219156 6.19195556641
-150926.278418 4.65072631836
-151048.337681 0.333374023438
-151170.396944 -5.66888427734
-151292.456207 -12.0942993164
-151414.515469 -17.6239624023
-151536.574732 -21.0028076172
-151658.633995 -21.1571044922
-151780.693258 -17.2981872559
-151902.752521 -9.00234985352
-152024.811783 3.73959350586
-152146.871046 20.5115966797
-152268.930309 40.4967956543
-152390.989572 62.5419006348
-152513.048834 85.251373291
-152635.108097 107.106506348
-152757.16736 126.597503662
-152879.226623 142.356811523
-153001.285885 153.282562256
-153123.345148 158.638763428
-153245.404411 158.124816895
-153367.463674 151.905792236
-153489.522937 140.601715088
-153611.582199 125.234863281
-153733.641462 107.141296387
-153855.700725 87.8531188965
-153977.759988 68.9626159668
-154099.81925 51.9809570312
-154221.878513 38.203918457
-154343.937776 28.5976257324
-154465.997039 23.7140197754
-154588.056302 23.6445922852
-154710.115564 28.0161437988
-154832.174827 36.0284729004
-154954.23409 46.5308837891
-155076.293353 58.1293640137
-155198.352615 69.3145141602
-155320.411878 78.5987548828
-155442.471141 84.6483764648
-155564.530404 86.4002685547
-155686.589666 83.1514587402
-155808.648929 74.6141967773
-155930.708192 60.932434082
-156052.767455 42.6588745117
-156174.826718 20.6966247559
-156296.88598 -3.78866577148
-156418.945243 -29.4769287109
-156541.004506 -55.0093078613
-156663.063769 -79.1029663086
-156785.123031 -100.651275635
-156907.182294 -118.802337646
-157029.241557 -133.008087158
-157151.30082 -143.04196167
-157273.360083 -148.983673096
-157395.419345 -151.17666626
-157517.478608 -150.162261963
-157639.537871 -146.60067749
-157761.597134 -141.187225342
-157883.656396 -134.573303223
-158005.715659 -127.300933838
-158127.774922 -119.757202148
-158249.834185 -112.152038574
-158371.893447 -104.521759033
-158493.95271 -96.754699707
-158616.011973 -88.6359558105
-158738.071236 -79.9039306641
-158860.130499 -70.310760498
-158982.189761 -59.6794433594
-159104.249024 -47.9492797852
-159226.308287 -35.2048339844
-159348.36755 -21.6841125488
-159470.426812 -7.76565551758
-159592.486075 6.06433105469
-159714.545338 19.2605285645
-159836.604601 31.2750244141
-159958.663864 41.6171875
-160080.723126 49.9073486328
-160202.782389 55.9176330566
-160324.841652 59.5953063965
-160446.900915 61.0648803711
-160568.960177 60.6080322266
-160691.01944 58.6250305176
-160813.078703 55.5804138184
-160935.137966 51.9411315918
-161057.197228 48.1139221191
-161179.256491 44.3908691406
-161301.315754 40.9099121094
-161423.375017 37.6360168457
-161545.43428 34.366973877
-161667.493542 30.7631835938
-161789.552805 26.3997497559
-161911.612068 20.834777832
-162033.671331 13.6866149902
-162155.730593 4.71002197266
-162277.789856 -6.13739013672
-162399.849119 -18.6484985352
-162521.908382 -32.3455200195
-162643.967645 -46.4906005859
-162766.026907 -60.1284179688
-162888.08617 -72.1580810547
-163010.145433 -81.4290771484
-163132.204696 -86.8521728516
-163254.263958 -87.5140075684
-163376.323221 -82.7832946777
-163498.382484 -72.3970336914
-163620.441747 -56.5164489746
-163742.501009 -35.7451171875
-163864.560272 -11.1045227051
-163986.619535 16.0308837891
-164108.678798 44.0367736816
-164230.738061 71.169342041
-164352.797323 95.713684082
-164474.856586 116.134124756
-164596.915849 131.213409424
-164718.975112 140.16595459
-164841.034374 142.714782715
-164963.093637 139.121734619
-165085.1529 130.169372559
-165207.212163 117.094116211
-165329.271425 101.476257324
-165451.330688 85.096862793
-165573.389951 69.7756347656
-165695.449214 57.2034301758
-165817.508477 48.7873840332
-165939.567739 45.5212402344
-166061.627002 47.8950805664
-166183.686265 55.852355957
-166305.745528 68.7973327637
-166427.80479 85.6538391113
-166549.864053 104.967498779
-166671.923316 125.042480469
-166793.982579 144.098327637
-166916.041842 160.432922363
-167038.101104 172.574554443
-167160.160367 179.409240723
-167282.21963 180.272338867
-167404.278893 174.994689941
-167526.338155 163.902404785
-167648.397418 147.769500732
-167770.456681 127.730712891
-167892.515944 105.164337158
-168014.575206 81.5571899414
-168136.634469 58.3663330078
-168258.693732 36.8912353516
-168380.752995 18.1691589355
-168502.812258 2.90286254883
-168624.87152 -8.57260131836
-168746.930783 -16.2838134766
-168868.990046 -20.5742492676
-168991.049309 -22.0299987793
-169113.108571 -21.3838195801
-169235.167834 -19.4106140137
-169357.227097 -16.825592041
-169479.28636 -14.1976318359
-169601.345623 -11.8875732422
-169723.404885 -10.0167541504
-169845.464148 -8.47055053711
-169967.523411 -6.93365478516
-170089.582674 -4.95367431641
-170211.641936 -2.02429199219
-170333.701199 2.32312011719
-170455.760462 8.43014526367
-170577.819725 16.4351501465
-170699.878987 26.2213439941
-170821.93825 37.3948059082
-170943.997513 49.2964477539
-171066.056776 61.0484313965
-171188.116039 71.6290893555
-171310.175301 79.9709777832
-171432.234564 85.0699157715
-171554.293827 86.095123291
-171676.35309 82.486907959
-171798.412352 74.0322875977
-171920.471615 60.9095458984
-172042.530878 43.6954650879
-172164.590141 23.3346557617
-172286.649404 1.07278442383
-172408.708666 -21.6413269043
-172530.767929 -43.2741394043
-172652.827192 -62.3359375
-172774.886455 -77.5076904297
-172896.945717 -87.7534790039
-173019.00498 -92.4080200195
-173141.064243 -91.2319030762
-173263.123506 -84.4288330078
-173385.182768 -72.6243591309
-173507.242031 -56.8086547852
-173629.301294 -38.249420166
-173751.360557 -18.3831787109
-173873.41982 1.30395507812
-173995.479082 19.3954162598
-174117.538345 34.6522827148
-174239.597608 46.1014404297
-174361.656871 53.096862793
-174483.716133 55.3503417969
-174605.775396 52.9311523438
-174727.834659 46.2361755371
-174849.893922 35.9371948242
-174971.953185 22.9096374512
-175094.012447 8.15377807617
-175216.07171 -7.2861328125
-175338.130973 -22.3960266113
-175460.190236 -36.253326416
-175582.249498 -48.0726623535
-175704.308761 -57.2333679199
-175826.368024 -63.2900695801
-175948.427287 -65.968170166
-176070.486549 -65.1489257812
-176192.545812 -60.8482971191
-176314.605075 -53.1950378418
-176436.664338 -42.4113769531
-176558.723601 -28.7993774414
-176680.782863 -12.7349243164
-176802.842126 5.33181762695
-176924.901389 24.8719787598
-177046.960652 45.2708129883
-177169.019914 65.8248596191
-177291.079177 85.7453308105
-177413.13844 104.17199707
-177535.197703 120.200134277
-177657.256966 132.921203613
-177779.316228 141.475006104
-177901.375491 145.111419678
-178023.434754 143.255584717
-178145.494017 135.570587158
-178267.553279 122.010742188
-178389.612542 102.858703613
-178511.671805 78.7406005859
-178633.731068 50.6160583496
-178755.79033 19.7402954102
-178877.849593 -12.3999023438
-178999.908856 -44.1728515625
-179121.968119 -73.9040222168
-179244.027382 -99.9879760742
-179366.086644 -120.997528076
-179488.145907 -135.783874512
-179610.20517 -143.556243896
-179732.264433 -143.936248779
-179854.323695 -136.980285645
-179976.382958 -123.169372559
-180098.442221 -103.366973877
-180220.501484 -78.7496643066
-180342.560747 -50.7160339355
-180464.620009 -20.784576416
-180586.679272 9.51251220703
-180708.738535 38.7282409668
-180830.797798 65.5846252441
-180952.85706 89.0354614258
-181074.916323 108.302886963
-181196.975586 122.888244629
-181319.034849 132.557037354
-181441.094111 137.303924561
-181563.153374 137.30368042
-181685.212637 132.855407715
-181807.2719 124.327880859
-181929.331163 112.113555908
-182051.390425 96.5963439941
-182173.449688 78.1370239258
-182295.508951 57.0759887695
-182417.568214 33.7528686523
-182539.627476 8.53744506836
-182661.686739 -18.1339111328
-182783.746002 -45.7236633301
-182905.805265 -73.5672607422
-183027.864528 -100.863006592
-183149.92379 -126.68270874
-183271.983053 -150.004211426
-183394.042316 -169.766265869
-183516.101579 -184.941223145
-183638.160841 -194.620025635
-183760.220104 -198.100280762
-183882.279367 -194.968475342
-184004.33863 -185.16595459
-184126.397892 -169.030426025
-184248.457155 -147.30569458
-184370.516418 -121.116424561
-184492.575681 -91.9071044922
-184614.634944 -61.3485717773
-184736.694206 -31.2200317383
-184858.753469 -3.27465820312
-184980.812732 20.8974609375
-185102.871995 39.9978027344
-185224.931257 53.1255493164
-185346.99052 59.8519287109
-185469.049783 60.2546691895
-185591.109046 54.9078979492
-185713.168309 44.8284301758
-185835.227571 31.3828430176
-185957.286834 16.1626281738
-186079.346097 0.840545654297
-186201.40536 -12.9795227051
-186323.464622 -23.9051513672
-186445.523885 -30.8756103516
-186567.583148 -33.2502441406
-186689.642411 -30.8557434082
-186811.701673 -23.9888305664
-186933.760936 -13.3740844727
-187055.820199 -0.0826721191406
-187177.879462 14.580078125
-187299.938725 29.2065124512
-187421.997987 42.4242248535
-187544.05725 53.0258789062
-187666.116513 60.0790710449
-187788.175776 63.0046691895
-187910.235038 61.617980957
-188032.294301 56.1289672852
-188154.353564 47.1031188965
-188276.412827 35.3883056641
-188398.47209 22.0165710449
-188520.531352 8.09164428711
-188642.590615 -5.32467651367
-188764.649878 -17.31640625
-188886.709141 -27.1950073242
-189008.768403 -34.5520629883
-189130.827666 -39.2779846191
-189252.886929 -41.5452575684
-189374.946192 -41.760559082
-189497.005454 -40.4907836914
-189619.064717 -38.3735656738
-189741.12398 -36.0229492188
-189863.183243 -33.9404602051
-189985.242506 -32.4436950684
-190107.301768 -31.6192626953
-190229.361031 -31.3067016602
-190351.420294 -31.1145935059
-190473.479557 -30.4674682617
-190595.538819 -28.6776428223
-190717.598082 -25.0348205566
-190839.657345 -18.9020385742
-190961.716608 -9.80801391602
-191083.775871 2.47515869141
-191205.835133 17.8787536621
-191327.894396 36.0129089355
-191449.953659 56.1774291992
-191572.012922 77.4044494629
-191694.072184 98.5313110352
-191816.131447 118.295288086
-191938.19071 135.441772461
-192060.249973 148.834747314
-192182.309235 157.558074951
-192304.368498 160.998931885
-192426.427761 158.903930664
-192548.487024 151.40335083
-192670.546287 139.001342773
-192792.605549 122.533325195
-192914.664812 103.095031738
-193036.724075 81.9507141113
-193158.783338 60.4296569824
-193280.8426 39.8198852539
-193402.901863 21.2704772949
-193524.961126 5.70916748047
-193647.020389 -6.21633911133
-193769.079652 -14.1712646484
-193891.138914 -18.1375427246
-194013.198177 -18.3921203613
-194135.25744 -15.4627685547
-194257.316703 -10.0667724609
-194379.375965 -3.04174804688
-194501.435228 4.72747802734
-194623.494491 12.3764038086
-194745.553754 19.117980957
-194867.613016 24.2870483398
-194989.672279 27.3687133789
-195111.731542 28.0109558105
-195233.790805 26.0252380371
-195355.850068 21.375793457
-195477.90933 14.1628417969
-195599.968593 4.60415649414
-195722.027856 -6.98345947266
-195844.087119 -20.1997375488
-195966.146381 -34.5716247559
-196088.205644 -49.5624694824
-196210.264907 -64.5785827637
-196332.32417 -78.9781799316
-196454.383433 -92.0843505859
-196576.442695 -103.205749512
-196698.501958 -111.666137695
-196820.561221 -116.843505859
-196942.620484 -118.217437744
-197064.679746 -115.421569824
-197186.739009 -108.295715332
-197308.798272 -96.9325256348
-197430.857535 -81.7106018066
-197552.916797 -63.3092956543
-197674.97606 -42.6983947754
-197797.035323 -21.1005249023
-197919.094586 0.0747985839844
-198041.153849 19.3231201172
-198163.213111 35.1571044922
-198285.272374 46.2300109863
-198407.331637 51.4602355957
-198529.3909 50.1448364258
-198651.450162 42.0499267578
-198773.509425 27.466583252
-198895.568688 7.22457885742
-199017.627951 -17.3411560059
-199139.687214 -44.4725036621
-199261.746476 -72.1127624512
-199383.805739 -98.0669555664
-199505.865002 -120.18359375
-199627.924265 -136.54284668
-199749.983527 -145.633361816
-199872.04279 -146.500579834
-199994.102053 -138.85144043
-200116.161316 -123.103118896
-200238.220578 -100.369232178
-200360.279841 -72.3812561035
-200482.339104 -41.3511657715
-200604.398367 -9.7848815918
-200726.45763 19.7370910645
-200848.516892 44.79296875
-200970.576155 63.3439941406
-201092.635418 73.9307556152
-201214.694681 75.8199768066
-201336.753943 69.0879821777
-201458.813206 54.6307067871
-201580.872469 34.0979003906
-201702.931732 9.75543212891
-201824.990995 -15.7128295898
-201947.050257 -39.4463806152
-202069.10952 -58.6707458496
-202191.168783 -70.9583129883
-202313.228046 -74.462097168
-202435.287308 -68.1010131836
-202557.346571 -51.6787719727
-202679.405834 -25.9237670898
-202801.465097 7.55258178711
-202923.524359 46.3793029785
-203045.583622 87.6168212891
-203167.642885 128.00189209
-203289.702148 164.222412109
-203411.761411 193.198516846
-203533.820673 212.344665527
-203655.879936 219.788726807
-203777.939199 214.529998779
-203899.998462 196.521179199
-204022.057724 166.6690979
-204144.116987 126.754455566
-204266.17625 79.279510498
-204388.235513 27.2579040527
-204510.294776 -26.0321655273
-204632.354038 -77.3111572266
-204754.413301 -123.551116943
-204876.472564 -162.198638916
-204998.531827 -191.348480225
-205120.591089 -209.854095459
-205242.650352 -217.368804932
-205364.709615 -214.316497803
-205486.768878 -201.798400879
-205608.82814 -181.448822021
-205730.887403 -155.254272461
-205852.946666 -125.357330322
-205975.005929 -93.8627624512
-206097.065192 -62.6653137207
-206219.124454 -33.3140258789
-206341.183717 -6.92352294922
-206463.24298 15.862121582
-206585.302243 34.854095459
-206707.361505 50.2562255859
-206829.420768 62.5673522949
-206951.480031 72.4609069824
-207073.539294 80.6575012207
-207195.598557 87.8047485352
-207317.657819 94.3792114258
-207439.717082 100.619720459
-207561.776345 106.49887085
-207683.835608 111.734558105
-207805.89487 115.838653564
-207927.954133 118.194610596
-208050.013396 118.155731201
-208172.072659 115.149353027
-208294.131921 108.775909424
-208416.191184 98.8897705078
-208538.250447 85.6518249512
-208660.30971 69.5482177734
-208782.368973 51.371673584
-208904.428235 32.1674804688
-209026.487498 13.1491699219
-209148.546761 -4.4065246582
-209270.606024 -19.2758178711
-209392.665286 -30.400604248
-209514.724549 -36.9891357422
-209636.783812 -38.5911254883
-209758.843075 -35.1422729492
-209880.902338 -26.971862793
-210002.9616 -14.7748413086
-210125.020863 0.450286865234
-210247.080126 17.4892272949
-210369.139389 35.0175476074
-210491.198651 51.712310791
-210613.257914 66.3599853516
-210735.317177 77.9484863281
-210857.37644 85.7368774414
-210979.435702 89.2955627441
-211101.494965 88.5153198242
-211223.554228 83.585723877
-211345.613491 74.9470825195
-211467.672754 63.2235107422
-211589.732016 49.1435852051
-211711.791279 33.4605102539
-211833.850542 16.8787231445
-211955.909805 -0.00442504882812
-212077.969067 -16.7360839844
-212200.02833 -33.0214233398
-212322.087593 -48.7137756348
-212444.146856 -63.7834777832
-212566.206118 -78.2710876465
-212688.265381 -92.2312011719
-212810.324644 -105.676086426
-212932.383907 -118.526153564
-213054.44317 -130.57421875
-213176.502432 -141.469787598
-213298.561695 -150.725006104
-213420.620958 -157.743713379
-213542.680221 -161.870422363
-213664.739483 -162.454559326
-213786.798746 -158.923156738
-213908.858009 -150.854278564
-214030.917272 -138.042480469
-214152.976535 -120.549285889
-214275.035797 -98.7316589355
-214397.09506 -73.2459716797
-214519.154323 -45.023651123
-214641.213586 -15.2219543457
-214763.272848 14.8477172852
-214885.332111 43.8079528809
-215007.391374 70.3110656738
-215129.450637 93.1356506348
-215251.509899 111.27432251
-215373.569162 124.005493164
-215495.628425 130.942810059
-215617.687688 132.058288574
-215739.746951 127.677703857
-215861.806213 118.448486328
-215983.865476 105.284545898
-216105.924739 89.2917480469
-216227.984002 71.6817626953
-216350.043264 53.681427002
-216472.102527 36.4452514648
-216594.16179 20.9769897461
-216716.221053 8.06762695312
-216838.280316 -1.74752807617
-216960.339578 -8.21041870117
-217082.398841 -11.3385314941
-217204.458104 -11.4038696289
-217326.517367 -8.89401245117
-217448.576629 -4.45959472656
-217570.635892 1.14587402344
-217692.695155 7.13040161133
-217814.754418 12.7255249023
-217936.81368 17.2431640625
-218058.872943 20.122833252
-218180.932206 20.9678344727
-218302.991469 19.5676269531
-218425.050732 15.9075317383
-218547.109994 10.1650390625
-218669.169257 2.69439697266
-218791.22852 -5.99938964844
-218913.287783 -15.295135498
-219035.347045 -24.4961547852
-219157.406308 -32.8758850098
-219279.465571 -39.7257080078
-219401.524834 -44.4028015137
-219523.584097 -46.3758544922
-219645.643359 -45.2668151855
-219767.702622 -40.8852844238
-219889.761885 -33.2546081543
-220011.821148 -22.6259460449
-220133.88041 -9.47979736328
-220255.939673 5.48754882812
-220377.998936 21.3927307129
-220500.058199 37.2086486816
-220622.117461 51.8224182129
-220744.176724 64.1034240723
-220866.235987 72.9797973633
-220988.29525 77.516204834
-221110.354513 76.9896240234
-221232.413775 70.9548339844
-221354.473038 59.2958068848
-221476.532301 42.2556762695
-221598.591564 20.4429626465
-221720.650826 -5.18975830078
-221842.710089 -33.3941345215
-221964.769352 -62.6994934082
-222086.828615 -91.5075073242
-222208.887878 -118.201507568
-222330.94714 -141.261810303
-222453.006403 -159.378753662
-222575.065666 -171.553741455
-222697.124929 -177.178436279
-222819.184191 -176.086883545
-222941.243454 -168.572174072
-223063.302717 -155.368041992
-223185.36198 -137.593933105
-223307.421242 -116.667724609
-223429.480505 -94.1936340332
-223551.539768 -71.8334350586
-223673.599031 -51.1719360352
-223795.658294 -33.589050293
-223917.717556 -20.1493225098
-224039.776819 -11.5182189941
-224161.836082 -7.91436767578
-224283.895345 -9.10037231445
-224405.954607 -14.4146728516
-224528.01387 -22.8413085938
-224650.073133 -33.1107788086
-224772.132396 -43.8236694336
-224894.191659 -53.5848999023
-225016.250921 -61.1365966797
-225138.310184 -65.4772949219
-225260.369447 -65.9555664062
-225382.42871 -62.3298950195
-225504.487972 -54.7894897461
-225626.547235 -43.9327697754
-225748.606498 -30.7070007324
-225870.665761 -16.3139038086
-225992.725023 -2.09100341797
-226114.784286 10.6208496094
-226236.843549 20.6102905273
-226358.902812 26.9158325195
-226480.962075 28.9226074219
-226603.021337 26.4261779785
-226725.0806 19.6569824219
-226847.139863 9.26290893555
-226969.199126 -3.74780273438
-227091.258388 -18.0991210938
-227213.317651 -32.3641967773
-227335.376914 -45.0981750488
-227457.436177 -54.9725952148
-227579.49544 -60.898651123
-227701.554702 -62.1284790039
-227823.613965 -58.3239440918
-227945.673228 -49.5873413086
-228067.732491 -36.4503479004
-228189.791753 -19.8239135742
-228311.851016 -0.912048339844
-228433.910279 18.8997497559
-228555.969542 38.1735229492
-228678.028804 55.5498352051
-228800.088067 69.8707885742
-228922.14733 80.2827148438
-229044.206593 86.3086547852
-229166.265856 87.8847351074
-229288.325118 85.3569641113
-229410.384381 79.4392089844
-229532.443644 71.1374511719
-229654.502907 61.6469116211
-229776.562169 52.2330627441
-229898.621432 44.1071777344
-230020.680695 38.3090820312
-230142.739958 35.6078491211
-230264.799221 36.4290771484
-230386.858483 40.8162841797
-230508.917746 48.4290466309
-230630.977009 58.577331543
-230753.036272 70.2891235352
-230875.095534 82.4036865234
-230997.154797 93.6815490723
-231119.21406 102.921295166
-231241.273323 109.070678711
-231363.332585 111.322937012
-231485.391848 109.188903809
-231607.451111 102.538635254
-231729.510374 91.6088867188
-231851.569637 76.9766540527
-231973.628899 59.5013427734
-232095.688162 40.2417602539
-232217.747425 20.3563842773
-232339.806688 0.995727539062
-232461.86595 -16.8021240234
-232583.925213 -32.2038574219
-232705.984476 -44.6513061523
-232828.043739 -53.9054870605
-232950.103002 -60.0588989258
-233072.162264 -63.5158996582
-233194.221527 -64.9438476562
-233316.28079 -65.1990661621
-233438.340053 -65.2354736328
-233560.399315 -66.0041503906
-233682.458578 -68.3535461426
-233804.517841 -72.9392700195
-233926.577104 -80.152130127
-234048.636366 -90.070526123
-234170.695629 -102.441467285
-234292.754892 -116.692016602
-234414.814155 -131.970306396
-234536.873418 -147.211517334
-234658.93268 -161.223846436
-234780.991943 -172.786102295
-234903.051206 -180.749572754
-235025.110469 -184.134094238
-235147.169731 -182.211364746
-235269.228994 -174.567779541
-235391.288257 -161.143066406
-235513.34752 -142.240142822
-235635.406783 -118.5078125
-235757.466045 -90.896697998
-235879.525308 -60.593536377
-236001.584571 -28.9392700195
-236123.643834 2.66207885742
-236245.703096 32.8364257812
-236367.762359 60.3258972168
-236489.821622 84.0643005371
-236611.880885 103.233734131
-236733.940147 117.300628662
-236855.99941 126.028717041
-236978.058673 129.469818115
-237100.117936 127.933837891
-237222.177199 121.942810059
-237344.236461 112.173370361
-237466.295724 99.3931884766
-237588.354987 84.3980407715
-237710.41425 67.9533996582
-237832.473512 50.7470703125
-237954.532775 33.3542785645
-238076.592038 16.2183532715
-238198.651301 -0.353393554688
-238320.710564 -16.1797180176
-238442.769826 -31.1832885742
-238564.829089 -45.3612365723
-238686.888352 -58.7509765625
-238808.947615 -71.3968200684
-238931.006877 -83.3199462891
-239053.06614 -94.4967346191
-239175.125403 -104.845947266
-239297.184666 -114.226898193
-239419.243928 -122.448364258
-239541.303191 -129.286315918
-239663.362454 -134.508239746
-239785.421717 -137.901397705
-239907.48098 -139.301025391
-240029.540242 -138.615081787
-240151.599505 -135.842437744
-240273.658768 -131.082611084
-240395.718031 -124.534912109
-240517.777293 -116.487762451
-240639.836556 -107.297943115
-240761.895819 -97.363067627
-240883.955082 -87.0891418457
-241006.014345 -76.8571472168
-241128.073607 -66.991394043
-241250.13287 -57.7344665527
-241372.192133 -49.2299499512
-241494.251396 -41.5157470703
-241616.310658 -34.5286254883
-241738.369921 -28.1193237305
-241860.429184 -22.0774536133
-241982.488447 -16.1624755859
-242104.547709 -10.1387329102
-242226.606972 -3.80975341797
-242348.666235 2.95129394531
-242470.725498 10.1787414551
-242592.784761 17.8012084961
-242714.844023 25.6407165527
-242836.903286 33.4234619141
-242958.962549 40.8020629883
-243081.021812 47.3872680664
-243203.081074 52.7854614258
-243325.140337 56.6389770508
-243447.1996 58.6645202637
-243569.258863 58.6859436035
-243691.318126 56.6578369141
-243813.377388 52.677520752
-243935.436651 46.9831848145
-244057.495914 39.9391174316
-244179.555177 32.0080871582
-244301.614439 23.7145080566
-244423.673702 15.6004638672
-244545.732965 8.18005371094
-244667.792228 1.8955078125
-244789.85149 -2.919921875
-244911.910753 -6.06994628906
-245033.970016 -7.50915527344
-245156.029279 -7.34399414062
-245278.088542 -5.81887817383
-245400.147804 -3.29013061523
-245522.207067 -0.188934326172
-245644.26633 3.02215576172
-245766.325593 5.89456176758
-245888.384855 8.03741455078
-246010.444118 9.15490722656
-246132.503381 9.07366943359
-246254.562644 7.75750732422
-246376.621907 5.3083190918
-246498.681169 1.95333862305
-246620.740432 -1.9807434082
-246742.799695 -6.10284423828
-246864.858958 -9.99911499023
-246986.91822 -13.2772521973
-247108.977483 -15.6080322266
-247231.036746 -16.761138916
-247353.096009 -16.6315917969
-247475.155271 -15.2536315918
-247597.214534 -12.8017272949
-247719.273797 -9.57809448242
-247841.33306 -5.9880065918
-247963.392323 -2.50561523438
-248085.451585 0.367004394531
-248207.510848 2.14373779297
-248329.570111 2.39700317383
-248451.629374 0.795471191406
-248573.688636 -2.86532592773
-248695.747899 -8.64416503906
-248817.807162 -16.4452819824
-248939.866425 -26.0230102539
-249061.925688 -36.997253418
-249183.98495 -48.8786315918
-249306.044213 -61.1020507812
-249428.103476 -73.0639648438
-249550.162739 -84.1626586914
-249672.222001 -93.8368225098
-249794.281264 -101.600372314
-249916.340527 -107.072418213
-250038.39979 -109.998596191
-250160.459052 -110.264862061
-250282.518315 -107.90234375
-250404.577578 -103.083404541
-250526.636841 -96.1100158691
-250648.696104 -87.3953857422
-250770.755366 -77.4396972656
-250892.814629 -66.801574707
-251014.873892 -56.0668945312
-251136.933155 -45.8164367676
-251258.992417 -36.5932922363
-251381.05168 -28.8724975586
-251503.110943 -23.0332336426
-251625.170206 -19.3363647461
-251747.229469 -17.9069824219
-251869.288731 -18.7252807617
-251991.347994 -21.624420166
-252113.407257 -26.2987060547
-252235.46652 -32.3198242188
-252357.525782 -39.1625366211
-252479.585045 -46.2382507324
-252601.644308 -52.9344787598
-252723.703571 -58.6583862305
-252845.762833 -62.8806762695
-252967.822096 -65.1772766113
-253089.881359 -65.2641906738
-253211.940622 -63.0234680176
-253333.999885 -58.515625
-253456.059147 -51.9782714844
-253578.11841 -43.8086242676
-253700.177673 -34.5315246582
-253822.236936 -24.753692627
-253944.296198 -15.1091308594
-254066.355461 -6.19857788086
-254188.414724 1.46951293945
-254310.473987 7.53335571289
-254432.53325 11.8177490234
-254554.592512 14.3589477539
-254676.651775 15.408203125
-254798.711038 15.4127502441
-254920.770301 14.9747924805
-255042.829563 14.7913208008
-255164.888826 15.579284668
-255286.948089 17.9926757812
-255409.007352 22.5405273438
-255531.066614 29.5129699707
-255653.125877 38.9248046875
-255775.18514 50.4831848145
-255897.244403 63.5844116211
-256019.303666 77.343170166
-256141.362928 90.6524353027
-256263.422191 102.271514893
-256385.481454 110.934356689
-256507.540717 115.469848633
-256629.599979 114.921936035
-256751.659242 108.658782959
-256873.718505 96.4590759277
-256995.777768 78.5655212402
-257117.837031 55.6994018555
-257239.896293 29.0314025879
-257361.955556 0.110168457031
-257484.014819 -29.247253418
-257606.074082 -57.0949401855
-257728.133344 -81.5137634277
-257850.192607 -100.77230835
-257972.25187 -113.475311279
-258094.311133 -118.687011719
-258216.370395 -116.015869141
-258338.429658 -105.652770996
-258460.488921 -88.3564453125
-258582.548184 -65.3882751465
-258704.607447 -38.3997497559
-258826.666709 -9.28375244141
-258948.725972 19.9969177246
-259070.785235 47.587677002
-259192.844498 71.9085693359
-259314.90376 91.7942199707
-259436.963023 106.591339111
-259559.022286 116.204772949
-259681.081549 121.086151123
-259803.140811 122.166107178
-259925.200074 120.736419678
-260047.259337 118.29296875
-260169.3186 116.356719971
-260291.377863 116.289611816
-260413.437125 119.125976562
-260535.496388 125.436920166
-260657.555651 135.243591309
-260779.614914 147.989227295
-260901.674176 162.574920654
-261023.733439 177.457427979
-261145.792702 190.800445557
-261267.851965 200.66506958
-261389.911228 205.221130371
-261511.97049 202.957763672
-261634.029753 192.871246338
-261756.089016 174.609771729
-261878.148279 148.558502197
-262000.207541 115.8543396
-262122.266804 78.3246765137
-262244.326067 38.3555908203
-262366.38533 -1.30181884766
-262488.444592 -37.7702331543
-262610.503855 -68.3056945801
-262732.563118 -90.5567321777
-262854.622381 -102.795196533
-262976.681644 -104.097106934
-263098.740906 -94.4538574219
-263220.800169 -74.8018493652
-263342.859432 -46.9653625488
-263464.918695 -13.5161743164
-263586.977957 22.4389953613
-263709.03722 57.5244140625
-263831.096483 88.3902282715
-263953.155746 112.010162354
-264075.215009 125.95401001
-264197.274271 128.608795166
-264319.333534 119.328857422
-264441.392797 98.4985351562
-264563.45206 67.5032958984
-264685.511322 28.6099853516
-264807.570585 -15.2318725586
-264929.629848 -60.6504516602
-265051.689111 -104.147918701
-265173.748373 -142.406799316
-265295.807636 -172.577423096
-265417.866899 -192.519287109
-265539.926162 -200.976135254
-265661.985425 -197.667175293
-265784.044687 -183.289093018
-265906.10395 -159.428436279
-266028.163213 -128.394836426
-266150.222476 -92.9917602539
-266272.281738 -56.2479553223
-266394.341001 -21.1348876953
-266516.400264 9.70153808594
-266638.459527 34.1713867188
-266760.51879 50.9097900391
-266882.578052 59.3726196289
-267004.637315 59.8490905762
-267126.696578 53.3940124512
-267248.755841 41.6862792969
-267370.815103 26.8316955566
-267492.874366 11.1286010742
-267614.933629 -3.17709350586
-267736.992892 -14.1262207031
-267859.052154 -20.242401123
-267981.111417 -20.6758117676
-268103.17068 -15.2780151367
-268225.229943 -4.60357666016
-268347.289206 10.1612548828
-268469.348468 27.333770752
-268591.407731 44.9185791016
-268713.466994 60.8222351074
-268835.526257 73.0752258301
-268957.585519 80.0397644043
-269079.644782 80.5825805664
-269201.704045 74.1962585449
-269323.763308 61.0577087402
-269445.822571 42.0185546875
-269567.881833 18.5301513672
-269689.941096 -7.48962402344
-269812.000359 -33.8335571289
-269934.059622 -58.2083129883
-270056.118884 -78.4446716309
-270178.178147 -92.6936950684
-270300.23741 -99.5923156738
-270422.296673 -98.3808898926
-270544.355935 -88.9656066895
-270666.415198 -71.9192810059
-270788.474461 -48.4229736328
-270910.533724 -20.1552124023
-271032.592987 10.8594665527
-271154.652249 42.4283752441
-271276.711512 72.3760986328
-271398.770775 98.7231750488
-271520.830038 119.840179443
-271642.8893 134.565826416
-271764.948563 142.27947998
-271887.007826 142.924621582
-272009.067089 136.982513428
-272131.126352 125.40222168
-272253.185614 109.494934082
-272375.244877 90.8037109375
-272497.30414 70.9618225098
-272619.363403 51.5528564453
-272741.422665 33.9838867188
-272863.481928 19.3829956055
-272985.541191 8.52709960938
-273107.600454 1.80505371094
-273229.659716 -0.7841796875
-273351.718979 0.399749755859
-273473.778242 4.69839477539
-273595.837505 11.2336730957
-273717.896768 19.000579834
-273839.95603 26.9629516602
-273962.015293 34.1450500488
-274084.074556 39.7122802734
-274206.133819 43.0341796875
-274328.193081 43.7279052734
-274450.252344 41.6789550781
-274572.311607 37.0409240723
-274694.37087 30.2141113281
-274816.430133 21.8078613281
-274938.489395 12.5889892578
-275060.548658 3.42105102539
-275182.607921 -4.8010559082
-275304.667184 -11.2176208496
-275426.726446 -15.0672302246
-275548.785709 -15.7434387207
-275670.844972 -12.8421630859
-275792.904235 -6.19738769531
-275914.963497 4.09729003906
-276037.02276 17.6820983887
-276159.082023 33.9403076172
-276281.141286 52.0239257812
-276403.200549 70.8954772949
-276525.259811 89.3834533691
-276647.319074 106.250549316
-276769.378337 120.270202637
-276891.4376 130.307861328
-277013.496862 135.401641846
-277135.556125 134.83682251
-277257.615388 128.208709717
-277379.674651 115.467346191
-277501.733914 96.9413146973
-277623.793176 73.3348388672
-277745.852439 45.698638916
-277867.911702 15.373840332
-277989.970965 -16.0881958008
-278112.030227 -47.0249328613
-278234.08949 -75.7737426758
-278356.148753 -100.786773682
-278478.208016 -120.74105835
-278600.267278 -134.633453369
-278722.326541 -141.853485107
-278844.385804 -142.22668457
-278966.445067 -136.024291992
-279088.50433 -123.938690186
-279210.563592 -107.025512695
-279332.622855 -86.6171264648
-279454.682118 -64.216217041
-279576.741381 -41.377532959
-279698.800643 -19.5887145996
-279820.859906 -0.161743164062
-279942.919169 15.856842041
-280064.978432 27.7481689453
-280187.037695 35.1505126953
-280309.096957 38.0555114746
-280431.15622 36.7721862793
-280553.215483 31.8632202148
-280675.274746 24.0622558594
-280797.334008 14.1813354492
-280919.393271 3.01885986328
-281041.452534 -8.72106933594
-281163.511797 -20.4908752441
-281285.571059 -31.9342346191
-281407.630322 -42.8927001953
-281529.689585 -53.3838500977
-281651.748848 -63.5534667969
-281773.808111 -73.6107788086
-281895.867373 -83.7536315918
-282017.926636 -94.0963134766
-282139.985899 -104.608001709
-282262.045162 -115.072601318
-282384.104424 -125.07623291
-282506.163687 -134.024963379
-282628.22295 -141.19354248
-282750.282213 -145.800018311
-282872.341476 -147.099121094
-282994.400738 -144.483428955
-283116.460001 -137.58001709
-283238.519264 -126.331268311
-283360.578527 -111.047973633
-283482.637789 -92.4259033203
-283604.697052 -71.522064209
-283726.756315 -49.6888122559
-283848.815578 -28.4716186523
-283970.87484 -9.47750854492
-284092.934103 5.77236938477
-284214.993366 15.9919128418
-284337.052629 20.2644958496
-284459.111892 18.148651123
-284581.171154 9.74230957031
-284703.230417 -4.30413818359
-284825.28968 -22.8285217285
-284947.348943 -44.2495727539
-285069.408205 -66.7048339844
-285191.467468 -88.2208557129
-285313.526731 -106.899780273
-285435.585994 -121.103088379
-285557.645257 -129.614624023
-285679.704519 -131.764923096
-285801.763782 -127.503295898
-285923.823045 -117.408874512
-286045.882308 -102.6378479
-286167.94157 -84.8107910156
-286290.000833 -65.8501281738
-286412.060096 -47.7833251953
-286534.119359 -32.5310058594
-286656.178621 -21.7016601562
-286778.237884 -16.4139099121
-286900.297147 -17.1654052734
-287022.35641 -23.7623901367
-287144.415673 -35.3194580078
-287266.474935 -50.3294372559
-287388.534198 -66.7997131348
-287510.593461 -82.4412841797
-287632.652724 -94.8926696777
-287754.711986 -101.958312988
-287876.771249 -101.835571289
-287998.830512 -93.3099365234
-288120.889775 -75.897064209
-288242.949038 -49.9173278809
-288365.0083 -16.4948120117
-288487.067563 22.5201416016
-288609.126826 64.6989440918
-288731.186089 107.237792969
-288853.245351 147.198638916
-288975.304614 181.764373779
-289097.363877 208.483734131
-289219.42314 225.483337402
-289341.482402 231.62689209
-289463.541665 226.607116699
-289585.600928 210.96206665
-289707.660191 186.016540527
-289829.719454 153.75378418
-289951.778716 116.632598877
-290073.837979 77.3668212891
-290195.897242 38.690612793
-290317.956505 3.12966918945
-290440.015767 -27.1976013184
-290562.07503 -50.734161377
-290684.134293 -66.5777282715
-290806.193556 -74.5109863281
-290928.252819 -74.965423584
-291050.312081 -68.9285583496
-291172.371344 -57.8049316406
-291294.430607 -43.2482910156
-291416.48987 -26.9835205078
-291538.549132 -10.63671875
-291660.608395 4.40942382812
-291782.667658 17.1225585938
-291904.726921 26.8796386719
-292026.786183 33.477142334
-292148.845446 37.0942687988
-292270.904709 38.2172241211
-292392.963972 37.5357666016
-292515.023235 35.8274230957
-292637.082497 33.843170166
-292759.14176 32.2085266113
-292881.201023 31.3518066406
-293003.260286 31.4657287598
-293125.319548 32.5059814453
-293247.378811 34.223815918
-293369.438074 36.2265625
-293491.497337 38.0561828613
-293613.5566 39.2736206055
-293735.615862 39.5370483398
-293857.675125 38.6622924805
-293979.734388 36.6564025879
-294101.793651 33.7209472656
-294223.852913 30.2217712402
-294345.912176 26.6315307617
-294467.971439 23.4512939453
-294590.030702 21.1219787598
-294712.089964 19.9392089844
-294834.149227 19.9829101562
-294956.20849 21.0733642578
-295078.267753 22.7616271973
-295200.327016 24.3578491211
-295322.386278 24.9973449707
-295444.445541 23.7377929688
-295566.504804 19.6777648926
-295688.564067 12.0836181641
-295810.623329 0.508819580078
-295932.682592 -15.109161377
-296054.741855 -34.3880004883
-296176.801118 -56.4852294922
-296298.860381 -80.1344299316
-296420.919643 -103.732452393
-296542.978906 -125.47064209
-296665.038169 -143.499359131
-296787.097432 -156.109527588
-296909.156694 -161.912506104
-297031.215957 -159.999450684
-297153.27522 -150.061553955
-297275.334483 -132.457458496
-297397.393745 -108.217376709
-297519.453008 -78.9821166992
-297641.512271 -46.8787231445
-297763.571534 -14.3452453613
-297885.630797 16.0813293457
-298007.690059 41.9928894043
-298129.749322 61.3309020996
-298251.808585 72.5792541504
-298373.867848 74.908203125
-298495.92711 68.2548217773
-298617.986373 53.3313293457
-298740.045636 31.558807373
-298862.104899 4.93301391602
-298984.164162 -24.1652832031
-299106.223424 -53.197265625
-299228.282687 -79.7063598633
-299350.34195 -101.549957275
-299472.401213 -117.097717285
-299594.460475 -125.377532959
-299716.519738 -126.154693604
-299838.579001 -119.935760498
-299960.638264 -107.898864746
-300082.697526 -91.7565307617
-300204.756789 -73.5666809082
-300326.816052 -55.5110778809
-300448.875315 -39.6641235352
-300570.934578 -27.7769775391
-300692.99384 -21.0969848633
-300815.053103 -20.2432250977
-300937.112366 -25.1477355957
-301059.171629 -35.0701904297
-301181.230891 -48.6810913086
-301303.290154 -64.2064819336
-301425.349417 -79.6160888672
-301547.40868 -92.8361816406
-301669.467943 -101.964172363
-301791.527205 -105.462982178
-301913.586468 -102.314849854
-302035.645731 -92.1204223633
-302157.704994 -75.1326904297
-302279.764256 -52.2246398926
-302401.823519 -24.795501709
-302523.882782 5.37396240234
-302645.942045 36.299987793
-302768.001307 65.9888305664
-302890.06057 92.623626709
-303012.119833 114.726165771
-303134.179096 131.276916504
-303256.238359 141.782287598
-303378.297621 146.284698486
-303500.356884 145.316009521
-303622.416147 139.802276611
-303744.47541 130.932220459
-303866.534672 120.006591797
-303988.593935 108.284606934
-304110.653198 96.8468017578
-304232.712461 86.4881286621
-304354.771724 77.6532592773
-304476.830986 70.4194335938
-304598.890249 64.526763916
-304720.949512 59.4508666992
-304843.008775 54.5069885254
-304965.068037 48.9713134766
-305087.1273 42.2041015625
-305209.186563 33.7579040527
-305331.245826 23.4580383301
-305453.305088 11.4444885254
-305575.364351 -1.83050537109
-305697.423614 -15.6476745605
-305819.482877 -29.1051025391
-305941.54214 -41.2292785645
-306063.601402 -51.1012268066
-306185.660665 -57.9801025391
-306307.719928 -61.409576416
-306429.779191 -61.2926025391
-306551.838453 -57.9249267578
-306673.897716 -51.9812927246
-306795.956979 -44.4548034668
-306918.016242 -36.5553283691
-307040.075504 -29.5778198242
-307162.134767 -24.754699707
-307284.19403 -23.1099853516
-307406.253293 -25.3312683105
-307528.312556 -31.6758422852
-307650.371818 -41.922454834
-307772.431081 -55.375
-307894.490344 -70.9205322266
-308016.549607 -87.1352844238
-308138.608869 -102.428771973
-308260.668132 -115.211029053
-308382.727395 -124.064605713
-308504.786658 -127.902679443
-308626.845921 -126.096008301
-308748.905183 -118.553741455
-308870.964446 -105.748657227
-308993.023709 -88.6834411621
-309115.082972 -68.8000183105
-309237.142234 -47.8418884277
-309359.201497 -27.6822814941
-309481.26076 -10.1373291016
-309603.320023 3.21701049805
-309725.379285 11.2049865723
-309847.438548 13.1692504883
-309969.497811 9.03814697266
-310091.557074 -0.668762207031
-310213.616337 -14.8942565918
-310335.675599 -32.1525268555
-310457.734862 -50.6802978516
-310579.794125 -68.6145935059
-310701.853388 -84.1780090332
-310823.91265 -95.8522644043
-310945.971913 -102.520385742
-311068.031176 -103.565551758
-311190.090439 -98.9145812988
-311312.149702 -89.024017334
-311434.208964 -74.8114929199
-311556.268227 -57.5409545898
-311678.32749 -38.6758117676
-311800.386753 -19.7171936035
-311922.446015 -2.04504394531
-312044.505278 13.2194213867
-312166.564541 25.3155517578
-312288.623804 33.8987426758
-312410.683066 39.0451965332
-312532.742329 41.2065734863
-312654.801592 41.1215820312
-312776.860855 39.697265625
-312898.920118 37.8741149902
-313020.97938 36.492980957
-313143.038643 36.1806335449
-313265.097906 37.2671203613
-313387.157169 39.7453613281
-313509.216431 43.2785949707
-313631.275694 47.2532958984
-313753.334957 50.8708190918
-313875.39422 53.2665405273
-313997.453483 53.6406555176
-314119.512745 51.3828430176
-314241.572008 46.1758117676
-314363.631271 38.0615844727
-314485.690534 27.4619750977
-314607.749796 15.1481628418
-314729.809059 2.16195678711
-314851.868322 -10.3043518066
-314973.927585 -21.0550537109
-315095.986847 -29.048034668
-315218.04611 -33.5429077148
-315340.105373 -34.2210388184
-315462.164636 -31.261138916
-315584.223899 -25.3586730957
-315706.283161 -17.6840209961
-315828.342424 -9.78021240234
-315950.401687 -3.40939331055
-316072.46095 -0.362487792969
-316194.520212 -2.25207519531
-316316.579475 -10.3116760254
-316438.638738 -25.2232971191
-316560.698001 -46.994934082
-316682.757264 -74.9031982422
-316804.816526 -107.511444092
-316926.875789 -142.763824463
-317048.935052 -178.149597168
-317170.994315 -210.922332764
-317293.053577 -238.353424072
-317415.11284 -257.99420166
-317537.172103 -267.920349121
-317659.231366 -266.931640625
-317781.290628 -254.686279297
-317903.349891 -231.753448486
-318025.409154 -199.577697754
-318147.468417 -160.356414795
-318269.52768 -116.842132568
-318391.586942 -72.0885009766
-318513.646205 -29.1658325195
-318635.705468 9.12554931641
-318757.764731 40.5139465332
-318879.823993 63.4598388672
-319001.883256 77.2839660645
-319123.942519 82.2054443359
-319246.001782 79.2865905762
-319368.061045 70.2899475098
-319490.120307 57.4630432129
-319612.17957 43.2742614746
-319734.238833 30.1284484863
-319856.298096 20.092956543
-319978.357358 14.6651000977
-320100.416621 14.6059875488
-320222.475884 19.8601379395
-320344.535147 29.5703735352
-320466.594409 42.1866455078
-320588.653672 55.6585083008
-320710.712935 67.6895141602
-320832.772198 76.0267028809
-320954.831461 78.7524108887
-321076.890723 74.545501709
-321198.949986 62.8822631836
-321321.009249 44.1517028809
-321443.068512 19.6710510254
-321565.127774 -8.40423583984
-321687.187037 -37.2698669434
-321809.2463 -63.7421569824
-321931.305563 -84.5833740234
-322053.364826 -96.8485412598
-322175.424088 -98.2173156738
-322297.483351 -87.2761535645
-322419.542614 -63.7185668945
-322541.601877 -28.4410705566
-322663.661139 16.4795227051
-322785.720402 67.927734375
-322907.779665 121.998626709
-323029.838928 174.333862305
-323151.89819 220.511291504
-323273.957453 256.45199585
-323396.016716 278.803985596
-323518.075979 285.264831543
-323640.135242 274.811523438
-323762.194504 247.812469482
-323884.253767 206.011322021
-324006.31303 152.381835938
-324128.372293 90.8679504395
-324250.431555 26.033416748
-324372.490818 -37.3456115723
-324494.550081 -94.7052307129
-324616.609344 -142.095214844
-324738.668607 -176.518890381
-324860.727869 -196.179046631
-324982.787132 -200.607543945
-325104.846395 -190.666992188
-325226.905658 -168.426971436
-325348.96492 -136.928436279
-325471.024183 -99.8610839844
-325593.083446 -61.1876831055
-325715.142709 -24.7523193359
-325837.201971 6.08728027344
-325959.261234 28.7690124512
-326081.320497 41.7456665039
-326203.37976 44.5970153809
-326325.439023 38.0241394043
-326447.498285 23.7308349609
-326569.557548 4.20620727539
-326691.616811 -17.5660095215
-326813.676074 -38.4405822754
-326935.735336 -55.4501037598
-327057.794599 -66.1159667969
-327179.853862 -68.6995849609
-327301.913125 -62.3690490723
-327423.972388 -47.2654724121
-327546.03165 -24.4657897949
-327668.090913 4.15240478516
-327790.150176 36.127532959
-327912.209439 68.6862792969
-328034.268701 99.0429382324
-328156.327964 124.692382812
-328278.387227 143.666015625
-328400.44649 154.725006104
-328522.505752 157.47052002
-328644.565015 152.362060547
-328766.624278 140.643218994
-328888.683541 124.18548584
-329010.742804 105.267456055
-329132.802066 86.3161010742
-329254.861329 69.6365661621
-329376.920592 57.1616821289
-329498.979855 50.2471313477
-329621.039117 49.5330200195
-329743.09838 54.8866271973
-329865.157643 65.4305419922
-329987.216906 79.6522827148
-330109.276169 95.581817627
-330231.335431 111.017669678
-330353.394694 123.775421143
-330475.453957 131.932678223
-330597.51322 134.043609619
-330719.572482 129.300140381
-330841.631745 117.623657227
-330963.691008 99.677520752
-331085.750271 76.8007507324
-331207.809533 50.8699951172
-331329.868796 24.1053161621
-331451.928059 -1.15856933594
-331573.987322 -22.7113952637
-331696.046585 -38.6912231445
-331818.105847 -47.7698974609
-331940.16511 -49.281463623
-332062.224373 -43.2798156738
-332184.283636 -30.5219116211
-332306.342898 -12.3777160645
-332428.402161 9.32012939453
-332550.461424 32.4733276367
-332672.520687 54.9368591309
-332794.57995 74.7394714355
-332916.639212 90.2807922363
-333038.698475 100.485076904
-333160.757738 104.896759033
-333282.817001 103.708190918
-333404.876263 97.7180480957
-333526.935526 88.225982666
-333648.994789 76.8753967285
-333771.054052 65.4618835449
-333893.113314 55.7285461426
-334015.172577 49.1689147949
-334137.23184 46.8589477539
-334259.291103 49.3355407715
-334381.350366 56.5332336426
-334503.409628 67.7856140137
-334625.468891 81.890625
-334747.528154 97.2328796387
-334869.587417 111.949462891
-334991.646679 124.122741699
-335113.705942 131.979614258
-335235.765205 134.078460693
-335357.824468 129.463775635
-335479.883731 117.774597168
-335601.942993 99.2960510254
-335724.002256 74.9492797852
-335846.061519 46.2217102051
-335968.120782 15.0448913574
-336090.180044 -16.3686828613
-336212.239307 -45.7133789062
-336334.29857 -70.78515625
-336456.357833 -89.6665039062
-336578.417095 -100.884429932
-336700.476358 -103.528442383
-336822.535621 -97.3200378418
-336944.594884 -82.627746582
-337066.654147 -60.430480957
-337188.713409 -32.2321166992
-337310.772672 0.0615234375
-337432.831935 34.2932434082
-337554.891198 68.2170715332
-337676.95046 99.6607666016
-337799.009723 126.674530029
-337921.068986 147.655303955
-338043.128249 161.439025879
-338165.187512 167.355194092
-338287.246774 165.244659424
-338409.306037 155.439758301
-338531.3653 138.714080811
-338653.424563 116.206878662
-338775.483825 89.3300476074
-338897.543088 59.6665649414
-339019.602351 28.8671875
-339141.661614 -1.44708251953
-339263.720876 -29.7722167969
-339385.780139 -54.7933349609
-339507.839402 -75.4403686523
-339629.898665 -90.925994873
-339751.957928 -100.767059326
-339874.01719 -104.788848877
-339996.076453 -103.116363525
-340118.135716 -96.1524047852
-340240.194979 -84.5454101562
-340362.254241 -69.1484375
-340484.313504 -50.9713745117
-340606.372767 -31.1271362305
-340728.43203 -10.7743835449
-340850.491293 8.9416809082
-340972.550555 26.9486083984
-341094.609818 42.3024597168
-341216.669081 54.2381896973
-341338.728344 62.2114562988
-341460.787606 65.928314209
-341582.846869 65.3608398438
-341704.906132 60.7464294434
-341826.965395 52.5705871582
-341949.024657 41.5325622559
-342071.08392 28.4966430664
-342193.143183 14.4317932129
-342315.202446 0.344085693359
-342437.261709 -12.7934875488
-342559.320971 -24.1073608398
-342681.380234 -32.8805236816
-342803.439497 -38.5965576172
-342925.49876 -40.9663085938
-343047.558022 -39.9347229004
-343169.617285 -35.6686706543
-343291.676548 -28.5267944336
-343413.735811 -19.0149230957
-343535.795074 -7.73196411133
-343657.854336 4.68768310547
-343779.913599 17.6301574707
-343901.972862 30.5490722656
-344024.032125 43.0010681152
-344146.091387 54.6648254395
-344268.15065 65.3438720703
-344390.209913 74.9528503418
-344512.269176 83.490447998
-344634.328438 91.0040283203
-344756.387701 97.5498962402
-344878.446964 103.156738281
-345000.506227 107.796051025
-345122.56549 111.366149902
-345244.624752 113.690368652
-345366.684015 114.532348633
-345488.743278 113.626373291
-345610.802541 110.718658447
-345732.861803 105.615783691
-345854.921066 98.2333374023
-345976.980329 88.6376647949
-346099.039592 77.075012207
-346221.098855 63.9825744629
-346343.158117 49.9780883789
-346465.21738 35.8269958496
-346587.276643 22.3897705078
-346709.335906 10.5522766113
-346831.395168 1.14672851562
-346953.454431 -5.1286315918
-347075.513694 -7.78375244141
-347197.572957 -6.59411621094
-347319.632219 -1.63610839844
-347441.691482 6.70596313477
-347563.750745 17.7630310059
-347685.810008 30.6339416504
-347807.869271 44.2636108398
-347929.928533 57.539276123
-348051.987796 69.3960571289
-348174.047059 78.9207458496
-348296.106322 85.4429931641
-348418.165584 88.6041259766
-348540.224847 88.3955688477
-348662.28411 85.1617431641
-348784.343373 79.5658874512
-348906.402636 72.5221557617
-349028.461898 65.0988769531
-349150.521161 58.4037780762
-349272.580424 53.461151123
-349394.639687 51.0953369141
-349516.698949 51.8319702148
-349638.758212 55.8284912109
-349760.817475 62.8415222168
-349882.876738 72.2364501953
-350004.936 83.0393371582
-350126.995263 94.0258483887
-350249.054526 103.841552734
-350371.113789 111.138946533
-350493.173052 114.720306396
-350615.232314 113.670379639
-350737.291577 107.464904785
-350859.35084 96.0442199707
-350981.410103 79.8424377441
-351103.469365 59.7687988281
-351225.528628 37.1407165527
-351347.587891 13.5755615234
-351469.647154 -9.15106201172
-351591.706417 -29.2660522461
-351713.765679 -45.1636962891
-351835.824942 -55.5586242676
-351957.884205 -59.6124572754
-352079.943468 -57.0205993652
-352202.00273 -48.0504455566
-352324.061993 -33.5273742676
-352446.121256 -14.7684020996
-352568.180519 6.53030395508
-352690.239781 28.442565918
-352812.299044 48.9824829102
-352934.358307 66.2821655273
-353056.41757 78.7587890625
-353178.476833 85.2561645508
-353300.536095 85.1469726562
-353422.595358 78.3869934082
-353544.654621 65.5155944824
-353666.713884 47.6029968262
-353788.773146 26.1499938965
-353910.832409 2.94854736328
-354032.891672 -20.0827636719
-354154.950935 -41.0735778809
-354277.010197 -58.369934082
-354399.06946 -70.681854248
-354521.128723 -77.1956787109
-354643.187986 -77.6422729492
-354765.247249 -72.3149414062
-354887.306511 -62.0361328125
-355009.365774 -48.0771179199
-355131.425037 -32.0373535156
-355253.4843 -15.6967773438
-355375.543562 -0.8525390625
-355497.602825 10.8435058594
-355619.662088 18.0330200195
-355741.721351 19.7714538574
-355863.780614 15.6117248535
-355985.839876 5.64266967773
-356107.899139 -9.51821899414
-356229.958402 -28.7792358398
-356352.017665 -50.6673583984
-356474.076927 -73.4538879395
-356596.13619 -95.3011779785
-356718.195453 -114.417205811
-356840.254716 -129.205993652
-356962.313978 -138.401763916
-357084.373241 -141.176025391
-357206.432504 -137.209625244
-357328.491767 -126.72454834
-357450.55103 -110.473297119
-357572.610292 -89.6878967285
-357694.669555 -65.9913330078
-357816.728818 -41.2799682617
-357938.788081 -17.5848388672
-358060.847343 3.07769775391
-358182.906606 18.8555908203
-358304.965869 28.1988220215
-358427.025132 29.9778747559
-358549.084395 23.5724487305
-358671.143657 8.92572021484
-358793.20292 -13.4407043457
-358915.262183 -42.4524230957
-359037.321446 -76.5455627441
-359159.380708 -113.766815186
-359281.439971 -151.900817871
-359403.499234 -188.618896484
-359525.558497 -221.637756348
-359647.617759 -248.878204346
-359769.677022 -268.612701416
-359891.736285 -279.591033936
-360013.795548 -281.134246826
-360135.854811 -273.190216064
-360257.914073 -256.344696045
-360379.973336 -231.7862854
-360502.032599 -201.226379395
-360624.091862 -166.7784729
-360746.151124 -130.805053711
-360868.210387 -95.7418212891
-360990.26965 -63.9136962891
-361112.328913 -37.3544616699
-361234.388176 -17.6469421387
-361356.447438 -5.79461669922
-361478.506701 -2.13824462891
-361600.565964 -6.32427978516
-361722.625227 -17.3298950195
-361844.684489 -33.5440673828
-361966.743752 -52.8999328613
-362088.803015 -73.048248291
-362210.862278 -91.5592651367
-362332.92154 -106.13494873
-362454.980803 -114.815704346
-362577.040066 -116.160552979
-362699.099329 -109.38684082
-362821.158592 -94.4543457031
-362943.217854 -72.085144043
-363065.277117 -43.7158203125
-363187.33638 -11.3843078613
-363309.395643 22.4401855469
-363431.454905 55.0706787109
-363553.514168 83.8398132324
-363675.573431 106.342529297
-363797.632694 120.659851074
-363919.691957 125.544036865
-364041.751219 120.547119141
-364163.810482 106.079742432
-364285.869745 83.3929443359
-364407.929008 54.4837341309
-364529.98827 21.9306945801
-364652.047533 -11.326171875
-364774.106796 -42.242980957
-364896.166059 -67.9422607422
-365018.225321 -85.973815918
-365140.284584 -94.5403747559
-365262.343847 -92.6672973633
-365384.40311 -80.3003234863
-365506.462373 -58.3217163086
-365628.521635 -28.4812011719
-365750.580898 6.75061035156
-365872.640161 44.3961791992
-365994.699424 81.2303771973
-366116.758686 114.064544678
-366238.817949 140.027770996
-366360.877212 156.820220947
-366482.936475 162.915435791
-366604.995738 157.693908691
-366727.055 141.494812012
-366849.114263 115.582855225
-366971.173526 82.0332641602
-367093.232789 43.5462036133
-367215.292051 3.20858764648
-367337.351314 -35.774810791
-367459.410577 -70.3557739258
-367581.46984 -97.8971557617
-367703.529102 -116.385437012
-367825.588365 -124.58303833
-367947.647628 -122.1065979
-368069.706891 -109.428009033
-368191.766154 -87.7995910645
-368313.825416 -59.1125793457
-368435.884679 -25.7051696777
-368557.943942 9.8603515625
-368680.003205 45.0296630859
-368802.062467 77.4744567871
-368924.12173 105.277587891
-369046.180993 127.068664551
-369168.240256 142.099609375
-369290.299519 150.256347656
-369412.358781 152.009521484
-369534.418044 148.312042236
-369656.477307 140.457611084
-369778.53657 129.917388916
-369900.595832 118.172363281
-370022.655095 106.560546875
-370144.714358 96.1532897949
-370266.773621 87.6727905273
-370388.832883 81.4575195312
-370510.892146 77.4751586914
-370632.951409 75.3795166016
-370755.010672 74.6017150879
-370877.069935 74.4617614746
-370999.129197 74.2865905762
-371121.18846 73.5191955566
-371243.247723 71.8044433594
-371365.306986 69.0423278809
-371487.366248 65.4016418457
-371609.425511 61.293182373
-371731.484774 57.3058166504
-371853.544037 54.1149291992
-371975.6033 52.3731079102
-372097.662562 52.5993041992
-372219.721825 55.0787353516
-372341.781088 59.7886352539
-372463.840351 66.3586120605
-372585.899613 74.0736083984
-372707.958876 81.9195861816
-372830.018139 88.6699523926
-372952.077402 93.0031433105
-373074.136664 93.6411132812
-373196.195927 89.4919433594
-373318.25519 79.7833862305
-373440.314453 64.170135498
-373562.373716 42.8041992188
-373684.432978 16.358215332
-373806.492241 -14.001373291
-373928.551504 -46.6912231445
-374050.610767 -79.8305969238
-374172.670029 -111.393585205
-374294.729292 -139.379089355
-374416.788555 -161.982757568
-374538.847818 -177.754608154
-374660.907081 -185.726104736
-374782.966343 -185.495574951
-374905.025606 -177.26373291
-375027.084869 -161.815460205
-375149.144132 -140.451293945
-375271.203394 -114.874298096
-375393.262657 -87.044708252
-375515.32192 -59.0154724121
-375637.381183 -32.7650146484
-375759.440445 -10.0426330566
-375881.499708 7.76052856445
-376003.558971 19.7031555176
-376125.618234 25.341796875
-376247.677497 24.7333679199
-376369.736759 18.3941345215
-376491.796022 7.22171020508
-376613.855285 -7.60946655273
-376735.914548 -24.768951416
-376857.97381 -42.8918762207
-376980.033073 -60.692565918
-377102.092336 -77.0575256348
-377224.151599 -91.1121826172
-377346.210862 -102.255828857
-377468.270124 -110.166656494
-377590.329387 -114.77835083
-377712.38865 -116.235778809
-377834.447913 -114.836608887
-377956.507175 -110.968597412
-378078.566438 -105.051055908
-378200.625701 -97.4869384766
-378322.684964 -88.631652832
-378444.744226 -78.7801208496
-378566.803489 -68.1716003418
-378688.862752 -57.0098266602
-378810.922015 -45.4918518066
-378932.981278 -33.8402404785
-379055.04054 -22.3306274414
-379177.099803 -11.309173584
-379299.159066 -1.19436645508
-379421.218329 7.53811645508
-379543.277591 14.3889160156
-379665.336854 18.8819885254
-379787.396117 20.6213989258
-379909.45538 19.3502197266
-380031.514643 15.0029907227
-380153.573905 7.74542236328
-380275.633168 -2.00732421875
-380397.692431 -13.5966186523
-380519.751694 -26.1530456543
-380641.810956 -38.6547851562
-380763.870219 -50.0068664551
-380885.929482 -59.1343994141
-381007.988745 -65.0801086426
-381130.048007 -67.0969238281
-381252.10727 -64.7246704102
-381374.166533 -57.8428649902
-381496.225796 -46.6928100586
-381618.285059 -31.8661499023
-381740.344321 -14.2596130371
-381862.403584 4.99938964844
-381984.462847 24.6497192383
-382106.52211 43.4055175781
-382228.581372 60.0671691895
-382350.640635 73.6219177246
-382472.699898 83.3242492676
-382594.759161 88.747833252
-382716.818424 89.8039245605
-382838.877686 86.7257080078
-382960.936949 80.0201416016
-383082.996212 70.39453125
-383205.055475 58.6670837402
-383327.114737 45.6712341309
-383449.174 32.1667785645
-383571.233263 18.7671508789
-383693.292526 5.89215087891
-383815.351788 -6.24850463867
-383937.411051 -17.640625
-384059.470314 -28.4197387695
-384181.529577 -38.8040161133
-384303.58884 -49.0128479004
-384425.648102 -59.1834716797
-384547.707365 -69.2978210449
-384669.766628 -79.1309814453
-384791.825891 -88.229675293
-384913.885153 -95.9267578125
-385035.944416 -101.39175415
-385158.003679 -103.715576172
-385280.062942 -102.018920898
-385402.122205 -95.5746459961
-385524.181467 -83.9286499023
-385646.24073 -67.0037536621
-385768.299993 -45.1732788086
-385890.359256 -19.2919921875
-386012.418518 9.32388305664
-386134.477781 38.9693603516
-386256.537044 67.6723632812
-386378.596307 93.3562927246
-386500.655569 114.028656006
-386622.714832 127.97744751
-386744.774095 133.955932617
-386866.833358 131.335235596
-386988.892621 120.206939697
-387110.951883 101.422271729
-387233.011146 76.5597839355
-387355.070409 47.8206176758
-387477.129672 17.8583068848
-387599.188934 -10.4443054199
-387721.248197 -34.2315368652
-387843.30746 -50.9398193359
-387965.366723 -58.5486755371
-388087.425986 -55.7900085449
-388209.485248 -42.2957763672
-388331.544511 -18.6672973633
-388453.603774 13.5429077148
-388575.663037 51.9381103516
-388697.722299 93.4643554688
-388819.781562 134.663116455
-388941.840825 171.966766357
-389063.900088 202.009735107
-389185.95935 221.926879883
-389308.018613 229.611419678
-389430.077876 223.907562256
-389552.137139 204.719116211
-389674.196402 173.024078369
-389796.255664 130.793243408
-389918.314927 80.8197631836
-390040.37419 26.4768066406
-390162.433453 -28.5756225586
-390284.492715 -80.7055053711
-390406.551978 -126.616607666
-390528.611241 -163.620422363
-390650.670504 -189.84765625
-390772.729767 -204.37991333
-390894.789029 -207.290344238
-391016.848292 -199.592529297
-391138.907555 -183.103057861
-391260.966818 -160.234161377
-391383.02608 -133.737579346
-391505.085343 -106.426025391
-391627.144606 -80.9004211426
-391749.203869 -59.3088378906
-391871.263131 -43.1609191895
-391993.322394 -33.2139892578
-392115.381657 -29.4399108887
-392237.44092 -31.0744628906
-392359.500183 -36.7398376465
-392481.559445 -44.6272583008
-392603.618708 -52.7172546387
-392725.677971 -59.0146789551
-392847.737234 -61.7722473145
-392969.796496 -59.6805114746
-393091.855759 -52.0036621094
-393213.915022 -38.6495361328
-393335.974285 -20.1669311523
-393458.033548 2.32699584961
-393580.09281 27.2804870605
-393702.152073 52.8851318359
-393824.211336 77.2785339355
-393946.270599 98.7492980957
-394068.329861 115.92098999
-394190.389124 127.895812988
-394312.448387 134.34262085
-394434.50765 135.520935059
-394556.566912 132.238037109
-394678.626175 125.745330811
-394800.685438 117.586303711
-394922.744701 109.411895752
-395044.803964 102.785675049
-395166.863226 98.998260498
-395288.922489 98.9130554199
-395410.981752 102.859344482
-395533.041015 110.584259033
-395655.100277 121.269317627
-395777.15954 133.609863281
-395899.218803 145.948455811
-396021.278066 156.448791504
-396143.337329 163.2918396
-396265.396591 164.872436523
-396387.455854 159.977722168
-396509.515117 147.9269104
-396631.57438 128.658874512
-396753.633642 102.758789062
-396875.692905 71.4202575684
-396997.752168 36.3476867676
-397119.811431 -0.391235351562
-397241.870693 -36.5483703613
-397363.929956 -69.8939208984
-397485.989219 -98.4123840332
-397608.048482 -120.476165771
-397730.107745 -134.980194092
-397852.167007 -141.424987793
-397974.22627 -139.942077637
-398096.285533 -131.260314941
-398218.344796 -116.617919922
-398340.404058 -97.6311645508
-398462.463321 -76.1335449219
-398584.522584 -54.0020446777
-398706.581847 -32.9891052246
-398828.64111 -14.5746459961
-398950.700372 0.146240234375
-399072.759635 10.5328979492
-399194.818898 16.4186401367
-399316.878161 18.0838623047
-399438.937423 16.1864318848
-399560.996686 11.6596374512
-399683.055949 5.59042358398
-399805.115212 -0.908905029297
-399927.174474 -6.82070922852
-400049.233737 -11.3220825195
-400171.293 -13.8559875488
