# Supplementary material for: Potential Multiaxial Molecular Ferroelectricity through Chiral Cation Replacement
Source: Cryst Growth Des. 2025 Jul 21;25(15):6237–47. doi: 10.1021/acs.cgd.5c00666 (PMC12332970; doi:10.1021/acs.cgd.5c00666)
Supplement: Supplementary file 2 [file cg5c00666_si_002.zip › NMR/Static 1H spectra/90.txt]

400171.293 37.3447265625
400049.233737 40.8291015625
399927.174474 41.0874023438
399805.115212 37.560546875
399683.055949 30.0322265625
399560.996686 18.6606445312
399438.937423 3.9658203125
399316.878161 -13.212890625
399194.818898 -31.7954101562
399072.759635 -50.5576171875
398950.700372 -68.2436523438
398828.64111 -83.6860351562
398706.581847 -95.9038085938
398584.522584 -104.1953125
398462.463321 -108.196777344
398340.404058 -107.909179688
398218.344796 -103.693847656
398096.285533 -96.2358398438
397974.22627 -86.4750976562
397852.167007 -75.5209960938
397730.107745 -64.5532226562
397608.048482 -54.72265625
397485.989219 -47.0522460938
397363.929956 -42.3564453125
397241.870693 -41.1860351562
397119.811431 -43.7880859375
396997.752168 -50.099609375
396875.692905 -59.7651367188
396753.633642 -72.1748046875
396631.57438 -86.5209960938
396509.515117 -101.866699219
396387.455854 -117.21875
396265.396591 -131.599121094
396143.337329 -144.111328125
396021.278066 -153.997558594
395899.218803 -160.679199219
395777.15954 -163.788574219
395655.100277 -163.1796875
395533.041015 -158.933105469
395410.981752 -151.34375
395288.922489 -140.902832031
395166.863226 -128.265625
395044.803964 -114.223144531
394922.744701 -99.6567382812
394800.685438 -85.5
394678.626175 -72.6865234375
394556.566912 -62.1040039062
394434.50765 -54.5415039062
394312.448387 -50.638671875
394190.389124 -50.8388671875
394068.329861 -55.345703125
393946.270599 -64.0893554688
393824.211336 -76.708984375
393702.152073 -92.55078125
393580.09281 -110.682617188
393458.033548 -129.938964844
393335.974285 -148.982421875
393213.915022 -166.386230469
393091.855759 -180.735351562
392969.796496 -190.736328125
392847.737234 -195.330566406
392725.677971 -193.791992188
392603.618708 -185.820800781
392481.559445 -171.591308594
392359.500183 -151.779296875
392237.44092 -127.541992188
392115.381657 -100.450683594
391993.322394 -72.3911132812
391871.263131 -45.421875
391749.203869 -21.6108398438
391627.144606 -2.85888671875
391505.085343 9.27392578125
391383.02608 13.7197265625
391260.966818 10.0224609375
391138.907555 -1.59326171875
391016.848292 -20.2099609375
390894.789029 -44.2607421875
390772.729767 -71.646484375
390650.670504 -99.8930664062
390528.611241 -126.353515625
390406.551978 -148.44140625
390284.492715 -163.856445312
390162.433453 -170.802246094
390040.37419 -168.16015625
389918.314927 -155.613769531
389796.255664 -133.701171875
389674.196402 -103.790527344
389552.137139 -67.9873046875
389430.077876 -28.9653320312
389308.018613 10.2509765625
389185.95935 46.5483398438
389063.900088 76.986328125
388941.840825 99.0595703125
388819.781562 110.918457031
388697.722299 111.53515625
388575.663037 100.795898438
388453.603774 79.515625
388331.544511 49.3647460938
388209.485248 12.7231445312
388087.425986 -27.5297851562
387965.366723 -68.2690429688
387843.30746 -106.3984375
387721.248197 -139.118164062
387599.188934 -164.159179688
387477.129672 -179.971191406
387355.070409 -185.83203125
387233.011146 -181.888671875
387110.951883 -169.106933594
386988.892621 -149.150390625
386866.833358 -124.198730469
386744.774095 -96.71875
386622.714832 -69.2182617188
386500.655569 -44.0034179688
386378.596307 -22.9672851562
386256.537044 -7.42236328125
386134.477781 1.99560546875
386012.418518 5.35888671875
385890.359256 3.3955078125
385768.299993 -2.62060546875
385646.24073 -11.0400390625
385524.181467 -20.0395507812
385402.122205 -27.833984375
385280.062942 -32.8842773438
385158.003679 -34.0688476562
385035.944416 -30.8056640625
384913.885153 -23.1142578125
384791.825891 -11.607421875
384669.766628 2.57861328125
384547.707365 17.9145507812
384425.648102 32.6484375
384303.58884 44.9990234375
384181.529577 53.3510742188
384059.470314 56.431640625
383937.411051 53.4482421875
383815.351788 44.1743164062
383693.292526 28.9731445312
383571.233263 8.76123046875
383449.174 -15.0908203125
383327.114737 -40.8989257812
383205.055475 -66.8383789062
383082.996212 -91.126953125
382960.936949 -112.201171875
382838.877686 -128.859863281
382716.818424 -140.370117188
382594.759161 -146.512207031
382472.699898 -147.571777344
382350.640635 -144.270996094
382228.581372 -137.655761719
382106.52211 -128.948730469
381984.462847 -119.383789062
381862.403584 -110.048339844
381740.344321 -101.7421875
381618.285059 -94.884765625
381496.225796 -89.4614257812
381374.166533 -85.03515625
381252.10727 -80.8095703125
381130.048007 -75.74609375
381007.988745 -68.7104492188
380885.929482 -58.6416015625
380763.870219 -44.7231445312
380641.810956 -26.52734375
380519.751694 -4.1220703125
380397.692431 21.8720703125
380275.633168 50.294921875
380153.573905 79.5102539062
380031.514643 107.5390625
379909.45538 132.237792969
379787.396117 151.499511719
379665.336854 163.469238281
379543.277591 166.742675781
379421.218329 160.529296875
379299.159066 144.762695312
379177.099803 120.142089844
379055.04054 88.1005859375
378932.981278 50.7045898438
378810.922015 10.4838867188
378688.862752 -29.7841796875
378566.803489 -67.3168945312
378444.744226 -99.576171875
378322.684964 -124.494140625
378200.625701 -140.659667969
378078.566438 -147.446289062
377956.507175 -145.054199219
377834.447913 -134.485839844
377712.38865 -117.439453125
377590.329387 -96.1328125
377468.270124 -73.0830078125
377346.210862 -50.8510742188
377224.151599 -31.7939453125
377102.092336 -17.8266601562
376980.033073 -10.236328125
376857.97381 -9.55810546875
376735.914548 -15.5263671875
376613.855285 -27.1044921875
376491.796022 -42.5932617188
376369.736759 -59.8041992188
376247.677497 -76.2817382812
376125.618234 -89.5541992188
376003.558971 -97.3823242188
375881.499708 -97.9921875
375759.440445 -90.2612304688
375637.381183 -73.8403320312
375515.32192 -49.2045898438
375393.262657 -17.6284179688
375271.203394 18.9165039062
375149.144132 57.9326171875
375027.084869 96.6010742188
374905.025606 132.034179688
374782.966343 161.517089844
374660.907081 182.739257812
374538.847818 193.990234375
374416.788555 194.295410156
374294.729292 183.489746094
374172.670029 162.220214844
374050.610767 131.885253906
373928.551504 94.50390625
373806.492241 52.548828125
373684.432978 8.744140625
373562.373716 -34.1513671875
373440.314453 -73.5419921875
373318.25519 -107.184082031
373196.195927 -133.320800781
373074.136664 -150.78125
372952.077402 -159.021972656
372830.018139 -158.111328125
372707.958876 -148.679199219
372585.899613 -131.8203125
372463.840351 -108.971191406
372341.781088 -81.779296875
372219.721825 -51.9697265625
372097.662562 -21.2231445312
371975.6033 8.92724609375
371853.544037 37.1689453125
371731.484774 62.455078125
371609.425511 84.0219726562
371487.366248 101.380371094
371365.306986 114.290527344
371243.247723 122.717773438
371121.18846 126.7890625
370999.129197 126.751464844
370877.069935 122.927734375
370755.010672 115.696777344
370632.951409 105.46875
370510.892146 92.6845703125
370388.832883 77.8134765625
370266.773621 61.3603515625
370144.714358 43.8696289062
370022.655095 25.9272460938
369900.595832 8.15576171875
369778.53657 -8.79931640625
369656.477307 -24.2963867188
369534.418044 -37.7241210938
369412.358781 -48.54296875
369290.299519 -56.3188476562
369168.240256 -60.7583007812
369046.180993 -61.7373046875
368924.12173 -59.3129882812
368802.062467 -53.724609375
368680.003205 -45.3837890625
368557.943942 -34.8393554688
368435.884679 -22.7407226562
368313.825416 -9.7861328125
368191.766154 3.328125
368069.706891 15.9643554688
367947.647628 27.5825195312
367825.588365 37.7788085938
367703.529102 46.306640625
367581.46984 53.0795898438
367459.410577 58.1645507812
367337.351314 61.7578125
367215.292051 64.1538085938
367093.232789 65.7036132812
366971.173526 66.7763671875
366849.114263 67.724609375
366727.055 68.853515625
366604.995738 70.3984375
366482.936475 72.5166015625
366360.877212 75.2890625
366238.817949 78.7299804688
366116.758686 82.8002929688
365994.699424 87.4291992188
365872.640161 92.5307617188
365750.580898 98.0166015625
365628.521635 103.807617188
365506.462373 109.831054688
365384.40311 116.016601562
365262.343847 122.285644531
365140.284584 128.536621094
365018.225321 134.62890625
364896.166059 140.380859375
364774.106796 145.559570312
364652.047533 149.895019531
364529.98827 153.092285156
364407.929008 154.864257812
364285.869745 154.961425781
364163.810482 153.213378906
364041.751219 149.562011719
363919.691957 144.093261719
363797.632694 137.05078125
363675.573431 128.83984375
363553.514168 120.007324219
363431.454905 111.200683594
363309.395643 103.119628906
363187.33638 96.4389648438
363065.277117 91.7373046875
362943.217854 89.4223632812
362821.158592 89.6650390625
362699.099329 92.3564453125
362577.040066 97.0810546875
362454.980803 103.134277344
362332.92154 109.558105469
362210.862278 115.217773438
362088.803015 118.901855469
361966.743752 119.437011719
361844.684489 115.8125
361722.625227 107.299316406
361600.565964 93.55078125
361478.506701 74.669921875
361356.447438 51.2446289062
361234.388176 24.3271484375
361112.328913 -4.62353515625
360990.26965 -33.849609375
360868.210387 -61.4370117188
360746.151124 -85.4809570312
360624.091862 -104.259765625
360502.032599 -116.405761719
360379.973336 -121.043945312
360257.914073 -117.90234375
360135.854811 -107.35546875
360013.795548 -90.4223632812
359891.736285 -68.6967773438
359769.677022 -44.2221679688
359647.617759 -19.3217773438
359525.558497 3.6103515625
359403.499234 22.3208007812
359281.439971 34.9125976562
359159.380708 40.02734375
359037.321446 36.98828125
358915.262183 25.8745117188
358793.20292 7.53955078125
358671.143657 -16.4521484375
358549.084395 -43.9501953125
358427.025132 -72.400390625
358304.965869 -99.0659179688
358182.906606 -121.271484375
358060.847343 -136.645019531
357938.788081 -143.331054688
357816.728818 -140.163574219
357694.669555 -126.779296875
357572.610292 -103.653808594
357450.55103 -72.0703125
357328.491767 -34.0126953125
357206.432504 8.0
357084.373241 51.1303710938
356962.313978 92.4526367188
356840.254716 129.205078125
356718.195453 159.004394531
356596.13619 180.037597656
356474.076927 191.188476562
356352.017665 192.10546875
356229.958402 183.19921875
356107.899139 165.571289062
355985.839876 140.888183594
355863.780614 111.2109375
355741.721351 78.7958984375
355619.662088 45.8955078125
355497.602825 14.5708007812
355375.543562 -13.4736328125
355253.4843 -36.9946289062
355131.425037 -55.2744140625
355009.365774 -68.1259765625
354887.306511 -75.8408203125
354765.247249 -79.0966796875
354643.187986 -78.833984375
354521.128723 -76.11328125
354399.06946 -71.9731445312
354277.010197 -67.3051757812
354154.950935 -62.7573242188
354032.891672 -58.67578125
353910.832409 -55.0903320312
353788.773146 -51.7421875
353666.713884 -48.1489257812
353544.654621 -43.69921875
353422.595358 -37.7622070312
353300.536095 -29.7963867188
353178.476833 -19.4516601562
353056.41757 -6.6396484375
352934.358307 8.42138671875
352812.299044 25.208984375
352690.239781 42.9287109375
352568.180519 60.5908203125
352446.121256 77.103515625
352324.061993 91.3901367188
352202.00273 102.506347656
352079.943468 109.739257812
351957.884205 112.694824219
351835.824942 111.343261719
351713.765679 106.026855469
351591.706417 97.4331054688
351469.647154 86.5224609375
351347.587891 74.43359375
351225.528628 62.3623046875
351103.469365 51.4418945312
350981.410103 42.6235351562
350859.35084 36.5830078125
350737.291577 33.6528320312
350615.232314 33.7973632812
350493.173052 36.6259765625
350371.113789 41.451171875
350249.054526 47.3745117188
350126.995263 53.3984375
350004.936 58.5556640625
349882.876738 62.0268554688
349760.817475 63.2485351562
349638.758212 61.9921875
349516.698949 58.40234375
349394.639687 52.9936523438
349272.580424 46.60546875
349150.521161 40.314453125
349028.461898 35.3178710938
348906.402636 32.7978515625
348784.343373 33.779296875
348662.28411 39.0009765625
348540.224847 48.8081054688
348418.165584 63.0825195312
348296.106322 81.2192382812
348174.047059 102.150878906
348051.987796 124.421386719
347929.928533 146.296386719
347807.869271 165.913574219
347685.810008 181.446777344
347563.750745 191.2734375
347441.691482 194.127929688
347319.632219 189.229980469
347197.572957 176.37109375
347075.513694 155.947265625
346953.454431 128.948242188
346831.395168 96.8876953125
346709.335906 61.6850585938
346587.276643 25.5190429688
346465.21738 -9.34423828125
346343.158117 -40.73828125
346221.098855 -66.7622070312
346099.039592 -85.9296875
345976.980329 -97.2846679688
345854.921066 -100.461914062
345732.861803 -95.7099609375
345610.802541 -83.8500976562
345488.743278 -66.2016601562
345366.684015 -44.4575195312
345244.624752 -20.54296875
345122.56549 3.54736328125
345000.506227 25.908203125
344878.446964 44.8637695312
344756.387701 59.0942382812
344634.328438 67.71484375
344512.269176 70.32421875
344390.209913 67.00390625
344268.15065 58.2827148438
344146.091387 45.06640625
344024.032125 28.537109375
343901.972862 10.041015625
343779.913599 -9.03076171875
343657.854336 -27.361328125
343535.795074 -43.80078125
343413.735811 -57.453125
343291.676548 -67.7221679688
343169.617285 -74.3359375
343047.558022 -77.3364257812
342925.49876 -77.052734375
342803.439497 -74.0415039062
342681.380234 -69.0190429688
342559.320971 -62.7875976562
342437.261709 -56.1586914062
342315.202446 -49.880859375
342193.143183 -44.5834960938
342071.08392 -40.7358398438
341949.024657 -38.6215820312
341826.965395 -38.3325195312
341704.906132 -39.7817382812
341582.846869 -42.7290039062
341460.787606 -46.81640625
341338.728344 -51.609375
341216.669081 -56.6455078125
341094.609818 -61.4721679688
340972.550555 -65.6840820312
340850.491293 -68.9521484375
340728.43203 -71.0390625
340606.372767 -71.8095703125
340484.313504 -71.2231445312
340362.254241 -69.3247070312
340240.194979 -66.2275390625
340118.135716 -62.0893554688
339996.076453 -57.0893554688
339874.01719 -51.4047851562
339751.957928 -45.1943359375
339629.898665 -38.5815429688
339507.839402 -31.65234375
339385.780139 -24.4521484375
339263.720876 -16.9916992188
339141.661614 -9.26171875
339019.602351 -1.25
338897.543088 7.04443359375
338775.483825 15.587890625
338653.424563 24.298828125
338531.3653 33.0346679688
338409.306037 41.5903320312
338287.246774 49.6987304688
338165.187512 57.0444335938
338043.128249 63.2797851562
337921.068986 68.056640625
337799.009723 71.0561523438
337676.95046 72.021484375
337554.891198 70.794921875
337432.831935 67.3466796875
337310.772672 61.7939453125
337188.713409 54.41796875
337066.654147 45.6557617188
336944.594884 36.0908203125
336822.535621 26.4165039062
336700.476358 17.3940429688
336578.417095 9.796875
336456.357833 4.35009765625
336334.29857 1.6630859375
336212.239307 2.17041015625
336090.180044 6.080078125
335968.120782 13.3369140625
335846.061519 23.6044921875
335724.002256 36.2705078125
335601.942993 50.4775390625
335479.883731 65.171875
335357.824468 79.1787109375
335235.765205 91.2890625
335113.705942 100.356445312
334991.646679 105.392089844
334869.587417 105.66015625
334747.528154 100.7421875
334625.468891 90.5966796875
334503.409628 75.5756835938
334381.350366 56.416015625
334259.291103 34.1977539062
334137.23184 10.271484375
334015.172577 -13.8374023438
333893.113314 -36.5444335938
333771.054052 -56.3251953125
333648.994789 -71.8349609375
333526.935526 -82.0112304688
333404.876263 -86.16015625
333282.817001 -84.0092773438
333160.757738 -75.7216796875
333038.698475 -61.8828125
332916.639212 -43.443359375
332794.57995 -21.6435546875
332672.520687 2.1005859375
332550.461424 26.3076171875
332428.402161 49.5502929688
332306.342898 70.5673828125
332184.283636 88.3491210938
332062.224373 102.205078125
331940.16511 111.791992188
331818.105847 117.112792969
331696.046585 118.478027344
331573.987322 116.447753906
331451.928059 111.745605469
331329.868796 105.168945312
331207.809533 97.4946289062
331085.750271 89.3994140625
330963.691008 81.3955078125
330841.631745 73.7924804688
330719.572482 66.6909179688
330597.51322 60.001953125
330475.453957 53.4907226562
330353.394694 46.8471679688
330231.335431 39.7592773438
330109.276169 31.98828125
329987.216906 23.4418945312
329865.157643 14.2182617188
329743.09838 4.6337890625
329621.039117 -4.783203125
329498.979855 -13.333984375
329376.920592 -20.203125
329254.861329 -24.5532226562
329132.802066 -25.6186523438
329010.742804 -22.8037109375
328888.683541 -15.7744140625
328766.624278 -4.5263671875
328644.565015 10.5766601562
328522.505752 28.80078125
328400.44649 49.076171875
328278.387227 70.06640625
328156.327964 90.2768554688
328034.268701 108.174316406
327912.209439 122.325683594
327790.150176 131.526855469
327668.090913 134.921386719
327546.03165 132.085449219
327423.972388 123.077636719
327301.913125 108.4453125
327179.853862 89.1875
327057.794599 66.6684570312
326935.735336 42.5083007812
326813.676074 18.4389648438
326691.616811 -3.8447265625
326569.557548 -22.8325195312
326447.498285 -37.326171875
326325.439023 -46.5380859375
326203.37976 -50.1489257812
326081.320497 -48.3266601562
325959.261234 -41.6875
325837.201971 -31.2290039062
325715.142709 -18.2197265625
325593.083446 -4.0703125
325471.024183 9.802734375
325348.96492 22.1118164062
325226.905658 31.8125
325104.846395 38.1865234375
324982.787132 40.892578125
324860.727869 39.9716796875
324738.668607 35.8139648438
324616.609344 29.0913085938
324494.550081 20.6650390625
324372.490818 11.474609375
324250.431555 2.43017578125
324128.372293 -5.6884765625
324006.31303 -12.3115234375
323884.253767 -17.1225585938
323762.194504 -20.0766601562
323640.135242 -21.375
323518.075979 -21.4125976562
323396.016716 -20.7021484375
323273.957453 -19.7783203125
323151.89819 -19.1098632812
323029.838928 -19.009765625
322907.779665 -19.5751953125
322785.720402 -20.6528320312
322663.661139 -21.8408203125
322541.601877 -22.5229492188
322419.542614 -21.9350585938
322297.483351 -19.2587890625
322175.424088 -13.7280273438
322053.364826 -4.73681640625
321931.305563 8.064453125
321809.2463 24.69140625
321687.187037 44.7861328125
321565.127774 67.6118164062
321443.068512 92.08984375
321321.009249 116.877441406
321198.949986 140.473144531
321076.890723 161.346679688
320954.831461 178.072753906
320832.772198 189.464355469
320710.712935 194.68359375
320588.653672 193.315917969
320466.594409 185.413085938
320344.535147 171.485351562
320222.475884 152.446777344
320100.416621 129.530761719
319978.357358 104.165039062
319856.298096 77.83203125
319734.238833 51.9331054688
319612.17957 27.6552734375
319490.120307 5.87158203125
319368.061045 -12.9252929688
319246.001782 -28.6455078125
319123.942519 -41.5737304688
319001.883256 -52.3071289062
318879.823993 -61.6459960938
318757.764731 -70.4711914062
318635.705468 -79.6064453125
318513.646205 -89.6899414062
318391.586942 -101.06640625
318269.52768 -113.714355469
318147.468417 -127.219726562
318025.409154 -140.795410156
317903.349891 -153.348632812
317781.290628 -163.593261719
317659.231366 -170.189453125
317537.172103 -171.900390625
317415.11284 -167.748046875
317293.053577 -157.151855469
317170.994315 -140.030761719
317048.935052 -116.861816406
316926.875789 -88.6811523438
316804.816526 -57.02734375
316682.757264 -23.8330078125
316560.698001 8.73095703125
316438.638738 38.4443359375
316316.579475 63.234375
316194.520212 81.3740234375
316072.46095 91.6508789062
315950.401687 93.49609375
315828.342424 87.0556640625
315706.283161 73.2001953125
315584.223899 53.4658203125
315462.164636 29.9326171875
315340.105373 5.05322265625
315218.04611 -18.5629882812
315095.986847 -38.373046875
314973.927585 -52.1323242188
314851.868322 -58.099609375
314729.809059 -55.1953125
314607.749796 -43.11328125
314485.690534 -22.3540039062
314363.631271 5.80126953125
314241.572008 39.3940429688
314119.512745 75.9438476562
313997.453483 112.652832031
313875.39422 146.639160156
313753.334957 175.173339844
313631.275694 195.903808594
313509.216431 207.051757812
313387.157169 207.551757812
313265.097906 197.140625
313143.038643 176.373046875
313020.97938 146.572753906
312898.920118 109.722167969
312776.860855 68.3046875
312654.801592 25.1015625
312532.742329 -17.0190429688
312410.683066 -55.3276367188
312288.623804 -87.431640625
312166.564541 -111.444335938
312044.505278 -126.117675781
311922.446015 -130.908691406
311800.386753 -125.998535156
311678.32749 -112.251464844
311556.268227 -91.1274414062
311434.208964 -64.5439453125
311312.149702 -34.7182617188
311190.090439 -3.9873046875
311068.031176 25.3735351562
310945.971913 51.3178710938
310823.91265 72.171875
310701.853388 86.7446289062
310579.794125 94.3984375
310457.734862 95.072265625
310335.675599 89.2612304688
310213.616337 77.9565429688
310091.557074 62.5478515625
309969.497811 44.7021484375
309847.438548 26.2177734375
309725.379285 8.8837890625
309603.320023 -5.66796875
309481.26076 -16.0864257812
309359.201497 -21.4057617188
309237.142234 -21.1162109375
309115.082972 -15.1997070312
308993.023709 -4.1279296875
308870.964446 11.181640625
308748.905183 29.4418945312
308626.845921 49.09765625
308504.786658 68.4575195312
308382.727395 85.8295898438
308260.668132 99.6635742188
308138.608869 108.676269531
308016.549607 111.964355469
307894.490344 109.083007812
307772.431081 100.085449219
307650.371818 85.5283203125
307528.312556 66.4291992188
307406.253293 44.1840820312
307284.19403 20.4516601562
307162.134767 -2.98291015625
307040.075504 -24.369140625
306918.016242 -42.1430664062
306795.956979 -55.0688476562
306673.897716 -62.359375
306551.838453 -63.75
306429.779191 -59.5327148438
306307.719928 -50.5400390625
306185.660665 -38.07421875
306063.601402 -23.7885742188
305941.54214 -9.54150390625
305819.482877 2.7880859375
305697.423614 11.4833984375
305575.364351 15.166015625
305453.305088 12.947265625
305331.245826 4.53759765625
305209.186563 -9.6943359375
305087.1273 -28.7338867188
304965.068037 -50.9819335938
304843.008775 -74.3862304688
304720.949512 -96.6142578125
304598.890249 -115.268066406
304476.830986 -128.101074219
304354.771724 -133.246582031
304232.712461 -129.3984375
304110.653198 -115.966308594
303988.593935 -93.1494140625
303866.534672 -61.9536132812
303744.47541 -24.125
303622.416147 17.9833984375
303500.356884 61.6103515625
303378.297621 103.818847656
303256.238359 141.755859375
303134.179096 172.909179688
303012.119833 195.333007812
302890.06057 207.823242188
302768.001307 210.032226562
302645.942045 202.490234375
302523.882782 186.55859375
302401.823519 164.291503906
302279.764256 138.240722656
302157.704994 111.203125
302035.645731 85.9526367188
301913.586468 64.9677734375
301791.527205 50.1928710938
301669.467943 42.8505859375
301547.40868 43.3266601562
301425.349417 51.1376953125
301303.290154 64.9868164062
301181.230891 82.904296875
301059.171629 102.44921875
300937.112366 120.963867188
300815.053103 135.853515625
300692.99384 144.850097656
300570.934578 146.252929688
300448.875315 139.104492188
300326.816052 123.294921875
300204.756789 99.5786132812
300082.697526 69.4990234375
299960.638264 35.240234375
299838.579001 -0.5947265625
299716.519738 -35.244140625
299594.460475 -66.0600585938
299472.401213 -90.7744140625
299350.34195 -107.721191406
299228.282687 -115.993164062
299106.223424 -115.51953125
298984.164162 -107.05859375
298862.104899 -92.1010742188
298740.045636 -72.69140625
298617.986373 -51.2016601562
298495.92711 -30.0654296875
298373.867848 -11.5063476562
298251.808585 2.70361328125
298129.749322 11.443359375
298007.690059 14.3608398438
297885.630797 11.9067382812
297763.571534 5.29052734375
297641.512271 -3.6669921875
297519.453008 -12.7416992188
297397.393745 -19.5600585938
297275.334483 -21.8842773438
297153.27522 -17.8798828125
297031.215957 -6.3486328125
296909.156694 13.099609375
296787.097432 39.9663085938
296665.038169 72.8666992188
296542.978906 109.635253906
296420.919643 147.511230469
296298.860381 183.397460938
296176.801118 214.154785156
296054.741855 236.914550781
295932.682592 249.365234375
295810.623329 249.995117188
295688.564067 238.261230469
295566.504804 214.66015625
295444.445541 180.705078125
295322.386278 138.801269531
295200.327016 92.03515625
295078.267753 43.8969726562
294956.20849 -2.033203125
294834.149227 -42.412109375
294712.089964 -74.4306640625
294590.030702 -96.0610351562
294467.971439 -106.227050781
294345.912176 -104.880371094
294223.852913 -92.9809570312
294101.793651 -72.3745117188
293979.734388 -45.5986328125
293857.675125 -15.6171875
293735.615862 14.470703125
293613.5566 41.7348632812
293491.497337 63.6831054688
293369.438074 78.4858398438
293247.378811 85.12109375
293125.319548 83.4409179688
293003.260286 74.14453125
292881.201023 58.6640625
292759.14176 38.9887695312
292637.082497 17.4326171875
292515.023235 -3.61767578125
292392.963972 -21.9555664062
292270.904709 -35.7700195312
292148.845446 -43.8217773438
292026.786183 -45.5395507812
291904.726921 -41.0551757812
291782.667658 -31.1489257812
291660.608395 -17.1376953125
291538.549132 -0.70703125
291416.48987 16.2866210938
291294.430607 32.0307617188
291172.371344 44.9409179688
291050.312081 53.8305664062
290928.252819 58.0126953125
290806.193556 57.3505859375
290684.134293 52.2387695312
290562.07503 43.5268554688
290440.015767 32.3959960938
290317.956505 20.1977539062
290195.897242 8.28515625
290073.837979 -2.14892578125
289951.778716 -10.2124023438
289829.719454 -15.4067382812
289707.660191 -17.6689453125
289585.600928 -17.3603515625
289463.541665 -15.2006835938
289341.482402 -12.1596679688
289219.42314 -9.31396484375
289097.363877 -7.69873046875
288975.304614 -8.1611328125
288853.245351 -11.2387695312
288731.186089 -17.0791015625
288609.126826 -25.4038085938
288487.067563 -35.5336914062
288365.0083 -46.45703125
288242.949038 -56.9453125
288120.889775 -65.6977539062
287998.830512 -71.498046875
287876.771249 -73.3662109375
287754.711986 -70.6875
287632.652724 -63.298828125
287510.593461 -51.5288085938
287388.534198 -36.1796875
287266.474935 -18.4580078125
287144.415673 0.1455078125
287022.35641 18.0107421875
286900.297147 33.5576171875
286778.237884 45.4174804688
286656.178621 52.5834960938
286534.119359 54.5278320312
286412.060096 51.2622070312
286290.000833 43.3505859375
286167.94157 31.853515625
286045.882308 18.2250976562
285923.823045 4.166015625
285801.763782 -8.556640625
285679.704519 -18.2900390625
285557.645257 -23.6723632812
285435.585994 -23.7768554688
285313.526731 -18.2177734375
285191.467468 -7.19091796875
285069.408205 8.52978515625
284947.348943 27.6733398438
284825.28968 48.5864257812
284703.230417 69.3940429688
284581.171154 88.181640625
284459.111892 103.1796875
284337.052629 112.935058594
284214.993366 116.443359375
284092.934103 113.244628906
283970.87484 103.462402344
283848.815578 87.7841796875
283726.756315 67.3959960938
283604.697052 43.8637695312
283482.637789 18.9936523438
283360.578527 -5.3359375
283238.519264 -27.3325195312
283116.460001 -45.4379882812
282994.400738 -58.4467773438
282872.341476 -65.5893554688
282750.282213 -66.5673828125
282628.22295 -61.5483398438
282506.163687 -51.12109375
282384.104424 -36.2192382812
282262.045162 -18.0224609375
282139.985899 2.1484375
282017.926636 22.9453125
281895.867373 43.07421875
281773.808111 61.380859375
281651.748848 76.8940429688
281529.689585 88.8569335938
281407.630322 96.7270507812
281285.571059 100.165039062
281163.511797 99.01171875
281041.452534 93.2592773438
280919.393271 83.0302734375
280797.334008 68.5590820312
280675.274746 50.19140625
280553.215483 28.3872070312
280431.15622 3.73828125
280309.096957 -23.0185546875
280187.037695 -50.9868164062
280064.978432 -79.1098632812
279942.919169 -106.185546875
279820.859906 -130.905761719
279698.800643 -151.916015625
279576.741381 -167.90234375
279454.682118 -177.684570312
279332.622855 -180.328125
279210.563592 -175.24609375
279088.50433 -162.288574219
278966.445067 -141.801757812
278844.385804 -114.655761719
278722.326541 -82.21875
278600.267278 -46.2934570312
278478.208016 -9.00146484375
278356.148753 27.3696289062
278234.08949 60.5415039062
278112.030227 88.4350585938
277989.970965 109.349609375
277867.911702 122.120117188
277745.852439 126.228027344
277623.793176 121.858398438
277501.733914 109.894042969
277379.674651 91.8403320312
277257.615388 69.693359375
277135.556125 45.7543945312
277013.496862 22.4116210938
276891.4376 1.91015625
276769.378337 -13.8662109375
276647.319074 -23.587890625
276525.259811 -26.6079101562
276403.200549 -23.03515625
276281.141286 -13.7241210938
276159.082023 -0.19091796875
276037.02276 15.5385742188
275914.963497 31.140625
275792.904235 44.236328125
275670.844972 52.6435546875
275548.785709 54.6186523438
275426.726446 49.0541992188
275304.667184 35.6166992188
275182.607921 14.8056640625
275060.548658 -12.0659179688
274938.489395 -42.9819335938
274816.430133 -75.3984375
274694.37087 -106.483886719
274572.311607 -133.386230469
274450.252344 -153.51171875
274328.193081 -164.779785156
274206.133819 -165.830078125
274084.074556 -156.167480469
273962.015293 -136.216308594
273839.95603 -107.292480469
273717.896768 -71.4853515625
273595.837505 -31.4658203125
273473.778242 9.76025390625
273351.718979 49.1357421875
273229.659716 83.8276367188
273107.600454 111.496582031
272985.541191 130.495605469
272863.481928 140.017578125
272741.422665 140.148925781
272619.363403 131.835449219
272497.30414 116.771972656
272375.244877 97.2124023438
272253.185614 75.7333984375
272131.126352 54.9677734375
272009.067089 37.3408203125
271887.007826 24.8295898438
271764.948563 18.7763671875
271642.8893 19.7646484375
271520.830038 27.578125
271398.770775 41.2412109375
271276.711512 59.1323242188
271154.652249 79.1616210938
271032.592987 98.9936523438
270910.533724 116.286132812
270788.474461 128.931152344
270666.415198 135.258300781
270544.355935 134.197265625
270422.296673 125.376464844
270300.23741 109.143066406
270178.178147 86.5234375
270056.118884 59.107421875
269934.059622 28.88671875
269812.000359 -1.93896484375
269689.941096 -31.1733398438
269567.881833 -56.8208007812
269445.822571 -77.2602539062
269323.763308 -91.3725585938
269201.704045 -98.611328125
269079.644782 -99.0190429688
268957.585519 -93.181640625
268835.526257 -82.1318359375
268713.466994 -67.2231445312
268591.407731 -49.9731445312
268469.348468 -31.908203125
268347.289206 -14.41796875
268225.229943 1.36083984375
268103.17068 14.6235351562
267981.111417 24.9360351562
267859.052154 32.2255859375
267736.992892 36.7333984375
267614.933629 38.935546875
267492.874366 39.4438476562
267370.815103 38.9028320312
267248.755841 37.8896484375
267126.696578 36.837890625
267004.637315 35.98046875
266882.578052 35.3325195312
266760.51879 34.7041015625
266638.459527 33.7412109375
266516.400264 31.9926757812
266394.341001 28.9892578125
266272.281738 24.3217773438
266150.222476 17.720703125
266028.163213 9.10546875
265906.10395 -1.37744140625
265784.044687 -13.3564453125
265661.985425 -26.25390625
265539.926162 -39.3413085938
265417.866899 -51.8041992188
265295.807636 -62.8203125
265173.748373 -71.6416015625
265051.689111 -77.6635742188
264929.629848 -80.4794921875
264807.570585 -79.9150390625
264685.511322 -76.0322265625
264563.45206 -69.1162109375
264441.392797 -59.630859375
264319.333534 -48.169921875
264197.274271 -35.390625
264075.215009 -21.9516601562
263953.155746 -8.45703125
263831.096483 4.58349609375
263709.03722 16.7797851562
263586.977957 27.8637695312
263464.918695 37.6772460938
263342.859432 46.140625
263220.800169 53.2211914062
263098.740906 58.8896484375
262976.681644 63.09765625
262854.622381 65.7509765625
262732.563118 66.7119140625
262610.503855 65.8129882812
262488.444592 62.8930664062
262366.38533 57.8432617188
262244.326067 50.6552734375
262122.266804 41.4799804688
262000.207541 30.6630859375
261878.148279 18.771484375
261756.089016 6.5859375
261634.029753 -4.9228515625
261511.97049 -14.662109375
261389.911228 -21.4926757812
261267.851965 -24.3408203125
261145.792702 -22.3061523438
261023.733439 -14.767578125
260901.674176 -1.47998046875
260779.614914 17.3642578125
260657.555651 41.1137695312
260535.496388 68.6650390625
260413.437125 98.5327148438
260291.377863 128.950683594
260169.3186 158.010742188
260047.259337 183.818359375
259925.200074 204.662109375
259803.140811 219.171386719
259681.081549 226.439941406
259559.022286 226.121582031
259436.963023 218.466308594
259314.90376 204.305175781
259192.844498 184.975097656
259070.785235 162.196289062
258948.725972 137.912109375
258826.666709 114.102050781
258704.607447 92.591796875
258582.548184 74.8818359375
258460.488921 61.9995117188
258338.429658 54.4091796875
258216.370395 51.9741210938
258094.311133 53.9790039062
257972.25187 59.2182617188
257850.192607 66.1293945312
257728.133344 72.9702148438
257606.074082 78.0092773438
257484.014819 79.716796875
257361.955556 76.9389648438
257239.896293 69.0258789062
257117.837031 55.9125976562
256995.777768 38.1313476562
256873.718505 16.7670898438
256751.659242 -6.65380859375
256629.599979 -30.3168945312
256507.540717 -52.3076171875
256385.481454 -70.8110351562
256263.422191 -84.3037109375
256141.362928 -91.7114257812
256019.303666 -92.5297851562
255897.244403 -86.8759765625
255775.18514 -75.4829101562
255653.125877 -59.6284179688
255531.066614 -41.00390625
255409.007352 -21.5463867188
255286.948089 -3.23876953125
255164.888826 12.087890625
255042.829563 22.9409179688
254920.770301 28.3100585938
254798.711038 27.7724609375
254676.651775 21.5239257812
254554.592512 10.353515625
254432.53325 -4.43896484375
254310.473987 -21.1884765625
254188.414724 -38.0327148438
254066.355461 -53.1040039062
253944.296198 -64.7177734375
253822.236936 -71.5400390625
253700.177673 -72.7143554688
253578.11841 -67.9345703125
253456.059147 -57.4682617188
253333.999885 -42.1123046875
253211.940622 -23.1015625
253089.881359 -1.978515625
252967.822096 19.5698242188
252845.762833 39.8793945312
252723.703571 57.4638671875
252601.644308 71.1494140625
252479.585045 80.166015625
252357.525782 84.1948242188
252235.46652 83.361328125
252113.407257 78.1884765625
251991.347994 69.5048828125
251869.288731 58.3305664062
251747.229469 45.748046875
251625.170206 32.78125
251503.110943 20.2915039062
251381.05168 8.8984375
251258.992417 -1.0517578125
251136.933155 -9.486328125
251014.873892 -16.5625
250892.814629 -22.5952148438
250770.755366 -27.9682617188
250648.696104 -33.03125
250526.636841 -38.0102539062
250404.577578 -42.9389648438
250282.518315 -47.6162109375
250160.459052 -51.6059570312
250038.39979 -54.271484375
249916.340527 -54.849609375
249794.281264 -52.5473632812
249672.222001 -46.6606445312
249550.162739 -36.6845703125
249428.103476 -22.4208984375
249306.044213 -4.05029296875
249183.98495 17.8315429688
249061.925688 42.2231445312
248939.866425 67.7705078125
248817.807162 92.8706054688
248695.747899 115.800292969
248573.688636 134.875
248451.629374 148.608886719
248329.570111 155.861328125
248207.510848 155.958984375
248085.451585 148.774414062
247963.392323 134.756347656
247841.33306 114.896972656
247719.273797 90.658203125
247597.214534 63.8388671875
247475.155271 36.4155273438
247353.096009 10.3666992188
247231.036746 -12.5112304688
247108.977483 -30.759765625
246986.91822 -43.3828125
246864.858958 -49.9272460938
246742.799695 -50.5068359375
246620.740432 -45.7661132812
246498.681169 -36.8002929688
246376.621907 -25.0229492188
246254.562644 -12.0131835938
246132.503381 0.64892578125
246010.444118 11.5483398438
245888.384855 19.56640625
245766.325593 23.9838867188
245644.26633 24.5341796875
245522.207067 21.4038085938
245400.147804 15.185546875
245278.088542 6.7900390625
245156.029279 -2.67626953125
245033.970016 -12.0512695312
244911.910753 -20.2495117188
244789.85149 -26.3876953125
244667.792228 -29.8784179688
244545.732965 -30.478515625
244423.673702 -28.3046875
244301.614439 -23.7963867188
244179.555177 -17.6440429688
244057.495914 -10.689453125
243935.436651 -3.8076171875
243813.377388 2.20703125
243691.318126 6.74169921875
243569.258863 9.439453125
243447.1996 10.2368164062
243325.140337 9.3603515625
243203.081074 7.28466796875
243081.021812 4.650390625
242958.962549 2.16455078125
242836.903286 0.4892578125
242714.844023 0.125
242592.784761 1.32958984375
242470.725498 4.0517578125
242348.666235 7.9189453125
242226.606972 12.263671875
242104.547709 16.1904296875
241982.488447 18.689453125
241860.429184 18.767578125
241738.369921 15.5893554688
241616.310658 8.6171875
241494.251396 -2.28173828125
241372.192133 -16.7622070312
241250.13287 -33.9780273438
241128.073607 -52.6220703125
241006.014345 -71.0151367188
240883.955082 -87.2495117188
240761.895819 -99.3662109375
240639.836556 -105.5546875
240517.777293 -104.350097656
240395.718031 -94.8061523438
240273.658768 -76.6362304688
240151.599505 -50.283203125
240029.540242 -16.935546875
239907.48098 21.5390625
239785.421717 62.72265625
239663.362454 103.834472656
239541.303191 141.958007812
239419.243928 174.294433594
239297.184666 198.407226562
239175.125403 212.436035156
239053.06614 215.275390625
238931.006877 206.672363281
238808.947615 187.259277344
238686.888352 158.505859375
238564.829089 122.594238281
238442.769826 82.2373046875
238320.710564 40.4448242188
238198.651301 0.27197265625
238076.592038 -35.4291992188
237954.532775 -64.2431640625
237832.473512 -84.3676757812
237710.41425 -94.73828125
237588.354987 -95.0825195312
237466.295724 -85.8955078125
237344.236461 -68.3569335938
237222.177199 -44.185546875
237100.117936 -15.4565429688
236978.058673 15.6000976562
236855.99941 46.8017578125
236733.940147 76.1918945312
236611.880885 102.186035156
236489.821622 123.661621094
236367.762359 140.002441406
236245.703096 151.074707031
236123.643834 157.16796875
236001.584571 158.890625
235879.525308 157.04296875
235757.466045 152.486816406
235635.406783 146.024902344
235513.34752 138.301757812
235391.288257 129.743164062
235269.228994 120.532714844
235147.169731 110.633300781
235025.110469 99.8422851562
234903.051206 87.87109375
234780.991943 74.4448242188
234658.93268 59.4008789062
234536.873418 42.765625
234414.814155 24.8188476562
234292.754892 6.1064453125
234170.695629 -12.5673828125
234048.636366 -30.2065429688
233926.577104 -45.7075195312
233804.517841 -57.9765625
233682.458578 -66.0498046875
233560.399315 -69.21875
233438.340053 -67.1245117188
233316.28079 -59.8291015625
233194.221527 -47.8452148438
233072.162264 -32.1108398438
232950.103002 -13.923828125
232828.043739 5.1630859375
232705.984476 23.484375
232583.925213 39.41796875
232461.86595 51.5380859375
232339.806688 58.7646484375
232217.747425 60.46875
232095.688162 56.5434570312
231973.628899 47.423828125
231851.569637 34.0473632812
231729.510374 17.7749023438
231607.451111 0.259765625
231485.391848 -16.7114257812
231363.332585 -31.3852539062
231241.273323 -42.2124023438
231119.21406 -47.9951171875
230997.154797 -48.0029296875
230875.095534 -42.0366210938
230753.036272 -30.4541015625
230630.977009 -14.1259765625
230508.917746 5.64208984375
230386.858483 27.2338867188
230264.799221 48.8759765625
230142.739958 68.791015625
230020.680695 85.3637695312
229898.621432 97.2709960938
229776.562169 103.592773438
229654.502907 103.873535156
229532.443644 98.1459960938
229410.384381 86.9033203125
229288.325118 71.037109375
229166.265856 51.7373046875
229044.206593 30.37890625
228922.14733 8.39453125
228800.088067 -12.8427734375
228678.028804 -32.1264648438
228555.969542 -48.494140625
228433.910279 -61.2783203125
228311.851016 -70.1220703125
228189.791753 -74.9658203125
228067.732491 -76.01171875
227945.673228 -73.6645507812
227823.613965 -68.4663085938
227701.554702 -61.029296875
227579.49544 -51.9775390625
227457.436177 -41.896484375
227335.376914 -31.3061523438
227213.317651 -20.6474609375
227091.258388 -10.2841796875
226969.199126 -0.51904296875
226847.139863 8.38525390625
226725.0806 16.1826171875
226603.021337 22.6274414062
226480.962075 27.462890625
226358.902812 30.43359375
226236.843549 31.2963867188
226114.784286 29.8515625
225992.725023 25.98046875
225870.665761 19.677734375
225748.606498 11.0888671875
225626.547235 0.52783203125
225504.487972 -11.5151367188
225382.42871 -24.3940429688
225260.369447 -37.3359375
225138.310184 -49.498046875
225016.250921 -60.0395507812
224894.191659 -68.1938476562
224772.132396 -73.3486328125
224650.073133 -75.1108398438
224528.01387 -73.357421875
224405.954607 -68.26171875
224283.895345 -60.287109375
224161.836082 -50.1591796875
224039.776819 -38.8012695312
223917.717556 -27.2490234375
223795.658294 -16.5590820312
223673.599031 -7.69970703125
223551.539768 -1.45703125
223429.480505 1.640625
223307.421242 1.38525390625
223185.36198 -2.099609375
223063.302717 -8.3701171875
222941.243454 -16.7080078125
222819.184191 -26.2006835938
222697.124929 -35.8413085938
222575.065666 -44.638671875
222453.006403 -51.7265625
222330.94714 -56.45703125
222208.887878 -58.4741210938
222086.828615 -57.7524414062
221964.769352 -54.5947265625
221842.710089 -49.599609375
221720.650826 -43.5883789062
221598.591564 -37.5063476562
221476.532301 -32.310546875
221354.473038 -28.8520507812
221232.413775 -27.7685546875
221110.354513 -29.3994140625
220988.29525 -33.732421875
220866.235987 -40.3896484375
220744.176724 -48.654296875
220622.117461 -57.5361328125
220500.058199 -65.87109375
220377.998936 -72.4399414062
220255.939673 -76.1005859375
220133.88041 -75.9086914062
220011.821148 -71.2338867188
219889.761885 -61.8271484375
219767.702622 -47.8657226562
219645.643359 -29.9482421875
219523.584097 -9.04541015625
219401.524834 13.5834960938
219279.465571 36.5048828125
219157.406308 58.2451171875
219035.347045 77.4228515625
218913.287783 92.876953125
218791.22852 103.767089844
218669.169257 109.640136719
218547.109994 110.459472656
218425.050732 106.58984375
218302.991469 98.7416992188
218180.932206 87.884765625
218058.872943 75.1416015625
217936.81368 61.6611328125
217814.754418 48.5083007812
217692.695155 36.560546875
217570.635892 26.4384765625
217448.576629 18.4619140625
217326.517367 12.6518554688
217204.458104 8.76220703125
217082.398841 6.34716796875
216960.339578 4.84423828125
216838.280316 3.67236328125
216716.221053 2.3271484375
216594.16179 0.4609375
216472.102527 -2.06494140625
216350.043264 -5.1513671875
216227.984002 -8.470703125
216105.924739 -11.5161132812
215983.865476 -13.66796875
215861.806213 -14.2861328125
215739.746951 -12.80859375
215617.687688 -8.84521484375
215495.628425 -2.2568359375
215373.569162 6.79638671875
215251.509899 17.8388671875
215129.450637 30.1015625
215007.391374 42.5776367188
214885.332111 54.1166992188
214763.272848 63.5327148438
214641.213586 69.7280273438
214519.154323 71.8090820312
214397.09506 69.1904296875
214275.035797 61.6640625
214152.976535 49.439453125
214030.917272 33.1323242188
213908.858009 13.7197265625
213786.798746 -7.54541015625
213664.739483 -29.2534179688
213542.680221 -49.9604492188
213420.620958 -68.3310546875
213298.561695 -83.2548828125
213176.502432 -93.947265625
213054.44317 -100.014648438
212932.383907 -101.475097656
212810.324644 -98.7421875
212688.265381 -92.564453125
212566.206118 -83.9350585938
212444.146856 -73.9799804688
212322.087593 -63.837890625
212200.02833 -54.544921875
212077.969067 -46.9370117188
211955.909805 -41.5795898438
211833.850542 -38.7412109375
211711.791279 -38.3930664062
211589.732016 -40.251953125
211467.672754 -43.8505859375
211345.613491 -48.626953125
211223.554228 -54.01953125
211101.494965 -59.5590820312
210979.435702 -64.9384765625
210857.37644 -70.052734375
210735.317177 -75.0126953125
210613.257914 -80.111328125
210491.198651 -85.7641601562
210369.139389 -92.42578125
210247.080126 -100.482421875
210125.020863 -110.16015625
210002.9616 -121.428710938
209880.902338 -133.951171875
209758.843075 -147.056640625
209636.783812 -159.765625
209514.724549 -170.856933594
209392.665286 -178.979492188
209270.606024 -182.786132812
209148.546761 -181.093261719
209026.487498 -173.036132812
208904.428235 -158.200683594
208782.368973 -136.727050781
208660.30971 -109.354980469
208538.250447 -77.4184570312
208416.191184 -42.765625
208294.131921 -7.6279296875
208172.072659 25.560546875
208050.013396 54.3842773438
207927.954133 76.66796875
207805.89487 90.6997070312
207683.835608 95.4130859375
207561.776345 90.5180664062
207439.717082 76.5615234375
207317.657819 54.912109375
207195.598557 27.662109375
207073.539294 -2.548828125
206951.480031 -32.7563476562
206829.420768 -59.943359375
206707.361505 -81.3217773438
206585.302243 -94.5966796875
206463.24298 -98.1928710938
206341.183717 -91.4169921875
206219.124454 -74.537109375
206097.065192 -48.7724609375
205975.005929 -16.1958007812
205852.946666 20.4536132812
205730.887403 58.0146484375
205608.82814 93.1967773438
205486.768878 122.881347656
205364.709615 144.412597656
205242.650352 155.84375
205120.591089 156.110351562
204998.531827 145.130371094
204876.472564 123.797851562
204754.413301 93.8940429688
204632.354038 57.9091796875
204510.294776 18.7998046875
204388.235513 -20.2924804688
204266.17625 -56.3432617188
204144.116987 -86.71875
204022.057724 -109.417480469
203899.998462 -123.239746094
203777.939199 -127.876953125
203655.879936 -123.909179688
203533.820673 -112.714355469
203411.761411 -96.3076171875
203289.702148 -77.1098632812
203167.642885 -57.6889648438
203045.583622 -40.4912109375
202923.524359 -27.5932617188
202801.465097 -20.4946289062
202679.405834 -19.9809570312
202557.346571 -26.0571289062
202435.287308 -37.9721679688
202313.228046 -54.3173828125
202191.168783 -73.1865234375
202069.10952 -92.3999023438
201947.050257 -109.733886719
201824.990995 -123.166503906
201702.931732 -131.089355469
201580.872469 -132.473632812
201458.813206 -126.977050781
201336.753943 -114.970214844
201214.694681 -97.4936523438
201092.635418 -76.1459960938
200970.576155 -52.91015625
200848.516892 -29.9497070312
200726.45763 -9.38671875
200604.398367 6.91455078125
200482.339104 17.5288085938
200360.279841 21.6079101562
200238.220578 18.9516601562
200116.161316 10.0146484375
199994.102053 -4.15087890625
199872.04279 -22.021484375
199749.983527 -41.7641601562
199627.924265 -61.4291992188
199505.865002 -79.1513671875
199383.805739 -93.3349609375
199261.746476 -102.80859375
199139.687214 -106.927246094
199017.627951 -105.626464844
198895.568688 -99.4057617188
198773.509425 -89.2641601562
198651.450162 -76.578125
198529.3909 -62.9516601562
198407.331637 -50.0444335938
198285.272374 -39.3994140625
198163.213111 -32.2895507812
198041.153849 -29.59375
197919.094586 -31.72265625
197797.035323 -38.5849609375
197674.97606 -49.6118164062
197552.916797 -63.8271484375
197430.857535 -79.9516601562
197308.798272 -96.5346679688
197186.739009 -112.098632812
197064.679746 -125.272949219
196942.620484 -134.919433594
196820.561221 -140.217773438
196698.501958 -140.725585938
196576.442695 -136.393066406
196454.383433 -127.53515625
196332.32417 -114.780761719
196210.264907 -98.9868164062
196088.205644 -81.1459960938
195966.146381 -62.28515625
195844.087119 -43.3720703125
195722.027856 -25.2446289062
195599.968593 -8.55615234375
195477.90933 6.24560546875
195355.850068 18.9208984375
195233.790805 29.4067382812
195111.731542 37.7758789062
194989.672279 44.1860351562
194867.613016 48.818359375
194745.553754 51.8349609375
194623.494491 53.341796875
194501.435228 53.3720703125
194379.375965 51.8876953125
194257.316703 48.8032226562
194135.25744 44.0190429688
194013.198177 37.4711914062
193891.138914 29.1806640625
193769.079652 19.29296875
193647.020389 8.111328125
193524.961126 -3.89013671875
193402.901863 -16.0771484375
193280.8426 -27.685546875
193158.783338 -37.8740234375
193036.724075 -45.7963867188
192914.664812 -50.67578125
192792.605549 -51.8876953125
192670.546287 -49.03125
192548.487024 -41.9892578125
192426.427761 -30.9584960938
192304.368498 -16.4609375
192182.309235 0.68017578125
192060.249973 19.3935546875
191938.19071 38.4321289062
191816.131447 56.4711914062
191694.072184 72.2119140625
191572.012922 84.490234375
191449.953659 92.3715820312
191327.894396 95.2338867188
191205.835133 92.8193359375
191083.775871 85.2631835938
190961.716608 73.083984375
190839.657345 57.142578125
190717.598082 38.578125
190595.538819 18.7158203125
190473.479557 -1.03857421875
190351.420294 -19.30859375
190229.361031 -34.8500976562
190107.301768 -46.6499023438
189985.242506 -53.99609375
189863.183243 -56.5288085938
189741.12398 -54.2534179688
189619.064717 -47.5356445312
189497.005454 -37.0561523438
189374.946192 -23.751953125
189252.886929 -8.73046875
189130.827666 6.8232421875
189008.768403 21.7416992188
188886.709141 34.9682617188
188764.649878 45.634765625
188642.590615 53.1323242188
188520.531352 57.1401367188
188398.47209 57.6528320312
188276.412827 54.958984375
188154.353564 49.6157226562
188032.294301 42.3852539062
187910.235038 34.1665039062
187788.175776 25.9096679688
187666.116513 18.5297851562
187544.05725 12.8217773438
187421.997987 9.38525390625
187299.938725 8.56591796875
187177.879462 10.419921875
187055.820199 14.6967773438
186933.760936 20.859375
186811.701673 28.1171875
186689.642411 35.4946289062
186567.583148 41.9140625
186445.523885 46.2895507812
186323.464622 47.6352539062
186201.40536 45.1606445312
186079.346097 38.3637695312
185957.286834 27.1000976562
185835.227571 11.623046875
185713.168309 -7.40234375
185591.109046 -28.9291992188
185469.049783 -51.5893554688
185346.99052 -73.78515625
185224.931257 -93.814453125
185102.871995 -110.008789062
184980.812732 -120.884277344
184858.753469 -125.276367188
184736.694206 -122.468261719
184614.634944 -112.282714844
184492.575681 -95.1293945312
184370.516418 -72.0146484375
184248.457155 -44.486328125
184126.397892 -14.5380859375
184004.33863 15.5327148438
183882.279367 43.310546875
183760.220104 66.455078125
183638.160841 82.90625
183516.101579 91.0766601562
183394.042316 90.005859375
183271.983053 79.4750976562
183149.92379 60.05859375
183027.864528 33.1049804688
182905.805265 0.6572265625
182783.746002 -34.6918945312
182661.686739 -70.005859375
182539.627476 -102.234375
182417.568214 -128.472167969
182295.508951 -146.202148438
182173.449688 -153.522460938
182051.390425 -149.315429688
181929.331163 -133.360351562
181807.2719 -106.363769531
181685.212637 -69.916015625
181563.153374 -26.3662109375
181441.094111 21.365234375
181319.034849 70.02734375
181196.975586 116.307128906
181074.916323 157.102050781
180952.85706 189.772949219
180830.797798 212.353027344
180708.738535 223.696289062
180586.679272 223.546875
180464.620009 212.532226562
180342.560747 192.073730469
180220.501484 164.228027344
180098.442221 131.477050781
179976.382958 96.4829101562
179854.323695 61.8393554688
179732.264433 29.837890625
179610.20517 2.27685546875
179488.145907 -19.6772460938
179366.086644 -35.55078125
179244.027382 -45.5517578125
179121.968119 -50.48828125
178999.908856 -51.625
178877.849593 -50.4916992188
178755.79033 -48.6791992188
178633.731068 -47.6284179688
178511.671805 -48.4418945312
178389.612542 -51.755859375
178267.553279 -57.654296875
178145.494017 -65.6665039062
178023.434754 -74.82421875
177901.375491 -83.7939453125
177779.316228 -91.0415039062
177657.256966 -95.0400390625
177535.197703 -94.4765625
177413.13844 -88.439453125
177291.079177 -76.5659179688
177169.019914 -59.1333007812
177046.960652 -37.072265625
176924.901389 -11.9135742188
176802.842126 14.3422851562
176680.782863 39.41015625
176558.723601 60.9467773438
176436.664338 76.794921875
176314.605075 85.2104492188
176192.545812 85.0620117188
176070.486549 75.9692382812
175948.427287 58.3686523438
175826.368024 33.49609375
175704.308761 3.2841796875
175582.249498 -29.8061523438
175460.190236 -63.0229492188
175338.130973 -93.5830078125
175216.07171 -118.946777344
175094.012447 -137.068847656
174971.953185 -146.602539062
174849.893922 -147.032714844
174727.834659 -138.729980469
174605.775396 -122.910644531
174483.716133 -101.512207031
174361.656871 -76.9931640625
174239.597608 -52.0844726562
174117.538345 -29.5029296875
173995.479082 -11.6748046875
173873.41982 -0.48681640625
173751.360557 2.9130859375
173629.301294 -1.77001953125
173507.242031 -13.9458007812
173385.182768 -32.2006835938
173263.123506 -54.443359375
173141.064243 -78.12109375
173019.00498 -100.480957031
172896.945717 -118.852539062
172774.886455 -130.920410156
172652.827192 -134.959472656
172530.767929 -130.000976562
172408.708666 -115.930664062
172286.649404 -93.4873046875
172164.590141 -64.1791992188
172042.530878 -30.1171875
171920.471615 6.205078125
171798.412352 42.1787109375
171676.35309 75.3427734375
171554.293827 103.636230469
171432.234564 125.59765625
171310.175301 140.5
171188.116039 148.401367188
171066.056776 150.11328125
170943.997513 147.081542969
170821.93825 141.202636719
170699.878987 134.591796875
170577.819725 129.331542969
170455.760462 127.216796875
170333.701199 129.547363281
170211.641936 136.963378906
170089.582674 149.36328125
169967.523411 165.902832031
169845.464148 185.075195312
169723.404885 204.8671875
169601.345623 222.969238281
169479.28636 237.03125
169357.227097 244.907714844
169235.167834 244.902832031
169113.108571 235.954101562
168991.049309 217.764160156
168868.990046 190.845703125
168746.930783 156.485351562
168624.87152 116.631347656
168502.812258 73.7084960938
168380.752995 30.392578125
168258.693732 -10.64453125
168136.634469 -46.9833984375
168014.575206 -76.6782226562
167892.515944 -98.4213867188
167770.456681 -111.649414062
167648.397418 -116.562988281
167526.338155 -114.071289062
167404.278893 -105.668945312
167282.21963 -93.2524414062
167160.160367 -78.9038085938
167038.101104 -64.6640625
166916.041842 -52.3173828125
166793.982579 -43.2138671875
166671.923316 -38.1469726562
166549.864053 -37.2958984375
166427.80479 -40.2407226562
166305.745528 -46.0419921875
166183.686265 -53.3837890625
166061.627002 -60.7456054688
165939.567739 -66.6044921875
165817.508477 -69.625
165695.449214 -68.8237304688
165573.389951 -63.6958007812
165451.330688 -54.2724609375
165329.271425 -41.1245117188
165207.212163 -25.2944335938
165085.1529 -8.17822265625
164963.093637 8.63623046875
164841.034374 23.556640625
164718.975112 35.1674804688
164596.915849 42.3969726562
164474.856586 44.6430664062
164352.797323 41.845703125
164230.738061 34.5009765625
164108.678798 23.6049804688
163986.619535 10.5502929688
163864.560272 -3.0302734375
163742.501009 -15.4418945312
163620.441747 -25.1196289062
163498.382484 -30.7973632812
163376.323221 -31.6533203125
163254.263958 -27.4013671875
163132.204696 -18.328125
163010.145433 -5.2568359375
162888.08617 10.5297851562
162766.026907 27.4370117188
162643.967645 43.7216796875
162521.908382 57.681640625
162399.849119 67.8393554688
162277.789856 73.0947265625
162155.730593 72.8427734375
162033.671331 67.0341796875
161911.612068 56.173828125
161789.552805 41.2651367188
161667.493542 23.6943359375
161545.43428 5.08154296875
161423.375017 -12.8950195312
161301.315754 -28.6801757812
161179.256491 -41.0024414062
161057.197228 -49.0034179688
160935.137966 -52.3247070312
160813.078703 -51.1284179688
160691.01944 -46.0756835938
160568.960177 -38.2319335938
160446.900915 -28.9467773438
160324.841652 -19.6958007812
160202.782389 -11.9067382812
160080.723126 -6.802734375
159958.663864 -5.263671875
159836.604601 -7.72998046875
159714.545338 -14.1513671875
159592.486075 -23.9975585938
159470.426812 -36.3139648438
159348.36755 -49.8310546875
159226.308287 -63.09765625
159104.249024 -74.6459960938
158982.189761 -83.1430664062
158860.130499 -87.5375976562
158738.071236 -87.1704101562
158616.011973 -81.8432617188
158493.95271 -71.8393554688
158371.893447 -57.8911132812
158249.834185 -41.1088867188
158127.774922 -22.8608398438
158005.715659 -4.64013671875
157883.656396 12.083984375
157761.597134 26.0043945312
157639.537871 36.095703125
157517.478608 41.7026367188
157395.419345 42.5791015625
157273.360083 38.8974609375
157151.30082 31.2045898438
157029.241557 20.345703125
156907.182294 7.36279296875
156785.123031 -6.6162109375
156663.063769 -20.5014648438
156541.004506 -33.333984375
156418.945243 -44.3720703125
156296.88598 -53.1362304688
156174.826718 -59.4282226562
156052.767455 -63.3081054688
155930.708192 -65.046875
155808.648929 -65.0610351562
155686.589666 -63.8286132812
155564.530404 -61.8115234375
155442.471141 -59.380859375
155320.411878 -56.7705078125
155198.352615 -54.0493164062
155076.293353 -51.1196289062
154954.23409 -47.7470703125
154832.174827 -43.6083984375
154710.115564 -38.3564453125
154588.056302 -31.6899414062
154465.997039 -23.4150390625
154343.937776 -13.5029296875
154221.878513 -2.115234375
154099.81925 10.3872070312
153977.759988 23.4682617188
153855.700725 36.4594726562
153733.641462 48.6264648438
153611.582199 59.248046875
153489.522937 67.6899414062
153367.463674 73.4794921875
153245.404411 76.3564453125
153123.345148 76.3037109375
153001.285885 73.5478515625
152879.226623 68.5302734375
152757.16736 61.8549804688
152635.108097 54.212890625
152513.048834 46.2998046875
152390.989572 38.7275390625
152268.930309 31.9506835938
152146.871046 26.2114257812
152024.811783 21.5073242188
151902.752521 17.6015625
151780.693258 14.0517578125
151658.633995 10.2778320312
151536.574732 5.64453125
151414.515469 -0.43505859375
151292.456207 -8.40966796875
151170.396944 -18.4956054688
151048.337681 -30.6181640625
150926.278418 -44.3818359375
150804.219156 -59.0727539062
150682.159893 -73.7099609375
150560.10063 -87.12109375
150438.041367 -98.0537109375
150315.982104 -105.303222656
150193.922842 -107.842773438
150071.863579 -104.944335938
149949.804316 -96.2768554688
149827.745053 -81.9692382812
149705.685791 -62.626953125
149583.626528 -39.30859375
149461.567265 -13.4482421875
149339.508002 13.2534179688
149217.44874 38.9760742188
149095.389477 61.9321289062
148973.330214 80.529296875
148851.270951 93.5107421875
148729.211688 100.069824219
148607.152426 99.9194335938
148485.093163 93.3154296875
148363.0339 81.0297851562
148240.974637 64.2734375
148118.915375 44.5756835938
147996.856112 23.6455078125
147874.796849 3.203125
147752.737586 -15.1713867188
147630.678323 -30.1845703125
147508.619061 -40.9350585938
147386.559798 -46.9853515625
147264.500535 -48.37890625
147142.441272 -45.6201171875
147020.38201 -39.595703125
146898.322747 -31.4697265625
146776.263484 -22.5537109375
146654.204221 -14.1640625
146532.144959 -7.48876953125
146410.085696 -3.4638671875
146288.026433 -2.6923828125
146165.96717 -5.3935546875
146043.907907 -11.396484375
145921.848645 -20.1733398438
145799.789382 -30.9086914062
145677.730119 -42.5986328125
145555.670856 -54.1611328125
145433.611594 -64.5517578125
145311.552331 -72.8662109375
145189.493068 -78.42578125
145067.433805 -80.8334960938
144945.374542 -79.9921875
144823.31528 -76.091796875
144701.256017 -69.56640625
144579.196754 -61.0185546875
144457.137491 -51.140625
144335.078229 -40.6225585938
144213.018966 -30.068359375
144090.959703 -19.9291992188
143968.90044 -10.4633789062
143846.841178 -1.71826171875
143724.781915 6.44970703125
143602.722652 14.3354492188
143480.663389 22.31640625
143358.604126 30.7783203125
143236.544864 40.0307617188
143114.485601 50.2338867188
142992.426338 61.3413085938
142870.367075 73.0659179688
142748.307813 84.8774414062
142626.24855 96.0239257812
142504.189287 105.594726562
142382.130024 112.591796875
142260.070761 116.031738281
142138.011499 115.043457031
142015.952236 108.965820312
141893.892973 97.4321289062
141771.83371 80.4272460938
141649.774448 58.318359375
141527.715185 31.8520507812
141405.655922 2.1162109375
141283.596659 -29.5249023438
141161.537397 -61.5302734375
141039.478134 -92.2807617188
140917.418871 -120.202148438
140795.359608 -143.873046875
140673.300345 -162.12890625
140551.241083 -174.137695312
140429.18182 -179.453125
140307.122557 -178.041015625
140185.063294 -170.266601562
140063.004032 -156.863769531
139940.944769 -138.870605469
139818.885506 -117.553710938
139696.826243 -94.3178710938
139574.76698 -70.6118164062
139452.707718 -47.8374023438
139330.648455 -27.2651367188
139208.589192 -9.96923828125
139086.529929 3.2294921875
138964.470667 11.7978515625
138842.411404 15.50390625
138720.352141 14.4189453125
138598.292878 8.9013671875
138476.233616 -0.43212890625
138354.174353 -12.7504882812
138232.11509 -27.0541992188
138110.055827 -42.2294921875
137987.996564 -57.1127929688
137865.937302 -70.5512695312
137743.878039 -81.4672851562
137621.818776 -88.9174804688
137499.759513 -92.1552734375
137377.700251 -90.6752929688
137255.640988 -84.2592773438
137133.581725 -72.99609375
137011.522462 -57.2924804688
136889.463199 -37.8618164062
136767.403937 -15.6889648438
136645.344674 8.02490234375
136523.285411 31.9375
136401.226148 54.65625
136279.166886 74.8408203125
136157.107623 91.3071289062
136035.04836 103.130371094
135912.989097 109.7265625
135790.929835 110.915039062
135668.870572 106.949707031
135546.811309 98.5151367188
135424.752046 86.6811523438
135302.692783 72.826171875
135180.633521 58.51953125
135058.574258 45.390625
134936.514995 34.978515625
134814.455732 28.583984375
134692.39647 27.1372070312
134570.337207 31.0932617188
134448.277944 40.3647460938
134326.218681 54.3095703125
134204.159418 71.7602539062
134082.100156 91.1142578125
133960.040893 110.46484375
133837.98163 127.766601562
133715.922367 141.022949219
133593.863105 148.475585938
133471.803842 148.779785156
133349.744579 141.146484375
133227.685316 125.437988281
133105.626054 102.206054688
132983.566791 72.6684570312
132861.507528 38.6157226562
132739.448265 2.271484375
132617.389002 -33.8979492188
132495.32974 -67.400390625
132373.270477 -95.9350585938
132251.211214 -117.605957031
132129.151951 -131.092285156
132007.092689 -135.774902344
131885.033426 -131.792480469
131762.974163 -120.030761719
131640.9149 -102.044433594
131518.855637 -79.912109375
131396.796375 -56.0419921875
131274.737112 -32.9497070312
131152.677849 -13.0244140625
131030.618586 1.69677734375
130908.559324 9.71240234375
130786.500061 10.1977539062
130664.440798 3.07080078125
130542.381535 -11.0
130420.322273 -30.67578125
130298.26301 -54.07421875
130176.203747 -78.9594726562
130054.144484 -102.960449219
129932.085221 -123.797363281
129810.025959 -139.501464844
129687.966696 -148.598632812
129565.907433 -150.244140625
129443.84817 -144.300292969
129321.788908 -131.336914062
129199.729645 -112.570800781
129077.670382 -89.740234375
128955.611119 -64.9375
128833.551856 -40.4052734375
128711.492594 -18.3291015625
128589.433331 -0.63330078125
128467.374068 11.1860351562
128345.314805 16.1870117188
128223.255543 14.0522460938
128101.19628 5.0947265625
127979.137017 -9.79248046875
127857.077754 -29.2412109375
127735.018492 -51.5517578125
127612.959229 -74.8623046875
127490.899966 -97.3271484375
127368.840703 -117.280761719
127246.78144 -133.379394531
127124.722178 -144.703613281
127002.662915 -150.8125
126880.603652 -151.747070312
126758.544389 -147.994628906
126636.485127 -140.40234375
126514.425864 -130.068359375
126392.366601 -118.213378906
126270.307338 -106.053222656
126148.248075 -94.6772460938
126026.188813 -84.9560546875
125904.12955 -77.4765625
125782.070287 -72.51171875
125660.011024 -70.0278320312
125537.951762 -69.7270507812
125415.892499 -71.10546875
125293.833236 -73.5395507812
125171.773973 -76.3706054688
125049.714711 -78.9829101562
124927.655448 -80.8784179688
124805.596185 -81.7172851562
124683.536922 -81.3466796875
124561.477659 -79.7963867188
124439.418397 -77.2563476562
124317.359134 -74.03515625
124195.299871 -70.5087890625
124073.240608 -67.0625
123951.181346 -64.0463867188
123829.122083 -61.7275390625
123707.06282 -60.2734375
123585.003557 -59.7373046875
123462.944294 -60.0717773438
123340.885032 -61.1474609375
123218.825769 -62.791015625
123096.766506 -64.8168945312
122974.707243 -67.0595703125
122852.647981 -69.4038085938
122730.588718 -71.7915039062
122608.529455 -74.224609375
122486.470192 -76.7465820312
122364.41093 -79.419921875
122242.351667 -82.283203125
122120.292404 -85.3237304688
121998.233141 -88.4399414062
121876.173878 -91.4267578125
121754.114616 -93.9643554688
121632.055353 -95.6372070312
121509.99609 -95.966796875
121387.936827 -94.458984375
121265.877565 -90.6704101562
121143.818302 -84.2744140625
121021.759039 -75.123046875
120899.699776 -63.3046875
120777.640513 -49.1767578125
120655.581251 -33.37109375
120533.521988 -16.7778320312
120411.462725 -0.49072265625
120289.403462 14.2670898438
120167.3442 26.2421875
120045.284937 34.259765625
119923.225674 37.3359375
119801.166411 34.7768554688
119679.107149 26.259765625
119557.047886 11.8813476562
119434.988623 -7.82470703125
119312.92936 -31.9184570312
119190.870097 -59.1147460938
119068.810835 -87.8764648438
118946.751572 -116.536132812
118824.692309 -143.43359375
118702.633046 -167.038574219
118580.573784 -186.08203125
118458.514521 -199.647949219
118336.455258 -207.234863281
118214.395995 -208.785644531
118092.336732 -204.668457031
117970.27747 -195.624511719
117848.218207 -182.682128906
117726.158944 -167.051757812
117604.099681 -150.005371094
117482.040419 -132.765625
117359.981156 -116.398925781
117237.921893 -101.741210938
117115.86263 -89.3491210938
116993.803368 -79.4868164062
116871.744105 -72.146484375
116749.684842 -67.09765625
116627.625579 -63.9560546875
116505.566316 -62.2661132812
116383.507054 -61.583984375
116261.447791 -61.5478515625
116139.388528 -61.9301757812
116017.329265 -62.6674804688
115895.270003 -63.8549804688
115773.21074 -65.7202148438
115651.151477 -68.5712890625
115529.092214 -72.7241210938
115407.032952 -78.4350585938
115284.973689 -85.82421875
115162.914426 -94.8251953125
115040.855163 -105.150390625
114918.7959 -116.290527344
114796.736638 -127.539550781
114674.677375 -138.058105469
114552.618112 -146.944335938
114430.558849 -153.339355469
114308.499587 -156.520507812
114186.440324 -155.992675781
114064.381061 -151.560546875
113942.321798 -143.367675781
113820.262535 -131.902832031
113698.203273 -117.964355469
113576.14401 -102.591796875
113454.084747 -86.9658203125
113332.025484 -72.2856445312
113209.966222 -59.64453125
113087.906959 -49.9072265625
112965.847696 -43.6137695312
112843.788433 -40.9091796875
112721.729171 -41.5219726562
112599.669908 -44.7817382812
112477.610645 -49.6904296875
112355.551382 -55.0205078125
112233.492119 -59.453125
112111.432857 -61.7216796875
111989.373594 -60.76171875
111867.314331 -55.8349609375
111745.255068 -46.6279296875
111623.195806 -33.2998046875
111501.136543 -16.484375
111379.07728 2.76513671875
111257.018017 23.0751953125
111134.958754 42.89453125
111012.899492 60.65234375
110890.840229 74.9360351562
110768.780966 84.6435546875
110646.721703 89.1166992188
110524.662441 88.22265625
110402.603178 82.3876953125
110280.543915 72.5654296875
110158.484652 60.1494140625
110036.42539 46.837890625
109914.366127 34.4599609375
109792.306864 24.7836914062
109670.247601 19.326171875
109548.188338 19.1870117188
109426.129076 24.9169921875
109304.069813 36.44921875
109182.01055 53.0859375
109059.951287 73.5581054688
108937.892025 96.1381835938
108815.832762 118.812988281
108693.773499 139.479980469
108571.714236 156.1640625
108449.654973 167.217285156
108327.595711 171.498535156
108205.536448 168.494140625
108083.477185 158.383300781
107961.417922 142.02734375
107839.35866 120.896484375
107717.299397 96.931640625
107595.240134 72.3510742188
107473.180871 49.4379882812
107351.121609 30.3129882812
107229.062346 16.7216796875
107107.003083 9.8623046875
106984.94382 10.2641601562
106862.884557 17.732421875
106740.825295 31.3662109375
106618.766032 49.6455078125
106496.706769 70.5810546875
106374.647506 91.9067382812
106252.588244 111.30078125
106130.528981 126.611816406
106008.469718 136.065917969
105886.410455 138.433105469
105764.351192 133.145996094
105642.29193 120.346679688
105520.232667 100.8671875
105398.173404 76.1450195312
105276.114141 48.0815429688
105154.054879 18.8579101562
105031.995616 -9.26953125
104909.936353 -34.177734375
104787.87709 -54.0659179688
104665.817828 -67.6083984375
104543.758565 -74.0625
104421.699302 -73.3125
104299.640039 -65.8569335938
104177.580776 -52.7387695312
104055.521514 -35.4301757812
103933.462251 -15.6826171875
103811.402988 4.64404296875
103689.343725 23.74609375
103567.284463 40.0322265625
103445.2252 52.2436523438
103323.165937 59.54296875
103201.106674 61.5522460938
103079.047411 58.3525390625
102956.988149 50.4370117188
102834.928886 38.6396484375
102712.869623 24.0356445312
102590.81036 7.8359375
102468.751098 -8.71630859375
102346.691835 -24.4423828125
102224.632572 -38.2954101562
102102.573309 -49.4096679688
101980.514047 -57.12890625
101858.454784 -61.005859375
101736.395521 -60.7827148438
101614.336258 -56.3715820312
101492.276995 -47.8217773438
101370.217733 -35.2944335938
101248.15847 -19.0439453125
101126.099207 0.5849609375
101004.039944 23.1586914062
100881.980682 48.1328125
100759.921419 74.841796875
100637.862156 102.481933594
100515.802893 130.109863281
100393.74363 156.653808594
100271.684368 180.944335938
100149.625105 201.7734375
100027.565842 217.969726562
99905.5065794 228.490234375
99783.4473166 232.520996094
99661.3880538 229.576171875
99539.3287911 219.580566406
99417.2695283 202.929199219
99295.2102655 180.5078125
99173.1510027 153.674316406
99051.09174 124.189453125
98929.0324772 94.109375
98806.9732144 65.6333007812
98684.9139517 40.9287109375
98562.8546889 21.951171875
98440.7954261 10.2529296875
98318.7361633 6.83642578125
98196.6769006 12.0346679688
98074.6176378 25.4497070312
97952.558375 45.9565429688
97830.4991122 71.771484375
97708.4398495 100.585449219
97586.3805867 129.74609375
97464.3213239 156.486328125
97342.2620612 178.161132812
97220.2027984 192.486328125
97098.1435356 197.750976562
96976.0842728 192.975585938
96854.0250101 178.015625
96731.9657473 153.583496094
96609.9064845 121.196289062
96487.8472217 83.04296875
96365.787959 41.8002929688
96243.7286962 0.38525390625
96121.6694334 -38.2944335938
95999.6101707 -71.6127929688
95877.5509079 -97.4501953125
95755.4916451 -114.384277344
95633.4323823 -121.811035156
95511.3731196 -119.983886719
95389.3138568 -109.978027344
95267.254594 -93.5737304688
95145.1953312 -73.0727539062
95023.1360685 -51.0703125
94901.0768057 -30.1958007812
94779.0175429 -12.8598632812
94656.9582802 -1.02001953125
94534.8990174 4.0048828125
94412.8397546 1.65576171875
94290.7804918 -7.81787109375
94168.7212291 -23.3935546875
94046.6619663 -43.3798828125
93924.6027035 -65.587890625
93802.5434408 -87.5478515625
93680.484178 -106.75
93558.4249152 -120.887695312
93436.3656524 -128.076171875
93314.3063897 -127.031738281
93192.2471269 -117.186035156
93070.1878641 -98.740234375
92948.1286013 -72.63671875
92826.0693386 -40.470703125
92704.0100758 -4.34033203125
92581.950813 33.3432617188
92459.8915503 70.0747070312
92337.8322875 103.462890625
92215.7730247 131.433105469
92093.7137619 152.385742188
91971.6544992 165.308105469
91849.5952364 169.829101562
91727.5359736 166.206542969
91605.4767108 155.267089844
91483.4174481 138.296875
91361.3581853 116.890625
91239.2989225 92.7915039062
91117.2396598 67.7265625
90995.180397 43.2563476562
90873.1211342 20.654296875
90751.0618714 0.82470703125
90629.0026087 -15.7358398438
90506.9433459 -28.9326171875
90384.8840831 -39.0244140625
90262.8248203 -46.5434570312
90140.7655576 -52.1958007812
90018.7062948 -56.7470703125
89896.647032 -60.921875
89774.5877693 -65.3056640625
89652.5285065 -70.28125
89530.4692437 -75.9912109375
89408.4099809 -82.3310546875
89286.3507182 -88.9819335938
89164.2914554 -95.4565429688
89042.2321926 -101.179199219
88920.1729298 -105.559082031
88798.1136671 -108.080078125
88676.0544043 -108.367675781
88553.9951415 -106.244628906
88431.9358788 -101.763183594
88309.876616 -95.208984375
88187.8173532 -87.0825195312
88065.7580904 -78.0537109375
87943.6988277 -68.8994140625
87821.6395649 -60.4331054688
87699.5803021 -53.4252929688
87577.5210393 -48.5336914062
87455.4617766 -46.2426757812
87333.4025138 -46.81640625
87211.343251 -50.279296875
87089.2839883 -56.4096679688
86967.2247255 -64.7626953125
86845.1654627 -74.7060546875
86723.1061999 -85.4750976562
86601.0469372 -96.2290039062
86478.9876744 -106.125488281
86356.9284116 -114.375976562
86234.8691488 -120.309082031
86112.8098861 -123.416015625
85990.7506233 -123.388183594
85868.6913605 -120.133300781
85746.6320978 -113.787597656
85624.572835 -104.701660156
85502.5135722 -93.4243164062
85380.4543094 -80.6728515625
85258.3950467 -67.287109375
85136.3357839 -54.1923828125
85014.2765211 -42.3408203125
84892.2172583 -32.6655273438
84770.1579956 -26.0244140625
84648.0987328 -23.150390625
84526.03947 -24.6059570312
84403.9802073 -30.7392578125
84281.9209445 -41.6547851562
84159.8616817 -57.1909179688
84037.8024189 -76.91015625
83915.7431562 -100.108398438
83793.6838934 -125.835449219
83671.6246306 -152.9375
83549.5653679 -180.110839844
83427.5061051 -205.975585938
83305.4468423 -229.151855469
83183.3875795 -248.349609375
83061.3283168 -262.454589844
82939.269054 -270.60546875
82817.2097912 -272.266113281
82695.1505284 -267.265136719
82573.0912657 -255.826171875
82451.0320029 -238.560546875
82328.9727401 -216.43359375
82206.9134774 -190.706542969
82084.8542146 -162.8515625
81962.7949518 -134.452636719
81840.735689 -107.090820312
81718.6764263 -82.2397460938
81596.6171635 -61.1572265625
81474.5579007 -44.8037109375
81352.4986379 -33.7807617188
81230.4393752 -28.298828125
81108.3801124 -28.181640625
80986.3208496 -32.8950195312
80864.2615869 -41.6118164062
80742.2023241 -53.2915039062
80620.1430613 -66.7778320312
80498.0837985 -80.8979492188
80376.0245358 -94.5590820312
80253.965273 -106.829101562
80131.9060102 -116.994140625
80009.8467474 -124.594726562
79887.7874847 -129.430175781
79765.7282219 -131.539550781
79643.6689591 -131.157226562
79521.6096964 -128.654296875
79399.5504336 -124.46875
79277.4911708 -119.043945312
79155.431908 -112.766601562
79033.3726453 -105.926269531
78911.3133825 -98.6962890625
78789.2541197 -91.130859375
78667.1948569 -83.1928710938
78545.1355942 -74.7895507812
78423.0763314 -65.8291015625
78301.0170686 -56.2758789062
78178.9578059 -46.1982421875
78056.8985431 -35.8120117188
77934.8392803 -25.4931640625
77812.7800175 -15.7763671875
77690.7207548 -7.322265625
77568.661492 -0.8603515625
77446.6022292 2.880859375
77324.5429664 3.26318359375
77202.4837037 -0.1767578125
77080.4244409 -7.65380859375
76958.3651781 -19.068359375
76836.3059154 -33.9814453125
76714.2466526 -51.6147460938
76592.1873898 -70.8891601562
76470.128127 -90.4951171875
76348.0688643 -108.998535156
76226.0096015 -124.956542969
76103.9503387 -137.047363281
75981.8910759 -144.200683594
75859.8318132 -145.700195312
75737.7725504 -141.262695312
75615.7132876 -131.078613281
75493.6540249 -115.812011719
75371.5947621 -96.5444335938
75249.5354993 -74.6928710938
75127.4762365 -51.8828125
75005.4169738 -29.8012695312
74883.357711 -10.0454101562
74761.2984482 6.021484375
74639.2391855 17.400390625
74517.1799227 23.5395507812
74395.1206599 24.3857421875
74273.0613971 20.3813476562
74151.0021344 12.4135742188
74028.9428716 1.71875
73906.8836088 -10.244140625
73784.824346 -21.9438476562
73662.7650833 -31.9311523438
73540.7058205 -38.9868164062
73418.6465577 -42.2397460938
73296.587295 -41.2563476562
73174.5280322 -36.0751953125
73052.4687694 -27.203125
72930.4095066 -15.5571289062
72808.3502439 -2.36767578125
72686.2909811 10.9477539062
72564.2317183 22.9291992188
72442.1724555 32.2192382812
72320.1131928 37.6948242188
72198.05393 38.5771484375
72075.9946672 34.4985351562
71953.9354045 25.52734375
71831.8761417 12.15234375
71709.8168789 -4.7783203125
71587.7576161 -24.1538085938
71465.6983534 -44.7124023438
71343.6390906 -65.171875
71221.5798278 -84.3500976562
71099.520565 -101.270019531
70977.4613023 -115.235351562
70855.4020395 -125.871582031
70733.3427767 -133.123046875
70611.283514 -137.224121094
70489.2242512 -138.625
70367.1649884 -137.90234375
70245.1057256 -135.658691406
70123.0464629 -132.420898438
70000.9872001 -128.5546875
69878.9279373 -124.205078125
69756.8686745 -119.268554688
69634.8094118 -113.40234375
69512.750149 -106.067382812
69390.6908862 -96.6044921875
69268.6316235 -84.333984375
69146.5723607 -68.6606445312
69024.5130979 -49.1831054688
68902.4538351 -25.7841796875
68780.3945724 1.3037109375
68658.3353096 31.4716796875
68536.2760468 63.7412109375
68414.216784 96.8168945312
68292.1575213 129.174316406
68170.0982585 159.176757812
68048.0389957 185.209472656
67925.979733 205.819824219
67803.9204702 219.847167969
67681.8612074 226.526367188
67559.8019446 225.564453125
67437.7426819 217.172363281
67315.6834191 202.054199219
67193.6241563 181.34765625
67071.5648935 156.533203125
66949.5056308 129.313476562
66827.446368 101.469726562
66705.3871052 74.7241210938
66583.3278425 50.6025390625
66461.2685797 30.3251953125
66339.2093169 14.73046875
66217.1500541 4.2294921875
66095.0907914 -1.189453125
65973.0315286 -1.92724609375
65850.9722658 1.3017578125
65728.9130031 7.56201171875
65606.8537403 15.8071289062
65484.7944775 24.98828125
65362.7352147 34.1567382812
65240.675952 42.548828125
65118.6166892 49.6362304688
64996.5574264 55.1557617188
64874.4981636 59.103515625
64752.4389009 61.69921875
64630.3796381 63.3359375
64508.3203753 64.5014648438
64386.2611126 65.7114257812
64264.2018498 67.4262695312
64142.142587 69.9936523438
64020.0833242 73.6059570312
63898.0240615 78.26953125
63775.9647987 83.8076171875
63653.9055359 89.880859375
63531.8462731 96.0268554688
63409.7870104 101.705078125
63287.7277476 106.359375
63165.6684848 109.475097656
63043.6092221 110.622070312
62921.5499593 109.498046875
62799.4906965 105.950195312
62677.4314337 99.9819335938
62555.372171 91.74609375
62433.3129082 81.5239257812
62311.2536454 69.6923828125
62189.1943826 56.6943359375
62067.1351199 43.0024414062
61945.0758571 29.0849609375
61823.0165943 15.3862304688
61700.9573316 2.30615234375
61578.8980688 -9.806640625
61456.838806 -20.6586914062
61334.7795432 -30.0043945312
61212.7202805 -37.6416015625
61090.6610177 -43.4106445312
60968.6017549 -47.189453125
60846.5424921 -48.8979492188
60724.4832294 -48.505859375
60602.4239666 -46.0483398438
60480.3647038 -41.6333007812
60358.3054411 -35.462890625
60236.2461783 -27.8359375
60114.1869155 -19.1513671875
59992.1276527 -9.89892578125
59870.06839 -0.63916015625
59748.0091272 8.0302734375
59625.9498644 15.51953125
59503.8906016 21.2915039062
59381.8313389 24.9130859375
59259.7720761 26.1040039062
59137.7128133 24.7744140625
59015.6535506 21.0405273438
58893.5942878 15.2373046875
58771.535025 7.8896484375
58649.4757622 -0.31689453125
58527.4164995 -8.60205078125
58405.3572367 -16.1552734375
58283.2979739 -22.2192382812
58161.2387111 -26.1611328125
58039.1794484 -27.5434570312
57917.1201856 -26.173828125
57795.0609228 -22.1293945312
57673.0016601 -15.759765625
57550.9423973 -7.654296875
57428.8831345 1.4091796875
57306.8238717 10.5463867188
57184.764609 18.8471679688
57062.7053462 25.4780273438
56940.6460834 29.7666015625
56818.5868206 31.27734375
56696.5275579 29.8569335938
56574.4682951 25.6577148438
56452.4090323 19.1245117188
56330.3497696 10.9521484375
56208.2905068 2.01416015625
56086.231244 -6.7265625
55964.1719812 -14.3154296875
55842.1127185 -19.9028320312
55720.0534557 -22.830078125
55597.9941929 -22.693359375
55475.9349302 -19.373046875
55353.8756674 -13.0390625
55231.8164046 -4.111328125
55109.7571418 6.79296875
54987.6978791 18.955078125
54865.6386163 31.6401367188
54743.5793535 44.197265625
54621.5200907 56.1440429688
54499.460828 67.2250976562
54377.4015652 77.4418945312
54255.3423024 87.048828125
54133.2830397 96.5112304688
54011.2237769 106.428222656
53889.1645141 117.442382812
53767.1052513 130.122070312
53645.0459886 144.860839844
53522.9867258 161.774902344
53400.927463 180.641601562
53278.8682002 200.869628906
53156.8089375 221.509765625
53034.7496747 241.315917969
52912.6904119 258.842285156
52790.6311492 272.575683594
52668.5718864 281.0859375
52546.5126236 283.17578125
52424.4533608 278.025390625
52302.3940981 265.301757812
52180.3348353 245.2265625
52058.2755725 218.592773438
51936.2163097 186.727050781
51814.157047 151.395507812
51692.0977842 114.666992188
51570.0385214 78.7377929688
51447.9792587 45.7475585938
51325.9199959 17.5922851562
51203.8607331 -4.240234375
51081.8014703 -18.7944335938
50959.7422076 -25.7192382812
50837.6829448 -25.2861328125
50715.623682 -18.3354492188
50593.5644192 -6.17822265625
50471.5051565 9.5537109375
50349.4458937 27.0854492188
50227.3866309 44.6826171875
50105.3273682 60.8330078125
49983.2681054 74.3857421875
49861.2088426 84.6572265625
49739.1495798 91.47265625
49617.0903171 95.1494140625
49495.0310543 96.4228515625
49372.9717915 96.3198242188
49250.9125287 96.0034179688
49128.853266 96.5947265625
49006.7940032 99.0063476562
48884.7347404 103.80078125
48762.6754777 111.088867188
48640.6162149 120.489257812
48518.5569521 131.146972656
48396.4976893 141.818847656
48274.4384266 151.008300781
48152.3791638 157.140625
48030.319901 158.763183594
47908.2606382 154.733886719
47786.2013755 144.390625
47664.1421127 127.672851562
47542.0828499 105.181640625
47420.0235872 78.166015625
47297.9643244 48.4375
47175.9050616 18.21875
47053.8457988 -10.060546875
46931.7865361 -34.0034179688
46809.7272733 -51.4873046875
46687.6680105 -60.8891601562
46565.6087478 -61.26953125
46443.549485 -52.4916992188
46321.4902222 -35.259765625
46199.4309594 -11.0756835938
46077.3716967 17.8876953125
45955.3124339 48.9873046875
45833.2531711 79.3520507812
45711.1939083 106.164550781
45589.1346456 126.930664062
45467.0753828 139.728027344
45345.01612 143.391601562
45222.9568573 137.630371094
45100.8975945 123.051757812
44978.8383317 101.100585938
44856.7790689 73.91015625
44734.7198062 44.0854492188
44612.6605434 14.443359375
44490.6012806 -12.2690429688
44368.5420178 -33.6489257812
44246.4827551 -47.8603515625
44124.4234923 -53.810546875
44002.3642295 -51.2338867188
43880.3049668 -40.6938476562
43758.245704 -23.4975585938
43636.1864412 -1.525390625
43514.1271784 22.982421875
43392.0679157 47.6879882812
43270.0086529 70.412109375
43147.9493901 89.3662109375
43025.8901273 103.344726562
42903.8308646 111.833496094
42781.7716018 115.045898438
42659.712339 113.865722656
42537.6530763 109.719726562
42415.5938135 104.377929688
42293.5345507 99.72265625
42171.4752879 97.4931640625
42049.4160252 99.0595703125
41927.3567624 105.228027344
41805.2974996 116.119628906
41683.2382368 131.124511719
41561.1789741 148.947753906
41439.1197113 167.739257812
41317.0604485 185.28515625
41195.0011858 199.263671875
41072.941923 207.512695312
40950.8826602 208.290527344
40828.8233974 200.506347656
40706.7641347 183.881347656
40584.7048719 159.028808594
40462.6456091 127.444335938
40340.5863463 91.400390625
40218.5270836 53.7509765625
40096.4678208 17.681640625
39974.408558 -13.5971679688
39852.3492953 -37.1489257812
39730.2900325 -50.6059570312
39608.2307697 -52.40234375
39486.1715069 -41.9360351562
39364.1122442 -19.6376953125
39242.0529814 13.0571289062
39119.9937186 53.8354492188
38997.9344558 99.7153320312
38875.8751931 147.316894531
38753.8159303 193.170410156
38631.7566675 234.022460938
38509.6974048 267.124023438
38387.638142 290.456542969
38265.5788792 302.885742188
38143.5196164 304.228027344
38021.4603537 295.220214844
37899.4010909 277.408691406
37777.3418281 252.95703125
37655.2825653 224.412109375
37533.2233026 194.439453125
37411.1640398 165.564941406
37289.104777 139.943847656
37167.0455143 119.186523438
37044.9862515 104.245605469
36922.9269887 95.3828125
36800.8677259 92.2104492188
36678.8084632 93.798828125
36556.7492004 98.833984375
36434.6899376 105.802734375
36312.6306749 113.188964844
36190.5714121 119.652832031
36068.5121493 124.170898438
35946.4528865 126.127441406
35824.3936238 125.35546875
35702.334361 122.105957031
35580.2750982 116.975097656
35458.2158354 110.7890625
35336.1565727 104.465332031
35214.0973099 98.8725585938
35092.0380471 94.7055664062
34969.9787844 92.3930664062
34847.9195216 92.05078125
34725.8602588 93.4809570312
34603.800996 96.2202148438
34481.7417333 99.6328125
34359.6824705 103.029785156
34237.6232077 105.793945312
34115.5639449 107.505859375
33993.5046822 108.038574219
33871.4454194 107.614746094
33749.3861566 106.813964844
33627.3268939 106.528320312
33505.2676311 107.866210938
33383.2083683 112.017089844
33261.1491055 120.094726562
33139.0898428 132.974121094
33017.03058 151.142578125
32894.9713172 174.59375
32772.9120544 202.763671875
32650.8527917 234.536621094
32528.7935289 268.312988281
32406.7342661 302.140136719
32284.6750034 333.890625
32162.6157406 361.477050781
32040.5564778 383.067871094
31918.497215 397.294921875
31796.4379523 403.421386719
31674.3786895 401.440429688
31552.3194267 392.119140625
31430.2601639 376.944335938
31308.2009012 358.001953125
31186.1416384 337.786132812
31064.0823756 318.960449219
30942.0231129 304.092773438
30819.9638501 295.396484375
30697.9045873 294.502929688
30575.8453245 302.281738281
30453.7860618 318.745605469
30331.726799 343.036621094
30209.6675362 373.499023438
30087.6082734 407.838378906
29965.5490107 443.344238281
29843.4897479 477.159179688
29721.4304851 506.555664062
29599.3712224 529.212402344
29477.3119596 543.437011719
29355.2526968 548.329101562
29233.193434 543.862304688
29111.1341713 530.875
28989.0749085 510.974609375
28867.0156457 486.361328125
28744.9563829 459.603027344
28622.8971202 433.368164062
28500.8378574 410.156738281
28378.7785946 392.063476562
28256.7193319 380.577636719
28134.6600691 376.464355469
28012.6008063 379.717773438
27890.5415435 389.603515625
27768.4822808 404.776855469
27646.423018 423.459960938
27524.3637552 443.661621094
27402.3044925 463.417480469
27280.2452297 481.002441406
27158.1859669 495.126953125
27036.1267041 505.055175781
26914.0674414 510.667480469
26792.0081786 512.439941406
26669.9489158 511.354492188
26547.889653 508.75
26425.8303903 506.128417969
26303.7711275 504.955078125
26181.7118647 506.452636719
26059.652602 511.439941406
25937.5933392 520.212890625
25815.5340764 532.500488281
25693.4748136 547.486816406
25571.4155509 563.899902344
25449.3562881 580.162597656
25327.2970253 594.577636719
25205.2377625 605.536621094
25083.1784998 611.710449219
24961.119237 612.22265625
24839.0599742 606.755371094
24717.0007115 595.602050781
24594.9414487 579.643066406
24472.8821859 560.252441406
24350.8229231 539.1484375
24228.7636604 518.19921875
24106.7043976 499.215332031
23984.6451348 483.745117188
23862.585872 472.901367188
23740.5266093 467.241210938
23618.4673465 466.711425781
23496.4080837 470.670898438
23374.348821 477.9765625
23252.2895582 487.142578125
23130.2302954 496.531738281
23008.1710326 504.575195312
22886.1117699 509.985351562
22764.0525071 511.934082031
22641.9932443 510.186523438
22519.9339815 505.150390625
22397.8747188 497.86328125
22275.815456 489.891601562
22153.7561932 483.162109375
22031.6969305 479.751953125
21909.6376677 481.641113281
21787.5784049 490.47265625
21665.5191421 507.344726562
21543.4598794 532.6484375
21421.4006166 565.985351562
21299.3413538 606.173339844
21177.282091 651.327636719
21055.2228283 699.030761719
20933.1635655 746.562988281
20811.1043027 791.1640625
20689.04504 830.311035156
20566.9857772 861.973144531
20444.9265144 884.820800781
20322.8672516 898.354003906
20200.8079889 902.957519531
20078.7487261 899.858886719
19956.6894633 890.992675781
19834.6302005 878.803710938
19712.5709378 865.988769531
19590.511675 855.225585938
19468.4524122 848.896972656
19346.3931495 848.860839844
19224.3338867 856.277832031
19102.2746239 871.515136719
18980.2153611 894.143554688
18858.1560984 923.016601562
18736.0968356 956.427246094
18614.0375728 992.321777344
18491.9783101 1028.54199219
18369.9190473 1063.06982422
18247.8597845 1094.25097656
18125.8005217 1120.95849609
18003.741259 1142.6953125
17881.6819962 1159.60839844
17759.6227334 1172.43408203
17637.5634706 1182.35986328
17515.5042079 1190.84570312
17393.4449451 1199.40722656
17271.3856823 1209.40283203
17149.3264196 1221.84960938
17027.2671568 1237.27978516
16905.207894 1255.67919922
16783.1486312 1276.49121094
16661.0893685 1298.70654297
16539.0301057 1321.01171875
16416.9708429 1341.99414062
16294.9115801 1360.36230469
16172.8523174 1375.16308594
16050.7930546 1385.96289062
15928.7337918 1392.97021484
15806.6745291 1397.078125
15684.6152663 1399.82226562
15562.5560035 1403.24804688
15440.4967407 1409.71289062
15318.437478 1421.62939453
15196.3782152 1441.18945312
15074.3189524 1470.09765625
14952.2596896 1509.34472656
14830.2004269 1559.05566406
14708.1411641 1618.42773438
14586.0819013 1685.77001953
14464.0226386 1758.65087891
14341.9633758 1834.12841797
14219.904113 1909.05322266
14097.8448502 1980.40283203
13975.7855875 2045.61035156
13853.7263247 2102.85644531
13731.6670619 2151.28320312
13609.6077991 2191.10839844
13487.5485364 2223.62060547
13365.4892736 2251.05517578
13243.4300108 2276.36328125
13121.3707481 2302.89160156
12999.3114853 2334.02001953
12877.2522225 2372.77978516
12755.1929597 2421.51757812
12633.133697 2481.62158203
12511.0744342 2553.36279297
12389.0151714 2635.86425781
12266.9559086 2727.19970703
12144.8966459 2824.62597656
12022.8373831 2924.91455078
11900.7781203 3024.75585938
11778.7188576 3121.17919922
11656.6595948 3211.95849609
11534.600332 3295.93701172
11412.5410692 3373.24560547
11290.4818065 3445.37744141
11168.4225437 3515.11474609
11046.3632809 3586.30029297
10924.3040181 3663.48632812
10802.2447554 3751.49365234
10680.1854926 3854.92041016
10558.1262298 3977.66601562
10436.0669671 4122.52880859
10314.0077043 4290.90185547
10191.9484415 4482.63574219
10069.8891787 4696.07080078
9947.82991597 4928.24365234
9825.7706532 5175.25537109
9703.71139042 5432.76513672
9581.65212765 5696.5625
9459.59286488 5963.1484375
9337.5336021 6230.27441406
9215.47433933 6497.37939453
9093.41507656 6765.86474609
8971.35581379 7039.19042969
8849.29655101 7322.76660156
8727.23728824 7623.65820312
8605.17802547 7950.12451172
8483.1187627 8311.05419922
8361.05949992 8715.34082031
8239.00023715 9171.28466797
8116.94097438 9686.0703125
7994.88171161 10265.4003906
7872.82244883 10913.3066406
7750.76318606 11632.1850586
7628.70392329 12423.034668
7506.64466052 13285.8935547
7384.58539774 14220.4174805
7262.52613497 15226.5463867
7140.4668722 16305.1738281
7018.40760943 17458.7592773
6896.34834665 18691.8032227
6774.28908388 20011.128418
6652.22982111 21425.9360352
6530.17055833 22947.6206055
6408.11129556 24589.347168
6286.05203279 26365.453125
6163.99277002 28290.699707
6041.93350724 30379.4770508
5919.87424447 32645.0180664
5797.8149817 35098.7104492
5675.75571893 37749.565918
5553.69645615 40603.8945312
5431.63719338 43665.2060547
5309.57793061 46934.3251953
5187.51866784 50409.6958008
5065.45940506 54087.8164062
4943.40014229 57963.7197266
4821.34087952 62031.4394531
4699.28161675 66284.3574219
4577.22235397 70715.3847656
4455.1630912 75316.9125977
4333.10382843 80080.5361328
4211.04456566 84996.5415039
4088.98530288 90053.2280273
3966.92604011 95236.128418
3844.86677734 100527.241211
3722.80751456 105904.375977
3600.74825179 111340.744629
3478.68898902 116804.888184
3356.62972625 122261.018555
3234.57046347 127669.828613
3112.5112007 132989.750488
2990.45193793 138178.624023
2868.39267516 143195.668457
2746.33341238 148003.630859
2624.27414961 152570.928223
2502.21488684 156873.610352
2380.15562407 160896.94873
2258.09636129 164636.493652
2136.03709852 168098.464355
2013.97783575 171299.391602
1891.91857298 174264.98291
1769.8593102 177028.273438
1647.80004743 179627.143555
1525.74078466 182101.394043
1403.68152188 184489.568359
1281.62225911 186825.783691
1159.56299634 189136.804688
1037.50373357 191439.604492
915.444470795 193739.618164
793.385208022 196029.839844
671.325945249 198290.852051
549.266682477 200491.803711
427.207419704 202592.258789
305.148156932 204544.802246
183.088894159 206298.187012
61.0296313863 207800.782715
-61.0296313863 209004.064941
-183.088894159 209865.866211
-305.148156932 210353.141113
-427.207419704 210444.040527
-549.266682477 210129.132324
-671.325945249 209411.703125
-793.385208022 208307.125
-915.444470795 206841.365234
-1037.50373357 205048.77832
-1159.56299634 202969.368164
-1281.62225911 200645.76416
-1403.68152189 198120.150391
-1525.74078466 195431.396484
-1647.80004743 192612.614746
-1769.8593102 189689.306152
-1891.91857298 186678.236816
-2013.97783575 183587.083496
-2136.03709852 180414.844238
-2258.09636129 177152.950684
-2380.15562407 173786.938965
-2502.21488684 170298.529297
-2624.27414961 166667.913086
-2746.33341238 162876.05127
-2868.39267516 158906.808105
-2990.45193793 154748.745117
-3112.5112007 150396.46582
-3234.57046347 145851.435547
-3356.62972625 141122.242188
-3478.68898902 136224.33252
-3600.74825179 131179.283203
-3722.80751456 126013.709473
-3844.86677734 120757.927734
-3966.92604011 115444.506348
-4088.98530288 110106.827637
-4211.04456566 104777.771973
-4333.10382843 99488.6098633
-4455.1630912 94268.15625
-4577.22235397 89142.2158203
-4699.28161675 84133.3134766
-4821.34087952 79260.6572266
-4943.40014229 74540.3168945
-5065.45940506 69985.5112305
-5187.51866784 65606.9692383
-5309.57793061 61413.2802734
-5431.63719338 57411.190918
-5553.69645615 53605.8105469
-5675.75571893 50000.7202148
-5797.8149817 46597.9716797
-5919.87424447 43398.0161133
-6041.93350724 40399.590332
-6163.99277002 37599.5976562
-6286.05203279 34993.0361328
-6408.11129556 32573.003418
-6530.17055833 30330.8085938
-6652.22982111 28256.2026367
-6774.28908388 26337.7236328
-6896.34834665 24563.1425781
-7018.40760943 22919.9663086
-7140.4668722 21395.9697266
-7262.52613497 19979.6918945
-7384.58539774 18660.8725586
-7506.64466052 17430.7666016
-7628.70392329 16282.3198242
-7750.76318606 15210.190918
-7872.82244883 14210.6166992
-7994.88171161 13281.137207
-8116.94097438 12420.2236328
-8239.00023715 11626.8266602
-8361.05949992 10899.9233398
-8483.1187627 10238.0874023
-8605.17802547 9639.14550781
-8727.23728824 9099.93505859
-8849.29655101 8616.20654297
-8971.35581379 8182.66650391
-9093.41507656 7793.15527344
-9215.47433933 7440.93847656
-9337.5336021 7119.08056641
-9459.59286488 6820.85205078
-9581.65212765 6540.13671875
-9703.71139042 6271.78222656
-9825.7706532 6011.87207031
-9947.82991597 5757.87548828
-10069.8891787 5508.67871094
-10191.9484415 5264.48632812
-10314.0077043 5026.60107422
-10436.0669671 4797.12548828
-10558.1262298 4578.59716797
-10680.1854926 4373.61230469
-10802.2447554 4184.46337891
-10924.3040181 4012.83789062
-11046.3632809 3859.59863281
-11168.4225437 3724.66455078
-11290.4818065 3607.00097656
-11412.5410692 3504.71386719
-11534.600332 3415.23046875
-11656.6595948 3335.54248047
-11778.7188576 3262.48681641
-11900.7781203 3193.02294922
-12022.8373831 3124.48632812
-12144.8966459 3054.78320312
-12266.9559086 2982.52148438
-12389.0151714 2907.04980469
-12511.0744342 2828.42480469
-12633.133697 2747.30224609
-12755.1929597 2664.77734375
-12877.2522225 2582.18994141
-12999.3114853 2500.92236328
-13121.3707481 2422.21777344
-13243.4300108 2347.02783203
-13365.4892736 2275.92089844
-13487.5485364 2209.04541016
-13609.6077991 2146.14941406
-13731.6670619 2086.66357422
-13853.7263247 2029.81298828
-13975.7855875 1974.76220703
-14097.8448502 1920.74951172
-14219.904113 1867.21630859
-14341.9633758 1813.89892578
-14464.0226386 1760.87255859
-14586.0819013 1708.55322266
-14708.1411641 1657.64355469
-14830.2004269 1609.03857422
-14952.2596896 1563.70507812
-15074.3189524 1522.54492188
-15196.3782152 1486.26269531
-15318.437478 1455.25537109
-15440.4967407 1429.53710938
-15562.5560035 1408.71044922
-15684.6152663 1391.984375
-15806.6745291 1378.24023438
-15928.7337918 1366.14013672
-16050.7930546 1354.26123047
-16172.8523174 1341.24121094
-16294.9115801 1325.91796875
-16416.9708429 1307.45361328
-16539.0301057 1285.41748047
-16661.0893685 1259.82519531
-16783.1486312 1231.13476562
-16905.207894 1200.18701172
-17027.2671568 1168.11230469
-17149.3264196 1136.20166016
-17271.3856823 1105.77148438
-17393.4449451 1078.01660156
-17515.5042079 1053.89257812
-17637.5634706 1034.02246094
-17759.6227334 1018.63720703
-17881.6819962 1007.57128906
-18003.741259 1000.29394531
-18125.8005217 995.979980469
-18247.8597845 993.611816406
-18369.9190473 992.094726562
-18491.9783101 990.375488281
-18614.0375728 987.551757812
-18736.0968356 982.951171875
-18858.1560984 976.183105469
-18980.2153611 967.155761719
-19102.2746239 956.053222656
-19224.3338867 943.281738281
-19346.3931495 929.395507812
-19468.4524122 915.004394531
-19590.511675 900.690917969
-19712.5709378 886.930664062
-19834.6302005 874.0390625
-19956.6894633 862.140625
-20078.7487261 851.178222656
-20200.8079889 840.940917969
-20322.8672516 831.12109375
-20444.9265144 821.383789062
-20566.9857772 811.443359375
-20689.04504 801.124511719
-20811.1043027 790.416992188
-20933.1635655 779.491210938
-21055.2228283 768.693847656
-21177.282091 758.505859375
-21299.3413538 749.477050781
-21421.4006166 742.141113281
-21543.4598794 736.918945312
-21665.5191421 734.033203125
-21787.5784049 733.435058594
-21909.6376677 734.761230469
-22031.6969305 737.329589844
-22153.7561932 740.174316406
-22275.815456 742.12109375
-22397.8747188 741.897949219
-22519.9339815 738.26953125
-22641.9932443 730.177734375
-22764.0525071 716.883789062
-22886.1117699 698.080078125
-23008.1710326 673.961914062
-23130.2302954 645.266601562
-23252.2895582 613.233398438
-23374.348821 579.530761719
-23496.4080837 546.119628906
-23618.4673465 515.078613281
-23740.5266093 488.4140625
-23862.585872 467.860351562
-23984.6451348 454.698242188
-24106.7043976 449.610839844
-24228.7636604 452.590820312
-24350.8229231 462.914550781
-24472.8821859 479.181152344
-24594.9414487 499.418457031
-24717.0007115 521.257324219
-24839.0599742 542.134765625
-24961.119237 559.531738281
-25083.1784998 571.208984375
-25205.2377625 575.418945312
-25327.2970253 571.079101562
-25449.3562881 557.87890625
-25571.4155509 536.321777344
-25693.4748136 507.686523438
-25815.5340764 473.916992188
-25937.5933392 437.447265625
-26059.652602 400.985351562
-26181.7118647 367.263671875
-26303.7711275 338.794433594
-26425.8303903 317.641601562
-26547.889653 305.241699219
-26669.9489158 302.275878906
-26792.0081786 308.620605469
-26914.0674414 323.3671875
-27036.1267041 344.918457031
-27158.1859669 371.139648438
-27280.2452297 399.561523438
-27402.3044925 427.602050781
-27524.3637552 452.798339844
-27646.423018 473.015136719
-27768.4822808 486.618164062
-27890.5415435 492.595214844
-28012.6008063 490.615722656
-28134.6600691 481.020019531
-28256.7193319 464.760742188
-28378.7785946 443.2734375
-28500.8378574 418.32421875
-28622.8971202 391.830566406
-28744.9563829 365.677734375
-28867.0156457 341.55078125
-28989.0749085 320.806152344
-29111.1341713 304.366699219
-29233.193434 292.686523438
-29355.2526968 285.748535156
-29477.3119596 283.117675781
-29599.3712224 284.028808594
-29721.4304851 287.499023438
-29843.4897479 292.454589844
-29965.5490107 297.854003906
-30087.6082734 302.795898438
-30209.6675362 306.600097656
-30331.726799 308.857910156
-30453.7860618 309.443359375
-30575.8453245 308.493164062
-30697.9045873 306.3515625
-30819.9638501 303.501464844
-30942.0231129 300.472167969
-31064.0823756 297.758300781
-31186.1416384 295.740722656
-31308.2009012 294.626953125
-31430.2601639 294.420410156
-31552.3194267 294.911132812
-31674.3786895 295.702148438
-31796.4379523 296.251953125
-31918.497215 295.943359375
-32040.5564778 294.155761719
-32162.6157406 290.346191406
-32284.6750034 284.115722656
-32406.7342661 275.267578125
-32528.7935289 263.837890625
-32650.8527917 250.108886719
-32772.9120544 234.590820312
-32894.9713172 217.983398438
-33017.03058 201.115722656
-33139.0898428 184.877929688
-33261.1491055 170.140136719
-33383.2083683 157.676757812
-33505.2676311 148.1015625
-33627.3268939 141.8125
-33749.3861566 138.959472656
-33871.4454194 139.432617188
-33993.5046822 142.87109375
-34115.5639449 148.696777344
-34237.6232077 156.158203125
-34359.6824705 164.39453125
-34481.7417333 172.498535156
-34603.800996 179.591796875
-34725.8602588 184.884277344
-34847.9195216 187.737304688
-34969.9787844 187.705566406
-35092.0380471 184.567871094
-35214.0973099 178.34765625
-35336.1565727 169.304199219
-35458.2158354 157.922851562
-35580.2750982 144.877441406
-35702.334361 130.9921875
-35824.3936238 117.185546875
-35946.4528865 104.409179688
-36068.5121493 93.5883789062
-36190.5714121 85.5537109375
-36312.6306749 80.982421875
-36434.6899376 80.345703125
-36556.7492004 83.86328125
-36678.8084632 91.4760742188
-36800.8677259 102.833007812
-36922.9269887 117.295410156
-37044.9862515 133.964355469
-37167.0455143 151.7265625
-37289.104777 169.317871094
-37411.1640398 185.40234375
-37533.2233026 198.666015625
-37655.2825653 207.909179688
-37777.3418281 212.139160156
-37899.4010909 210.654785156
-38021.4603537 203.112304688
-38143.5196164 189.56640625
-38265.5788792 170.482910156
-38387.638142 146.717773438
-38509.6974048 119.466308594
-38631.7566675 90.1782226562
-38753.8159303 60.4526367188
-38875.8751931 31.912109375
-38997.9344558 6.07568359375
-39119.9937186 -15.765625
-39242.0529814 -32.6611328125
-39364.1122442 -44.0737304688
-39486.1715069 -49.9262695312
-39608.2307697 -50.6044921875
-39730.2900325 -46.9174804688
-39852.3492953 -40.0112304688
-39974.408558 -31.2612304688
-40096.4678208 -22.125
-40218.5270836 -14.0009765625
-40340.5863463 -8.07470703125
-40462.6456091 -5.1962890625
-40584.7048719 -5.78271484375
-40706.7641347 -9.7666015625
-40828.8233974 -16.5903320312
-40950.8826602 -25.25390625
-41072.941923 -34.4106445312
-41195.0011858 -42.5004882812
-41317.0604485 -47.9111328125
-41439.1197113 -49.1518554688
-41561.1789741 -45.017578125
-41683.2382368 -34.736328125
-41805.2974996 -18.0727539062
-41927.3567624 4.619140625
-42049.4160252 32.3920898438
-42171.4752879 63.7709960938
-42293.5345507 96.8666992188
-42415.5938135 129.529785156
-42537.6530763 159.541992188
-42659.712339 184.814941406
-42781.7716018 203.575683594
-42903.8308646 214.536132812
-43025.8901273 217.0078125
-43147.9493901 210.969726562
-43270.0086529 197.069335938
-43392.0679157 176.564453125
-43514.1271784 151.202636719
-43636.1864412 123.063476562
-43758.245704 94.3637695312
-43880.3049668 67.2568359375
-44002.3642295 43.6459960938
-44124.4234923 25.0146484375
-44246.4827551 12.3129882812
-44368.5420178 5.89990234375
-44490.6012806 5.5341796875
-44612.6605434 10.4404296875
-44734.7198062 19.4194335938
-44856.7790689 30.9990234375
-44978.8383317 43.6069335938
-45100.8975945 55.7514648438
-45222.9568573 66.1821289062
-45345.01612 74.0151367188
-45467.0753828 78.8212890625
-45589.1346456 80.646484375
-45711.1939083 79.9873046875
-45833.2531711 77.7036132812
-45955.3124339 74.8950195312
-46077.3716967 72.75
-46199.4309594 72.3754882812
-46321.4902222 74.650390625
-46443.549485 80.091796875
-46565.6087478 88.7768554688
-46687.6680105 100.302734375
-46809.7272733 113.81640625
-46931.7865361 128.093261719
-47053.8457988 141.66015625
-47175.9050616 152.958984375
-47297.9643244 160.517578125
-47420.0235872 163.125976562
-47542.0828499 159.982421875
-47664.1421127 150.803222656
-47786.2013755 135.879882812
-47908.2606382 116.075683594
-48030.319901 92.7626953125
-48152.3791638 67.7006835938
-48274.4384266 42.8745117188
-48396.4976893 20.3051757812
-48518.5569521 1.853515625
-48640.6162149 -10.9672851562
-48762.6754777 -17.1430664062
-48884.7347404 -16.2622070312
-49006.7940032 -8.56201171875
-49128.853266 5.0908203125
-49250.9125287 23.2778320312
-49372.9717915 44.1694335938
-49495.0310543 65.6953125
-49617.0903171 85.7446289062
-49739.1495798 102.364746094
-49861.2088426 113.9453125
-49983.2681054 119.363769531
-50105.3273682 118.083496094
-50227.3866309 110.192382812
-50349.4458937 96.37890625
-50471.5051565 77.8500976562
-50593.5644192 56.2065429688
-50715.623682 33.27734375
-50837.6829448 10.9409179688
-50959.7422076 -9.0478515625
-51081.8014703 -25.2202148438
-51203.8607331 -36.5087890625
-51325.9199959 -42.3271484375
-51447.9792587 -42.591796875
-51570.0385214 -37.6943359375
-51692.0977842 -28.431640625
-51814.157047 -15.8930664062
-51936.2163097 -1.333984375
-52058.2755725 13.9619140625
-52180.3348353 28.8095703125
-52302.3940981 42.2260742188
-52424.4533608 53.5024414062
-52546.5126236 62.2338867188
-52668.5718864 68.3168945312
-52790.6311492 71.9008789062
-52912.6904119 73.3247070312
-53034.7496747 73.025390625
-53156.8089375 71.4487304688
-53278.8682002 68.9741210938
-53400.927463 65.849609375
-53522.9867258 62.1645507812
-53645.0459886 57.8520507812
-53767.1052513 52.720703125
-53889.1645141 46.5185546875
-54011.2237769 39.0092773438
-54133.2830397 30.056640625
-54255.3423024 19.705078125
-54377.4015652 8.23388671875
-54499.460828 -3.80859375
-54621.5200907 -15.6225585938
-54743.5793535 -26.1958007812
-54865.6386163 -34.3935546875
-54987.6978791 -39.0708007812
-55109.7571418 -39.205078125
-55231.8164046 -34.03125
-55353.8756674 -23.1630859375
-55475.9349302 -6.68603515625
-55597.9941929 14.7905273438
-55720.0534557 40.1323242188
-55842.1127185 67.7353515625
-55964.1719812 95.6318359375
-56086.231244 121.643554688
-56208.2905068 143.566894531
-56330.3497696 159.371582031
-56452.4090323 167.392578125
-56574.4682951 166.504394531
-56696.5275579 156.243652344
-56818.5868206 136.882324219
-56940.6460834 109.427734375
-57062.7053462 75.5600585938
-57184.764609 37.4995117188
-57306.8238717 -2.1689453125
-57428.8831345 -40.7231445312
-57550.9423973 -75.5297851562
-57673.0016601 -104.278808594
-57795.0609228 -125.181152344
-57917.1201856 -137.117675781
-58039.1794484 -139.734863281
-58161.2387111 -133.45703125
-58283.2979739 -119.436523438
-58405.3572367 -99.431640625
-58527.4164995 -75.6323242188
-58649.4757622 -50.44921875
-58771.535025 -26.2885742188
-58893.5942878 -5.3310546875
-59015.6535506 10.6547851562
-59137.7128133 20.4609375
-59259.7720761 23.5185546875
-59381.8313389 19.9174804688
-59503.8906016 10.3559570312
-59625.9498644 -3.96630859375
-59748.0091272 -21.5043945312
-59870.06839 -40.5463867188
-59992.1276527 -59.40625
-60114.1869155 -76.59765625
-60236.2461783 -90.9799804688
-60358.3054411 -101.854980469
-60480.3647038 -109.01171875
-60602.4239666 -112.706542969
-60724.4832294 -113.592773438
-60846.5424921 -112.603515625
-60968.6017549 -110.80078125
-61090.6610177 -109.217773438
-61212.7202805 -108.703125
-61334.7795432 -109.791015625
-61456.838806 -112.611816406
-61578.8980688 -116.857421875
-61700.9573316 -121.797363281
-61823.0165943 -126.35546875
-61945.0758571 -129.229980469
-62067.1351199 -129.049316406
-62189.1943826 -124.544433594
-62311.2536454 -114.722167969
-62433.3129082 -99.01171875
-62555.372171 -77.3779296875
-62677.4314337 -50.3784179688
-62799.4906965 -19.1645507812
-62921.5499593 14.5805664062
-63043.6092221 48.7651367188
-63165.6684848 81.0502929688
-63287.7277476 109.048339844
-63409.7870104 130.531738281
-63531.8462731 143.635742188
-63653.9055359 147.029785156
-63775.9647987 140.046875
-63898.0240615 122.759765625
-64020.0833242 95.9887695312
-64142.142587 61.2495117188
-64264.2018498 20.6376953125
-64386.2611126 -23.3276367188
-64508.3203753 -67.900390625
-64630.3796381 -110.3125
-64752.4389009 -147.979980469
-64874.4981636 -178.683105469
-64996.5574264 -200.715820312
-65118.6166892 -212.982421875
-65240.675952 -215.042480469
-65362.7352147 -207.103515625
-65484.7944775 -189.962890625
-65606.8537403 -164.909667969
-65728.9130031 -133.591796875
-65850.9722658 -97.8793945312
-65973.0315286 -59.7153320312
-66095.0907914 -20.9853515625
-66217.1500541 16.59375
-66339.2093169 51.5561523438
-66461.2685797 82.7353515625
-66583.3278425 109.282226562
-66705.3871052 130.654296875
-66827.446368 146.586425781
-66949.5056308 157.043945312
-67071.5648935 162.178222656
-67193.6241563 162.277832031
-67315.6834191 157.733886719
-67437.7426819 149.020019531
-67559.8019446 136.677246094
-67681.8612074 121.320800781
-67803.9204702 103.645019531
-67925.979733 84.4379882812
-68048.0389957 64.5791015625
-68170.0982585 45.0415039062
-68292.1575213 26.8618164062
-68414.216784 11.1049804688
-68536.2760468 -1.1953125
-68658.3353096 -9.1103515625
-68780.3945724 -11.8930664062
-68902.4538351 -9.06005859375
-69024.5130979 -0.458984375
-69146.5723607 13.6752929688
-69268.6316235 32.705078125
-69390.6908862 55.5922851562
-69512.750149 80.94921875
-69634.8094118 107.118652344
-69756.8686745 132.287597656
-69878.9279373 154.621582031
-70000.9872001 172.413574219
-70123.0464629 184.222167969
-70245.1057256 189.0078125
-70367.1649884 186.227050781
-70489.2242512 175.892089844
-70611.283514 158.585449219
-70733.3427767 135.421386719
-70855.4020395 107.958496094
-70977.4613023 78.0727539062
-71099.520565 47.7983398438
-71221.5798278 19.150390625
-71343.6390906 -6.0478515625
-71465.6983534 -26.3325195312
-71587.7576161 -40.7197265625
-71709.8168789 -48.7983398438
-71831.8761417 -50.7587890625
-71953.9354045 -47.37109375
-72075.9946672 -39.9052734375
-72198.05393 -30.005859375
-72320.1131928 -19.5302734375
-72442.1724555 -10.36328125
-72564.2317183 -4.23291015625
-72686.2909811 -2.53515625
-72808.3502439 -6.19140625
-72930.4095066 -15.5512695312
-73052.4687694 -30.34765625
-73174.5280322 -49.7094726562
-73296.587295 -72.2373046875
-73418.6465577 -96.1201171875
-73540.7058205 -119.3046875
-73662.7650833 -139.677246094
-73784.824346 -155.262695312
-73906.8836088 -164.411132812
-74028.9428716 -165.952148438
-74151.0021344 -159.313476562
-74273.0613971 -144.587402344
-74395.1206599 -122.530273438
-74517.1799227 -94.517578125
-74639.2391855 -62.427734375
-74761.2984482 -28.4970703125
-74883.357711 4.869140625
-75005.4169738 35.2944335938
-75127.4762365 60.6259765625
-75249.5354993 79.1166992188
-75371.5947621 89.5678710938
-75493.6540249 91.4287109375
-75615.7132876 84.8374023438
-75737.7725504 70.6137695312
-75859.8318132 50.1870117188
-75981.8910759 25.478515625
-76103.9503387 -1.25341796875
-76226.0096015 -27.5986328125
-76348.0688643 -51.1884765625
-76470.128127 -69.8813476562
-76592.1873898 -81.93359375
-76714.2466526 -86.1352539062
-76836.3059154 -81.8999023438
-76958.3651781 -69.306640625
-77080.4244409 -49.0932617188
-77202.4837037 -22.5927734375
-77324.5429664 8.36962890625
-77446.6022292 41.6206054688
-77568.661492 74.7983398438
-77690.7207548 105.532226562
-77812.7800175 131.616210938
-77934.8392803 151.1640625
-78056.8985431 162.745117188
-78178.9578059 165.475097656
-78301.0170686 159.07421875
-78423.0763314 143.868652344
-78545.1355942 120.762695312
-78667.1948569 91.1572265625
-78789.2541197 56.8393554688
-78911.3133825 19.8505859375
-79033.3726453 -17.6611328125
-79155.431908 -53.5952148438
-79277.4911708 -86.0356445312
-79399.5504336 -113.378417969
-79521.6096964 -134.419433594
-79643.6689591 -148.42578125
-79765.7282219 -155.150878906
-79887.7874847 -154.827636719
-80009.8467474 -148.118652344
-80131.9060102 -136.040039062
-80253.965273 -119.861328125
-80376.0245358 -100.99609375
-80498.0837985 -80.8813476562
-80620.1430613 -60.87109375
-80742.2023241 -42.1396484375
-80864.2615869 -25.6108398438
-80986.3208496 -11.904296875
-81108.3801124 -1.3271484375
-81230.4393752 6.12109375
-81352.4986379 10.7109375
-81474.5579007 12.9208984375
-81596.6171635 13.3701171875
-81718.6764263 12.7387695312
-81840.735689 11.6928710938
-81962.7949518 10.8212890625
-82084.8542146 10.5874023438
-82206.9134774 11.3002929688
-82328.9727401 13.1103515625
-82451.0320029 16.0278320312
-82573.0912657 19.9541015625
-82695.1505284 24.7329101562
-82817.2097912 30.1997070312
-82939.269054 36.2348632812
-83061.3283168 42.8046875
-83183.3875795 49.9848632812
-83305.4468423 57.9614257812
-83427.5061051 67.0151367188
-83549.5653679 77.4750976562
-83671.6246306 89.6552734375
-83793.6838934 103.78515625
-83915.7431562 119.931152344
-84037.8024189 137.924804688
-84159.8616817 157.309082031
-84281.9209445 177.313476562
-84403.9802073 196.854980469
-84526.03947 214.588378906
-84648.0987328 228.977050781
-84770.1579956 238.415527344
-84892.2172583 241.365722656
-85014.2765211 236.509277344
-85136.3357839 222.90625
-85258.3950467 200.131835938
-85380.4543094 168.384765625
-85502.5135722 128.5546875
-85624.572835 82.23046875
-85746.6320978 31.6513671875
-85868.6913605 -20.404296875
-85990.7506233 -70.7900390625
-86112.8098861 -116.196289062
-86234.8691488 -153.396972656
-86356.9284116 -179.505859375
-86478.9876744 -192.214355469
-86601.0469372 -190.004882812
-86723.1061999 -172.309570312
-86845.1654627 -139.599609375
-86967.2247255 -93.400390625
-87089.2839883 -36.2182617188
-87211.343251 28.6044921875
-87333.4025138 97.1166992188
-87455.4617766 165.025390625
-87577.5210393 228.005859375
-87699.5803021 282.015625
-87821.6395649 323.58984375
-87943.6988277 350.09765625
-88065.7580904 359.929199219
-88187.8173532 352.614746094
-88309.876616 328.843261719
-88431.9358788 290.400390625
-88553.9951415 240.016113281
-88676.0544043 181.145507812
-88798.1136671 117.698730469
-88920.1729298 53.7416992188
-89042.2321926 -6.80810546875
-89164.2914554 -60.46484375
-89286.3507182 -104.403808594
-89408.4099809 -136.640136719
-89530.4692437 -156.125488281
-89652.5285065 -162.770507812
-89774.5877693 -157.381835938
-89896.647032 -141.538574219
-90018.7062948 -117.411132812
-90140.7655576 -87.5400390625
-90262.8248203 -54.6127929688
-90384.8840831 -21.2319335938
-90506.9433459 10.2758789062
-90629.0026087 38.0244140625
-90751.0618714 60.662109375
-90873.1211342 77.421875
-90995.180397 88.10546875
-91117.2396598 93.0249023438
-91239.2989225 92.8920898438
-91361.3581853 88.6928710938
-91483.4174481 81.546875
-91605.4767108 72.5688476562
-91727.5359736 62.7578125
-91849.5952364 52.90625
-91971.6544992 43.5532226562
-92093.7137619 34.9697265625
-92215.7730247 27.1870117188
-92337.8322875 20.0419921875
-92459.8915503 13.2587890625
-92581.950813 6.52294921875
-92704.0100758 -0.43896484375
-92826.0693386 -7.79541015625
-92948.1286013 -15.572265625
-93070.1878641 -23.63671875
-93192.2471269 -31.7133789062
-93314.3063897 -39.4243164062
-93436.3656524 -46.3520507812
-93558.4249152 -52.111328125
-93680.484178 -56.4204101562
-93802.5434408 -59.1655273438
-93924.6027035 -60.4467773438
-94046.6619663 -60.5932617188
-94168.7212291 -60.150390625
-94290.7804918 -59.8388671875
-94412.8397546 -60.478515625
-94534.8990174 -62.9018554688
-94656.9582802 -67.8471679688
-94779.0175429 -75.8598632812
-94901.0768057 -87.1987304688
-95023.1360685 -101.775878906
-95145.1953312 -119.117675781
-95267.254594 -138.373535156
-95389.3138568 -158.359863281
-95511.3731196 -177.641601562
-95633.4323823 -194.645996094
-95755.4916451 -207.798339844
-95877.5509079 -215.663085938
-95999.6101707 -217.08203125
-96121.6694334 -211.295410156
-96243.7286962 -198.026367188
-96365.787959 -177.533203125
-96487.8472217 -150.604492188
-96609.9064845 -118.521972656
-96731.9657473 -82.9643554688
-96854.0250101 -45.8842773438
-96976.0842728 -9.357421875
-97098.1435356 24.5844726562
-97220.2027984 54.1127929688
-97342.2620612 77.748046875
-97464.3213239 94.4741210938
-97586.3805867 103.81640625
-97708.4398495 105.870117188
-97830.4991122 101.280273438
-97952.558375 91.1801757812
-98074.6176378 77.0859375
-98196.6769006 60.7592773438
-98318.7361633 44.056640625
-98440.7954261 28.7709960938
-98562.8546889 16.4829101562
-98684.9139517 8.4306640625
-98806.9732144 5.4150390625
-98929.0324772 7.7412109375
-99051.09174 15.2001953125
-99173.1510027 27.1005859375
-99295.2102655 42.3291015625
-99417.2695283 59.447265625
-99539.3287911 76.8178710938
-99661.3880538 92.7319335938
-99783.4473166 105.548339844
-99905.5065794 113.817382812
-100027.565842 116.393554688
-100149.625105 112.514160156
-100271.684368 101.854492188
-100393.74363 84.5478515625
-100515.802893 61.1665039062
-100637.862156 32.6850585938
-100759.921419 0.400390625
-100881.980682 -34.150390625
-101004.039944 -69.302734375
-101126.099207 -103.370605469
-101248.15847 -134.751953125
-101370.217733 -162.038085938
-101492.276995 -184.086425781
-101614.336258 -200.096191406
-101736.395521 -209.645019531
-101858.454784 -212.709960938
-101980.514047 -209.655273438
-102102.573309 -201.203613281
-102224.632572 -188.377441406
-102346.691835 -172.426757812
-102468.751098 -154.740234375
-102590.81036 -136.745605469
-102712.869623 -119.814941406
-102834.928886 -105.164550781
-102956.988149 -93.7709960938
-103079.047411 -86.3041992188
-103201.106674 -83.0786132812
-103323.165937 -84.0327148438
-103445.2252 -88.7353515625
-103567.284463 -96.4228515625
-103689.343725 -106.059082031
-103811.402988 -116.421386719
-103933.462251 -126.205078125
-104055.521514 -134.133789062
-104177.580776 -139.0703125
-104299.640039 -140.127929688
-104421.699302 -136.749511719
-104543.758565 -128.776367188
-104665.817828 -116.473144531
-104787.87709 -100.522460938
-104909.936353 -81.98046875
-105031.995616 -62.2026367188
-105154.054879 -42.7309570312
-105276.114141 -25.1704101562
-105398.173404 -11.0493164062
-105520.232667 -1.67822265625
-105642.29193 1.96728515625
-105764.351192 -0.650390625
-105886.410455 -9.5693359375
-106008.469718 -24.3081054688
-106130.528981 -43.8852539062
-106252.588244 -66.888671875
-106374.647506 -91.5844726562
-106496.706769 -116.048828125
-106618.766032 -138.330078125
-106740.825295 -156.608886719
-106862.884557 -169.349121094
-106984.94382 -175.434570312
-107107.003083 -174.26171875
-107229.062346 -165.795410156
-107351.121609 -150.573242188
-107473.180871 -129.666015625
-107595.240134 -104.583984375
-107717.299397 -77.15625
-107839.35866 -49.3774414062
-107961.417922 -23.2465820312
-108083.477185 -0.6015625
-108205.536448 17.0170898438
-108327.595711 28.4907226562
-108449.654973 33.1918945312
-108571.714236 31.0209960938
-108693.773499 22.3911132812
-108815.832762 8.17041015625
-108937.892025 -10.4047851562
-109059.951287 -31.8564453125
-109182.01055 -54.5903320312
-109304.069813 -77.0336914062
-109426.129076 -97.7578125
-109548.188338 -115.579589844
-109670.247601 -129.6328125
-109792.306864 -139.403808594
-109914.366127 -144.737792969
-110036.42539 -145.8046875
-110158.484652 -143.044921875
-110280.543915 -137.095214844
-110402.603178 -128.703613281
-110524.662441 -118.652832031
-110646.721703 -107.681152344
-110768.780966 -96.4331054688
-110890.840229 -85.4262695312
-111012.899492 -75.0361328125
-111134.958754 -65.5083007812
-111257.018017 -56.98828125
-111379.07728 -49.55078125
-111501.136543 -43.248046875
-111623.195806 -38.1411132812
-111745.255068 -34.3256835938
-111867.314331 -31.9453125
-111989.373594 -31.181640625
-112111.432857 -32.234375
-112233.492119 -35.2807617188
-112355.551382 -40.4311523438
-112477.610645 -47.6850585938
-112599.669908 -56.888671875
-112721.729171 -67.7065429688
-112843.788433 -79.615234375
-112965.847696 -91.9194335938
-113087.906959 -103.789550781
-113209.966222 -114.319335938
-113332.025484 -122.606445312
-113454.084747 -127.834960938
-113576.14401 -129.357910156
-113698.203273 -126.776855469
-113820.262535 -119.991699219
-113942.321798 -109.231933594
-114064.381061 -95.0517578125
-114186.440324 -78.2954101562
-114308.499587 -60.0297851562
-114430.558849 -41.451171875
-114552.618112 -23.779296875
-114674.677375 -8.14208984375
-114796.736638 4.52734375
-114918.7959 13.5834960938
-115040.855163 18.7260742188
-115162.914426 20.0244140625
-115284.973689 17.904296875
-115407.032952 13.095703125
-115529.092214 6.5537109375
-115651.151477 -0.65625
-115773.21074 -7.474609375
-115895.270003 -12.966796875
-116017.329265 -16.427734375
-116139.388528 -17.462890625
-116261.447791 -16.02734375
-116383.507054 -12.435546875
-116505.566316 -7.31298828125
-116627.625579 -1.5263671875
-116749.684842 3.92333984375
-116871.744105 8.0263671875
-116993.803368 9.88916015625
-117115.86263 8.8505859375
-117237.921893 4.56982421875
-117359.981156 -2.91455078125
-117482.040419 -13.1821289062
-117604.099681 -25.4599609375
-117726.158944 -38.7065429688
-117848.218207 -51.7221679688
-117970.27747 -63.29296875
-118092.336732 -72.3310546875
-118214.395995 -78.0122070312
-118336.455258 -79.892578125
-118458.514521 -77.9755859375
-118580.573784 -72.740234375
-118702.633046 -65.107421875
-118824.692309 -56.361328125
-118946.751572 -48.0190429688
-119068.810835 -41.6694335938
-119190.870097 -38.7963867188
-119312.92936 -40.6025390625
-119434.988623 -47.8559570312
-119557.047886 -60.77734375
-119679.107149 -78.9775390625
-119801.166411 -101.458007812
-119923.225674 -126.686035156
-120045.284937 -152.709472656
-120167.3442 -177.342285156
-120289.403462 -198.365722656
-120411.462725 -213.750976562
-120533.521988 -221.866210938
-120655.581251 -221.653320312
-120777.640513 -212.748046875
-120899.699776 -195.540527344
-121021.759039 -171.15625
-121143.818302 -141.367675781
-121265.877565 -108.434082031
-121387.936827 -74.8969726562
-121509.99609 -43.3369140625
-121632.055353 -16.1274414062
-121754.114616 4.7958984375
-121876.173878 18.125
-121998.233141 23.3081054688
-122120.292404 20.6020507812
-122242.351667 11.0463867188
-122364.41093 -3.6396484375
-122486.470192 -21.2392578125
-122608.529455 -39.2573242188
-122730.588718 -55.1787109375
-122852.647981 -66.728515625
-122974.707243 -72.1069335938
-123096.766506 -70.1752929688
-123218.825769 -60.5791015625
-123340.885032 -43.7890625
-123462.944294 -21.0576171875
-123585.003557 5.70263671875
-123707.06282 34.115234375
-123829.122083 61.5751953125
-123951.181346 85.5146484375
-124073.240608 103.666015625
-124195.299871 114.295410156
-124317.359134 116.380371094
-124439.418397 109.719726562
-124561.477659 94.9594726562
-124683.536922 73.5288085938
-124805.596185 47.5073242188
-124927.655448 19.4165039062
-125049.714711 -8.0283203125
-125171.773973 -32.1840820312
-125293.833236 -50.7426757812
-125415.892499 -61.9506835938
-125537.951762 -64.7856445312
-125660.011024 -59.0419921875
-125782.070287 -45.3515625
-125904.12955 -25.10546875
-126026.188813 -0.3115234375
-126148.248075 26.6137695312
-126270.307338 53.0952148438
-126392.366601 76.6474609375
-126514.425864 95.1313476562
-126636.485127 106.955078125
-126758.544389 111.223144531
-126880.603652 107.816894531
-127002.662915 97.3828125
-127124.722178 81.2578125
-127246.78144 61.3095703125
-127368.840703 39.7387695312
-127490.899966 18.837890625
-127612.959229 0.751953125
-127735.018492 -12.7431640625
-127857.077754 -20.427734375
-127979.137017 -21.7563476562
-128101.19628 -16.9106445312
-128223.255543 -6.7744140625
-128345.314805 7.162109375
-128467.374068 22.9682617188
-128589.433331 38.4692382812
-128711.492594 51.4799804688
-128833.551856 60.0297851562
-128955.611119 62.5712890625
-129077.670382 58.1391601562
-129199.729645 46.4560546875
-129321.788908 27.9604492188
-129443.84817 3.77490234375
-129565.907433 -24.4047851562
-129687.966696 -54.4677734375
-129810.025959 -84.0913085938
-129932.085221 -110.955078125
-130054.144484 -132.965820312
-130176.203747 -148.441894531
-130298.26301 -156.271972656
-130420.322273 -156.003417969
-130542.381535 -147.877441406
-130664.440798 -132.791992188
-130786.500061 -112.209960938
-130908.559324 -88.0112304688
-131030.618586 -62.3125
-131152.677849 -37.2724609375
-131274.737112 -14.89453125
-131396.796375 3.14697265625
-131518.855637 15.6469726562
-131640.9149 21.9580078125
-131762.974163 22.0288085938
-131885.033426 16.3823242188
-132007.092689 6.04833984375
-132129.151951 -7.55322265625
-132251.211214 -22.7607421875
-132373.270477 -37.8247070312
-132495.32974 -51.0751953125
-132617.389002 -61.0688476562
-132739.448265 -66.7075195312
-132861.507528 -67.3251953125
-132983.566791 -62.728515625
-133105.626054 -53.197265625
-133227.685316 -39.4404296875
-133349.744579 -22.5200195312
-133471.803842 -3.74755859375
-133593.863105 15.4365234375
-133715.922367 33.5864257812
-133837.98163 49.3676757812
-133960.040893 61.662109375
-134082.100156 69.6469726562
-134204.159418 72.8442382812
-134326.218681 71.1474609375
-134448.277944 64.8100585938
-134570.337207 54.4130859375
-134692.39647 40.8090820312
-134814.455732 25.05078125
-134936.514995 8.302734375
-135058.574258 -8.23779296875
-135180.633521 -23.4311523438
-135302.692783 -36.2680664062
-135424.752046 -45.9345703125
-135546.811309 -51.861328125
-135668.870572 -53.7568359375
-135790.929835 -51.6171875
-135912.989097 -45.7231445312
-136035.04836 -36.619140625
-136157.107623 -25.0693359375
-136279.166886 -12.009765625
-136401.226148 1.52294921875
-136523.285411 14.4560546875
-136645.344674 25.7646484375
-136767.403937 34.5415039062
-136889.463199 40.0693359375
-137011.522462 41.8798828125
-137133.581725 39.8012695312
-137255.640988 33.9736328125
-137377.700251 24.8588867188
-137499.759513 13.2124023438
-137621.818776 0.03271484375
-137743.878039 -13.5087890625
-137865.937302 -26.1616210938
-137987.996564 -36.6987304688
-138110.055827 -44.0288085938
-138232.11509 -47.3017578125
-138354.174353 -45.9985351562
-138476.233616 -40.0024414062
-138598.292878 -29.6362304688
-138720.352141 -15.6625976562
-138842.411404 0.75439453125
-138964.470667 18.1264648438
-139086.529929 34.7529296875
-139208.589192 48.8608398438
-139330.648455 58.7563476562
-139452.707718 62.9853515625
-139574.76698 60.4736328125
-139696.826243 50.646484375
-139818.885506 33.5112304688
-139940.944769 9.68115234375
-140063.004032 -19.6357421875
-140185.063294 -52.7231445312
-140307.122557 -87.47265625
-140429.18182 -121.556152344
-140551.241083 -152.612304688
-140673.300345 -178.450683594
-140795.359608 -197.243164062
-140917.418871 -207.690429688
-141039.478134 -209.141601562
-141161.537397 -201.666503906
-141283.596659 -186.055664062
-141405.655922 -163.759277344
-141527.715185 -136.767089844
-141649.774448 -107.431152344
-141771.83371 -78.2626953125
-141893.892973 -51.7016601562
-142015.952236 -29.9018554688
-142138.011499 -14.5327148438
-142260.070761 -6.626953125
-142382.130024 -6.49267578125
-142504.189287 -13.6860351562
-142626.24855 -27.0576171875
-142748.307813 -44.8666992188
-142870.367075 -64.94921875
-142992.426338 -84.9267578125
-143114.485601 -102.434570312
-143236.544864 -115.3515625
-143358.604126 -121.997558594
-143480.663389 -121.297363281
-143602.722652 -112.876464844
-143724.781915 -97.099609375
-143846.841178 -75.0234375
-143968.90044 -48.2978515625
-144090.959703 -19.0014648438
-144213.018966 10.55859375
-144335.078229 38.0688476562
-144457.137491 61.421875
-144579.196754 78.9155273438
-144701.256017 89.3989257812
-144823.31528 92.3676757812
-144945.374542 87.9926757812
-145067.433805 77.0786132812
-145189.493068 60.9638671875
-145311.552331 41.3696289062
-145433.611594 20.2119140625
-145555.670856 -0.5927734375
-145677.730119 -19.3276367188
-145799.789382 -34.6323242188
-145921.848645 -45.630859375
-146043.907907 -51.9975585938
-146165.96717 -53.958984375
-146288.026433 -52.2412109375
-146410.085696 -47.9575195312
-146532.144959 -42.4614257812
-146654.204221 -37.1684570312
-146776.263484 -33.380859375
-146898.322747 -32.1259765625
-147020.38201 -34.0239257812
-147142.441272 -39.2084960938
-147264.500535 -47.3051757812
-147386.559798 -57.4619140625
-147508.619061 -68.447265625
-147630.678323 -78.7827148438
-147752.737586 -86.9155273438
-147874.796849 -91.3994140625
-147996.856112 -91.0698242188
-148118.915375 -85.1958007812
-148240.974637 -73.5849609375
-148363.0339 -56.6323242188
-148485.093163 -35.3168945312
-148607.152426 -11.125
-148729.211688 14.0727539062
-148851.270951 38.1943359375
-148973.330214 59.138671875
-149095.389477 74.9892578125
-149217.44874 84.2041015625
-149339.508002 85.7719726562
-149461.567265 79.3168945312
-149583.626528 65.15234375
-149705.685791 44.2568359375
-149827.745053 18.2016601562
-149949.804316 -10.9921875
-150071.863579 -41.0278320312
-150193.922842 -69.5385742188
-150315.982104 -94.2973632812
-150438.041367 -113.412109375
-150560.10063 -125.491210938
-150682.159893 -129.754394531
-150804.219156 -126.096191406
-150926.278418 -115.076660156
-151048.337681 -97.8608398438
-151170.396944 -76.0981445312
-151292.456207 -51.7651367188
-151414.515469 -26.9848632812
-151536.574732 -3.8330078125
-151658.633995 15.8330078125
-151780.693258 30.5307617188
-151902.752521 39.2578125
-152024.811783 41.5546875
-152146.871046 37.51171875
-152268.930309 27.7250976562
-152390.989572 13.2143554688
-152513.048834 -4.701171875
-152635.108097 -24.5366210938
-152757.16736 -44.7856445312
-152879.226623 -64.0537109375
-153001.285885 -81.1669921875
-153123.345148 -95.2524414062
-153245.404411 -105.777832031
-153367.463674 -112.553710938
-153489.522937 -115.706054688
-153611.582199 -115.606933594
-153733.641462 -112.801757812
-153855.700725 -107.919921875
-153977.759988 -101.588378906
-154099.81925 -94.3637695312
-154221.878513 -86.6806640625
-154343.937776 -78.8276367188
-154465.997039 -70.953125
-154588.056302 -63.0927734375
-154710.115564 -55.21484375
-154832.174827 -47.2807617188
-154954.23409 -39.3051757812
-155076.293353 -31.4067382812
-155198.352615 -23.8427734375
-155320.411878 -17.0234375
-155442.471141 -11.4951171875
-155564.530404 -7.89990234375
-155686.589666 -6.9091796875
-155808.648929 -9.1435546875
-155930.708192 -15.0844726562
-156052.767455 -24.984375
-156174.826718 -38.796875
-156296.88598 -56.1284179688
-156418.945243 -76.2236328125
-156541.004506 -97.9819335938
-156663.063769 -120.017578125
-156785.123031 -140.75390625
-156907.182294 -158.541992188
-157029.241557 -171.798339844
-157151.30082 -179.147949219
-157273.360083 -179.559570312
-157395.419345 -172.455078125
-157517.478608 -157.791015625
-157639.537871 -136.090332031
-157761.597134 -108.432617188
-157883.656396 -76.3911132812
-158005.715659 -41.927734375
-158127.774922 -7.25
-158249.834185 25.357421875
-158371.893447 53.7109375
-158493.95271 75.8999023438
-158616.011973 90.4379882812
-158738.071236 96.3862304688
-158860.130499 93.4233398438
-158982.189761 81.8666992188
-159104.249024 62.6474609375
-159226.308287 37.22265625
-159348.36755 7.45166015625
-159470.426812 -24.5590820312
-159592.486075 -56.63671875
-159714.545338 -86.7143554688
-159836.604601 -112.997558594
-159958.663864 -134.103515625
-160080.723126 -149.155761719
-160202.782389 -157.831542969
-160324.841652 -160.363769531
-160446.900915 -157.485839844
-160568.960177 -150.336914062
-160691.01944 -140.328125
-160813.078703 -128.990722656
-160935.137966 -117.814941406
-161057.197228 -108.098144531
-161179.256491 -100.813964844
-161301.315754 -96.5190429688
-161423.375017 -95.2978515625
-161545.43428 -96.7626953125
-161667.493542 -100.094238281
-161789.552805 -104.134277344
-161911.612068 -107.504394531
-162033.671331 -108.758300781
-162155.730593 -106.534667969
-162277.789856 -99.7124023438
-162399.849119 -87.5380859375
-162521.908382 -69.7314453125
-162643.967645 -46.5346679688
-162766.026907 -18.728515625
-162888.08617 12.4140625
-163010.145433 45.216796875
-163132.204696 77.7260742188
-163254.263958 107.869140625
-163376.323221 133.62890625
-163498.382484 153.215332031
-163620.441747 165.2265625
-163742.501009 168.774414062
-163864.560272 163.575195312
-163986.619535 149.986328125
-164108.678798 128.993164062
-164230.738061 102.137207031
-164352.797323 71.4033203125
-164474.856586 39.0620117188
-164596.915849 7.48974609375
-164718.975112 -21.0258789062
-164841.034374 -44.4702148438
-164963.093637 -61.2709960938
-165085.1529 -70.4252929688
-165207.212163 -71.587890625
-165329.271425 -65.0966796875
-165451.330688 -51.9477539062
-165573.389951 -33.7138671875
-165695.449214 -12.4106445312
-165817.508477 9.67138671875
-165939.567739 30.1611328125
-166061.627002 46.8056640625
-166183.686265 57.6635742188
-166305.745528 61.2734375
-166427.80479 56.7778320312
-166549.864053 44.005859375
-166671.923316 23.4892578125
-166793.982579 -3.5703125
-166916.041842 -35.3994140625
-167038.101104 -69.7846679688
-167160.160367 -104.255371094
-167282.21963 -136.277832031
-167404.278893 -163.456542969
-167526.338155 -183.72265625
-167648.397418 -195.497558594
-167770.456681 -197.811523438
-167892.515944 -190.375488281
-168014.575206 -173.597167969
-168136.634469 -148.534667969
-168258.693732 -116.813964844
-168380.752995 -80.4829101562
-168502.812258 -41.8525390625
-168624.87152 -3.3125
-168746.930783 32.8505859375
-168868.990046 64.626953125
-168991.049309 90.4150390625
-169113.108571 109.130371094
-169235.167834 120.258300781
-169357.227097 123.860351562
-169479.28636 120.536621094
-169601.345623 111.337402344
-169723.404885 97.65625
-169845.464148 81.0859375
-169967.523411 63.2802734375
-170089.582674 45.8095703125
-170211.641936 30.041015625
-170333.701199 17.0405273438
-170455.760462 7.5107421875
-170577.819725 1.76416015625
-170699.878987 -0.26318359375
-170821.93825 1.02587890625
-170943.997513 4.96875
-171066.056776 10.7236328125
-171188.116039 17.3671875
-171310.175301 23.990234375
-171432.234564 29.7778320312
-171554.293827 34.0756835938
-171676.35309 36.4267578125
-171798.412352 36.5922851562
-171920.471615 34.541015625
-172042.530878 30.4194335938
-172164.590141 24.5068359375
-172286.649404 17.166015625
-172408.708666 8.78662109375
-172530.767929 -0.26025390625
-172652.827192 -9.66015625
-172774.886455 -19.1708984375
-172896.945717 -28.6303710938
-173019.00498 -37.939453125
-173141.064243 -47.0356445312
-173263.123506 -55.8579101562
-173385.182768 -64.3100585938
-173507.242031 -72.2265625
-173629.301294 -79.3442382812
-173751.360557 -85.3032226562
-173873.41982 -89.6469726562
-173995.479082 -91.8549804688
-174117.538345 -91.3852539062
-174239.597608 -87.7329101562
-174361.656871 -80.4936523438
-174483.716133 -69.4267578125
-174605.775396 -54.5112304688
-174727.834659 -35.9838867188
-174849.893922 -14.3588867188
-174971.953185 9.580078125
-175094.012447 34.8178710938
-175216.07171 60.1645507812
-175338.130973 84.3427734375
-175460.190236 106.08203125
-175582.249498 124.226074219
-175704.308761 137.833007812
-175826.368024 146.264648438
-175948.427287 149.251953125
-176070.486549 146.932617188
-176192.545812 139.85546875
-176314.605075 128.948242188
-176436.664338 115.453125
-176558.723601 100.827636719
-176680.782863 86.6362304688
-176802.842126 74.416015625
-176924.901389 65.55078125
-177046.960652 61.1547851562
-177169.019914 61.974609375
-177291.079177 68.3168945312
-177413.13844 80.021484375
-177535.197703 96.4609375
-177657.256966 116.583984375
-177779.316228 138.993652344
-177901.375491 162.045410156
-178023.434754 183.972167969
-178145.494017 203.014160156
-178267.553279 217.549316406
-178389.612542 226.205078125
-178511.671805 227.959472656
-178633.731068 222.208496094
-178755.79033 208.807617188
-178877.849593 188.069824219
-178999.908856 160.747070312
-179121.968119 127.974121094
-179244.027382 91.1879882812
-179366.086644 52.041015625
-179488.145907 12.2963867188
-179610.20517 -26.2700195312
-179732.264433 -61.9721679688
-179854.323695 -93.2919921875
-179976.382958 -118.954589844
-180098.442221 -137.975585938
-180220.501484 -149.700683594
-180342.560747 -153.812011719
-180464.620009 -150.333007812
-180586.679272 -139.609375
-180708.738535 -122.274414062
-180830.797798 -99.216796875
-180952.85706 -71.52734375
-181074.916323 -40.4487304688
-181196.975586 -7.32373046875
-181319.034849 26.4653320312
-181441.094111 59.5556640625
-181563.153374 90.6538085938
-181685.212637 118.591796875
-181807.2719 142.373535156
-181929.331163 161.216796875
-182051.390425 174.583496094
-182173.449688 182.201660156
-182295.508951 184.0703125
-182417.568214 180.455566406
-182539.627476 171.864257812
-182661.686739 159.008300781
-182783.746002 142.755371094
-182905.805265 124.065429688
-183027.864528 103.928222656
-183149.92379 83.2905273438
-183271.983053 62.998046875
-183394.042316 43.7392578125
-183516.101579 26.0073242188
-183638.160841 10.0805664062
-183760.220104 -3.97412109375
-183882.279367 -16.2841796875
-184004.33863 -27.1254882812
-184126.397892 -36.8671875
-184248.457155 -45.9028320312
-184370.516418 -54.5869140625
-184492.575681 -63.1655273438
-184614.634944 -71.7241210938
-184736.694206 -80.1591796875
-184858.753469 -88.1640625
-184980.812732 -95.24609375
-185102.871995 -100.769042969
-185224.931257 -104.015136719
-185346.99052 -104.26953125
-185469.049783 -100.901855469
-185591.109046 -93.4624023438
-185713.168309 -81.75390625
-185835.227571 -65.8930664062
-185957.286834 -46.337890625
-186079.346097 -23.888671875
-186201.40536 0.34912109375
-186323.464622 25.0375976562
-186445.523885 48.69921875
-186567.583148 69.8359375
-186689.642411 87.0581054688
-186811.701673 99.2036132812
-186933.760936 105.448242188
-187055.820199 105.385742188
-187177.879462 99.0756835938
-187299.938725 87.0454101562
-187421.997987 70.2524414062
-187544.05725 50.0024414062
-187666.116513 27.8369140625
-187788.175776 5.392578125
-187910.235038 -15.748046875
-188032.294301 -34.2026367188
-188154.353564 -48.919921875
-188276.412827 -59.2768554688
-188398.47209 -65.1342773438
-188520.531352 -66.8505859375
-188642.590615 -65.23828125
-188764.649878 -61.4809570312
-188886.709141 -57.0087890625
-189008.768403 -53.3442382812
-189130.827666 -51.943359375
-189252.886929 -54.0341796875
-189374.946192 -60.474609375
-189497.005454 -71.6533203125
-189619.064717 -87.423828125
-189741.12398 -107.099609375
-189863.183243 -129.498535156
-189985.242506 -153.039550781
-190107.301768 -175.879882812
-190229.361031 -196.079589844
-190351.420294 -211.785644531
-190473.479557 -221.403320312
-190595.538819 -223.75390625
-190717.598082 -218.193359375
-190839.657345 -204.684082031
-190961.716608 -183.813476562
-191083.775871 -156.752441406
-191205.835133 -125.168457031
-191327.894396 -91.0834960938
-191449.953659 -56.7114257812
-191572.012922 -24.2705078125
-191694.072184 4.19580078125
-191816.131447 26.98828125
-191938.19071 42.8823242188
-192060.249973 51.2163085938
-192182.309235 51.9287109375
-192304.368498 45.5458984375
-192426.427761 33.1123046875
-192548.487024 16.0844726562
-192670.546287 -3.810546875
-192792.605549 -24.7329101562
-192914.664812 -44.88671875
-193036.724075 -62.669921875
-193158.783338 -76.79296875
-193280.8426 -86.3657226562
-193402.901863 -90.9399414062
-193524.961126 -90.5107421875
-193647.020389 -85.478515625
-193769.079652 -76.5712890625
-193891.138914 -64.7509765625
-194013.198177 -51.1015625
-194135.25744 -36.7182617188
-194257.316703 -22.609375
-194379.375965 -9.615234375
-194501.435228 1.6416015625
-194623.494491 10.7827148438
-194745.553754 17.6591796875
-194867.613016 22.3232421875
-194989.672279 24.9716796875
-195111.731542 25.8828125
-195233.790805 25.3505859375
-195355.850068 23.6279296875
-195477.90933 20.8818359375
-195599.968593 17.1708984375
-195722.027856 12.4516601562
-195844.087119 6.591796875
-195966.146381 -0.57568359375
-196088.205644 -9.2080078125
-196210.264907 -19.38671875
-196332.32417 -31.0649414062
-196454.383433 -44.025390625
-196576.442695 -57.85546875
-196698.501958 -71.9482421875
-196820.561221 -85.5302734375
-196942.620484 -97.71484375
-197064.679746 -107.57421875
-197186.739009 -114.223632812
-197308.798272 -116.918457031
-197430.857535 -115.135253906
-197552.916797 -108.646972656
-197674.97606 -97.5688476562
-197797.035323 -82.37890625
-197919.094586 -63.8989257812
-198041.153849 -43.2504882812
-198163.213111 -21.7739257812
-198285.272374 -0.92578125
-198407.331637 17.8369140625
-198529.3909 33.1767578125
-198651.450162 43.9907226562
-198773.509425 49.4990234375
-198895.568688 49.318359375
-199017.627951 43.4916992188
-199139.687214 32.4833984375
-199261.746476 17.1401367188
-199383.805739 -1.3828125
-199505.865002 -21.7236328125
-199627.924265 -42.4252929688
-199749.983527 -62.0625
-199872.04279 -79.3520507812
-199994.102053 -93.2553710938
-200116.161316 -103.049804688
-200238.220578 -108.376464844
-200360.279841 -109.243164062
-200482.339104 -106.00390625
-200604.398367 -99.3041992188
-200726.45763 -89.9985351562
-200848.516892 -79.0595703125
-200970.576155 -67.4790039062
-201092.635418 -56.171875
-201214.694681 -45.8930664062
-201336.753943 -37.1772460938
-201458.813206 -30.3061523438
-201580.872469 -25.2973632812
-201702.931732 -21.923828125
-201824.990995 -19.7578125
-201947.050257 -18.2348632812
-202069.10952 -16.720703125
-202191.168783 -14.5908203125
-202313.228046 -11.3022460938
-202435.287308 -6.44970703125
-202557.346571 0.1904296875
-202679.405834 8.63916015625
-202801.465097 18.7119140625
-202923.524359 30.0419921875
-203045.583622 42.1147460938
-203167.642885 54.3193359375
-203289.702148 66.0048828125
-203411.761411 76.5380859375
-203533.820673 85.3564453125
-203655.879936 92.0141601562
-203777.939199 96.2080078125
-203899.998462 97.798828125
-204022.057724 96.8090820312
-204144.116987 93.4140625
-204266.17625 87.9155273438
-204388.235513 80.7138671875
-204510.294776 72.271484375
-204632.354038 63.0805664062
-204754.413301 53.6313476562
-204876.472564 44.3881835938
-204998.531827 35.7670898438
-205120.591089 28.1303710938
-205242.650352 21.775390625
-205364.709615 16.9379882812
-205486.768878 13.7924804688
-205608.82814 12.4560546875
-205730.887403 12.9897460938
-205852.946666 15.3974609375
-205975.005929 19.623046875
-206097.065192 25.5444335938
-206219.124454 32.9692382812
-206341.183717 41.6220703125
-206463.24298 51.1489257812
-206585.302243 61.1123046875
-206707.361505 71.0024414062
-206829.420768 80.2504882812
-206951.480031 88.25390625
-207073.539294 94.4072265625
-207195.598557 98.1352539062
-207317.657819 98.9340820312
-207439.717082 96.41015625
-207561.776345 90.30859375
-207683.835608 80.544921875
-207805.89487 67.2153320312
-207927.954133 50.6030273438
-208050.013396 31.1625976562
-208172.072659 9.50048828125
-208294.131921 -13.6635742188
-208416.191184 -37.541015625
-208538.250447 -61.3178710938
-208660.30971 -84.205078125
-208782.368973 -105.482421875
-208904.428235 -124.529785156
-209026.487498 -140.856445312
-209148.546761 -154.108886719
-209270.606024 -164.068847656
-209392.665286 -170.639648438
-209514.724549 -173.827148438
-209636.783812 -173.704589844
-209758.843075 -170.39453125
-209880.902338 -164.029785156
-210002.9616 -154.745605469
-210125.020863 -142.665527344
-210247.080126 -127.903808594
-210369.139389 -110.581054688
-210491.198651 -90.8491210938
-210613.257914 -68.916015625
-210735.317177 -45.0854492188
-210857.37644 -19.7797851562
-210979.435702 6.435546875
-211101.494965 32.845703125
-211223.554228 58.5986328125
-211345.613491 82.7270507812
-211467.672754 104.202148438
-211589.732016 121.994628906
-211711.791279 135.153320312
-211833.850542 142.881835938
-211955.909805 144.626953125
-212077.969067 140.145019531
-212200.02833 129.5546875
-212322.087593 113.369628906
-212444.146856 92.494140625
-212566.206118 68.1909179688
-212688.265381 42.0146484375
-212810.324644 15.7163085938
-212932.383907 -8.87548828125
-213054.44317 -29.9887695312
-213176.502432 -46.0458984375
-213298.561695 -55.791015625
-213420.620958 -58.408203125
-213542.680221 -53.5971679688
-213664.739483 -41.6206054688
-213786.798746 -23.3071289062
-213908.858009 -0.0029296875
-214030.917272 26.5131835938
-214152.976535 54.1577148438
-214275.035797 80.6977539062
-214397.09506 103.922363281
-214519.154323 121.824707031
-214641.213586 132.760742188
-214763.272848 135.598632812
-214885.332111 129.81640625
-215007.391374 115.564453125
-215129.450637 93.66796875
-215251.509899 65.5805664062
-215373.569162 33.2783203125
-215495.628425 -0.87939453125
-215617.687688 -34.3413085938
-215739.746951 -64.5517578125
-215861.806213 -89.1640625
-215983.865476 -106.233398438
-216105.924739 -114.375976562
-216227.984002 -112.899902344
-216350.043264 -101.869628906
-216472.102527 -82.1215820312
-216594.16179 -55.2153320312
-216716.221053 -23.3193359375
-216838.280316 10.9384765625
-216960.339578 44.6767578125
-217082.398841 74.9770507812
-217204.458104 99.115234375
-217326.517367 114.778808594
-217448.576629 120.254394531
-217570.635892 114.572265625
-217692.695155 97.6000976562
-217814.754418 70.0625
-217936.81368 33.5053710938
-218058.872943 -9.81201171875
-218180.932206 -57.0795898438
-218302.991469 -105.138183594
-218425.050732 -150.719238281
-218547.109994 -190.685546875
-218669.169257 -222.2734375
-218791.22852 -243.300292969
-218913.287783 -252.331054688
-219035.347045 -248.791015625
-219157.406308 -233.006347656
-219279.465571 -206.183105469
-219401.524834 -170.309082031
-219523.584097 -128.008300781
-219645.643359 -82.33203125
-219767.702622 -36.5317382812
-219889.761885 6.193359375
-220011.821148 42.9379882812
-220133.88041 71.3037109375
-220255.939673 89.5766601562
-220377.998936 96.8461914062
-220500.058199 93.0595703125
-220622.117461 79.0048828125
-220744.176724 56.232421875
-220866.235987 26.9145507812
-220988.29525 -6.34423828125
-221110.354513 -40.7255859375
-221232.413775 -73.4252929688
-221354.473038 -101.881835938
-221476.532301 -123.969726562
-221598.591564 -138.161132812
-221720.650826 -143.623046875
-221842.710089 -140.26171875
-221964.769352 -128.697753906
-222086.828615 -110.181640625
-222208.887878 -86.4580078125
-222330.94714 -59.5922851562
-222453.006403 -31.7729492188
-222575.065666 -5.1123046875
-222697.124929 18.5400390625
-222819.184191 37.7524414062
-222941.243454 51.6196289062
-223063.302717 59.822265625
-223185.36198 62.623046875
-223307.421242 60.8076171875
-223429.480505 55.5830078125
-223551.539768 48.42578125
-223673.599031 40.9140625
-223795.658294 34.552734375
-223917.717556 30.6108398438
-224039.776819 29.9799804688
-224161.836082 33.0825195312
-224283.895345 39.8232421875
-224405.954607 49.6010742188
-224528.01387 61.3706054688
-224650.073133 73.7534179688
-224772.132396 85.1879882812
-224894.191659 94.095703125
-225016.250921 99.0600585938
-225138.310184 98.9868164062
-225260.369447 93.2377929688
-225382.42871 81.7241210938
-225504.487972 64.9438476562
-225626.547235 43.96484375
-225748.606498 20.3500976562
-225870.665761 -3.96533203125
-225992.725023 -26.8388671875
-226114.784286 -46.1064453125
-226236.843549 -59.7783203125
-226358.902812 -66.2221679688
-226480.962075 -64.3173828125
-226603.021337 -53.5668945312
-226725.0806 -34.1611328125
-226847.139863 -6.97265625
-226969.199126 26.5
-227091.258388 64.2490234375
-227213.317651 103.910644531
-227335.376914 142.956054688
-227457.436177 178.891601562
-227579.49544 209.457519531
-227701.554702 232.802246094
-227823.613965 247.620605469
-227945.673228 253.247070312
-228067.732491 249.691894531
-228189.791753 237.619140625
-228311.851016 218.274414062
-228433.910279 193.3671875
-228555.969542 164.915039062
-228678.028804 135.072265625
-228800.088067 105.956542969
-228922.14733 79.4829101562
-229044.206593 57.2275390625
-229166.265856 40.3256835938
-229288.325118 29.412109375
-229410.384381 24.6127929688
-229532.443644 25.5747070312
-229654.502907 31.5390625
-229776.562169 41.4384765625
-229898.621432 54.0205078125
-230020.680695 67.9672851562
-230142.739958 82.01953125
-230264.799221 95.0698242188
-230386.858483 106.244140625
-230508.917746 114.943359375
-230630.977009 120.854003906
-230753.036272 123.931152344
-230875.095534 124.349121094
-230997.154797 122.44140625
-231119.21406 118.623535156
-231241.273323 113.314453125
-231363.332585 106.876953125
-231485.391848 99.560546875
-231607.451111 91.4711914062
-231729.510374 82.5668945312
-231851.569637 72.6723632812
-231973.628899 61.515625
-232095.688162 48.7827148438
-232217.747425 34.177734375
-232339.806688 17.4853515625
-232461.86595 -1.3740234375
-232583.925213 -22.3017578125
-232705.984476 -44.9936523438
-232828.043739 -68.9409179688
-232950.103002 -93.4448242188
-233072.162264 -117.659667969
-233194.221527 -140.646972656
-233316.28079 -161.442382812
-233438.340053 -179.127441406
-233560.399315 -192.897949219
-233682.458578 -202.125
-233804.517841 -206.401367188
-233926.577104 -205.564941406
-234048.636366 -199.712402344
-234170.695629 -189.1796875
-234292.754892 -174.515136719
-234414.814155 -156.430664062
-234536.873418 -135.747558594
-234658.93268 -113.335449219
-234780.991943 -90.0522460938
-234903.051206 -66.693359375
-235025.110469 -43.947265625
-235147.169731 -22.3696289062
-235269.228994 -2.36669921875
-235391.288257 15.8061523438
-235513.34752 32.0288085938
-235635.406783 46.2944335938
-235757.466045 58.6801757812
-235879.525308 69.3173828125
-236001.584571 78.3559570312
-236123.643834 85.9418945312
-236245.703096 92.1904296875
-236367.762359 97.177734375
-236489.821622 100.932128906
-236611.880885 103.439453125
-236733.940147 104.6484375
-236855.99941 104.487792969
-236978.058673 102.877929688
-237100.117936 99.7514648438
-237222.177199 95.06640625
-237344.236461 88.8178710938
-237466.295724 81.0517578125
-237588.354987 71.8671875
-237710.41425 61.4189453125
-237832.473512 49.91796875
-237954.532775 37.6293945312
-238076.592038 24.86328125
-238198.651301 11.9741210938
-238320.710564 -0.6533203125
-238442.769826 -12.609375
-238564.829089 -23.4711914062
-238686.888352 -32.8149414062
-238808.947615 -40.2338867188
-238931.006877 -45.3540039062
-239053.06614 -47.8549804688
-239175.125403 -47.4921875
-239297.184666 -44.119140625
-239419.243928 -37.7084960938
-239541.303191 -28.3696289062
-239663.362454 -16.359375
-239785.421717 -2.0888671875
-239907.48098 13.8862304688
-240029.540242 30.8828125
-240151.599505 48.1142578125
-240273.658768 64.7353515625
-240395.718031 79.8852539062
-240517.777293 92.744140625
-240639.836556 102.583496094
-240761.895819 108.822753906
-240883.955082 111.065917969
-241006.014345 109.140136719
-241128.073607 103.106933594
-241250.13287 93.26171875
-241372.192133 80.115234375
-241494.251396 64.3544921875
-241616.310658 46.7915039062
-241738.369921 28.2998046875
-241860.429184 9.75244140625
-241982.488447 -8.05029296875
-242104.547709 -24.4331054688
-242226.606972 -38.8911132812
-242348.666235 -51.1176757812
-242470.725498 -61.0078125
-242592.784761 -68.6450195312
-242714.844023 -74.2651367188
-242836.903286 -78.2080078125
-242958.962549 -80.8579101562
-243081.021812 -82.5776367188
-243203.081074 -83.6494140625
-243325.140337 -84.2314453125
-243447.1996 -84.3198242188
-243569.258863 -83.7475585938
-243691.318126 -82.1923828125
-243813.377388 -79.2211914062
-243935.436651 -74.3432617188
-244057.495914 -67.0859375
-244179.555177 -57.07421875
-244301.614439 -44.10546875
-244423.673702 -28.2192382812
-244545.732965 -9.73974609375
-244667.792228 10.701171875
-244789.85149 32.1801757812
-244911.910753 53.5224609375
-245033.970016 73.3818359375
-245156.029279 90.3403320312
-245278.088542 103.027832031
-245400.147804 110.247558594
-245522.207067 111.1015625
-245644.26633 105.089355469
-245766.325593 92.1923828125
-245888.384855 72.9057617188
-246010.444118 48.240234375
-246132.503381 19.6728515625
-246254.562644 -10.9487304688
-246376.621907 -41.5336914062
-246498.681169 -69.9072265625
-246620.740432 -93.9799804688
-246742.799695 -111.926757812
-246864.858958 -122.339355469
-246986.91822 -124.358886719
-247108.977483 -117.764160156
-247231.036746 -103.005371094
-247353.096009 -81.1938476562
-247475.155271 -54.0224609375
-247597.214534 -23.6508789062
-247719.273797 7.462890625
-247841.33306 36.7465820312
-247963.392323 61.7211914062
-248085.451585 80.193359375
-248207.510848 90.4340820312
-248329.570111 91.3178710938
-248451.629374 82.4155273438
-248573.688636 64.0278320312
-248695.747899 37.16796875
-248817.807162 3.4765625
-248939.866425 -34.900390625
-249061.925688 -75.4858398438
-249183.98495 -115.654785156
-249306.044213 -152.84375
-249428.103476 -184.737792969
-249550.162739 -209.439941406
-249672.222001 -225.603515625
-249794.281264 -232.515136719
-249916.340527 -230.129394531
-250038.39979 -219.043457031
-250160.459052 -200.426269531
-250282.518315 -175.90234375
-250404.577578 -147.407714844
-250526.636841 -117.022460938
-250648.696104 -86.802734375
-250770.755366 -58.6245117188
-250892.814629 -34.0483398438
-251014.873892 -14.21875
-251136.933155 0.19189453125
-251258.992417 9.00732421875
-251381.05168 12.51171875
-251503.110943 11.390625
-251625.170206 6.6318359375
-251747.229469 -0.58544921875
-251869.288731 -9.01806640625
-251991.347994 -17.4770507812
-252113.407257 -24.9340820312
-252235.46652 -30.6079101562
-252357.525782 -34.0126953125
-252479.585045 -34.986328125
-252601.644308 -33.6752929688
-252723.703571 -30.49609375
-252845.762833 -26.0688476562
-252967.822096 -21.1391601562
-253089.881359 -16.4887695312
-253211.940622 -12.8520507812
-253333.999885 -10.8364257812
-253456.059147 -10.869140625
-253578.11841 -13.1616210938
-253700.177673 -17.6943359375
-253822.236936 -24.23828125
-253944.296198 -32.3876953125
-254066.355461 -41.6123046875
-254188.414724 -51.3232421875
-254310.473987 -60.9404296875
-254432.53325 -69.9521484375
-254554.592512 -77.9682617188
-254676.651775 -84.7504882812
-254798.711038 -90.2290039062
-254920.770301 -94.4951171875
-255042.829563 -97.7666015625
-255164.888826 -100.350097656
-255286.948089 -102.577636719
-255409.007352 -104.750488281
-255531.066614 -107.076171875
-255653.125877 -109.623046875
-255775.18514 -112.287109375
-255897.244403 -114.778320312
-256019.303666 -116.635742188
-256141.362928 -117.259765625
-256263.422191 -115.969726562
-256385.481454 -112.076660156
-256507.540717 -104.961914062
-256629.599979 -94.166015625
-256751.659242 -79.4536132812
-256873.718505 -60.8837890625
-256995.777768 -38.833984375
-257117.837031 -14.0151367188
-257239.896293 12.5546875
-257361.955556 39.611328125
-257484.014819 65.7192382812
-257606.074082 89.3857421875
-257728.133344 109.174316406
-257850.192607 123.828613281
-257972.25187 132.388671875
-258094.311133 134.283691406
-258216.370395 129.401855469
-258338.429658 118.118652344
-258460.488921 101.291992188
-258582.548184 80.2080078125
-258704.607447 56.4936523438
-258826.666709 31.9926757812
-258948.725972 8.62060546875
-259070.785235 -11.791015625
-259192.844498 -27.6547851562
-259314.90376 -37.7641601562
-259436.963023 -41.4057617188
-259559.022286 -38.4345703125
-259681.081549 -29.3022460938
-259803.140811 -15.0307617188
-259925.200074 2.85595703125
-260047.259337 22.4521484375
-260169.3186 41.6220703125
-260291.377863 58.1752929688
-260413.437125 70.0551757812
-260535.496388 75.5146484375
-260657.555651 73.2778320312
-260779.614914 62.65625
-260901.674176 43.6293945312
-261023.733439 16.861328125
-261145.792702 -16.3310546875
-261267.851965 -54.0717773438
-261389.911228 -94.056640625
-261511.97049 -133.73046875
-261634.029753 -170.480957031
-261756.089016 -201.837890625
-261878.148279 -225.668945312
-262000.207541 -240.3359375
-262122.266804 -244.827636719
-262244.326067 -238.828125
-262366.38533 -222.737792969
-262488.444592 -197.636230469
-262610.503855 -165.187988281
-262732.563118 -127.509277344
-262854.622381 -86.9985351562
-262976.681644 -46.1494140625
-263098.740906 -7.36279296875
-263220.800169 27.2309570312
-263342.859432 55.9208984375
-263464.918695 77.5219726562
-263586.977957 91.4375
-263709.03722 97.6748046875
-263831.096483 96.802734375
-263953.155746 89.8706054688
-264075.215009 78.2900390625
-264197.274271 63.6923828125
-264319.333534 47.7763671875
-264441.392797 32.1552734375
-264563.45206 18.2250976562
-264685.511322 7.05517578125
-264807.570585 -0.6845703125
-264929.629848 -4.75732421875
-265051.689111 -5.34912109375
-265173.748373 -3.02880859375
-265295.807636 1.33203125
-265417.866899 6.6611328125
-265539.926162 11.7934570312
-265661.985425 15.5922851562
-265784.044687 17.0571289062
-265906.10395 15.412109375
-266028.163213 10.1767578125
-266150.222476 1.20361328125
-266272.281738 -11.314453125
-266394.341001 -26.86328125
-266516.400264 -44.65625
-266638.459527 -63.6997070312
-266760.51879 -82.8774414062
-266882.578052 -101.033203125
-267004.637315 -117.065429688
-267126.696578 -129.997558594
-267248.755841 -139.05078125
-267370.815103 -143.689453125
-267492.874366 -143.652832031
-267614.933629 -138.963867188
-267736.992892 -129.919433594
-267859.052154 -117.067871094
-267981.111417 -101.1640625
-268103.17068 -83.123046875
-268225.229943 -63.9619140625
-268347.289206 -44.7387695312
-268469.348468 -26.494140625
-268591.407731 -10.19140625
-268713.466994 3.3330078125
-268835.526257 13.4189453125
-268957.585519 19.6157226562
-269079.644782 21.7099609375
-269201.704045 19.740234375
-269323.763308 14.0009765625
-269445.822571 5.02880859375
-269567.881833 -6.41943359375
-269689.941096 -19.4096679688
-269812.000359 -32.8764648438
-269934.059622 -45.693359375
-270056.118884 -56.740234375
-270178.178147 -64.982421875
-270300.23741 -69.5473632812
-270422.296673 -69.7944335938
-270544.355935 -65.37890625
-270666.415198 -56.2924804688
-270788.474461 -42.8852539062
-270910.533724 -25.8608398438
-271032.592987 -6.2451171875
-271154.652249 14.673828125
-271276.711512 35.4345703125
-271398.770775 54.498046875
-271520.830038 70.3735351562
-271642.8893 81.734375
-271764.948563 87.5322265625
-271887.007826 87.0961914062
-272009.067089 80.2036132812
-272131.126352 67.1147460938
-272253.185614 48.5766601562
-272375.244877 25.7783203125
-272497.30414 0.271484375
-272619.363403 -26.1416015625
-272741.422665 -51.5483398438
-272863.481928 -74.076171875
-272985.541191 -92.0400390625
-273107.600454 -104.086425781
-273229.659716 -109.305664062
-273351.718979 -107.303710938
-273473.778242 -98.2416992188
-273595.837505 -82.8168945312
-273717.896768 -62.2060546875
-273839.95603 -37.9604492188
-273962.015293 -11.8715820312
-274084.074556 14.1801757812
-274206.133819 38.390625
-274328.193081 59.1801757812
-274450.252344 75.3247070312
-274572.311607 86.0473632812
-274694.37087 91.0727539062
-274816.430133 90.626953125
-274938.489395 85.3935546875
-275060.548658 76.4296875
-275182.607921 65.0454101562
-275304.667184 52.6606445312
-275426.726446 40.6625976562
-275548.785709 30.2651367188
-275670.844972 22.3950195312
-275792.904235 17.6049804688
-275914.963497 16.0375976562
-276037.02276 17.4262695312
-276159.082023 21.142578125
-276281.141286 26.283203125
-276403.200549 31.7802734375
-276525.259811 36.5307617188
-276647.319074 39.5278320312
-276769.378337 39.9736328125
-276891.4376 37.3764648438
-277013.496862 31.6020507812
-277135.556125 22.8950195312
-277257.615388 11.8466796875
-277379.674651 -0.66357421875
-277501.733914 -13.5698242188
-277623.793176 -25.7329101562
-277745.852439 -36.0654296875
-277867.911702 -43.6533203125
-277989.970965 -47.8500976562
-278112.030227 -48.349609375
-278234.08949 -45.216796875
-278356.148753 -38.8798828125
-278478.208016 -30.08203125
-278600.267278 -19.7978515625
-278722.326541 -9.130859375
-278844.385804 0.80615234375
-278966.445067 9.0146484375
-279088.50433 14.7065429688
-279210.563592 17.3901367188
-279332.622855 16.9130859375
-279454.682118 13.4731445312
-279576.741381 7.58642578125
-279698.800643 0.0205078125
-279820.859906 -8.2919921875
-279942.919169 -16.3666992188
-280064.978432 -23.271484375
-280187.037695 -28.2358398438
-280309.096957 -30.72265625
-280431.15622 -30.4858398438
-280553.215483 -27.5815429688
-280675.274746 -22.3505859375
-280797.334008 -15.3618164062
-280919.393271 -7.33447265625
-281041.452534 0.95849609375
-281163.511797 8.7919921875
-281285.571059 15.576171875
-281407.630322 20.9296875
-281529.689585 24.72265625
-281651.748848 27.0805664062
-281773.808111 28.3588867188
-281895.867373 29.08203125
-282017.926636 29.85546875
-282139.985899 31.2666015625
-282262.045162 33.7861328125
-282384.104424 37.6752929688
-282506.163687 42.9213867188
-282628.22295 49.2109375
-282750.282213 55.9360351562
-282872.341476 62.2446289062
-282994.400738 67.1337890625
-283116.460001 69.5595703125
-283238.519264 68.5791015625
-283360.578527 63.4780273438
-283482.637789 53.8955078125
-283604.697052 39.9086914062
-283726.756315 22.0825195312
-283848.815578 1.46044921875
-283970.87484 -20.4931640625
-284092.934103 -42.0073242188
-284214.993366 -61.1547851562
-284337.052629 -76.0405273438
-284459.111892 -84.9907226562
-284581.171154 -86.7377929688
-284703.230417 -80.5776367188
-284825.28968 -66.4721679688
-284947.348943 -45.1005859375
-285069.408205 -17.8325195312
-285191.467468 13.3608398438
-285313.526731 46.0639648438
-285435.585994 77.6225585938
-285557.645257 105.380371094
-285679.704519 126.9296875
-285801.763782 140.340332031
-285923.823045 144.356933594
-286045.882308 138.532714844
-286167.94157 123.294921875
-286290.000833 99.9252929688
-286412.060096 70.4624023438
-286534.119359 37.5263671875
-286656.178621 4.0927734375
-286778.237884 -26.7744140625
-286900.297147 -52.2016601562
-287022.35641 -69.763671875
-287144.415673 -77.7080078125
-287266.474935 -75.1118164062
-287388.534198 -61.9633789062
-287510.593461 -39.1591796875
-287632.652724 -8.41259765625
-287754.711986 27.9106445312
-287876.771249 67.0151367188
-287998.830512 105.940429688
-288120.889775 141.834960938
-288242.949038 172.213867188
-288365.0083 195.179199219
-288487.067563 209.577148438
-288609.126826 215.08203125
-288731.186089 212.196289062
-288853.245351 202.169433594
-288975.304614 186.844238281
-289097.363877 168.455078125
-289219.42314 149.382324219
-289341.482402 131.905761719
-289463.541665 117.97265625
-289585.600928 109.004394531
-289707.660191 105.765625
-289829.719454 108.296386719
-289951.778716 115.925292969
-290073.837979 127.357421875
-290195.897242 140.814941406
-290317.956505 154.237792969
-290440.015767 165.491210938
-290562.07503 172.596191406
-290684.134293 173.922851562
-290806.193556 168.3515625
-290928.252819 155.381347656
-291050.312081 135.165527344
-291172.371344 108.490722656
-291294.430607 76.6860351562
-291416.48987 41.4848632812
-291538.549132 4.85400390625
-291660.608395 -31.1987304688
-291782.667658 -64.810546875
-291904.726921 -94.421875
-292026.786183 -118.90625
-292148.845446 -137.637207031
-292270.904709 -150.514160156
-292392.963972 -157.919921875
-292515.023235 -160.640136719
-292637.082497 -159.740722656
-292759.14176 -156.423339844
-292881.201023 -151.877929688
-293003.260286 -147.145996094
-293125.319548 -143.004882812
-293247.378811 -139.897460938
-293369.438074 -137.897460938
-293491.497337 -136.724121094
-293613.5566 -135.799316406
-293735.615862 -134.333984375
-293857.675125 -131.439453125
-293979.734388 -126.245605469
-294101.793651 -118.017578125
-294223.852913 -106.24609375
-294345.912176 -90.7197265625
-294467.971439 -71.5532226562
-294590.030702 -49.18359375
-294712.089964 -24.33203125
-294834.149227 2.06689453125
-294956.20849 28.9526367188
-295078.267753 55.2348632812
-295200.327016 79.8891601562
-295322.386278 102.040527344
-295444.445541 121.019042969
-295566.504804 136.395996094
-295688.564067 147.985839844
-295810.623329 155.826660156
-295932.682592 160.130859375
-296054.741855 161.229492188
-296176.801118 159.506347656
-296298.860381 155.338867188
-296420.919643 149.047851562
-296542.978906 140.869140625
-296665.038169 130.947753906
-296787.097432 119.351074219
-296909.156694 106.101074219
-297031.215957 91.224609375
-297153.27522 74.8017578125
-297275.334483 57.0166015625
-297397.393745 38.1943359375
-297519.453008 18.8173828125
-297641.512271 -0.482421875
-297763.571534 -18.9521484375
-297885.630797 -35.7734375
-298007.690059 -50.13671875
-298129.749322 -61.322265625
-298251.808585 -68.7807617188
-298373.867848 -72.208984375
-298495.92711 -71.6005859375
-298617.986373 -67.265625
-298740.045636 -59.8276367188
-298862.104899 -50.1743164062
-298984.164162 -39.3862304688
-299106.223424 -28.6362304688
-299228.282687 -19.076171875
-299350.34195 -11.7211914062
-299472.401213 -7.34228515625
-299594.460475 -6.38720703125
-299716.519738 -8.9248046875
-299838.579001 -14.6372070312
-299960.638264 -22.8500976562
-300082.697526 -32.6005859375
-300204.756789 -42.7412109375
-300326.816052 -52.0639648438
-300448.875315 -59.4326171875
-300570.934578 -63.91015625
-300692.99384 -64.8657226562
-300815.053103 -62.046875
-300937.112366 -55.61328125
-301059.171629 -46.1220703125
-301181.230891 -34.4716796875
-301303.290154 -21.7998046875
-301425.349417 -9.359375
-301547.40868 1.62060546875
-301669.467943 10.0795898438
-301791.527205 15.2421875
-301913.586468 16.71484375
-302035.645731 14.53125
-302157.704994 9.1533203125
-302279.764256 1.42041015625
-302401.823519 -7.544921875
-302523.882782 -16.4677734375
-302645.942045 -24.0693359375
-302768.001307 -29.220703125
-302890.06057 -31.0830078125
-303012.119833 -29.2158203125
-303134.179096 -23.6430664062
-303256.238359 -14.8642578125
-303378.297621 -3.810546875
-303500.356884 8.24560546875
-303622.416147 19.8349609375
-303744.47541 29.4501953125
-303866.534672 35.7241210938
-303988.593935 37.5961914062
-304110.653198 34.4458007812
-304232.712461 26.1884765625
-304354.771724 13.3100585938
-304476.830986 -3.1640625
-304598.890249 -21.7509765625
-304720.949512 -40.654296875
-304843.008775 -57.9438476562
-304965.068037 -71.7548828125
-305087.1273 -80.4887695312
-305209.186563 -82.9877929688
-305331.245826 -78.6694335938
-305453.305088 -67.6040039062
-305575.364351 -50.5219726562
-305697.423614 -28.7524414062
-305819.482877 -4.10009765625
-305941.54214 21.3330078125
-306063.601402 45.3598632812
-306185.660665 65.9291992188
-306307.719928 81.3393554688
-306429.779191 90.4111328125
-306551.838453 92.6127929688
-306673.897716 88.11328125
-306795.956979 77.7612304688
-306918.016242 62.9931640625
-307040.075504 45.6752929688
-307162.134767 27.8999023438
-307284.19403 11.75390625
-307406.253293 -0.9072265625
-307528.312556 -8.67431640625
-307650.371818 -10.734375
-307772.431081 -6.97119140625
-307894.490344 2.017578125
-308016.549607 14.9829101562
-308138.608869 30.15625
-308260.668132 45.4458007812
-308382.727395 58.6669921875
-308504.786658 67.7934570312
-308626.845921 71.1904296875
-308748.905183 67.8115234375
-308870.964446 57.3359375
-308993.023709 40.2309570312
-309115.082972 17.7236328125
-309237.142234 -8.30029296875
-309359.201497 -35.4829101562
-309481.26076 -61.2260742188
-309603.320023 -82.9599609375
-309725.379285 -98.4111328125
-309847.438548 -105.854003906
-309969.497811 -104.300292969
-310091.557074 -93.6245117188
-310213.616337 -74.5986328125
-310335.675599 -48.8388671875
-310457.734862 -18.662109375
-310579.794125 13.1279296875
-310701.853388 43.509765625
-310823.91265 69.5341796875
-310945.971913 88.6157226562
-311068.031176 98.7861328125
-311190.090439 98.8901367188
-311312.149702 88.703125
-311434.208964 68.955078125
-311556.268227 41.2602539062
-311678.32749 7.96435546875
-311800.386753 -28.0854492188
-311922.446015 -63.8168945312
-312044.505278 -96.2236328125
-312166.564541 -122.658691406
-312288.623804 -141.081054688
-312410.683066 -150.240234375
-312532.742329 -149.786132812
-312654.801592 -140.283691406
-312776.860855 -123.13671875
-312898.920118 -100.437011719
-313020.97938 -74.7373046875
-313143.038643 -48.791015625
-313265.097906 -25.2778320312
-313387.157169 -6.533203125
-313509.216431 5.6689453125
-313631.275694 10.2846679688
-313753.334957 7.08056640625
-313875.39422 -3.361328125
-313997.453483 -19.7202148438
-314119.512745 -40.0947265625
-314241.572008 -62.2001953125
-314363.631271 -83.611328125
-314485.690534 -102.008300781
-314607.749796 -115.400390625
-314729.809059 -122.313964844
-314851.868322 -121.923339844
-314973.927585 -114.106933594
-315095.986847 -99.4370117188
-315218.04611 -79.0952148438
-315340.105373 -54.7319335938
-315462.164636 -28.2900390625
-315584.223899 -1.79736328125
-315706.283161 22.8310546875
-315828.342424 43.9721679688
-315950.401687 60.4306640625
-316072.46095 71.533203125
-316194.520212 77.1440429688
-316316.579475 77.646484375
-316438.638738 73.8510742188
-316560.698001 66.873046875
-316682.757264 57.9868164062
-316804.816526 48.4663085938
-316926.875789 39.4453125
-317048.935052 31.7973632812
-317170.994315 26.060546875
-317293.053577 22.4057617188
-317415.11284 20.6489257812
-317537.172103 20.3168945312
-317659.231366 20.7397460938
-317781.290628 21.16015625
-317903.349891 20.8647460938
-318025.409154 19.287109375
-318147.468417 16.1025390625
-318269.52768 11.28125
-318391.586942 5.1005859375
-318513.646205 -1.87939453125
-318635.705468 -8.88671875
-318757.764731 -15.0317382812
-318879.823993 -19.4267578125
-319001.883256 -21.2993164062
-319123.942519 -20.1123046875
-319246.001782 -15.6435546875
-319368.061045 -8.03955078125
-319490.120307 2.17236328125
-319612.17957 14.1181640625
-319734.238833 26.65234375
-319856.298096 38.4619140625
-319978.357358 48.1977539062
-320100.416621 54.61328125
-320222.475884 56.6967773438
-320344.535147 53.7788085938
-320466.594409 45.6186523438
-320588.653672 32.4360351562
-320710.712935 14.908203125
-320832.772198 -5.8828125
-320954.831461 -28.5390625
-321076.890723 -51.4697265625
-321198.949986 -73.02734375
-321321.009249 -91.6533203125
-321443.068512 -106.007324219
-321565.127774 -115.084472656
-321687.187037 -118.28515625
-321809.2463 -115.459960938
-321931.305563 -106.905761719
-322053.364826 -93.3237304688
-322175.424088 -75.7421875
-322297.483351 -55.416015625
-322419.542614 -33.7138671875
-322541.601877 -11.9975585938
-322663.661139 8.48291015625
-322785.720402 26.685546875
-322907.779665 41.833984375
-323029.838928 53.453125
-323151.89819 61.3774414062
-323273.957453 65.7236328125
-323396.016716 66.8481445312
-323518.075979 65.2788085938
-323640.135242 61.6528320312
-323762.194504 56.64453125
-323884.253767 50.9028320312
-324006.31303 45.0048828125
-324128.372293 39.4208984375
-324250.431555 34.49609375
-324372.490818 30.4536132812
-324494.550081 27.396484375
-324616.609344 25.330078125
-324738.668607 24.1821289062
-324860.727869 23.8173828125
-324982.787132 24.056640625
-325104.846395 24.6796875
-325226.905658 25.4321289062
-325348.96492 26.0190429688
-325471.024183 26.1030273438
-325593.083446 25.302734375
-325715.142709 23.1977539062
-325837.201971 19.3408203125
-325959.261234 13.2885742188
-326081.320497 4.6318359375
-326203.37976 -6.95166015625
-326325.439023 -21.6479492188
-326447.498285 -39.455078125
-326569.557548 -60.1376953125
-326691.616811 -83.1958007812
-326813.676074 -107.854003906
-326935.735336 -133.080566406
-327057.794599 -157.624023438
-327179.853862 -180.08984375
-327301.913125 -199.029296875
-327423.972388 -213.056152344
-327546.03165 -220.958984375
-327668.090913 -221.823242188
-327790.150176 -215.126464844
-327912.209439 -200.81640625
-328034.268701 -179.34765625
-328156.327964 -151.680175781
-328278.387227 -119.231933594
-328400.44649 -83.7924804688
-328522.505752 -47.3940429688
-328644.565015 -12.1616210938
-328766.624278 19.8486328125
-328888.683541 46.8154296875
-329010.742804 67.298828125
-329132.802066 80.3505859375
-329254.861329 85.5927734375
-329376.920592 83.23828125
-329498.979855 74.0639648438
-329621.039117 59.3315429688
-329743.09838 40.6665039062
-329865.157643 19.9091796875
-329987.216906 -1.0546875
-330109.276169 -20.4643554688
-330231.335431 -36.830078125
-330353.394694 -49.0610351562
-330475.453957 -56.5375976562
-330597.51322 -59.1474609375
-330719.572482 -57.259765625
-330841.631745 -51.662109375
-330963.691008 -43.4453125
-331085.750271 -33.873046875
-331207.809533 -24.2309570312
-331329.868796 -15.6801757812
-331451.928059 -9.13525390625
-331573.987322 -5.1650390625
-331696.046585 -3.93701171875
-331818.105847 -5.2158203125
-331940.16511 -8.396484375
-332062.224373 -12.583984375
-332184.283636 -16.70703125
-332306.342898 -19.6440429688
-332428.402161 -20.357421875
-332550.461424 -18.0185546875
-332672.520687 -12.1025390625
-332794.57995 -2.45654296875
-332916.639212 10.6811523438
-333038.698475 26.7036132812
-333160.757738 44.6923828125
-333282.817001 63.5166015625
-333404.876263 81.94921875
-333526.935526 98.7934570312
-333648.994789 113.004394531
-333771.054052 123.791015625
-333893.113314 130.689941406
-334015.172577 133.599609375
-334137.23184 132.774414062
-334259.291103 128.779785156
-334381.350366 122.41015625
-334503.409628 114.585449219
-334625.468891 106.231933594
-334747.528154 98.1689453125
-334869.587417 91.001953125
-334991.646679 85.0532226562
-335113.705942 80.3149414062
-335235.765205 76.4526367188
-335357.824468 72.8427734375
-335479.883731 68.6474609375
-335601.942993 62.9169921875
-335724.002256 54.7119140625
-335846.061519 43.2192382812
-335968.120782 27.8696289062
-336090.180044 8.4228515625
-336212.239307 -14.9780273438
-336334.29857 -41.7875976562
-336456.357833 -71.0859375
-336578.417095 -101.644042969
-336700.476358 -132.021484375
-336822.535621 -160.688964844
-336944.594884 -186.158691406
-337066.654147 -207.117675781
-337188.713409 -222.538574219
-337310.772672 -231.76953125
-337432.831935 -234.582519531
-337554.891198 -231.188964844
-337676.95046 -222.212890625
-337799.009723 -208.621582031
-337921.068986 -191.637695312
-338043.128249 -172.619140625
-338165.187512 -152.947753906
-338287.246774 -133.903320312
-338409.306037 -116.573242188
-338531.3653 -101.769042969
-338653.424563 -89.9868164062
-338775.483825 -81.3940429688
-338897.543088 -75.8486328125
-339019.602351 -72.9506835938
-339141.661614 -72.1098632812
-339263.720876 -72.6279296875
-339385.780139 -73.7807617188
-339507.839402 -74.8955078125
-339629.898665 -75.4116210938
-339751.957928 -74.9233398438
-339874.01719 -73.1982421875
-339996.076453 -70.1694335938
-340118.135716 -65.9140625
-340240.194979 -60.6137695312
-340362.254241 -54.5048828125
-340484.313504 -47.83203125
-340606.372767 -40.8046875
-340728.43203 -33.56640625
-340850.491293 -26.1821289062
-340972.550555 -18.6381835938
-341094.609818 -10.8637695312
-341216.669081 -2.759765625
-341338.728344 5.7587890625
-341460.787606 14.720703125
-341582.846869 24.0659179688
-341704.906132 33.611328125
-341826.965395 43.0483398438
-341949.024657 51.9423828125
-342071.08392 59.7631835938
-342193.143183 65.921875
-342315.202446 69.828125
-342437.261709 70.9487304688
-342559.320971 68.869140625
-342681.380234 63.3432617188
-342803.439497 54.3369140625
-342925.49876 42.0473632812
-343047.558022 26.9057617188
-343169.617285 9.5537109375
-343291.676548 -9.19482421875
-343413.735811 -28.4135742188
-343535.795074 -47.1293945312
-343657.854336 -64.3896484375
-343779.913599 -79.3388671875
-343901.972862 -91.26953125
-344024.032125 -99.6708984375
-344146.091387 -104.254882812
-344268.15065 -104.962890625
-344390.209913 -101.956542969
-344512.269176 -95.5922851562
-344634.328438 -86.380859375
-344756.387701 -74.9448242188
-344878.446964 -61.9731445312
-345000.506227 -48.1752929688
-345122.56549 -34.2456054688
-345244.624752 -20.8349609375
-345366.684015 -8.52880859375
-345488.743278 2.16064453125
-345610.802541 10.8037109375
-345732.861803 17.0556640625
-345854.921066 20.658203125
-345976.980329 21.447265625
-346099.039592 19.361328125
-346221.098855 14.45703125
-346343.158117 6.92529296875
-346465.21738 -2.8935546875
-346587.276643 -14.4946289062
-346709.335906 -27.2099609375
-346831.395168 -40.212890625
-346953.454431 -52.5517578125
-347075.513694 -63.1943359375
-347197.572957 -71.091796875
-347319.632219 -75.2602539062
-347441.691482 -74.8686523438
-347563.750745 -69.3330078125
-347685.810008 -58.3935546875
-347807.869271 -42.18359375
-347929.928533 -21.263671875
-348051.987796 3.37939453125
-348174.047059 30.3725585938
-348296.106322 58.0390625
-348418.165584 84.5180664062
-348540.224847 107.915039062
-348662.28411 126.471679688
-348784.343373 138.735351562
-348906.402636 143.715332031
-349028.461898 141.009277344
-349150.521161 130.880859375
-349272.580424 114.283203125
-349394.639687 92.8110351562
-349516.698949 68.591796875
-349638.758212 44.119140625
-349760.817475 22.03515625
-349882.876738 4.8876953125
-350004.936 -5.12060546875
-350126.995263 -6.36572265625
-350249.054526 2.01123046875
-350371.113789 19.97265625
-350493.173052 46.5361328125
-350615.232314 79.814453125
-350737.291577 117.143066406
-350859.35084 155.283203125
-350981.410103 190.700195312
-351103.469365 219.87109375
-351225.528628 239.610351562
-351347.587891 247.375976562
-351469.647154 241.528808594
-351591.706417 221.516601562
-351713.765679 187.960449219
-351835.824942 142.641601562
-351957.884205 88.375
-352079.943468 28.7861328125
-352202.00273 -31.9907226562
-352324.061993 -89.6704101562
-352446.121256 -140.19140625
-352568.180519 -180.078613281
-352690.239781 -206.756835938
-352812.299044 -218.782226562
-352934.358307 -215.97265625
-353056.41757 -199.421386719
-353178.476833 -171.395507812
-353300.536095 -135.117675781
-353422.595358 -94.4638671875
-353544.654621 -53.5952148438
-353666.713884 -16.5698242188
-353788.773146 13.0434570312
-353910.832409 32.4985351562
-354032.891672 40.1235351562
-354154.950935 35.4741210938
-354277.010197 19.3662109375
-354399.06946 -6.212890625
-354521.128723 -38.3081054688
-354643.187986 -73.2856445312
-354765.247249 -107.193359375
-354887.306511 -136.142578125
-355009.365774 -156.688476562
-355131.425037 -166.157226562
-355253.4843 -162.901855469
-355375.543562 -146.454101562
-355497.602825 -117.568359375
-355619.662088 -78.138671875
-355741.721351 -31.015625
-355863.780614 20.2622070312
-355985.839876 71.8076171875
-356107.899139 119.737792969
-356229.958402 160.528320312
-356352.017665 191.318847656
-356474.076927 210.15234375
-356596.13619 216.115722656
-356718.195453 209.38671875
-356840.254716 191.166503906
-356962.313978 163.524902344
-357084.373241 129.168945312
-357206.432504 91.1591796875
-357328.491767 52.6103515625
-357450.55103 16.4033203125
-357572.610292 -15.060546875
-357694.669555 -40.0502929688
-357816.728818 -57.6015625
-357938.788081 -67.5395507812
-358060.847343 -70.4111328125
-358182.906606 -67.3461914062
-358304.965869 -59.8715820312
-358427.025132 -49.685546875
-358549.084395 -38.4418945312
-358671.143657 -27.5483398438
-358793.20292 -18.0166015625
-358915.262183 -10.3676757812
-359037.321446 -4.6162109375
-359159.380708 -0.314453125
-359281.439971 3.33544921875
-359403.499234 7.32568359375
-359525.558497 12.66015625
-359647.617759 20.17578125
-359769.677022 30.376953125
-359891.736285 43.3227539062
-360013.795548 58.5688476562
-360135.854811 75.1743164062
-360257.914073 91.7846679688
-360379.973336 106.768066406
-360502.032599 118.399414062
-360624.091862 125.073730469
-360746.151124 125.51171875
-360868.210387 118.948242188
-360990.26965 105.272949219
-361112.328913 85.0986328125
-361234.388176 59.7607421875
-361356.447438 31.232421875
-361478.506701 1.96875
-361600.565964 -25.3168945312
-361722.625227 -47.9047851562
-361844.684489 -63.3422851562
-361966.743752 -69.7026367188
-362088.803015 -65.8002929688
-362210.862278 -51.3388671875
-362332.92154 -26.9838867188
-362454.980803 5.6611328125
-362577.040066 44.1713867188
-362699.099329 85.4956054688
-362821.158592 126.219726562
-362943.217854 162.867675781
-363065.277117 192.221191406
-363187.33638 211.611328125
-363309.395643 219.173828125
-363431.454905 214.025390625
-363553.514168 196.355957031
-363675.573431 167.422363281
-363797.632694 129.4453125
-363919.691957 85.4150390625
-364041.751219 38.833984375
-364163.810482 -6.59130859375
-364285.869745 -47.2709960938
-364407.929008 -80.0434570312
-364529.98827 -102.44140625
-364652.047533 -112.89453125
-364774.106796 -110.849121094
-364896.166059 -96.7958984375
-365018.225321 -72.2036132812
-365140.284584 -39.3706054688
-365262.343847 -1.205078125
-365384.40311 39.0405273438
-365506.462373 78.060546875
-365628.521635 112.775390625
-365750.580898 140.584960938
-365872.640161 159.576171875
-365994.699424 168.649902344
-366116.758686 167.583496094
-366238.817949 157.005859375
-366360.877212 138.308105469
-366482.936475 113.484375
-366604.995738 84.9340820312
-366727.055 55.2392578125
-366849.114263 26.9384765625
-366971.173526 2.3154296875
-367093.232789 -16.7739257812
-367215.292051 -29.0302734375
-367337.351314 -33.7807617188
-367459.410577 -30.9956054688
-367581.46984 -21.24609375
-367703.529102 -5.6171875
-367825.588365 14.4140625
-367947.647628 37.1293945312
-368069.706891 60.7163085938
-368191.766154 83.4189453125
-368313.825416 103.672363281
-368435.884679 120.198242188
-368557.943942 132.083007812
-368680.003205 138.811523438
-368802.062467 140.270996094
-368924.12173 136.725585938
-369046.180993 128.761230469
-369168.240256 117.222167969
-369290.299519 103.12890625
-369412.358781 87.599609375
-369534.418044 71.7670898438
-369656.477307 56.7153320312
-369778.53657 43.4086914062
-369900.595832 32.650390625
-370022.655095 25.044921875
-370144.714358 20.9731445312
-370266.773621 20.5830078125
-370388.832883 23.7846679688
-370510.892146 30.263671875
-370632.951409 39.4985351562
-370755.010672 50.7880859375
-370877.069935 63.2890625
-370999.129197 76.060546875
-371121.18846 88.1171875
-371243.247723 98.4892578125
-371365.306986 106.28125
-371487.366248 110.737792969
-371609.425511 111.296386719
-371731.484774 107.637207031
-371853.544037 99.7192382812
-371975.6033 87.79296875
-372097.662562 72.39453125
-372219.721825 54.3193359375
-372341.781088 34.5688476562
-372463.840351 14.2783203125
-372585.899613 -5.37060546875
-372707.958876 -23.2456054688
-372830.018139 -38.3579101562
-372952.077402 -49.953125
-373074.136664 -57.5810546875
-373196.195927 -61.1401367188
-373318.25519 -60.8935546875
-373440.314453 -57.4501953125
-373562.373716 -51.7153320312
-373684.432978 -44.8061523438
-373806.492241 -37.9506835938
-373928.551504 -32.3686523438
-374050.610767 -29.1533203125
-374172.670029 -29.15625
-374294.729292 -32.9028320312
-374416.788555 -40.5258789062
-374538.847818 -51.7470703125
-374660.907081 -65.8891601562
-374782.966343 -81.9365234375
-374905.025606 -98.62109375
-375027.084869 -114.54296875
-375149.144132 -128.302246094
-375271.203394 -138.6328125
-375393.262657 -144.527832031
-375515.32192 -145.33984375
-375637.381183 -140.846191406
-375759.440445 -131.278808594
-375881.499708 -117.302246094
-376003.558971 -99.9599609375
-376125.618234 -80.5712890625
-376247.677497 -60.6142578125
-376369.736759 -41.5854492188
-376491.796022 -24.8583984375
-376613.855285 -11.5629882812
-376735.914548 -2.474609375
-376857.97381 2.0458984375
-376980.033073 2.08349609375
-377102.092336 -1.84912109375
-377224.151599 -8.8701171875
-377346.210862 -17.8149414062
-377468.270124 -27.3540039062
-377590.329387 -36.1240234375
-377712.38865 -42.849609375
-377834.447913 -46.46484375
-377956.507175 -46.19921875
-378078.566438 -41.6420898438
-378200.625701 -32.7612304688
-378322.684964 -19.89453125
-378444.744226 -3.7021484375
-378566.803489 14.91015625
-378688.862752 34.8784179688
-378810.922015 55.0786132812
-378932.981278 74.4248046875
-379055.04054 91.9497070312
-379177.099803 106.864257812
-379299.159066 118.598144531
-379421.218329 126.809570312
-379543.277591 131.370117188
-379665.336854 132.331542969
-379787.396117 129.883789062
-379909.45538 124.30078125
-380031.514643 115.89453125
-380153.573905 104.98046875
-380275.633168 91.8549804688
-380397.692431 76.7919921875
-380519.751694 60.0581054688
-380641.810956 41.9404296875
-380763.870219 22.78125
-380885.929482 3.0126953125
-381007.988745 -16.814453125
-381130.048007 -36.0190429688
-381252.10727 -53.7958984375
-381374.166533 -69.2509765625
-381496.225796 -81.4575195312
-381618.285059 -89.5307617188
-381740.344321 -92.7197265625
-381862.403584 -90.501953125
-381984.462847 -82.6645507812
-382106.52211 -69.3803710938
-382228.581372 -51.23828125
-382350.640635 -29.2495117188
-382472.699898 -4.80224609375
-382594.759161 20.4125976562
-382716.818424 44.5341796875
-382838.877686 65.6665039062
-382960.936949 82.05078125
-383082.996212 92.2265625
-383205.055475 95.1796875
-383327.114737 90.4584960938
-383449.174 78.2412109375
-383571.233263 59.3540039062
-383693.292526 35.2255859375
-383815.351788 7.7822265625
-383937.411051 -20.703125
-384059.470314 -47.8071289062
-384181.529577 -71.1625976562
-384303.58884 -88.6772460938
-384425.648102 -98.7255859375
-384547.707365 -100.306152344
-384669.766628 -93.1416015625
-384791.825891 -77.71484375
-384913.885153 -55.2329101562
-385035.944416 -27.5258789062
-385158.003679 3.1220703125
-385280.062942 34.1752929688
-385402.122205 63.0844726562
-385524.181467 87.5185546875
-385646.24073 105.586914062
-385768.299993 116.01171875
-385890.359256 118.248535156
-386012.418518 112.53125
-386134.477781 99.849609375
-386256.537044 81.84765625
-386378.596307 60.6611328125
-386500.655569 38.7119140625
-386622.714832 18.4721679688
-386744.774095 2.22412109375
-386866.833358 -8.1572265625
-386988.892621 -11.3828125
-387110.951883 -6.8701171875
-387233.011146 5.20751953125
-387355.070409 23.9418945312
-387477.129672 47.7841796875
-387599.188934 74.6977539062
-387721.248197 102.356445312
-387843.30746 128.367675781
-387965.366723 150.499023438
-388087.425986 166.881347656
-388209.485248 176.175292969
-388331.544511 177.683105469
-388453.603774 171.392578125
-388575.663037 157.954101562
-388697.722299 138.599121094
-388819.781562 114.993652344
-388941.840825 89.0654296875
-389063.900088 62.8056640625
-389185.95935 38.0717773438
-389308.018613 16.4145507812
-389430.077876 -1.0576171875
-389552.137139 -13.763671875
-389674.196402 -21.6752929688
-389796.255664 -25.2822265625
-389918.314927 -25.5083007812
-390040.37419 -23.5766601562
-390162.433453 -20.8549804688
-390284.492715 -18.6826171875
-390406.551978 -18.2109375
-390528.611241 -20.2705078125
-390650.670504 -25.2724609375
-390772.729767 -33.1625976562
-390894.789029 -43.42578125
-391016.848292 -55.1479492188
-391138.907555 -67.115234375
-391260.966818 -77.951171875
-391383.02608 -86.2705078125
-391505.085343 -90.8344726562
-391627.144606 -90.6904296875
-391749.203869 -85.2827148438
-391871.263131 -74.5209960938
-391993.322394 -58.8012695312
-392115.381657 -38.98046875
-392237.44092 -16.2983398438
-392359.500183 7.732421875
-392481.559445 31.4663085938
-392603.618708 53.2724609375
-392725.677971 71.6845703125
-392847.737234 85.5224609375
-392969.796496 93.9975585938
-393091.855759 96.763671875
-393213.915022 93.93359375
-393335.974285 86.0493164062
-393458.033548 74.0073242188
-393580.09281 58.9619140625
-393702.152073 42.19921875
-393824.211336 25.01171875
-393946.270599 8.5703125
-394068.329861 -6.17236328125
-394190.389124 -18.5688476562
-394312.448387 -28.3081054688
-394434.50765 -35.4272460938
-394556.566912 -40.2763671875
-394678.626175 -43.4575195312
-394800.685438 -45.7358398438
-394922.744701 -47.9409179688
-395044.803964 -50.865234375
-395166.863226 -55.1674804688
-395288.922489 -61.2998046875
-395410.981752 -69.453125
-395533.041015 -79.537109375
-395655.100277 -91.1865234375
-395777.15954 -103.801269531
-395899.218803 -116.604980469
-396021.278066 -128.720703125
-396143.337329 -139.259765625
-396265.396591 -147.405273438
-396387.455854 -152.487792969
-396509.515117 -154.044921875
-396631.57438 -151.865722656
-396753.633642 -146.001953125
-396875.692905 -136.764160156
-396997.752168 -124.690429688
-397119.811431 -110.498535156
-397241.870693 -95.0297851562
-397363.929956 -79.1752929688
-397485.989219 -63.8154296875
-397608.048482 -49.75390625
-397730.107745 -37.6640625
-397852.167007 -28.0512695312
-397974.22627 -21.2265625
-398096.285533 -17.2954101562
-398218.344796 -16.1630859375
-398340.404058 -17.5483398438
-398462.463321 -21.0083007812
-398584.522584 -25.9755859375
-398706.581847 -31.7885742188
-398828.64111 -37.7329101562
-398950.700372 -43.0815429688
-399072.759635 -47.1298828125
-399194.818898 -49.2338867188
-399316.878161 -48.841796875
-399438.937423 -45.5268554688
-399560.996686 -39.0131835938
-399683.055949 -29.1997070312
-399805.115212 -16.17578125
-399927.174474 -0.232421875
-400049.233737 18.1362304688
-400171.293 38.2446289062
