# Supplementary material for: Potential Multiaxial Molecular Ferroelectricity through Chiral Cation Replacement
Source: Cryst Growth Des. 2025 Jul 21;25(15):6237–47. doi: 10.1021/acs.cgd.5c00666 (PMC12332970; doi:10.1021/acs.cgd.5c00666)
Supplement: Supplementary file 2 [file cg5c00666_si_002.zip › NMR/Static 1H spectra/-90.txt]

400171.293 8.35736083984
400049.233737 29.5413208008
399927.174474 51.7330932617
399805.115212 73.6159362793
399683.055949 93.8850097656
399560.996686 111.348175049
399438.937423 125.019378662
399316.878161 134.194671631
399194.818898 138.50579834
399072.759635 137.945556641
398950.700372 132.862304688
398828.64111 123.924560547
398706.581847 112.056884766
398584.522584 98.3538513184
398462.463321 83.9781494141
398340.404058 70.0528869629
398218.344796 57.5566711426
398096.285533 47.2324523926
397974.22627 39.5178527832
397852.167007 34.5048522949
397730.107745 31.9326171875
397608.048482 31.2159729004
397485.989219 31.5067443848
397363.929956 31.7839355469
397241.870693 30.9645385742
397119.811431 28.0245361328
396997.752168 22.1196594238
396875.692905 12.692565918
396753.633642 -0.443206787109
396631.57438 -17.0526123047
396509.515117 -36.4685974121
396387.455854 -57.6231384277
396265.396591 -79.120300293
396143.337329 -99.3460083008
396021.278066 -116.604919434
395899.218803 -129.273529053
395777.15954 -135.955200195
395655.100277 -135.62286377
395533.041015 -127.735717773
395410.981752 -112.317016602
395288.922489 -89.9850463867
395166.863226 -61.9319763184
395044.803964 -29.8511047363
394922.744701 4.18392944336
394800.685438 37.8773193359
394678.626175 68.8940124512
394556.566912 95.0520935059
394434.50765 114.506652832
394312.448387 125.909667969
394190.389124 128.529205322
394068.329861 122.318267822
393946.270599 107.925140381
393824.211336 86.6434326172
393702.152073 60.3057861328
393580.09281 31.1301269531
393458.033548 1.53118896484
393335.974285 -26.0851745605
393213.915022 -49.5277404785
393091.855759 -67.0049438477
392969.796496 -77.2757263184
392847.737234 -79.7497558594
392725.677971 -74.5292358398
392603.618708 -62.388885498
392481.559445 -44.6956481934
392359.500183 -23.2762451172
392237.44092 -0.244842529297
392115.381657 22.1932678223
391993.322394 41.9423828125
391871.263131 57.2051086426
391749.203869 66.6399841309
391627.144606 69.474609375
391505.085343 65.5649719238
391383.02608 55.395324707
391260.966818 40.0207214355
391138.907555 20.9582214355
391016.848292 0.0375671386719
390894.789029 -20.7721252441
390772.729767 -39.5452575684
390650.670504 -54.5726318359
390528.611241 -64.5090942383
390406.551978 -68.4833984375
390284.492715 -66.1596679688
390162.433453 -57.747253418
390040.37419 -43.9588928223
389918.314927 -25.9239807129
389796.255664 -5.06582641602
389674.196402 17.0431518555
389552.137139 38.8334960938
389430.077876 58.8826904297
389308.018613 76.0379638672
389185.95935 89.5057067871
389063.900088 98.9005737305
388941.840825 104.251251221
388819.781562 105.963623047
388697.722299 104.748046875
388575.663037 101.51864624
388453.603774 97.2773132324
388331.544511 92.9948120117
388209.485248 89.5010986328
388087.425986 87.3966674805
387965.366723 86.9936523438
387843.30746 88.2903442383
387721.248197 90.982421875
387599.188934 94.506439209
387477.129672 98.1112976074
387355.070409 100.947937012
387233.011146 102.167480469
387110.951883 101.017242432
386988.892621 96.924621582
386866.833358 89.5597229004
386744.774095 78.8719787598
386622.714832 65.0973510742
386500.655569 48.7367858887
386378.596307 30.5090332031
386256.537044 11.2841491699
386134.477781 -7.99438476562
386012.418518 -26.3917541504
385890.359256 -43.0570983887
385768.299993 -57.288269043
385646.24073 -68.5772399902
385524.181467 -76.6349487305
385402.122205 -81.3940429688
385280.062942 -82.9915771484
385158.003679 -81.7356872559
385035.944416 -78.0606384277
384913.885153 -72.477142334
384791.825891 -65.5238037109
384669.766628 -57.7244873047
384547.707365 -49.5559997559
384425.648102 -41.4275512695
384303.58884 -33.6731872559
384181.529577 -26.5547180176
384059.470314 -20.2727050781
383937.411051 -14.9814453125
383815.351788 -10.8038635254
383693.292526 -7.84228515625
383571.233263 -6.18313598633
383449.174 -5.89270019531
383327.114737 -7.00579833984
383205.055475 -9.50793457031
383082.996212 -13.315246582
382960.936949 -18.2554016113
382838.877686 -24.0546569824
382716.818424 -30.3348693848
382594.759161 -36.6233215332
382472.699898 -42.3770751953
382350.640635 -47.0211486816
382228.581372 -49.9976806641
382106.52211 -50.8222045898
381984.462847 -49.1398925781
381862.403584 -44.7762145996
381740.344321 -37.7737121582
381618.285059 -28.4106140137
381496.225796 -17.1950073242
381374.166533 -4.83435058594
381252.10727 7.81964111328
381130.048007 19.8473510742
381007.988745 30.3504943848
380885.929482 38.5477294922
380763.870219 43.8650817871
380641.810956 46.0115966797
380519.751694 45.030090332
380397.692431 41.3163757324
380275.633168 35.6018981934
380153.573905 28.8991088867
380031.514643 22.4128723145
379909.45538 17.4247436523
379787.396117 15.1604003906
379665.336854 16.653137207
379543.277591 22.6173400879
379421.218329 33.3456420898
379299.159066 48.6410827637
379177.099803 67.7946166992
379055.04054 89.611328125
378932.981278 112.486724854
378810.922015 134.526916504
378688.862752 153.704803467
378566.803489 168.036529541
378444.744226 175.764465332
378322.684964 175.527313232
378200.625701 166.502258301
378078.566438 148.503692627
377956.507175 122.028320312
377834.447913 88.2403564453
377712.38865 48.8976135254
377590.329387 6.22268676758
377468.270124 -37.2689208984
377346.210862 -78.969329834
377224.151599 -116.388671875
377102.092336 -147.356872559
376980.033073 -170.198242188
376857.97381 -183.862915039
376735.914548 -188.002593994
376613.855285 -182.984863281
376491.796022 -169.844696045
376369.736759 -150.178344727
376247.677497 -125.990142822
376125.618234 -99.507232666
376003.558971 -72.9796142578
375881.499708 -48.4850769043
375759.440445 -27.7560119629
375637.381183 -12.0445251465
375515.32192 -2.03750610352
375393.262657 2.17291259766
375271.203394 1.06115722656
375149.144132 -4.41198730469
375027.084869 -12.9225769043
374905.025606 -22.9350585938
374782.966343 -32.868347168
374660.907081 -41.257019043
374538.847818 -46.8939819336
374416.788555 -48.9401855469
374294.729292 -46.9918518066
374172.670029 -41.1010742188
374050.610767 -31.7489013672
373928.551504 -19.7763061523
373806.492241 -6.28179931641
373684.432978 7.50183105469
373562.373716 20.3399658203
373440.314453 31.1202697754
373318.25519 38.9599609375
373196.195927 43.2839050293
373074.136664 43.8670654297
372952.077402 40.83984375
372830.018139 34.6568603516
372707.958876 26.0350952148
372585.899613 15.869720459
372463.840351 5.13674926758
372341.781088 -5.20483398438
372219.721825 -14.3029174805
372097.662562 -21.4838562012
371975.6033 -26.3005371094
371853.544037 -28.5540771484
371731.484774 -28.2880554199
371609.425511 -25.7598266602
371487.366248 -21.3934631348
371365.306986 -15.7222900391
371243.247723 -9.3283996582
371121.18846 -2.7868347168
370999.129197 3.37969970703
370877.069935 8.73104858398
370755.010672 12.9231262207
370632.951409 15.7062683105
370510.892146 16.9106140137
370388.832883 16.4240722656
370266.773621 14.1679077148
370144.714358 10.0773620605
370022.655095 4.08963012695
369900.595832 -3.8542175293
369778.53657 -13.7950439453
369656.477307 -25.7287597656
369534.418044 -39.5706481934
369412.358781 -55.1178283691
369290.299519 -72.0143127441
369168.240256 -89.7283935547
369046.180993 -107.546569824
368924.12173 -124.590454102
368802.062467 -139.858062744
368680.003205 -152.289245605
368557.943942 -160.850219727
368435.884679 -164.632080078
368313.825416 -162.951690674
368191.766154 -155.445709229
368069.706891 -142.145172119
367947.647628 -123.521179199
367825.588365 -100.493743896
367703.529102 -74.3976135254
367581.46984 -46.9062194824
367459.410577 -19.9164123535
367337.351314 4.59701538086
367215.292051 24.7466125488
367093.232789 38.8999938965
366971.173526 45.8369445801
366849.114263 44.8785095215
366727.055 35.9738769531
366604.995738 19.7360229492
366482.936475 -2.58084106445
366360.877212 -29.1631774902
366238.817949 -57.7715148926
366116.758686 -85.9184570312
365994.699424 -111.073516846
365872.640161 -130.878295898
365750.580898 -143.351989746
365628.521635 -147.068237305
365506.462373 -141.286834717
365384.40311 -126.027038574
365262.343847 -102.075805664
365140.284584 -70.9288330078
365018.225321 -34.6695861816
364896.166059 4.20333862305
364774.106796 42.9847412109
364652.047533 78.9880065918
364529.98827 109.768127441
364407.929008 133.320556641
364285.869745 148.239837646
364163.810482 153.823669434
364041.751219 150.11416626
363919.691957 137.873687744
363797.632694 118.499511719
363675.573431 93.8866577148
363553.514168 66.2515258789
363431.454905 37.9363098145
363309.395643 11.2095336914
363187.33638 -11.9163818359
363065.277117 -29.8369445801
362943.217854 -41.4617919922
362821.158592 -46.2708435059
362699.099329 -44.3156738281
362577.040066 -36.1703796387
362454.980803 -22.8402404785
362332.92154 -5.6383972168
362210.862278 13.9539794922
362088.803015 34.4299316406
361966.743752 54.386505127
361844.684489 72.6311340332
361722.625227 88.2554931641
361600.565964 100.671722412
361478.506701 109.612213135
361356.447438 115.095367432
361234.388176 117.366333008
361112.328913 116.820587158
360990.26965 113.923187256
360868.210387 109.133392334
360746.151124 102.843780518
360624.091862 95.3412475586
360502.032599 86.7932739258
360379.973336 77.2586669922
360257.914073 66.7209472656
360135.854811 55.1361694336
360013.795548 42.4885864258
359891.736285 28.8442687988
359769.677022 14.3934020996
359647.617759 -0.52490234375
359525.558497 -15.4217224121
359403.499234 -29.681854248
359281.439971 -42.6110229492
359159.380708 -53.502166748
359037.321446 -61.7128601074
358915.262183 -66.7449645996
358793.20292 -68.3159179688
358671.143657 -66.412689209
358549.084395 -61.3201904297
358427.025132 -53.6185302734
358304.965869 -44.1476135254
358182.906606 -33.9403381348
358060.847343 -24.1300354004
357938.788081 -15.8406677246
357816.728818 -10.0709533691
357694.669555 -7.58334350586
357572.610292 -8.81121826172
357450.55103 -13.7940673828
357328.491767 -22.1485595703
357206.432504 -33.0805053711
357084.373241 -45.4379882812
356962.313978 -57.8016357422
356840.254716 -68.6055297852
356718.195453 -76.276550293
356596.13619 -79.3811035156
356474.076927 -76.7633056641
356352.017665 -67.6640930176
356229.958402 -51.8070678711
356107.899139 -29.4446716309
355985.839876 -1.35906982422
355863.780614 31.1831665039
355741.721351 66.5180969238
355619.662088 102.7059021
355497.602825 137.676330566
355375.543562 169.385437012
355253.4843 195.96987915
355131.425037 215.885650635
355009.365774 228.019836426
354887.306511 231.76751709
354765.247249 227.067047119
354643.187986 214.392852783
354521.128723 194.708435059
354399.06946 169.383758545
354277.010197 140.086334229
354154.950935 108.655426025
354032.891672 76.9705505371
353910.832409 46.8243713379
353788.773146 19.809967041
353666.713884 -2.77044677734
353544.654621 -19.9702758789
353422.595358 -31.2334899902
353300.536095 -36.4017028809
353178.476833 -35.6934204102
353056.41757 -29.6622314453
352934.358307 -19.1375732422
352812.299044 -5.15454101562
352690.239781 11.1203308105
352568.180519 28.4642944336
352446.121256 45.667175293
352324.061993 61.5939941406
352202.00273 75.236907959
352079.943468 85.7567443848
351957.884205 92.5145874023
351835.824942 95.0923461914
351713.765679 93.3045654297
351591.706417 87.2012939453
351469.647154 77.0623168945
351347.587891 63.3831176758
351225.528628 46.8522644043
351103.469365 28.3198242188
350981.410103 8.75747680664
350859.35084 -10.790222168
350737.291577 -29.2613525391
350615.232314 -45.636932373
350493.173052 -59.0033569336
350371.113789 -68.6124572754
350249.054526 -73.9350891113
350126.995263 -74.7032775879
350004.936 -70.9368286133
349882.876738 -62.9498901367
349760.817475 -51.3363952637
349638.758212 -36.9330749512
349516.698949 -20.7617797852
349394.639687 -3.95474243164
349272.580424 12.3316650391
349150.521161 27.0082397461
349028.461898 39.1396179199
348906.402636 48.0205993652
348784.343373 53.2331237793
348662.28411 54.6779174805
348540.224847 52.578125
348418.165584 47.4519958496
348296.106322 40.0587463379
348174.047059 31.3199462891
348051.987796 22.2255249023
347929.928533 13.7324829102
347807.869271 6.66607666016
347685.810008 1.63534545898
347563.750745 -1.03100585938
347441.691482 -1.31814575195
347319.632219 0.473571777344
347197.572957 3.76165771484
347075.513694 7.74523925781
346953.454431 11.4944152832
346831.395168 14.055480957
346709.335906 14.5618591309
346587.276643 12.3387451172
346465.21738 6.99072265625
346343.158117 -1.53805541992
346221.098855 -12.9374084473
346099.039592 -26.542388916
345976.980329 -41.3821105957
345854.921066 -56.2620544434
345732.861803 -69.8723449707
345610.802541 -80.9108886719
345488.743278 -88.2102050781
345366.684015 -90.854309082
345244.624752 -88.2743530273
345122.56549 -80.3126220703
345000.506227 -67.2483520508
344878.446964 -49.7821350098
344756.387701 -28.9804382324
344634.328438 -6.18466186523
344512.269176 17.1052246094
344390.209913 39.36328125
344268.15065 59.1701049805
344146.091387 75.3357543945
344024.032125 86.9986572266
343901.972862 93.6920166016
343779.913599 95.3713378906
343657.854336 92.4006958008
343535.795074 85.499786377
343413.735811 75.6582641602
343291.676548 64.0254821777
343169.617285 51.7886047363
343047.558022 40.0507507324
342925.49876 29.7220153809
342803.439497 21.4344482422
342681.380234 15.4895019531
342559.320971 11.8418273926
342437.261709 10.1219177246
342315.202446 9.69305419922
342193.143183 9.73675537109
342071.08392 9.35656738281
341949.024657 7.69012451172
341826.965395 4.0153503418
341704.906132 -2.15811157227
341582.846869 -11.0238037109
341460.787606 -22.4445800781
341338.728344 -35.9543457031
341216.669081 -50.795135498
341094.609818 -65.984161377
340972.550555 -80.4050598145
340850.491293 -92.9126586914
340728.43203 -102.441741943
340606.372767 -108.107818604
340484.313504 -109.290588379
340362.254241 -105.69241333
340240.194979 -97.3658447266
340118.135716 -84.7094421387
339996.076453 -68.4321899414
339874.01719 -49.4912719727
339751.957928 -29.0103149414
339629.898665 -8.18634033203
339507.839402 11.8053283691
339385.780139 29.8996887207
339263.720876 45.2147521973
339141.661614 57.1046142578
339019.602351 65.1885070801
338897.543088 69.3542785645
338775.483825 69.7399597168
338653.424563 66.6949768066
338531.3653 60.7294311523
338409.306037 52.455657959
338287.246774 42.5295410156
338165.187512 31.5981750488
338043.128249 20.2573547363
337921.068986 9.02294921875
337799.009723 -1.68365478516
337676.95046 -11.5363464355
337554.891198 -20.2938232422
337432.831935 -27.7824707031
337310.772672 -33.8750305176
337188.713409 -38.4717712402
337066.654147 -41.4855651855
336944.594884 -42.835144043
336822.535621 -42.4462585449
336700.476358 -40.2622375488
336578.417095 -36.2597961426
336456.357833 -30.4692993164
336334.29857 -22.994720459
336212.239307 -14.0295715332
336090.180044 -3.86526489258
335968.120782 7.11019897461
335846.061519 18.4256591797
335724.002256 29.5504455566
335601.942993 39.928894043
335479.883731 49.020690918
335357.824468 56.3442077637
335235.765205 61.518157959
335113.705942 64.2965698242
334991.646679 64.5932617188
334869.587417 62.4937133789
334747.528154 58.2509765625
334625.468891 52.2681274414
334503.409628 45.0665283203
334381.350366 37.2447814941
334259.291103 29.431427002
334137.23184 22.2366638184
334015.172577 16.2071838379
333893.113314 11.7889099121
333771.054052 9.30029296875
333648.994789 8.91821289062
333526.935526 10.676574707
333404.876263 14.4764404297
333282.817001 20.1058349609
333160.757738 27.2647399902
333038.698475 35.5931396484
332916.639212 44.6967468262
332794.57995 54.1690063477
332672.520687 63.6067810059
332550.461424 72.6184387207
332428.402161 80.8264465332
332306.342898 87.8649597168
332184.283636 93.3756103516
332062.224373 97.0053100586
331940.16511 98.4082946777
331818.105847 97.2555847168
331696.046585 93.2525024414
331573.987322 86.1651611328
331451.928059 75.8531494141
331329.868796 62.3059997559
331207.809533 45.6783447266
331085.750271 26.3186340332
330963.691008 4.78628540039
330841.631745 -18.147644043
330719.572482 -41.5202026367
330597.51322 -64.2169189453
330475.453957 -85.033203125
330353.394694 -102.75289917
330231.335431 -116.23815918
330109.276169 -124.522979736
329987.216906 -126.901672363
329865.157643 -123.002868652
329743.09838 -112.840637207
329621.039117 -96.8358764648
329498.979855 -75.8030700684
329376.920592 -50.902923584
329254.861329 -23.5606079102
329132.802066 4.64096069336
329010.742804 32.0877075195
328888.683541 57.2655334473
328766.624278 78.8870849609
328644.565015 95.9994506836
328522.505752 108.062683105
328400.44649 114.990325928
328278.387227 117.147094727
328156.327964 115.303649902
328034.268701 110.551177979
327912.209439 104.184295654
327790.150176 97.563873291
327668.090913 91.9735412598
327546.03165 88.4836425781
327423.972388 87.8386535645
327301.913125 90.3780212402
327179.853862 96.0010375977
327057.794599 104.179077148
326935.735336 114.014160156
326813.676074 124.339019775
326691.616811 133.848266602
326569.557548 141.246429443
326447.498285 145.397888184
326325.439023 145.462036133
326203.37976 140.998931885
326081.320497 132.033447266
325959.261234 119.0703125
325837.201971 103.056854248
325715.142709 85.2976379395
325593.083446 67.3276367188
325471.024183 50.7582397461
325348.96492 37.1112365723
325226.905658 27.6579284668
325104.846395 23.2815856934
324982.787132 24.3777770996
324860.727869 30.8030395508
324738.668607 41.879699707
324616.609344 56.4555664062
324494.550081 73.0138549805
324372.490818 89.8222351074
324250.431555 105.10546875
324128.372293 117.224456787
324006.31303 124.841918945
323884.253767 127.058197021
323762.194504 123.502258301
323640.135242 114.367706299
323518.075979 100.391021729
323396.016716 82.7723693848
323273.957453 63.0492248535
323151.89819 42.9341125488
323029.838928 24.1356811523
322907.779665 8.18063354492
322785.720402 -3.74389648438
322663.661139 -10.9104614258
322541.601877 -13.1208496094
322419.542614 -10.7186584473
322297.483351 -4.54257202148
322175.424088 4.1741027832
322053.364826 13.9467163086
321931.305563 23.2091674805
321809.2463 30.4923095703
321687.187037 34.5913391113
321565.127774 34.7030029297
321443.068512 30.517578125
321321.009249 22.255859375
321198.949986 10.6459350586
321076.890723 -3.15682983398
320954.831461 -17.6998291016
320832.772198 -31.3960571289
320710.712935 -42.7056884766
320588.653672 -50.3128967285
320466.594409 -53.2799987793
320344.535147 -51.1612548828
320222.475884 -44.0621948242
320100.416621 -32.6388244629
319978.357358 -18.0346984863
319856.298096 -1.76220703125
319734.238833 14.4589233398
319612.17957 28.8897705078
319490.120307 39.9653930664
319368.061045 46.4735107422
319246.001782 47.6974182129
319123.942519 43.5079650879
319001.883256 34.3931274414
318879.823993 21.4213867188
318757.764731 6.14111328125
318635.705468 -9.57333374023
318513.646205 -23.7149353027
318391.586942 -34.3544921875
318269.52768 -39.8484802246
318147.468417 -39.0212097168
318025.409154 -31.3018493652
317903.349891 -16.8018188477
317781.290628 3.67620849609
317659.231366 28.7006835938
317537.172103 56.336517334
317415.11284 84.3241882324
317293.053577 110.292633057
317170.994315 131.985656738
317048.935052 147.478088379
316926.875789 155.361663818
316804.816526 154.879760742
316682.757264 145.999969482
316560.698001 129.416107178
316438.638738 106.480895996
316316.579475 79.0764160156
316194.520212 49.436340332
316072.46095 19.9377746582
315950.401687 -7.115234375
315828.342424 -29.6960449219
315706.283161 -46.2257080078
315584.223899 -55.6959228516
315462.164636 -57.7308349609
315340.105373 -52.5859680176
315218.04611 -41.0852050781
315095.986847 -24.5053710938
314973.927585 -4.42208862305
314851.868322 17.4646911621
314729.809059 39.5073547363
314607.749796 60.2687072754
314485.690534 78.6477966309
314363.631271 93.9586181641
314241.572008 105.957244873
314119.512745 114.815826416
313997.453483 121.048614502
313875.39422 125.401641846
313753.334957 128.71963501
313631.275694 131.807159424
313509.216431 135.301300049
313387.157169 139.57019043
313265.097906 144.650512695
313143.038643 150.229705811
313020.97938 155.675842285
312898.920118 160.109863281
312776.860855 162.513092041
312654.801592 161.855285645
312532.742329 157.229125977
312410.683066 147.974609375
312288.623804 133.778991699
312166.564541 114.739959717
312044.505278 91.3845825195
311922.446015 64.6412658691
311800.386753 35.7680358887
311678.32749 6.24368286133
311556.268227 -22.3649291992
311434.208964 -48.5461730957
311312.149702 -70.9805908203
311190.090439 -88.6584472656
311068.031176 -100.963043213
310945.971913 -107.7137146
310823.91265 -109.161987305
310701.853388 -105.944030762
310579.794125 -98.9948120117
310457.734862 -89.4342346191
310335.675599 -78.4385986328
310213.616337 -67.1131286621
310091.557074 -56.3785095215
309969.497811 -46.8854064941
309847.438548 -38.9657897949
309725.379285 -32.6254577637
309603.320023 -27.578125
309481.26076 -23.3159179688
309359.201497 -19.2072753906
309237.142234 -14.6089477539
309115.082972 -8.97940063477
308993.023709 -1.97766113281
308870.964446 6.46279907227
308748.905183 16.0968933105
308626.845921 26.3710632324
308504.786658 36.4674377441
308382.727395 45.385345459
308260.668132 52.050201416
308138.608869 55.4382629395
308016.549607 54.7022094727
307894.490344 49.2836914062
307772.431081 38.9987792969
307650.371818 24.0859680176
307528.312556 5.21075439453
307406.253293 -16.5752563477
307284.19403 -39.9177246094
307162.134767 -63.2754211426
307040.075504 -85.0590820312
306918.016242 -103.776733398
306795.956979 -118.170959473
306673.897716 -127.33404541
306551.838453 -130.787841797
306429.779191 -128.520599365
306307.719928 -120.977935791
306185.660665 -109.007049561
306063.601402 -93.7641296387
305941.54214 -76.5917358398
305819.482877 -58.8823547363
305697.423614 -41.9421081543
305575.364351 -26.8690185547
305453.305088 -14.4593200684
305331.245826 -5.15087890625
305209.186563 0.991180419922
305087.1273 4.24624633789
304965.068037 5.17156982422
304843.008775 4.50738525391
304720.949512 3.06469726562
304598.890249 1.6103515625
304476.830986 0.763214111328
304354.771724 0.914093017578
304232.712461 2.17929077148
304110.653198 4.39248657227
303988.593935 7.13702392578
303866.534672 9.81274414062
303744.47541 11.7307739258
303622.416147 12.2225952148
303500.356884 10.7512207031
303378.297621 7.00903320312
303256.238359 0.989776611328
303134.179096 -6.97506713867
303012.119833 -16.2219848633
302890.06057 -25.8034667969
302768.001307 -34.5753173828
302645.942045 -41.3140258789
302523.882782 -44.851348877
302401.823519 -44.2121582031
302279.764256 -38.7387695312
302157.704994 -28.187713623
302035.645731 -12.7872314453
301913.586468 6.75314331055
301791.527205 29.2832641602
301669.467943 53.3000488281
301547.40868 77.0753173828
301425.349417 98.8106384277
301303.290154 116.803771973
301181.230891 129.609375
301059.171629 136.177856445
300937.112366 135.956573486
300815.053103 128.943939209
300692.99384 115.689575195
300570.934578 97.2406616211
300448.875315 75.0401000977
300326.816052 50.7867431641
300204.756789 26.272644043
300082.697526 3.21389770508
299960.638264 -16.9064941406
299838.579001 -32.9690856934
299716.519738 -44.3064575195
299594.460475 -50.742980957
299472.401213 -52.5818786621
299350.34195 -50.5418701172
299228.282687 -45.6517333984
299106.223424 -39.1154174805
298984.164162 -32.1628417969
298862.104899 -25.9039306641
298740.045636 -21.2016601562
298617.986373 -18.5786437988
298495.92711 -18.1679077148
298373.867848 -19.7112426758
298251.808585 -22.6062927246
298129.749322 -25.9959411621
298007.690059 -28.8886108398
297885.630797 -30.294921875
297763.571534 -29.3657836914
297641.512271 -25.5132446289
297519.453008 -18.5018615723
297397.393745 -8.49700927734
297275.334483 3.93380737305
297153.27522 17.8699035645
297031.215957 32.1290283203
296909.156694 45.394744873
296787.097432 56.3626403809
296665.038169 63.8912658691
296542.978906 67.1384887695
296420.919643 65.6688232422
296298.860381 59.5180358887
296176.801118 49.2073059082
296054.741855 35.7034606934
295932.682592 20.3288879395
295810.623329 4.63040161133
295688.564067 -9.78079223633
295566.504804 -21.4000549316
295444.445541 -28.9924621582
295322.386278 -31.7320861816
295200.327016 -29.3004150391
295078.267753 -21.933013916
294956.20849 -10.4089050293
294834.149227 4.01736450195
294712.089964 19.7351074219
294590.030702 34.9352416992
294467.971439 47.7924194336
294345.912176 56.6508789062
294223.852913 60.1965942383
294101.793651 57.5964355469
293979.734388 48.5909118652
293857.675125 33.5305786133
293735.615862 13.3518676758
293613.5566 -10.5049133301
293491.497337 -36.2274780273
293369.438074 -61.7986450195
293247.378811 -85.184173584
293125.319548 -104.520263672
293003.260286 -118.282623291
292881.201023 -125.421905518
292759.14176 -125.450561523
292637.082497 -118.475646973
292515.023235 -105.173492432
292392.963972 -86.7126464844
292270.904709 -64.6314697266
292148.845446 -40.6869506836
292026.786183 -16.6885375977
291904.726921 5.66470336914
291782.667658 24.9277648926
291660.608395 40.0198059082
291538.549132 50.2926635742
291416.48987 55.5516967773
291294.430607 56.0302124023
291172.371344 52.3229980469
291050.312081 45.2887878418
290928.252819 35.9345092773
290806.193556 25.295501709
290684.134293 14.325592041
290562.07503 3.80987548828
290440.015767 -5.69219970703
290317.956505 -13.8676452637
290195.897242 -20.6343688965
290073.837979 -26.0950012207
289951.778716 -30.4667053223
289829.719454 -33.9991455078
289707.660191 -36.8927001953
289585.600928 -39.2289428711
289463.541665 -40.924621582
289341.482402 -41.7151184082
289219.42314 -41.1727905273
289097.363877 -38.7572631836
288975.304614 -33.8931884766
288853.245351 -26.0658569336
288731.186089 -14.9223632812
288609.126826 -0.364685058594
288487.067563 17.3780517578
288365.0083 37.7098083496
288242.949038 59.6687011719
288120.889775 81.9719848633
287998.830512 103.103607178
287876.771249 121.438415527
287754.711986 135.390869141
287632.652724 143.575256348
287510.593461 144.958984375
287388.534198 138.994140625
287266.474935 125.709686279
287144.415673 105.755187988
287022.35641 80.3857116699
286900.297147 51.3886108398
286778.237884 20.9552612305
286656.178621 -8.49215698242
286534.119359 -34.5037231445
286412.060096 -54.8155517578
286290.000833 -67.5556945801
286167.94157 -71.4215393066
286045.882308 -65.8104248047
285923.823045 -50.8913269043
285801.763782 -27.6085205078
285679.704519 2.38372802734
285557.645257 36.8517456055
285435.585994 73.165222168
285313.526731 108.517913818
285191.467468 140.165527344
285069.408205 165.658935547
284947.348943 183.051727295
284825.28968 191.06338501
284703.230417 189.182525635
284581.171154 177.702667236
284459.111892 157.685455322
284337.052629 130.85760498
284214.993366 99.4498291016
284092.934103 65.994140625
283970.87484 33.0985412598
283848.815578 3.21875
283726.756315 -21.5506591797
283604.697052 -39.6482849121
283482.637789 -50.1654968262
283360.578527 -52.9041748047
283238.519264 -48.3690795898
283116.460001 -37.6963500977
282994.400738 -22.5268554688
282872.341476 -4.83712768555
282750.282213 13.2553710938
282628.22295 29.6949157715
282506.163687 42.6778869629
282384.104424 50.8161315918
282262.045162 53.2566833496
282139.985899 49.7504577637
282017.926636 40.6636352539
281895.867373 26.9327392578
281773.808111 9.96948242188
281651.748848 -8.4755859375
281529.689585 -26.4774169922
281407.630322 -42.1116943359
281285.571059 -53.6283569336
281163.511797 -59.6062011719
281041.452534 -59.0767211914
280919.393271 -51.6072387695
280797.334008 -37.3383789062
280675.274746 -16.9726867676
280553.215483 8.28143310547
280431.15622 36.806060791
280309.096957 66.6996459961
280187.037695 95.9239196777
280064.978432 122.456481934
279942.919169 144.440948486
279820.859906 160.320037842
279698.800643 168.944213867
279576.741381 169.648834229
279454.682118 162.294616699
279332.622855 147.270721436
279210.563592 125.461547852
279088.50433 98.1803894043
278966.445067 67.0765686035
278844.385804 34.0224914551
278722.326541 0.988739013672
278600.267278 -30.0837097168
278478.208016 -57.4072265625
278356.148753 -79.4579162598
278234.08949 -95.0679016113
278112.030227 -103.493347168
277989.970965 -104.454772949
277867.911702 -98.1481628418
277745.852439 -85.225769043
277623.793176 -66.7492370605
277501.733914 -44.1174316406
277379.674651 -18.9734191895
277257.615388 6.90341186523
277135.556125 31.7136535645
277013.496862 53.754699707
276891.4376 71.532043457
276769.378337 83.8565368652
276647.319074 89.9220581055
276525.259811 89.3576049805
276403.200549 82.2509765625
276281.141286 69.1405639648
276159.082023 50.9772949219
276037.02276 29.0575866699
275914.963497 4.93237304688
275792.904235 -19.7015686035
275670.844972 -43.1206665039
275548.785709 -63.6944274902
275426.726446 -79.9989013672
275304.667184 -90.9140014648
275182.607921 -95.6976318359
275060.548658 -94.0322875977
274938.489395 -86.0390625
274816.430133 -72.2594909668
274694.37087 -53.6070556641
274572.311607 -31.2925109863
274450.252344 -6.72909545898
274328.193081 18.5737609863
274206.133819 43.119720459
274084.074556 65.5285644531
273962.015293 84.6253051758
273839.95603 99.5086669922
273717.896768 109.593994141
273595.837505 114.628265381
273473.778242 114.677947998
273351.718979 110.092559814
273229.659716 101.448425293
273107.600454 89.4795837402
272985.541191 75.0023193359
272863.481928 58.8426513672
272741.422665 41.7713317871
272619.363403 24.4535522461
272497.30414 7.41632080078
272375.244877 -8.96453857422
272253.185614 -24.4592285156
272131.126352 -38.9614257812
272009.067089 -52.4549255371
271887.007826 -64.9735107422
271764.948563 -76.5596313477
271642.8893 -87.2286987305
271520.830038 -96.9417724609
271398.770775 -105.592193604
271276.711512 -113.005157471
271154.652249 -118.951782227
271032.592987 -123.174591064
270910.533724 -125.420593262
270788.474461 -125.477966309
270666.415198 -123.210723877
270544.355935 -118.586761475
270422.296673 -111.69543457
270300.23741 -102.751800537
270178.178147 -92.0866699219
270056.118884 -80.1233215332
269934.059622 -67.3432617188
269812.000359 -54.2453613281
269689.941096 -41.302154541
269567.881833 -28.919921875
269445.822571 -17.406463623
269323.763308 -6.95056152344
269201.704045 2.38366699219
269079.644782 10.6478271484
268957.585519 17.9847412109
268835.526257 24.5940246582
268713.466994 30.6894836426
268591.407731 36.4548950195
268469.348468 42.0037841797
268347.289206 47.3479919434
268225.229943 52.3796386719
268103.17068 56.869720459
267981.111417 60.4834594727
267859.052154 62.8122253418
267736.992892 63.4179992676
267614.933629 61.8865356445
267492.874366 57.8824768066
267370.815103 51.2005310059
267248.755841 41.8063354492
267126.696578 29.8612060547
267004.637315 15.7282409668
266882.578052 -0.0431518554688
266760.51879 -16.7527770996
266638.459527 -33.6030578613
266516.400264 -49.763885498
266394.341001 -64.4448547363
266272.281738 -76.9653930664
266150.222476 -86.8161315918
266028.163213 -93.7059020996
265906.10395 -97.587097168
265784.044687 -98.6583251953
265661.985425 -97.3428344727
265539.926162 -94.244140625
265417.866899 -90.0841369629
265295.807636 -85.6286621094
265173.748373 -81.609375
265051.689111 -78.6482849121
264929.629848 -77.194519043
264807.570585 -77.4778137207
264685.511322 -79.4853820801
264563.45206 -82.9627990723
264441.392797 -87.4404296875
264319.333534 -92.2812805176
264197.274271 -96.7457885742
264075.215009 -100.067718506
263953.155746 -101.531585693
263831.096483 -100.545898438
263709.03722 -96.7037658691
263586.977957 -89.8249206543
263464.918695 -79.9761962891
263342.859432 -67.4682006836
263220.800169 -52.8292541504
263098.740906 -36.7598266602
262976.681644 -20.0726013184
262854.622381 -3.62454223633
262732.563118 11.7525634766
262610.503855 25.3160705566
262488.444592 36.464050293
262366.38533 44.772644043
262244.326067 50.014251709
262122.266804 52.1571350098
262000.207541 51.3485107422
261878.148279 47.8837280273
261756.089016 42.1666259766
261634.029753 34.6653747559
261511.97049 25.8710021973
261389.911228 16.2607116699
261267.851965 6.27087402344
261145.792702 -3.71807861328
261023.733439 -13.3864746094
260901.674176 -22.46875
260779.614914 -30.7407836914
260657.555651 -38.002746582
260535.496388 -44.0629882812
260413.437125 -48.7258911133
260291.377863 -51.7871704102
260169.3186 -53.0385742188
260047.259337 -52.2821350098
259925.200074 -49.3523864746
259803.140811 -44.144744873
259681.081549 -36.645111084
259559.022286 -26.9569396973
259436.963023 -15.3207702637
259314.90376 -2.12255859375
259192.844498 12.112701416
259070.785235 26.7428283691
258948.725972 41.0446777344
258826.666709 54.264465332
258704.607447 65.6749572754
258582.548184 74.6366271973
258460.488921 80.6551208496
258338.429658 83.429107666
258216.370395 82.8829040527
258094.311133 79.1796569824
257972.25187 72.7126159668
257850.192607 64.0745849609
257728.133344 54.0072631836
257606.074082 43.3358459473
257484.014819 32.8940429688
257361.955556 23.4479370117
257239.896293 15.6252441406
257117.837031 9.85864257812
256995.777768 6.34814453125
256873.718505 5.04718017578
256751.659242 5.67385864258
256629.599979 7.74694824219
256507.540717 10.6419677734
256385.481454 13.6628112793
256263.422191 16.1206054688
256141.362928 17.4117431641
256019.303666 17.0868835449
255897.244403 14.9025878906
255775.18514 10.8514404297
255653.125877 5.16580200195
255531.066614 -1.70474243164
255409.007352 -9.14074707031
255286.948089 -16.4184570312
255164.888826 -22.7897338867
255042.829563 -27.5647583008
254920.770301 -30.1914672852
254798.711038 -30.3207397461
254676.651775 -27.8529663086
254554.592512 -22.9583740234
254432.53325 -16.0705566406
254310.473987 -7.85208129883
254188.414724 0.86279296875
254066.355461 9.14486694336
253944.296198 16.0562133789
253822.236936 20.7395324707
253700.177673 22.5004577637
253578.11841 20.8748168945
253456.059147 15.6750183105
253333.999885 7.01052856445
253211.940622 -4.71859741211
253089.881359 -18.8552856445
252967.822096 -34.5406494141
252845.762833 -50.7873840332
252723.703571 -66.5625305176
252601.644308 -80.8720092773
252479.585045 -92.839630127
252357.525782 -101.773254395
252235.46652 -107.212036133
252113.407257 -108.952514648
251991.347994 -107.051940918
251869.288731 -101.809295654
251747.229469 -93.7280578613
251625.170206 -83.4651489258
251503.110943 -71.7711791992
251381.05168 -59.4287414551
251258.992417 -47.194152832
251136.933155 -35.7469787598
251014.873892 -25.6513977051
250892.814629 -17.3314819336
250770.755366 -11.0594482422
250648.696104 -6.95745849609
250526.636841 -5.00939941406
250404.577578 -5.08038330078
250282.518315 -6.94027709961
250160.459052 -10.288269043
250038.39979 -14.7766723633
249916.340527 -20.0311889648
249794.281264 -25.667755127
249672.222001 -31.3062438965
249550.162739 -36.5810852051
249428.103476 -41.1513366699
249306.044213 -44.7102355957
249183.98495 -46.9962768555
249061.925688 -47.805847168
248939.866425 -47.0071716309
248817.807162 -44.5541381836
248695.747899 -40.4984741211
248573.688636 -34.9977111816
248451.629374 -28.3162231445
248329.570111 -20.8175354004
248207.510848 -12.9461975098
248085.451585 -5.19888305664
247963.392323 1.91345214844
247841.33306 7.91143798828
247719.273797 12.3952026367
247597.214534 15.0910644531
247475.155271 15.8908081055
247353.096009 14.8782348633
247231.036746 12.3385925293
247108.977483 8.74780273438
246986.91822 4.73971557617
246864.858958 1.05352783203
246742.799695 -1.53582763672
246620.740432 -2.29843139648
246498.681169 -0.633209228516
246376.621907 3.85360717773
246254.562644 11.2842407227
246132.503381 21.4672241211
246010.444118 33.8842468262
245888.384855 47.709564209
245766.325593 61.8621520996
245644.26633 75.0883178711
245522.207067 86.0678710938
245400.147804 93.5350952148
245278.088542 96.4028015137
245156.029279 93.8773498535
245033.970016 85.5524902344
244911.910753 71.4707641602
244789.85149 52.1461181641
244667.792228 28.5416564941
244545.732965 2.00427246094
244423.673702 -25.8397827148
244301.614439 -53.2202453613
244179.555177 -78.375
244057.495914 -99.7062683105
243935.436651 -115.924499512
243813.377388 -126.166015625
243691.318126 -130.070465088
243569.258863 -127.81161499
243447.1996 -120.075714111
243325.140337 -107.989532471
243203.081074 -93.0041809082
243081.021812 -76.7460632324
242958.962549 -60.8496704102
242836.903286 -46.7894592285
242714.844023 -35.7278747559
242592.784761 -28.3955688477
242470.725498 -25.0173339844
242348.666235 -25.2911376953
242226.606972 -28.424407959
242104.547709 -33.2230529785
241982.488447 -38.2262878418
241860.429184 -41.8716125488
241738.369921 -42.6748657227
241616.310658 -39.404876709
241494.251396 -31.234954834
241372.192133 -17.8545227051
241250.13287 0.472351074219
241128.073607 22.9074401855
241006.014345 48.0999145508
240883.955082 74.3029785156
240761.895819 99.5347595215
240639.836556 121.767364502
240517.777293 139.124267578
240395.718031 150.066589355
240273.658768 153.548675537
240151.599505 149.125671387
240029.540242 137.003753662
239907.48098 118.024871826
239785.421717 93.5897827148
239663.362454 65.5249633789
239541.303191 35.9082946777
239419.243928 6.87133789062
239297.184666 -19.6022338867
239175.125403 -41.8603210449
239053.06614 -58.7293395996
238931.006877 -69.6101989746
238808.947615 -74.5129394531
238686.888352 -74.0274047852
238564.829089 -69.2335510254
238442.769826 -61.5618591309
238320.710564 -52.6191101074
238198.651301 -43.9987792969
238076.592038 -37.0971984863
237954.532775 -32.9546203613
237832.473512 -32.1398925781
237710.41425 -34.6890869141
237588.354987 -40.1068115234
237466.295724 -47.427734375
237344.236461 -55.3329772949
237222.177199 -62.3070678711
237100.117936 -66.8178405762
236978.058673 -67.5006713867
236855.99941 -63.3243103027
236733.940147 -53.7216491699
236611.880885 -38.6694641113
236489.821622 -18.7086181641
236367.762359 5.09747314453
236245.703096 31.2632141113
236123.643834 58.026550293
236001.584571 83.5271911621
235879.525308 105.995727539
235757.466045 123.933166504
235635.406783 136.262420654
235513.34752 142.433074951
235391.288257 142.469909668
235269.228994 136.958251953
235147.169731 126.969268799
235025.110469 113.932556152
234903.051206 99.4707641602
234780.991943 85.2149353027
234658.93268 72.6213989258
234536.873418 62.809753418
234414.814155 56.441986084
234292.754892 53.6551818848
234170.695629 54.0555114746
234048.636366 56.775390625
233926.577104 60.5861206055
233804.517841 64.0545043945
233682.458578 65.7249450684
233560.399315 64.3067932129
233438.340053 58.844543457
233316.28079 48.8522033691
233194.221527 34.3945922852
233072.162264 16.1056213379
232950.103002 -4.85888671875
232828.043739 -26.9317016602
232705.984476 -48.2946777344
232583.925213 -67.0737304688
232461.86595 -81.5468139648
232339.806688 -90.3417053223
232217.747425 -92.6015319824
232095.688162 -88.0992736816
231973.628899 -77.2868347168
231851.569637 -61.2726135254
231729.510374 -41.7279663086
231607.451111 -20.7308044434
231485.391848 -0.563171386719
231363.332585 16.5179138184
231241.273323 28.5122070312
231119.21406 33.8842468262
230997.154797 31.7282409668
230875.095534 21.8694763184
230753.036272 4.8918762207
230630.977009 -17.912109375
230508.917746 -44.6650085449
230386.858483 -73.0886535645
230264.799221 -100.730407715
230142.739958 -125.208679199
230020.680695 -144.45111084
229898.621432 -156.901824951
229776.562169 -161.674682617
229654.502907 -158.638092041
229532.443644 -148.421539307
229410.384381 -132.343414307
229288.325118 -112.268310547
229166.265856 -90.4087524414
229044.206593 -69.0918579102
228922.14733 -50.5168151855
228800.088067 -36.5270996094
228678.028804 -28.423034668
228555.969542 -26.8330993652
228433.910279 -31.6571044922
228311.851016 -42.0878295898
228189.791753 -56.7069396973
228067.732491 -73.6454772949
227945.673228 -90.7907409668
227823.613965 -106.01751709
227701.554702 -117.418151855
227579.49544 -123.508148193
227457.436177 -123.383850098
227335.376914 -116.817047119
227213.317651 -104.276062012
227091.258388 -86.8718566895
226969.199126 -66.2351074219
226847.139863 -44.3385925293
226725.0806 -23.283416748
226603.021337 -5.07290649414
226480.962075 8.60174560547
226358.902812 16.5416870117
226236.843549 18.1663818359
226114.784286 13.5730895996
225992.725023 3.52398681641
225870.665761 -10.6374511719
225748.606498 -27.1325683594
225626.547235 -43.9369812012
225504.487972 -58.9970092773
225382.42871 -70.4465942383
225260.369447 -76.8040161133
225138.310184 -77.1264953613
225016.250921 -71.1078796387
224894.191659 -59.1088867188
224772.132396 -42.1184387207
224650.073133 -21.6504821777
224528.01387 0.412078857422
224405.954607 22.0086975098
224283.895345 41.1081848145
224161.836082 55.9086914062
224039.776819 65.0111999512
223917.717556 67.5486755371
223795.658294 63.258605957
223673.599031 52.493347168
223551.539768 36.1695251465
223429.480505 15.6621398926
223307.421242 -7.34164428711
223185.36198 -31.0143127441
223063.302717 -53.5648498535
222941.243454 -73.403503418
222819.184191 -89.2770690918
222697.124929 -100.361755371
222575.065666 -106.306762695
222453.006403 -107.226409912
222330.94714 -103.644744873
222208.887878 -96.4016113281
222086.828615 -86.5342407227
221964.769352 -75.1476135254
221842.710089 -63.2914123535
221720.650826 -51.8558044434
221598.591564 -41.4983825684
221476.532301 -32.6083679199
221354.473038 -25.3097839355
221232.413775 -19.5006408691
221110.354513 -14.9201965332
220988.29525 -11.2328491211
220866.235987 -8.11590576172
220744.176724 -5.33828735352
220622.117461 -2.81689453125
220500.058199 -0.644592285156
220377.998936 0.917572021484
220255.939673 1.48150634766
220133.88041 0.602416992188
220011.821148 -2.13131713867
219889.761885 -7.00082397461
219767.702622 -14.0661010742
219645.643359 -23.0961914062
219523.584097 -33.532043457
219401.524834 -44.4893188477
219279.465571 -54.8064880371
219157.406308 -63.1348266602
219035.347045 -68.0643615723
218913.287783 -68.2728271484
218791.22852 -62.6826477051
218669.169257 -50.6084899902
218547.109994 -31.8778076172
218425.050732 -6.90853881836
218302.991469 23.2669677734
218180.932206 57.0386962891
218058.872943 92.3156433105
217936.81368 126.67755127
217814.754418 157.56729126
217692.695155 182.508636475
217570.635892 199.327728271
217448.576629 206.356658936
217326.517367 202.59942627
217204.458104 187.842681885
217082.398841 162.698577881
216960.339578 128.574981689
216838.280316 87.5739440918
216716.221053 42.3272399902
216594.16179 -4.21661376953
216472.102527 -49.033996582
216350.043264 -89.2734069824
216227.984002 -122.48638916
216105.924739 -146.819915771
215983.865476 -161.152740479
215861.806213 -165.164215088
215739.746951 -159.330291748
215617.687688 -144.848419189
215495.628425 -123.500762939
215373.569162 -97.4704284668
215251.509899 -69.129119873
215129.450637 -40.8190612793
215007.391374 -14.6487121582
214885.332111 7.67684936523
214763.272848 24.9777526855
214641.213586 36.6611633301
214519.154323 42.7225952148
214397.09506 43.6881408691
214275.035797 40.5081176758
214152.976535 34.4143371582
214030.917272 26.7606201172
213908.858009 18.8616943359
213786.798746 11.8504638672
213664.739483 6.56683349609
213542.680221 3.48806762695
213420.620958 2.70748901367
213298.561695 3.95895385742
213176.502432 6.68307495117
213054.44317 10.1239013672
212932.383907 13.4433288574
212810.324644 15.837677002
212688.265381 16.6427612305
212566.206118 15.4149475098
212444.146856 11.9781494141
212322.087593 6.43389892578
212200.02833 -0.86669921875
212077.969067 -9.38339233398
211955.909805 -18.4704589844
211833.850542 -27.4721984863
211711.791279 -35.8177185059
211589.732016 -43.1004638672
211467.672754 -49.1338806152
211345.613491 -53.9743041992
211223.554228 -57.9083557129
211101.494965 -61.4055480957
210979.435702 -65.0430603027
210857.37644 -69.4109802246
210735.317177 -75.0115661621
210613.257914 -82.1643371582
210491.198651 -90.9312133789
210369.139389 -101.07208252
210247.080126 -112.037139893
210125.020863 -123.000518799
210002.9616 -132.931549072
209880.902338 -140.697753906
209758.843075 -145.188659668
209636.783812 -145.44631958
209514.724549 -140.787658691
209392.665286 -130.90435791
209270.606024 -115.927001953
209148.546761 -96.4454040527
209026.487498 -73.4800720215
208904.428235 -48.4072570801
208782.368973 -22.8424377441
208660.30971 1.50457763672
208538.250447 22.990447998
208416.191184 40.1957702637
208294.131921 52.0640258789
208172.072659 58.0066223145
208050.013396 57.9617004395
207927.954133 52.4002380371
207805.89487 42.2777709961
207683.835608 28.9367980957
207561.776345 13.9694519043
207439.717082 -0.945678710938
207317.657819 -14.2145690918
207195.598557 -24.4889526367
207073.539294 -30.8003845215
206951.480031 -32.6535644531
206829.420768 -30.0675048828
206707.361505 -23.561920166
206585.302243 -14.0893249512
206463.24298 -2.92138671875
206341.183717 8.4990234375
206219.124454 18.7225646973
206097.065192 26.4566650391
205975.005929 30.7109375
205852.946666 30.9067382812
205730.887403 26.9401245117
205608.82814 19.1903991699
205486.768878 8.47442626953
205364.709615 -4.04840087891
205242.650352 -17.0107421875
205120.591089 -28.9938659668
204998.531827 -38.6912841797
204876.472564 -45.0587463379
204754.413301 -47.4344787598
204632.354038 -45.6155090332
204510.294776 -39.881652832
204388.235513 -30.9635620117
204266.17625 -19.9576416016
204144.116987 -8.19863891602
204022.057724 2.89758300781
203899.998462 12.0033569336
203777.939199 18.0395507812
203655.879936 20.3113708496
203533.820673 18.601776123
203411.761411 13.211517334
203289.702148 4.94091796875
203167.642885 -4.98727416992
203045.583622 -15.0546264648
202923.524359 -23.6123657227
202801.465097 -29.0664672852
202679.405834 -30.0643005371
202557.346571 -25.6602783203
202435.287308 -15.4443969727
202313.228046 0.382781982422
202191.168783 20.9970092773
202069.10952 45.0024108887
201947.050257 70.5444946289
201824.990995 95.4739074707
201702.931732 117.545227051
201580.872469 134.630645752
201458.813206 144.927581787
201336.753943 147.139526367
201214.694681 140.611083984
201092.635418 125.404510498
200970.576155 102.308563232
200848.516892 72.7796325684
200726.45763 38.8206481934
200604.398367 2.80892944336
200482.339104 -32.7093811035
200360.279841 -65.2388305664
200238.220578 -92.5464477539
200116.161316 -112.846313477
199994.102053 -124.940002441
199872.04279 -128.299560547
199749.983527 -123.087890625
199627.924265 -110.115661621
199505.865002 -90.7416687012
199383.805739 -66.7276916504
199261.746476 -40.0638122559
199139.687214 -12.7833557129
199017.627951 13.215637207
198895.568688 36.3242492676
198773.509425 55.3374633789
198651.450162 69.5226135254
198529.3909 78.6351318359
198407.331637 82.8857727051
198285.272374 82.8636169434
198163.213111 79.4284973145
198041.153849 73.5843505859
197919.094586 66.3503112793
197797.035323 58.6434326172
197674.97606 51.1853942871
197552.916797 44.4419250488
197430.857535 38.6012878418
197308.798272 33.5891418457
197186.739009 29.117767334
197064.679746 24.760559082
196942.620484 20.0401916504
196820.561221 14.519744873
196698.501958 7.88323974609
196576.442695 -0.00363159179688
196454.383433 -9.06097412109
196332.32417 -18.9926757812
196210.264907 -29.3169555664
196088.205644 -39.4230957031
195966.146381 -48.6478271484
195844.087119 -56.3608398438
195722.027856 -62.0485839844
195599.968593 -65.3846130371
195477.90933 -66.2783203125
195355.850068 -64.893737793
195233.790805 -61.6365661621
195111.731542 -57.1099853516
194989.672279 -52.0432739258
194867.613016 -47.202545166
194745.553754 -43.2932739258
194623.494491 -40.8661499023
194501.435228 -40.2392272949
194379.375965 -41.4448242188
194257.316703 -44.2090148926
194135.25744 -47.9677734375
194013.198177 -51.918762207
193891.138914 -55.1038818359
193769.079652 -56.5154418945
193647.020389 -55.2128601074
193524.961126 -50.438873291
193402.901863 -41.7215270996
193280.8426 -28.9497375488
193158.783338 -12.4145812988
193036.724075 7.19082641602
192914.664812 28.8132324219
192792.605549 51.1196594238
192670.546287 72.6097106934
192548.487024 91.7485961914
192426.427761 107.107910156
192304.368498 117.499572754
192182.309235 122.090393066
192060.249973 120.484893799
191938.19071 112.768005371
191816.131447 99.5038146973
191694.072184 81.6893005371
191572.012922 60.6687316895
191449.953659 38.0165405273
191327.894396 15.4000244141
191205.835133 -5.56399536133
191083.775871 -23.4462280273
190961.716608 -37.1203613281
190839.657345 -45.8489990234
190717.598082 -49.3311462402
190595.538819 -47.707824707
190473.479557 -41.5277404785
190351.420294 -31.6764831543
190229.361031 -19.2786560059
190107.301768 -5.58239746094
189985.242506 8.16021728516
189863.183243 20.8071289062
189741.12398 31.4212036133
189619.064717 39.3406066895
189497.005454 44.2173156738
189374.946192 46.0224304199
189252.886929 45.0205993652
189130.827666 41.7175292969
189008.768403 36.7883605957
188886.709141 30.9959716797
188764.649878 25.1077270508
188642.590615 19.8204650879
188520.531352 15.7007751465
188398.47209 13.1448059082
188276.412827 12.3613891602
188154.353564 13.3771972656
188032.294301 16.0606384277
187910.235038 20.1611938477
187788.175776 25.3554077148
187666.116513 31.2950134277
187544.05725 37.6488647461
187421.997987 44.1349487305
187299.938725 50.5378723145
187177.879462 56.711517334
187055.820199 62.5667724609
186933.760936 68.0484008789
186811.701673 73.1050109863
186689.642411 77.6578369141
186567.583148 81.5745544434
186445.523885 84.6517944336
186323.464622 86.6122131348
186201.40536 87.116027832
186079.346097 85.7882385254
185957.286834 82.2582702637
185835.227571 76.208404541
185713.168309 67.4246520996
185591.109046 55.8439941406
185469.049783 41.5912475586
185346.99052 25.0005493164
185224.931257 6.61642456055
185102.871995 -12.8265991211
184980.812732 -32.4458618164
184858.753469 -51.2711486816
184736.694206 -68.3180236816
184614.634944 -82.6686706543
184492.575681 -93.5507202148
184370.516418 -100.407623291
184248.457155 -102.95223999
184126.397892 -101.198364258
184004.33863 -95.466217041
183882.279367 -86.361328125
183760.220104 -74.7277526855
183638.160841 -61.5798339844
183516.101579 -48.0195617676
183394.042316 -35.1454467773
183271.983053 -23.9640808105
183149.92379 -15.3095703125
183027.864528 -9.78091430664
182905.805265 -7.70098876953
182783.746002 -9.10144042969
182661.686739 -13.7340393066
182539.627476 -21.1064453125
182417.568214 -30.5382080078
182295.508951 -41.2316589355
182173.449688 -52.3493347168
182051.390425 -63.0911560059
181929.331163 -72.7633056641
181807.2719 -80.8334960938
181685.212637 -86.966583252
181563.153374 -91.0395202637
181441.094111 -93.1340942383
181319.034849 -93.5099182129
181196.975586 -92.5614318848
181074.916323 -90.7636108398
180952.85706 -88.6132507324
180830.797798 -86.570526123
180708.738535 -85.0084533691
180586.679272 -84.1736450195
180464.620009 -84.1616516113
180342.560747 -84.9099121094
180220.501484 -86.2069702148
180098.442221 -87.716583252
179976.382958 -89.0147705078
179854.323695 -89.6342773438
179732.264433 -89.1136474609
179610.20517 -87.0453186035
179488.145907 -83.1192321777
179366.086644 -77.1579589844
179244.027382 -69.1415100098
179121.968119 -59.219543457
178999.908856 -47.711151123
178877.849593 -35.0923156738
178755.79033 -21.9719238281
178633.731068 -9.05905151367
178511.671805 2.87728881836
178389.612542 13.0531005859
178267.553279 20.7168273926
178145.494017 25.1968078613
178023.434754 25.9464111328
177901.375491 22.585144043
177779.316228 14.9328308105
177657.256966 3.03564453125
177535.197703 -12.8185424805
177413.13844 -32.097076416
177291.079177 -54.0321655273
177169.019914 -77.6458740234
177046.960652 -101.789276123
176924.901389 -125.1953125
176802.842126 -146.544250488
176680.782863 -164.537628174
176558.723601 -177.97833252
176436.664338 -185.849822998
176314.605075 -187.39074707
176192.545812 -182.157104492
176070.486549 -170.067687988
175948.427287 -151.427032471
175826.368024 -126.922149658
175704.308761 -97.5919799805
175582.249498 -64.7692871094
175460.190236 -29.9982299805
175338.130973 5.06658935547
175216.07171 38.7735290527
175094.012447 69.5891113281
174971.953185 96.2068481445
174849.893922 117.639587402
174727.834659 133.285888672
174605.775396 142.965301514
174483.716133 146.917694092
174361.656871 145.765899658
174239.597608 140.444885254
174117.538345 132.103515625
173995.479082 121.987701416
173873.41982 111.316070557
173751.360557 101.161224365
173629.301294 92.3471069336
173507.242031 85.3739318848
173385.182768 80.3794555664
173263.123506 77.1392211914
173141.064243 75.1079711914
173019.00498 73.4974975586
172896.945717 71.383026123
172774.886455 67.8277893066
172652.827192 62.0110778809
172530.767929 53.3472290039
172408.708666 41.5805053711
172286.649404 26.8453063965
172164.590141 9.68353271484
172042.530878 -8.98425292969
171920.471615 -27.9331665039
171798.412352 -45.7457275391
171676.35309 -60.9526977539
171554.293827 -72.186126709
171432.234564 -78.330078125
171310.175301 -78.6521606445
171188.116039 -72.8999938965
171066.056776 -61.3519592285
170943.997513 -44.8144226074
170821.93825 -24.5629882812
170699.878987 -2.23330688477
170577.819725 20.3298034668
170455.760462 41.2504272461
170333.701199 58.8077392578
170211.641936 71.6121520996
170089.582674 78.7519836426
169967.523411 79.8934936523
169845.464148 75.3233032227
169723.404885 65.9260559082
169601.345623 53.0983886719
169479.28636 38.6061401367
169357.227097 24.3980407715
169235.167834 12.3951721191
169113.108571 4.27700805664
168991.049309 1.28775024414
168868.990046 4.08303833008
168746.930783 12.6358337402
168624.87152 26.2123413086
168502.812258 43.4239501953
168380.752995 62.3506774902
168258.693732 80.7272338867
168136.634469 96.1728515625
168014.575206 106.442687988
167892.515944 109.675292969
167770.456681 104.610473633
167648.397418 90.7532043457
167526.338155 68.466003418
167404.278893 38.9770812988
167282.21963 4.30090332031
167160.160367 -32.9229125977
167038.101104 -69.6591796875
166916.041842 -102.753814697
166793.982579 -129.231140137
166671.923316 -146.583099365
166549.864053 -153.021270752
166427.80479 -147.666381836
166305.745528 -130.654632568
166183.686265 -103.150268555
166061.627002 -67.2598876953
165939.567739 -25.8570556641
165817.508477 17.6685180664
165695.449214 59.7131347656
165573.389951 96.7830200195
165451.330688 125.811157227
165329.271425 144.434967041
165207.212163 151.208343506
165085.1529 145.728149414
164963.093637 128.662628174
164841.034374 101.680206299
164718.975112 67.2849121094
164596.915849 28.5758666992
164474.856586 -11.045715332
164352.797323 -48.193572998
164230.738061 -79.8056335449
164108.678798 -103.417236328
163986.619535 -117.371124268
163864.560272 -120.946044922
163742.501009 -114.392883301
163620.441747 -98.8765869141
163498.382484 -76.3324890137
163376.323221 -49.2530517578
163254.263958 -20.4278564453
163132.204696 7.33538818359
163010.145433 31.4815979004
162888.08617 49.9422302246
162766.026907 61.3119506836
162643.967645 64.9511413574
162521.908382 61.0065002441
162399.849119 50.3515319824
162277.789856 34.4550170898
162155.730593 15.1954345703
162033.671331 -5.35842895508
161911.612068 -25.1745910645
161789.552805 -42.4691467285
161667.493542 -55.8792114258
161545.43428 -64.5800476074
161423.375017 -68.336517334
161301.315754 -67.4851074219
161179.256491 -62.8515930176
161057.197228 -55.6168518066
160935.137966 -47.1467590332
160813.078703 -38.8092041016
160691.01944 -31.7979431152
160568.960177 -26.9855957031
160446.900915 -24.8218383789
160324.841652 -25.2880249023
160202.782389 -27.9130859375
160080.723126 -31.8471679688
159958.663864 -35.9842529297
159836.604601 -39.1179199219
159714.545338 -40.1112976074
159592.486075 -38.0606079102
159470.426812 -32.4319458008
159348.36755 -23.1547851562
159226.308287 -10.6603393555
159104.249024 4.14126586914
158982.189761 19.9430847168
158860.130499 35.1737060547
158738.071236 48.1668395996
158616.011973 57.3483886719
158493.95271 61.4200744629
158371.893447 59.5190429688
158249.834185 51.3349304199
158127.774922 37.1698303223
158005.715659 17.9341125488
157883.656396 -4.92337036133
157761.597134 -29.5444946289
157639.537871 -53.8362731934
157517.478608 -75.6748962402
157395.419345 -93.1159057617
157273.360083 -104.589752197
157151.30082 -109.061431885
157029.241557 -106.137512207
156907.182294 -96.1092529297
156785.123031 -79.9264221191
156663.063769 -59.1055603027
156541.004506 -35.5809936523
156418.945243 -11.5152587891
156296.88598 10.9122314453
156174.826718 29.7164611816
156052.767455 43.2951049805
155930.708192 50.576751709
155808.648929 51.1128234863
155686.589666 45.1056213379
155564.530404 33.3701782227
155442.471141 17.2357177734
155320.411878 -1.60195922852
155198.352615 -21.2614135742
155076.293353 -39.8684387207
154954.23409 -55.7426147461
154832.174827 -67.5570373535
154710.115564 -74.4553527832
154588.056302 -76.1162414551
154465.997039 -72.7592773438
154343.937776 -65.0950927734
154221.878513 -54.2260437012
154099.81925 -41.5113525391
153977.759988 -28.4124450684
153855.700725 -16.3363037109
153733.641462 -6.49374389648
153611.582199 0.210998535156
153489.522937 3.25091552734
153367.463674 2.49868774414
153245.404411 -1.7971496582
153123.345148 -9.07763671875
153001.285885 -18.569519043
152879.226623 -29.3998718262
152757.16736 -40.7119750977
152635.108097 -51.76953125
152513.048834 -62.0343933105
152390.989572 -71.209777832
152268.930309 -79.2438049316
152146.871046 -86.2945556641
152024.811783 -92.6617126465
151902.752521 -98.6959533691
151780.693258 -104.699279785
151658.633995 -110.83026123
151536.574732 -117.02935791
151414.515469 -122.976287842
151292.456207 -128.087127686
151170.396944 -131.554290771
151048.337681 -132.427429199
150926.278418 -129.726867676
150804.219156 -122.577545166
150682.159893 -110.346954346
150560.10063 -92.7710266113
150438.041367 -70.0501403809
150315.982104 -42.9016723633
150193.922842 -12.5595703125
150071.863579 19.2836914062
149949.804316 50.5903625488
149827.745053 79.1368408203
149705.685791 102.705169678
149583.626528 119.288391113
149461.567265 127.288970947
149339.508002 125.688354492
149217.44874 114.169708252
149095.389477 93.1797180176
148973.330214 63.9195861816
148851.270951 28.2648925781
148729.211688 -11.3797607422
148607.152426 -52.2798156738
148485.093163 -91.602355957
148363.0339 -126.66116333
148240.974637 -155.148620605
148118.915375 -175.332672119
147996.856112 -186.199554443
147874.796849 -187.527313232
147752.737586 -179.883605957
147630.678323 -164.548370361
147508.619061 -143.369903564
147386.559798 -118.569030762
147264.500535 -92.5126953125
147142.441272 -67.479888916
147020.38201 -45.4446716309
146898.322747 -27.8977966309
146776.263484 -15.7255249023
146654.204221 -9.15631103516
146532.144959 -7.78012084961
146410.085696 -10.636138916
146288.026433 -16.3580627441
146165.96717 -23.3592224121
146043.907907 -30.0362243652
145921.848645 -34.9679870605
145799.789382 -37.0871582031
145677.730119 -35.8050842285
145555.670856 -31.0761413574
145433.611594 -23.3945922852
145311.552331 -13.725189209
145189.493068 -3.37484741211
145067.433805 6.17779541016
144945.374542 13.4772949219
144823.31528 17.2849731445
144701.256017 16.7511901855
144579.196754 11.543762207
144457.137491 1.91757202148
144335.078229 -11.2846069336
144213.018966 -26.7002563477
144090.959703 -42.5796813965
143968.90044 -56.9676513672
143846.841178 -67.9165344238
143724.781915 -73.7059020996
143602.722652 -73.045715332
143480.663389 -65.239074707
143358.604126 -50.2868041992
143236.544864 -28.9199523926
143114.485601 -2.55618286133
142992.426338 26.8175354004
142870.367075 56.825012207
142748.307813 84.9241638184
142626.24855 108.653259277
142504.189287 125.872039795
142382.130024 134.974182129
142260.070761 135.047943115
142138.011499 125.968231201
142015.952236 108.410003662
141893.892973 83.7822570801
141771.83371 54.0881347656
141649.774448 21.7266235352
141527.715185 -10.7426757812
141405.655922 -40.8495178223
141283.596659 -66.4483947754
141161.537397 -85.9176635742
141039.478134 -98.3008422852
140917.418871 -103.37600708
140795.359608 -101.647338867
140673.300345 -94.2614135742
140551.241083 -82.8571166992
140429.18182 -69.3686218262
140307.122557 -55.8015441895
140185.063294 -44.0088500977
140063.004032 -35.4903564453
139940.944769 -31.2373657227
139818.885506 -31.6401062012
139696.826243 -36.4658203125
139574.76698 -44.9102172852
139452.707718 -55.7146911621
139330.648455 -67.334777832
139208.589192 -78.140411377
139086.529929 -86.6242675781
138964.470667 -91.5934143066
138842.411404 -92.3218688965
138720.352141 -88.6466674805
138598.292878 -80.9949951172
138476.233616 -70.339050293
138354.174353 -58.0841369629
138232.11509 -45.9007873535
138110.055827 -35.5216369629
137987.996564 -28.5253295898
137865.937302 -26.1326904297
137743.878039 -29.0403442383
137621.818776 -37.3102722168
137499.759513 -50.3316955566
137377.700251 -66.8598327637
137255.640988 -85.1304931641
137133.581725 -103.039245605
137011.522462 -118.366668701
136889.463199 -129.026519775
136767.403937 -133.308929443
136645.344674 -130.092071533
136523.285411 -118.997528076
136401.226148 -100.471313477
136279.166886 -75.7783508301
136157.107623 -46.9088439941
136035.04836 -16.4043273926
135912.989097 12.8818054199
135790.929835 38.0650024414
135668.870572 56.522644043
135546.811309 66.1712036133
135424.752046 65.6963195801
135302.692783 54.7124023438
135180.633521 33.8325805664
135058.574258 4.64117431641
134936.514995 -30.4315185547
134814.455732 -68.3215332031
134692.39647 -105.609344482
134570.337207 -138.838928223
134448.277944 -164.845550537
134326.218681 -181.060760498
134204.159418 -185.763153076
134082.100156 -178.250976562
133960.040893 -158.918884277
133837.98163 -129.230163574
133715.922367 -91.5881652832
133593.863105 -49.1177978516
133471.803842 -5.37957763672
133349.744579 35.9564208984
133227.685316 71.4457702637
133105.626054 98.1796569824
132983.566791 114.042663574
132861.507528 117.892028809
132739.448265 109.642730713
132617.389002 90.2523803711
132495.32974 61.6075439453
132373.270477 26.3262634277
132251.211214 -12.5044555664
132129.151951 -51.6275024414
132007.092689 -87.921875
131885.033426 -118.685882568
131762.974163 -141.870178223
131640.9149 -156.2394104
131518.855637 -161.447967529
131396.796375 -158.025878906
131274.737112 -147.278045654
131152.677849 -131.110839844
131030.618586 -111.804840088
130908.559324 -91.7594909668
130786.500061 -73.2359008789
130664.440798 -58.1245422363
130542.381535 -47.7610778809
130420.322273 -42.8076171875
130298.26301 -43.2095336914
130176.203747 -48.230682373
130054.144484 -56.5602416992
129932.085221 -66.4790039062
129810.025959 -76.0649719238
129687.966696 -83.4165039062
129565.907433 -86.8695678711
129443.84817 -85.1850585938
129321.788908 -77.6893615723
129199.729645 -64.3530273438
129077.670382 -45.8011474609
128955.611119 -23.2568664551
128833.551856 1.57681274414
128711.492594 26.6816711426
128589.433331 49.9187316895
128467.374068 69.2323608398
128345.314805 82.8435974121
128223.255543 89.4136352539
128101.19628 88.1627807617
127979.137017 78.9346618652
127857.077754 62.2016296387
127735.018492 39.0127258301
127612.959229 10.8921813965
127490.899966 -20.3003234863
127368.840703 -52.5322570801
127246.78144 -83.7664489746
127124.722178 -112.120758057
127002.662915 -136.002838135
126880.603652 -154.210083008
126758.544389 -165.988494873
126636.485127 -171.047302246
126514.425864 -169.532348633
126392.366601 -161.965057373
126270.307338 -149.156005859
126148.248075 -132.10369873
126026.188813 -111.891296387
125904.12955 -89.5909423828
125782.070287 -66.1847839355
125660.011024 -42.5084228516
125537.951762 -19.220123291
125415.892499 3.20611572266
125293.833236 24.4655456543
125171.773973 44.3918457031
125049.714711 62.9170532227
124927.655448 80.0299072266
124805.596185 95.7379150391
124683.536922 110.038635254
124561.477659 122.903503418
124439.418397 134.273864746
124317.359134 144.068786621
124195.299871 152.200592041
124073.240608 158.594787598
123951.181346 163.208526611
123829.122083 166.044372559
123707.06282 167.155151367
123585.003557 166.639343262
123462.944294 164.625671387
123340.885032 161.251220703
123218.825769 156.63482666
123096.766506 150.85144043
122974.707243 143.912139893
122852.647981 135.755157471
122730.588718 126.25012207
122608.529455 115.217407227
122486.470192 102.462371826
122364.41093 87.8207702637
122242.351667 71.210144043
122120.292404 52.6809997559
121998.233141 32.4595031738
121876.173878 10.9752502441
121754.114616 -11.1324768066
121632.055353 -33.0346984863
121509.99609 -53.7577209473
121387.936827 -72.254486084
121265.877565 -87.494140625
121143.818302 -98.5637512207
121021.759039 -104.770233154
120899.699776 -105.732208252
120777.640513 -101.450500488
120655.581251 -92.3468933105
120533.521988 -79.2645874023
120411.462725 -63.4268798828
120289.403462 -46.3549499512
120167.3442 -29.7498168945
120045.284937 -15.3484802246
119923.225674 -4.76666259766
119801.166411 0.656341552734
119679.107149 -0.00424194335938
119557.047886 -7.15353393555
119434.988623 -20.6155395508
119312.92936 -39.6248474121
119190.870097 -62.8735656738
119068.810835 -88.6116333008
118946.751572 -114.792694092
118824.692309 -139.252655029
118702.633046 -159.903594971
118580.573784 -174.926361084
118458.514521 -182.940673828
118336.455258 -183.137420654
118214.395995 -175.358428955
118092.336732 -160.114898682
117970.27747 -138.542602539
117848.218207 -112.296630859
117726.158944 -83.3958435059
117604.099681 -54.0320129395
117482.040419 -26.3626708984
117359.981156 -2.30776977539
117237.921893 16.6285400391
117115.86263 29.4940490723
116993.803368 35.9664916992
116871.744105 36.3680419922
116749.684842 31.6125793457
116627.625579 23.091796875
116505.566316 12.5119628906
116383.507054 1.69830322266
116261.447791 -7.61276245117
116139.388528 -13.9717712402
116017.329265 -16.3827819824
115895.270003 -14.4215698242
115773.21074 -8.29202270508
115651.151477 1.18682861328
115529.092214 12.6610107422
115407.032952 24.3828735352
115284.973689 34.3987426758
115162.914426 40.7634277344
115040.855163 41.7610778809
114918.7959 36.1072387695
114796.736638 23.1121826172
114674.677375 2.78762817383
114552.618112 -24.1161193848
114430.558849 -56.1463012695
114308.499587 -91.2560119629
114186.440324 -126.97442627
114064.381061 -160.62298584
113942.321798 -189.557159424
113820.262535 -211.409362793
113698.203273 -224.310516357
113576.14401 -227.067504883
113454.084747 -219.279205322
113332.025484 -201.380004883
113209.966222 -174.606262207
113087.906959 -140.888305664
112965.847696 -102.679656982
112843.788433 -62.7391967773
112721.729171 -23.886932373
112599.669908 11.2415771484
112477.610645 40.4213562012
112355.551382 62.0205993652
112233.492119 75.1259155273
112111.432857 79.5977478027
111989.373594 76.0526733398
111867.314331 65.7763061523
111745.255068 50.576385498
111623.195806 32.5925292969
111501.136543 14.0813903809
111379.07728 -2.80090332031
111257.018017 -16.1978759766
111134.958754 -24.714630127
111012.899492 -27.5286865234
110890.840229 -24.4411621094
110768.780966 -15.8642578125
110646.721703 -2.75076293945
110524.662441 13.5256958008
110402.603178 31.3261108398
110280.543915 48.9180603027
110158.484652 64.6485290527
110036.42539 77.0983581543
109914.366127 85.204284668
109792.306864 88.3373718262
109670.247601 86.3332214355
109548.188338 79.4723510742
109426.129076 68.416809082
109304.069813 54.1116027832
109182.01055 37.6651306152
109059.951287 20.2208862305
108937.892025 2.83764648438
108815.832762 -13.6114501953
108693.773499 -28.5087585449
108571.714236 -41.5252990723
108449.654973 -52.6166687012
108327.595711 -61.982635498
108205.536448 -69.9987792969
108083.477185 -77.1293945312
107961.417922 -83.8336181641
107839.35866 -90.4768371582
107717.299397 -97.2586669922
107595.240134 -104.166503906
107473.180871 -110.959716797
107351.121609 -117.186584473
107229.062346 -122.231231689
107107.003083 -125.385009766
106984.94382 -125.932525635
106862.884557 -123.243225098
106740.825295 -116.855224609
106618.766032 -106.543029785
106496.706769 -92.3598327637
106374.647506 -74.6492919922
106252.588244 -54.0255126953
106130.528981 -31.3229980469
106008.469718 -7.52301025391
105886.410455 16.3361206055
105764.351192 39.2538146973
105642.29193 60.3557434082
105520.232667 78.9671325684
105398.173404 94.6617736816
105276.114141 107.28125
105154.054879 116.923461914
105031.995616 123.901245117
104909.936353 128.677886963
104787.87709 131.786499023
104665.817828 133.744598389
104543.758565 134.974212646
104421.699302 135.737792969
104299.640039 136.098327637
104177.580776 135.90914917
104055.521514 134.835174561
103933.462251 132.403106689
103811.402988 128.075408936
103689.343725 121.338897705
103567.284463 111.796539307
103445.2252 99.2514953613
103323.165937 83.7714538574
103201.106674 65.7247009277
103079.047411 45.7807006836
102956.988149 24.8743286133
102834.928886 4.13485717773
102712.869623 -15.2142028809
102590.81036 -31.9732055664
102468.751098 -45.0911254883
102346.691835 -53.7824707031
102224.632572 -57.6229248047
102102.573309 -56.6116638184
101980.514047 -51.1923217773
101858.454784 -42.2272338867
101736.395521 -30.9268188477
101614.336258 -18.7382507324
101492.276995 -7.20492553711
101370.217733 2.19021606445
101248.15847 8.18194580078
101126.099207 9.86251831055
101004.039944 6.78955078125
100881.980682 -0.950225830078
100759.921419 -12.7312316895
100637.862156 -27.4339294434
100515.802893 -43.5444030762
100393.74363 -59.2973632812
100271.684368 -72.8514099121
100149.625105 -82.4779968262
100027.565842 -86.7460632324
99905.5065794 -84.6829833984
99783.4473166 -75.8944396973
99661.3880538 -60.6303405762
99539.3287911 -39.7880859375
99417.2695283 -14.8514709473
99295.2102655 12.2303466797
99173.1510027 39.2138977051
99051.09174 63.7655944824
98929.0324772 83.6805725098
98806.9732144 97.0947265625
98684.9139517 102.668579102
98562.8546889 99.7253112793
98440.7954261 88.3278198242
98318.7361633 69.2875366211
98196.6769006 44.102142334
98074.6176378 14.8284301758
97952.558375 -16.0987854004
97830.4991122 -46.0844726562
97708.4398495 -72.6065368652
97586.3805867 -93.4436950684
97464.3213239 -106.874267578
97342.2620612 -111.828674316
97220.2027984 -107.97946167
97098.1435356 -95.7622375488
96976.0842728 -76.3242797852
96854.0250101 -51.4077148438
96731.9657473 -23.1780395508
96609.9064845 5.98397827148
96487.8472217 33.7077941895
96365.787959 57.8513793945
96243.7286962 76.6940307617
96121.6694334 89.0833129883
95999.6101707 94.5230407715
95877.5509079 93.1945495605
95755.4916451 85.9111022949
95633.4323823 74.0096130371
95511.3731196 59.1939086914
95389.3138568 43.3444213867
95267.254594 28.3155212402
95145.1953312 15.7408447266
95023.1360685 6.86666870117
94901.0768057 2.43023681641
94779.0175429 2.59436035156
94656.9582802 6.94573974609
94534.8990174 14.5540771484
94412.8397546 24.0876159668
94290.7804918 33.970489502
94168.7212291 42.5661315918
94046.6619663 48.3666381836
93924.6027035 50.1685791016
93802.5434408 47.2161865234
93680.484178 39.2976074219
93558.4249152 26.783203125
93436.3656524 10.6029663086
93314.3063897 -7.83627319336
93192.2471269 -26.7845153809
93070.1878641 -44.3198852539
92948.1286013 -58.5407104492
92826.0693386 -67.7586364746
92704.0100758 -70.6731567383
92581.950813 -66.510925293
92459.8915503 -55.1148071289
92337.8322875 -36.9742126465
92215.7730247 -13.1936340332
92093.7137619 14.5969848633
91971.6544992 44.3834533691
91849.5952364 73.9431152344
91727.5359736 101.040893555
91605.4767108 123.625793457
91483.4174481 140.009124756
91361.3581853 149.007781982
91239.2989225 150.039764404
91117.2396598 143.163604736
90995.180397 129.058532715
90873.1211342 108.949371338
90751.0618714 84.4831237793
90629.0026087 57.5715942383
90506.9433459 30.2138671875
90384.8840831 4.31787109375
90262.8248203 -18.4638366699
90140.7655576 -36.8676757812
90018.7062948 -50.1112976074
89896.647032 -57.9364624023
89774.5877693 -60.6014709473
89652.5285065 -58.8239440918
89530.4692437 -53.6833190918
89408.4099809 -46.4931030273
89286.3507182 -38.6565856934
89164.2914554 -31.5211791992
89042.2321926 -26.2453918457
88920.1729298 -23.6905212402
88798.1136671 -24.3480834961
88676.0544043 -28.3063049316
88553.9951415 -35.2592163086
88431.9358788 -44.5541992188
88309.876616 -55.2719421387
88187.8173532 -66.3295288086
88065.7580904 -76.5941467285
87943.6988277 -84.997253418
87821.6395649 -90.6362915039
87699.5803021 -92.8550720215
87577.5210393 -91.296295166
87455.4617766 -85.9215393066
87333.4025138 -76.9996948242
87211.343251 -65.0660705566
87089.2839883 -50.8592224121
86967.2247255 -35.2412719727
86845.1654627 -19.1139831543
86723.1061999 -3.33636474609
86601.0469372 11.3455505371
86478.9876744 24.3518371582
86356.9284116 35.2997131348
86234.8691488 44.011932373
86112.8098861 50.5031433105
85990.7506233 54.948059082
85868.6913605 57.6365661621
85746.6320978 58.9229736328
85624.572835 59.1748352051
85502.5135722 58.7288513184
85380.4543094 57.8573303223
85258.3950467 56.7496337891
85136.3357839 55.508392334
85014.2765211 54.1603088379
84892.2172583 52.6779174805
84770.1579956 51.0084533691
84648.0987328 49.1045227051
84526.03947 46.9513549805
84403.9802073 44.5863952637
84281.9209445 42.1073303223
84159.8616817 39.6679382324
84037.8024189 37.4606018066
83915.7431562 35.689239502
83793.6838934 34.5348205566
83671.6246306 34.1196289062
83549.5653679 34.4744873047
83427.5061051 35.5151062012
83305.4468423 37.03125
83183.3875795 38.6911621094
83061.3283168 40.0631103516
82939.269054 40.6521911621
82817.2097912 39.9490356445
82695.1505284 37.4859924316
82573.0912657 32.8940734863
82451.0320029 25.9546203613
82328.9727401 16.638458252
82206.9134774 5.12835693359
82084.8542146 -8.18020629883
81962.7949518 -22.7002563477
81840.735689 -37.6955871582
81718.6764263 -52.341583252
81596.6171635 -65.7973022461
81474.5579007 -77.2834472656
81352.4986379 -86.1562805176
81230.4393752 -91.9709777832
81108.3801124 -94.5263366699
80986.3208496 -93.8864440918
80864.2615869 -90.3751831055
80742.2023241 -84.5449523926
80620.1430613 -77.1208190918
80498.0837985 -68.9267883301
80376.0245358 -60.8011474609
80253.965273 -53.5093994141
80131.9060102 -47.6656494141
80009.8467474 -43.6688537598
79887.7874847 -41.6630554199
79765.7282219 -41.5253295898
79643.6689591 -42.8831787109
79521.6096964 -45.1606140137
79399.5504336 -47.6470031738
79277.4911708 -49.5826416016
79155.431908 -50.2510681152
79033.3726453 -49.0679931641
78911.3133825 -45.6564331055
78789.2541197 -39.9000244141
78667.1948569 -31.9671630859
78545.1355942 -22.3027648926
78423.0763314 -11.5881347656
78301.0170686 -0.671569824219
78178.9578059 9.52154541016
78056.8985431 18.0921630859
77934.8392803 24.2696533203
77812.7800175 27.5047607422
77690.7207548 27.5398254395
77568.661492 24.4483032227
77446.6022292 18.6388549805
77324.5429664 10.8206176758
77202.4837037 1.93371582031
77080.4244409 -6.95010375977
76958.3651781 -14.745513916
76836.3059154 -20.4786987305
76714.2466526 -23.4055175781
76592.1873898 -23.1096801758
76470.128127 -19.5682678223
76348.0688643 -13.1767883301
76226.0096015 -4.72869873047
76103.9503387 4.65072631836
75981.8910759 13.6113891602
75859.8318132 20.7155456543
75737.7725504 24.5933532715
75615.7132876 24.1002197266
75493.6540249 18.4596862793
75371.5947621 7.37548828125
75249.5354993 -8.90002441406
75127.4762365 -29.5502929688
75005.4169738 -53.236541748
74883.357711 -78.1952209473
74761.2984482 -102.384094238
74639.2391855 -123.663970947
74517.1799227 -139.999298096
74395.1206599 -149.658599854
74273.0613971 -151.395019531
74151.0021344 -144.587219238
74028.9428716 -129.326446533
73906.8836088 -106.438476562
73784.824346 -77.435760498
73662.7650833 -44.4031066895
73540.7058205 -9.8249206543
73418.6465577 23.6310119629
73296.587295 53.3525695801
73174.5280322 77.0239257812
73052.4687694 92.8435668945
72930.4095066 99.6991577148
72808.3502439 97.2804260254
72686.2909811 86.1184387207
72564.2317183 67.5462341309
72442.1724555 43.5823669434
72320.1131928 16.7476196289
72198.05393 -10.1681518555
72075.9946672 -34.3689880371
71953.9354045 -53.3181762695
71831.8761417 -64.9832763672
71709.8168789 -68.0348815918
71587.7576161 -61.9800720215
71465.6983534 -47.2171020508
71343.6390906 -25.0045166016
71221.5798278 2.65274047852
71099.520565 33.1907653809
70977.4613023 63.7295227051
70855.4020395 91.3484802246
70733.3427767 113.369567871
70611.283514 127.618530273
70489.2242512 132.640441895
70367.1649884 127.848175049
70245.1057256 113.587646484
70123.0464629 91.1148376465
70000.9872001 62.4848632812
69878.9279373 30.3629150391
69756.8686745 -2.22329711914
69634.8094118 -32.1687927246
69512.750149 -56.5842285156
69390.6908862 -73.0703125
69268.6316235 -79.9468078613
69146.5723607 -76.4131469727
69024.5130979 -62.6265869141
68902.4538351 -39.6888122559
68780.3945724 -9.54364013672
68658.3353096 25.2052001953
68536.2760468 61.5387268066
68414.216784 96.3047485352
68292.1575213 126.511993408
68170.0982585 149.606811523
68048.0389957 163.706085205
67925.979733 167.764343262
67803.9204702 161.659667969
67681.8612074 146.189971924
67559.8019446 122.981628418
67437.7426819 94.3193054199
67315.6834191 62.9154968262
67193.6241563 31.6408081055
67071.5648935 3.24432373047
66949.5056308 -19.9104919434
66827.446368 -36.0679016113
66705.3871052 -44.237701416
66583.3278425 -44.275390625
66461.2685797 -36.876739502
66339.2093169 -23.4880981445
66217.1500541 -6.1428527832
66095.0907914 12.759185791
65973.0315286 30.7071228027
65850.9722658 45.3415527344
65728.9130031 54.7003479004
65606.8537403 57.4209289551
65484.7944775 52.8796081543
65362.7352147 41.2552490234
65240.675952 23.5095214844
65118.6166892 1.28790283203
64996.5574264 -23.2494812012
64874.4981636 -47.6488952637
64752.4389009 -69.4138793945
64630.3796381 -86.2611694336
64508.3203753 -96.3547668457
64386.2611126 -98.4957580566
64264.2018498 -92.2488708496
64142.142587 -77.992767334
64020.0833242 -56.8894958496
63898.0240615 -30.776550293
63775.9647987 -1.99240112305
63653.9055359 26.8485107422
63531.8462731 53.1066589355
63409.7870104 74.3720397949
63287.7277476 88.6958312988
63165.6684848 94.778137207
63043.6092221 92.0924377441
62921.5499593 80.9368591309
62799.4906965 62.4058227539
62677.4314337 38.2874145508
62555.372171 10.8952941895
62433.3129082 -17.1466064453
62311.2536454 -43.1475830078
62189.1943826 -64.5958251953
62067.1351199 -79.3859558105
61945.0758571 -86.0051269531
61823.0165943 -83.6620483398
61700.9573316 -72.3476257324
61578.8980688 -52.823638916
61456.838806 -26.541229248
61334.7795432 4.49993896484
61212.7202805 37.938873291
61090.6610177 71.2659301758
60968.6017549 102.042205811
60846.5424921 128.10345459
60724.4832294 147.731872559
60602.4239666 159.779205322
60480.3647038 163.733581543
60358.3054411 159.725250244
60236.2461783 148.474517822
60114.1869155 131.189300537
59992.1276527 109.425506592
59870.06839 84.925201416
59748.0091272 59.4497375488
59625.9498644 34.6246643066
59503.8906016 11.8103637695
59381.8313389 -7.99011230469
59259.7720761 -24.1802062988
59137.7128133 -36.5724487305
59015.6535506 -45.3503112793
58893.5942878 -50.9949035645
58771.535025 -54.186920166
58649.4757622 -55.6982116699
58527.4164995 -56.2833862305
58405.3572367 -56.5864257812
58283.2979739 -57.0696105957
58161.2387111 -57.97265625
58039.1794484 -59.3046875
57917.1201856 -60.8670959473
57795.0609228 -62.3032836914
57673.0016601 -63.1665344238
57550.9423973 -62.9974365234
57428.8831345 -61.3995056152
57306.8238717 -58.1034545898
57184.764609 -53.0125427246
57062.7053462 -46.2232971191
56940.6460834 -38.0194396973
56818.5868206 -28.8405151367
56696.5275579 -19.2294921875
56574.4682951 -9.76733398438
56452.4090323 -1.00164794922
56330.3497696 6.61849975586
56208.2905068 12.796661377
56086.231244 17.419708252
55964.1719812 20.5658569336
55842.1127185 22.4849853516
55720.0534557 23.5549621582
55597.9941929 24.2186889648
55475.9349302 24.9094543457
55353.8756674 25.9749145508
55231.8164046 27.6090087891
55109.7571418 29.8017883301
54987.6978791 32.3143615723
54865.6386163 34.6844482422
54743.5793535 36.2639770508
54621.5200907 36.2853088379
54499.460828 33.9515380859
54377.4015652 28.5409851074
54255.3423024 19.5147094727
54133.2830397 6.61416625977
54011.2237769 -10.0616760254
53889.1645141 -30.0119018555
53767.1052513 -52.3273620605
53645.0459886 -75.7281799316
53522.9867258 -98.6425170898
53400.927463 -119.323059082
53278.8682002 -135.990264893
53156.8089375 -146.990936279
53034.7496747 -150.956878662
52912.6904119 -146.948272705
52790.6311492 -134.566741943
52668.5718864 -114.027069092
52546.5126236 -86.1774597168
52424.4533608 -52.4651184082
52302.3940981 -14.8487243652
52180.3348353 24.3376159668
52058.2755725 62.5564575195
51936.2163097 97.2612915039
51814.157047 126.096740723
51692.0977842 147.085876465
51570.0385214 158.789672852
51447.9792587 160.422515869
51325.9199959 151.914764404
51203.8607331 133.91619873
51081.8014703 107.740447998
50959.7422076 75.2554016113
50837.6829448 38.7292175293
50715.623682 0.646606445312
50593.5644192 -36.4887390137
50471.5051565 -70.3482666016
50349.4458937 -98.9515686035
50227.3866309 -120.805084229
50105.3273682 -134.994110107
49983.2681054 -141.222381592
49861.2088426 -139.797058105
49739.1495798 -131.563568115
49617.0903171 -117.796569824
49495.0310543 -100.061065674
49372.9717915 -80.0556030273
49250.9125287 -59.4543457031
49128.853266 -39.7615966797
49006.7940032 -22.1928100586
48884.7347404 -7.5905456543
48762.6754777 3.61752319336
48640.6162149 11.4178161621
48518.5569521 16.1690368652
48396.4976893 18.5268249512
48274.4384266 19.3439331055
48152.3791638 19.5574645996
48030.319901 20.0755310059
47908.2606382 21.6752319336
47786.2013755 24.9215087891
47664.1421127 30.1143188477
47542.0828499 37.2686462402
47420.0235872 46.1264038086
47297.9643244 56.199005127
47175.9050616 66.8327636719
47053.8457988 77.289642334
46931.7865361 86.834197998
46809.7272733 94.8158874512
46687.6680105 100.73828125
46565.6087478 104.308929443
46443.549485 105.463806152
46321.4902222 104.365661621
46199.4309594 101.377380371
46077.3716967 97.0142822266
45955.3124339 91.8812866211
45833.2531711 86.6039428711
45711.1939083 81.7594604492
45589.1346456 77.8179626465
45467.0753828 75.0986938477
45345.01612 73.7467041016
45222.9568573 73.7324829102
45100.8975945 74.8728942871
44978.8383317 76.8721923828
44856.7790689 79.3756103516
44734.7198062 82.0314941406
44612.6605434 84.551574707
44490.6012806 86.7643737793
44368.5420178 88.6532897949
44246.4827551 90.3755187988
44124.4234923 92.2583007812
44002.3642295 94.7726745605
43880.3049668 98.4869384766
43758.245704 104.003356934
43636.1864412 111.886474609
43514.1271784 122.588256836
43392.0679157 136.379852295
43270.0086529 153.296539307
43147.9493901 173.102203369
43025.8901273 195.278137207
42903.8308646 219.037872314
42781.7716018 243.368103027
42659.712339 267.092407227
42537.6530763 288.952514648
42415.5938135 307.700958252
42293.5345507 322.195983887
42171.4752879 331.491943359
42049.4160252 334.915313721
41927.3567624 332.122009277
41805.2974996 323.129058838
41683.2382368 308.318939209
41561.1789741 288.416259766
41439.1197113 264.438018799
41317.0604485 237.623016357
41195.0011858 209.344696045
41072.941923 181.016082764
40950.8826602 153.993591309
40828.8233974 129.487426758
40706.7641347 108.485168457
40584.7048719 91.6952209473
40462.6456091 79.5115661621
40340.5863463 72.0044250488
40218.5270836 68.9344482422
40096.4678208 69.7895507812
39974.408558 73.8404541016
39852.3492953 80.209777832
39730.2900325 87.9488220215
39608.2307697 96.1161804199
39486.1715069 103.851928711
39364.1122442 110.441833496
39242.0529814 115.367614746
39119.9937186 118.339202881
38997.9344558 119.308349609
38875.8751931 118.461853027
38753.8159303 116.196533203
38631.7566675 113.078094482
38509.6974048 109.786682129
38387.638142 107.054351807
38265.5788792 105.59866333
38143.5196164 106.057281494
38021.4603537 108.928924561
37899.4010909 114.524932861
37777.3418281 122.934692383
37655.2825653 134.008544922
37533.2233026 147.359008789
37411.1640398 162.381317139
37289.104777 178.291900635
37167.0455143 194.182434082
37044.9862515 209.086364746
36922.9269887 222.052764893
36800.8677259 232.222625732
36678.8084632 238.90145874
36556.7492004 241.622467041
36434.6899376 240.194976807
36312.6306749 234.73348999
36190.5714121 225.66394043
36068.5121493 213.705657959
35946.4528865 199.829101562
35824.3936238 185.191955566
35702.334361 171.056793213
35580.2750982 158.697601318
35458.2158354 149.300750732
35336.1565727 143.870452881
35214.0973099 143.144256592
35092.0380471 147.529266357
34969.9787844 157.063049316
34847.9195216 171.404785156
34725.8602588 189.858642578
34603.800996 211.428710938
34481.7417333 234.90133667
34359.6824705 258.949371338
34237.6232077 282.249206543
34115.5639449 303.600494385
33993.5046822 322.03805542
33871.4454194 336.924957275
33749.3861566 348.017303467
33627.3268939 355.493804932
33505.2676311 359.945831299
33383.2083683 362.327453613
33261.1491055 363.868164062
33139.0898428 365.955230713
33017.03058 369.996276855
32894.9713172 377.273193359
32772.9120544 388.80178833
32650.8527917 405.211242676
32528.7935289 426.654388428
32406.7342661 452.760131836
32284.6750034 482.633422852
32162.6157406 514.905761719
32040.5564778 547.832489014
31918.497215 579.430541992
31796.4379523 607.645141602
31674.3786895 630.530792236
31552.3194267 646.430603027
31430.2601639 654.137023926
31308.2009012 653.017944336
31186.1416384 643.097229004
31064.0823756 625.078155518
30942.0231129 600.308166504
30819.9638501 570.68572998
30697.9045873 538.515930176
30575.8453245 506.327880859
30453.7860618 476.668487549
30331.726799 451.89251709
30209.6675362 433.966064453
30087.6082734 424.303710938
29965.5490107 423.652893066
29843.4897479 432.037750244
29721.4304851 448.766937256
29599.3712224 472.506317139
29477.3119596 501.409179688
29355.2526968 533.292480469
29233.193434 565.842163086
29111.1341713 596.829437256
28989.0749085 624.315979004
28867.0156457 646.83026123
28744.9563829 663.497192383
28622.8971202 674.10848999
28500.8378574 679.128753662
28378.7785946 679.634429932
28256.7193319 677.193847656
28134.6600691 673.698516846
28012.6008063 671.163543701
27890.5415435 671.515106201
27768.4822808 676.388122559
27646.423018 686.951812744
27524.3637552 703.781738281
27402.3044925 726.790679932
27280.2452297 755.225402832
27158.1859669 787.729431152
27036.1267041 822.46673584
26914.0674414 857.293457031
26792.0081786 889.961914062
26669.9489158 918.336761475
26547.889653 940.602172852
26425.8303903 955.440948486
26303.7711275 962.1668396
26181.7118647 960.799316406
26059.652602 952.072174072
25937.5933392 937.376464844
25815.5340764 918.643005371
25693.4748136 898.17678833
25571.4155509 878.458221436
25449.3562881 861.931549072
25327.2970253 850.800018311
25205.2377625 846.846405029
25083.1784998 851.295928955
24961.119237 864.732818604
24839.0599742 887.077209473
24717.0007115 917.622253418
24594.9414487 955.125671387
24472.8821859 997.945709229
24350.8229231 1044.20532227
24228.7636604 1091.96813965
24106.7043976 1139.40811157
23984.6451348 1184.95611572
23862.585872 1227.41003418
23740.5266093 1265.99914551
23618.4673465 1300.39865112
23496.4080837 1330.69577026
23374.348821 1357.31396484
23252.2895582 1380.90615845
23130.2302954 1402.23156738
23008.1710326 1422.0300293
22886.1117699 1440.91052246
22764.0525071 1459.26629639
22641.9932443 1477.2253418
22519.9339815 1494.64315796
22397.8747188 1511.13613892
22275.815456 1526.15197754
22153.7561932 1539.06710815
22031.6969305 1549.29916382
21909.6376677 1556.41976929
21787.5784049 1560.25323486
21665.5191421 1560.94830322
21543.4598794 1559.01257324
21421.4006166 1555.30453491
21299.3413538 1550.98144531
21177.282091 1547.40826416
21055.2228283 1546.03613281
20933.1635655 1548.26303101
20811.1043027 1555.29232788
20689.04504 1568.00430298
20566.9857772 1586.85604858
20444.9265144 1611.82144165
20322.8672516 1642.37911987
20200.8079889 1677.55181885
20078.7487261 1715.99331665
19956.6894633 1756.1161499
19834.6302005 1796.24661255
19712.5709378 1834.79171753
19590.511675 1870.40005493
19468.4524122 1902.09991455
19346.3931495 1929.39926147
19224.3338867 1952.33581543
19102.2746239 1971.47177124
18980.2153611 1987.8326416
18858.1560984 2002.79470825
18736.0968356 2017.93450928
18614.0375728 2034.85375977
18491.9783101 2054.99935913
18369.9190473 2079.49719238
18247.8597845 2109.01867676
18125.8005217 2143.69393921
18003.741259 2183.08255005
17881.6819962 2226.20648193
17759.6227334 2271.64205933
17637.5634706 2317.66305542
17515.5042079 2362.42022705
17393.4449451 2404.13925171
17271.3856823 2441.31588745
17149.3264196 2472.88787842
17027.2671568 2498.36456299
16905.207894 2517.89904785
16783.1486312 2532.29510498
16661.0893685 2542.94470215
16539.0301057 2551.70300293
16416.9708429 2560.71057129
16294.9115801 2572.18173218
16172.8523174 2588.17868042
16050.7930546 2610.39590454
15928.7337918 2639.97610474
15806.6745291 2677.378479
15684.6152663 2722.31259155
15562.5560035 2773.74737549
15440.4967407 2829.99511719
15318.437478 2888.86340332
15196.3782152 2947.86141968
15074.3189524 3004.44058228
14952.2596896 3056.24594116
14830.2004269 3101.353302
14708.1411641 3138.46890259
14586.0819013 3167.07028198
14464.0226386 3187.47433472
14341.9633758 3200.82479858
14219.904113 3208.99954224
14097.8448502 3214.44592285
13975.7855875 3219.96026611
13853.7263247 3228.43188477
13731.6670619 3242.57745361
13609.6077991 3264.69107056
13487.5485364 3296.43444824
13365.4892736 3338.68762207
13243.4300108 3391.47540283
13121.3707481 3453.97549438
12999.3114853 3524.60751343
12877.2522225 3601.19439697
12755.1929597 3681.1786499
12633.133697 3761.87268066
12511.0744342 3840.71850586
12389.0151714 3915.52984619
12266.9559086 3984.69436646
12144.8966459 4047.31558228
12022.8373831 4103.28179932
11900.7781203 4153.25561523
11778.7188576 4198.58673096
11656.6595948 4241.15817261
11534.600332 4283.18197632
11412.5410692 4326.9664917
11290.4818065 4374.67929077
11168.4225437 4428.13009644
11046.3632809 4488.59521484
10924.3040181 4556.70239258
10802.2447554 4632.38525391
10680.1854926 4714.91247559
10558.1262298 4802.98666382
10436.0669671 4894.90237427
10314.0077043 4988.74533081
10191.9484415 5082.61114502
10069.8891787 5174.82104492
9947.82991597 5264.1104126
9825.7706532 5349.77172852
9703.71139042 5431.73513794
9581.65212765 5510.58044434
9459.59286488 5587.47695923
9337.5336021 5664.06015015
9215.47433933 5742.25613403
9093.41507656 5824.07400513
8971.35581379 5911.38650513
8849.29655101 6005.72369385
8727.23728824 6108.09951782
8605.17802547 6218.890625
8483.1187627 6337.77990723
8361.05949992 6463.77056885
8239.00023715 6595.26992798
8116.94097438 6730.23394775
7994.88171161 6866.35864258
7872.82244883 7001.29815674
7750.76318606 7132.88833618
7628.70392329 7259.3526001
7506.64466052 7379.46975708
7384.58539774 7492.68725586
7262.52613497 7599.16851807
7140.4668722 7699.77078247
7018.40760943 7795.95529175
6896.34834665 7889.63980103
6774.28908388 7983.00958252
6652.22982111 8078.30435181
6530.17055833 8177.60440063
6408.11129556 8282.63623047
6286.05203279 8394.61694336
6163.99277002 8514.15216064
6041.93350724 8641.19638062
5919.87424447 8775.07876587
5797.8149817 8914.59008789
5675.75571893 9058.12023926
5553.69645615 9203.83148193
5431.63719338 9349.84890747
5309.57793061 9494.44760132
5187.51866784 9636.2175293
5065.45940506 9774.18969727
4943.40014229 9907.91085815
4821.34087952 10037.4609985
4699.28161675 10163.4117432
4577.22235397 10286.7328796
4455.1630912 10408.657074
4333.10382843 10530.5180054
4211.04456566 10653.5811768
4088.98530288 10778.8833923
3966.92604011 10907.1003723
3844.86677734 11038.455658
3722.80751456 11172.6796875
3600.74825179 11309.0241089
3478.68898902 11446.3285828
3356.62972625 11583.1335449
3234.57046347 11717.8256226
3112.5112007 11848.8009338
2990.45193793 11974.6285095
2868.39267516 12094.1960449
2746.33341238 12206.8236694
2624.27414961 12312.3317261
2502.21488684 12411.057373
2380.15562407 12503.8163757
2258.09636129 12591.8146362
2136.03709852 12676.5180054
2013.97783575 12759.4931335
1891.91857298 12842.2361145
1769.8593102 12926.0052795
1647.80004743 13011.6753845
1525.74078466 13099.6273804
1403.68152188 13189.6853027
1281.62225911 13281.1058044
1159.56299634 13372.6222839
1037.50373357 13462.5383911
915.444470795 13548.8633423
793.385208022 13629.4746399
671.325945249 13702.2940369
549.266682477 13765.4598083
427.207419704 13817.4794617
305.148156932 13857.3497314
183.088894159 13884.6324158
61.0296313863 13899.4816589
-61.0296313863 13902.6190186
-183.088894159 13895.2618408
-305.148156932 13879.0116272
-427.207419704 13855.7129822
-549.266682477 13827.2973633
-671.325945249 13795.6255493
-793.385208022 13762.3426819
-915.444470795 13728.7572632
-1037.50373357 13695.7557068
-1159.56299634 13663.7550354
-1281.62225911 13632.6989746
-1403.68152189 13602.0932007
-1525.74078466 13571.0757446
-1647.80004743 13538.513916
-1769.8593102 13503.1176453
-1891.91857298 13463.5587769
-2013.97783575 13418.5854492
-2136.03709852 13367.1221313
-2258.09636129 13308.3483582
-2380.15562407 13241.7505798
-2502.21488684 13167.1456299
-2624.27414961 13084.6763306
-2746.33341238 12994.7818298
-2868.39267516 12898.148468
-2990.45193793 12795.6467896
-3112.5112007 12688.2617493
-3234.57046347 12577.0226135
-3356.62972625 12462.9385986
-3478.68898902 12346.9442749
-3600.74825179 12229.8584595
-3722.80751456 12112.3571472
-3844.86677734 11994.9603882
-3966.92604011 11878.032074
-4088.98530288 11761.7895508
-4211.04456566 11646.3201599
-4333.10382843 11531.601532
-4455.1630912 11417.5234985
-4577.22235397 11303.9085999
-4699.28161675 11190.5299683
-4821.34087952 11077.1269836
-4943.40014229 10963.4173584
-5065.45940506 10849.1075745
-5187.51866784 10733.9024963
-5309.57793061 10617.5151978
-5431.63719338 10499.6773071
-5553.69645615 10380.1522217
-5675.75571893 10258.7488708
-5797.8149817 10135.3369141
-5919.87424447 10009.8617859
-6041.93350724 9882.3578186
-6163.99277002 9752.95794678
-6286.05203279 9621.89822388
-6408.11129556 9489.51596069
-6530.17055833 9356.24005127
-6652.22982111 9222.57443237
-6774.28908388 9089.07427979
-6896.34834665 8956.3164978
-7018.40760943 8824.86755371
-7140.4668722 8695.24902344
-7262.52613497 8567.90588379
-7384.58539774 8443.17816162
-7506.64466052 8321.27954102
-7628.70392329 8202.28414917
-7750.76318606 8086.12240601
-7872.82244883 7972.58660889
-7994.88171161 7861.34591675
-8116.94097438 7751.96902466
-8239.00023715 7643.95281982
-8361.05949992 7536.7555542
-8483.1187627 7429.83157349
-8605.17802547 7322.6656189
-8727.23728824 7214.80480957
-8849.29655101 7105.88641357
-8971.35581379 6995.6602478
-9093.41507656 6884.00500488
-9215.47433933 6770.93807983
-9337.5336021 6656.6187439
-9459.59286488 6541.34454346
-9581.65212765 6425.54205322
-9703.71139042 6309.75164795
-9825.7706532 6194.60675049
-9947.82991597 6080.80844116
-10069.8891787 5969.09564209
-10191.9484415 5860.21179199
-10314.0077043 5754.86907959
-10436.0669671 5653.71069336
-10558.1262298 5557.27459717
-10680.1854926 5465.95843506
-10802.2447554 5379.99057007
-10924.3040181 5299.40701294
-11046.3632809 5224.03948975
-11168.4225437 5153.51449585
-11290.4818065 5087.26635742
-11412.5410692 5024.5642395
-11534.600332 4964.55310059
-11656.6595948 4906.30691528
-11778.7188576 4848.89053345
-11900.7781203 4791.42745972
-12022.8373831 4733.16702271
-12144.8966459 4673.54605103
-12266.9559086 4612.23919678
-12389.0151714 4549.19302368
-12511.0744342 4484.63864136
-12633.133697 4419.08172607
-12755.1929597 4353.26727295
-12877.2522225 4288.12243652
-12999.3114853 4224.67962646
-13121.3707481 4163.98651123
-13243.4300108 4107.00924683
-13365.4892736 4054.53857422
-13487.5485364 4007.10592651
-13609.6077991 3964.91921997
-13731.6670619 3927.82388306
-13853.7263247 3895.29446411
-13975.7855875 3866.45925903
-14097.8448502 3840.15603638
-14219.904113 3815.01660156
-14341.9633758 3789.57226562
-14464.0226386 3762.37179565
-14586.0819013 3732.10174561
-14708.1411641 3697.69836426
-14830.2004269 3658.43963623
-14952.2596896 3614.01022339
-15074.3189524 3564.53112793
-15196.3782152 3510.55233765
-15318.437478 3453.00695801
-15440.4967407 3393.13137817
-15562.5560035 3332.35888672
-15684.6152663 3272.19470215
-15806.6745291 3214.08566284
-15928.7337918 3159.2953186
-16050.7930546 3108.79696655
-16172.8523174 3063.19372559
-16294.9115801 3022.67379761
-16416.9708429 2987.00485229
-16539.0301057 2955.56732178
-16661.0893685 2927.42410278
-16783.1486312 2901.41860962
-16905.207894 2876.29177856
-17027.2671568 2850.80761719
-17149.3264196 2823.87307739
-17271.3856823 2794.64175415
-17393.4449451 2762.59158325
-17515.5042079 2727.56884766
-17637.5634706 2689.79431152
-17759.6227334 2649.83255005
-17881.6819962 2608.5267334
-18003.741259 2566.9074707
-18125.8005217 2526.08352661
-18247.8597845 2487.12783813
-18369.9190473 2450.96820068
-18491.9783101 2418.29580688
-18614.0375728 2389.49835205
-18736.0968356 2364.62597656
-18858.1560984 2343.39151001
-18980.2153611 2325.20474243
-19102.2746239 2309.23651123
-19224.3338867 2294.50466919
-19346.3931495 2279.97369385
-19468.4524122 2264.65551758
-19590.511675 2247.70297241
-19712.5709378 2228.48474121
-19834.6302005 2206.63537598
-19956.6894633 2182.07528687
-20078.7487261 2155.00021362
-20200.8079889 2125.84140015
-20322.8672516 2095.20294189
-20444.9265144 2063.78192139
-20566.9857772 2032.28359985
-20689.04504 2001.33859253
-20811.1043027 1971.43258667
-20933.1635655 1942.85653687
-21055.2228283 1915.68188477
-21177.282091 1889.7635498
-21299.3413538 1864.76983643
-21421.4006166 1840.23562622
-21543.4598794 1815.63171387
-21665.5191421 1790.44332886
-21787.5784049 1764.24734497
-21909.6376677 1736.78039551
-22031.6969305 1707.98907471
-22153.7561932 1678.05700684
-22275.815456 1647.40515137
-22397.8747188 1616.66522217
-22519.9339815 1586.62866211
-22641.9932443 1558.17700195
-22764.0525071 1532.19985962
-22886.1117699 1509.51071167
-23008.1710326 1490.76721191
-23130.2302954 1476.40643311
-23252.2895582 1466.59954834
-23374.348821 1461.23178101
-23496.4080837 1459.90829468
-23618.4673465 1461.98538208
-23740.5266093 1466.62307739
-23862.585872 1472.85339355
-23984.6451348 1479.65673828
-24106.7043976 1486.0390625
-24228.7636604 1491.10171509
-24350.8229231 1494.09786987
-24472.8821859 1494.47088623
-24594.9414487 1491.87194824
-24717.0007115 1486.1572876
-24839.0599742 1477.36706543
-24961.119237 1465.69046021
-25083.1784998 1451.42181396
-25205.2377625 1434.91473389
-25327.2970253 1416.53985596
-25449.3562881 1396.65048218
-25571.4155509 1375.56085205
-25693.4748136 1353.53793335
-25815.5340764 1330.80584717
-25937.5933392 1307.56103516
-26059.652602 1283.99475098
-26181.7118647 1260.31604004
-26303.7711275 1236.77288818
-26425.8303903 1213.66372681
-26547.889653 1191.33886719
-26669.9489158 1170.18746948
-26792.0081786 1150.61187744
-26914.0674414 1132.99105835
-27036.1267041 1117.63705444
-27158.1859669 1104.75039673
-27280.2452297 1094.38031006
-27402.3044925 1086.39587402
-27524.3637552 1080.47329712
-27646.423018 1076.10281372
-27768.4822808 1072.61663818
-27890.5415435 1069.23657227
-28012.6008063 1065.13769531
-28134.6600691 1059.5223999
-28256.7193319 1051.69702148
-28378.7785946 1041.14263916
-28500.8378574 1027.57254028
-28622.8971202 1010.96817017
-28744.9563829 991.589416504
-28867.0156457 969.956420898
-28989.0749085 946.803771973
-29111.1341713 923.010345459
-29233.193434 899.51272583
-29355.2526968 877.209136963
-29477.3119596 856.866699219
-29599.3712224 839.039337158
-29721.4304851 824.007843018
-29843.4897479 811.74911499
-29965.5490107 801.937683105
-30087.6082734 793.981201172
-30209.6675362 787.087219238
-30331.726799 780.353240967
-30453.7860618 772.87210083
-30575.8453245 763.840240479
-30697.9045873 752.656890869
-30819.9638501 739.003112793
-30942.0231129 722.890228271
-31064.0823756 704.672149658
-31186.1416384 685.018096924
-31308.2009012 664.847900391
-31430.2601639 645.236175537
-31552.3194267 627.294067383
-31674.3786895 612.042663574
-31796.4379523 600.290252686
-31918.497215 592.528533936
-32040.5564778 588.859832764
-32162.6157406 588.964233398
-32284.6750034 592.1121521
-32406.7342661 597.222412109
-32528.7935289 602.961334229
-32650.8527917 607.873443604
-32772.9120544 610.530426025
-32894.9713172 609.68347168
-33017.03058 604.401794434
-33139.0898428 594.182312012
-33261.1491055 579.0184021
-33383.2083683 559.417602539
-33505.2676311 536.36618042
-33627.3268939 511.242095947
-33749.3861566 485.683990479
-33871.4454194 461.429077148
-33993.5046822 440.136474609
-34115.5639449 423.213531494
-34237.6232077 411.664520264
-34359.6824705 405.977233887
-34481.7417333 406.061004639
-34603.800996 411.243469238
-34725.8602588 420.327850342
-34847.9195216 431.70614624
-34969.9787844 443.517059326
-35092.0380471 453.834106445
-35214.0973099 460.863037109
-35336.1565727 463.130310059
-35458.2158354 459.640533447
-35580.2750982 449.988098145
-35702.334361 434.408416748
-35824.3936238 413.764556885
-35946.4528865 389.467895508
-36068.5121493 363.341217041
-36190.5714121 337.437103271
-36312.6306749 313.83026123
-36434.6899376 294.404388428
-36556.7492004 280.656585693
-36678.8084632 273.538696289
-36800.8677259 273.353546143
-36922.9269887 279.716552734
-37044.9862515 291.587860107
-37167.0455143 307.372436523
-37289.104777 325.078277588
-37411.1640398 342.516540527
-37533.2233026 357.524353027
-37655.2825653 368.186859131
-37777.3418281 373.035064697
-37899.4010909 371.200805664
-38021.4603537 362.510620117
-38143.5196164 347.510314941
-38265.5788792 327.415985107
-38387.638142 303.997528076
-38509.6974048 279.405517578
-38631.7566675 255.958892822
-38753.8159303 235.915740967
-38875.8751931 221.249664307
-38997.9344558 213.45501709
-39119.9937186 213.399841309
-39242.0529814 221.242034912
-39364.1122442 236.416168213
-39486.1715069 257.691894531
-39608.2307697 283.297790527
-39730.2900325 311.096038818
-39852.3492953 338.791992188
-39974.408558 364.153778076
-40096.4678208 385.222900391
-40218.5270836 400.490905762
-40340.5863463 409.028259277
-40462.6456091 410.550292969
-40584.7048719 405.416931152
-40706.7641347 394.56628418
-40828.8233974 379.391693115
-40950.8826602 361.576263428
-41072.941923 342.902770996
-41195.0011858 325.060943604
-41317.0604485 309.471893311
-41439.1197113 297.148376465
-41561.1789741 288.605224609
-41683.2382368 283.828155518
-41805.2974996 282.302703857
-41927.3567624 283.09942627
-42049.4160252 285.003356934
-42171.4752879 286.673065186
-42293.5345507 286.81072998
-42415.5938135 284.323486328
-42537.6530763 278.458129883
-42659.712339 268.894073486
-42781.7716018 255.78515625
-42903.8308646 239.74508667
-43025.8901273 221.779632568
-43147.9493901 203.173706055
-43270.0086529 185.34552002
-43392.0679157 169.686431885
-43514.1271784 157.402801514
-43636.1864412 149.378723145
-43758.245704 146.075164795
-43880.3049668 147.476135254
-44002.3642295 153.08782959
-44124.4234923 161.990509033
-44246.4827551 172.937408447
-44368.5420178 184.48840332
-44490.6012806 195.163879395
-44612.6605434 203.601501465
-44734.7198062 208.697631836
-44856.7790689 209.718414307
-44978.8383317 206.367797852
-45100.8975945 198.806243896
-45222.9568573 187.617736816
-45345.01612 173.730010986
-45467.0753828 158.297851562
-45589.1346456 142.563171387
-45711.1939083 127.709106445
-45833.2531711 114.724029541
-45955.3124339 104.292480469
-46077.3716967 96.7253723145
-46199.4309594 91.9377441406
-46321.4902222 89.4752197266
-46443.549485 88.5881347656
-46565.6087478 88.3422851562
-46687.6680105 87.7537536621
-46809.7272733 85.9320373535
-46931.7865361 82.2127075195
-47053.8457988 76.264465332
-47175.9050616 68.1560668945
-47297.9643244 58.3747253418
-47420.0235872 47.7917785645
-47542.0828499 37.5790710449
-47664.1421127 29.0838012695
-47786.2013755 23.6760864258
-47908.2606382 22.5854492188
-48030.319901 26.7457275391
-48152.3791638 36.6661071777
-48274.4384266 52.3438720703
-48396.4976893 73.2305297852
-48518.5569521 98.2565917969
-48640.6162149 125.913726807
-48762.6754777 154.387268066
-48884.7347404 181.725860596
-49006.7940032 206.029724121
-49128.853266 225.638519287
-49250.9125287 239.297576904
-49372.9717915 246.284301758
-49495.0310543 246.479156494
-49617.0903171 240.375152588
-49739.1495798 229.020507812
-49861.2088426 213.902069092
-49983.2681054 196.780670166
-50105.3273682 179.495574951
-50227.3866309 163.759368896
-50349.4458937 150.965332031
-50471.5051565 142.029846191
-50593.5644192 137.286376953
-50715.623682 136.444824219
-50837.6829448 138.621643066
-50959.7422076 142.438598633
-51081.8014703 146.180603027
-51203.8607331 147.997131348
-51325.9199959 146.124359131
-51447.9792587 139.106048584
-51570.0385214 125.98626709
-51692.0977842 106.454528809
-51814.157047 80.9237976074
-51936.2163097 50.532043457
-52058.2755725 17.0646057129
-52180.3348353 -17.1967773438
-52302.3940981 -49.6851806641
-52424.4533608 -77.7978515625
-52546.5126236 -99.160369873
-52668.5718864 -111.877105713
-52790.6311492 -114.742767334
-52912.6904119 -107.390258789
-53034.7496747 -90.3603820801
-53156.8089375 -65.0820617676
-53278.8682002 -33.763885498
-53400.927463 0.794555664062
-53522.9867258 35.4537658691
-53645.0459886 67.0256958008
-53767.1052513 92.5751342773
-53889.1645141 109.703704834
-54011.2237769 116.786682129
-54133.2830397 113.139312744
-54255.3423024 99.0956115723
-54377.4015652 75.9907836914
-54499.460828 46.0475158691
-54621.5200907 12.1769104004
-54743.5793535 -22.2881164551
-54865.6386163 -53.901763916
-54987.6978791 -79.4264831543
-55109.7571418 -96.1372375488
-55231.8164046 -102.078857422
-55353.8756674 -96.2530212402
-55475.9349302 -78.7160644531
-55597.9941929 -50.5802001953
-55720.0534557 -13.9175109863
-55842.1127185 28.4239196777
-55964.1719812 73.073425293
-56086.231244 116.436279297
-56208.2905068 155.010955811
-56330.3497696 185.693847656
-56452.4090323 206.044525146
-56574.4682951 214.488525391
-56696.5275579 210.439086914
-56818.5868206 194.330444336
-56940.6460834 167.559967041
-57062.7053462 132.347839355
-57184.764609 91.5296020508
-57306.8238717 48.3007507324
-57428.8831345 5.9401550293
-57550.9423973 -32.4645385742
-57673.0016601 -64.2637023926
-57795.0609228 -87.4440612793
-57917.1201856 -100.764068604
-58039.1794484 -103.816619873
-58161.2387111 -97.0175476074
-58283.2979739 -81.5253601074
-58405.3572367 -59.1027526855
-58527.4164995 -31.9361877441
-58649.4757622 -2.43157958984
-58771.535025 26.9932861328
-58893.5942878 54.1031188965
-59015.6535506 77.0078430176
-59137.7128133 94.2845458984
-59259.7720761 105.050079346
-59381.8313389 108.983306885
-59503.8906016 106.299438477
-59625.9498644 97.6845397949
-59748.0091272 84.1993103027
-59870.06839 67.1643371582
-59992.1276527 48.0391845703
-60114.1869155 28.3050842285
-60236.2461783 9.36236572266
-60358.3054411 -7.55346679688
-60480.3647038 -21.4326782227
-60602.4239666 -31.527130127
-60724.4832294 -37.3670043945
-60846.5424921 -38.7581787109
-60968.6017549 -35.767791748
-61090.6610177 -28.7010498047
-61212.7202805 -18.0743713379
-61334.7795432 -4.58715820312
-61456.838806 10.9065551758
-61578.8980688 27.4274291992
-61700.9573316 43.9013366699
-61823.0165943 59.1953735352
-61945.0758571 72.160949707
-62067.1351199 81.6851196289
-62189.1943826 86.7514953613
-62311.2536454 86.5092163086
-62433.3129082 80.3455200195
-62555.372171 67.9578857422
-62677.4314337 49.4170532227
-62799.4906965 25.2148132324
-62921.5499593 -3.71286010742
-63043.6092221 -35.9936523438
-63165.6684848 -69.8610534668
-63287.7277476 -103.234832764
-63409.7870104 -133.836120605
-63531.8462731 -159.332122803
-63653.9055359 -177.500793457
-63775.9647987 -186.403991699
-63898.0240615 -184.553222656
-64020.0833242 -171.05480957
-64142.142587 -145.718200684
-64264.2018498 -109.117126465
-64386.2611126 -62.5934143066
-64508.3203753 -8.20104980469
-64630.3796381 51.4089355469
-64752.4389009 113.156555176
-64874.4981636 173.739379883
-64996.5574264 229.865386963
-65118.6166892 278.489440918
-65240.675952 317.036865234
-65362.7352147 343.592376709
-65484.7944775 357.039581299
-65606.8537403 357.137786865
-65728.9130031 344.52947998
-65850.9722658 320.677001953
-65973.0315286 287.735046387
-66095.0907914 248.368713379
-66217.1500541 205.534606934
-66339.2093169 162.242828369
-66461.2685797 121.321899414
-66583.3278425 85.2069091797
-66705.3871052 55.7678833008
-66827.446368 34.1936340332
-66949.5056308 20.939453125
-67071.5648935 15.740447998
-67193.6241563 17.6884460449
-67315.6834191 25.361907959
-67437.7426819 36.9955749512
-67559.8019446 50.6717224121
-67681.8612074 64.5151977539
-67803.9204702 76.8724365234
-67925.979733 86.4590454102
-68048.0389957 92.4620056152
-68170.0982585 94.5899658203
-68292.1575213 93.0670166016
-68414.216784 88.5754394531
-68536.2760468 82.1531677246
-68658.3353096 75.0594787598
-68780.3945724 68.6240539551
-68902.4538351 64.0942382812
-69024.5130979 62.4974365234
-69146.5723607 64.5318603516
-69268.6316235 70.4951171875
-69390.6908862 80.2576904297
-69512.750149 93.2817687988
-69634.8094118 108.682067871
-69756.8686745 125.320800781
-69878.9279373 141.926025391
-70000.9872001 157.220550537
-70123.0464629 170.046813965
-70245.1057256 179.476654053
-70367.1649884 184.893554688
-70489.2242512 186.041137695
-70611.283514 183.03314209
-70733.3427767 176.326446533
-70855.4020395 166.659851074
-70977.4613023 154.96762085
-71099.520565 142.276306152
-71221.5798278 129.597076416
-71343.6390906 117.824554443
-71465.6983534 107.652008057
-71587.7576161 99.5112915039
-71709.8168789 93.542755127
-71831.8761417 89.5972595215
-71953.9354045 87.2684020996
-72075.9946672 85.9504394531
-72198.05393 84.9161071777
-72320.1131928 83.4039306641
-72442.1724555 80.7069091797
-72564.2317183 76.253112793
-72686.2909811 69.6705322266
-72808.3502439 60.8295288086
-72930.4095066 49.860748291
-73052.4687694 37.1461181641
-73174.5280322 23.2860107422
-73296.587295 9.04614257812
-73418.6465577 -4.70944213867
-73540.7058205 -17.0938110352
-73662.7650833 -27.2708740234
-73784.824346 -34.5238647461
-73906.8836088 -38.3105773926
-74028.9428716 -38.301940918
-74151.0021344 -34.4020690918
-74273.0613971 -26.7487487793
-74395.1206599 -15.6959533691
-74517.1799227 -1.7822265625
-74639.2391855 14.3125
-74761.2984482 31.8160095215
-74883.357711 49.9140930176
-75005.4169738 67.799041748
-75127.4762365 84.7118835449
-75249.5354993 99.9770507812
-75371.5947621 113.026947021
-75493.6540249 123.418273926
-75615.7132876 130.838928223
-75737.7725504 135.108703613
-75859.8318132 136.17388916
-75981.8910759 134.098754883
-76103.9503387 129.054870605
-76226.0096015 121.308776855
-76348.0688643 111.209747314
-76470.128127 99.1761169434
-76592.1873898 85.6810302734
-76714.2466526 71.2361755371
-76836.3059154 56.373260498
-76958.3651781 41.6231384277
-77080.4244409 27.4923095703
-77202.4837037 14.437286377
-77324.5429664 2.83972167969
-77446.6022292 -7.0182800293
-77568.661492 -14.9743347168
-77690.7207548 -21.0003356934
-77812.7800175 -25.2080993652
-77934.8392803 -27.8458557129
-78056.8985431 -29.2835693359
-78178.9578059 -29.9872741699
-78301.0170686 -30.4838867188
-78423.0763314 -31.3182983398
-78545.1355942 -33.0065307617
-78667.1948569 -35.9875488281
-78789.2541197 -40.5794372559
-78911.3133825 -46.9432678223
-79033.3726453 -55.0579223633
-79155.431908 -64.709777832
-79277.4911708 -75.4985046387
-79399.5504336 -86.8587646484
-79521.6096964 -98.0975036621
-79643.6689591 -108.444274902
-79765.7282219 -117.109832764
-79887.7874847 -123.349609375
-80009.8467474 -126.526947021
-80131.9060102 -126.1690979
-80253.965273 -122.014038086
-80376.0245358 -114.0418396
-80498.0837985 -102.488708496
-80620.1430613 -87.8423461914
-80742.2023241 -70.8186645508
-80864.2615869 -52.3206481934
-80986.3208496 -33.3830871582
-81108.3801124 -15.1068115234
-81230.4393752 1.41363525391
-81352.4986379 15.1627197266
-81474.5579007 25.2731018066
-81596.6171635 31.0855102539
-81718.6764263 32.1970825195
-81840.735689 28.4925231934
-81962.7949518 20.1583862305
-82084.8542146 7.67779541016
-82206.9134774 -8.19302368164
-82328.9727401 -26.466003418
-82451.0320029 -45.9774780273
-82573.0912657 -65.456237793
-82695.1505284 -83.600402832
-82817.2097912 -99.1576538086
-82939.269054 -111.005187988
-83061.3283168 -118.223815918
-83183.3875795 -120.162658691
-83305.4468423 -116.488952637
-83427.5061051 -107.220306396
-83549.5653679 -92.7358398438
-83671.6246306 -73.7648620605
-83793.6838934 -51.3518371582
-83915.7431562 -26.7998657227
-84037.8024189 -1.59268188477
-84159.8616817 22.6976318359
-84281.9209445 44.515625
-84403.9802073 62.4295959473
-84526.03947 75.2373046875
-84648.0987328 82.0592651367
-84770.1579956 82.4141540527
-84892.2172583 76.2685241699
-85014.2765211 64.0555114746
-85136.3357839 46.6597595215
-85258.3950467 25.3674316406
-85380.4543094 1.7825012207
-85502.5135722 -22.284362793
-85624.572835 -44.9485473633
-85746.6320978 -64.3949279785
-85868.6913605 -79.0219726562
-85990.7506233 -87.5739746094
-86112.8098861 -89.2501525879
-86234.8691488 -83.7807312012
-86356.9284116 -71.4621887207
-86478.9876744 -53.1466674805
-86601.0469372 -30.186126709
-86723.1061999 -4.33242797852
-86845.1654627 22.3972473145
-86967.2247255 47.8811340332
-87089.2839883 70.0645446777
-87211.343251 87.1298828125
-87333.4025138 97.6480712891
-87455.4617766 100.699859619
-87577.5210393 95.9538269043
-87699.5803021 83.6948852539
-87821.6395649 64.7999267578
-87943.6988277 40.6616821289
-88065.7580904 13.0685424805
-88187.8173532 -15.9502258301
-88309.876616 -44.2991638184
-88431.9358788 -69.9946594238
-88553.9951415 -91.3308410645
-88676.0544043 -107.017242432
-88798.1136671 -116.275512695
-88920.1729298 -118.886535645
-89042.2321926 -115.184265137
-89164.2914554 -105.996856689
-89286.3507182 -92.5422973633
-89408.4099809 -76.2897338867
-89530.4692437 -58.800201416
-89652.5285065 -41.5646972656
-89774.5877693 -25.8551330566
-89896.647032 -12.6047668457
-90018.7062948 -2.32943725586
-90140.7655576 4.90161132812
-90262.8248203 9.44326782227
-90384.8840831 12.0026550293
-90506.9433459 13.5269775391
-90629.0026087 15.0635681152
-90751.0618714 17.6075439453
-90873.1211342 21.9557800293
-90995.180397 28.5832214355
-91117.2396598 37.5569763184
-91239.2989225 48.4988708496
-91361.3581853 60.602722168
-91483.4174481 72.7052307129
-91605.4767108 83.4050292969
-91727.5359736 91.2177124023
-91849.5952364 94.7508239746
-91971.6544992 92.8799438477
-92093.7137619 84.9056396484
-92215.7730247 70.6737976074
-92337.8322875 50.6439208984
-92459.8915503 25.8948974609
-92581.950813 -1.93371582031
-92704.0100758 -30.7646179199
-92826.0693386 -58.2563476562
-92948.1286013 -82.0146179199
-93070.1878641 -99.8199462891
-93192.2471269 -109.848999023
-93314.3063897 -110.867462158
-93436.3656524 -102.372711182
-93558.4249152 -84.671661377
-93680.484178 -58.8828735352
-93802.5434408 -26.8605957031
-93924.6027035 8.95452880859
-94046.6619663 45.7443847656
-94168.7212291 80.5637817383
-94290.7804918 110.609375
-94412.8397546 133.479522705
-94534.8990174 147.401824951
-94656.9582802 151.403594971
-94779.0175429 145.409210205
-94901.0768057 130.253509521
-95023.1360685 107.608306885
-95145.1953312 79.8288269043
-95267.254594 49.7333068848
-95389.3138568 20.3377380371
-95511.3731196 -5.43045043945
-95633.4323823 -25.0115356445
-95755.4916451 -36.4572143555
-95877.5509079 -38.617980957
-95999.6101707 -31.2528381348
-96121.6694334 -15.0524597168
-96243.7286962 8.42718505859
-96365.787959 36.9146118164
-96487.8472217 67.6407775879
-96609.9064845 97.6047668457
-96731.9657473 123.861419678
-96854.0250101 143.802032471
-96976.0842728 155.402740479
-97098.1435356 157.415100098
-97220.2027984 149.482208252
-97342.2620612 132.168609619
-97464.3213239 106.902801514
-97586.3805867 75.8380432129
-97708.4398495 41.6458435059
-97830.4991122 7.26239013672
-97952.558375 -24.3857727051
-98074.6176378 -50.652923584
-98196.6769006 -69.4128112793
-98318.7361633 -79.2459411621
-98440.7954261 -79.5562744141
-98562.8546889 -70.608581543
-98684.9139517 -53.4844970703
-98806.9732144 -29.9637756348
-98929.0324772 -2.34307861328
-99051.09174 26.7869873047
-99173.1510027 54.7861022949
-99295.2102655 79.202911377
-99417.2695283 97.9883422852
-99539.3287911 109.661529541
-99661.3880538 113.415252686
-99783.4473166 109.153167725
-99905.5065794 97.4572753906
-100027.565842 79.4926452637
-100149.625105 56.8616027832
-100271.684368 31.4237976074
-100393.74363 5.10266113281
-100515.802893 -20.3024597168
-100637.862156 -43.2787475586
-100759.921419 -62.7222290039
-100881.980682 -78.0090332031
-101004.039944 -89.0113220215
-101126.099207 -96.0589599609
-101248.15847 -99.8536376953
-101370.217733 -101.348327637
-101492.276995 -101.605926514
-101614.336258 -101.654724121
-101736.395521 -102.356719971
-101858.454784 -104.30279541
-101980.514047 -107.746795654
-102102.573309 -112.582489014
-102224.632572 -118.367218018
-102346.691835 -124.38571167
-102468.751098 -129.747558594
-102590.81036 -133.504669189
-102712.869623 -134.776275635
-102834.928886 -132.866027832
-102956.988149 -127.35836792
-103079.047411 -118.183929443
-103201.106674 -105.645874023
-103323.165937 -90.4060974121
-103445.2252 -73.431427002
-103567.284463 -55.9077758789
-103689.343725 -39.1301269531
-103811.402988 -24.3810424805
-103933.462251 -12.8102722168
-104055.521514 -5.32788085938
-104177.580776 -2.52096557617
-104299.640039 -4.60256958008
-104421.699302 -11.3965148926
-104543.758565 -22.3581848145
-104665.817828 -36.6290588379
-104787.87709 -53.1168823242
-104909.936353 -70.5935974121
-105031.995616 -87.8004455566
-105154.054879 -103.549438477
-105276.114141 -116.812103271
-105398.173404 -126.788269043
-105520.232667 -132.949249268
-105642.29193 -135.054260254
-105764.351192 -133.140777588
-105886.410455 -127.493103027
-106008.469718 -118.594055176
-106130.528981 -107.067687988
-106252.588244 -93.6195373535
-106374.647506 -78.9813232422
-106496.706769 -63.8645629883
-106618.766032 -48.9275817871
-106740.825295 -34.755065918
-106862.884557 -21.8510131836
-106984.94382 -10.6402893066
-107107.003083 -1.47598266602
-107229.062346 5.35205078125
-107351.121609 9.6135559082
-107473.180871 11.1387634277
-107595.240134 9.82952880859
-107717.299397 5.67742919922
-107839.35866 -1.21185302734
-107961.417922 -10.5930175781
-108083.477185 -22.0585021973
-108205.536448 -35.0252685547
-108327.595711 -48.7360534668
-108449.654973 -62.2787780762
-108571.714236 -74.6271972656
-108693.773499 -84.701385498
-108815.832762 -91.4457092285
-108937.892025 -93.918182373
-109059.951287 -91.3837585449
-109182.01055 -83.4017028809
-109304.069813 -69.897644043
-109426.129076 -51.2110595703
-109548.188338 -28.109954834
-109670.247601 -1.76934814453
-109792.306864 26.2886962891
-109914.366127 54.2918395996
-110036.42539 80.3414001465
-110158.484652 102.558441162
-110280.543915 119.235717773
-110402.603178 128.98348999
-110524.662441 130.855377197
-110646.721703 124.441070557
-110768.780966 109.916564941
-110890.840229 88.0453186035
-111012.899492 60.1293029785
-111134.958754 27.9126281738
-111257.018017 -6.55444335938
-111379.07728 -41.0791625977
-111501.136543 -73.5022583008
-111623.195806 -101.872131348
-111745.255068 -124.598846436
-111867.314331 -140.574829102
-111989.373594 -149.251403809
-112111.432857 -150.663208008
-112233.492119 -145.399627686
-112355.551382 -134.525482178
-112477.610645 -119.460266113
-112599.669908 -101.827789307
-112721.729171 -83.2909851074
-112843.788433 -65.3895568848
-112965.847696 -49.3949890137
-113087.906959 -36.1987609863
-113209.966222 -26.2431030273
-113332.025484 -19.5018615723
-113454.084747 -15.5110168457
-113576.14401 -13.4467468262
-113698.203273 -12.240020752
-113820.262535 -10.7171325684
-113942.321798 -7.74948120117
-114064.381061 -2.39752197266
-114186.440324 5.96694946289
-114308.499587 17.573059082
-114430.558849 32.2062683105
-114552.618112 49.2128601074
-114674.677375 67.5517883301
-114796.736638 85.8899841309
-114918.7959 102.729553223
-115040.855163 116.555358887
-115162.914426 125.987060547
-115284.973689 129.920135498
-115407.032952 127.641967773
-115529.092214 118.910675049
-115651.151477 103.989318848
-115773.21074 83.6327819824
-115895.270003 59.0269775391
-116017.329265 31.6890869141
-116139.388528 3.33767700195
-116261.447791 -24.254699707
-116383.507054 -49.4104919434
-116505.566316 -70.6842346191
-116627.625579 -86.9752197266
-116749.684842 -97.6038818359
-116871.744105 -102.348052979
-116993.803368 -101.434356689
-117115.86263 -95.4895935059
-117237.921893 -85.4570617676
-117359.981156 -72.48828125
-117482.040419 -57.8221130371
-117604.099681 -42.6640625
-117726.158944 -28.0780334473
-117848.218207 -14.901184082
-117970.27747 -3.69027709961
-118092.336732 5.29788208008
-118214.395995 12.0903015137
-118336.455258 16.9499511719
-118458.514521 20.3038024902
-118580.573784 22.6557312012
-118702.633046 24.4953613281
-118824.692309 26.2138366699
-118946.751572 28.0365905762
-119068.810835 29.9808044434
-119190.870097 31.8430480957
-119312.92936 33.2174682617
-119434.988623 33.5434265137
-119557.047886 32.1762695312
-119679.107149 28.473449707
-119801.166411 21.8865966797
-119923.225674 12.0471801758
-120045.284937 -1.16146850586
-120167.3442 -17.5579528809
-120289.403462 -36.6438903809
-120411.462725 -57.6200256348
-120533.521988 -79.4333190918
-120655.581251 -100.851928711
-120777.640513 -120.562408447
-120899.699776 -137.278381348
-121021.759039 -149.850738525
-121143.818302 -157.369445801
-121265.877565 -159.245605469
-121387.936827 -155.266967773
-121509.99609 -145.620941162
-121632.055353 -130.882263184
-121754.114616 -111.967895508
-121876.173878 -90.0609741211
-121998.233141 -66.5134277344
-122120.292404 -42.733795166
-122242.351667 -20.0722351074
-122364.41093 0.287780761719
-122486.470192 17.421875
-122608.529455 30.7323608398
-122730.588718 39.986114502
-122852.647981 45.3203735352
-122974.707243 47.2157287598
-123096.766506 46.440612793
-123218.825769 43.9717102051
-123340.885032 40.8989562988
-123462.944294 38.3224182129
-123585.003557 37.2522888184
-123707.06282 38.5177612305
-123829.122083 42.6949157715
-123951.181346 50.057434082
-124073.240608 60.5539550781
-124195.299871 73.8139343262
-124317.359134 89.1796875
-124439.418397 105.761383057
-124561.477659 122.510498047
-124683.536922 138.304107666
-124805.596185 152.034210205
-124927.655448 162.693786621
-125049.714711 169.454101562
-125171.773973 171.726470947
-125293.833236 169.205657959
-125415.892499 161.891052246
-125537.951762 150.085113525
-125660.011024 134.370697021
-125782.070287 115.568237305
-125904.12955 94.6771850586
-126026.188813 72.806427002
-126148.248075 51.0984802246
-126270.307338 30.6525268555
-126392.366601 12.4528198242
-126514.425864 -2.69415283203
-126636.485127 -14.2091369629
-126758.544389 -21.7721862793
-126880.603652 -25.3374023438
-127002.662915 -25.1282958984
-127124.722178 -21.6142578125
-127246.78144 -15.4710083008
-127368.840703 -7.52749633789
-127490.899966 1.29727172852
-127612.959229 10.0625305176
-127735.018492 17.8735656738
-127857.077754 23.945526123
-127979.137017 27.6578063965
-128101.19628 28.5942077637
-128223.255543 26.5680847168
-128345.314805 21.6283569336
-128467.374068 14.0473632812
-128589.433331 4.29196166992
-128711.492594 -7.02066040039
-128833.551856 -19.1781005859
-128955.611119 -31.4330444336
-129077.670382 -43.0654296875
-129199.729645 -53.4391174316
-129321.788908 -62.0496826172
-129443.84817 -68.5573120117
-129565.907433 -72.8039855957
-129687.966696 -74.812286377
-129810.025959 -74.7668151855
-129932.085221 -72.9808044434
-130054.144484 -69.8511047363
-130176.203747 -65.8073120117
-130298.26301 -61.2607727051
-130420.322273 -56.558380127
-130542.381535 -51.9479980469
-130664.440798 -47.5588989258
-130786.500061 -43.3995666504
-130908.559324 -39.3740234375
-131030.618586 -35.3150634766
-131152.677849 -31.0297546387
-131274.737112 -26.3530578613
-131396.796375 -21.2019348145
-131518.855637 -15.622833252
-131640.9149 -9.82583618164
-131762.974163 -4.19927978516
-131885.033426 0.699035644531
-132007.092689 4.17617797852
-132129.151951 5.46170043945
-132251.211214 3.78552246094
-132373.270477 -1.53094482422
-132495.32974 -10.9801330566
-132617.389002 -24.7786560059
-132739.448265 -42.794708252
-132861.507528 -64.5015869141
-132983.566791 -88.9651794434
-133105.626054 -114.869995117
-133227.685316 -140.586303711
-133349.744579 -164.273925781
-133471.803842 -184.018005371
-133593.863105 -197.985168457
-133715.922367 -204.587005615
-133837.98163 -202.637298584
-133960.040893 -191.485778809
-134082.100156 -171.116790771
-134204.159418 -142.199249268
-134326.218681 -106.081207275
-134448.277944 -64.7260131836
-134570.337207 -20.5924987793
-134692.39647 23.5340270996
-134814.455732 64.7464599609
-134936.514995 100.240386963
-135058.574258 127.539489746
-135180.633521 144.702728271
-135302.692783 150.493652344
-135424.752046 144.496917725
-135546.811309 127.169281006
-135668.870572 99.8203735352
-135790.929835 64.5214538574
-135912.989097 23.9506225586
-136035.04836 -18.8149719238
-136157.107623 -60.5422668457
-136279.166886 -98.0986022949
-136401.226148 -128.70199585
-136523.285411 -150.141357422
-136645.344674 -160.948272705
-136767.403937 -160.505828857
-136889.463199 -149.083892822
-137011.522462 -127.799713135
-137133.581725 -98.5062561035
-137255.640988 -63.6195983887
-137377.700251 -25.901763916
-137499.759513 11.7827758789
-137621.818776 46.7130432129
-137743.878039 76.5384521484
-137865.937302 99.4669799805
-137987.996564 114.397888184
-138110.055827 120.987854004
-138232.11509 119.64642334
-138354.174353 111.462188721
-138476.233616 98.0689086914
-138598.292878 81.4652709961
-138720.352141 63.8060913086
-138842.411404 47.1860046387
-138964.470667 33.4366455078
-139086.529929 23.9553833008
-139208.589192 19.5829772949
-139330.648455 20.5390625
-139452.707718 26.4222106934
-139574.76698 36.2714538574
-139696.826243 48.6831665039
-139818.885506 61.9691162109
-139940.944769 74.3412780762
-140063.004032 84.1018371582
-140185.063294 89.8218383789
-140307.122557 90.4894714355
-140429.18182 85.6136474609
-140551.241083 75.2738647461
-140673.300345 60.1116943359
-140795.359608 41.2656555176
-140917.418871 20.2561340332
-141039.478134 -1.16659545898
-141161.537397 -21.1972351074
-141283.596659 -38.1538391113
-141405.655922 -50.6438903809
-141527.715185 -57.7005615234
-141649.774448 -58.8773193359
-141771.83371 -54.2902526855
-141893.892973 -44.6065979004
-142015.952236 -30.9797973633
-142138.011499 -14.9383239746
-142260.070761 1.75985717773
-142382.130024 17.2940979004
-142504.189287 29.9510498047
-142626.24855 38.2826538086
-142748.307813 41.2369995117
-142870.367075 38.2497253418
-142992.426338 29.2876281738
-143114.485601 14.8417663574
-143236.544864 -4.12902832031
-143358.604126 -26.2983703613
-143480.663389 -50.1035461426
-143602.722652 -73.8983764648
-143724.781915 -96.1091918945
-143846.841178 -115.381103516
-143968.90044 -130.699462891
-144090.959703 -141.475860596
-144213.018966 -147.591003418
-144335.078229 -149.390411377
-144457.137491 -147.635040283
-144579.196754 -143.411193848
-144701.256017 -138.009979248
-144823.31528 -132.787445068
-144945.374542 -129.019226074
-145067.433805 -127.764556885
-145189.493068 -129.751464844
-145311.552331 -135.29473877
-145433.611594 -144.254211426
-145555.670856 -156.037658691
-145677.730119 -169.647277832
-145799.789382 -183.766265869
-145921.848645 -196.877441406
-146043.907907 -207.403015137
-146165.96717 -213.853088379
-146288.026433 -214.969024658
-146410.085696 -209.849853516
-146532.144959 -198.049407959
-146654.204221 -179.635345459
-146776.263484 -155.205963135
-146898.322747 -125.861022949
-147020.38201 -93.1299133301
-147142.441272 -58.8626098633
-147264.500535 -25.0920715332
-147386.559798 6.12109375
-147508.619061 32.8489685059
-147630.678323 53.4477539062
-147752.737586 66.6899108887
-147874.796849 71.8648071289
-147996.856112 68.8403930664
-148118.915375 58.0807189941
-148240.974637 40.6176757812
-148363.0339 17.9791259766
-148485.093163 -7.92132568359
-148607.152426 -34.9247131348
-148729.211688 -60.7859191895
-148851.270951 -83.3405456543
-148973.330214 -100.665924072
-149095.389477 -111.225189209
-149217.44874 -113.981994629
-149339.508002 -108.478668213
-149461.567265 -94.87109375
-149583.626528 -73.9183349609
-149705.685791 -46.9272766113
-149827.745053 -15.656829834
-149949.804316 17.8105773926
-150071.863579 51.2221069336
-150193.922842 82.3180847168
-150315.982104 108.995910645
-150438.041367 129.46105957
-150560.10063 142.353790283
-150682.159893 146.842681885
-150804.219156 142.677154541
-150926.278418 130.196716309
-151048.337681 110.295623779
-151170.396944 84.3460998535
-151292.456207 54.0874023438
-151414.515469 21.4889526367
-151536.574732 -11.4010925293
-151658.633995 -42.6101074219
-151780.693258 -70.3845825195
-151902.752521 -93.3139648438
-152024.811783 -110.422943115
-152146.871046 -121.226654053
-152268.930309 -125.744720459
-152390.989572 -124.473175049
-152513.048834 -118.318328857
-152635.108097 -108.498474121
-152757.16736 -96.4221801758
-152879.226623 -83.5547790527
-153001.285885 -71.2839355469
-153123.345148 -60.7966308594
-153245.404411 -52.9782714844
-153367.463674 -48.3422241211
-153489.522937 -46.9951477051
-153611.582199 -48.6420288086
-153733.641462 -52.628326416
-153855.700725 -58.0165405273
-153977.759988 -63.6881408691
-154099.81925 -68.4630737305
-154221.878513 -71.2242431641
-154343.937776 -71.0361022949
-154465.997039 -67.2465209961
-154588.056302 -59.5616760254
-154710.115564 -48.088470459
-154832.174827 -33.3386535645
-154954.23409 -16.1954345703
-155076.293353 2.15478515625
-155198.352615 20.3207092285
-155320.411878 36.8241271973
-155442.471141 50.2286071777
-155564.530404 59.2668457031
-155686.589666 62.9562988281
-155808.648929 60.6917419434
-155930.708192 52.3078918457
-156052.767455 38.1059570312
-156174.826718 18.8418579102
-156296.88598 -4.322265625
-156418.945243 -29.900970459
-156541.004506 -56.1931152344
-156663.063769 -81.4082946777
-156785.123031 -103.799682617
-156907.182294 -121.793609619
-157029.241557 -134.105072021
-157151.30082 -139.830963135
-157273.360083 -138.51348877
-157395.419345 -130.169952393
-157517.478608 -115.286987305
-157639.537871 -94.7807922363
-157761.597134 -69.9270324707
-157883.656396 -42.2671508789
-158005.715659 -13.4974975586
-158127.774922 14.648223877
-158249.834185 40.5164794922
-158371.893447 62.640045166
-158493.95271 79.8293457031
-158616.011973 91.2396850586
-158738.071236 96.412689209
-158860.130499 95.289855957
-158982.189761 88.1986083984
-159104.249024 75.8128051758
-159226.308287 59.0927124023
-159348.36755 39.2088317871
-159470.426812 17.4553527832
-159592.486075 -4.83850097656
-159714.545338 -26.3968200684
-159836.604601 -46.0743713379
-159958.663864 -62.9229736328
-160080.723126 -76.2399902344
-160202.782389 -85.5985107422
-160324.841652 -90.856262207
-160446.900915 -92.145690918
-160568.960177 -89.8448486328
-160691.01944 -84.5330505371
-160813.078703 -76.9341430664
-160935.137966 -67.8516235352
-161057.197228 -58.1011352539
-161179.256491 -48.443939209
-161301.315754 -39.527130127
-161423.375017 -31.8344726562
-161545.43428 -25.6513977051
-161667.493542 -21.0473022461
-161789.552805 -17.8758850098
-161911.612068 -15.7946166992
-162033.671331 -14.3014526367
-162155.730593 -12.7864990234
-162277.789856 -10.5948181152
-162399.849119 -7.09533691406
-162521.908382 -1.74987792969
-162643.967645 5.82290649414
-162766.026907 15.795501709
-162888.08617 28.0952758789
-163010.145433 42.3901062012
-163132.204696 58.0959472656
-163254.263958 74.4092407227
-163376.323221 90.3606567383
-163498.382484 104.888336182
-163620.441747 116.924133301
-163742.501009 125.485961914
-163864.560272 129.769012451
-163986.619535 129.226470947
-164108.678798 123.63293457
-164230.738061 113.12298584
-164352.797323 98.2011413574
-164474.856586 79.7195739746
-164596.915849 58.8251342773
-164718.975112 36.8782348633
-164841.034374 15.3502502441
-164963.093637 -4.29321289062
-165085.1529 -20.7129516602
-165207.212163 -32.8081665039
-165329.271425 -39.8139953613
-165451.330688 -41.3700561523
-165573.389951 -37.5571289062
-165695.449214 -28.8951721191
-165817.508477 -16.3034057617
-165939.567739 -1.02487182617
-166061.627002 15.4795227051
-166183.686265 31.6564941406
-166305.745528 45.9957580566
-166427.80479 57.1622924805
-166549.864053 64.1140136719
-166671.923316 66.1928100586
-166793.982579 63.1814575195
-166916.041842 55.3200683594
-167038.101104 43.2807006836
-167160.160367 28.1024780273
-167282.21963 11.093170166
-167404.278893 -6.29354858398
-167526.338155 -22.5934753418
-167648.397418 -36.466217041
-167770.456681 -46.8166503906
-167892.515944 -52.8914489746
-168014.575206 -54.341003418
-168136.634469 -51.241973877
-168258.693732 -44.0777282715
-168380.752995 -33.6797485352
-168502.812258 -21.1358642578
-168624.87152 -7.67523193359
-168746.930783 5.45797729492
-168868.990046 17.1300964355
-168991.049309 26.4278259277
-169113.108571 32.7434692383
-169235.167834 35.8259887695
-169357.227097 35.7925415039
-169479.28636 33.1004638672
-169601.345623 28.4833679199
-169723.404885 22.8569641113
-169845.464148 17.20703125
-169967.523411 12.4704589844
-170089.582674 9.42260742188
-170211.641936 8.58383178711
-170333.701199 10.1545715332
-170455.760462 13.9873962402
-170577.819725 19.5981750488
-170699.878987 26.2158203125
-170821.93825 32.8661804199
-170943.997513 38.4801940918
-171066.056776 42.0151977539
-171188.116039 42.5770568848
-171310.175301 39.5287475586
-171432.234564 32.5741271973
-171554.293827 21.8071899414
-171676.35309 7.72164916992
-171798.412352 -8.82214355469
-171920.471615 -26.6693725586
-172042.530878 -44.4745178223
-172164.590141 -60.8279724121
-172286.649404 -74.3922119141
-172408.708666 -84.0322875977
-172530.767929 -88.9297485352
-172652.827192 -88.666809082
-172774.886455 -83.2717590332
-172896.945717 -73.2222900391
-173019.00498 -59.4049987793
-173141.064243 -43.0354614258
-173263.123506 -25.547454834
-173385.182768 -8.4612121582
-173507.242031 6.75476074219
-173629.301294 18.8163757324
-173751.360557 26.735748291
-173873.41982 29.904083252
-173995.479082 28.1361083984
-174117.538345 21.6731262207
-174239.597608 11.1461181641
-174361.656871 -2.498046875
-174483.716133 -18.097076416
-174605.775396 -34.3901672363
-174727.834659 -50.1391906738
-174849.893922 -64.2412109375
-174971.953185 -75.8213195801
-175094.012447 -84.2968444824
-175216.07171 -89.4080200195
-175338.130973 -91.2124328613
-175460.190236 -90.0466918945
-175582.249498 -86.4606628418
-175704.308761 -81.1325073242
-175826.368024 -74.7761535645
-175948.427287 -68.0510559082
-176070.486549 -61.485534668
-176192.545812 -55.4216003418
-176314.605075 -49.9877624512
-176436.664338 -45.1012573242
-176558.723601 -40.4992980957
-176680.782863 -35.7938537598
-176802.842126 -30.5438537598
-176924.901389 -24.3334350586
-177046.960652 -16.8479614258
-177169.019914 -7.93719482422
-177291.079177 2.34240722656
-177413.13844 13.7123413086
-177535.197703 25.6846008301
-177657.256966 37.6026611328
-177779.316228 48.7055358887
-177901.375491 58.2073669434
-178023.434754 65.3842468262
-178145.494017 69.6566467285
-178267.553279 70.6581115723
-178389.612542 68.2821350098
-178511.671805 62.7002563477
-178633.731068 54.3494262695
-178755.79033 43.8890991211
-178877.849593 32.1322937012
-178999.908856 19.9585571289
-179121.968119 8.21862792969
-179244.027382 -2.35864257812
-179366.086644 -11.2461547852
-179488.145907 -18.1747131348
-179610.20517 -23.1596069336
-179732.264433 -26.493347168
-179854.323695 -28.7046508789
-179976.382958 -30.488067627
-180098.442221 -32.6110229492
-180220.501484 -35.8097839355
-180342.560747 -40.6859436035
-180464.620009 -47.6148986816
-180586.679272 -56.6790161133
-180708.738535 -67.633026123
-180830.797798 -79.907623291
-180952.85706 -92.6522521973
-181074.916323 -104.813720703
-181196.975586 -115.243103027
-181319.034849 -122.820709229
-181441.094111 -126.584320068
-181563.153374 -125.847991943
-181685.212637 -120.296966553
-181807.2719 -110.046630859
-181929.331163 -95.6590576172
-182051.390425 -78.1112060547
-182173.449688 -58.7182312012
-182295.508951 -39.016418457
-182417.568214 -20.6180419922
-182539.627476 -5.05078125
-182661.686739 6.40032958984
-182783.746002 12.8338012695
-182905.805265 13.8376159668
-183027.864528 9.55075073242
-183149.92379 0.669982910156
-183271.983053 -11.5990600586
-183394.042316 -25.6448974609
-183516.101579 -39.5969238281
-183638.160841 -51.5040893555
-183760.220104 -59.528137207
-183882.279367 -62.1318664551
-184004.33863 -58.2445068359
-184126.397892 -47.3872680664
-184248.457155 -29.744720459
-184370.516418 -6.1748046875
-184492.575681 21.8455200195
-184614.634944 52.3355407715
-184736.694206 82.9761352539
-184858.753469 111.311676025
-184980.812732 134.969268799
-185102.871995 151.874847412
-185224.931257 160.446166992
-185346.99052 159.744018555
-185469.049783 149.567321777
-185591.109046 130.482452393
-185713.168309 103.784332275
-185835.227571 71.3912658691
-185957.286834 35.6840820312
-186079.346097 -0.696166992188
-186201.40536 -35.0745239258
-186323.464622 -64.9698791504
-186445.523885 -88.3057250977
-186567.583148 -103.58380127
-186689.642411 -110.005340576
-186811.701673 -107.530426025
-186933.760936 -96.8698425293
-187055.820199 -79.4118041992
-187177.879462 -57.091003418
-187299.938725 -32.2124328613
-187421.997987 -7.24667358398
-187544.05725 15.3849487305
-187666.116513 33.5154724121
-187788.175776 45.410736084
-187910.235038 49.9052734375
-188032.294301 46.4861450195
-188154.353564 35.3178100586
-188276.412827 17.2083435059
-188398.47209 -6.47732543945
-188520.531352 -33.9495239258
-188642.590615 -63.1555480957
-188764.649878 -91.9577026367
-188886.709141 -118.311248779
-189008.768403 -140.425842285
-189130.827666 -156.899291992
-189252.886929 -166.81137085
-189374.946192 -169.773895264
-189497.005454 -165.933441162
-189619.064717 -155.930145264
-189741.12398 -140.818481445
-189863.183243 -121.958862305
-189985.242506 -100.890930176
-190107.301768 -79.2005310059
-190229.361031 -58.3918762207
-190351.420294 -39.7748718262
-190473.479557 -24.3761291504
-190595.538819 -12.8783874512
-190717.598082 -5.59225463867
-190839.657345 -2.45855712891
-190961.716608 -3.07952880859
-191083.775871 -6.77368164062
-191205.835133 -12.6474914551
-191327.894396 -19.6777648926
-191449.953659 -26.7964477539
-191572.012922 -32.9724731445
-191694.072184 -37.2837524414
-191816.131447 -38.9762268066
-191938.19071 -37.5066223145
-192060.249973 -32.5679016113
-192182.309235 -24.0974121094
-192304.368498 -12.2692871094
-192426.427761 2.52728271484
-192548.487024 19.7213745117
-192670.546287 38.6008911133
-192792.605549 58.3604736328
-192914.664812 78.1507263184
-193036.724075 97.128692627
-193158.783338 114.506134033
-193280.8426 129.593322754
-193402.901863 141.837768555
-193524.961126 150.854522705
-193647.020389 156.447540283
-193769.079652 158.620849609
-193891.138914 157.577697754
-194013.198177 153.7081604
-194135.25744 147.564117432
-194257.316703 139.823303223
-194379.375965 131.243225098
-194501.435228 122.607910156
-194623.494491 114.670532227
-194745.553754 108.095184326
-194867.613016 103.40322876
-194989.672279 100.927642822
-195111.731542 100.780212402
-195233.790805 102.834350586
-195355.850068 106.726379395
-195477.90933 111.876342773
-195599.968593 117.527160645
-195722.027856 122.800872803
-195844.087119 126.766937256
-195966.146381 128.518463135
-196088.205644 127.249633789
-196210.264907 122.328613281
-196332.32417 113.358123779
-196454.383433 100.220367432
-196576.442695 83.0995788574
-196698.501958 62.4817504883
-196820.561221 39.1292419434
-196942.620484 14.0333251953
-197064.679746 -11.6526794434
-197186.739009 -36.6950378418
-197308.798272 -59.8667602539
-197430.857535 -80.0369262695
-197552.916797 -96.252166748
-197674.97606 -107.804321289
-197797.035323 -114.279815674
-197919.094586 -115.586395264
-198041.153849 -111.954986572
-198163.213111 -103.918518066
-198285.272374 -92.2684326172
-198407.331637 -77.9945068359
-198529.3909 -62.2119750977
-198651.450162 -46.0832519531
-198773.509425 -30.739074707
-198895.568688 -17.2070617676
-199017.627951 -6.34997558594
-199139.687214 1.18023681641
-199261.746476 4.97201538086
-199383.805739 4.86575317383
-199505.865002 0.949005126953
-199627.924265 -6.46377563477
-199749.983527 -16.8627319336
-199872.04279 -29.5830688477
-199994.102053 -43.8507385254
-200116.161316 -58.8298950195
-200238.220578 -73.6696472168
-200360.279841 -87.5478210449
-200482.339104 -99.7113342285
-200604.398367 -109.510101318
-200726.45763 -116.426879883
-200848.516892 -120.101013184
-200970.576155 -120.346191406
-201092.635418 -117.162902832
-201214.694681 -110.743225098
-201336.753943 -101.468597412
-201458.813206 -89.8985595703
-201580.872469 -76.7496337891
-201702.931732 -62.86328125
-201824.990995 -49.1629333496
-201947.050257 -36.6008300781
-202069.10952 -26.0958557129
-202191.168783 -18.466796875
-202313.228046 -14.3635253906
-202435.287308 -14.2028503418
-202557.346571 -18.1146240234
-202679.405834 -25.9035644531
-202801.465097 -37.033416748
-202923.524359 -50.6364135742
-203045.583622 -65.5518188477
-203167.642885 -80.3928833008
-203289.702148 -93.6394042969
-203411.761411 -103.751586914
-203533.820673 -109.295776367
-203655.879936 -109.073974609
-203777.939199 -102.24395752
-203899.998462 -88.4201049805
-204022.057724 -67.7429504395
-204144.116987 -40.9099731445
-204266.17625 -9.16073608398
-204388.235513 25.7852172852
-204510.294776 61.8358764648
-204632.354038 96.6725158691
-204754.413301 127.924072266
-204876.472564 153.355926514
-204998.531827 171.057403564
-205120.591089 179.610931396
-205242.650352 178.22744751
-205364.709615 166.833984375
-205486.768878 146.103973389
-205608.82814 117.424743652
-205730.887403 82.8025512695
-205852.946666 44.7120361328
-205975.005929 5.90054321289
-206097.065192 -30.8357849121
-206219.124454 -62.8861083984
-206341.183717 -88.0469055176
-206463.24298 -104.713531494
-206585.302243 -112.022247314
-206707.361505 -109.929046631
-206829.420768 -99.2171936035
-206951.480031 -81.4312133789
-207073.539294 -58.741607666
-207195.598557 -33.7521972656
-207317.657819 -9.26553344727
-207439.717082 11.9716491699
-207561.776345 27.5218811035
-207683.835608 35.4841308594
-207805.89487 34.6758117676
-207927.954133 24.7512207031
-208050.013396 6.24612426758
-208172.072659 -19.4575500488
-208294.131921 -50.243347168
-208416.191184 -83.4385070801
-208538.250447 -116.044677734
-208660.30971 -144.99911499
-208782.368973 -167.44354248
-208904.428235 -180.977752686
-209026.487498 -183.873413086
-209148.546761 -175.230957031
-209270.606024 -155.065338135
-209392.665286 -124.312744141
-209514.724549 -84.7589111328
-209636.783812 -38.8959960938
-209758.843075 10.2792358398
-209880.902338 59.5076293945
-210002.9616 105.528106689
-210125.020863 145.334289551
-210247.080126 176.405334473
-210369.139389 196.891571045
-210491.198651 205.740692139
-210613.257914 202.754882812
-210735.317177 188.577972412
-210857.37644 164.614440918
-210979.435702 132.891296387
-211101.494965 95.8767089844
-211223.554228 56.2724609375
-211345.613491 16.7997741699
-211467.672754 -20.0032653809
-211589.732016 -51.9569396973
-211711.791279 -77.3729553223
-211833.850542 -95.1397094727
-211955.909805 -104.753631592
-212077.969067 -106.300537109
-212200.02833 -100.391296387
-212322.087593 -88.0633239746
-212444.146856 -70.658782959
-212566.206118 -49.6936340332
-212688.265381 -26.7297363281
-212810.324644 -3.26113891602
-212932.383907 19.3760986328
-213054.44317 40.0676269531
-213176.502432 57.9533691406
-213298.561695 72.4338989258
-213420.620958 83.1534118652
-213542.680221 89.9667663574
-213664.739483 92.8973083496
-213786.798746 92.0949401855
-213908.858009 87.7984008789
-214030.917272 80.3086547852
-214152.976535 69.9739685059
-214275.035797 57.1875305176
-214397.09506 42.3945922852
-214519.154323 26.1041870117
-214641.213586 8.90072631836
-214763.272848 -8.55059814453
-214885.332111 -25.5104675293
-215007.391374 -41.1861877441
-215129.450637 -54.7687683105
-215251.509899 -65.4856262207
-215373.569162 -72.6633911133
-215495.628425 -75.7964477539
-215617.687688 -74.6126098633
-215739.746951 -69.1277160645
-215861.806213 -59.6807861328
-215983.865476 -46.9432678223
-216105.924739 -31.897644043
-216227.984002 -15.7838134766
-216350.043264 -0.0153503417969
-216472.102527 13.9289245605
-216594.16179 24.6299133301
-216716.221053 30.8578491211
-216838.280316 31.6948852539
-216960.339578 26.6381835938
-217082.398841 15.6713562012
-217204.458104 -0.703521728516
-217326.517367 -21.4805297852
-217448.576629 -45.2098999023
-217570.635892 -70.1028442383
-217692.695155 -94.1713562012
-217814.754418 -115.392944336
-217936.81368 -131.884979248
-218058.872943 -142.073181152
-218180.932206 -144.838653564
-218302.991469 -139.628692627
-218425.050732 -126.520935059
-218547.109994 -106.232513428
-218669.169257 -80.0732421875
-218791.22852 -49.8453674316
-218913.287783 -17.6981201172
-219035.347045 14.0502319336
-219157.406308 43.1073303223
-219279.465571 67.400390625
-219401.524834 85.2521972656
-219523.584097 95.5220031738
-219645.643359 97.6994018555
-219767.702622 91.9419250488
-219889.761885 79.0536193848
-220011.821148 60.405456543
-220133.88041 37.8072814941
-220255.939673 13.3403625488
-220377.998936 -10.8304443359
-220500.058199 -32.6510925293
-220622.117461 -50.3577575684
-220744.176724 -62.6282043457
-220866.235987 -68.6893920898
-220988.29525 -68.3729858398
-221110.354513 -62.1143188477
-221232.413775 -50.8958129883
-221354.473038 -36.1415405273
-221476.532301 -19.5734863281
-221598.591564 -3.04302978516
-221720.650826 11.6441345215
-221842.710089 22.8957824707
-221964.769352 29.4758300781
-222086.828615 30.6102294922
-222208.887878 26.0477905273
-222330.94714 16.0698547363
-222453.006403 1.45126342773
-222575.065666 -16.6236572266
-222697.124929 -36.6799316406
-222819.184191 -57.0929260254
-222941.243454 -76.2382202148
-223063.302717 -92.6354675293
-223185.36198 -105.07232666
-223307.421242 -112.698577881
-223429.480505 -115.082275391
-223551.539768 -112.223724365
-223673.599031 -104.529785156
-223795.658294 -92.7510681152
-223917.717556 -77.8921508789
-224039.776819 -61.1038208008
-224161.836082 -43.5698242188
-224283.895345 -26.4001159668
-224405.954607 -10.5407409668
-224528.01387 3.29125976562
-224650.073133 14.6430664062
-224772.132396 23.3284301758
-224894.191659 29.4016113281
-225016.250921 33.1055297852
-225138.310184 34.8038024902
-225260.369447 34.9044799805
-225382.42871 33.7872009277
-225504.487972 31.7413024902
-225626.547235 28.9235839844
-225748.606498 25.3407897949
-225870.665761 20.858215332
-225992.725023 15.2338867188
-226114.784286 8.1735534668
-226236.843549 -0.6005859375
-226358.902812 -11.276550293
-226480.962075 -23.8836364746
-226603.021337 -38.2383728027
-226725.0806 -53.9127807617
-226847.139863 -70.2313842773
-226969.199126 -86.2991027832
-227091.258388 -101.059753418
-227213.317651 -113.381103516
-227335.376914 -122.158935547
-227457.436177 -126.430023193
-227579.49544 -125.483825684
-227701.554702 -118.959381104
-227823.613965 -106.917907715
-227945.673228 -89.881439209
-228067.732491 -68.8311767578
-228189.791753 -45.1634216309
-228311.851016 -20.6045532227
-228433.910279 2.9094543457
-228555.969542 23.3806762695
-228678.028804 38.9099731445
-228800.088067 47.8598937988
-228922.14733 49.003326416
-229044.206593 41.6452026367
-229166.265856 25.7056884766
-229288.325118 1.75640869141
-229410.384381 -28.9948120117
-229532.443644 -64.7713623047
-229654.502907 -103.341796875
-229776.562169 -142.173400879
-229898.621432 -178.612640381
-230020.680695 -210.078308105
-230142.739958 -234.252441406
-230264.799221 -249.2527771
-230386.858483 -253.773864746
-230508.917746 -247.185211182
-230630.977009 -229.578552246
-230753.036272 -201.761413574
-230875.095534 -165.19732666
-230997.154797 -121.898345947
-231119.21406 -74.2791442871
-231241.273323 -24.9840087891
-231363.332585 23.2984619141
-231485.391848 68.0193481445
-231607.451111 106.936920166
-231729.510374 138.256256104
-231851.569637 160.730743408
-231973.628899 173.719848633
-232095.688162 177.199432373
-232217.747425 171.727630615
-232339.806688 158.369934082
-232461.86595 138.591888428
-232583.925213 114.1300354
-232705.984476 86.8514709473
-232828.043739 58.6146850586
-232950.103002 31.1415710449
-233072.162264 5.91098022461
-233194.221527 -15.9210205078
-233316.28079 -33.5685119629
-233438.340053 -46.6302185059
-233560.399315 -55.0732116699
-233682.458578 -59.1894226074
-233804.517841 -59.5312805176
-233926.577104 -56.8340759277
-234048.636366 -51.9327392578
-234170.695629 -45.6804199219
-234292.754892 -38.876373291
-234414.814155 -32.207824707
-234536.873418 -26.2091064453
-234658.93268 -21.2403869629
-234780.991943 -17.4848327637
-234903.051206 -14.9628295898
-235025.110469 -13.5588378906
-235147.169731 -13.0575561523
-235269.228994 -13.1843566895
-235391.288257 -13.6449890137
-235513.34752 -14.1617736816
-235635.406783 -14.5017700195
-235757.466045 -14.496307373
-235879.525308 -14.0502929688
-236001.584571 -13.1423339844
-236123.643834 -11.8164367676
-236245.703096 -10.1679992676
-236367.762359 -8.32608032227
-236489.821622 -6.43472290039
-236611.880885 -4.63543701172
-236733.940147 -3.05230712891
-236855.99941 -1.78167724609
-236978.058673 -0.886260986328
-237100.117936 -0.393249511719
-237222.177199 -0.296234130859
-237344.236461 -0.559814453125
-237466.295724 -1.12493896484
-237588.354987 -1.91497802734
-237710.41425 -2.84085083008
-237832.473512 -3.80459594727
-237954.532775 -4.70236206055
-238076.592038 -5.42562866211
-238198.651301 -5.86340332031
-238320.710564 -5.90386962891
-238442.769826 -5.43881225586
-238564.829089 -4.3694152832
-238686.888352 -2.61557006836
-238808.947615 -0.126800537109
-238931.006877 3.10488891602
-239053.06614 7.0319519043
-239175.125403 11.5396118164
-239297.184666 16.4378662109
-239419.243928 21.4590454102
-239541.303191 26.2622375488
-239663.362454 30.4467163086
-239785.421717 33.5733032227
-239907.48098 35.1944274902
-240029.540242 34.8902587891
-240151.599505 32.3090820312
-240273.658768 27.2074279785
-240395.718031 19.4876098633
-240517.777293 9.22674560547
-240639.836556 -3.30465698242
-240761.895819 -17.6396789551
-240883.955082 -33.1272888184
-241006.014345 -48.9624023438
-241128.073607 -64.2323608398
-241250.13287 -77.9762268066
-241372.192133 -89.2542114258
-241494.251396 -97.2212524414
-241616.310658 -101.198242188
-241738.369921 -100.735931396
-241860.429184 -95.6638183594
-241982.488447 -86.1203613281
-242104.547709 -72.5598754883
-242226.606972 -55.7348632812
-242348.666235 -36.6532592773
-242470.725498 -16.5141296387
-242592.784761 3.37469482422
-242714.844023 21.6907958984
-242836.903286 37.195098877
-242958.962549 48.8263244629
-243081.021812 55.7840881348
-243203.081074 57.5932922363
-243325.140337 54.1441650391
-243447.1996 45.704864502
-243569.258863 32.9048461914
-243691.318126 16.6897583008
-243813.377388 -1.74725341797
-243935.436651 -21.0545043945
-244057.495914 -39.8213500977
-244179.555177 -56.6824951172
-244301.614439 -70.4176635742
-244423.673702 -80.0386657715
-244545.732965 -84.8576049805
-244667.792228 -84.5314025879
-244789.85149 -79.0788574219
-244911.910753 -68.8709716797
-245033.970016 -54.5952148438
-245156.029279 -37.1978149414
-245278.088542 -17.8099060059
-245400.147804 2.33648681641
-245522.207067 21.9951477051
-245644.26633 39.9884643555
-245766.325593 55.2799987793
-245888.384855 67.0323791504
-246010.444118 74.6464538574
-246132.503381 77.7812805176
-246254.562644 76.3546447754
-246376.621907 70.5261230469
-246498.681169 60.666229248
-246620.740432 47.3158569336
-246742.799695 31.1396789551
-246864.858958 12.8792724609
-246986.91822 -6.69140625
-247108.977483 -26.8050231934
-247231.036746 -46.7312316895
-247353.096009 -65.7998046875
-247475.155271 -83.4153137207
-247597.214534 -99.0649414062
-247719.273797 -112.32220459
-247841.33306 -122.847015381
-247963.392323 -130.385742188
-248085.451585 -134.771728516
-248207.510848 -135.92767334
-248329.570111 -133.86932373
-248451.629374 -128.710510254
-248573.688636 -120.667999268
-248695.747899 -110.062927246
-248817.807162 -97.319152832
-248939.866425 -82.9546813965
-249061.925688 -67.5655822754
-249183.98495 -51.8020935059
-249306.044213 -36.337310791
-249428.103476 -21.8294067383
-249550.162739 -8.88125610352
-249672.222001 2.00085449219
-249794.281264 10.4442443848
-249916.340527 16.239074707
-250038.39979 19.357208252
-250160.459052 19.9565124512
-250282.518315 18.3701477051
-250404.577578 15.0810241699
-250526.636841 10.6816101074
-250648.696104 5.82336425781
-250770.755366 1.15969848633
-250892.814629 -2.71252441406
-251014.873892 -5.30801391602
-251136.933155 -6.29693603516
-251258.992417 -5.53601074219
-251381.05168 -3.08096313477
-251503.110943 0.820281982422
-251625.170206 5.75439453125
-251747.229469 11.1858215332
-251869.288731 16.514831543
-251991.347994 21.1426696777
-252113.407257 24.5388793945
-252235.46652 26.3036193848
-252357.525782 26.2179870605
-252479.585045 24.2776184082
-252601.644308 20.7049255371
-252723.703571 15.938659668
-252845.762833 10.599822998
-252967.822096 5.43832397461
-253089.881359 1.26333618164
-253211.940622 -1.13507080078
-253333.999885 -1.06683349609
-253456.059147 1.98440551758
-253578.11841 8.30020141602
-253700.177673 17.8862304688
-253822.236936 30.455291748
-253944.296198 45.4378967285
-254066.355461 62.018371582
-254188.414724 79.1946411133
-254310.473987 95.8574523926
-254432.53325 110.880462646
-254554.592512 123.214202881
-254676.651775 131.975250244
-254798.711038 136.522033691
-254920.770301 136.510498047
-255042.829563 131.924377441
-255164.888826 123.077362061
-255286.948089 110.586730957
-255409.007352 95.3208312988
-255531.066614 78.3254394531
-255653.125877 60.7352905273
-255775.18514 43.679901123
-255897.244403 28.1906433105
-256019.303666 15.1188049316
-256141.362928 5.07113647461
-256263.422191 -1.6311340332
-256385.481454 -4.96755981445
-256507.540717 -5.20574951172
-256629.599979 -2.86361694336
-256751.659242 1.34902954102
-256873.718505 6.60501098633
-256995.777768 12.0407409668
-257117.837031 16.8382873535
-257239.896293 20.2987060547
-257361.955556 21.9011230469
-257484.014819 21.3423156738
-257606.074082 18.5530090332
-257728.133344 13.6912841797
-257850.192607 7.11337280273
-257972.25187 -0.673034667969
-258094.311133 -9.06918334961
-258216.370395 -17.450592041
-258338.429658 -25.2326049805
-258460.488921 -31.9282226562
-258582.548184 -37.1922912598
-258704.607447 -40.8481750488
-258826.666709 -42.8945617676
-258948.725972 -43.4920043945
-259070.785235 -42.9313659668
-259192.844498 -41.5876159668
-259314.90376 -39.8649291992
-259436.963023 -38.1392211914
-259559.022286 -36.703918457
-259681.081549 -35.7268066406
-259803.140811 -35.2209472656
-259925.200074 -35.0354003906
-260047.259337 -34.8654174805
-260169.3186 -34.2830810547
-260291.377863 -32.7843322754
-260413.437125 -29.8492736816
-260535.496388 -25.0082702637
-260657.555651 -17.9080810547
-260779.614914 -8.37075805664
-260901.674176 3.56204223633
-261023.733439 17.6036071777
-261145.792702 33.2196960449
-261267.851965 49.6509094238
-261389.911228 65.9585876465
-261511.97049 81.0918273926
-261634.029753 93.9690551758
-261756.089016 103.568878174
-261878.148279 109.021148682
-262000.207541 109.690734863
-262122.266804 105.244934082
-262244.326067 95.6993713379
-262366.38533 81.4359436035
-262488.444592 63.190612793
-262610.503855 42.0117492676
-262732.563118 19.1899108887
-262854.622381 -3.83410644531
-262976.681644 -25.5774841309
-263098.740906 -44.6285095215
-263220.800169 -59.7586669922
-263342.859432 -70.0205078125
-263464.918695 -74.8251953125
-263586.977957 -73.9913330078
-263709.03722 -67.7607421875
-263831.096483 -56.7794494629
-263953.155746 -42.0442810059
-264075.215009 -24.8201293945
-264197.274271 -6.53375244141
-264319.333534 11.3464050293
-264441.392797 27.4345703125
-264563.45206 40.5442504883
-264685.511322 49.7875976562
-264807.570585 54.6488037109
-264929.629848 55.0227661133
-265051.689111 51.2172241211
-265173.748373 43.9166564941
-265295.807636 34.1107788086
-265417.866899 22.9936828613
-265539.926162 11.8438415527
-265661.985425 1.89370727539
-265784.044687 -5.796875
-265906.10395 -10.4523620605
-266028.163213 -11.6668395996
-266150.222476 -9.45443725586
-266272.281738 -4.2587890625
-266394.341001 3.08032226562
-266516.400264 11.4022827148
-266638.459527 19.334777832
-266760.51879 25.4296264648
-266882.578052 28.3123168945
-267004.637315 26.8305358887
-267126.696578 20.1883239746
-267248.755841 8.05157470703
-267370.815103 -9.38565063477
-267492.874366 -31.3839416504
-267614.933629 -56.6910400391
-267736.992892 -83.6267700195
-267859.052154 -110.211853027
-267981.111417 -134.332214355
-268103.17068 -153.923492432
-268225.229943 -167.160858154
-268347.289206 -172.634735107
-268469.348468 -169.498199463
-268591.407731 -157.568115234
-268713.466994 -137.372314453
-268835.526257 -110.133056641
-268957.585519 -77.6889953613
-269079.644782 -42.3580322266
-269201.704045 -6.7536315918
-269323.763308 26.4317321777
-269445.822571 54.656463623
-269567.881833 75.7527160645
-269689.941096 88.1220703125
-269812.000359 90.8854980469
-269934.059622 83.9725952148
-270056.118884 68.140411377
-270178.178147 44.9193725586
-270300.23741 16.4879760742
-270422.296673 -14.5116271973
-270544.355935 -45.2041931152
-270666.415198 -72.7348022461
-270788.474461 -94.5259094238
-270910.533724 -108.511108398
-271032.592987 -113.326843262
-271154.652249 -108.441497803
-271276.711512 -94.210723877
-271398.770775 -71.8518676758
-271520.830038 -43.3391418457
-271642.8893 -11.2282104492
-271764.948563 21.5745239258
-271887.007826 52.0776672363
-272009.067089 77.4803466797
-272131.126352 95.4338989258
-272253.185614 104.263244629
-272375.244877 103.12878418
-272497.30414 92.1121520996
-272619.363403 72.2174682617
-272741.422665 45.2874755859
-272863.481928 13.8410949707
-272985.541191 -19.1530151367
-273107.600454 -50.5462646484
-273229.659716 -77.2983093262
-273351.718979 -96.758392334
-273473.778242 -106.912231445
-273595.837505 -106.572235107
-273717.896768 -95.493560791
-273839.95603 -74.4039611816
-273962.015293 -44.9453430176
-274084.074556 -9.53161621094
-274206.133819 28.8643493652
-274328.193081 66.9751586914
-274450.252344 101.530029297
-274572.311607 129.547668457
-274694.37087 148.60269165
-274816.430133 157.041625977
-274938.489395 154.130371094
-275060.548658 140.118499756
-275182.607921 116.215789795
-275304.667184 84.484161377
-275426.726446 47.6539916992
-275548.785709 8.88403320312
-275670.844972 -28.5152282715
-275792.904235 -61.3680114746
-275914.963497 -86.9039306641
-276037.02276 -102.990264893
-276159.082023 -108.304534912
-276281.141286 -102.433654785
-276403.200549 -85.892578125
-276525.259811 -60.0620727539
-276647.319074 -27.0531921387
-276769.378337 10.4873657227
-276891.4376 49.6138000488
-277013.496862 87.3348083496
-277135.556125 120.86529541
-277257.615388 147.850372314
-277379.674651 166.545684814
-277501.733914 175.938293457
-277623.793176 175.800415039
-277745.852439 166.673370361
-277867.911702 149.786437988
-277989.970965 126.919921875
-278112.030227 100.227264404
-278234.08949 72.0330810547
-278356.148753 44.6256713867
-278478.208016 20.0631408691
-278600.267278 0.00814819335938
-278722.326541 -14.3955993652
-278844.385804 -22.5958251953
-278966.445067 -24.6504821777
-279088.50433 -21.1939086914
-279210.563592 -13.356048584
-279332.622855 -2.64343261719
-279454.682118 9.20474243164
-279576.741381 20.3739929199
-279698.800643 29.1296081543
-279820.859906 33.9592895508
-279942.919169 33.6918640137
-280064.978432 27.5841674805
-280187.037695 15.3724060059
-280309.096957 -2.71429443359
-280431.15622 -25.9766540527
-280553.215483 -53.2991638184
-280675.274746 -83.2309875488
-280797.334008 -114.085906982
-280919.393271 -144.053619385
-281041.452534 -171.315246582
-281163.511797 -194.155822754
-281285.571059 -211.067993164
-281407.630322 -220.841003418
-281529.689585 -222.632476807
-281651.748848 -216.019042969
-281773.808111 -201.023834229
-281895.867373 -178.121490479
-282017.926636 -148.218719482
-282139.985899 -112.611907959
-282262.045162 -72.9232177734
-282384.104424 -31.0178527832
-282506.163687 11.0953369141
-282628.22295 51.3746337891
-282750.282213 87.8620910645
-282872.341476 118.800994873
-282994.400738 142.745666504
-283116.460001 158.65737915
-283238.519264 165.977844238
-283360.578527 164.675140381
-283482.637789 155.255645752
-283604.697052 138.739471436
-283726.756315 116.598510742
-283848.815578 90.6594848633
-283970.87484 62.9772644043
-284092.934103 35.6867370605
-284214.993366 10.8440246582
-284337.052629 -9.73046875
-284459.111892 -24.5950622559
-284581.171154 -32.8010253906
-284703.230417 -33.9698486328
-284825.28968 -28.3235168457
-284947.348943 -16.6640625
-285069.408205 -0.302703857422
-285191.467468 19.0570068359
-285313.526731 39.4728393555
-285435.585994 58.9402160645
-285557.645257 75.5776977539
-285679.704519 87.8018798828
-285801.763782 94.4770812988
-285923.823045 95.024017334
-286045.882308 89.4758300781
-286167.94157 78.4758605957
-286290.000833 63.2155761719
-286412.060096 45.3168945312
-286534.119359 26.6712036133
-286656.178621 9.2473449707
-286778.237884 -5.10995483398
-286900.297147 -14.8739929199
-287022.35641 -19.0003967285
-287144.415673 -17.0464172363
-287266.474935 -9.23129272461
-287388.534198 3.56942749023
-287510.593461 19.8969116211
-287632.652724 37.8427124023
-287754.711986 55.2318725586
-287876.771249 69.8374633789
-287998.830512 79.6058044434
-288120.889775 82.870300293
-288242.949038 78.5314941406
-288365.0083 66.1853637695
-288487.067563 46.1851501465
-288609.126826 19.6306152344
-288731.186089 -11.7164306641
-288853.245351 -45.5834655762
-288975.304614 -79.389465332
-289097.363877 -110.480773926
-289219.42314 -136.376678467
-289341.482402 -155.000366211
-289463.541665 -164.87298584
-289585.600928 -165.250610352
-289707.660191 -156.19128418
-289829.719454 -138.544586182
-289951.778716 -113.865386963
-290073.837979 -84.2598876953
-290195.897242 -52.1800842285
-290317.956505 -20.1868896484
-290440.015767 9.29348754883
-290562.07503 34.1963500977
-290684.134293 53.0040283203
-290806.193556 64.873260498
-290928.252819 69.6912841797
-291050.312081 68.0556945801
-291172.371344 61.1808776855
-291294.430607 50.7420349121
-291416.48987 38.6739196777
-291538.549132 26.9455566406
-291660.608395 17.3359375
-291782.667658 11.2340393066
-291904.726921 9.48519897461
-292026.786183 12.299407959
-292148.845446 19.2322692871
-292270.904709 29.2394714355
-292392.963972 40.7991638184
-292515.023235 52.0890808105
-292637.082497 61.1994934082
-292759.14176 66.3571166992
-292881.201023 66.1383361816
-293003.260286 59.6457214355
-293125.319548 46.6304321289
-293247.378811 27.5450134277
-293369.438074 3.52163696289
-293491.497337 -23.7236328125
-293613.5566 -52.0510559082
-293735.615862 -79.1047973633
-293857.675125 -102.547607422
-293979.734388 -120.297515869
-294101.793651 -130.741577148
-294223.852913 -132.90512085
-294345.912176 -126.557678223
-294467.971439 -112.245147705
-294590.030702 -91.243560791
-294712.089964 -65.4403381348
-294834.149227 -37.1538391113
-294956.20849 -8.91006469727
-295078.267753 16.8001708984
-295200.327016 37.7600708008
-295322.386278 52.2358703613
-295444.445541 59.1368713379
-295566.504804 58.1093139648
-295688.564067 49.5559082031
-295810.623329 34.5803527832
-295932.682592 14.8623657227
-296054.741855 -7.52102661133
-296176.801118 -30.3112182617
-296298.860381 -51.2953491211
-296420.919643 -68.5238952637
-296542.978906 -80.4952392578
-296665.038169 -86.2888793945
-296787.097432 -85.6356201172
-296909.156694 -78.9179992676
-297031.215957 -67.1036071777
-297153.27522 -51.6195373535
-297275.334483 -34.1834411621
-297397.393745 -16.6099853516
-297519.453008 -0.614135742188
-297641.512271 12.3675537109
-297763.571534 21.3190917969
-297885.630797 25.7352905273
-298007.690059 25.6541137695
-298129.749322 21.6269226074
-298251.808585 14.6335144043
-298373.867848 5.95193481445
-298495.92711 -3.00006103516
-298617.986373 -10.8345031738
-298740.045636 -16.3529663086
-298862.104899 -18.6795349121
-298984.164162 -17.3526306152
-299106.223424 -12.3657226562
-299228.282687 -4.15420532227
-299350.34195 6.46997070312
-299472.401213 18.4255371094
-299594.460475 30.4988708496
-299716.519738 41.493560791
-299838.579001 50.3753662109
-299960.638264 56.3943786621
-300082.697526 59.1718444824
-300204.756789 58.7406921387
-300326.816052 55.5359191895
-300448.875315 50.3363342285
-300570.934578 44.165435791
-300692.99384 38.1629333496
-300815.053103 33.4422607422
-300937.112366 30.951965332
-301059.171629 31.3564147949
-301181.230891 34.9505615234
-301303.290154 41.6190795898
-301425.349417 50.8442077637
-301547.40868 61.761932373
-301669.467943 73.2601928711
-301791.527205 84.1071472168
-301913.586468 93.0949707031
-302035.645731 99.1821899414
-302157.704994 101.617828369
-302279.764256 100.032592773
-302401.823519 94.4860839844
-302523.882782 85.4643859863
-302645.942045 73.8275756836
-302768.001307 60.7130126953
-302890.06057 47.4054870605
-303012.119833 35.1884155273
-303134.179096 25.1943664551
-303256.238359 18.2711181641
-303378.297621 14.8802490234
-303500.356884 15.0394287109
-303622.416147 18.3168945312
-303744.47541 23.8782348633
-303866.534672 30.5818786621
-303988.593935 37.1123352051
-304110.653198 42.1365966797
-304232.712461 44.4658508301
-304354.771724 43.2038269043
-304476.830986 37.8646240234
-304598.890249 28.4451599121
-304720.949512 15.4440002441
-304843.008775 -0.177947998047
-304965.068037 -17.0911865234
-305087.1273 -33.7357177734
-305209.186563 -48.4905090332
-305331.245826 -59.8540039062
-305453.305088 -66.6172485352
-305575.364351 -68.009185791
-305697.423614 -63.7969970703
-305819.482877 -54.3301391602
-305941.54214 -40.5208435059
-306063.601402 -23.7622680664
-306185.660665 -5.791015625
-306307.719928 11.4907531738
-306429.779191 26.2179260254
-306551.838453 36.7653198242
-306673.897716 41.931427002
-306795.956979 41.0821838379
-306918.016242 34.2380981445
-307040.075504 22.0949401855
-307162.134767 5.97402954102
-307284.19403 -12.2933959961
-307406.253293 -30.5381774902
-307528.312556 -46.4624938965
-307650.371818 -57.8684082031
-307772.431081 -62.879699707
-307894.490344 -60.1366577148
-308016.549607 -48.9416503906
-308138.608869 -29.3424987793
-308260.668132 -2.14331054688
-308382.727395 31.1579284668
-308504.786658 68.4993591309
-308626.845921 107.438598633
-308748.905183 145.373596191
-308870.964446 179.776611328
-308993.023709 208.419464111
-309115.082972 229.567779541
-309237.142234 242.125213623
-309359.201497 245.71472168
-309481.26076 240.690185547
-309603.320023 228.077789307
-309725.379285 209.456085205
-309847.438548 186.786743164
-309969.497811 162.215820312
-310091.557074 137.865020752
-310213.616337 115.634552002
-310335.675599 97.0378417969
-310457.734862 83.0824890137
-310579.794125 74.2086181641
-310701.853388 70.2882080078
-310823.91265 70.6826477051
-310945.971913 74.3504943848
-311068.031176 79.9909667969
-311190.090439 86.2063293457
-311312.149702 91.6650390625
-311434.208964 95.2472839355
-311556.268227 96.1578979492
-311678.32749 93.9951171875
-311800.386753 88.769744873
-311922.446015 80.874206543
-312044.505278 71.0073547363
-312166.564541 60.0651550293
-312288.623804 49.0114440918
-312410.683066 38.7445373535
-312532.742329 29.9760742188
-312654.801592 23.1357116699
-312776.860855 18.3132324219
-312898.920118 15.244354248
-313020.97938 13.3414611816
-313143.038643 11.765625
-313265.097906 9.53106689453
-313387.157169 5.63018798828
-313509.216431 -0.835388183594
-313631.275694 -10.5335083008
-313753.334957 -23.8016662598
-313875.39422 -40.5828857422
-313997.453483 -60.4021606445
-314119.512745 -82.3878173828
-314241.572008 -105.334838867
-314363.631271 -127.804107666
-314485.690534 -148.246673584
-314607.749796 -165.141357422
-314729.809059 -177.129699707
-314851.868322 -183.137115479
-314973.927585 -182.466827393
-315095.986847 -174.858856201
-315218.04611 -160.509307861
-315340.105373 -140.049560547
-315462.164636 -114.488433838
-315584.223899 -85.1259460449
-315706.283161 -53.4468688965
-315828.342424 -21.0065307617
-315950.401687 10.6804199219
-316072.46095 40.2385864258
-316194.520212 66.5078125
-316316.579475 88.5949401855
-316438.638738 105.896759033
-316560.698001 118.096801758
-316682.757264 125.141357422
-316804.816526 127.199279785
-316926.875789 124.614318848
-317048.935052 117.857055664
-317170.994315 107.48248291
-317293.053577 94.0984191895
-317415.11284 78.3456420898
-317537.172103 60.8906555176
-317659.231366 42.4270629883
-317781.290628 23.6815490723
-317903.349891 5.41897583008
-318025.409154 -11.5598449707
-318147.468417 -26.4321289062
-318269.52768 -38.3808898926
-318391.586942 -46.6386413574
-318513.646205 -50.5438537598
-318635.705468 -49.6046447754
-318757.764731 -43.5642089844
-318879.823993 -32.4580688477
-319001.883256 -16.6552734375
-319123.942519 3.12561035156
-319246.001782 25.8303833008
-319368.061045 50.1162109375
-319490.120307 74.4324035645
-319612.17957 97.1287841797
-319734.238833 116.584381104
-319856.298096 131.345123291
-319978.357358 140.256286621
-320100.416621 142.577850342
-320222.475884 138.067626953
-320344.535147 127.023162842
-320466.594409 110.275177002
-320588.653672 89.1303100586
-320710.712935 65.2666625977
-320832.772198 40.5902099609
-320954.831461 17.0645141602
-321076.890723 -3.46975708008
-321198.949986 -19.4686584473
-321321.009249 -29.8330993652
-321443.068512 -34.0171203613
-321565.127774 -32.0836791992
-321687.187037 -24.7009277344
-321809.2463 -13.0778198242
-321931.305563 1.15509033203
-322053.364826 16.1094360352
-322175.424088 29.8307189941
-322297.483351 40.4998168945
-322419.542614 46.6231079102
-322541.601877 47.1922912598
-322663.661139 41.7967529297
-322785.720402 30.6764526367
-322907.779665 14.7096252441
-323029.838928 -4.66491699219
-323151.89819 -25.5827331543
-323273.957453 -45.9332275391
-323396.016716 -63.5656433105
-323518.075979 -76.5007629395
-323640.135242 -83.1270446777
-323762.194504 -82.3609619141
-323884.253767 -73.7557067871
-324006.31303 -57.5470275879
-324128.372293 -34.6324462891
-324250.431555 -6.4853515625
-324372.490818 24.9859313965
-324494.550081 57.6201477051
-324616.609344 89.2056884766
-324738.668607 117.685058594
-324860.727869 141.338867188
-324982.787132 158.931182861
-325104.846395 169.80291748
-325226.905658 173.904144287
-325348.96492 171.763671875
-325471.024183 164.402130127
-325593.083446 153.197509766
-325715.142709 139.720916748
-325837.201971 125.559631348
-325959.261234 112.148803711
-326081.320497 100.628601074
-326203.37976 91.7424926758
-326325.439023 85.7865905762
-326447.498285 82.6140441895
-326569.557548 81.6922302246
-326691.616811 82.2037963867
-326813.676074 83.1789855957
-326935.735336 83.641784668
-327057.794599 82.7519836426
-327179.853862 79.9255371094
-327301.913125 74.9190673828
-327423.972388 67.8666381836
-327546.03165 59.2666015625
-327668.090913 49.9176940918
-327790.150176 40.813873291
-327912.209439 33.0096130371
-328034.268701 27.4728393555
-328156.327964 24.9430847168
-328278.387227 25.8138427734
-328400.44649 30.0533447266
-328522.505752 37.1752624512
-328644.565015 46.265625
-328766.624278 56.0631713867
-328888.683541 65.0867614746
-329010.742804 71.7968139648
-329132.802066 74.7719421387
-329254.861329 72.8823242188
-329376.920592 65.4391784668
-329498.979855 52.3018798828
-329621.039117 33.9302062988
-329743.09838 11.3726501465
-329865.157643 -13.809173584
-329987.216906 -39.6751098633
-330109.276169 -64.0854797363
-330231.335431 -84.9086303711
-330353.394694 -100.233917236
-330475.453957 -108.568054199
-330597.51322 -108.993591309
-330719.572482 -101.271728516
-330841.631745 -85.8772277832
-330963.691008 -63.9609069824
-331085.750271 -37.2421569824
-331207.809533 -7.84188842773
-331329.868796 21.927520752
-331451.928059 49.7931213379
-331573.987322 73.7495422363
-331696.046585 92.2600708008
-331818.105847 104.408691406
-331940.16511 109.987548828
-332062.224373 109.508392334
-332184.283636 104.137939453
-332306.342898 95.5621948242
-332428.402161 85.7938537598
-332550.461424 76.9430236816
-332672.520687 70.9753723145
-332794.57995 69.4835205078
-332916.639212 73.4958496094
-333038.698475 83.3442077637
-333160.757738 98.6045227051
-333282.817001 118.118438721
-333404.876263 140.093658447
-333526.935526 162.274475098
-333648.994789 182.164764404
-333771.054052 197.281158447
-333893.113314 205.410461426
-334015.172577 204.84463501
-334137.23184 194.569244385
-334259.291103 174.384979248
-334381.350366 144.950775146
-334503.409628 107.741912842
-334625.468891 64.9284973145
-334747.528154 19.1852416992
-334869.587417 -26.5478820801
-334991.646679 -69.330657959
-335113.705942 -106.485961914
-335235.765205 -135.836364746
-335357.824468 -155.889984131
-335479.883731 -165.957794189
-335601.942993 -166.191589355
-335724.002256 -157.53918457
-335846.061519 -141.624206543
-335968.120782 -120.561828613
-336090.180044 -96.7311401367
-336212.239307 -72.5281982422
-336334.29857 -50.1239929199
-336456.357833 -31.2532958984
-336578.417095 -17.0541992188
-336700.476358 -7.97427368164
-336822.535621 -3.75170898438
-336944.594884 -3.47204589844
-337066.654147 -5.69290161133
-337188.713409 -8.62326049805
-337310.772672 -10.3372802734
-337432.831935 -9.00030517578
-337554.891198 -3.08377075195
-337676.95046 8.45324707031
-337799.009723 26.0341491699
-337921.068986 49.3982543945
-338043.128249 77.604675293
-338165.187512 109.104797363
-338287.246774 141.875274658
-338409.306037 173.597839355
-338531.3653 201.867614746
-338653.424563 224.408966064
-338775.483825 239.279022217
-338897.543088 245.039245605
-339019.602351 240.879425049
-339141.661614 226.685058594
-339263.720876 203.042938232
-339385.780139 171.186584473
-339507.839402 132.889862061
-339629.898665 90.3189697266
-339751.957928 45.8598327637
-339874.01719 1.93576049805
-339996.076453 -39.1664733887
-340118.135716 -75.4497680664
-340240.194979 -105.324920654
-340362.254241 -127.689025879
-340484.313504 -141.959442139
-340606.372767 -148.066375732
-340728.43203 -146.406982422
-340850.491293 -137.772247314
-340972.550555 -123.254119873
-341094.609818 -104.144836426
-341216.669081 -81.837890625
-341338.728344 -57.7385253906
-341460.787606 -33.1898803711
-341582.846869 -9.41775512695
-341704.906132 12.5060119629
-341826.965395 31.6838989258
-341949.024657 47.3992004395
-342071.08392 59.1148681641
-342193.143183 66.4684753418
-342315.202446 69.267578125
-342437.261709 67.4870910645
-342559.320971 61.270324707
-342681.380234 50.932220459
-342803.439497 36.9616699219
-342925.49876 20.0195617676
-343047.558022 0.929107666016
-343169.617285 -19.3460083008
-343291.676548 -39.7384033203
-343413.735811 -59.1267089844
-343535.795074 -76.4002075195
-343657.854336 -90.5316162109
-343779.913599 -100.653533936
-343901.972862 -106.13079834
-344024.032125 -106.620910645
-344146.091387 -102.11529541
-344268.15065 -92.9544677734
-344390.209913 -79.8135986328
-344512.269176 -63.6574401855
-344634.328438 -45.6662597656
-344756.387701 -27.1387329102
-344878.446964 -9.38021850586
-345000.506227 6.41375732422
-345122.56549 19.2669067383
-345244.624752 28.5121459961
-345366.684015 33.8537902832
-345488.743278 35.3933105469
-345610.802541 33.6155090332
-345732.861803 29.3349609375
-345854.921066 23.6068115234
-345976.980329 17.611541748
-346099.039592 12.5242004395
-346221.098855 9.38153076172
-346343.158117 8.96234130859
-346465.21738 11.692779541
-346587.276643 17.5878295898
-346709.335906 26.2372436523
-346831.395168 36.8367919922
-346953.454431 48.2641296387
-347075.513694 59.1915283203
-347197.572957 68.2244873047
-347319.632219 74.0527954102
-347441.691482 75.5968017578
-347563.750745 72.1351013184
-347685.810008 63.3980102539
-347807.869271 49.6171264648
-347929.928533 31.5246276855
-348051.987796 10.3006591797
-348174.047059 -12.5264282227
-348296.106322 -35.2186889648
-348418.165584 -55.990234375
-348540.224847 -73.1798706055
-348662.28411 -85.4134521484
-348784.343373 -91.7428283691
-348906.402636 -91.7445678711
-349028.461898 -85.5699462891
-349150.521161 -73.9404602051
-349272.580424 -58.0882873535
-349394.639687 -39.6478881836
-349516.698949 -20.5093688965
-349638.758212 -2.64733886719
-349760.817475 12.0581970215
-349882.876738 21.9910583496
-350004.936 25.9426269531
-350126.995263 23.2166137695
-350249.054526 13.6855163574
-350371.113789 -2.20547485352
-350493.173052 -23.4869689941
-350615.232314 -48.7590942383
-350737.291577 -76.3219909668
-350859.35084 -104.327636719
-350981.410103 -130.940429688
-351103.469365 -154.488037109
-351225.528628 -173.592468262
-351347.587891 -187.266693115
-351469.647154 -194.972198486
-351591.706417 -196.633544922
-351713.765679 -192.610961914
-351835.824942 -183.637756348
-351957.884205 -170.730102539
-352079.943468 -155.080963135
-352202.00273 -137.94909668
-352324.061993 -120.554992676
-352446.121256 -103.9921875
-352568.180519 -89.1614379883
-352690.239781 -76.7314758301
-352812.299044 -67.1252746582
-352934.358307 -60.5306396484
-353056.41757 -56.9284667969
-353178.476833 -56.1324768066
-353300.536095 -57.8330078125
-353422.595358 -61.6373901367
-353544.654621 -67.1031799316
-353666.713884 -73.7588806152
-353788.773146 -81.1133117676
-353910.832409 -88.6550292969
-354032.891672 -95.8453369141
-354154.950935 -102.11038208
-354277.010197 -106.839355469
-354399.06946 -109.39175415
-354521.128723 -109.120452881
-354643.187986 -105.409912109
-354765.247249 -97.7294921875
-354887.306511 -85.6974182129
-355009.365774 -69.1492614746
-355131.425037 -48.2015380859
-355253.4843 -23.3018798828
-355375.543562 4.74362182617
-355497.602825 34.7744750977
-355619.662088 65.3140563965
-355741.721351 94.6455688477
-355863.780614 120.921936035
-355985.839876 142.302001953
-356107.899139 157.102905273
-356229.958402 163.954864502
-356352.017665 161.941925049
-356474.076927 150.715423584
-356596.13619 130.56427002
-356718.195453 102.433044434
-356840.254716 67.8826293945
-356962.313978 28.9918212891
-357084.373241 -11.7926330566
-357206.432504 -51.8473205566
-357328.491767 -88.5873413086
-357450.55103 -119.687347412
-357572.610292 -143.286529541
-357694.669555 -158.156829834
-357816.728818 -163.818572998
-357938.788081 -160.588775635
-358060.847343 -149.556365967
-358182.906606 -132.484863281
-358304.965869 -111.649291992
-358427.025132 -89.6221618652
-358549.084395 -69.0279541016
-358671.143657 -52.2890319824
-358793.20292 -41.3888549805
-358915.262183 -37.6735229492
-359037.321446 -41.7149353027
-359159.380708 -53.246673584
-359281.439971 -71.181854248
-359403.499234 -93.7124328613
-359525.558497 -118.47958374
-359647.617759 -142.801208496
-359769.677022 -163.933258057
-359891.736285 -179.340606689
-360013.795548 -186.950378418
-360135.854811 -185.36328125
-360257.914073 -174.001312256
-360379.973336 -153.177429199
-360502.032599 -124.080047607
-360624.091862 -88.6733398438
-360746.151124 -49.5224609375
-360868.210387 -9.56146240234
-360990.26965 28.1746520996
-361112.328913 60.8276367188
-361234.388176 85.9752807617
-361356.447438 101.849822998
-361478.506701 107.492645264
-361600.565964 102.832000732
-361722.625227 88.676940918
-361844.684489 66.6290588379
-361966.743752 38.9214172363
-362088.803015 8.20208740234
-362210.862278 -22.7165527344
-362332.92154 -51.1176147461
-362454.980803 -74.6232910156
-362577.040066 -91.3987731934
-362699.099329 -100.299102783
-362821.158592 -100.943817139
-362943.217854 -93.7172851562
-363065.277117 -79.6940612793
-363187.33638 -60.501739502
-363309.395643 -38.1347351074
-363431.454905 -14.7411804199
-363553.514168 7.59600830078
-363675.573431 27.0617675781
-363797.632694 42.274017334
-363919.691957 52.3980407715
-364041.751219 57.1986694336
-364163.810482 57.029083252
-364285.869745 52.7585449219
-364407.929008 45.6504821777
-364529.98827 37.2048034668
-364652.047533 28.9825439453
-364774.106796 22.4328918457
-364896.166059 18.739440918
-365018.225321 18.7020263672
-365140.284584 22.6652526855
-365262.343847 30.4981994629
-365384.40311 41.6266479492
-365506.462373 55.1112060547
-365628.521635 69.7609558105
-365750.580898 84.2691955566
-365872.640161 97.3547973633
-365994.699424 107.894592285
-366116.758686 115.031982422
-366238.817949 118.251068115
-366360.877212 117.410736084
-366482.936475 112.73550415
-366604.995738 104.767944336
-366727.055 94.288482666
-366849.114263 82.2143554688
-366971.173526 69.4902648926
-367093.232789 56.982635498
-367215.292051 45.390625
-367337.351314 35.182800293
-367459.410577 26.5653076172
-367581.46984 19.4839172363
-367703.529102 13.6573486328
-367825.588365 8.63708496094
-367947.647628 3.88363647461
-368069.706891 -1.14944458008
-368191.766154 -6.93661499023
-368313.825416 -13.8132629395
-368435.884679 -21.9318237305
-368557.943942 -31.2427368164
-368680.003205 -41.5032653809
-368802.062467 -52.3112792969
-368924.12173 -63.1583557129
-369046.180993 -73.4944458008
-369168.240256 -82.7955932617
-369290.299519 -90.6239624023
-369412.358781 -96.6730957031
-369534.418044 -100.792541504
-369656.477307 -102.987701416
-369778.53657 -103.396697998
-369900.595832 -102.246704102
-370022.655095 -99.7973327637
-370144.714358 -96.2792663574
-370266.773621 -91.8379211426
-370388.832883 -86.4914855957
-370510.892146 -80.110168457
-370632.951409 -72.4233093262
-370755.010672 -63.0537109375
-370877.069935 -51.5783081055
-370999.129197 -37.6083984375
-371121.18846 -20.8803405762
-371243.247723 -1.34478759766
-371365.306986 20.7567749023
-371487.366248 44.8416137695
-371609.425511 69.968963623
-371731.484774 94.8648071289
-371853.544037 117.988769531
-371975.6033 137.641174316
-372097.662562 152.101318359
-372219.721825 159.785430908
-372341.781088 159.409362793
-372463.840351 150.138214111
-372585.899613 131.707641602
-372707.958876 104.500854492
-372830.018139 69.5712585449
-372952.077402 28.6042785645
-373074.136664 -16.1814880371
-373196.195927 -62.1879882812
-373318.25519 -106.633209229
-373440.314453 -146.773468018
-373562.373716 -180.131256104
-373684.432978 -204.706817627
-373806.492241 -219.154724121
-373928.551504 -222.905181885
-374050.610767 -216.219299316
-374172.670029 -200.16998291
-374294.729292 -176.549926758
-374416.788555 -147.712890625
-374538.847818 -116.362548828
-374660.907081 -85.3092346191
-374782.966343 -57.2154541016
-374905.025606 -34.35546875
-375027.084869 -18.4116210938
-375149.144132 -10.3268737793
-375271.203394 -10.227355957
-375393.262657 -17.4239501953
-375515.32192 -30.4906616211
-375637.381183 -47.4140319824
-375759.440445 -65.7983093262
-375881.499708 -83.1059570312
-376003.558971 -96.9108886719
-376125.618234 -105.139129639
-376247.677497 -106.273834229
-376369.736759 -99.5045471191
-376491.796022 -84.8063964844
-376613.855285 -62.9421691895
-376735.914548 -35.38671875
-376857.97381 -4.18255615234
-376980.033073 28.259552002
-377102.092336 59.3957214355
-377224.151599 86.7940368652
-377346.210862 108.36907959
-377468.270124 122.580230713
-377590.329387 128.576141357
-377712.38865 126.270965576
-377834.447913 116.346618652
-377956.507175 100.180175781
-378078.566438 79.7057495117
-378200.625701 57.223815918
-378322.684964 35.178527832
-378444.744226 15.923248291
-378566.803489 1.49942016602
-378688.862752 -6.55212402344
-378810.922015 -7.32818603516
-378932.981278 -0.636627197266
-379055.04054 12.9989318848
-379177.099803 32.4041442871
-379299.159066 55.8779907227
-379421.218329 81.3659057617
-379543.277591 106.661315918
-379665.336854 129.616699219
-379787.396117 148.343231201
-379909.45538 161.378967285
-380031.514643 167.811126709
-380153.573905 167.341461182
-380275.633168 160.288665771
-380397.692431 147.53137207
-380519.751694 130.397460938
-380641.810956 110.513183594
-380763.870219 89.6274719238
-380885.929482 69.431060791
-381007.988745 51.3869934082
-381130.048007 36.5907287598
-381252.10727 25.6722412109
-381374.166533 18.7494506836
-381496.225796 15.4359436035
-381618.285059 14.9013977051
-381740.344321 15.9768676758
-381862.403584 17.2934570312
-381984.462847 17.4400634766
-382106.52211 15.122467041
-382228.581372 9.30953979492
-382350.640635 -0.649383544922
-382472.699898 -14.9473876953
-382594.759161 -33.2887878418
-382716.818424 -54.9085083008
-382838.877686 -78.6379699707
-382960.936949 -103.010894775
-383082.996212 -126.398620605
-383205.055475 -147.161346436
-383327.114737 -163.800292969
-383449.174 -175.096862793
-383571.233263 -180.225463867
-383693.292526 -178.829711914
-383815.351788 -171.055877686
-383937.411051 -157.540649414
-384059.470314 -139.355407715
-384181.529577 -117.912841797
-384303.58884 -94.8441467285
-384425.648102 -71.8598327637
-384547.707365 -50.6057128906
-384669.766628 -32.5269470215
-384791.825891 -18.7525024414
-384913.885153 -10.008605957
-385035.944416 -6.56866455078
-385158.003679 -8.24224853516
-385280.062942 -14.4034423828
-385402.122205 -24.0544128418
-385524.181467 -35.9180297852
-385646.24073 -48.5505981445
-385768.299993 -60.4647827148
-385890.359256 -70.2521362305
-386012.418518 -76.6947937012
-386134.477781 -78.8587341309
-386256.537044 -76.1604919434
-386378.596307 -68.4041137695
-386500.655569 -55.7859191895
-386622.714832 -38.8686828613
-386744.774095 -18.5284118652
-386866.833358 4.12100219727
-386988.892621 27.8186035156
-387110.951883 51.2536621094
-387233.011146 73.1633605957
-387355.070409 92.4224243164
-387477.129672 108.118133545
-387599.188934 119.605987549
-387721.248197 126.543518066
-387843.30746 128.898956299
-387965.366723 126.937438965
-388087.425986 121.185241699
-388209.485248 112.376739502
-388331.544511 101.388641357
-388453.603774 89.1667175293
-388575.663037 76.6513977051
-388697.722299 64.7079772949
-388819.781562 54.0659790039
-388941.840825 45.2726745605
-389063.900088 38.6637268066
-389185.95935 34.3518981934
-389308.018613 32.2356872559
-389430.077876 32.0248718262
-389552.137139 33.2817382812
-389674.196402 35.4737243652
-389796.255664 38.0325927734
-389918.314927 40.4154052734
-390040.37419 42.1620178223
-390162.433453 42.9435119629
-390284.492715 42.5980529785
-390406.551978 41.1496582031
-390528.611241 38.8090820312
-390650.670504 35.9562072754
-390772.729767 33.1041259766
-390894.789029 30.8488464355
-391016.848292 29.8083496094
-391138.907555 30.5561523438
-391260.966818 33.5553588867
-391383.02608 39.099822998
-391505.085343 47.2672119141
-391627.144606 57.8896179199
-391749.203869 70.545715332
-391871.263131 84.5746154785
-391993.322394 99.1133422852
-392115.381657 113.15411377
-392237.44092 125.618377686
-392359.500183 135.441253662
-392481.559445 141.659759521
-392603.618708 143.496948242
-392725.677971 140.434997559
-392847.737234 132.269470215
-392969.796496 119.140777588
-393091.855759 101.537261963
-393213.915022 80.2709960938
-393335.974285 56.4254760742
-393458.033548 31.280090332
-393580.09281 6.21649169922
-393702.152073 -17.3847351074
-393824.211336 -38.2503051758
-393946.270599 -55.3110046387
-394068.329861 -67.7849731445
-394190.389124 -75.236541748
-394312.448387 -77.6070861816
-394434.50765 -75.21484375
-394556.566912 -68.7229309082
-394678.626175 -59.0789489746
-394800.685438 -47.4304199219
-394922.744701 -35.0245361328
-395044.803964 -23.099609375
-395166.863226 -12.7789611816
-395288.922489 -4.97567749023
-395410.981752 -0.317169189453
-395533.041015 0.904693603516
-395655.100277 -1.24752807617
-395777.15954 -6.36959838867
-395899.218803 -13.7579040527
-396021.278066 -22.479095459
-396143.337329 -31.458984375
-396265.396591 -39.5831298828
-396387.455854 -45.8000183105
-396509.515117 -49.2173461914
-396631.57438 -49.1827392578
-396753.633642 -45.3423461914
-396875.692905 -37.6717834473
-396997.752168 -26.4772338867
-397119.811431 -12.3676452637
-397241.870693 3.80026245117
-397363.929956 20.9973449707
-397485.989219 38.1114196777
-397608.048482 54.0419921875
-397730.107745 67.791809082
-397852.167007 78.5473632812
-397974.22627 85.7403869629
-398096.285533 89.0864868164
-398218.344796 88.5969848633
-398340.404058 84.564239502
-398462.463321 77.5223999023
-398584.522584 68.1878051758
-398706.581847 57.3851623535
-398828.64111 45.9672851562
-398950.700372 34.7353515625
-399072.759635 24.3673706055
-399194.818898 15.3620910645
-399316.878161 8.00219726562
-399438.937423 2.3405456543
-399560.996686 -1.79016113281
-399683.055949 -4.74563598633
-399805.115212 -7.01959228516
-399927.174474 -9.18023681641
-400049.233737 -11.7997741699
-400171.293 -15.3845214844
