# Supplementary material for: Potential Multiaxial Molecular Ferroelectricity through Chiral Cation Replacement
Source: Cryst Growth Des. 2025 Jul 21;25(15):6237–47. doi: 10.1021/acs.cgd.5c00666 (PMC12332970; doi:10.1021/acs.cgd.5c00666)
Supplement: Supplementary file 2 [file cg5c00666_si_002.zip › NMR/T1/jse_T1_78.csv]

ppm:	A	T1:	Stretch Value	Baseline
0	278912.93100545456	0.4108151310147064	0.9664609865860034	29663.94119955068
