# Supplementary material for: Potential Multiaxial Molecular Ferroelectricity through Chiral Cation Replacement
Source: Cryst Growth Des. 2025 Jul 21;25(15):6237–47. doi: 10.1021/acs.cgd.5c00666 (PMC12332970; doi:10.1021/acs.cgd.5c00666)
Supplement: Supplementary file 2 [file cg5c00666_si_002.zip › NMR/T1/jse_T1_8.csv]

ppm:	A	T1:	Stretch Value	Baseline
0	101567.61782031479	10.063828295557544	0.8997040520159686	1420.5404250474076
