# Supplementary material for: Potential Multiaxial Molecular Ferroelectricity through Chiral Cation Replacement
Source: Cryst Growth Des. 2025 Jul 21;25(15):6237–47. doi: 10.1021/acs.cgd.5c00666 (PMC12332970; doi:10.1021/acs.cgd.5c00666)
Supplement: Supplementary file 2 [file cg5c00666_si_002.zip › NMR/T1/python fitting/jse_20240130_T1.csv]

T / C:	T / K	1000/K	T1 /s	error	log10(T1)	t1(s)
-100	173.15	5.775339301	33.2	0	1.521138084	33.2
-90	183.15	5.46000546	10.1	0	1.004321374	10.1
-80	193.15	5.177323324	8.21	0	0.914343157	8.21
-70	203.15	4.92247108	3.88	0	0.588831726	3.88
-60	213.15	4.691531785	2.44	0	0.387389826	2.44
-50	223.15	4.481290612	1.77	0	0.247973266	1.77
-40	233.15	4.289084281	1.16	0	0.064457989	1.16
-30	243.15	4.112687641	0.88	0	-0.055517328	0.88
-20	253.15	3.950227138	0.703	0	-0.153044675	0.703
-10	263.15	3.800114003	0.593	0	-0.226945307	0.593
0	273.15	3.660992129	0.53	0	-0.27572413	0.53
10	283.15	3.53169698	0.472	0	-0.326058001	0.472
20	293.15	3.411222923	0.429	0	-0.367542708	0.429
30	303.15	3.298697015	0.418	0	-0.378823718	0.418
40	313.15	3.193357816	0.403	0	-0.394694954	0.403
50	323.15	3.09453814	0.411	0	-0.386158178	0.411
60	333.15	3.001650908	0.405	0	-0.392544977	0.405
70	343.15	2.914177473	0.434	0	-0.36251027	0.434
80	353.15	2.831657936	0.423	0	-0.373659633	0.423
90	363.15	2.753683051	0.377	0	-0.42365865	0.377
100	373.15	2.679887445	0.381	0	-0.419075024	0.381
110	383.15	2.609943886	0.37	0	-0.431798276	0.37
120	393.15	2.543558438	0.369	0	-0.432973634	0.369
