# Supplementary material for: Potential Multiaxial Molecular Ferroelectricity through Chiral Cation Replacement
Source: Cryst Growth Des. 2025 Jul 21;25(15):6237–47. doi: 10.1021/acs.cgd.5c00666 (PMC12332970; doi:10.1021/acs.cgd.5c00666)
Supplement: Supplementary file 2 [file cg5c00666_si_002.zip › NMR/T1/python fitting/T1_fit_vs_temp_withLinReg.py]

# -*- coding: utf-8 -*-
"""
Created on Wed May 22 12:59:55 2024

@author: dgqp83
"""

import matplotlib.pyplot as plt
from fitutils_P3 import fit_parameter, FitObject, fitT1rhofunc,fitR1rhofunc_info,formatuncertainty,fitT1func#, fitT1rhofunc_info
import numpy as np
import pandas as pd
from scipy import stats

###### User inputs ##############
# csv file which inputs data collums are:
#   T / C:   T / K    1000/K  T1rho / ms     error  log10(T1rho)  t1rho(s)
input_data = './jse_20240130_T1.csv'
RF_nut = 50e3 # For R1rho relaxation passed arguments are RF nutation frequency (XeX, eg 50 kHz is 50e3)
print_all = True # turns on print functions for testing purposes (True/False)
ign_row = 1 # how many of the final datapoints to ignore
lower_limit = 4.2; upper_limit = 5.8 # lower and upper fitting limit of the data
lower_limit_2 = 4.0; upper_limit_2 = 5.8 # lower and upper fitting limit of the data
fine_res = 1 # resolution in Kelvin of the fine fit
marker_size=10 # how big are the markers on the plot
y_axis_lab = 's' #is the Y axis in 's' or 'ms'
#################################


# This sets up 3 fitting parameters, the overall vertical scale, 10^8, tau_0 = 10^-8.5, Ea = 12 kJ mol-1 and the RF nutation
parlogA = fit_parameter('log10(A)', 8)
parlogtauA = fit_parameter('log10(tau0)',-8.5, displayname='log10(tau0 / s)')
parEaA = fit_parameter('Ea', 18.9, displayname='Ea / kJ mol-1')
fixedparams = (RF_nut,) # RF nutation from user value

# Defines converting K into 1000/K and back.

def forward(x):
    return 1000 / x

def inverse(x):
    return 1000 / x


# read in the data and filter the data
data = pd.read_csv(input_data)  # Read in data file, skipping header row

if print_all == True: # print data table
    print('\n'+ "All imported data:")
    print(data)

# filter the data
data = data.iloc[:-ign_row] # Exclude specified rows
filtered_arr = data[(data['1000/K'] >= lower_limit) & (data['1000/K'] <= upper_limit)]
if print_all == True: # print data table
    print('\n'+ "All Filtered data:" + '\n')
    print(filtered_arr)

# filter the data
data = data.iloc[:-ign_row] # Exclude specified rows
filtered_arr_2 = data[(data['1000/K'] >= lower_limit_2) & (data['1000/K'] <= upper_limit_2)]
if print_all == True: # print data table
    print('\n'+ "All Filtered data:" + '\n')
    print(filtered_arr_2)


# Print some helpful information
print('\n'+fitR1rhofunc_info(fixedparams))

# set up fitting object
fitobj = FitObject(fitT1func, [parlogA, parlogtauA, parEaA], fixedparams)

# Do the fitting, fittscale is the temp scale (in K), T1rhodata is the data from the file, finetscale is a finer scale so you get a smooth curve
fittscale = filtered_arr['T / K']
T1data = filtered_arr['t1(s)']
fitdata = fitobj.fit(fittscale, T1data)

# creates the fitted line for the plot based on the resolution set by the user and the fitting parameters. 
x=int(round(inverse(upper_limit)))
finetscale=[int(round(inverse(filtered_arr['1000/K'].max())))]
while x <= round(inverse(filtered_arr['1000/K'].min())):
    x = x+fine_res
    finetscale.append(int(x))
del(x)
if print_all == True: # print data table
    print('\n'+ "Fitted curve points:")
    print(finetscale)


finefitdata = []
inv_fittscale = []
for values in finetscale:
    if y_axis_lab in 's':
        finefitdata.append(fitobj.evaluate(values))
    elif y_axis_lab in 'ms':
        finefitdata.append(1000*fitobj.evaluate(values))
    else:
        print('y_axis_lab needs to be set as either s or ms')
    inv_fittscale.append(inverse(values))
    
if print_all == True: # print fit values for X and Y 
    print('\n'+ "Fitted line X values in 1000/K")
    print(inv_fittscale)
    print('\n'+ "Fitted line Y values in s")
    print(finefitdata )


# Fit for the higher temp line using linear regression 

mymodel_log10=[]
for values in filtered_arr_2['log10(T1)']:
    mymodel_log10.append((values))

slope, intercept, r, p, std_err = stats.linregress(filtered_arr_2['1000/K'], mymodel_log10)
print('***')
print(slope, std_err, slope*8.314, std_err*8.314)

def myfunc(x):
  return slope * x + intercept

mymodel = list(map(myfunc, filtered_arr_2['1000/K']))

mymodel_ms=[]
mymodel_s=[]
for values in mymodel:
    mymodel_ms.append(1000*(10**values))
    mymodel_s.append(10**values)


# Plotting figure size
fig, ax = plt.subplots(figsize=(10, 6))

# Primary plot. If statement switches between s and ms 
if y_axis_lab in 's':
    ax.plot(data['1000/K'].values, data['t1(s)'].values, marker='+', linestyle='',markersize=marker_size)
    ax.set_ylabel(r'T$_{1}$ / s')
    ax.plot(filtered_arr_2['1000/K'].values, mymodel_s,'b-')
    ax.set_title('Plot of T1 / s vs 1000/K')
    ax.annotate(str(round(-8.314*slope, 2))+ r' kJ mol$^{-1}$', xy=(3.5, mymodel_s[4]),xytext=(-30,40),
                textcoords='offset points', ha='center', va='bottom',
                bbox=dict(boxstyle='round,pad=0.2', fc='yellow', alpha=0.3),
                arrowprops=dict(arrowstyle='->', connectionstyle='arc3,rad=0.5', 
                                color='red'))
elif y_axis_lab in 'ms':
    ax.plot(data['1000/K'].values, 1000 * data['t1(s)'].values, marker='+', linestyle='',markersize=marker_size)
    ax.set_ylabel(r'T$_{1\}$ / ms')
    ax.plot(filtered_arr_2['1000/K'].values, mymodel_ms,'b-')
    ax.set_title('Plot of T1 / ms vs 1000/K')
    ax.annotate(str(round(-8.314*slope, 2))+ r' kJ mol$^{-1}$', xy=(3.5, mymodel_ms[4]),xytext=(-30,40), 
                textcoords='offset points', ha='center', va='bottom',
                bbox=dict(boxstyle='round,pad=0.2', fc='yellow', alpha=0.3),
                arrowprops=dict(arrowstyle='->', connectionstyle='arc3,rad=0.5', 
                                color='red'))
else:
    print('y_axis_lab needs to be set as either s or ms')
    
    
    
ax.set_xlabel(r'10$^{3}$/K')
ax.grid(True)
ax.invert_xaxis()  # Reverse the X axis
ax.set_yscale('log')

#ax.plot(inverse(fittscale), fitdata, 'b-')
#ax.plot(inv_fittscale, finefitdata, 'b-')
#ax.annotate(parEaA.prettyvalue(simpleformat='g')+ r' kJ mol$^{-1}$'+'\n' +parlogtauA.prettyvalue(simpleformat='g') + ' log10(tau0 / s)', xy=(inv_fittscale[10], finefitdata[10]),xytext=(30,40),
            #textcoords='offset points', ha='center', va='bottom',
            #bbox=dict(boxstyle='round,pad=0.2', fc='yellow', alpha=0.3),
            #arrowprops=dict(arrowstyle='->', connectionstyle='arc3,rad=0.5',
            #                color='red'))

# Secondary X-axis
upper_temp = inverse(data['1000/K'].min())+20
lower_temp = (inverse(data['1000/K'].max()) // 50) * 50
lower_temp_beg = (inverse(data['1000/K'].max()) // 10) * 10
temp_K_values = (upper_temp - lower_temp)//50
#if print_all == True:
#    print(temp_K_values)

x = 0
inverse_list = [inverse(lower_temp_beg)]
while x <= (temp_K_values):
    inverse_list.append(inverse(lower_temp + (x * 50)))
    x = x+1
del(x)
if print_all == True: # print the top Y axis values in 1000/K
    print('\n'+'top Y axis values in 1000/K before converting to K')
    print(inverse_list)

secax = ax.secondary_xaxis('top', functions=(forward, inverse))
secax.set_xlabel('T/K')
secax.set_xticks([inverse(x) for x in inverse_list])  # Custom tick marks

with np.errstate(divide='ignore'):
    plt.show()


with open("output.txt", "w+") as outfile:
    for x in range(len(filtered_arr_2['1000/K'].values)):
        outfile.write(str(filtered_arr_2['1000/K'].values[x]) + ' ' + str(mymodel_s[x]) + '\n')
